# Supplementary material for: Emotion recognition based on customized smart bracelet with built-in accelerometer
Source: PeerJ. 2016 Jul 26;4:e2258. doi: 10.7717/peerj.2258 (PMC4974923; doi:10.7717/peerj.2258)
Supplement: Supplemental Information 1 [file peerj-04-2258-s001.zip]

Archive with 39 entries (16 files):
- rawdata/
- rawdata/w=3/
- rawdata/w=3/foot/
- rawdata/w=3/foot/anger-happiness/
- rawdata/w=3/foot/anger-happiness/result.csv
- rawdata/w=3/foot/anger-neutral/
- rawdata/w=3/foot/anger-neutral/result.csv
- rawdata/w=3/foot/anger-neutral-happiness/
- rawdata/w=3/foot/anger-neutral-happiness/result.csv
- rawdata/w=3/foot/happiness-neutral/
- rawdata/w=3/foot/happiness-neutral/result.csv
- rawdata/w=3/hand/
- rawdata/w=3/hand/anger-happiness/
- rawdata/w=3/hand/anger-happiness/result.csv
- rawdata/w=3/hand/anger-neutral/
- rawdata/w=3/hand/anger-neutral/result.csv
- rawdata/w=3/hand/anger-neutral-happiness/
- rawdata/w=3/hand/anger-neutral-happiness/result.csv
- rawdata/w=3/hand/happiness-neutral/
- rawdata/w=3/hand/happiness-neutral/result.csv
- rawdata/w=5/
- rawdata/w=5/foot/
- rawdata/w=5/foot/anger-happiness/
- rawdata/w=5/foot/anger-happiness/result.csv
- rawdata/w=5/foot/anger-neutral/
- rawdata/w=5/foot/anger-neutral/result.csv
- rawdata/w=5/foot/anger-neutral-happiness/
- rawdata/w=5/foot/anger-neutral-happiness/result.csv
- rawdata/w=5/foot/happiness-neutral/
- rawdata/w=5/foot/happiness-neutral/result.csv
- rawdata/w=5/hand/
- rawdata/w=5/hand/anger-happiness/
- rawdata/w=5/hand/anger-happiness/result.csv
- rawdata/w=5/hand/anger-neutral/
- rawdata/w=5/hand/anger-neutral/result.csv
- rawdata/w=5/hand/anger-neutral-happiness/
- rawdata/w=5/hand/anger-neutral-happiness/result.csv
- rawdata/w=5/hand/happiness-neutral/
- rawdata/w=5/hand/happiness-neutral/result.csv
