# Supplementary material for: Emotion recognition based on customized smart bracelet with built-in accelerometer
Source: PeerJ. 2016 Jul 26;4:e2258. doi: 10.7717/peerj.2258 (PMC4974923; doi:10.7717/peerj.2258)
Supplement: Supplemental Information 1 [file peerj-04-2258-s001.zip › rawdata/w=3/foot/anger-happiness/result.csv]

1	2	3	4	5	6	7	8	9	10	11	12	13	14	15	16	17	18	19	20	21	22	23	24	25	26	27	28	29	30	31	32	33	34	35	36	37	38	39	40	41	42	43	44	45	46	47	48	49	50
10.809	2.2537	-4.9317	2.301	-0.85189	-0.034307	-0.72952	0.51083	-2.8292	-1.1294	-0.056475	-1.9395	-3.7122	-1.0627	-0.27307	1.3937	-1.8631	-0.1605	0.91196	-1.7075	-0.63181	-0.44852	1.0379	0.26072	0.042768	-1.3486	-1.6995	-3.0272	-1.0022	0.40882	-0.44102	0.34322	-0.36564	-1.4517	-1.1736	1.943	-0.084278	0.9109	0.60088	1.1765	-1.137	-1.9123	-1.2332	-1.9859	-0.13289	-0.13483	0.092392	-0.069675	-0.10025	-0.40471
14.443	7.1355	5.9054	4.7707	-1.2607	-4.1392	-2.9923	2.915	-2.8097	2.8496	0.4697	-0.75647	0.59086	-0.53823	-3.9342	2.6662	-2.1925	2.3002	-0.032565	-2.6084	-0.24896	-1.3601	-0.91716	1.0288	1.56	2.5949	0.78902	-0.56038	-0.5258	-2.4136	-0.89275	0.11467	0.75296	-0.10593	-0.5974	-0.48124	0.79566	0.17221	-0.37289	0.16444	-0.3278	2.0082	-0.3595	1.3576	0.4721	-0.72404	-1.0152	0.026381	2.3108	-0.14794
7.2618	-0.65937	2.5795	-1.468	2.4893	0.26276	-1.0134	-1.2035	0.89606	0.49391	4.6856	-0.56557	-2.4943	2.4146	-2.5768	2.3784	-1.688	-1.0653	0.29211	0.90594	2.9223	2.0981	-2.1511	1.1319	1.9349	-1.3475	-1.587	-0.79021	-0.46555	-1.442	-0.94824	0.73857	0.1005	1.4819	2.0156	0.049228	0.89514	-1.9633	0.99892	-1.245	1.5739	-0.15975	-0.64998	-1.2727	-0.84413	0.21851	0.29066	-0.79012	0.48998	0.042128
2.4818	4.1564	3.7514	0.93753	1.4998	-3.5668	-0.7791	0.8006	-1.7671	0.99739	-0.45178	-0.4484	1.1155	0.53219	-0.72461	1.3018	-0.18569	0.074858	-0.20534	0.14118	-0.019645	-1.2701	-0.50747	0.66782	-0.75994	1.7574	-0.044046	0.54562	-0.26939	0.078222	-1.0857	-0.75439	-0.092611	-0.35887	1.0144	0.32984	-0.15428	-0.050333	-0.38443	0.34928	0.6121	0.38088	-0.25379	0.42779	-0.28246	-0.62471	0.5972	0.21728	-0.54698	0.25471
-6.2708	0.18485	-1.3939	0.18448	1.663	-2.6815	-0.055451	0.60265	-1.8686	-1.8953	-1.2281	0.37834	-3.6069	0.87552	-0.25049	1.7511	-0.076581	-1.1327	-0.78302	-0.081724	0.53878	0.82083	0.54749	-1.3873	1.5284	1.0902	-0.073605	-0.3862	-0.66656	-0.69309	0.17369	-0.7485	0.20333	-0.60848	-0.56163	0.22733	-0.049161	-0.40393	-0.80092	0.28189	-0.50357	0.37218	-0.073724	-0.73518	1.2881	0.2046	-0.074034	0.18961	0.11689	0.038058
-8.8381	-0.21901	-1.0568	-0.78489	1.0231	-1.0956	-0.93055	0.55149	-0.707	-0.33224	-1.2612	0.67565	-0.97635	0.42875	0.71859	-0.35959	-1.5359	-0.79944	0.18632	-0.60582	0.43095	0.54096	-0.082152	-1.2636	0.60066	-0.62486	0.63404	0.2633	-0.76755	-0.15034	0.22427	-0.01696	0.5814	0.11372	-0.7444	-0.57743	0.011698	0.25055	-0.84837	-0.68636	-0.028543	-0.20911	0.30361	0.17307	0.46456	0.15142	0.19181	-0.21781	-0.043808	-0.18569
-8.7941	-0.29705	-0.89561	-0.63443	1.1814	-1.2112	-0.62196	0.69386	-0.32872	-0.15305	-1.2765	1.2131	-0.38149	0.81285	1.085	-0.74114	-1.5079	-0.56351	0.61338	-0.75889	0.28531	0.33715	0.019433	-0.84092	0.93143	-0.46921	0.38952	0.0027985	-1.0293	-0.25494	0.11937	-0.083837	0.20981	0.22614	-0.64179	-0.64412	0.28846	0.23108	-0.5337	-0.56291	0.13376	-0.30007	0.53498	0.56819	0.46381	0.23857	0.14879	-0.47719	-0.024636	-0.33382
-9.2529	-0.11048	-0.83885	-0.81093	0.99575	-1.175	-0.52892	0.67851	-0.26378	-0.33916	-1.0692	0.68293	0.011496	0.31301	0.7195	-0.39414	-1.4037	-0.31675	0.37273	-0.81444	0.16969	0.36761	-0.45934	-0.5597	0.17287	-0.80987	0.39731	0.35943	-0.47677	0.083585	0.1929	0.13802	0.66552	0.077781	-0.4609	-0.72444	-0.15993	0.087602	-0.46968	-0.63198	-0.154	-0.0039704	0.0023128	0.55346	0.40542	0.13076	0.3467	-0.21539	0.16515	-0.25768
-2.8663	0.16156	-0.10149	-1.039	-0.5461	-1.436	-0.15273	0.70757	0.13317	-0.42098	0.71461	-0.66909	-1.456	0.28193	-0.35906	0.066957	0.45181	-0.94527	0.2964	0.524	0.11256	0.12954	0.78082	-1.709	1.0495	0.33324	1.0393	-0.25967	-0.26926	-0.27513	-0.32737	0.087577	0.030477	-0.022726	-0.51321	-0.25429	0.41843	1.1928	-1.7807	-0.42305	-0.20061	-0.39599	0.11193	-0.076744	-0.16589	0.54682	0.040544	-0.64658	-0.43466	-0.36152
-4.5021	-0.04043	0.37295	-0.41331	-2.8892	-4.8549	2.8954	0.90407	2.9848	3.9296	1.6516	-0.51421	-2.5711	-1.9114	0.7666	-1.4481	0.74713	0.50068	0.96833	1.2961	0.67386	0.96464	2.2311	-1.0407	-0.1235	-0.89528	0.7997	0.42132	-0.35854	-0.069287	0.27213	0.76169	-1.2369	0.038092	-1.0244	-0.062138	0.61592	1.0248	-0.57665	-0.22908	0.47453	-0.55775	1.0097	-0.47174	-1.1702	-0.49925	-0.91306	-0.80878	-0.67805	-0.5645
-6.5319	-0.15083	0.22022	-0.30679	-0.085098	-1.5266	0.51336	1.1615	0.14719	-1.4391	-0.2508	0.46842	-0.035859	1.4015	0.59472	-1.5668	-0.88338	-0.75227	-0.30053	-0.37287	-0.11005	-0.07513	-0.15671	-0.28386	1.284	0.41329	-0.08191	-0.57928	-0.73851	0.4272	-0.59771	-0.41125	0.045634	0.078187	-0.60444	-0.42217	0.29315	0.17301	-0.16844	-0.077683	-0.12552	-0.62403	0.28185	0.14022	0.25828	0.57568	0.072311	-0.4427	-0.77067	-0.45275
-7.5577	0.55276	0.22857	-1.6479	-0.38519	-1.8552	0.056481	0.52007	0.70396	0.64949	0.25563	0.024002	-0.22468	-0.015395	-0.17693	-1.5218	-0.7356	-0.24774	-0.12187	-0.24981	0.30742	-0.33611	-0.43448	-0.014347	-0.058977	0.26153	-0.21924	-0.18343	-0.066062	0.26801	-0.39044	-0.15785	0.42072	0.4616	-0.091552	-0.038239	-0.06258	-0.10464	-0.12542	-0.16108	-0.14272	-0.13294	-0.42146	-0.20309	0.064832	0.22118	-0.02281	-0.31633	0.21257	-0.42745
7.8069	-4.1011	4.7937	1.148	1.3361	-0.68198	1.8591	0.15676	-0.69438	-1.1238	-0.81794	-2.8762	-2.2373	1.2138	2.1291	1.7873	0.86066	-2.1644	1.4554	-1.0892	-0.9449	-0.79922	-2.0551	-0.4749	-1.2642	-0.098132	-0.87782	0.24839	0.74775	-0.98183	0.30606	0.41971	0.8829	0.46531	0.50915	0.65722	-0.90487	-0.075326	-1.6667	-0.26232	0.89006	1.3804	1.3677	0.21309	0.62496	-0.19096	-0.99397	-1.7573	-0.14712	-1.5037
5.3671	-4.1122	-0.58481	1.2294	0.77879	-1.5209	2.2954	1.2091	-1.0683	-0.39819	-1.2813	-1.1566	0.37033	-0.52981	0.37572	1.8967	0.72977	0.71652	-1.1761	1.4063	0.5746	0.79277	-0.10817	0.62886	-0.074629	0.41761	-1.4856	-0.55204	-1.8702	-0.57077	0.42747	0.18366	-0.26774	-2.0727	0.29994	-0.94566	0.75214	0.024643	0.80598	0.036381	0.53261	1.2064	-1.5492	-0.22325	-0.038686	-0.084385	0.49143	0.29344	0.28091	-0.99984
1.8128	-2.9068	-3.4959	1.1638	-0.19167	-1.7075	0.95396	1.0741	0.1112	1.2276	0.37235	0.35019	2.1539	-0.30888	0.1661	1.0518	1.6478	1.888	-0.75108	0.17125	-0.87216	-0.040765	-0.67043	-0.30633	1.2277	0.71878	-1.0324	-0.47689	-1.1182	1.2098	-0.13866	0.050075	-0.17307	-0.81148	0.22107	1.3465	1.0321	0.89112	0.086141	0.037222	-0.4987	0.54778	-1.196	0.68731	0.41134	1.516	0.66984	-0.34111	0.892	-0.013143
-6.853	-0.40023	-1.6804	-0.45248	1.0683	-3.0115	0.026255	0.45664	-0.23907	2.3797	0.32499	-0.70433	-0.7068	0.31964	0.11621	-1.3051	0.52814	-1.0201	-1.2346	-0.26984	-0.27772	-1.1432	0.69948	1.5711	0.16251	-0.31366	0.2584	0.40326	0.476	0.58851	-0.3623	-0.2986	0.02079	0.17667	0.21416	-0.05973	-0.7587	0.056539	-0.2301	-0.45429	0.25723	0.0028883	-0.1378	0.14754	-0.49012	-0.64572	0.20027	-0.4309	-0.41179	-0.49341
9.8614	4.3413	-4.8996	-0.7148	-1.6208	1.5541	2.3398	-1.5045	0.24393	-1.1571	0.89712	0.20955	-1.4506	0.3043	-0.14473	-0.46263	1.402	-0.76967	1.086	1.2483	-2.3788	-1.0686	0.10095	0.4221	0.92729	-1.158	-0.37006	1.009	1.5925	1.6188	-0.45142	-0.33178	0.78975	-1.5845	-0.544	-0.832	-1.1796	0.38479	-0.25804	-0.2206	-0.50138	-0.45523	-1.7066	-0.73762	-0.78523	0.17963	-1.0731	0.29626	0.31104	-1.6933
9.6169	1.0931	-4.2967	-1.6081	6.1576	2.9922	1.7841	-2.2517	-0.12842	2.7759	-3.2152	-1.5888	-1.4286	-1.9285	-1.5562	1.5036	-1.886	-0.52506	1.4012	-1.3349	1.0763	1.9027	2.5941	0.479	1.6086	2.1415	1.608	0.59602	0.78218	0.47356	-0.047019	0.19257	1.8096	2.0123	0.59018	0.40054	-0.55001	0.87448	0.36522	-0.72664	-0.60012	0.005897	-0.33641	-0.75123	0.42561	1.7455	0.29699	-1.4058	0.60233	-0.14627
10.096	4.4754	-5.6153	-0.25369	2.4501	1.3124	3.3585	-3.7629	0.54606	0.44227	-3.2566	0.56099	-0.55563	-1.6582	-1.5523	0.17278	-0.98641	-0.10301	0.021363	-0.36643	-0.58996	0.98643	0.14541	-1.2155	0.080138	2.872	1.8088	-0.19961	0.98272	0.35852	-0.22716	0.78331	-0.61027	-0.25919	1.6449	0.65762	-0.33028	-1.0495	-0.62536	-0.9226	0.64053	0.45185	1.3459	-0.9928	1.177	1.1666	0.9214	-0.96434	0.98551	1.8358
-6.7568	0.50048	-0.94714	-1.1826	1.0406	-1.5954	-0.16579	0.10836	-0.1057	-1.0513	0.30487	-0.010763	1.2118	0.3232	0.09475	0.37643	0.10073	0.08109	-0.20794	-0.028294	-0.18806	0.58501	-0.11097	-0.80049	-0.32513	-0.24936	0.17696	-0.35909	-0.30296	0.18194	-0.1407	0.22274	0.19114	0.57946	-0.49999	-0.096586	0.62808	0.064053	-0.37159	0.076356	-0.34322	-0.48774	-0.21799	0.15315	0.47009	0.81577	0.16855	0.25134	-0.17611	0.12601
6.8681	1.0891	0.46878	-1.6767	3.7954	1.1116	-0.0078523	1.6509	1.2958	-1.7911	-1.4816	0.59006	-0.33273	-0.69984	1.3617	-0.9723	1.0692	2.0572	-0.024155	0.16659	-0.8119	-0.56672	1.5068	-0.090918	1.0078	3.022	-0.053242	-0.43971	0.4939	-0.29765	0.14068	2.3231	-1.8887	-1.1343	0.062	2.6023	1.379	0.35596	0.45757	0.62956	0.61734	-0.70968	1.4433	0.50506	1.4472	1.2905	0.31991	-0.82506	-0.29033	-1.3511
4.0543	2.0073	0.90788	-4.5697	2.8164	1.8639	1.3922	-0.12394	0.38557	-1.8118	-0.31869	-0.12627	0.27249	-2.9875	-0.084036	0.89743	-1.4277	1.58	0.87081	0.41715	0.42063	0.39101	-0.81905	1.9209	1.4476	0.66235	1.9513	-0.25912	-0.083012	0.17009	-0.96791	0.79426	-0.4414	-1.1908	0.22002	-1.0395	-1.0789	1.0674	0.13033	-0.60577	-0.34469	-0.21481	0.76829	-0.8264	1.1319	-0.41201	-1.1876	1.2692	-1.1128	0.29501
3.0356	1.99	1.0857	-4.0527	2.0537	1.1272	1.7238	-0.25493	0.97685	-1.3727	-0.74584	-0.49506	-0.91573	-0.85066	0.81377	1.2718	-1.0533	1.3599	0.89251	-0.027401	0.05803	0.58546	-0.098497	0.88865	1.7273	0.47732	0.84878	-1.8504	-0.28866	-0.27832	-0.40902	0.77699	0.80345	0.11	-0.46644	-0.31778	-1.2401	0.18614	0.66083	-0.88627	0.11259	-0.80142	0.065233	-1.3333	0.058265	0.74242	-0.11548	0.010593	0.21837	-0.67756
6.943	-3.8009	-1.1186	2.1233	1.0725	0.41827	1.3511	2.6532	-0.40026	-1.2608	1.2617	0.72324	0.25466	-1.9425	1.3528	-0.62165	0.98322	0.89108	1.0054	-2.2419	0.36544	-0.21662	-0.89361	0.7248	1.5212	-0.92758	-0.31857	0.64732	0.69911	0.13723	1.3301	-0.56966	-1.0151	1.5586	1.9323	-0.79707	1.0897	0.81256	-0.73998	-0.18651	0.77434	0.59191	-0.41572	0.57708	0.41671	0.7817	0.33591	-0.47786	0.44988	0.4573
3.9932	-1.4877	-0.98878	0.29488	0.485	0.48594	0.8747	0.36006	0.71865	-0.90066	-0.80731	3.0569	-0.78274	-0.93927	0.86973	-0.075707	1.2762	-0.55178	1.3803	-1.8031	-0.27246	-0.80312	-0.58844	1.3653	0.32734	-0.89959	0.69738	0.46237	1.9258	0.4316	0.4177	-0.24262	1.4597	-0.21622	-0.71336	-1.9705	-0.57965	0.38956	-0.21797	-0.25048	1.0562	0.16242	1.1638	-0.31462	0.25175	-0.13711	-0.30609	0.30995	0.25401	0.18573
3.015	-2.0161	1.2823	-0.53247	-0.23402	-0.41507	-0.50241	-0.80646	-0.4828	1.6175	-2.0125	-0.25022	-1.4059	0.82477	-0.30932	1.4534	-1.3894	0.32351	2.6969	-2.3319	0.26545	-0.059337	-1.3658	0.94742	0.7499	-0.19067	-0.19925	-0.19004	0.36339	0.14432	0.38151	-0.37286	-0.68581	0.70613	0.51799	-0.27159	0.032	0.87671	0.97033	0.40118	-0.21615	-1.2361	-0.044796	-0.053058	-0.17618	-0.023955	0.032394	0.26498	-0.65011	-0.26041
-5.2615	-0.71371	-0.001312	-1.5432	2.0779	-2.0234	-0.31605	-0.69934	-0.027859	1.4985	-0.28087	1.4275	0.011281	1.4807	-0.44765	0.71492	0.074119	0.61809	0.70915	-0.51278	0.15038	-1.337	-1.1252	0.47517	-0.3499	-0.90604	-0.32414	0.41598	0.35975	0.37769	0.32368	-0.45328	0.26957	-0.56363	0.59299	0.47514	-1.1451	-0.013742	-0.10112	-0.01374	-0.57236	0.24612	-0.24669	0.38724	0.1108	-0.38823	-0.17124	-0.27076	0.16359	0.09951
-10.447	0.35437	0.95657	1.9248	-0.29544	1.9431	0.0044094	-0.1965	-0.06297	-0.37444	-0.049301	-0.053317	0.098214	-0.27796	-0.062699	0.13768	0.16014	-0.082815	-0.28211	0.12114	-0.20219	-0.15993	-0.23491	0.65345	-0.014039	0.2888	-0.20831	0.03284	0.12576	-0.030333	-0.069078	-0.043512	0.0032474	-0.28067	0.27404	-0.20844	-0.2322	-0.30692	0.4531	0.15646	-0.07971	0.27028	-0.25233	0.048034	0.11757	-0.11193	0.11167	0.087191	0.22542	0.051271
-10.393	0.38567	0.77073	1.8833	-0.43456	1.6166	-0.14121	-0.40283	-0.54681	-0.17298	-0.083425	-0.16361	-1.0185	-0.095429	-0.31586	0.70287	0.25832	-0.4832	-0.36177	0.2393	-0.043352	-0.2331	-0.002519	0.28031	0.25445	0.61472	-0.062212	0.051716	0.12087	-0.32099	0.059114	-0.28153	-0.077425	-0.43667	0.15647	0.096559	-0.2833	-0.15531	0.15906	0.20459	-0.021906	0.26676	-0.076884	-0.31851	0.10113	-0.39118	0.12536	0.18199	0.029025	0.10215
-10.576	0.37814	0.61594	1.7518	-0.46914	1.6611	0.28673	0.083587	-0.26421	-0.29112	0.15187	-0.13833	-0.69416	-0.30613	-0.6208	0.32998	0.13397	0.18286	-0.13002	0.039844	0.095103	-0.094407	-0.057578	0.29591	-0.024344	0.26354	-0.28274	0.081742	0.36509	0.26724	-0.16573	0.01113	0.012601	-0.12571	0.20746	0.20459	-0.28166	0.12284	-0.0196	0.11947	-0.056106	0.074882	-0.010974	-0.21918	-0.18971	-0.18356	-0.05218	0.01554	-0.41973	-0.13613
-10.487	0.25076	0.35282	1.0074	-0.43822	0.33189	0.32499	0.16851	0.21459	0.29132	0.17065	-0.098792	-0.19777	-0.14359	-0.059494	-0.25524	0.038894	0.080206	0.037129	-0.0091294	0.076462	-0.053315	0.14605	0.12199	-0.05469	-0.024548	-0.0059844	0.0080978	0.060354	0.11792	-0.080751	0.077169	0.022686	0.13928	-0.043309	0.097823	0.026454	0.086028	-0.10904	-0.1274	0.048735	-0.023732	0.012949	0.067211	-0.11477	0.073101	0.052645	-0.059421	-0.17549	-0.22847
-10.55	0.28855	0.56285	1.7917	-0.35883	1.8617	-0.12003	-0.16701	-0.5453	-0.42987	0.060243	0.046877	-1.1286	0.014031	-0.66729	0.47556	-0.068734	-0.1486	-0.093236	0.034639	0.17033	-0.15262	0.084389	-0.38273	0.37722	0.69496	-0.078092	-0.21816	0.18399	0.026239	0.0052636	-0.33424	0.037062	-0.11418	0.022164	0.42709	0.072669	0.4086	-0.24677	0.14086	0.0031278	-0.020058	0.12818	-0.43196	-0.19719	-0.1903	-0.11692	-0.023742	-0.47117	-0.10002
-10.505	0.34784	0.51208	1.8136	-0.42855	1.7911	-0.24002	-0.31508	-0.76498	-0.29971	0.076463	-0.11831	-1.0551	-0.018151	-0.76562	0.68121	0.10372	-0.30327	-0.3087	0.060435	0.066204	-0.27093	-0.088263	-0.064072	0.24133	0.47516	-0.052447	0.030109	0.33018	0.076041	-0.040804	-0.19054	0.12934	-0.11197	0.13432	0.34734	-0.20293	0.31948	-0.30709	0.13483	-0.043331	-0.020809	0.062245	-0.35739	-0.12131	-0.20465	0.0046151	0.072462	-0.51621	-0.018957
-10.596	0.44994	0.57449	1.6967	-0.7254	1.3186	0.31938	-0.065389	-0.0031562	0.53413	0.25239	-0.32963	-1.42	-0.60098	-0.64787	-0.16579	0.13644	-0.032642	-0.26445	0.1128	0.15931	-0.4259	-0.13225	0.70971	-0.26146	0.26807	-0.36393	0.44481	0.519	0.31439	-0.25924	0.2191	0.046207	-0.24316	0.35457	0.15507	-0.58655	0.065995	-0.12022	0.15699	-0.030716	0.085254	-0.12932	-0.28369	-0.24866	-0.31565	0.00044413	0.1918	-0.47903	-0.11041
-10.529	0.25503	0.36414	1.2535	-0.44042	0.45736	0.32965	0.11892	0.19268	0.30523	0.14756	-0.075988	-0.34663	-0.18092	-0.033934	-0.14255	0.2064	0.078882	-0.024131	0.10797	0.10651	-0.021133	0.21275	0.10291	-0.073117	-0.082372	-0.11695	0.045547	-0.025397	0.044244	-0.14075	0.13468	-0.075547	0.15755	-0.0091889	0.050656	0.10628	-0.10675	-0.11867	0.069209	-0.035468	-0.11588	-0.044671	-0.0059542	0.13165	0.30048	-0.089627	0.19827	0.10559	-0.018832
-10.553	0.41888	0.76948	1.7564	-0.49917	2.1129	-0.21642	-0.73128	-0.0024615	0.23484	0.2129	-0.064411	-0.15119	-0.46709	-0.4224	0.010849	-0.10952	-0.12816	-0.25975	0.056342	-0.019051	-0.044635	-0.26852	-0.19082	-0.22552	0.17284	0.11729	-0.089657	0.2052	0.043358	0.14736	0.0053676	0.29617	0.011353	0.062314	-0.13741	-0.070379	0.12328	0.037158	-0.077953	-0.092724	0.085568	-0.20926	-0.25574	-0.11892	-0.12522	0.0087526	0.015957	0.083728	0.12572
-10.543	0.3854	0.77977	1.8746	-0.33889	1.8583	0.13018	-0.07048	-0.12121	-0.26623	0.14391	0.10972	-0.16494	-0.16682	-0.45931	-0.033489	-0.010331	0.25132	-0.023397	0.00070826	0.0060858	-0.10003	-0.15678	0.24247	0.049674	0.28346	-0.28171	-0.10976	0.25133	0.21896	-0.18103	-0.058119	0.069913	0.02915	0.18612	0.080611	-0.056658	0.14331	0.046706	0.077436	-0.047776	-0.014125	-0.00089516	-0.06416	-0.14369	0.022992	-0.11363	-0.039525	-0.20091	-0.1078
-10.534	0.36872	0.82298	1.9032	-0.43093	1.8301	0.064008	-0.2293	0.0021449	-0.023485	0.1279	0.032657	-0.17857	-0.25859	-0.18735	-0.040355	0.051335	0.044061	-0.080279	0.081116	-0.061268	-0.085221	-0.036176	0.24341	0.05532	0.30571	-0.19709	-0.11647	0.11856	0.00058855	-0.071969	-0.056599	-0.013922	-0.053449	0.13466	0.0042548	-0.087862	0.017146	0.17764	0.089322	0.016703	0.13776	-0.00072181	-0.054583	-0.092366	-0.11323	-0.042006	-0.056284	-0.069464	0.010916
-10.467	0.24434	0.3898	1.1028	-0.25731	0.74493	-0.022819	-0.19202	-0.039329	0.019825	-0.074056	0.18193	-0.19566	0.1512	-0.2353	-0.048638	-0.26988	-0.23352	-0.18455	-0.20865	-0.047495	-0.34825	-0.38817	0.19997	0.26663	0.52258	-0.13437	-0.21949	0.086118	-0.003536	-0.048671	-0.31163	0.21463	-0.10824	0.11025	-0.041874	-0.078691	-0.082291	0.19379	-0.028732	-0.12754	0.22917	-0.26738	0.021254	0.19407	-0.013503	0.21727	-0.032052	0.17917	-0.13327
-10.452	0.30444	0.79939	1.802	-0.32763	1.6898	0.23892	-0.23413	-0.17756	-0.13158	0.18785	0.18153	0.17778	0.080507	-0.62423	0.65775	0.14545	0.29873	-0.005785	-0.20256	-0.18112	-0.32455	-0.41574	0.5437	0.18549	0.42018	-0.29333	-0.010058	0.35272	0.28094	-0.18242	-0.14255	0.005096	-0.11361	0.40401	0.075937	-0.29061	0.0586	0.28657	0.072336	-0.017732	0.16413	-0.0074761	0.049209	-0.11728	-0.23075	0.13975	-0.22774	-0.27603	-0.22237
-10.472	0.41542	0.75235	1.7783	-0.43074	2.2301	-0.28213	-0.70166	-0.043439	-0.060236	0.12806	-0.075236	0.35615	-0.29577	-0.26986	0.22115	0.058563	-0.19759	-0.3046	0.050068	-0.22492	-0.15751	-0.40116	0.24685	-0.17401	0.065917	0.069307	0.058354	0.23285	0.092175	0.1181	0.0063967	0.21955	-0.05448	0.20088	-0.20486	-0.15614	-0.042289	0.19583	-0.016337	-0.073778	0.10769	-0.20315	-0.019316	-0.058943	-0.20592	0.19981	-0.030319	0.098815	0.072583
-10.507	0.4365	0.88385	1.8484	-0.45821	2.1354	-0.13467	-0.53971	0.13844	0.14032	0.12195	-0.092847	0.23194	-0.31669	0.038536	-0.2053	0.088809	-0.11159	-0.21261	0.091573	-0.17279	-0.098653	-0.21552	0.30679	-0.20103	0.087141	-0.042737	0.014135	0.065112	0.0089985	0.014684	0.057657	0.079314	-0.05702	0.12631	-0.21707	-0.060688	-0.1041	0.25452	0.0065616	-0.019731	0.024339	-0.092611	0.0079749	-0.090316	-0.09902	0.071022	0.053368	0.20134	0.0861
-10.752	0.3058	0.49832	1.2335	-1.0042	-0.3433	0.78099	0.050712	1.4209	2.2952	0.21466	-0.23796	-2.461	-1.2388	0.040944	-2.4912	-0.32011	-0.25806	-0.00036083	0.31184	0.63621	-0.81882	0.29774	1.1558	-0.41443	0.21712	-0.75194	0.46272	0.10183	0.060077	-0.63653	0.57844	-0.21759	0.059735	0.16115	-0.0305	-0.33681	-0.31987	-0.066134	0.18063	0.14474	-0.080207	-0.18543	-0.094702	-0.12926	0.053875	-0.34348	0.60923	0.25771	0.043244
9.8505	0.11	-1.3996	-0.49308	1.8865	2.2213	-1.7079	3.3686	-0.74731	0.13321	-1.1931	2.6716	-2.148	-0.21309	0.83424	-0.95913	2.9862	0.19249	2.5539	-0.76059	0.15734	-0.99431	-2.1475	-1.5508	-0.30189	-0.42361	-0.42954	0.099449	0.47194	-0.020609	0.22358	2.6301	-0.41837	-0.084815	1.5017	0.63269	1.3982	0.053273	0.24046	-1.1817	2.1962	0.1025	-1.0347	-1.6707	0.7443	-0.44684	-0.17577	-0.045099	-0.87653	-0.9074
5.2587	-0.32197	-2.588	-1.9179	1.8927	1.4494	-3.0014	1.2687	-0.69335	-0.71878	2.1414	2.9726	-3.1034	-2.3771	-0.44014	0.69063	1.3317	0.18064	0.40308	-2.7565	1.6988	0.90913	-2.0243	0.47294	-0.55817	-0.35651	0.010894	0.19282	-1.3702	0.22362	0.16743	2.2835	-0.37551	-0.052108	-0.49752	0.51623	0.12279	-0.64398	-1.6362	1.1862	0.95373	0.59939	0.14491	0.057204	0.44854	-0.33039	1.0723	-0.29214	-0.64306	0.073275
8.6942	3.9557	-1.3686	-4.0787	-3.0265	3.975	0.13211	3.6769	0.14657	0.26372	-1.4023	3.0512	-3.1871	2.0654	0.54474	0.59031	-0.80952	1.3818	-1.7838	0.1573	-1.3044	1.2967	-1.0733	0.38143	-0.77105	-1.3788	-0.22205	1.622	0.44722	-0.15043	0.94769	-0.12438	0.75198	-1.1495	0.01124	-0.40802	-1.3983	-1.3355	-0.49174	-0.14074	-0.25446	-0.16927	0.73856	-0.3346	-0.48642	-0.021927	-1.3375	0.14737	-0.57328	1.1359
-3.1994	-0.010418	-1.5679	-2.301	2.3528	-0.6213	-1.4743	0.7258	-0.56826	-0.15569	-0.55119	0.051559	0.23525	-0.21095	0.18512	-0.20359	-0.20433	0.40819	0.63153	-0.29642	0.11113	-0.42406	-0.088086	0.039656	0.49002	-0.72405	0.15851	0.29897	-0.13471	0.29035	0.010632	0.45364	0.12764	0.63182	0.50324	-0.5967	-0.67498	0.67252	0.0359	0.46599	0.73843	0.5257	0.24964	0.47044	0.035977	-0.85258	-1.022	-0.19803	1.5086	0.51498
-10.413	0.30399	0.52291	1.5477	0.066886	1.7961	-0.10644	-0.094693	0.056005	-0.27216	-0.26317	0.25782	-0.08075	-0.37264	0.16076	-0.21515	-0.46301	0.009304	0.19519	-0.22516	-0.0096079	-0.020483	-0.37221	0.46012	-0.054189	0.10136	-0.068766	0.12429	0.15324	0.088857	0.07116	0.090329	0.14069	-0.36098	0.16061	-0.17707	-0.31269	0.099757	0.38413	-0.15822	0.059989	0.43018	-0.01718	0.21015	-0.18085	-0.51152	0.22202	-0.13646	-0.041579	-0.15963
-10.421	0.20517	0.59755	1.5118	0.08865	1.7649	-0.04547	0.09842	0.016625	-0.49082	-0.27291	0.26505	-0.30626	-0.421	0.16216	-0.044823	-0.51655	0.18091	0.33353	-0.10423	0.12985	0.38251	-0.11673	-0.094519	0.064001	0.26577	-0.018437	-0.14993	0.022587	-0.11132	0.14755	-0.069794	0.14964	-0.38408	-0.098094	-0.052567	-0.033056	0.2058	0.38978	-0.14133	0.052314	0.45467	0.0034782	0.03569	-0.21286	-0.51162	0.045624	-0.21316	-0.055632	-0.12951
-10.435	0.22027	0.58401	1.4076	0.00063282	1.4814	0.17037	0.27439	0.21855	-0.36615	-0.22244	0.23312	-0.37476	-0.54572	0.13954	-0.29445	-0.54248	0.34316	0.43017	-0.082586	0.22836	0.3878	0.021293	-0.068466	-0.036285	0.27227	-0.052678	-0.13443	0.032429	-0.065659	0.15499	0.0028253	0.073998	-0.38458	-0.14244	-0.078015	-0.071333	0.2668	0.36244	-0.22417	0.13655	0.46098	0.030656	0.038217	-0.36812	-0.56008	0.015588	-0.29194	-0.25246	-0.18579
9.0605	-0.54652	-4.0973	-0.48756	0.042546	1.7849	0.087498	2.4382	-2.9591	1.0373	1.0607	-1.5644	-2.0841	1.0258	0.81524	-0.15602	0.19346	1.1913	-2.2188	3.2104	0.26751	0.84982	-0.62291	-1.4502	-0.7621	3.2119	-0.98532	0.43289	0.19735	0.42739	1.6949	0.69497	-0.47048	-0.30923	1.2479	-1.378	-2.1453	1.4798	0.46326	0.16309	-0.60345	0.35654	-0.35307	0.4341	-1.0501	1.2497	-0.79601	-0.70958	0.72767	-0.43576
4.2445	-2.3627	-1.298	0.044928	-1.7171	-0.30293	-0.95243	3.3666	-1.7921	1.4235	3.595	-1.2878	-0.23768	0.12229	0.96565	1.1649	-1.0064	-0.26119	0.54874	2.1673	1.0642	-0.29618	-0.52735	-0.37409	-1.1892	0.80013	1.6715	-1.0296	-0.086879	-0.65972	1.3646	1.1395	0.92773	0.47664	0.61141	-0.27034	0.1223	0.45344	0.6433	-0.32446	-0.80433	-0.089173	-0.28875	0.16138	-1.1317	0.8566	0.073148	-0.21193	-0.18079	0.23186
1.5165	-1.0284	0.89582	-1.857	-2.8622	-0.4003	0.48884	-0.097055	-0.44493	0.21576	-1.523	-0.41522	1.8951	0.28782	1.0551	-0.34446	0.99874	-0.22577	0.61771	-0.77504	0.77308	-0.39613	-0.83665	1.3271	1.1125	-0.0022871	-0.73904	-0.48063	-0.93243	0.7992	-0.30532	-0.44692	1.0228	1.2432	0.35662	0.23955	1.0712	0.055893	0.43476	-0.3089	0.5439	0.66999	0.66271	0.5771	0.070987	-0.20121	-1.3588	0.066416	0.36003	0.76276
-4.3386	0.16188	0.18616	-2.0573	0.85451	-1.5708	-0.81989	-0.10799	-0.32814	0.12175	-0.023398	-0.031097	1.0993	0.72881	-0.97016	0.023552	-0.89259	0.30474	-0.1872	0.50328	0.015336	0.14218	-0.36847	0.54434	0.17954	0.084838	0.003519	-0.54301	0.77161	0.097926	-0.56315	-0.95141	0.05463	-0.32891	-0.10757	0.9141	-0.19566	-0.61152	0.28353	-0.40503	0.0023151	-0.39559	-0.24238	-0.17303	-0.3095	0.22653	-0.29985	-0.11561	0.46802	0.22864
-10.208	0.32744	0.47187	1.81	0.21887	1.6824	0.031364	-0.2645	0.3138	1.0322	-0.44015	0.78768	-0.11632	-0.44856	0.86927	0.55112	-0.086212	0.56455	0.80263	-0.072068	0.23664	0.48025	0.49082	-0.17986	-0.15735	-0.79944	0.24051	0.469	-0.33767	-0.4601	0.21982	0.44746	-0.35195	0.058022	-0.17427	-0.27272	0.058949	-0.057451	0.014255	-0.063622	0.09825	0.02914	0.26874	0.28238	0.13779	0.066316	-0.40558	0.1687	0.43743	0.46934
-10.203	0.33086	0.29755	1.7162	0.3918	1.6258	0.13489	0.37882	-0.25635	-0.11923	-0.6154	0.49109	-0.41538	-0.52296	0.39715	1.1536	-0.023925	0.71944	0.57324	-0.2013	0.20132	0.50392	0.10175	0.34934	-0.2366	-0.64902	-0.05888	0.71288	0.123	-0.030252	0.091993	0.48021	-0.15084	-0.36756	0.10896	-0.20162	-0.51228	-0.1342	0.16421	-0.014343	-0.071514	0.36147	0.058589	0.19413	0.13939	-0.2233	-0.16384	0.23674	0.10664	0.19553
-10.23	0.25559	0.30286	1.6792	0.59991	1.9625	0.0025629	0.41071	-0.54645	-0.63471	-0.6031	0.56763	0.018651	-0.16409	0.27147	1.4078	-0.14957	0.84229	0.69324	-0.34186	0.14731	0.67016	0.054605	-0.033129	-0.05105	-0.57225	0.11736	0.49389	0.04348	-0.015842	0.13499	0.26564	-0.093949	-0.27991	-0.015741	-0.078663	-0.2315	0.0938	0.072779	-0.11423	-0.08523	0.31015	0.16228	0.21581	0.056635	-0.17222	-0.14949	0.019672	-0.018275	0.06769
-10.265	0.20432	0.041072	0.80082	0.51549	0.9379	-0.037501	0.49633	-0.18508	-0.57372	-0.50012	0.65671	0.44982	0.0032947	0.3509	0.68603	-0.67946	0.68904	0.84601	-0.50987	0.18008	0.6373	-0.078888	-0.5937	0.0029647	-0.48639	0.29909	0.094752	-0.08572	-0.0022896	0.31249	0.08636	0.19471	-0.061259	-0.33511	-0.094539	0.026917	0.37729	-0.078125	-0.47403	-0.00096886	0.26634	0.11848	0.34827	-0.088862	-0.18759	0.026031	-0.24679	-0.1617	-0.19345
4.9248	2.7221	6.4593	-1.6362	0.26365	2.5037	-0.56115	-1.367	1.6061	0.33785	-0.4791	-2.2606	0.075692	-0.153	-0.72222	-0.97649	-0.062561	1.2314	0.67092	1.6582	0.15662	-1.125	0.034084	1.1053	-0.28942	-0.35302	1.7474	0.62088	1.1733	-0.13865	1.0304	0.23791	0.925	-0.06836	1.0256	2.2741	-0.85314	0.33979	-0.57717	1.843	0.18749	1.2778	0.22048	-0.16149	-0.34312	1.3904	-0.44768	0.10415	0.569	-1.4185
1.2291	0.75378	4.0798	-2.3876	1.4643	0.48107	0.39439	-0.94675	1.9893	-1.2911	-0.46281	-1.8736	0.88775	-1.9691	0.47573	-0.54395	0.47813	-1.7495	0.32596	0.20631	-0.75217	-0.26603	-0.69115	0.85562	-0.69679	-0.95611	-1.1986	0.46482	-0.37284	0.63058	-0.016704	0.92469	1.1952	0.12546	0.60789	0.47485	-0.58531	-0.20167	0.50752	0.56528	-0.85595	1.2829	-0.28893	1.0479	-0.33095	0.035658	1.7841	1.0571	-0.055441	-0.82162
-6.5566	0.29205	0.72954	-0.23019	0.037433	-3.6638	0.90852	0.62967	2.3898	2.3816	-0.34929	-0.23879	-1.5602	-1.3976	0.73464	-4.3212	-0.49716	-0.33127	0.04933	0.33521	0.67888	-0.32233	0.33052	1.1035	-0.96042	-1.0976	-0.87501	0.66788	-0.82765	0.12955	-1.0203	1.0475	0.076809	0.62143	0.29703	-1.0594	0.35405	-0.83851	-0.4661	0.17194	-0.061929	-0.65441	0.28101	0.51535	0.60983	0.76667	-0.23407	0.56503	0.88206	-0.0059724
-8.5462	0.1368	0.020765	-0.56865	0.68879	-1.9409	-0.083977	1.0243	-0.47702	-1.1004	-0.58948	-0.18227	0.30966	0.60783	0.74689	0.67116	0.34266	-0.27599	-0.59116	0.091447	-0.064171	1.0127	0.39353	-0.85281	0.029991	-0.69119	0.21632	-0.093894	-0.78815	-0.29664	0.20812	-0.13722	0.24443	0.1754	-0.48056	-0.46813	0.47105	-0.75074	-0.3608	0.18599	-0.42941	-0.33812	-0.36122	0.11127	1.2379	0.98691	0.17625	0.31525	0.91285	0.33394
3.0482	-1.0743	-0.51317	-0.79435	-5.3477	-0.60172	1.0238	-2.7794	-0.69002	0.80735	-2.3367	0.89673	1.0816	0.36572	-2.7993	-1.063	1.2171	-0.84583	-0.037989	0.44658	0.88678	1.1219	-0.84737	-0.27026	1.1422	-0.75086	0.71142	0.41896	-1.1008	-0.66206	-0.10268	0.60523	0.58252	-2.1091	-1.3717	-0.43824	-0.49027	1.2816	-0.8184	0.97249	0.24933	0.47366	0.38155	-0.46693	0.18969	0.24021	1.0508	0.040247	-0.69046	0.57893
2.2882	-2.3814	-0.22568	-0.43605	-5.0748	-1.0291	-0.89753	-1.222	-2.262	2.6183	-2.9331	0.43729	2.6395	-0.6439	-1.8753	-1.1362	0.61653	-0.71574	-0.43783	1.1215	0.2557	0.94605	-0.62624	-0.35118	1.2051	-0.083515	0.56471	0.12953	-0.41027	-0.71814	-1.6053	0.25039	0.51367	-1.2677	-0.82798	0.035937	-0.30894	0.91221	0.053959	0.86523	-0.13168	0.74472	0.72338	-0.42789	0.13083	-0.46236	0.40897	-0.8264	-0.15055	0.67849
0.65824	-3.4861	-1.0137	-0.48741	-3.0498	-1.7979	-0.62615	-1.4342	-1.8292	3.1921	-1.5213	0.56944	1.7216	-0.70496	-0.94739	0.022845	1.2564	-0.3456	-0.50865	-0.21028	-0.023889	0.74021	-1.5622	-1.0911	1.2278	1.2735	-0.21552	-0.079686	-0.3945	-0.48003	-0.4325	0.46151	0.84514	-0.84317	1.176	0.86899	0.27214	0.12484	0.33745	0.1048	-0.46533	-0.51802	-1.0719	-0.29827	-0.080693	-0.038241	-0.17972	0.98701	-0.14266	-0.12909
-7.1124	-0.67206	-1.7469	-0.67117	0.77551	-2.6498	0.17647	0.3737	-1.3632	-0.033661	-0.038214	-0.55346	0.54199	1.1901	0.53961	1.8098	1.79	-1.113	-1.0121	0.2582	-0.84564	-0.37532	0.71372	0.55221	0.38396	-0.7435	0.62191	0.38267	-0.053801	-0.051798	0.30411	-0.083409	-0.41669	-0.041118	0.12091	-0.091373	-0.30227	-0.47685	-0.23802	0.010393	0.1501	-0.27163	0.16605	0.25063	0.55165	0.059017	0.5149	-0.15166	0.022399	-0.12701
-2.0427	0.23853	-2.0074	-1.3928	-3.0997	-0.24467	0.57651	1.9119	0.76401	-1.2639	-0.4512	-0.41752	0.054147	0.6116	0.79649	-1.572	0.14833	0.21275	-0.17759	-0.62432	-1.449	-1.1693	-0.18323	0.54977	-0.79298	-0.3664	-0.85985	0.22991	-0.27391	-0.072535	-1.2305	0.32097	-0.72635	0.13271	0.61223	-0.2585	-0.30236	-0.71386	0.20499	0.741	-0.4266	-0.34746	0.39421	1.2891	0.97014	0.76564	0.48172	0.068453	0.44667	-0.53805
-4.8726	1.1093	-0.62233	-1.5386	-2.0366	-1.28	0.51866	0.18877	0.12387	0.78529	-0.071587	-0.44318	-1.3141	0.80715	0.32796	-0.91898	-0.14697	-1.0953	-0.29055	0.045125	-0.31705	0.20978	0.41487	-0.79695	0.37274	-0.67332	0.2004	-0.0013792	-0.3634	0.036325	0.25602	-0.31635	0.099722	0.36168	-0.91753	-0.50463	0.59585	-0.076371	-0.58181	-0.16669	-0.40776	-0.63546	-0.12878	-0.19825	0.41941	1.0429	0.31482	-0.23738	-0.079615	-0.17694
-6.5808	0.27596	0.12007	-1.1727	-0.55057	-3.4863	0.15656	0.90005	0.82366	1.5533	0.24533	-1.0244	-3.2971	-1.2088	-1.0086	-2.6158	-1.2665	0.02541	-0.33373	0.5321	1.1055	0.41315	0.45958	-1.0717	-0.49464	0.30111	-0.47026	0.061195	-0.10897	0.453	-0.47214	0.29789	0.83778	0.34545	-0.44821	0.098858	0.1707	-0.077368	-1.4915	0.04597	-0.31876	-0.50813	-0.20291	-0.66191	-0.094392	0.64451	-0.13789	-0.11712	-0.71715	-0.028346
-7.6565	0.48511	0.56633	-0.89777	-2.7595	-8.5682	5.4214	1.432	4.238	7.5348	1.9908	1.527	-2.8039	-1.2614	-1.2017	0.64164	0.69771	3.6526	1.88	-0.39927	1.3496	-0.18899	0.85592	0.61306	-0.06707	0.68922	-1.4044	0.13717	0.64774	0.1049	-1.4358	0.17086	-0.8626	0.28525	0.45926	0.045028	-0.84366	-0.61029	0.88302	-0.039272	0.13741	1.0128	-0.72136	-0.31394	0.1869	0.53867	-1.2592	-0.45772	-0.067905	-0.51986
8.6621	-4.1052	1.4458	0.64996	0.8239	1.726	2.8599	0.56927	-0.52492	1.6338	-0.15214	0.70247	-0.055029	-1.6629	-1.6162	0.3881	-0.0018792	-1.4272	-0.49102	2.0457	-1.3421	0.17672	-1.0924	-0.96581	-0.20312	-0.33988	1.3603	-1.4195	0.98765	-1.2343	0.44742	-0.96749	1.2919	1.418	0.023045	-1.0609	-1.8178	0.32087	0.3323	0.13533	0.013092	-0.40148	-1.5625	0.98378	-0.24392	0.2147	-0.86686	-1.4283	-1.5987	-0.19527
10.855	-1.178	1.338	1.9962	3.4461	1.2959	-0.21059	-0.4071	-2.292	2.331	2.8453	-1.1146	-0.50744	-1.4949	0.03609	-0.98331	0.088564	1.8484	-1.7564	-0.65766	-0.15216	0.11623	-0.76645	-0.11932	0.044842	-0.060254	0.58657	-2.4625	0.5083	0.28285	1.0115	-0.028133	1.072	-0.90933	0.40994	0.48279	0.15073	-1.1043	-0.15779	0.10562	0.31541	-1.3278	1.1454	0.73791	-0.4583	-0.44635	-0.28705	-0.77122	1.0787	-0.17563
8.5409	1.5404	1.1549	1.7862	2.9467	0.46645	0.16502	-0.86347	0.062805	2.6229	0.47751	1.1453	-0.052695	-0.42539	-0.030835	0.64847	0.49798	1.4169	-3.5127	-1.402	-0.81371	0.86496	0.85076	-0.1813	-0.37051	1.0845	-0.60181	-1.4748	-0.44501	1.3551	1.8027	0.44263	-0.45477	0.08831	-0.40156	-0.11078	-0.33929	0.45301	0.64917	0.013221	-0.59604	-1.2353	0.23549	0.50893	0.2711	0.46959	1.3458	-0.87747	0.54849	-0.057939
-5.9165	-0.99155	-1.1071	-0.66102	2.5614	-2.1792	1.3213	1.4255	-0.44562	-0.6256	0.096659	-0.57317	0.59013	-0.019284	0.73343	0.91201	1.3046	0.86996	-0.29403	0.33608	-0.39128	1.5342	1.2327	-0.87417	-0.26243	-0.65817	0.089159	-0.58481	0.034419	-0.054255	0.79412	-0.20753	-0.48202	-0.3318	-0.4617	-0.22396	0.24145	0.088391	0.53356	-0.094969	0.31807	0.4788	0.0067489	-0.38338	-0.17122	-0.66325	-0.38317	-0.72819	0.18248	-0.19423
1.6464	-0.87011	0.21873	-1.5416	-1.4996	-0.41021	-2.5252	0.87437	0.68047	-0.54386	1.0181	0.89258	-0.17174	0.3255	-0.66131	-0.98074	-1.4461	0.20127	0.21784	0.93803	-0.58726	-0.83571	-0.26862	1.336	1.3401	-0.23895	1.0271	-0.34452	0.23631	1.038	1.4528	-0.12175	-0.84135	-0.0048732	0.52776	0.50032	-0.80959	0.30108	0.56075	-0.28046	-0.29355	0.23367	0.49592	-0.44193	0.46381	1.1213	0.14411	-0.8513	-0.14647	1.0143
3.3577	1.0352	0.27799	-1.3136	-1.5641	-0.28257	-0.22181	-0.44445	1.3237	-0.46424	0.57744	0.073552	-1.7586	1.1028	-0.59116	-0.14364	-0.74336	0.92593	-1.1876	-0.55681	-1.882	-1.0924	-0.23226	0.22054	-0.37548	-0.41532	0.29633	0.35519	-0.42638	-0.43312	1.161	0.26956	-0.40022	-0.96769	-0.902	-0.85094	-1.1979	-0.14139	-0.0033565	-0.57699	-0.097104	-1.1644	-0.41339	0.23786	0.76073	-0.75334	0.16928	-0.90329	0.35119	0.19609
2.4906	0.80768	0.55249	-1.2188	-0.70997	-0.48445	0.77258	-0.11899	-0.85703	-1.1495	-0.29417	-0.043881	0.12147	0.83754	0.359	0.86694	1.3099	0.15128	-0.18794	-0.37449	-0.018125	-1.071	-0.33302	0.7158	0.70437	-0.28289	0.10429	0.75606	-1.4346	-0.48156	0.041658	-0.63458	0.71249	0.83198	-0.237	-1.1567	-0.62292	-0.53089	-0.47809	0.40984	0.4392	-1.1159	-0.31038	-1.0241	0.13509	0.18722	-0.58313	-0.1813	-0.0094339	-0.060563
4.8731	3.1076	-2.0083	-3.0404	0.43405	2.1004	1.0509	1.9441	-0.12152	1.0206	-0.73219	-1.5335	1.3447	-1.8022	-0.57548	1.277	-1.2963	-0.90312	-2.9179	-0.0746	0.55939	0.16701	-1.6139	-0.31984	-1.4449	0.27295	-1.9394	-0.39155	0.62483	0.4268	-0.55532	-0.00057884	-0.2419	-0.36198	-0.82047	-0.18959	-0.48128	-0.91806	-0.67187	1.2902	0.40568	-1.5491	0.81935	0.19859	-0.58557	1.2681	0.9566	-0.32227	0.35517	0.76359
0.1498	1.4663	-1.6945	-2.8318	0.65001	0.13302	0.29872	-0.42282	-0.54846	-1.3474	-0.3692	-0.38334	-1.967	0.29195	0.72544	0.49767	-0.25126	-0.4891	-0.66766	-0.66688	-0.23167	0.34491	0.22978	0.25307	1.1372	-0.24591	-0.92137	-1.0684	-0.17235	-0.17078	1.1407	-0.080461	1.34	1.2249	0.47085	-1.0729	0.64863	1.7839	-0.89515	0.35856	0.027709	0.32303	0.45169	-0.83034	0.5451	-0.16353	-0.41193	0.47221	-0.75972	-1.0397
1.8298	1.6749	0.45983	-1.6115	-0.27355	0.59233	0.72193	0.026202	-0.19717	-0.23202	-0.22504	0.054638	-0.30136	1.5071	0.57549	-0.72916	0.24243	-0.65873	-0.21256	0.25432	-1.2398	-0.69155	0.7547	1.1614	0.067617	0.71675	-0.85751	-0.12591	-1.4782	0.54009	1.0898	-1.1883	0.16009	1.2317	-0.33318	-0.27146	0.58108	0.36696	0.65234	-0.8159	0.54651	-0.2001	-0.37494	0.58973	0.50934	0.47976	0.46706	0.38764	-0.88493	-0.73068
-5.0502	0.13131	-0.74787	-1.9733	1.195	-0.89107	-0.1175	0.045264	-0.011835	-0.1271	-0.20745	-0.45956	-0.207	0.86893	0.069655	-1.0133	0.42843	-0.38986	-1.3572	-0.1251	-0.54354	-0.33485	-0.45789	0.36873	0.26925	-0.49003	-0.10992	-0.52318	0.67085	-0.2254	0.18441	-0.50802	0.2416	-0.26608	0.096536	0.23163	-0.22034	-0.071043	0.34304	-0.23291	-0.052486	0.082887	-0.43562	-0.11301	-0.29349	0.13288	0.067754	-0.69551	-0.043404	-0.14103
6.1138	-1.0673	1.5843	0.36754	-2.2402	-0.39368	1.1674	-3.12	-1.4191	-1.1334	-2.5434	-0.64705	1.8135	0.025656	-0.25591	-1.6325	0.37669	-0.37659	1.3333	0.50879	1.9066	-0.30755	1.149	-1.5025	0.22625	-0.12011	-0.25592	-0.11918	-0.025342	-0.10555	-0.79087	-0.48215	0.73804	-0.89321	0.76601	-1.6625	-1.2274	0.19199	0.02767	-0.44822	1.1466	-0.025759	-0.93629	-0.76138	0.0084468	0.86453	0.074447	0.087595	-0.46032	1.1296
6.8751	-0.33886	1.3243	-0.73878	-3.6661	1.0426	1.4862	-2.8456	-0.98002	-0.96276	-1.9304	-0.66024	0.58451	0.99079	1.0005	-2.5209	0.83683	0.81545	1.3445	-0.3449	-0.1329	0.62125	-0.27585	-1.2221	-1.1666	0.68474	2.207	1.2046	1.0289	0.79967	-0.73574	-0.8355	-1.1523	0.38863	0.3277	-0.19908	1.2716	0.20603	0.18676	0.67364	-0.96464	-0.341	-0.28705	0.17507	-0.081991	-0.27561	1.446	-0.8207	0.53616	0.44329
10.601	7.24	6.0721	0.75915	-3.8563	-0.2805	-0.14867	1.6944	-2.6028	1.4162	-1.7532	-0.55139	1.9345	0.076315	0.56437	-0.98999	-1.0761	0.62758	-0.51202	-1.8696	0.27776	0.83174	0.46588	0.22426	-1.7333	0.62348	-0.19733	0.82039	0.6078	-1.4023	-0.95734	-1.0838	-0.26241	1.8028	-0.77668	0.30706	0.7418	-0.40751	0.85642	-0.97027	-1.6153	-0.13584	0.11855	0.7744	0.70255	-0.091495	0.1265	0.08304	-0.3202	0.40541
0.88216	4.5884	2.9527	-2.684	-0.067021	0.31078	-0.65868	1.5562	0.033172	0.25629	-1.4613	-0.038545	0.14878	2.0086	0.22856	-0.1517	-0.74777	1.6675	0.81593	-0.9195	-0.037757	0.23744	-0.14156	-0.12255	-1.1475	0.11943	-0.13912	-0.15758	-0.003408	0.52434	0.33726	-0.3658	0.4195	-0.24215	0.2198	0.76343	0.057918	0.33964	0.262	-0.25885	0.22393	-0.1869	-0.34969	-0.29702	0.041736	0.049799	0.29835	-0.15873	0.12184	-0.21807
8.7764	-0.80589	0.11327	0.012099	-0.95225	-0.5122	-0.94069	0.52478	1.872	-1.719	-1.3933	-1.9586	-3.215	-1.1858	-0.60865	0.8597	0.81051	-0.012279	-0.063415	-0.22941	0.52819	-1.7543	-1.9756	0.20227	-0.42079	1.5432	0.37317	-1.9298	-2.2075	-2.5167	0.15186	0.10567	-1.0892	-0.318	-0.10315	-1.463	0.022324	1.2146	0.71873	0.74459	0.4935	-0.48702	1.2582	0.76832	-1.2485	-0.47241	-0.049927	-2.3574	1.0027	2.9201
11.266	1.6936	-2.8414	4.5747	0.47053	-1.605	2.8111	-3.3653	-0.036289	-2.0113	-0.15675	-1.6259	-1.0688	1.7478	-1.3177	-1.2756	-0.63672	-2.1073	2.2967	0.15653	-0.72316	1.2131	-1.0387	0.3867	-2.4684	-1.1929	-0.089328	-0.69709	-1.535	-2.1521	0.70358	0.34707	-0.070178	0.57702	-0.81721	-0.46922	0.037623	0.11928	2.5179	2.1726	-1.0923	-0.1278	1.799	-0.71203	-0.62886	0.38797	1.1132	1.0239	-1.319	0.61826
3.733	-2.143	-0.061141	1.6721	0.74556	-1.6512	0.23479	-0.024555	-0.4696	2.0618	0.70785	-0.18861	1.6915	-0.0063149	0.5791	1.996	0.2146	-1.0536	-1.3983	0.4574	-0.86806	0.39184	-1.2138	0.90102	-1.6269	-1.9254	-0.42396	-0.11	-0.8116	1.0667	-0.47168	0.93522	-0.085739	1.2113	0.91812	-0.8909	0.49213	0.88865	-0.51946	0.39966	-0.87632	-0.14856	0.93121	-1.3354	0.37547	1.4628	0.37512	0.90665	0.90664	-0.32528
-4.2596	1.0619	-3.6082	2.8031	-0.14954	-6.236	2.2339	-0.46076	-1.2381	-0.28914	0.66698	-0.45551	-0.62679	1.3325	1.2165	4.6526	3.8349	-1.3376	-0.62478	0.66057	-0.86977	-0.22914	1.0497	1.536	0.60818	0.01507	0.63554	0.53259	0.027953	-1.4722	0.38432	-0.15494	-1.3098	-0.95969	0.40294	0.050598	-0.89189	-1.7593	0.97608	0.73957	0.091714	0.72873	-0.22765	0.50054	1.5423	-0.23758	1.1683	0.36848	-0.19239	0.33451
6.8898	-0.06978	0.64971	-0.98841	-2.7478	1.4958	2.5881	1.511	1.8579	0.86557	-0.22544	0.3314	0.81914	1.3329	0.96579	-0.84609	0.049095	1.0432	-0.86491	1.5376	-1.0919	1.5156	0.36776	-0.44931	1.9095	-1.9955	0.5873	-2.0506	0.12702	0.25588	0.70758	-2.1869	0.55696	-0.35957	0.621	0.61291	-0.58882	0.58904	-0.89462	-0.49713	1.0604	0.40116	0.65922	1.1118	0.88959	-1.2274	-0.11718	0.31273	-0.14353	-0.43716
7.3389	-1.7674	-1.0221	-0.57283	-1.7221	1.962	-0.58374	2.0997	0.88618	1.3026	-1.2627	0.5476	1.2432	-0.37691	-1.4564	-1.7004	2.525	-0.30985	1.1833	-1.4522	-0.8129	0.21756	1.5623	-1.0666	2.0815	0.27273	-2.2626	1.2005	-0.94839	-0.85992	2.2951	-0.31323	1.1836	-0.55468	0.3612	0.091838	0.041556	-0.5629	1.6564	0.66512	0.16194	-0.091203	0.18561	0.6027	-1.5037	0.41657	0.68704	-0.95676	-0.075193	-0.47248
5.8196	-2.7802	-3.0506	-0.6335	-4.532	1.9792	-2.7877	0.48698	3.3949	-0.18767	-2.2743	-0.48175	1.5264	-0.25148	0.61985	-0.27281	1.0667	0.27434	-0.92193	-1.9654	-0.80372	-0.5549	0.72087	-0.8294	0.23934	0.031093	0.6114	0.57544	1.576	-0.46241	-1.1136	0.077855	1.3805	1.3245	-0.38714	-0.32088	0.010758	-1.0668	1.0789	0.039719	1.7038	0.033141	-1.3948	0.1538	-0.36817	-0.65126	0.29409	0.016165	0.71881	0.192
-2.118	2.0588	-0.86494	-2.6553	-0.94648	0.063623	-0.55313	1.2203	0.15887	-0.82501	0.25414	-0.077821	0.35687	0.93595	-0.68312	-1.2082	0.50451	-0.48533	-0.22114	-1.3593	0.43705	-0.13895	0.10923	0.49838	-0.75625	0.32604	0.57098	-0.93704	-0.14719	-0.044818	-0.13069	-0.71876	-0.13758	0.0027967	-0.35765	-0.24731	-0.22794	0.016789	-0.2611	-0.033995	-1.005	0.84823	-0.71218	0.091469	0.30348	-0.48582	-0.67658	-1.2003	0.57971	0.18415
4.8172	-3.1216	0.93527	-0.20686	-1.3902	0.44874	-0.41832	-1.6982	-1.1192	1.3322	-3.2417	-0.13933	1.8129	0.61075	0.19672	-1.3283	1.0109	-0.37127	0.54773	2.1847	0.73221	1.8353	-0.37775	-0.33799	0.61892	0.017293	0.83073	0.69435	-1.4613	0.15218	-1.4707	-0.58648	-0.40944	0.049025	0.63162	-0.48597	0.64295	0.41312	-0.17475	1.1988	1.0903	0.46771	-0.29043	-1.0468	-0.55299	-0.46383	0.61543	-0.13368	0.64414	-0.4462
4.8655	-3.7727	3.8701	0.23739	-0.10431	-0.32228	0.43184	-2.0501	-2.0889	0.89122	-2.9078	-1.3855	0.44178	1.5974	-1.2683	-1.465	1.3983	-0.6433	2.5895	0.65472	-0.74605	1.1142	1.1888	-1.6637	-0.83572	1.25	0.83374	-0.46281	-2.1099	0.033322	-1.3819	1.2925	-0.35822	-0.12505	1.0873	0.64431	0.57957	-0.475	1.0099	-1.7686	0.51179	0.18574	-0.9976	0.55446	0.16375	-0.049614	-0.60609	1.25	-0.13389	0.54272
4.2698	-1.9477	4.3381	0.21329	-0.56043	-0.17087	1.3271	-0.2378	0.15451	0.006967	-0.66466	-0.85225	-0.8738	2.0103	0.44347	-0.19607	0.70102	0.35187	1.3711	0.065113	-1.2132	1.0381	0.84889	0.51507	-1.1084	0.99911	-0.47983	-1.1554	-2.1716	-0.84773	-0.30931	-0.47377	-0.57691	0.64034	0.20221	-0.24331	-0.026986	-0.18444	-2.0597	-0.537	0.38338	-0.2437	-0.76022	1.6974	0.057684	-0.44482	0.66659	-0.22298	0.29408	0.86647
-3.879	0.068112	0.55512	-1.6841	0.61141	-1.6127	-1.1176	-0.057755	-0.68557	0.3064	-0.77797	-0.017523	0.65762	1.0573	0.087376	0.25148	0.62955	0.04511	0.042812	-0.10989	-0.12482	-0.69147	-0.27667	0.96614	-0.021529	-0.41645	0.0068702	0.18716	0.51006	-0.24378	0.11861	-0.42675	0.31771	-0.11448	0.35199	0.17519	-0.78243	0.28589	-0.43071	-0.09139	-0.38808	-0.65071	0.18152	0.091526	-1.0091	-0.48574	-0.22264	-0.26573	-0.15764	-0.44354
3.5056	1.0105	2.0345	-3.9606	-0.85641	1.538	0.44449	0.46709	0.72961	-1.4235	-0.18876	-0.72406	0.10952	-1.5319	1.2984	0.63452	-0.27588	-0.24743	2.3724	-0.53947	0.38042	1.7554	-0.85806	1.1977	1.0315	-1.1994	-1.1126	0.43238	-1.7203	-0.19122	-1.4832	-0.4809	0.12703	-1.267	0.50671	-0.23669	-0.17382	-0.87523	1.0085	0.25752	1.3062	0.31529	-0.16258	-0.49059	-0.43267	1.156	0.75912	-0.22923	1.5073	0.57441
6.5175	2.6403	3.7167	-2.9228	0.97377	1.8173	-2.9387	-1.4438	1.4026	1.9186	0.96529	-1.1202	1.4921	-0.65665	0.617	-0.067487	1.0353	-0.86926	-0.26141	2.03	-0.32275	1.0369	-0.99895	-0.58248	1.4357	-0.71489	-1.9118	-0.33919	0.10385	-0.28519	-0.043033	-0.58804	-1.4931	-0.22218	0.21965	0.74196	-0.16079	-0.38107	-0.583	-1.0447	-0.03072	0.19846	-0.75567	-0.38485	-0.35	0.051272	0.0167	0.85998	-0.49447	0.10135
7.5118	4.6173	2.424	-2.1896	0.4661	2.9213	-0.56695	-0.95197	1.4699	2.0483	1.3522	-2.1003	0.57273	1.2473	1.7869	-0.58434	1.4568	-0.057654	0.064937	0.93191	-1.3235	-0.84406	-1.9869	-2.0946	-0.06788	0.22618	0.30794	1.1951	0.045127	-2.853	-0.43504	0.29774	-0.46535	1.2642	-1.1521	0.0055571	-1.2172	-0.68785	0.63984	0.48016	-2.4659	0.23148	0.21051	-0.94752	0.035256	-0.30205	0.20693	-1.504	0.69867	0.077726
-3.8883	0.70627	0.080154	-1.9518	1.7454	-0.90589	-0.67307	0.19875	-0.52839	-0.57789	-0.2651	0.19494	1.2948	-0.82107	-0.65116	-0.53296	-1.1908	-0.27198	0.98878	0.61014	0.27793	-0.31022	-0.52303	-0.69734	-0.33693	0.32819	-0.011564	0.073134	0.50435	0.20336	-0.091101	0.3899	-0.5145	0.24323	-0.073699	0.58091	-0.1832	-0.16519	-0.14358	0.73604	0.75759	-0.19676	0.19738	-0.14417	-0.20459	-0.78993	-0.18588	-0.0938	-0.23764	0.14193
2.757	-0.65629	4.0376	-0.60856	0.7924	-1.6075	-1.6965	0.28064	0.22604	-1.0348	-0.60332	-2.0249	0.75142	0.16868	0.68031	-0.71946	1.8469	1.5131	1.8359	-0.8336	0.067803	1.8633	-0.1728	-1.0033	1.5016	0.93712	-0.53898	-1.0823	-2.5659	1.7754	-0.9713	1.2361	-0.48094	-0.90995	0.59162	0.49641	-0.87116	-0.12469	-0.6451	0.030062	-0.39683	-0.47556	0.85671	0.585	-0.57981	0.050919	-1.2097	0.42409	0.076031	-0.45377
5.7	2.8651	-0.20249	2.4707	-3.214	-1.4568	-2.1225	-1.3468	1.399	-0.89343	-1.1154	-1.2414	1.114	0.90431	-0.54038	0.82401	-0.39209	0.040629	0.39375	0.48968	-0.19816	-1.3544	-0.36629	-0.40169	-0.57945	-0.068978	-0.21886	-1.4484	-0.16162	-1.5328	1.3711	1.559	-0.54637	1.7583	0.32336	0.65999	-0.61867	1.345	0.033892	0.79291	0.64527	-0.4815	-0.052014	-0.30645	0.18905	-0.41289	0.15231	-0.0062589	-0.1151	-0.83394
5.5092	-3.0422	0.75564	-0.538	-1.1579	1.8917	-2.1484	-1.9068	0.99236	1.2025	1.4494	-1.7284	1.4369	1.3665	-0.89982	-0.22985	-1.3064	0.57646	-0.76412	-0.9837	1.5652	0.44206	-0.70079	-0.1618	-1.003	1.0303	0.66946	0.42545	0.13746	-0.57571	2.0252	1.456	-0.70571	0.12675	-0.60611	-0.22597	-0.12653	-1.1041	0.57334	0.36242	1.2852	-0.51283	0.88966	-0.095998	0.8192	-0.16439	-0.76032	0.33768	0.55765	-0.12867
-1.9929	1.9757	-0.64639	-1.2418	1.503	-0.10122	-0.27585	-0.72038	-0.16155	-0.65855	-0.27706	-0.10433	0.43449	1.2227	0.27542	-0.58357	0.47391	0.31625	0.38263	-0.58154	-0.44227	-0.35624	-0.86588	0.0096988	-0.37513	0.06855	-0.49179	-0.38612	0.34521	0.35517	0.51993	0.2306	0.19665	-0.41666	0.91824	0.05483	0.4516	0.30286	0.15517	-0.3825	-0.33611	-0.51603	-0.47674	-0.81752	-0.14362	-0.27934	-0.14162	-0.19943	-0.33465	0.64971
-10.392	0.27736	0.68631	1.7475	-0.25505	1.8742	-0.11643	-0.34563	-0.42739	-0.48364	0.18285	0.0064293	0.37536	0.086843	-0.19459	0.95839	0.41646	0.03994	-0.15596	0.18032	-0.18771	0.22995	0.11323	-0.47962	0.11722	-0.0043145	0.25031	-0.17157	0.0048622	-0.038379	0.15663	-0.10866	0.022696	0.048485	-0.045665	0.0062436	0.21262	0.14214	-0.12493	0.040421	0.0024324	-0.10619	0.076699	-0.16871	-0.034717	0.067344	-0.054594	-0.13446	-0.13808	0.11595
-10.423	0.23963	0.78949	1.8899	-0.23473	1.7569	0.067836	-0.158	-0.30339	-0.47475	0.1628	0.038879	0.91838	0.23098	0.11346	0.99186	0.74676	0.24268	-0.074188	0.20375	-0.30716	0.33611	0.29057	-0.18796	0.13558	-0.27939	0.10041	-0.074012	-0.19052	-0.073753	-0.00061793	0.017322	-0.29279	0.19294	-0.031716	-0.12433	0.30926	-0.13554	0.037546	0.17294	-0.049356	-0.29704	0.1276	0.071714	0.21919	0.37332	-0.14874	0.0070157	0.16012	0.19314
-10.419	0.28071	0.66029	1.8564	-0.23199	1.6644	-0.012545	-0.12949	-0.58904	-0.5734	0.12738	0.031336	0.46104	0.33313	-0.1898	1.2095	0.67213	0.16743	-0.18426	0.1723	-0.21094	0.2002	0.17277	-0.20308	0.17354	-0.12271	0.068999	-0.021065	-0.10739	-0.002478	0.017585	-0.078204	-0.17706	0.14706	0.062686	-0.027568	0.1982	-0.12566	-0.084731	0.25749	-0.11758	-0.29161	0.045244	-0.08117	0.33331	0.38673	-0.093505	0.14992	0.091558	0.19538
8.403	3.5152	-3.4342	-0.13573	-0.45186	0.37182	0.61435	-2.3181	-0.21898	2.2141	1.1875	0.77238	-0.31562	0.99433	0.059571	1.1827	-0.3735	-0.82968	1.6163	1.7149	-2.8912	0.056757	-0.0090608	1.3934	-0.025461	-0.15034	0.92679	-1.6717	-0.65921	1.1094	1.3115	0.36766	0.72028	0.24125	-1.6171	-0.37479	-0.29388	1.2841	0.95554	-0.3009	0.83307	0.36887	0.95272	0.41513	0.10239	0.26243	0.010104	0.17864	1.458	-0.31096
13.604	7.1542	3.598	3.5057	-1.2767	-2.2693	-2.3175	1.1724	-2.5128	2.5618	0.94694	1.4976	1.0681	1.3849	-0.63104	0.35798	-1.9658	0.0026057	-1.2243	1.2126	-1.3309	0.61777	0.88764	-0.35337	-0.012378	-0.64983	0.92801	0.20562	0.88778	1.8391	-0.11896	-1.208	-0.58308	-0.46728	0.85135	-1.8758	-0.21496	2.1527	1.1944	1.1815	0.28292	1.4168	0.65031	0.25694	-0.701	0.49086	1.1808	0.43761	0.74292	0.0019097
10.225	5.3726	0.50966	0.3666	0.38849	0.12048	3.7719	0.57671	1.5425	-0.79362	-1.2808	2.461	-0.069418	1.0634	0.92595	2.1452	-0.59515	0.44011	1.3458	-1.941	2.4856	-0.0056086	-0.83031	-1.4621	0.37861	0.30312	-0.85438	1.6657	0.64365	0.16852	0.98855	0.73179	1.6015	0.51132	-0.35667	-0.20166	-0.53674	-0.081668	0.70158	0.53233	0.38733	1.0598	0.30818	-0.34702	-0.92758	0.47686	0.54977	-0.091714	-0.74162	0.9124
-10.387	0.30133	0.81256	1.8252	-0.49767	1.7299	-0.036996	-0.84315	0.16461	0.71284	0.24642	0.087091	0.45079	-0.20964	0.065386	0.40537	0.35258	-0.094635	-0.20262	0.20577	-0.24586	0.023031	0.032191	-0.20675	-0.10381	-0.2327	0.19816	-0.0071224	-0.094704	-0.20718	0.11697	0.12986	-0.0086419	0.18036	0.046522	-0.29447	0.12258	-0.21082	0.036857	0.079964	-0.036974	-0.10378	-0.087866	-0.048649	0.15828	0.23169	-0.090892	0.10617	0.47056	0.40068
-10.444	0.28102	0.72231	1.8252	-0.43777	1.5579	0.14439	-0.47936	0.20863	0.42291	0.18869	0.23455	0.12679	-0.15407	-0.23034	0.15426	0.16601	0.18684	-0.050455	0.042009	-0.075553	-0.071375	-0.091124	-0.012214	0.033366	0.096807	-0.10301	-0.090291	0.010419	0.019334	-0.097533	-0.0025073	-0.038689	0.12601	0.11881	-0.1661	0.065717	-0.11415	0.042306	0.14108	-0.048796	-0.089283	-0.051849	-0.10201	0.083528	0.16669	-0.12331	0.053119	0.18486	0.19682
-10.49	0.20033	0.57728	1.7982	-0.32523	1.6809	-0.06463	-0.18703	-0.23616	-0.20046	0.042829	0.10301	-0.59107	0.018666	-0.21578	0.026536	0.039471	-0.094778	-0.050736	0.097805	0.068472	-0.056023	0.13804	-0.18584	0.26259	0.42667	-0.11439	-0.22141	-0.12587	-0.10965	-0.052236	-0.16014	-0.13914	-0.014203	-0.043254	0.16355	0.19327	0.13278	-0.10012	0.10314	0.079427	-0.15187	0.15063	-0.18164	-0.059825	-0.028191	-0.17109	0.0092092	-0.20402	0.081566
-10.459	0.22722	0.22769	0.95945	-0.20912	0.68457	-0.11398	0.11542	-0.16362	-0.30458	-0.032883	-0.15786	0.010329	0.085286	0.064812	-0.28231	-0.053684	-0.25087	-0.18551	-0.017919	-0.03595	-0.019592	0.050361	-0.031951	-0.0071132	-0.11827	0.086025	-0.0047418	-0.090621	0.086319	-0.021242	0.022103	0.11125	0.15704	-0.11029	-0.034554	0.13073	-0.020367	-0.21333	-0.10996	-0.037399	-0.14893	-0.049842	0.073589	0.072225	0.2176	0.12126	0.086992	0.034003	-0.11014
-10.455	0.21416	0.83891	1.7834	-0.22978	1.899	0.16747	0.014959	0.1032	-0.46402	0.024523	0.28806	0.29564	0.062198	0.1062	-0.24768	-0.050062	0.22	0.17131	-0.0071781	-0.053932	0.10205	0.11591	-0.04065	0.34908	0.32332	-0.25531	-0.41651	-0.17891	-0.096625	-0.063601	-0.18404	-0.19829	0.035015	-0.044132	-0.079414	0.31063	-0.024307	0.38273	0.084937	0.063382	-0.018919	0.15197	0.050909	-0.0030599	0.08624	-0.13474	-0.17767	0.079658	0.015944
-10.446	0.11678	0.72254	1.899	-0.15153	1.5993	0.46058	0.34933	0.083485	-0.74298	0.079605	0.21634	0.48184	0.1199	0.11858	-0.1537	0.18059	0.37275	0.26945	-0.035326	-0.1123	-0.0083248	0.060845	0.58764	0.3231	0.33686	-0.47634	-0.27229	-0.062239	0.072273	-0.26979	-0.086955	-0.28552	-0.036261	0.14027	0.01549	0.041143	-0.084319	0.49566	0.11527	0.20518	0.058089	0.26512	0.24281	-0.11548	-0.033889	-0.037755	-0.34085	-0.25968	-0.20476
-10.485	0.16062	0.66177	1.783	-0.19986	1.7449	0.28459	0.19195	-0.10045	-0.56712	0.014928	0.10107	0.14879	0.0091587	-0.17711	0.065633	0.15595	0.18808	0.031795	0.031507	-0.057868	0.010178	-0.0241	0.34715	0.14267	0.22167	-0.36119	-0.13468	0.0017351	0.12095	-0.17756	-0.04874	-0.11658	0.0050131	0.11774	-0.030952	0.012219	-0.099929	0.26089	0.13308	0.0018272	0.015235	0.061498	0.029418	0.034758	0.074075	-0.099016	-0.065638	-0.053369	-0.058661
-10.429	0.22122	0.28987	1.1869	-0.22083	0.75221	0.086954	0.029742	-0.11409	-0.22009	0.041487	-0.0099384	0.044754	0.10265	-0.060464	0.12035	0.10354	-0.033588	-0.10401	-0.0046381	-0.036486	0.033735	0.015335	-0.10426	0.064297	-0.031358	-0.017309	-0.069311	-0.066727	0.056032	-0.027119	-0.021614	0.037623	0.12107	-0.048743	-0.012924	0.12399	-0.076694	-0.085027	-0.00093969	-0.075726	-0.09371	-0.078258	-0.018501	0.18309	0.26099	0.020503	0.081293	0.13494	-0.01466
-10.503	0.25201	0.58771	1.7389	-0.35412	1.551	0.09249	-0.042461	-0.28918	-0.30305	0.071271	-0.057405	-0.66714	-0.17145	-0.3553	0.14766	0.13673	0.039139	-0.088868	0.14647	0.15457	-0.025509	0.12451	-0.051443	0.17104	0.2829	-0.16993	-0.087794	0.076342	0.050374	-0.081044	-0.090116	-0.067288	-0.043891	-0.00010943	0.17291	0.014028	0.092066	-0.091692	0.10376	-0.0098724	-0.04832	0.093643	-0.22182	-0.07815	-0.061134	-0.1226	0.043945	-0.20699	0.0040365
-10.386	0.27813	0.80916	1.8297	-0.29733	1.698	0.073582	-0.079694	-0.047018	-0.28015	-0.0012531	0.070354	-0.17559	-0.10125	-0.099957	-0.19327	-0.023047	-0.013994	-0.044717	0.022373	-0.023503	-0.14352	0.019441	0.29207	0.19873	0.42083	-0.22176	-0.17487	-0.0014516	-0.024927	-0.10764	-0.11925	-0.062939	-0.075263	0.034012	-0.016339	-0.0028346	-0.0055556	0.21589	0.08354	0.10478	0.068386	0.050509	-0.021072	-0.10429	-0.14691	-0.066511	-0.13399	-0.11998	-0.05498
-10.355	0.35154	0.75613	1.7951	-0.35223	1.5603	0.12366	-0.19359	-0.025666	-0.039527	0.099189	0.13284	-0.11795	-0.13459	-0.34664	0.12477	0.014815	0.11708	-0.02473	-0.0066253	0.010355	-0.056552	-0.12026	0.095304	0.16105	0.27594	-0.15294	-0.15654	0.10486	0.04373	-0.092675	-0.11546	0.028341	0.023484	0.096957	-0.0084679	-0.032555	0.010555	0.17883	0.046863	0.0033107	0.031736	-0.00057824	-0.10355	-0.085568	-0.099315	-0.034944	-0.073404	-0.12275	-0.063139
-10.41	0.32556	0.73039	1.7174	-0.32772	1.8685	-0.056883	-0.39058	0.017511	-0.094004	0.11066	0.058096	0.098587	-0.14321	-0.063198	-0.035101	-0.07372	-0.14515	-0.07358	0.021924	-0.15605	-0.048262	-0.11722	0.041161	0.14356	0.27221	0.0010447	-0.1967	-0.0021733	-0.097887	0.052783	-0.15273	-0.014152	-0.12021	0.004499	-0.10292	0.040162	0.067703	0.26079	-0.025635	0.043352	0.080706	0.012842	-0.039355	-0.19558	-0.26624	0.091109	-0.23112	-0.038023	0.023486
-10.478	0.28805	0.76856	1.7243	-0.35079	1.7143	0.14278	-0.31729	0.28136	0.12164	0.12702	0.084146	0.17844	-0.26887	-0.046309	-0.30113	-0.042895	0.016604	-0.052044	-0.029576	-0.16737	-0.16962	-0.2141	0.39307	0.035141	0.26692	-0.13977	-0.098238	0.058471	0.022437	-0.10046	0.021303	-0.040793	-0.11285	0.12711	-0.21389	-0.13035	-0.09064	0.37797	0.0088417	0.041028	0.14486	-0.080248	0.041226	-0.11572	-0.18196	0.1041	-0.16784	0.083448	0.031692
-10.391	0.33961	0.70354	1.7308	-0.31899	1.804	-0.20015	-0.43939	-0.24763	-0.096321	0.10353	0.020012	-0.22177	-0.14307	-0.229	0.2448	-0.030449	-0.22482	-0.16084	0.12332	-0.047246	-0.0092748	0.069117	-0.40146	0.20214	0.26614	0.098811	-0.21176	-0.014422	-0.1147	0.11948	-0.17645	0.021206	-0.0074667	-0.081017	0.0035829	0.11003	0.18095	0.0039091	-0.023155	0.0014388	-0.03032	0.069242	-0.21763	-0.13249	-0.13484	-0.027579	-0.070567	-0.090296	0.095573
-10.386	0.25669	0.31503	0.9212	-0.15228	0.82602	-0.11475	0.05427	-0.11577	-0.38837	-0.047426	-0.055256	0.085429	0.062937	-0.066262	-0.35821	-0.30817	-0.24851	-0.14348	-0.13018	-0.059836	-0.080856	-0.19093	0.014424	0.084992	0.18651	0.079643	-0.1813	0.022063	0.11526	0.038894	-0.1594	0.24005	-0.0055279	-0.088746	-0.015819	0.029702	0.14123	-0.014038	-0.2008	0.026533	0.050264	-0.059573	0.058307	-0.11489	-0.11446	0.25115	-0.21356	-0.152	-0.2643
-10.408	0.34458	0.50116	1.596	-0.27096	1.7847	-0.26532	-0.38724	-0.36613	-0.18714	0.097819	0.14688	-0.32951	0.10497	-0.38581	0.39539	-0.13978	-0.091897	-0.02659	-0.059181	0.014633	0.0064732	-0.068432	-0.54903	0.269	0.27822	0.14173	-0.24503	0.074116	-0.03993	0.17601	-0.20191	0.12951	0.062751	-0.086337	0.14491	0.22555	0.311	-0.25282	-0.06768	-0.071665	-0.025584	0.11982	-0.20298	-0.056204	0.0064157	-0.020371	-0.031382	-0.17692	0.016097
-10.503	0.2856	0.51105	1.7351	-0.51784	1.2854	0.26253	-0.21999	-0.44964	0.18297	0.35714	-0.092965	0.192	0.047644	-0.26578	1.8879	1.0903	0.60037	-0.14415	0.37152	-0.0021931	0.69065	0.69072	-1.133	-0.25305	-0.90347	0.28013	0.25024	-0.17017	-0.1096	0.10918	0.3534	-0.19825	0.64702	-0.15163	0.030476	0.59217	-0.23885	-0.71081	0.35735	-0.32432	-0.57437	-0.043437	-0.37652	0.71129	1.2147	-0.61124	0.71104	0.60465	0.67641
-10.378	0.10798	0.66398	1.6968	-0.53087	0.57443	0.66962	0.2556	-0.54833	-0.025225	0.51378	-0.17326	0.66316	0.31533	0.10206	2.2941	1.6496	0.64552	0.15453	0.44373	-0.3009	0.54428	0.94714	0.032	0.016706	-0.71522	0.34554	0.36756	0.0081728	-0.10344	0.11588	0.2729	-0.7213	0.22985	0.036959	0.39647	0.049947	0.014635	-0.30723	0.13518	0.23871	-0.35077	0.57163	0.14007	0.02147	0.22333	-0.16465	-0.14907	-0.5912	-0.01777
-10.269	0.029195	0.058175	0.98426	-0.42615	-0.16098	-0.032832	-0.25142	-1.0986	0.19548	0.14222	-0.36231	0.4832	1.0541	0.13038	2.1471	1.5926	-0.61127	-0.35281	0.2077	-0.61802	-0.51733	0.42684	0.80053	0.24934	-0.87053	0.57283	0.81185	0.10384	-0.011742	0.16197	0.26304	-0.51792	0.21916	0.32941	0.402	-0.36005	-0.12169	-0.66341	0.086572	0.22826	-0.50547	0.59053	0.49477	0.2375	0.12088	0.50223	0.04727	-0.62184	-0.16684
1.5942	-0.64577	-0.11891	-1.5113	-1.8611	-0.3852	-0.60655	1.0346	1.0154	0.028998	-0.45968	-1.242	-0.12156	-0.11079	-0.69333	1.3421	-0.27545	0.012594	-1.4946	-0.031477	-1.1727	0.3257	-0.25441	0.78524	0.45785	-0.32269	0.38301	1.2723	0.77104	0.25642	-0.069113	-0.40377	1.2589	0.22934	0.42711	-0.73403	-1.0056	0.025182	-1.1124	0.52641	0.63916	0.13503	-0.084872	-0.42865	-0.50998	-0.31407	0.22472	0.2095	-0.9597	0.5892
3.3251	1.2532	-2.918	3.4675	-2.9035	-2.714	0.55365	-0.6623	2.9264	-3.3813	1.6593	0.31513	1.7858	-1.553	-0.091809	0.39213	-0.61027	1.5399	-0.014367	0.16554	-2.172	0.8173	-0.17135	0.029626	-1.7718	-1.5252	0.15163	0.18987	1.3159	-0.81088	-0.97195	1.3858	1.0214	-0.64723	0.089218	0.63091	-1.0766	0.13362	-1.0745	0.56138	0.81278	0.23805	-1.1902	-0.33474	-0.25381	0.23456	-0.31119	-0.40772	-1.0097	-0.55709
2.0299	-1.846	-0.0058716	0.065824	-0.39493	-0.013019	1.2623	2.1284	0.11666	-0.51221	-0.22992	-0.58476	0.35474	-0.75433	0.48436	-0.56867	0.95783	-0.41608	-0.72308	-1.1859	-0.41691	-0.78082	1.2615	-0.018655	-0.17495	-0.46435	1.1382	-0.9892	-0.29449	0.39328	-0.25221	-0.51932	0.89628	-1.4388	-0.28202	-0.81718	0.030451	-0.049741	-1.508	1.1266	0.12813	-0.1646	-1.2175	0.4355	0.33945	-0.14213	-1.3008	-0.26839	-1.0893	-0.28629
4.1506	-0.59773	1.3411	-0.93184	0.7906	-0.14685	0.30709	-0.75387	-1.351	0.32919	2.2528	-1.5121	-0.46127	-2.3786	-0.89458	-0.28507	0.61272	-1.616	-0.75612	-0.25718	0.55607	0.37417	-0.28906	0.25824	1.3909	-1.5505	0.61571	1.7509	0.762	-1.6343	0.30641	-2.1818	-0.18098	0.72355	0.063469	1.9094	-0.10817	0.035143	0.43078	-0.86833	-0.52236	0.013187	1.6224	0.37423	-0.3967	0.60576	0.66186	-0.34995	-0.16912	0.068651
2.3061	-0.18844	0.75933	-1.5421	-0.56527	-0.58977	0.38349	-2.0156	-2.7491	0.41341	-0.28106	0.50945	-0.22651	-0.32168	-0.77705	0.11061	-0.77442	-0.46701	0.38599	0.89286	0.45533	0.5928	0.87815	0.25014	-0.57719	-0.71621	0.026943	0.9827	0.64019	-0.31191	-0.77025	-0.76762	0.94869	-0.020094	-0.13538	1.4271	-0.41462	-0.80495	-0.60373	-0.34937	-0.24578	0.13985	0.77815	0.16907	0.092323	0.34888	0.34822	-0.16507	-0.48867	0.37722
4.0298	2.9049	-2.7649	2.2742	-1.2669	-2.4119	-0.34012	-2.3283	-2.8451	-1.715	0.29147	0.53622	-0.74091	-1.4268	2.0318	-0.033737	-0.0054379	0.1528	1.1238	0.11953	-0.050461	-0.25798	0.2936	-0.76393	-1.2348	-0.6109	-0.64017	0.9147	-0.82988	-0.82229	-1.4548	-0.74283	1.1589	-0.41825	-0.69118	0.73182	-1.3035	-0.49044	-0.84772	0.085153	-0.3222	-0.016855	0.72935	-0.01862	-0.42635	0.381	-0.49851	1.0059	0.41434	-0.24375
-4.1494	0.8749	0.43388	-0.91064	1.9769	-2.0857	-1.2466	0.78174	-1.2068	0.17199	-0.82527	0.19635	0.3836	0.76166	0.63842	-0.34462	-0.11576	-0.68603	-0.15548	-0.009751	-0.24074	-0.38416	0.80032	0.24785	-0.53939	-0.74025	0.3536	0.88755	0.08267	0.37737	0.34726	0.14363	0.033293	-0.22233	0.46313	0.28014	-0.25914	0.23916	-0.29889	0.16335	0.31781	0.1157	-0.0279	0.25487	0.16782	-0.72387	0.20811	0.28203	-0.1402	-0.14297
7.3285	-2.9746	-0.7839	1.6984	2.2278	2.1575	0.57472	0.33849	-3.4541	1.8629	-1.8201	-0.75527	0.73407	0.0010312	1.4307	-0.70305	-4.0501	1.7476	2.3634	-1.7823	1.0184	-0.31053	-0.19119	1.3097	1.0126	-3.8858	-1.3411	0.72428	-1.2231	-1.1828	1.1428	0.96033	-1.8732	-0.21516	0.3558	1.441	-0.74811	0.80839	0.49582	-0.064518	0.02113	0.53216	-0.28454	-0.83391	0.67483	0.69131	0.26543	1.3511	-0.24187	-1.1026
5.5705	-4.3315	0.14936	1.0829	3.6642	1.7637	0.66722	1.1545	-0.50067	0.93596	-1.0719	0.48883	-0.42695	1.2947	-1.0446	0.25574	-2.9915	0.11319	3.195	-0.029408	-2.2173	-0.81695	0.54572	2.4815	1.6749	-1.7696	-0.32652	0.80074	-1.0711	-1.3568	-0.60543	0.77765	-0.60592	-1.0434	-0.080263	-0.59775	-0.042869	0.54016	0.74439	-0.83025	-0.16431	-0.54977	0.07427	1.5305	-1.1698	0.42402	-0.034705	-0.61618	-1.4664	0.46209
5.1355	-2.4335	1.8198	-0.57874	-1.2185	-0.17972	-1.079	-0.42133	-1.0025	1.9546	-1.7673	-0.2585	-0.042152	2.5961	1.5665	1.7464	1.0916	1.1991	1.9427	-0.33735	-0.45277	0.56974	-0.77414	2.7704	0.92163	0.61405	0.49467	-0.36328	-0.14849	-0.42452	-1.324	1.4133	-0.3459	0.35734	-0.065877	-0.057038	-0.45871	-0.080288	-0.8918	-0.22577	0.99993	0.035176	0.76387	0.9542	-2.3236	-0.42982	0.78221	-0.18294	-1.46	0.45192
-5.4981	-0.38022	0.27518	-2.8227	0.83743	-1.0079	-0.95629	-0.10217	0.055152	-0.97449	-0.13828	1.1485	0.83184	0.2569	-0.33318	-0.23998	-0.81695	0.55977	1.1423	0.29483	0.31455	-0.035475	-0.47031	-0.37047	-0.45399	-0.16897	-0.30781	0.084425	0.58384	-0.18098	0.12662	-0.14641	-0.16076	-0.20272	0.079569	0.23087	-0.13471	-0.13993	0.40378	-0.41719	-0.011074	-0.29248	-0.07943	-0.6261	-0.73625	0.01486	-0.43279	-0.33744	0.27844	0.16676
-0.12675	-2.2861	-0.32528	-1.319	-2.0429	-1.4516	-3.0137	0.031604	-0.38057	-0.1532	-0.66642	-0.049278	-1.6725	-0.40452	-0.37661	-0.37616	-0.53227	0.042188	0.02752	0.11172	-0.55902	0.6797	0.32609	-1.4727	0.20222	0.70006	0.71366	0.10567	-0.95818	-0.62651	1.3629	-0.39653	-0.93748	0.57231	0.16251	0.483	-0.47073	-0.13851	0.32733	0.18676	0.69509	-0.13171	0.67785	-0.31358	0.53911	0.87468	-0.35133	0.59453	-0.04194	0.22322
1.9272	-2.3804	1.7996	-0.60959	-0.56274	-1.3156	0.18183	-0.87716	0.7798	0.92572	0.0024143	2.4768	0.27005	0.59628	-0.30905	1.9367	-0.7814	0.68748	0.12294	-0.8921	-0.40309	-1.2735	-0.97436	-1.3997	1.723	0.2167	0.38645	0.053786	-0.90612	-0.32429	-0.10673	-0.59591	0.73606	0.28841	0.62396	-0.75729	0.2271	-0.51455	-0.5608	1.2723	-0.25346	0.13053	-0.022491	-0.13251	-0.014029	-0.17348	0.21974	0.37835	0.88278	0.19145
2.0359	-0.74024	2.3738	0.64533	-0.65088	-2.7593	0.31134	-1.1673	1.1493	2.0167	0.83337	2.347	-0.060741	-0.18283	0.074413	0.46854	-1.2177	0.54853	-0.40513	0.085029	0.60139	-0.14804	-2.8571	0.047345	1.9515	1.7272	0.012712	0.55672	-0.85567	0.21129	0.49209	-0.36274	0.7633	-0.6551	0.82207	-1.2472	0.45989	0.77562	-0.56175	0.34028	-0.41012	0.56928	-0.032006	0.14076	0.54688	-0.40246	0.1716	0.41506	0.24733	0.91479
-6.7494	0.31677	-0.44588	-1.199	0.66601	-1.9149	-0.43396	0.43125	0.24985	0.094989	0.049524	-0.30455	-0.4935	-0.077555	0.3427	-1.8592	-0.93569	-0.61646	0.19089	0.18925	0.26421	-0.46503	0.13269	0.016054	-0.50077	-0.057659	0.17371	-0.076497	0.087923	0.28057	-0.13338	0.08703	0.27326	0.12293	-0.18777	0.028248	-0.2197	-0.043694	0.41206	-0.48291	0.053917	0.09951	-0.49806	-0.018929	-0.31931	0.14239	0.1009	0.5412	0.13659	-0.088941
5.9149	-1.88	-1.8866	1.7473	2.7303	0.59092	-0.030052	1.3444	1.0555	0.32693	0.34056	-1.3208	0.77031	0.24112	-0.53915	-1.5033	2.098	-2.4064	1.7746	-1.5525	-1.9158	0.59052	1.3546	0.44262	0.5154	0.63296	1.4921	0.19385	-0.39159	-0.2852	-0.6484	-0.74046	1.3779	-0.25883	-0.095264	-0.2378	0.17177	-0.85832	0.96694	-0.4499	-0.048023	-1.264	-1.3517	-0.80121	-0.14616	0.52281	-1.3453	1.3545	-0.0030888	0.52187
2.1293	0.54752	1.1737	0.57471	-0.081922	-1.4689	-0.2459	2.7804	-0.0096586	-0.66237	1.3742	-0.046743	1.4636	-0.90507	-0.12531	-0.5385	0.26846	-0.54362	1.6292	-0.20556	-0.072687	0.44213	-0.013197	0.84199	-0.8736	-1.2576	1.4667	0.79442	-0.49712	0.76418	-0.19691	-0.022827	0.9234	-0.88135	-0.7436	-0.8784	-0.68341	0.98536	0.81727	-1.1611	-0.6918	0.45972	0.122	0.61926	-0.52068	-0.40038	0.18082	0.0082795	-0.43261	0.41193
0.061776	1.2081	-0.45941	-1.3388	-0.56241	-0.69686	-0.13679	0.11098	-1.0207	-1.4815	0.28938	0.040249	-0.57382	-0.83916	-0.40756	-0.93776	-1.0225	0.42509	-0.52031	0.37595	0.64828	0.66783	0.58978	0.23788	-0.32671	-0.48018	0.47319	0.48687	1.0284	0.35794	0.39374	0.24574	0.60797	-0.54976	-0.43231	-0.23815	-0.43584	-0.53675	-0.12033	-0.33568	-0.66887	-0.51607	0.31245	0.23703	-0.12255	0.010315	-0.85945	-0.66908	-0.20475	-0.045264
-6.4445	-0.18288	-0.77212	-2.0394	1.885	-1.2345	-0.39068	0.37398	-0.010271	-0.67262	-0.22981	-0.80133	0.47558	-0.17042	0.48311	-0.72962	-0.35236	-0.17734	-0.015762	-0.26029	0.13384	0.52355	0.44707	-0.37325	0.15427	0.10045	0.42187	-0.25979	-0.071345	0.15068	0.23123	-0.27176	0.49965	0.13061	-0.025323	0.021441	-0.011933	0.28287	0.15161	-0.066484	0.1955	0.65266	0.092979	0.027706	0.10425	-0.11497	0.11129	-0.081906	0.21083	-0.075872
4.125	-2.844	-2.7838	0.16649	-2.5652	0.83816	-3.5871	0.13501	1.8284	1.2372	-0.18969	0.8497	0.70857	0.98292	-0.36914	0.40819	-0.18254	-0.74153	-1.0212	0.9937	2.2315	1.4203	0.29516	0.46073	0.043416	0.3246	2.1158	0.40662	0.01633	0.16763	-0.96626	0.60191	-1.2918	-0.50115	0.097222	0.37152	-0.13967	-0.59091	0.195	0.99682	-0.15091	0.59788	-0.87355	0.29179	-1.0422	0.28064	0.17694	-0.21837	0.49106	-1.4659
4.6643	2.3792	-2.9056	-2.2512	-3.654	2.1433	0.39565	0.60033	-0.95935	0.24234	-0.62685	-2.4796	0.86508	-1.2975	1.2233	-0.0072969	1.3783	-0.50611	0.109	-0.9932	2.0585	-0.63946	-0.026159	-0.78698	0.55994	-0.6173	-1.0179	-0.34595	-0.74905	1.0079	0.74457	-1.8041	0.20982	-0.92608	-0.49473	-0.86832	-0.087417	0.67869	-0.31948	0.23052	-0.4922	1.0644	-0.10218	-0.49621	-0.11532	-0.054976	-1.7443	-0.4562	1.5167	0.1489
6.1639	-1.3237	-1.6535	-1.0078	-1.5047	2.1053	-1.9241	1.0077	0.63936	1.3128	0.18781	-2.5417	1.6522	0.42288	-0.20207	0.46675	0.068652	-1.3484	-0.71096	0.064895	3.5056	0.71784	0.38573	0.49158	0.28054	-0.0044878	-0.92852	-1.097	-0.10205	-0.3113	-0.58742	-1.2664	-0.90332	0.13178	-0.67603	1.0194	-1.1788	0.34627	-0.8402	0.052563	0.034674	0.35647	0.088834	-0.258	-0.25727	-0.04892	-1.8697	-0.41188	1.1496	-1.7904
0.48527	3.2633	-0.33499	-0.20932	1.4591	-1.061	-0.85799	0.18959	-1.2292	-0.12461	-0.15769	-0.26271	0.27455	1.1616	0.9811	-0.19768	0.65942	0.62452	0.18955	-0.47597	0.47838	-0.58305	0.12785	0.13551	-0.81998	-0.27321	0.09773	0.96267	0.74614	0.24189	-0.58404	0.14748	-0.10275	-0.26235	-0.068439	0.62897	0.082354	-0.14076	-0.16247	-0.16897	0.4958	-0.038609	-0.39155	0.10026	-0.40094	0.088366	0.80778	0.66725	-0.04137	0.026955
15.095	-3.7702	0.94295	3.4669	6.3568	3.8131	-1.3541	4.41	3.4399	0.79333	-0.83826	-0.74906	-0.48378	0.72126	-4.6746	-1.2842	3.8486	-0.90813	2.1127	0.063358	2.2668	-1.5494	1.105	0.3779	-2.8623	-0.065893	0.77038	-3.394	-2.0744	0.43282	1.3859	0.0068288	0.15303	-2.322	-0.6936	-1.9161	-0.6994	-0.65309	-1.1176	0.54473	-0.22372	-0.041786	0.91669	1.7003	0.17683	0.50018	0.59905	0.98836	-0.1118	-0.02515
10.074	-1.0275	-1.4478	1.9744	1.6314	1.3438	-1.1503	0.52412	0.66294	-0.39053	1.9844	0.32026	1.5674	0.4076	-4.2769	-2.4246	1.3564	1.2324	0.20627	2.2005	0.15447	0.65027	0.46831	2.3703	0.44057	1.5971	-0.83032	2.6569	-1.6115	1.2312	1.9418	-0.94775	0.75431	0.88044	-0.78599	0.36103	0.068094	0.40064	1.2653	0.17537	-0.45719	-0.4746	0.82002	0.76026	1.958	-0.4716	-1.4981	-0.28256	0.56742	-0.62863
3.0713	-0.78878	-0.067593	-2.674	-1.9466	1.5235	-0.1304	2.1594	-0.23137	-1.8174	1.714	1.4323	0.80991	0.16518	-2.8542	-1.4682	1.6628	0.58387	-0.3707	-0.22409	0.8859	0.6027	-1.57	-0.7177	-1.359	-0.74944	0.49053	-0.15695	-0.3587	0.38096	-0.51979	0.45148	-0.31763	0.45917	-0.43232	-1.4061	-1.4075	0.60148	-0.34275	1.1981	-0.44783	1.36	-0.87956	1.4502	0.69779	-0.27392	-0.31661	-0.77594	0.23649	-0.50513
-5.3138	0.248	-0.56387	-2.953	1.2927	-1.2886	0.084601	-0.033415	0.30477	-0.49452	-0.082215	0.23005	1.5569	0.28989	-0.3993	0.53296	-0.20612	0.4841	0.44501	-0.15507	-0.087754	-0.038245	-0.30048	-1.2497	-0.059675	0.39846	-0.21927	-0.67225	0.27356	0.073309	0.049123	-0.43276	0.12923	0.42164	0.14595	-0.04556	0.50979	0.45445	0.63125	-0.15256	-0.11939	0.22987	-0.09254	-0.46887	-0.29645	-0.27323	0.075981	0.018712	0.086147	-0.32767
8.1972	1.8042	1.7648	0.83802	5.3557	1.8887	-4.6994	-2.1035	2.9924	2.2522	2.108	-0.89844	0.29201	1.8565	1.0067	-0.2595	2.2027	0.39792	0.085042	0.23827	0.98471	1.1524	1.6207	-1.8285	0.34683	-1.7425	-0.44569	0.40713	-0.40313	-0.18296	-0.46856	-0.49258	1.4075	-0.8513	0.5611	-0.081612	-0.92446	-0.65272	0.25977	1.2047	0.26628	-1.1557	-0.1075	0.68128	0.090093	1.2642	0.67871	-0.50729	-0.9864	0.55252
9.1424	1.9775	2.4311	0.68911	5.2937	2.3888	-4.0661	-1.8215	4.0306	1.8178	1.3435	-0.53464	0.029585	-0.0033355	0.4455	-0.04033	3.2236	-1.0042	-0.46203	0.67982	1.7225	0.059588	2.0687	-1.381	0.48047	-2.3881	0.47129	0.31688	0.32016	-0.062237	-0.8981	-1.628	1.3967	-0.86586	0.58064	0.70908	-0.040841	1.099	0.086317	-0.04834	0.56359	-0.5524	-1.4071	0.94236	-0.082442	1.1473	0.17544	0.11593	-0.18325	0.029702
3.0451	-0.44577	0.092404	-0.89136	-0.37944	0.41387	-0.16021	-0.1801	1.5746	-0.97164	0.80873	1.2503	1.3504	-1.449	-1.1422	0.73984	-0.15726	-0.56759	2.2488	-0.61636	0.36359	-0.38511	0.58445	-1.2485	-0.81732	-1.1084	-0.56198	0.33768	0.14661	-0.78876	-0.936	0.57698	0.31725	-0.1328	-0.46368	-0.87055	-0.04127	0.96378	0.12851	-0.6552	-0.017206	1.0544	-0.1414	0.95955	1.069	-0.59028	0.19419	0.12016	-0.13075	-0.098815
-1.1854	2.4062	-0.63802	-2.7068	1.0204	0.55379	-0.26092	0.67255	0.12276	-0.85146	-0.16955	-0.14787	0.76587	0.71027	-0.16797	-0.0060243	-0.99821	0.33425	0.58915	-0.273	0.031529	0.42683	-0.14294	-0.62196	-0.42523	-0.33859	0.097561	-0.21566	0.29749	-0.07588	-0.4125	-0.29339	-0.50283	-0.45749	0.096317	1.0736	-0.40771	-0.3201	-0.019739	-0.18037	0.19424	0.38709	0.38444	0.32059	-0.82396	0.1189	-0.44711	0.7464	0.44406	0.40387
-10.617	0.28964	0.62132	1.8218	-0.75446	0.91954	0.55556	-0.059373	0.29271	1.0001	0.36262	-0.20543	-1.3059	-0.68613	-0.29064	-0.031786	0.5198	0.26641	-0.12978	0.45204	0.36556	0.14394	0.59658	-0.15026	-0.33033	-0.29239	-0.30722	0.30462	-0.055325	-0.027109	-0.2765	0.47897	-0.29503	0.30402	-0.013532	0.01471	0.12284	-0.28415	-0.40169	0.36697	-0.14612	-0.39336	-0.10038	-0.4118	0.28164	0.61698	-0.6305	0.6868	0.39256	0.50174
-10.477	0.31319	0.57371	1.7273	-0.32184	1.7172	0.021048	-0.11307	-0.21703	-0.31139	0.13176	-0.049896	-0.39462	-0.1971	-0.33465	0.10279	0.083175	0.034362	-0.11611	0.11803	0.078614	0.073576	0.051827	-0.12405	-0.044536	0.18868	-0.11172	-0.11955	0.045153	0.081415	-0.047594	0.0050881	0.021514	-0.0031974	0.029789	0.053844	-0.0061611	0.023737	-0.078166	0.074824	8.47E-05	-0.084935	0.015243	-0.24988	-0.050218	-0.036425	-0.097855	0.056522	-0.17151	0.027272
-10.483	0.19572	0.67003	1.8283	-0.17016	1.6888	0.064688	0.1741	-0.26297	-0.61194	-0.029584	0.063152	-0.48159	0.081797	-0.035541	-0.16425	0.083449	-0.016684	0.053383	0.19513	0.077484	0.0019961	0.24245	0.11613	0.29526	0.48551	-0.24796	-0.22871	-0.17237	-0.070428	-0.12682	-0.16582	-0.26197	-0.076101	0.0073001	0.16652	0.18282	0.028854	0.042894	0.17166	0.083714	-0.13226	0.26289	-0.079422	-0.056299	-0.083097	-0.091867	-0.029353	-0.26205	-0.064091
-10.551	0.27121	0.32219	0.86465	-0.39855	0.38937	0.30766	0.31942	0.70521	0.24159	0.11939	-0.13013	-0.66889	-0.67971	0.042079	-1.6157	-0.7075	-0.015547	0.11724	-0.058427	0.31277	-0.0029378	0.0036638	0.079396	-0.19067	0.29889	-0.16696	-0.21648	0.061589	0.17559	-0.13167	0.043203	0.25116	-0.064045	-0.21355	-0.038138	0.00016106	0.21249	0.10705	-0.32502	0.11981	0.19033	-0.11897	-0.040286	-0.45977	-0.26534	0.041396	-0.22186	-0.21587	-0.37622
-10.474	0.1994	0.83677	1.8136	-0.25159	1.908	-0.062659	-0.33343	0.19165	-0.072309	0.032912	0.28434	-0.036588	-0.023701	0.24813	-0.48147	-0.14387	-0.18925	0.082796	0.12083	-0.032192	-0.014892	0.13073	-0.076549	0.33784	0.42817	-0.029408	-0.41057	-0.33141	-0.31061	0.045142	-0.25953	-0.27087	0.022772	-0.12745	-0.076823	0.34732	0.035677	0.25611	0.066079	0.14927	-0.045524	0.19173	0.011587	-0.033902	-0.13261	-0.091245	-0.14709	0.15672	0.10817
-10.516	0.10354	0.70399	1.8597	-0.17448	1.5278	0.23826	0.2611	-0.066838	-0.37944	0.034156	0.40067	-0.48954	0.22882	-0.025564	-0.41644	-0.063192	0.16237	0.31042	0.049073	0.21103	-0.1105	0.31051	0.09804	0.60903	0.60573	-0.44002	-0.44751	-0.27029	-0.075866	-0.2106	-0.23425	-0.43183	0.042555	-0.037593	0.26388	0.32678	0.1837	0.085117	0.20236	0.17624	-0.19723	0.33	-0.0005455	-0.054228	0.019919	-0.24676	-0.10114	-0.28555	-0.084923
-10.5	0.28321	0.69195	1.6877	-0.36234	1.6237	0.21029	0.01184	0.15264	-0.105	0.13115	0.035864	-0.23459	-0.33114	-0.16464	-0.20133	-0.021168	0.24715	0.06793	0.062274	0.11272	0.12497	0.054791	-0.041547	-0.012468	0.27729	-0.19906	-0.19666	0.0078369	0.056284	-0.10031	-0.049466	-0.021693	-0.089469	0.0084022	-0.071429	0.058981	0.069925	0.14723	0.06756	-0.011174	0.067508	-0.039221	-0.16255	-0.1429	-0.053078	-0.1259	-0.059614	-0.081611	0.0019456
13.726	0.7286	7.8967	2.284	1.4039	-0.30053	-1.0248	0.4284	-0.93861	-0.29198	1.4211	0.061785	2.0106	0.93461	0.72318	-0.54038	-1.2079	-0.75975	-0.10324	-3.2176	-1.0755	2.4526	4.4034	1.0682	-0.72562	2.5168	-2.6467	0.59132	-1.8783	-0.52173	0.031241	1.8897	0.13044	0.23045	0.052146	-2.0901	-1.4163	0.47976	-0.37903	0.0058153	0.5556	0.9184	-1.0865	-0.78818	0.5981	0.095835	-0.58457	0.008679	-1.4942	0.74438
15.237	11.021	3.4491	6.9717	-0.86652	-3.1513	-1.4573	1.061	-0.52266	-1.174	0.2633	2.7006	1.1381	0.22912	3.832	-1.1277	1.4949	2.1305	-1.6103	0.76262	-0.32047	0.22066	0.58716	0.51143	0.18612	1.4134	0.14142	0.62846	-0.97816	-0.096649	1.0787	-0.45152	1.4177	-0.41977	-0.15063	-0.94675	-0.86906	0.47853	-0.53856	-0.44529	0.47024	0.22814	0.20016	-0.63218	0.09827	-0.59624	-0.72935	-0.071846	0.42901	-0.57954
10.782	-3.4851	5.849	1.2477	1.2278	1.6615	3.9763	1.7952	0.14937	-0.090487	-0.46683	0.18155	1.1271	2.3619	0.89421	-1.5867	-1.2008	-0.87202	0.12525	0.97683	-0.48773	-0.68791	1.0285	-0.097079	0.20958	-0.73802	-2.2075	-0.073062	0.60172	0.67177	1.2663	1.5893	0.33587	-0.15336	1.1649	1.7329	-1.2192	1.3418	-2.2451	-0.67442	1.0395	1.3673	0.51014	-0.71303	0.4625	0.039731	0.45289	1.3416	0.26766	1.7312
3.6032	3.4242	2.4592	3.0301	3.038	-1.8329	-0.038218	-0.13551	-0.80452	-0.63083	-0.32345	-0.32529	0.72524	1.106	-0.82143	-1.3236	0.40591	0.37322	0.30753	0.41505	0.3222	-0.18822	-0.24088	0.34747	-2.1468	-0.25345	-0.33557	0.12433	-0.23826	1.0784	1.0041	-0.36126	-0.043714	0.19713	-0.15057	0.77318	0.58874	0.44604	0.40085	0.54614	-0.17986	-0.89379	0.25731	-1.3648	0.43036	-1.0886	-0.14179	0.97166	0.073917	0.13593
-10.469	0.16715	0.91103	1.8128	-0.3024	1.3876	0.49973	0.1965	0.35475	-0.1899	0.13525	0.10467	-0.22807	-0.35047	0.26948	-0.20751	0.20216	0.26673	0.19668	0.28306	0.090019	0.28433	0.34001	0.098252	0.17951	0.3982	-0.24078	-0.32998	-0.19542	-0.25556	-0.07066	-0.11821	-0.38015	-0.18126	-0.089897	-0.085645	0.1921	-0.10832	0.51396	0.13199	0.10414	0.18371	0.040621	-0.036401	-0.026283	-0.17281	-0.20759	-0.1504	0.12082	0.076352
-10.455	0.16682	0.78962	1.89	-0.22361	1.5404	0.16565	0.011838	-0.027796	-0.22251	-0.049753	0.33288	-0.68043	0.12947	0.079924	-0.28171	-0.022965	-0.036202	0.18024	0.20089	0.20226	-0.035204	0.37763	-0.20742	0.56432	0.61435	-0.25408	-0.43258	-0.37488	-0.30269	-0.092204	-0.28867	-0.4039	0.01904	-0.13618	0.15369	0.41911	0.028411	0.13821	0.22988	0.07194	-0.14308	0.21883	-0.12628	0.081725	0.11225	-0.25913	0.037871	0.074316	0.1467
-10.482	0.32187	0.70348	1.6708	-0.28846	1.6205	-0.021492	-0.10588	-0.0091567	-0.093131	0.010331	-0.015536	-0.3909	-0.22662	-0.12366	-0.38045	-0.087995	-0.08177	-0.11733	0.07834	0.084243	-0.12381	-0.022576	0.11332	0.0025483	0.23615	-0.16766	-0.016921	-0.03829	0.0188	-0.10553	0.017536	0.0044002	-0.0086331	0.026714	-0.083093	0.0265	-0.074553	0.056861	0.074822	-0.054034	-0.04415	-0.05096	-0.10104	-0.0053763	0.012455	-0.0802	0.14452	0.052768	0.052144
3.3319	0.96143	-4.9112	-0.56896	2.056	0.72649	0.09052	-1.783	-0.33883	0.36624	0.70505	-1.0173	1.0143	-1.2821	0.082212	-0.060442	-0.10006	0.93649	-3.1947	0.45625	-2.1919	1.1183	0.59682	1.583	0.48738	-1.0712	-0.2616	-0.89889	0.67821	1.0283	-0.5182	1.2435	0.048389	-0.045126	0.91626	-1.4573	1.0704	-1.1035	-0.4401	-0.33241	0.47111	1.8153	0.30193	-0.50495	0.60732	1.1922	0.40293	-0.86277	-0.82921	-0.8885
4.9686	4.6689	-4.7063	-1.9978	1.6896	0.95524	0.61513	-2.3757	0.61036	-0.34726	-0.50785	-0.96325	0.85779	-2.4743	-0.26959	-0.80402	1.4131	0.71251	-2.1875	0.16266	-1.7184	0.33794	0.14982	1.1936	0.85441	0.79684	-0.41265	-0.082168	0.84596	-0.26944	-0.36422	1.9866	0.27598	1.4112	0.13227	-0.36918	-0.12322	0.99772	0.65493	-0.2676	-0.064803	0.74468	-0.68118	0.30492	0.85523	-0.7559	-0.038923	0.27193	0.34222	-0.80317
8.9822	4.2616	-6.2028	1.8248	2.0966	0.70758	2.4984	-2.886	0.8215	0.27073	-1.7182	-1.8951	-0.055568	-0.20362	2.3966	-1.1739	-0.75683	-0.65809	-0.13439	-0.44823	-1.085	-0.50378	0.48389	-1.6275	0.54678	0.88817	1.6387	-0.70865	1.6391	-0.72225	0.9765	0.091999	-1.7664	-0.31704	1.1267	-0.80039	0.15571	-0.022324	1.1566	0.24321	0.004406	1.066	-0.27325	0.74862	-0.77307	-1.3496	-1.8903	1.1801	-0.074877	0.83984
-0.86101	-0.057581	-4.918	-0.34173	5.6869	-0.72854	-0.7461	-0.66627	-0.61146	-0.40462	-1.4431	0.97086	-0.29076	-0.90121	1.2569	-0.12594	0.12163	0.97911	-0.25338	-0.92988	0.34541	0.023645	0.42103	-0.02675	-0.12156	-0.92568	-0.039665	-0.41853	-0.192	-0.67836	-0.097721	-0.039236	0.096819	-1.0306	-0.93005	-0.23162	-0.48261	-0.23766	0.075823	-0.03959	-0.74757	1.4336	-0.3117	0.43594	-0.50541	-0.083837	-0.44409	0.4948	1.3341	0.54994
0.38214	-0.8507	-2.1234	0.41985	-2.0612	-1.5676	-0.23714	-0.83247	-1.8253	1.3164	-0.59935	-1.094	-0.51269	-0.70016	0.60536	-0.39512	1.6266	-0.26941	-0.51672	1.0443	0.70756	0.214	-0.98448	-0.9522	-1.0078	0.70887	1.2539	-0.059007	0.18439	-0.5369	-0.44474	0.90533	-0.11511	0.93581	-0.18995	-0.68685	0.53511	0.07722	0.10114	0.57729	0.3741	-0.65133	-0.69754	1.0512	-0.021211	0.1307	0.55508	0.15546	0.19277	0.82788
-0.29975	-2.2664	-2.3108	0.77843	0.071501	-1.0072	1.3594	0.069491	-1.8516	0.28065	1.0309	-0.51336	0.56281	-0.76023	-0.6573	-0.28164	0.34875	0.33326	-1.5879	-0.28508	-1.2047	-0.32539	-0.055935	-0.47271	1.7088	-0.68662	-0.14722	0.84493	0.39998	-0.96549	0.28344	-0.26747	1.0524	-0.062965	0.44358	0.13365	1.5143	-0.20567	-0.65111	-0.11428	-0.34307	-0.82594	-0.15761	-0.42218	0.52627	0.9096	0.82705	0.59199	0.32826	0.46883
0.70857	-2.0794	-1.8012	-0.61613	-1.9451	-0.19625	0.035168	0.30148	-0.95062	0.72075	-0.57641	-1.5942	-0.17562	0.089306	-0.93736	-0.3786	-0.57204	0.30027	-0.79085	0.49469	-1.0323	-0.2082	-0.043755	-0.021585	0.84987	-0.1036	-0.31548	0.97416	-0.38867	0.32317	-0.9126	0.4182	0.3528	0.2827	0.20787	-0.053104	0.4825	-0.19544	-0.29288	-0.35716	-0.56208	0.014166	0.071236	0.059448	0.034939	0.99965	-1.0763	0.84229	-0.32149	0.63388
-4.7224	0.93027	-1.9699	-2.122	-0.0035024	-0.68674	-0.2287	0.031616	-0.10023	-0.73789	0.12175	0.10949	0.29151	0.67474	0.030265	-0.74724	0.87938	-0.99976	-0.41156	-0.14457	-0.22535	-0.20962	0.24094	0.38092	-0.35455	-0.16154	0.1712	-0.3233	0.29556	-0.35211	-0.37584	-0.26466	0.26999	0.10992	-0.16762	0.12309	-0.058012	-0.19549	0.5427	0.20207	-0.82457	-0.27426	-0.29643	-0.13912	-0.32722	-0.090599	-0.31102	-0.073569	-0.076805	0.026415
-10.414	0.3252	0.6225	1.6004	-0.32871	1.4549	-0.060804	-0.42345	0.20234	0.56492	0.0075114	0.14093	-0.29228	-0.27364	0.13903	0.027352	-0.021093	-0.044871	0.11767	0.084548	0.055912	0.03054	0.16964	-0.21016	-0.020749	-0.14117	0.12404	0.050553	-0.1285	-0.15552	0.11789	0.087596	-0.057729	0.10002	-0.078759	-0.10083	0.16717	0.033552	-0.015719	0.027385	0.022628	-0.051865	0.082442	0.0025431	0.046368	0.092531	-0.15613	0.15566	0.21823	0.23639
-10.505	0.25185	0.67078	1.6642	-0.41946	0.90475	0.53358	0.089518	0.63499	0.93938	-0.0057475	0.32927	-0.88274	-0.4	0.23054	-0.85553	-0.11451	0.2174	0.34832	0.075958	0.30062	-0.26336	0.25324	0.5176	0.043504	0.084244	-0.47398	0.1214	-0.14601	-0.087036	-0.33934	0.20771	-0.34538	0.097376	0.082497	-0.02667	0.033556	-0.14344	0.15739	0.18086	0.1179	-0.069744	0.10649	0.14632	0.076791	0.1716	-0.35503	0.22465	0.25152	0.12461
-10.432	0.3625	0.55962	1.5064	-0.225	1.5773	0.15761	0.069797	0.011367	-0.24224	0.0086669	-0.053493	0.089403	-0.45151	-0.13775	0.23395	0.0067445	0.41651	0.066501	-0.09022	-0.0076752	0.2244	-0.19162	0.12754	-0.34624	-0.22658	-0.055835	0.24596	0.25028	0.24622	-0.053842	0.21379	0.19788	-0.10739	0.090874	-0.096356	-0.27097	0.007097	0.079249	-0.095229	-0.12703	0.19772	-0.093757	0.012535	-0.098784	-0.041303	0.018115	0.060026	-0.017862	-0.064451
-10.336	0.24401	0.25236	0.83587	-0.10835	0.57857	0.019819	0.094197	-0.072037	-0.073928	-0.046042	0.20963	0.26687	0.12221	-0.058735	0.12194	-0.30151	0.11504	0.23129	-0.29908	-0.026798	-0.032234	-0.17324	-0.066021	0.074107	-0.057992	0.16089	-0.0043093	0.11455	0.18784	0.088195	-0.03784	0.22016	0.084289	-0.050357	0.07997	-0.051108	0.29336	-0.12135	-0.32943	0.052556	0.07854	0.076016	0.2072	-0.17412	-0.11673	0.20285	-0.27422	-0.32385	-0.36036
-6.9838	-0.70702	0.06694	-0.24496	0.77263	-2.1193	0.18305	1.019	-0.78547	-0.91484	0.054584	-0.27186	-0.51582	1.085	0.16164	-0.44261	-0.34706	-0.74592	-0.29738	-0.32916	0.021049	0.42986	-0.12768	-0.82447	0.44648	-0.10891	0.18802	0.02522	-0.5022	0.28711	-0.21366	-0.077815	0.25997	0.038215	-0.24598	-0.076975	-0.010953	-0.10794	-0.66674	-0.20512	-0.029449	-0.66692	0.31463	-0.11516	0.38407	0.38276	0.10473	-0.27642	-0.71771	-0.8387
1.322	-2.3576	-1.6671	-2.2652	-0.58816	-1.1163	1.3076	2.6518	-0.15002	-2.0453	1.3166	0.15131	0.88044	-1.9087	0.28525	1.8612	1.4219	1.7356	1.4164	0.89476	0.85185	0.7088	2.3777	-0.48232	-0.55307	-0.43294	-0.96647	0.91077	0.7031	-0.67415	-0.79165	-0.15281	0.20609	0.39813	0.32449	-0.35197	0.28465	0.56636	0.94498	-0.66428	-1.2008	-0.59317	1.6296	0.18139	-0.35252	-1.0052	1.0975	-0.8987	-0.3456	-1.0577
3.656	-3.1252	-1.9253	-1.7144	-0.76764	0.25048	0.52174	1.6333	-1.2511	-2.0895	0.10337	-1.0657	-0.47543	-1.8494	-0.15054	0.35629	0.25175	0.61858	1.5431	0.66238	0.51024	0.0043219	1.1087	-1.0894	-0.83058	0.41315	-0.35536	-0.43333	0.39285	0.54608	-1.7303	-2.5098	0.82238	1.2025	0.63257	-0.012372	-1.9566	-0.0083936	-0.63202	0.0051358	-0.86112	-0.61338	1.3325	0.20603	-0.15081	-0.72649	0.57488	-1.639	0.64484	-0.48807
-5.6505	-0.52727	-0.98116	-1.9014	2.1712	-1.2486	-0.79835	0.25667	-0.68942	-1.0958	-0.14015	-0.29828	0.65707	0.89624	0.074437	-0.41268	0.58153	-0.536	-0.60238	0.086571	0.061712	-0.025816	0.19192	-0.27155	-0.4311	-0.13579	0.35699	-0.097321	0.0091118	-0.058807	0.32262	-0.25463	0.13233	0.12704	-0.3191	-0.14707	0.23879	-0.40958	-0.011812	-0.018029	0.045744	-0.0010792	-0.56724	-0.11944	0.3958	0.30854	0.10957	0.23758	0.51084	0.099873
-10.579	0.11086	0.51486	1.806	-0.20601	1.3904	0.49744	0.49168	-0.54281	-0.86739	0.14051	0.075386	0.44665	0.48763	-0.27756	1.3226	0.91344	0.69443	0.076515	0.11357	-0.066825	0.37834	0.41724	-0.12281	0.1742	-0.31287	-0.28949	0.032336	-0.13468	0.14317	-0.20701	0.088659	-0.37393	0.43781	0.10886	0.18724	0.36272	-0.20793	-0.22953	0.40083	-0.18054	-0.42809	0.12519	0.013525	0.48179	0.92042	-0.40034	0.35874	0.11623	0.10812
-10.605	0.27166	0.81221	1.6493	-0.74682	0.91988	0.89433	0.010658	0.85268	0.88266	0.45058	-0.27907	0.47683	-0.76947	0.20827	0.053383	0.78254	0.63881	0.0019719	0.28201	-0.16775	0.22693	0.2156	0.74378	-0.6784	-0.72374	-0.2349	0.45032	0.1311	0.1541	-0.24606	0.62737	-0.27891	0.17629	0.28265	-0.33827	-0.18367	-0.54977	0.37215	0.14381	-0.09644	-0.0020329	-0.18481	0.17442	0.1072	0.35483	-0.17784	0.27257	0.46896	0.15508
-2.0753	0.41259	1.9564	-0.63345	-4.2931	0.69288	2.4854	0.82493	1.3139	2.405	1.5596	-0.77518	0.89425	-1.1445	-1.1854	5.3258	3.2037	4.3981	1.5107	1.0124	0.29525	1.7948	2.2893	-0.86759	-1.5319	-1.7147	0.36858	0.91254	0.28249	-0.30192	-0.21485	1.1082	-1.631	0.56338	0.1127	0.77109	0.37078	-0.43349	0.028834	0.50851	-0.20638	-0.049932	0.075867	-0.59073	-0.29958	0.94776	-1.5459	0.75847	0.24433	0.79982
-2.5704	3.1282	3.5816	-1.7253	-0.074101	0.4684	0.17255	1.6108	-0.47424	0.24694	0.47246	-0.22466	1.805	-0.15913	-0.5347	1.5771	0.82704	2.2947	0.62673	0.38915	0.53325	0.66536	0.31588	-0.65125	-1.214	0.045311	-0.20926	-0.14519	0.60693	-0.18483	-0.065363	-0.29029	-0.74762	0.60976	0.053559	1.8156	0.34798	-0.0063105	0.042994	0.81202	0.12377	0.083121	0.69632	-0.017427	-0.74988	-0.31552	-0.5899	-0.34562	-0.46005	-0.083949
3.9998	-2.2874	0.33921	1.427	-1.1888	-1.3177	-2.7757	-0.45307	-2.1664	1.8287	1.4912	-2.0535	-0.76009	1.1277	-0.48541	0.29059	0.47599	-0.42455	-0.06358	0.26969	-1.4076	1.2889	0.10969	-0.59433	1.1087	-0.01292	-0.15841	0.75035	0.55775	2.454	0.1468	0.47286	-0.095496	-1.3442	-0.27015	0.14221	0.029358	0.34483	-0.32153	-0.32496	-0.1023	-0.61349	0.43381	-0.088676	-0.66839	-0.098624	0.56416	-0.30796	-0.53607	-0.53504
7.174	-1.3222	-0.8041	2.7896	-0.67008	-0.60244	-1.2571	-0.0039728	-3.5827	0.80354	1.3363	-2.5261	-1.2705	1.9499	1.0846	-0.13605	-0.098576	-0.50966	-0.33425	-1.1914	0.52053	1.9073	0.22987	0.16677	0.57767	0.062429	-1.5746	-0.38461	1.3146	2.7847	0.014658	0.61375	0.3885	-0.40805	-1.5141	2.6676	1.5492	1.2553	-1.9544	0.95299	0.06862	-0.79124	-0.5385	-0.34916	-0.21609	-0.84904	0.020955	0.076624	1.2974	0.0012808
4.2894	-3.356	-0.73232	2.0955	1.3086	-1.2785	0.97061	0.04019	-1.7116	0.50673	-1.1479	-2.1024	-1.512	-0.41776	-0.95912	0.23428	-0.095553	-0.01233	0.55703	-0.60133	-0.15712	0.55953	0.52819	-0.62926	0.045966	1.3302	0.83105	-0.010095	0.0047261	1.3236	0.0064058	-0.64416	-1.2038	0.089018	0.57591	-0.52723	0.47525	1.4491	-1.2032	-1.565	0.22979	-0.17474	0.92787	0.97974	-0.51956	-0.72865	-0.082861	1.2424	-1.0911	0.076105
-4.3432	0.70156	0.32635	-0.49341	2.489	-2.0835	-0.37716	1.3045	-0.084716	0.86632	0.053784	0.33029	0.56639	-0.040144	0.48917	-0.29964	-0.66989	1.6754	0.68506	-0.66601	0.39453	0.58587	0.54436	-0.3748	-0.46097	-0.039093	0.80319	0.070693	0.77723	0.4741	-0.23144	-0.17435	0.38689	-0.0095637	-0.27385	0.1613	-0.3707	0.65764	0.15786	-0.95791	-0.030036	1.0068	-0.26422	0.065789	-0.53753	-0.75498	-0.41452	-0.73002	-0.5811	-0.66479
4.9653	2.2797	-1.8149	-0.69693	0.87714	0.63065	-0.44098	0.23363	0.93022	-0.91441	0.7515	0.41588	1.3227	0.48867	-1.1128	-0.35247	-0.24059	-0.1455	0.9583	1.662	-0.6308	-0.31281	-0.4839	0.71862	1.9323	-1.3463	-2.0351	0.083584	-1.2991	0.93773	0.12595	-1.0653	-1.3927	0.36456	0.93435	0.11852	0.15863	0.022311	0.87008	-0.77521	1.4161	-2.2316	0.51613	1.6343	-0.18099	-0.76496	-1.342	0.4242	0.051887	1.2045
3.5063	4.2214	1.6546	-2.4814	-0.4876	1.1089	-0.056581	2.2968	-0.49582	-1.1705	0.28712	0.84005	1.4469	2.0294	-1.0541	-2.1428	0.12053	0.78448	0.025404	-0.99002	1.9152	0.56696	1.2405	0.8862	0.99115	-0.4433	-0.24444	-0.47577	1.2071	-0.37078	-1.0095	-0.5319	-1.6425	0.47186	0.28932	-1.0341	-0.96578	0.97747	-0.016432	-0.18085	2.2999	-0.80846	0.71175	-0.63502	0.16168	-0.037387	0.37892	-0.70849	1.2083	0.65876
2.5889	1.4999	0.63202	-0.055396	0.39005	-0.13285	-0.83592	-0.13563	-0.78422	0.3485	0.49504	-0.63602	0.57019	1.1066	0.66879	-0.2221	-0.10325	-0.52828	0.86292	0.12764	0.77604	0.13229	-0.57803	0.11214	0.73745	0.82677	1.3504	-0.63016	0.54601	-0.68603	-1.5343	1.8769	-0.28494	0.39411	0.047038	-0.15818	-0.74932	0.62581	-0.17935	-0.47394	0.3695	-0.56624	0.42702	-0.023606	0.944	-0.27577	-0.0052694	0.057532	-1.4583	0.36802
-4.8929	0.62486	0.71056	-0.94289	1.7608	-1.1786	-1.0079	0.42207	-0.72068	0.37634	-0.47792	-0.012522	0.67801	0.39541	-0.032819	-0.12354	0.30053	-0.1914	-0.48332	-0.11244	-0.35397	-1.1709	-0.44862	0.34097	-0.14066	-0.0043044	0.35777	0.58648	0.55741	0.33031	-0.10057	-0.15595	-0.18137	0.35411	0.10402	0.29739	-0.28133	0.3453	-0.035677	-0.21554	0.166	-0.080418	0.0087661	-0.022261	-0.55143	-1.0298	0.36162	-0.04917	-0.61596	-0.42218
-10.381	0.30071	0.62427	1.6799	-0.15789	1.9177	-0.18505	-0.5178	-0.1157	-0.12092	-0.039721	0.23197	0.88917	0.088738	0.28163	0.9912	0.36098	0.13198	-0.019189	0.044798	-0.24872	0.42805	0.099533	-0.58388	-0.088217	-0.50915	0.33764	-0.02622	-0.25695	-0.24206	0.2823	0.071646	-0.044137	0.25183	-0.14458	-0.28163	0.39346	-0.17246	-0.023424	0.083374	-0.21453	-0.14856	-0.011501	0.053272	0.4273	0.54262	-0.10456	0.20454	0.61181	0.45733
-10.4	0.21156	0.58512	1.6461	-0.15654	1.4288	0.084715	-0.25149	-0.036899	0.014431	-0.12181	0.2947	0.57575	0.089319	0.058143	0.68723	0.2294	0.14223	0.019919	-0.14671	-0.26928	-0.15877	-0.33204	0.56508	0.062542	-0.020364	-0.14676	0.15056	0.078035	-0.027455	0.01544	0.045754	-0.079117	-0.10438	0.29257	-0.27366	-0.22658	-0.35283	0.41454	0.13568	-0.10622	0.19612	-0.11206	0.26077	0.34247	0.077093	0.14732	0.063919	0.36652	0.094243
-10.436	0.22304	0.46152	1.5925	-0.16856	1.4732	-0.064872	-0.038003	-0.25622	-0.22364	-0.2081	0.087987	-0.38406	-0.066637	0.071608	0.36421	0.11473	-0.16383	-0.014694	0.085638	-0.043101	-0.062303	0.022678	0.23901	0.11252	0.092324	-0.069333	0.11467	0.0062695	-0.15908	0.049237	-0.0037717	-0.11093	-0.23308	0.093424	-0.032544	-0.07063	-0.13016	0.16314	0.11754	-0.030729	0.087419	0.0095598	0.060001	0.17657	-0.075862	0.04589	0.12903	0.12533	0.085061
-10.777	0.30008	0.93177	1.6892	-1.6953	-0.9216	1.8392	0.029693	2.6421	4.2229	0.8751	-0.23753	-3.4674	-2.2181	0.014533	-3.0129	-0.0098878	0.60767	0.49177	0.70876	1.1503	-0.48048	1.0711	0.80113	-0.86614	-0.031268	-0.95966	0.57364	0.0044688	-0.032773	-0.87345	1.011	-0.65679	0.3894	0.02059	-0.015781	-0.081316	-0.38385	-0.1373	0.35386	0.19435	-0.28274	-0.13074	-0.46184	-0.24163	0.41583	-1.1198	0.92895	0.54888	0.44085
-10.445	0.32849	0.85307	1.6313	-0.70741	1.2023	0.25218	-0.25324	0.69371	0.88505	0.23068	-0.063885	-1.0216	-0.7523	0.12649	-1.2157	-0.34213	-0.26274	0.074568	0.23189	0.23264	-0.14843	0.25415	0.18659	-0.017291	0.52657	-0.083316	-0.24259	-0.014527	-0.22013	0.0059794	-0.016657	-0.086427	-0.14274	-0.15364	0.033397	0.025558	0.20546	0.20123	-0.16161	0.24684	0.16346	0.10289	-0.14882	-0.51412	-0.5541	-0.069256	-0.19484	-0.18634	-0.11897
-10.466	0.30625	0.76397	1.6583	-0.38078	1.6062	-0.03853	-0.18734	0.17423	-0.006542	0.033196	-0.11886	-0.48683	-0.40221	-0.15242	-0.77507	-0.34853	-0.26302	-0.087861	0.055366	0.028643	-0.24988	-0.1257	0.38011	0.049537	0.5285	-0.13001	-0.10693	0.13375	0.031455	-0.05144	-0.080004	0.12454	-0.14272	0.066978	0.050668	-0.10286	0.16438	0.17895	-0.10482	0.1147	0.19519	-0.013781	-0.039005	-0.38907	-0.40343	0.12686	-0.20956	-0.26182	-0.23644
-10.407	0.32202	0.38039	0.94656	-0.30906	0.66448	-0.081981	0.10538	0.16451	-0.15933	-0.024123	-0.20292	-0.3856	-0.2433	0.045827	-1.0211	-0.48758	-0.41412	-0.1658	-0.091972	0.041965	-0.21463	-0.16023	0.28414	0.0035841	0.36419	0.012298	-0.17089	0.10794	0.11709	0.0097053	-0.10954	0.27754	-0.14575	-0.077274	0.051443	-0.082639	0.18592	0.10499	-0.26099	0.1224	0.2218	-0.052151	0.083162	-0.29492	-0.34278	0.32116	-0.22999	-0.2501	-0.42227
5.4998	-3.0139	0.46005	0.93946	0.10099	-0.56565	-1.7467	0.78129	3.894	0.27344	-1.3044	-0.75495	-1.0142	1.6234	-1.1102	1.6806	0.81298	-0.8546	-1.6703	-0.93528	0.38965	-0.24168	-0.68096	-0.70063	-1.0979	1.7449	0.062378	1.9877	-0.46809	0.8085	1.223	-0.0052248	0.29083	-0.79573	0.98021	-0.59857	1.1765	0.40477	-1.0366	-0.65787	-0.4641	-0.047472	0.96941	-1.088	0.56916	-0.83592	-0.17191	0.079075	-0.16486	-1.1189
6.424	2.0357	-6.5066	5.9256	-2.707	-3.3451	-1.8407	-2.2579	3.2179	-2.6351	0.35931	0.29423	0.84946	-1.0144	-0.04832	-0.14922	-0.10276	0.28315	-0.2102	0.25583	-0.43127	-0.56719	0.51966	-0.38135	-1.0807	-0.38403	0.42943	-0.17063	-0.58616	-0.15194	-0.68396	0.43274	0.63999	-0.24613	-1.6484	0.88012	0.60437	0.87989	0.50875	-0.083501	1.0293	0.26495	0.31926	-1.6056	-0.075971	-0.17676	0.42644	1.0622	-0.59569	-0.17506
4.5095	-3.773	0.75364	-0.10216	-1.7835	-1.2147	0.31831	-0.97455	2.2826	2.5447	0.93135	0.3361	1.0876	-1.4869	1.1725	1.4948	-1.9291	1.0561	0.65678	-1.2579	-0.48006	1.1553	-0.69901	-1.3062	0.79658	0.0005212	-0.79391	-1.2877	1.5719	-0.4583	2.3339	-1.4625	-0.024271	-0.37329	1.5239	-1.147	0.1312	-1.014	-1.0036	0.21999	0.10794	1.0821	-0.67976	-0.63918	0.5636	-0.71728	-0.017254	-1.1643	-0.96553	-1.1676
0.32468	1.6485	-2.2801	2.0961	1.3315	-3.7064	1.6719	-1.8646	0.81576	-0.28783	0.95232	0.66792	0.2967	-0.097733	-1.0256	-0.98281	0.30525	0.70465	1.058	-0.1484	-0.12986	-0.80839	-1.2449	-0.020983	-0.60735	0.78449	-0.94181	-1.0666	0.90865	0.57115	0.94347	-0.66287	0.92523	0.1316	-0.092114	0.57736	-0.10291	-0.3719	0.0929	0.53314	-0.25588	0.04362	-1.3394	-0.67954	-0.010211	-0.30571	0.19326	-0.57349	0.37954	-0.33893
5.3398	-1.757	0.82935	3.3224	-0.37273	-1.2503	-0.0072282	-1.1187	0.52764	-0.41548	1.1804	0.53047	1.6005	0.53058	1.4134	-1.4363	-1.4312	-0.14584	-2.3208	0.1958	1.8802	-0.14921	-0.52624	-0.60211	0.7665	-1.0253	2.0805	0.51248	-0.13441	-0.19679	0.77734	-0.11126	0.54322	-0.93611	1.06	0.32437	-0.97669	0.15448	0.38067	-0.26017	0.72897	-0.12646	0.25875	1.1807	-0.13084	-0.13849	-0.9465	-0.30792	0.51527	-0.27841
3.1426	-3.224	1.5309	0.69873	-1.2024	-1.3472	-0.66618	-2.0505	-0.73944	1.4858	-0.63362	-0.51818	1.6662	-0.016984	-0.77341	-1.6436	-0.24502	-0.48174	-0.20883	0.80241	0.44924	-0.06137	-0.69592	-0.94802	2.4989	-1.6074	-0.84311	1.2442	0.31501	-0.88494	0.0094631	-0.046278	-0.93018	0.10706	-0.64644	0.066659	-0.15287	0.55711	0.48804	1.3006	0.056303	0.23501	-0.33034	-0.51736	0.11702	0.10424	0.71367	-0.31031	0.16617	0.37938
7.2483	-4.3801	5.8112	-0.058133	-0.97725	-0.98633	0.21481	-0.80436	1.1227	-1.0503	-2.5381	-0.33915	-2.3018	0.039025	1.4067	1.5283	-0.56866	-1.7714	-1.9245	0.070435	0.2375	-0.5425	-0.17794	-0.81483	0.2011	-0.13097	-0.82663	-2.1364	1.3913	-0.35917	0.57222	0.31952	-2.2888	-0.033365	0.89209	-0.29089	-0.25849	0.37811	0.75704	0.77788	-0.40531	-1.1616	-0.98404	0.42248	0.4527	-0.47645	-1.1435	0.86709	-1.5059	0.22359
-3.4183	-1.5345	1.754	-2.0511	2.8619	-2.9404	-0.21614	-0.648	-0.26204	-1.1388	-0.26793	-0.70784	-0.78136	1.4264	-0.46219	0.03927	2.1627	-0.94261	-0.58915	1.4661	-0.42618	-0.72748	-0.032212	0.66526	-1.1665	0.36745	-0.68234	-0.067197	0.30401	-0.8237	0.88562	-0.16865	-0.18571	-1.7986	0.45672	-0.20302	-0.2505	-0.96154	0.94519	0.55661	0.21181	0.32755	0.11618	-0.76474	0.22536	-1.5492	0.24742	-0.17591	0.38718	0.035378
5.7524	-2.1301	4.3112	2.3172	1.8846	-2.8603	0.46835	0.30241	1.5646	-3.2606	-2.4948	-1.4548	-2.1067	-1.0943	-1.1333	0.97209	1.2393	-0.17962	-1.3866	0.31262	0.031199	-0.20444	-1.2288	-2.0971	0.31261	-0.033347	0.43985	2.0013	1.8145	1.1068	-0.52699	1.6672	-0.6159	-2.1108	1.6072	-2.1384	0.86624	2.248	0.22977	0.39782	-2.2882	-0.74134	0.85261	0.095831	-0.1545	0.043478	-0.17604	-0.70317	0.33599	-0.1588
6.1547	-1.6119	5.5146	1.3122	0.51203	-2.0017	0.2457	1.0164	0.92451	-2.3161	-2.2623	-2.035	-1.891	0.26094	-0.68777	1.9755	-0.26519	-0.84701	-1.2567	-0.37048	-0.53657	0.23089	0.093349	0.34189	0.063541	-0.57861	-1.3639	0.90765	1.7629	-0.62551	0.42417	0.62121	-0.56705	-0.21291	-0.23462	-1.2239	-0.49489	-1.0011	0.45422	-0.51789	-0.93704	-0.44788	-0.28177	0.47978	0.2279	0.65675	0.061298	0.056297	1.6527	-0.89155
1.4452	-1.753	-1.9736	0.47927	-0.59199	-1.5501	1.5778	0.60968	-0.49835	-0.55316	1.0224	-0.55923	1.2662	-1.0308	-0.81049	1.1115	-0.31409	1.3699	0.0097608	-0.77429	-0.001434	1.8848	0.76748	-0.48282	-0.67685	-1.3612	-0.26189	1.134	-0.089929	0.32726	1.5686	0.5755	0.44932	1.466	-0.52575	-0.64756	0.70209	0.46716	-0.1177	-0.61375	-0.014262	-0.63522	0.48045	1.2981	-1.1444	-1.1135	1.1457	-0.65469	1.1213	-0.061745
-5.2718	-0.55436	-1.3865	-1.7699	2.3921	-1.5931	0.99461	1.2997	0.10938	0.094232	-0.10673	-0.085028	1.3698	0.56097	0.12973	1.0161	0.49379	1.1505	0.57757	-0.51441	-0.19296	0.79576	0.82534	-1.0957	-0.27744	-1.248	0.42353	-0.24704	-0.14444	0.61608	0.54319	0.022914	0.0095069	0.39724	-0.64362	0.2115	0.053907	0.78024	-0.10744	-0.59455	0.13601	0.27859	0.15499	-0.33949	-0.26387	0.50341	-0.20555	-0.32923	0.11539	0.20866
6.3007	-1.5281	4.761	2.4355	1.4811	-0.47663	1.7276	-4.1909	-0.28447	-1.3511	2.4636	-1.6428	-0.92837	3.224	0.74814	-1.7531	0.17558	-0.028566	1.7772	-2.4328	-1.7081	0.030685	-2.8717	-1.715	-0.1566	-0.23287	0.9528	0.99369	-1.1217	0.47617	-0.92195	0.11615	-0.057368	-0.89393	-2.2761	1.329	-0.52217	-0.39347	-0.52017	-0.37115	0.10681	0.17551	1.2593	-0.014406	-0.77848	0.67188	-1.1614	0.27188	1.4117	-1.0722
4.2699	-2.8424	3.5539	1.1867	2.9404	-0.39065	1.6475	-1.6318	0.051505	0.83372	4.2273	-2.5652	-0.41318	2.163	0.64052	-0.62152	0.21735	1.0939	1.3174	-3.5307	-1.0879	1.7681	-0.75968	-2.4598	-0.1509	0.17406	1.4884	-0.21919	0.32316	0.5989	-0.91461	-0.59439	0.32211	-1.3868	-0.73266	-0.1218	-1.1462	-0.14038	-0.15934	-1.112	-0.33248	-0.19862	1.767	0.17561	-0.90792	-0.22906	-0.062887	0.034496	-0.40833	-0.32146
2.7659	-0.36301	-3.6055	1.712	0.98334	-1.4266	0.77585	0.17805	0.01427	0.41192	-0.42306	-0.058219	1.1429	0.033431	-0.16069	-1.008	1.2836	0.54901	-1.1383	-1.5446	0.13027	0.64903	0.28137	-0.026338	0.46074	-0.53915	0.38302	-1.1828	0.3981	-0.10899	-0.57776	-0.31414	0.21365	0.82089	1.8039	0.55753	0.33863	-0.93979	-0.1156	0.41095	-2.2348	0.049859	-0.588	-0.12784	-0.88798	0.44685	-0.35458	0.44534	-1.3953	2.7299
-4.6126	-0.96053	-2.1071	1.4881	0.68296	-1.7608	1.1496	0.96243	0.16461	-0.11866	0.19309	0.79277	0.95562	0.79638	0.52834	-3.1403	-0.27233	-0.63736	0.018684	-0.80723	-0.22336	-1.1183	-0.78754	1.1899	1.7858	1.1129	-1.1519	-0.79967	0.063316	0.02008	-0.25057	0.18209	-0.023797	0.34929	0.11242	-0.48722	0.73679	-0.65793	-0.17418	-0.013229	0.22118	-0.47084	0.35811	0.84893	0.27009	0.40171	0.51278	-0.63347	-0.18639	-1.0096
-0.67517	-2.0662	-0.16859	-1.7089	-3.5688	-1.0681	-1.5517	-2.0662	0.57051	0.77693	-0.64865	0.01088	0.67121	-1.9616	1.3396	-0.46354	0.65113	-0.20917	0.080062	-0.77139	0.69343	-0.9829	-0.81303	2.9414	-2.3868	1.3495	0.90476	-0.32408	0.098636	1.4947	2.2499	0.1671	0.38492	-1.4182	-0.72816	0.099736	-0.32021	-0.097581	1.5452	-1.448	-0.36206	0.74975	0.79871	-0.035551	0.06431	1.245	0.39493	0.69993	-0.23197	-0.028476
1.1366	-2.604	0.31418	-3.3738	-4.0814	-0.42099	-1.9398	-2.1076	-0.99329	1.43	0.24748	-0.50446	1.8515	-2.2701	1.936	1.4525	1.089	-0.80019	1.3681	-1.3074	1.3156	-0.42855	-0.64353	4.803	-2.801	1.4906	1.2396	-0.23826	0.6139	0.50418	2.1448	0.12397	-0.12014	-1.6932	-0.75699	0.8105	0.113	0.3439	0.39101	-0.83883	-0.64141	-0.51486	0.39087	0.88109	-0.21237	0.97878	-0.49987	-0.018599	-1.1412	-0.8576
-5.541	0.23064	-0.9168	-2.852	0.95135	-1.8105	-0.99174	-0.0021393	0.064265	0.26398	0.6503	-0.47783	0.12848	-0.1602	-0.17522	0.022215	0.16982	-1.0524	0.17044	0.095974	0.085055	-1.02	-0.12207	1.7821	0.0078568	0.3526	0.35962	0.20609	0.32865	-0.25781	-0.31893	0.02217	-0.46967	-0.22285	0.087205	0.5239	-0.36853	0.46709	0.51288	-0.057941	0.60576	0.40706	0.059088	-0.090137	-0.71162	-0.54337	0.40189	0.44069	-0.57046	0.20168
1.3827	-1.5101	0.17054	-1.1817	-2.4211	-0.73612	-1.0912	0.19739	-0.089989	-2.0149	0.19791	0.65177	-1.4861	-0.74303	0.69626	0.53202	0.88663	-1.2351	0.84177	0.73554	0.97322	-0.030578	-0.16665	-0.59896	1.1214	0.96978	-0.53136	-0.93117	-0.90647	-0.18279	-0.59801	0.074861	0.89847	1.2681	1.519	0.88332	0.48226	0.70848	0.38277	-0.21529	0.4297	1.049	0.88197	1.1667	1.2032	-0.43065	-0.3732	0.56969	0.43833	0.50796
0.52004	-3.0948	-1.3443	-0.27783	-2.1182	-1.4891	0.16082	-0.65076	-0.06735	-0.19179	0.68119	0.44958	0.31004	-1.6263	0.76149	-1.0992	-0.62438	1.3528	0.43973	-0.56662	-1.7677	0.76356	0.90737	-0.75742	1.3649	-1.2042	-0.90797	0.4247	0.61861	-0.34488	0.01455	-0.15951	0.24781	-0.18461	-0.39409	-0.18427	0.57853	1.1994	0.3475	0.73522	-0.27177	1.3552	1.3689	-0.29332	-0.31964	-0.24435	0.072725	-0.072435	-1.2759	0.66104
0.040696	-3.4136	-0.7809	0.79699	-1.5745	-2.2574	0.25589	0.11037	-0.81516	-0.33506	0.27034	-0.051065	0.30064	-1.0352	1.117	-0.90078	0.055261	1.8087	0.27232	0.13418	-1.188	0.18557	0.87057	-1.8719	0.59228	-1.0637	0.45942	-1.2421	0.13607	1.4811	-0.24733	-0.21594	-0.11198	0.81181	0.64245	-0.017982	0.098311	0.56319	0.69128	0.30615	0.40612	0.93243	0.76845	0.23057	-0.18079	0.28672	-0.32449	-0.70375	-0.92125	0.68437
-7.0946	-0.070575	-1.0589	-0.92649	0.60441	-2.0009	-0.35302	-0.087217	0.014584	-0.35102	0.1924	-0.018287	0.40718	0.42198	-0.014542	-0.89977	-0.0052029	-0.61581	-0.14587	-0.10101	0.36141	-0.25719	-0.32327	-0.23573	-0.51288	-0.40273	-0.089755	-0.17675	-0.12102	0.046177	-0.15334	-0.043808	0.55452	0.30399	-0.0038156	-0.23215	0.12063	-0.12725	-0.34661	0.067342	-0.4584	-0.38781	-0.067394	0.23022	0.21965	0.37558	0.098124	-0.096582	0.19115	-0.11626
4.5467	-0.74981	-0.84211	-1.8015	2.1241	0.55915	-0.015846	-0.44928	-1.6119	-0.27535	0.71422	-0.32992	-2.3717	-1.6519	-0.040423	0.20159	-0.77183	-0.42088	-0.0321	1.8169	1.5683	-1.7231	0.63397	-1.694	0.11712	0.021017	-1.2184	-0.68132	-2.34	0.5651	1.4327	-0.50671	0.32256	1.5531	0.91803	-0.71899	-0.99487	-0.29332	-0.47837	0.32853	-0.0025237	0.99759	-0.28564	-0.63131	0.29009	-0.17392	-0.45489	0.3118	-0.34704	-0.72685
4.209	-4.1595	-1.5455	-0.31568	-1.1434	0.35607	2.2981	1.4946	-1.2368	-0.45958	1.6202	0.39931	-0.027328	-0.79041	-1.7697	0.45814	-0.32334	0.61006	-0.065631	-0.025385	0.012126	0.6494	-0.16661	-0.71818	-0.29143	0.98349	1.2766	-0.41256	-0.058732	1.4942	0.12256	-1.0217	0.6486	0.49436	-1.4405	-0.18512	-0.86854	0.3935	0.47027	0.63657	0.81564	-0.78375	0.083243	-0.33492	-0.35571	-0.36467	0.16812	2.4533	-0.13873	-0.032954
6.6417	-5.1235	-2.5744	0.021709	-0.83173	1.9787	3.6636	1.6643	-1.8504	-0.57634	0.75141	0.77377	0.79988	-1.301	-3.3784	-0.64511	-1.8319	0.6835	-0.40151	0.45348	-0.030133	2.0197	0.098432	0.68631	-2.4389	0.065642	1.9985	-0.011351	-0.74538	0.01728	-0.61911	-2.1519	-0.6087	-0.56983	0.9021	-0.16993	-1.9658	0.062263	-1.6103	0.69454	1.2206	0.010488	-1.274	-1.6707	-0.14845	0.060386	1.677	-0.54386	-0.83165	0.10793
-3.9891	-0.64123	-1.2072	-2.2035	2.8763	-0.94853	-0.047007	0.088935	0.26666	0.024455	1.1317	-0.025235	1.6065	0.40225	-0.9242	0.13313	0.76472	1.0162	0.068374	-0.96733	0.41725	-0.059747	0.41506	-0.40855	-0.21151	0.38587	0.25759	-0.67206	0.33456	0.0042257	-0.41615	-0.72626	-0.020537	0.0019532	-0.64566	0.5345	0.16184	0.74799	0.96162	-0.38186	-0.087613	0.78087	-0.62192	-0.71229	-0.79347	-0.46818	-0.42222	0.060471	-0.25824	-0.011424
9.6164	0.54199	4.085	0.64093	-0.69605	0.076409	-1.16	2.2647	-0.19711	-0.072491	-1.4684	-1.1848	1.8341	-0.37392	-3.5468	-1.8202	-0.58639	-0.98254	2.4823	0.17394	-0.55251	-0.9233	1.6194	-0.90871	4.1828	-1.4962	0.31616	0.25439	1.1572	0.28057	2.2774	2.8314	-0.21732	-0.77272	-1.9149	0.46304	-0.14389	-1.2622	0.40408	1.361	-2.3256	0.28385	-1.0289	-0.2719	-0.12922	-0.28478	-0.61451	-1.2405	-0.45349	0.36834
7.704	1.2506	3.1039	-2.2071	-1.307	0.29907	-0.4693	-0.67993	-0.59841	-1.4221	-0.69028	1.2504	-0.57331	-0.23904	-1.3091	-0.29108	0.66886	-1.536	0.91467	-1.3091	-0.77734	0.38186	0.29839	-1.1006	0.41759	-0.13254	-1.4977	0.20648	1.0133	-0.15193	-0.072332	0.16032	-1.1195	-1.2895	0.36624	-0.86117	0.37426	-0.27031	-1.6457	0.35972	-0.27911	-0.38167	-0.49461	0.27718	-0.7761	1.1134	-0.81117	0.27599	-0.53993	-1.213
1.853	-2.152	0.99816	-3.0084	-1.2872	0.13846	0.033732	-1.9665	-0.57541	-1.0713	1.4278	1.2322	-0.16134	0.1601	-1.2068	0.76377	-1.171	-0.048414	0.5702	0.28272	0.26104	1.4235	0.13687	0.34673	-0.42702	-0.14651	0.25817	-1.4687	1.7681	0.33308	-1.1404	-0.35199	0.67971	-1.378	-0.10726	-1.2608	-0.13752	-0.94473	-0.33487	-0.77244	0.35434	-0.73568	0.84205	0.40554	0.22853	0.19112	-0.20905	0.32945	-0.26718	-0.53245
-3.5142	1.407	-0.098653	-3.3842	-0.99371	-0.060042	0.42993	0.78826	0.53694	-0.58297	0.18593	-0.26733	0.68968	1.0042	-0.4724	0.47944	0.2732	0.17324	0.64407	-0.08846	-0.68115	0.3943	-0.43588	-0.72619	0.69493	-0.11666	-0.46787	-0.70866	0.0087001	0.36449	-0.070495	0.033362	-0.0042916	0.27637	-0.34239	0.59398	0.3543	0.055872	0.46602	-0.34049	0.40058	0.42997	-0.52604	-0.46756	-0.42451	0.39709	0.0003255	-0.082254	0.32103	-0.32458
2.4814	-0.37587	-0.17892	-3.4318	-1.4643	0.63975	-0.69579	-0.57355	-1.1514	1.3462	-0.0045471	1.4588	2.2032	-1.4689	0.84167	0.36323	-1.8197	0.35739	0.98218	1.3063	-0.35127	-0.8057	0.39474	-0.90841	-2.0947	1.3017	0.62253	0.7328	0.12115	0.92993	-0.21457	-0.061223	0.07292	-0.99114	-0.31677	-0.58981	0.47965	-1.2226	-0.48413	-0.26079	-0.34988	-0.64776	0.84134	0.43145	0.35167	0.21832	-0.97241	0.0065781	0.65832	1.0063
4.969	1.2117	0.3968	-3.8183	-4.0698	1.5475	-1.3668	-0.23435	0.40631	-0.72071	-0.012033	1.8694	0.72103	-0.44379	0.96827	-0.56725	0.016279	0.29781	0.93693	-0.53761	0.55248	-1.129	0.39118	0.012963	-1.6298	0.51489	0.86334	-0.72213	-0.29739	-0.55386	0.60928	-0.29139	-1.0578	-1.9857	0.71615	0.69896	1.3923	0.114	-0.89345	0.58969	-1.0233	0.24714	-0.36395	-0.11193	0.70103	0.79934	5.87E-05	-0.52328	-0.16087	-1.5034
0.7046	-0.64127	0.90433	-3.4135	-1.8473	0.57087	-0.85044	-0.69291	-0.25489	-1.8501	-0.0062309	-0.32997	-0.8893	0.097686	0.13445	-0.62714	-1.5557	0.27774	0.88192	1.0132	-0.36663	-1.0021	1.1823	-1.0879	0.58086	0.43852	0.26794	0.40354	0.12493	-1.0728	-0.55722	-1.6318	-1.6644	-0.49117	-0.014989	1.0398	0.25539	-0.73265	0.68566	-0.60068	-0.4519	0.85902	1.339	0.7398	-0.095059	0.46189	0.17315	-0.34732	0.59965	-0.66677
-4.9699	1.2917	0.23286	-1.7585	0.97261	-1.7579	0.51373	0.58008	0.18451	-1.3488	-0.60738	-0.5278	-0.34031	0.025034	0.77112	0.057815	-0.21881	-0.43057	0.080545	0.11125	-0.14123	0.62722	-0.066897	-0.036162	0.077285	0.78848	0.20528	-0.65944	-0.091171	-0.60388	0.4688	0.082039	0.15289	-0.27264	-0.32322	0.19503	0.016638	-0.44064	1.011	-0.048057	0.24428	0.55764	-0.46811	-0.48373	0.52172	-0.25917	0.74021	0.14163	0.18738	-0.040738
-10.304	0.35634	0.43793	1.3024	-0.36488	1.492	-0.48322	-0.57805	-0.45332	-0.031813	-0.0059905	-0.36052	-0.28167	-0.22481	-0.29215	0.47798	0.017445	-0.51535	-0.46792	-0.02947	-0.20539	-0.22115	-0.3028	0.12787	-0.23276	-0.14562	0.31311	0.38316	0.29865	0.12287	0.15921	0.084177	0.29929	-0.20026	0.1349	-0.093354	-0.37463	-0.0020555	-0.21164	-0.10859	-0.08143	0.057966	-0.1303	-0.073805	-0.044247	-0.2987	0.33391	0.089752	-0.078253	0.056136
-10.371	0.32115	0.78691	1.4577	-0.27546	1.3935	0.042207	-0.18277	0.54995	0.18108	-0.059672	-0.10675	0.40383	-0.56469	0.26157	-0.79457	-0.14511	-0.10868	-0.16885	-0.012098	-0.19018	-0.22038	-0.37165	0.86985	-0.36525	-0.19651	-0.16765	0.30938	0.10806	0.16588	-0.17744	0.28933	0.15469	-0.14209	0.23917	-0.47483	-0.25184	-0.35446	0.44462	-0.030318	-0.028723	0.16964	-0.29461	0.27756	0.043155	-0.086132	0.19939	0.023479	0.40242	0.0069195
-10.365	0.24705	0.73811	1.4712	-0.26746	1.2564	0.23471	-0.036584	0.41238	-0.0019064	0.03873	0.021688	0.21376	-0.50371	0.10375	-0.16216	-0.001694	0.15561	-0.040748	0.065371	-0.048565	0.17714	-0.093789	0.20188	-0.1653	-0.077244	-0.11643	0.030233	0.053856	0.030541	-0.067111	0.10326	0.032681	-0.095608	0.025187	-0.34525	-0.048135	-0.16161	0.37213	0.0025156	-0.11387	0.20308	-0.22729	0.041023	0.080248	-0.0080826	0.0063845	-0.01596	0.25815	0.046661
-10.33	0.13625	0.27318	0.79672	-0.055122	0.28691	0.025243	0.34219	-0.081022	-0.57668	-0.21186	-0.060517	-0.20146	-0.027022	0.25369	-0.021956	-0.19882	-0.24308	-0.10259	-0.014625	0.0039494	0.2129	0.021333	-0.034754	0.10253	0.26684	0.064724	-0.19704	-0.11448	-0.19062	0.12259	-0.21587	0.12438	-0.27016	-0.16103	-0.1001	0.064432	-0.12671	0.26568	-0.096257	-0.02485	0.33459	-0.20774	0.053395	0.17307	-0.14222	0.2277	-0.053407	0.18458	-0.1591
5.6935	-1.2232	1.1524	0.29132	-0.72284	-0.88007	2.3804	-1.6044	0.039072	-2.6274	-3.1585	-2.1254	1.0381	-1.8659	-2.1647	-0.87155	0.13935	2.064	-0.69057	0.85884	1.2241	2.7033	-1.7211	2.7318	-0.55437	-0.25529	0.46338	1.9457	-1.5676	1.8977	0.88598	-0.46312	-0.33695	1.082	-0.22123	0.33292	0.5379	-0.17126	-0.73599	0.66133	-1.1465	0.30382	-1.5836	1.0533	-1.1792	0.58783	0.42816	-0.63005	-0.2548	-0.98872
6.3537	-2.4652	3.3357	0.76586	-0.42824	-0.7691	1.3108	-2.0064	1.7427	-3.2996	-2.3562	-1.3599	0.1466	-0.61024	-1.5478	-0.72546	0.54085	1.0403	0.26753	1.328	0.83991	0.24519	-1.9525	0.34066	-0.33767	-0.43046	2.0918	1.9981	-1.0925	1.2032	0.48244	0.65683	-0.017182	0.73041	0.74272	0.80107	-1.1161	-0.30632	-1.0391	-1.907	-1.0947	-0.74439	-1.0857	-0.41919	0.29392	-0.095945	-0.26301	0.15485	0.99236	0.82964
4.9223	-0.39935	2.6583	0.043471	-1.407	-0.50733	1.7802	-1.6129	-1.4054	-1.1052	-0.012511	-0.11289	1.747	-0.36279	-0.30708	-1.0463	0.2595	-0.16501	-1.2327	-1.7522	1.7018	1.1479	-0.7125	-1.0834	-1.1126	-1.0774	-0.93312	-1.4964	0.4924	0.14507	0.95972	1.1141	0.37023	1.1623	0.53942	0.45855	-3.2452	-1.2068	-0.35392	-2.0303	-0.49659	-0.47623	-0.64619	-0.52351	-0.34168	0.14233	-0.070483	1.76	0.86976	0.58151
-2.7803	0.61037	-0.47184	-0.26625	0.94565	-2.4639	0.37856	-1.0034	0.13231	-1.3847	0.2256	0.53328	1.1977	0.29765	-0.4345	0.49496	0.54276	-0.18409	-0.17239	0.31675	-0.079186	-0.23833	-1.095	-0.42397	-0.42547	0.051626	-0.9018	-0.33149	0.24561	-0.067038	0.18038	0.10685	0.50261	0.90865	-0.47991	0.42676	0.065954	-0.14209	-0.2043	0.3939	-0.69346	-1.2688	-0.35379	-0.31909	-0.46953	0.18307	-0.24296	-0.35312	0.31077	0.42588
4.7964	-1.9308	-1.1308	-1.2765	-3.6581	0.47588	-0.72598	0.3496	0.57082	1.2206	-1.8122	-0.13947	0.29972	0.078483	-0.65123	1.2913	0.71287	0.90524	-0.10304	-1.7994	-1.6278	-1.623	0.72928	0.77404	0.25638	-0.52985	-1.4648	0.0034249	0.082273	-0.40922	1.2352	-0.074815	0.57654	0.20605	0.58309	0.35123	-0.12342	0.30921	0.50588	-0.09319	0.262	-1.0044	-0.036415	-0.010222	0.31927	0.024589	-0.22472	0.095985	0.011783	-0.059576
6.718	-2.6332	-1.8586	-0.50054	-2.1115	2.1997	2.905	0.6592	-0.11859	1.3729	-1.5088	-1.0782	-0.45327	1.1759	-1.6153	-0.39426	0.69247	1.4994	0.18875	0.54696	0.22338	0.1524	-0.51337	0.71936	0.59806	-1.5101	0.78228	-1.6058	1.7819	0.96502	-0.885	-1.2245	0.3826	0.76387	-0.10107	-1.8729	0.90209	-0.84724	-0.20627	0.16357	-0.228	0.93828	0.28547	0.57941	0.045723	-0.465	0.83365	0.17115	0.52518	-0.057108
6.4122	-5.0535	-1.1884	1.5616	0.46607	0.132	0.098021	0.2597	0.19565	0.30129	-0.018692	-1.6155	1.2599	-1.4411	-1.3758	-0.045426	-0.78618	1.7996	-1.4175	1.4414	0.048214	-1.2383	-0.019276	1.4816	-0.78373	-1.3556	-2.5709	-1.422	0.095977	-0.011309	-0.07644	-0.092478	0.46263	0.075743	-0.38009	0.69901	1.246	0.85817	-1.3515	-1.3534	-0.3241	0.47258	0.10948	-1.2612	1.5862	-0.16961	0.87037	0.72371	-0.29619	0.41091
-4.1741	0.18649	-2.2257	-2.7144	1.4351	-0.37092	-1.0314	0.69891	-0.28563	0.34555	-0.19534	0.14021	-0.018362	1.2589	0.52316	-0.81783	0.3637	-0.37875	-0.43888	-0.1145	0.36173	0.30704	0.8216	0.4998	-0.8384	-0.854	-0.56406	0.39967	0.55893	-0.02453	-0.075279	-0.64828	-0.062359	-0.67524	0.58564	0.28814	0.45377	-0.16711	0.14637	0.3404	-0.14043	0.30539	-0.33895	-0.19292	-0.14737	-0.11096	0.019558	0.24051	0.50828	0.28394
7.2298	-4.3626	0.085787	-0.48477	-0.85264	0.61857	-0.68108	-2.0233	-2.1191	1.4657	-2.6087	4.3598	-0.30413	0.03254	-0.54187	1.1896	-1.0414	2.4228	0.44094	-1.1972	-0.076443	-1.5226	0.4212	-0.55745	-1.011	-0.56654	-0.2562	-0.77959	-0.12288	-1.7173	-2.2861	0.38846	0.75299	-1.1599	-0.48936	0.79731	0.24955	0.058629	1.9041	0.88555	-0.35058	-0.074543	-0.93722	-0.5191	0.26436	0.45905	-0.74337	0.12818	0.19865	-0.84831
6.469	-2.5151	-1.083	0.033006	0.0080256	0.33294	-3.5972	0.72091	-2.1197	-0.092267	-3.2344	2.2368	-2.5101	-0.8038	-0.15268	0.62409	-0.84075	2.0724	2.2564	3.1186	0.86317	0.33029	0.50935	-1.0359	-1.832	-0.46126	0.41336	0.18952	1.1971	-0.35323	-0.53224	-1.5428	0.0075121	-0.21528	-0.06739	-1.1363	0.85464	-0.05762	0.27949	-0.32811	0.50656	-1.9051	-1.4896	0.79659	0.60602	-0.76422	0.3696	0.29565	0.98246	-0.29096
4.5251	-2.2652	-0.63164	-0.65155	1.5989	0.74459	-2.6422	0.39561	-0.4883	0.5214	-2.763	1.0713	-2.6327	0.29641	-0.069731	1.6348	-1.6817	0.99119	0.69975	1.8912	1.1777	0.7987	0.36206	-1.1429	-1.5516	-0.61927	-0.060093	0.42505	0.67531	-0.39455	0.41113	0.91071	0.8923	0.46816	-0.3491	-1.182	0.20749	-0.83329	-0.31051	0.59897	1.034	-0.675	0.7914	-0.13872	0.61092	-0.81313	0.46778	0.3444	0.53574	-0.2097
-5.865	-0.26473	-0.48764	-1.9861	1.7026	-2.0755	-1.1178	0.43947	-0.64995	-0.1597	-0.31846	0.041422	-0.20506	0.62441	0.41469	0.83587	0.20036	-0.81391	0.46691	0.17328	0.14515	-0.19428	0.3576	1.0746	-0.36179	-0.60331	0.24073	0.78189	-0.053787	-0.67093	0.37782	-0.084323	-0.63127	-0.58356	-0.093548	0.11758	-0.12719	-0.4824	0.39803	0.10364	0.38967	0.57089	-0.062499	0.1171	0.16652	-0.7783	0.19301	0.49403	0.20877	0.32932
-10.547	0.30068	0.6301	1.8604	-0.12238	2.2004	-0.33048	-0.32612	-0.54552	-0.43512	-0.13986	0.1945	-0.17626	0.31593	-0.38668	0.19481	-0.089251	-0.20111	-0.00841	-0.13543	-0.11957	-0.47492	-0.3217	0.40875	0.36929	0.45999	-0.18544	-0.053831	0.12604	0.11355	-0.093828	-0.17157	-0.017791	-0.12815	0.21263	0.12555	-0.20049	0.21373	-0.0034846	0.048532	-0.0097794	-0.019104	0.20486	0.0823	-0.12791	-0.25021	0.16452	-0.121	-0.44467	-0.13902
-10.414	0.42223	0.75034	1.9266	-0.24154	2.1624	-0.44541	-0.63812	-0.48859	-0.036274	-0.077522	0.22899	-0.17613	0.24309	-0.11154	0.45135	0.047241	-0.40643	-0.065248	0.086431	-0.11709	-0.22354	-0.057352	-0.13038	0.40784	0.32571	0.15892	-0.15293	-0.072296	-0.21666	0.17151	-0.23919	-0.1236	0.020707	0.03678	0.12737	0.099064	0.15965	-0.048999	0.076648	0.076383	-0.061746	0.24396	-0.031591	0.0014605	-0.19566	0.052539	-0.057974	-0.078021	0.11579
-10.527	0.32514	0.73292	1.8154	-0.25372	2.0147	-0.20475	-0.41456	-0.24639	-0.038173	-0.069773	0.11455	-0.32491	-0.037716	-0.20448	0.086189	-0.039643	-0.26839	-0.10328	-0.021492	-0.069576	-0.39262	-0.28318	0.45685	0.20006	0.30304	-0.12048	0.060278	0.1804	0.020613	-0.026305	-0.069376	-0.033864	-0.17964	0.24016	0.019909	-0.23008	0.051751	0.10397	0.10065	0.037491	0.037155	0.10738	0.016544	-0.10455	-0.273	0.17033	-0.033347	-0.18221	-0.0068778
-0.55469	0.070073	0.28038	-2.0376	-2.1957	-0.73512	0.14455	1.1653	-0.63719	-0.4882	-0.94888	-1.9368	-1.3237	0.15008	0.19391	-0.37701	0.15569	0.0025267	-0.92906	0.65834	-0.50889	0.94324	-1.5191	2.1053	0.10755	-0.50949	-0.54341	-0.50833	0.65647	0.16499	-1.2895	0.64729	0.32049	-1.2549	-0.2472	0.37223	-0.30886	-0.33986	1.0825	-0.033664	-0.11824	0.67394	-0.69361	0.24283	0.47454	0.071469	-0.34346	-0.068606	-0.27186	-0.21459
4.3274	-0.24831	-4.319	2.448	-1.8705	-1.589	3.4968	-0.41901	-0.62486	-1.1977	1.5069	0.52707	-0.42044	0.020492	-1.3448	-0.52179	0.88414	1.6349	0.28709	0.030506	1.8989	0.95102	-1.5559	-0.48332	0.56279	0.423	0.64332	-0.84849	0.46783	0.23807	-0.0083648	0.48933	0.68425	0.62435	1.1929	0.59942	-0.15632	0.42545	0.22247	-0.63163	-0.14008	-0.98852	-0.26223	0.59197	0.00093887	-0.45491	0.15774	0.95939	-0.077644	0.023203
7.8463	3.5901	-4.0712	0.27989	-2.1306	1.8809	4.325	2.604	-0.18975	0.98147	0.41147	-0.18433	-1.7486	3.0702	0.33222	0.50383	-0.28447	2.2333	-2.1511	-0.61843	1.5622	0.94541	-2.5946	-0.54767	-0.28154	-0.3934	-0.049139	-0.85777	-0.33597	-1.3677	0.85389	0.81572	1.1292	-1.0696	-0.17449	0.22231	1.1942	0.70194	-0.54955	-0.035418	-1.2052	-0.18119	0.083514	2.2591	0.69924	-0.33404	0.12563	0.9288	0.38167	-0.65574
-4.7372	0.71321	-2.5718	-2.7531	2.2645	-0.076842	-0.44882	0.72563	-0.34313	0.5545	-0.97557	0.48838	0.22389	0.50248	0.51528	-0.34262	-0.53955	-0.2379	-0.24145	-1.1608	0.046102	0.080121	0.086579	0.15458	-0.18826	-0.76752	0.030766	0.5955	0.2308	-0.1862	0.1027	0.045644	-0.1778	0.16444	0.1278	-0.15384	0.37391	0.41567	0.066319	-0.21631	-0.047576	0.16326	-0.014381	0.15079	0.059976	-0.22046	-0.37652	0.52437	0.14736	0.37386
6.0853	3.9358	-3.0933	0.74828	3.3649	-1.2818	-0.99674	-1.765	-0.89892	-1.2706	-0.73568	-1.6144	-3.1156	-1.5578	-1.2293	0.47178	0.79053	0.68055	-1.4519	-0.18174	-0.076956	1.0028	1.1013	0.44217	1.1706	1.5925	0.024279	0.53702	1.1922	-1.1637	-0.38827	-0.10775	-1.6783	-0.12725	-0.86321	1.3472	-0.54495	-1.0044	-1.5478	0.11242	0.31812	1.1903	-0.55442	0.92053	-0.48794	0.11341	-1.0598	0.74872	0.28566	0.49509
0.77172	0.21112	-1.5834	-1.5483	-0.40482	-0.41925	0.64006	-0.28513	0.18597	1.369	-0.23551	-0.98792	-0.25407	-0.70758	-0.26413	0.28962	-0.83278	-2.2056	-0.70535	1.4337	-0.35875	0.11224	0.27245	0.35656	0.69609	1.6946	1.2749	0.30325	0.59274	0.23426	1.2314	0.50566	-1.0222	0.30225	0.20761	0.50756	-0.54908	0.18353	0.25854	-0.62962	0.0088653	-1.0254	0.56033	-0.20946	0.36224	-0.64228	0.23295	-1.2691	-0.9807	-0.038021
3.2009	1.7873	-0.34982	-1.7328	-1.4248	-0.26262	1.5077	1.0637	-1.0393	-0.06914	-0.13407	-0.70497	-2.1561	1.5124	-0.34191	0.55359	0.32889	-0.76182	-0.08496	-0.24684	1.1429	-1.2688	1.2175	0.76024	1.3834	1.0744	0.36065	1.205	-0.51619	0.67351	0.48232	-0.43859	-0.083676	1.1637	-0.13184	0.1561	-1.1124	1.9622	-0.2016	-0.26252	-0.014015	-0.97288	0.95819	-0.035376	-0.73532	-0.15706	0.60869	-0.49057	0.19815	-0.00069513
-5.7899	0.51939	-0.20115	-2.5077	1.0945	-1.1067	-0.070815	-0.15611	0.46452	-0.89727	0.13758	-0.16613	0.61732	0.37836	-0.33627	-0.26233	-0.40959	0.064829	-0.050073	0.022895	-0.23508	-0.030823	-0.3001	0.087531	0.11657	0.93225	0.32821	-0.33246	0.53677	0.14434	0.33887	0.051672	-0.30263	-0.11183	-0.21001	0.37675	0.024549	0.14577	0.30635	-0.31428	0.29253	0.18604	-0.44016	-0.44118	-0.23329	0.29252	0.11861	0.21631	-0.20808	0.25211
4.9942	3.5039	-5.5749	1.1245	1.1333	0.020926	1.5447	-1.9433	0.4506	-0.95969	-0.31359	-0.61409	1.4535	-1.3237	-0.59051	0.30038	0.56031	-0.51406	-0.014451	0.40968	-1.0036	-1.7246	-0.32196	1.7246	-0.4945	1.2689	-1.3417	0.63405	-0.079796	0.31897	-0.50363	0.27423	-1.2514	-0.41348	-1.3966	-1.0781	-0.47905	0.46209	-0.25359	-0.40309	1.5575	-1.2994	0.96402	0.4848	-0.96423	0.044543	-1.2461	0.24003	0.45111	-0.89556
3.1299	1.8102	-2.8455	-2.3171	1.6718	1.9978	2.0056	-0.14515	0.37719	0.68324	1.0218	-1.3296	2.0199	-1.2898	-0.28155	0.98092	-2.8272	-0.97899	-0.8045	0.9451	-0.68857	-1.6059	1.0753	-0.22344	0.70679	0.37214	-0.24644	0.32354	-1.0926	0.15806	-0.70283	-1.4975	-1.7295	-1.1158	-1.4222	0.69132	1.2701	-0.61828	-0.56455	-0.066926	-0.86258	0.052806	-0.56456	0.088961	0.69298	-0.30479	0.33287	0.48669	-0.76529	-1.2518
5.558	-0.43078	-1.1931	-2.21	1.6055	1.357	1.3854	-0.49974	-0.13536	-0.9042	1.2116	2.09	-0.36187	0.34227	-2.3064	0.28846	-0.73026	0.59551	-0.10628	0.077402	0.71076	-0.76316	-0.048261	-0.981	1.815	0.49796	1.0984	0.0059887	0.44184	0.62463	-1.6167	0.41982	-1.4281	-0.52714	-0.35584	-1.2792	0.29442	-2.0717	0.041606	0.49428	0.4578	0.27302	0.85269	0.24698	-0.79664	1.2299	0.75746	-0.0027139	0.52044	-0.035749
-4.3751	0.28533	0.067112	-3.2151	3.0503	-0.86361	-0.022095	-0.24087	0.53869	-0.80274	-0.13265	0.29341	1.1378	0.12773	-0.3964	0.30241	-0.58062	1.0288	0.27499	-0.57116	0.1275	0.25142	-0.4313	-1.0402	-0.28434	0.68283	0.084273	-0.2592	0.17751	-0.03801	0.13243	0.052243	-0.22883	0.40218	-0.37005	0.013384	0.24065	0.23677	0.028472	-0.15223	0.15585	0.44081	-0.17689	-0.16527	-0.25003	-0.073181	0.052855	0.3298	-0.34362	0.35979
-10.478	0.4117	0.72714	1.4443	-0.59083	1.6658	0.2267	-0.25377	0.2952	0.030755	0.48742	-0.18309	0.46809	-0.73836	-0.28306	0.35736	0.0071456	0.5282	0.093826	0.094787	0.012256	0.66274	0.103	-0.76681	-0.41455	-0.14662	0.40684	-0.21734	0.24287	0.11187	0.26117	0.052683	0.31223	0.025907	-0.2518	-0.053985	0.096759	0.41118	0.053323	-0.38833	-0.012855	0.26742	-0.07576	-0.21205	-0.52501	-0.25932	-0.067833	-0.41838	-0.25222	-0.12154
-10.31	0.40859	0.81956	1.6147	-0.48993	1.1737	0.40758	0.067612	0.00078693	-0.1341	0.43414	-0.20619	0.48153	-0.33867	-0.29982	0.80724	0.44559	0.57926	0.14995	0.073086	-0.17006	0.33826	0.11186	0.035105	-0.23131	-0.11727	0.16238	0.061689	0.35047	0.14552	0.054134	0.069899	0.014776	-0.094966	0.039247	0.05637	-0.20195	0.19248	0.12033	-0.21801	0.034673	0.25523	0.056814	-0.026233	-0.39015	-0.23463	0.065978	-0.40653	-0.45246	-0.27074
-10.328	0.45712	0.75642	1.6344	-0.3171	1.6337	0.03152	-0.17383	-0.36769	-0.4268	0.3186	-0.20106	0.72724	-0.1614	-0.48947	1.2376	0.38562	0.50077	-0.13853	-0.03476	-0.24789	0.40838	-0.16311	-0.37248	-0.26719	-0.24604	0.20963	0.09071	0.28391	0.21483	0.13727	0.023979	0.29279	0.071704	0.070132	-0.086845	-0.071182	0.085531	-0.12148	-0.0789	-0.24078	0.077856	-0.16454	-0.15756	-0.018769	0.15568	7.40E-05	-0.062363	-0.084823	-0.042624
-10.368	0.18125	0.30768	0.97976	-0.18778	0.44594	0.35386	0.01294	-0.16205	-0.20638	0.30053	0.35745	1.0505	0.47197	-0.49202	1.1462	0.14031	0.65359	0.20594	-0.33912	-0.1434	0.21803	-0.18987	-0.57188	0.22771	-0.016592	0.15603	-0.35066	0.12737	0.2514	0.067473	-0.27398	0.21299	0.32671	-0.035254	0.13845	0.22906	0.25927	-0.12061	-0.21153	-0.16126	0.0047856	-0.027116	0.083536	0.075519	0.37741	0.075828	-0.36784	-0.20115	-0.28053
-1.8003	-1.3813	-0.46683	-1.3882	-1.0105	-0.69194	0.93382	0.34191	0.39535	0.26824	0.9069	0.10169	1.1653	0.23334	-0.70391	0.23004	-0.91513	-0.29506	0.16093	-0.54929	-0.46219	0.50782	-0.14513	-0.10563	-0.69651	0.26512	0.35345	0.14708	0.04009	0.44522	0.69813	0.18668	0.69879	0.70644	0.24271	-0.94996	0.2531	-0.57766	-0.40265	0.18953	-0.13995	-0.30754	-0.7232	0.12482	0.69443	-0.28367	0.38541	0.12282	0.47553	-1.0315
1.6288	-1.7611	-2.0216	-0.10941	0.20722	-0.78045	0.99715	-0.38999	-1.2543	0.33123	1.5398	1.5908	0.25021	0.045779	-0.97282	-0.68688	0.63739	-0.58982	-0.79653	-0.080197	-0.49297	-0.17298	-0.29958	0.98662	1.2716	-0.402	0.26748	-0.44452	0.21718	-0.34176	-0.37113	-0.2921	-0.54013	0.7725	0.27567	-0.15004	0.070516	-0.80656	-0.39184	-0.58515	0.32337	-0.33633	-0.61374	0.50978	-0.4039	0.69391	0.36316	-0.84552	0.36968	-0.21589
7.986	3.2242	-7.468	3.794	1.268	-0.59428	-0.085412	-3.8341	-0.51602	-1.4574	2.0985	1.6613	-1.0341	3.0546	-0.74656	-1.8105	0.22733	-0.50996	1.2815	1.0219	0.73312	1.3659	1.3895	-0.11364	-0.52647	0.19519	-0.58059	-0.70136	0.35864	0.52915	0.4935	2.8982	0.08129	0.30056	0.6431	-0.74146	1.0624	-1.5229	0.053083	0.71145	-0.91843	0.54439	-0.24741	0.69218	-0.92297	-0.51001	0.22617	-0.37646	-0.23874	-0.53382
-1.5604	1.4325	-4.0952	-2.9376	3.4444	0.8106	-0.50151	0.16194	0.13932	0.42148	-1.6069	1.2091	-0.18397	-0.033259	0.93622	-0.1585	0.052596	0.50997	-0.46153	-1.3838	-0.32397	0.36418	0.18639	-0.083242	-0.15488	-0.71299	-0.47667	-0.16043	0.16266	0.12768	0.61548	-0.23271	-0.34591	-0.10099	0.13858	-0.023554	0.2242	0.099165	-0.13879	-0.10209	-1.0444	0.90276	-0.37977	0.59396	-0.54879	0.31391	0.43026	0.13312	0.16769	0.78722
-10.076	0.25404	0.91207	1.6184	-0.13812	1.0915	-0.05911	-0.82135	0.040066	0.63942	0.0035148	1.1304	-0.024051	0.45618	-0.62648	0.55893	-0.69389	0.065409	0.24246	-0.48953	-0.00045567	-0.47079	-0.67799	-0.40127	0.87811	1.2112	-0.15648	-0.76355	0.047253	-0.23602	0.042765	-0.84423	0.24332	-0.1215	0.10091	-0.0052428	0.12996	0.23067	0.38954	-0.052533	-0.10604	0.4568	-0.17326	-0.1049	0.17069	-0.1797	0.048293	-0.47196	0.1443	-0.012297
-10.391	0.25218	0.55067	1.5224	-0.1683	1.5474	-0.28083	-0.041069	-0.22638	-0.39059	-0.17784	0.26456	-0.55924	0.063487	-0.029568	-0.49914	-0.43372	-0.30305	0.059693	-0.044754	0.13971	-0.12033	0.016219	-0.15017	0.40628	0.60348	-0.10096	-0.38109	-0.1286	-0.096517	0.03127	-0.30278	-0.026623	-0.063585	-0.12723	0.15614	0.21771	0.25911	0.04736	-0.037547	0.10631	0.011912	0.18338	-0.051951	-0.115	-0.17656	-0.018159	-0.14097	-0.19315	-0.11399
-10.405	0.22013	0.56161	1.5199	-0.06317	1.5654	-0.13139	0.052542	-0.21208	-0.66935	-0.2007	0.11358	-0.093203	0.050169	-0.11323	-0.33237	-0.32516	-0.051178	0.04049	-0.16945	-0.0069831	-0.088521	-0.2205	0.199	0.22836	0.36051	-0.25697	-0.21343	-0.0084877	0.1061	-0.099287	-0.16825	0.10752	-0.080195	0.037023	0.016917	0.1139	0.11745	0.16372	-0.019457	-0.066621	0.085241	0.035509	0.088942	-0.014911	-0.033321	0.083731	-0.10168	-0.10136	-0.13771
-10.29	0.28037	0.24922	0.83687	0.034665	0.88246	-0.39934	0.088816	-0.31482	-0.80444	-0.28279	-0.031025	0.13824	0.18057	0.11134	-0.31248	-0.49432	-0.46522	-0.20552	-0.21635	-0.092563	-0.029075	-0.30293	-0.049034	0.1512	0.2166	0.15917	-0.21038	-0.057941	0.02009	0.13561	-0.25437	0.36894	-0.10819	-0.14365	-0.072713	0.033841	0.090119	0.041804	-0.24368	-0.048748	0.15446	-0.14051	0.13699	0.013691	-0.141	0.38138	-0.13604	0.0024443	-0.25685
-10.356	0.28613	0.53037	1.4124	-0.27843	1.4896	-0.41798	-0.50342	-0.27418	0.0042177	-0.12919	-0.038721	-0.32317	-0.076954	0.071498	0.0018518	-0.10068	-0.61855	-0.24468	0.0088845	-0.10213	-0.32681	-0.18632	0.27903	0.13307	0.23764	0.11435	0.028609	0.036922	-0.17713	0.13744	-0.13275	0.095655	-0.20392	0.018845	-0.10671	-0.18543	0.0026144	0.060802	-0.068761	0.048541	0.092719	-0.018533	0.01058	-0.079493	-0.34843	0.2497	-0.050002	-0.03596	-0.016538
-10.295	0.24681	0.56608	1.419	-0.35677	1.4024	-0.35564	-0.75356	-0.23535	0.3108	0.021437	0.14902	-0.17081	0.06581	0.12599	0.57528	0.096971	-0.51068	-0.1421	0.13332	-0.11351	-0.048592	0.13619	-0.4758	0.28335	0.18194	0.5082	-0.19954	-0.14692	-0.37462	0.38483	-0.22062	-0.035795	-0.078285	-0.24356	-0.026927	0.18383	0.17685	-0.082225	-0.11312	0.11262	0.0096882	0.13282	-0.082854	-0.052763	-0.26088	0.10775	-0.14483	-0.014927	0.14939
-10.387	0.25219	0.50749	1.5987	-0.43786	0.9247	0.17291	-0.14589	-0.041712	0.40882	0.14402	0.10614	-0.583	-0.09608	-0.097925	0.3585	0.27737	0.064428	0.017213	0.17728	0.16448	0.10558	0.3739	-0.38481	0.075417	-0.18174	-0.0042705	0.061244	-0.11396	-0.072715	-0.080728	0.1328	-0.17457	0.30165	-0.089559	0.076871	0.25563	-0.023425	-0.37471	0.17996	-0.070069	-0.31505	0.13492	-0.16377	0.19283	0.42886	-0.35043	0.28598	0.17026	0.27577
-10.377	0.19329	0.16559	0.95318	-0.0056041	0.73372	-0.099661	0.18811	-0.45437	-0.73779	-0.08377	0.054198	0.708	0.45516	-0.019464	0.67689	0.20032	0.13619	-0.1021	-0.11435	-0.093598	0.37396	0.064327	-0.63309	0.041535	-0.44672	0.18269	-0.095515	-0.23653	0.077208	0.078988	-0.019581	0.13567	0.44799	-0.17369	-0.049427	0.45155	-0.10925	-0.37332	0.013224	-0.25546	-0.329	-0.10398	0.068562	0.50557	0.7923	-0.026845	0.24571	0.37515	0.099521
3.2713	4.7482	4.5633	-2.826	-0.69389	-0.11293	0.42106	2.6988	2.2791	2.8404	0.15197	-2.387	0.10511	-2.3861	1.8804	-0.57118	-0.53075	-0.5219	-0.035963	1.4644	-0.12037	1.6886	-0.73161	-0.49387	-0.35151	0.83653	0.49912	-0.013754	0.06147	-1.19	0.71886	0.32571	0.16147	-0.7739	-0.05283	0.19956	0.026416	0.30228	0.77358	0.040375	0.87975	0.13801	0.28514	-0.34161	0.49408	-0.76491	1.0988	0.050081	0.2913	0.14849
-7.5212	-0.46397	0.0841	-0.16188	1.744	-1.6377	0.21644	1.758	-0.436	-2.0347	-1.0601	0.63328	-0.17782	1.3065	0.98559	-1.2081	-0.5135	-0.4603	0.20045	-0.33262	0.13569	0.12179	-0.013451	0.37322	1.3376	0.2017	-0.86422	-0.25707	-0.89344	0.095635	-0.67759	-0.37998	-0.24558	0.11599	-0.31117	-0.27825	0.51278	-0.26823	-0.11164	0.10936	-0.062898	-0.37184	0.65411	0.96588	0.66373	0.59284	0.2062	-0.41075	-0.41882	-0.69556
-0.14032	3.1272	1.4578	-0.3709	-0.92204	-2.8668	2.1312	-0.60819	1.2258	5.7073	-0.51471	0.5428	-1.5737	0.9692	0.55173	-0.059549	1.4499	-0.17553	-0.019099	-0.0069815	-0.5622	-0.62759	-0.15241	0.83708	-0.41868	-1.1438	-0.13715	0.99542	-0.66764	-0.6051	0.45224	0.5241	-0.50127	0.73171	-0.011988	-0.44294	-0.12556	-0.20514	-0.9359	0.18595	0.077991	-1.9627	0.44642	0.13254	0.7051	-0.51079	0.3246	-0.2691	0.027189	0.58007
-5.2838	1.0689	-0.27807	-1.8622	1.3521	-1.4741	0.30706	-0.16686	0.82495	1.7742	-0.46475	0.29097	-0.76463	0.77204	0.067896	-1.0371	0.030041	-0.14709	-0.037553	-0.61369	-0.076736	-0.82945	-0.48455	0.52791	-0.50016	-0.33381	-0.39649	0.25351	0.60838	0.5687	-0.0030844	0.11507	0.29001	-0.39329	0.94777	0.52024	-0.72764	0.22702	-0.42784	0.3032	0.31335	-0.12573	0.25219	0.36351	0.030239	-0.13554	0.53655	0.18396	-0.51449	0.13385
5.1728	-0.97919	-1.6178	-0.63852	2.0044	1.6553	-1.3744	-1.1317	-1.3704	1.7308	2.1469	2.1373	0.59394	-0.96031	1.1938	0.03094	-0.20878	0.0018213	-0.94643	0.094179	-0.26713	-1.8822	0.25438	-1.5305	-0.50524	-1.3514	-0.10483	0.16889	-2.4303	0.00073663	0.58069	0.17425	-1.4909	0.91105	-1.0354	-0.5178	-0.54517	-1.42	-0.080283	-0.87911	-1.1176	-0.35795	0.86399	0.019116	-0.24855	-0.99755	-0.43403	-0.5617	-0.18051	0.094055
14.327	1.2828	2.4959	4.1487	1.8945	-0.31703	-1.1249	2.3882	-0.878	0.33717	3.103	1.1876	-1.4592	-2.6054	3.8735	0.26118	1.1038	-3.1031	1.8708	0.42539	-3.5937	0.97252	-0.90984	0.52368	-2.0282	0.75498	-0.55677	-0.78397	0.82399	0.74961	-0.073838	-2.367	-1.7636	0.33167	0.50213	0.22875	1.5527	0.92433	-0.49529	-0.48372	-0.65276	1.5746	-2.228	0.064614	-0.090402	0.73324	0.16238	-0.5752	0.7981	0.84256
12.521	-0.20673	5.0994	1.7304	2.4153	0.75658	-0.43578	3.4706	0.38061	0.88131	0.9572	-0.79201	0.44613	-3.2672	2.0323	0.24247	3.0616	-2.2145	-1.3373	0.42867	-0.14626	-0.62732	-2.2107	-0.46668	1.1382	-0.62331	-1.5432	-0.73414	1.1235	-0.1652	-2.3694	-0.33544	3.1392	-0.20093	0.15529	1.0122	1.2725	-1.431	0.78004	-1.2111	-0.87902	0.23842	1.4039	-0.72236	-1.5104	-0.49692	-0.577	-0.12127	0.32717	0.46788
-2.5698	2.1207	1.3357	-0.68186	2.934	-1.5439	-1.5353	-0.32282	-0.63767	-0.16931	-0.30603	-0.21522	1.2973	0.52073	-0.93861	-0.62138	-0.43061	0.30071	-0.96096	0.18194	0.012999	0.060762	-0.26171	-0.45024	-0.88211	0.40303	-0.48665	-0.81919	0.28606	0.71213	-0.12599	-0.52116	0.16262	0.22502	1.5554	0.54871	0.70429	-0.18953	-0.74497	0.76007	0.65244	0.17445	0.50116	0.025086	-0.20095	0.29756	0.62676	-0.18993	0.14163	0.45235
-5.0484	0.46884	-1.4843	0.64758	2.1249	-1.3902	-1.0633	-1.256	0.15957	1.2391	-1.2042	0.64493	0.63811	0.5864	1.2324	-0.12089	-1.1352	-0.75874	0.030834	-0.62929	-0.032315	0.29536	0.22647	-1.4626	0.6959	-0.84372	1.1119	-0.15808	-0.77536	-0.090159	0.56609	-0.42474	1.1143	0.23074	-0.37757	-0.84973	0.28996	0.52048	-0.9382	-0.42372	-0.13688	-0.11785	0.20399	1.1283	0.58837	0.61306	0.10629	-0.5097	0.38294	0.53502
-4.3352	-0.029066	0.5182	-0.29749	-0.35245	-2.6982	1.0996	-0.90635	2.2012	1.8944	0.11013	-0.62806	-1.5936	-1.5137	1.259	-2.819	-0.67592	-0.31055	-0.62374	0.082702	0.50436	0.2708	1.0457	-0.46487	-0.68666	-0.99057	-0.20982	0.020128	-0.46666	-0.048291	0.12584	0.22771	0.38701	-0.03301	-0.59789	-0.88465	0.66047	-0.58239	-0.14599	0.15143	0.13734	0.73841	-0.073365	0.31613	0.16961	0.59434	0.002936	0.13768	0.70275	0.51487
-4.1397	-1.0981	2.0718	-0.53446	-0.38097	-2.6762	0.36761	-0.43038	0.72109	0.8136	-0.26602	-0.62274	-1.438	-0.36409	-0.82722	-1.4109	-0.72229	-1.0028	-0.095319	0.056361	0.65712	-0.098159	0.69148	-1.4969	-0.35581	-0.10551	-0.51432	-0.22818	-0.37874	0.37503	-0.44205	0.64876	0.17362	-0.26508	0.070939	-0.30144	0.33833	-0.24921	-0.34332	-0.12384	-0.044588	-0.13133	0.789	-0.51282	0.40438	-0.63023	0.50193	0.026235	0.39705	-0.34469
-7.1038	0.23665	1.1897	-0.77262	0.61114	-2.5959	-0.16512	0.38889	0.32621	0.68468	0.094867	-0.030206	-0.10296	0.32715	-0.10405	-1.1454	-0.26551	-0.11415	-0.22145	-0.033282	0.29324	-0.44992	-0.25973	-0.08367	-0.10664	-0.17862	-0.10865	0.16535	0.088343	0.40749	-0.14134	-0.18213	0.32655	0.27135	0.10112	0.15274	-0.22641	-0.10646	-0.027528	-0.083482	0.094738	-0.085201	-0.17467	-0.30242	0.13742	0.13513	0.075338	-0.00058637	0.11274	-0.34894
6.4513	3.0596	0.92502	-3.408	-1.0884	1.686	0.7464	2.5901	0.33452	-2.0312	1.182	0.55961	0.29488	-1.0951	1.558	-1.423	0.69626	1.8389	-0.57823	0.35522	-0.91836	-0.07205	-0.75523	-0.59073	1.9941	0.24441	0.11779	0.46461	-0.61161	1.5421	-0.89838	0.10294	0.039999	0.20266	0.29378	1.1551	-1.7341	-0.77938	-0.10775	-0.19681	-0.58863	0.077673	-0.31541	0.10082	0.87381	0.60722	0.86183	1.2718	-0.73206	-0.55803
7.8374	-0.84845	0.97479	-1.817	0.081901	1.4954	0.075583	1.4463	1.2077	-2.14	1.4445	-0.29874	-1.3927	1.181	1.2308	-0.61082	-0.85905	1.4433	-1.2773	1.2809	-1.8147	0.92577	-2.7016	-0.30893	-1.4368	1.0229	-0.34914	0.12357	-0.83279	-0.6862	-2.8384	2.2326	0.73273	2.3612	-1.6002	0.98731	-1.4736	0.28282	0.85865	0.61889	-0.45275	0.23997	-1.2986	2.3693	0.65043	-0.14472	-0.49655	0.18286	-1.0854	-0.35596
4.4129	-3.2222	1.1125	-0.98112	-0.55088	-0.35398	0.13355	-0.22033	-0.020649	-1.8882	1.7794	0.73426	0.21809	0.068062	0.61338	-0.71851	-0.43287	1.5038	-1.5676	1.1611	-0.1433	1.6344	-1.1739	-0.33641	1.0435	-0.5669	-1.3811	0.73463	0.97824	-0.94804	-0.57374	0.20498	-0.026692	-0.3183	-0.38283	-0.35297	-0.2306	0.52118	-0.13196	-0.91854	0.2609	1.5784	-0.38118	0.46852	1.4241	-0.89027	-0.0074546	0.66197	-0.54419	-0.041148
-5.9668	-0.26745	-1.9436	-2.3324	0.89455	-1.4639	-0.17945	0.84906	0.068742	-0.56441	0.48931	-0.41945	1.1366	-0.60039	-0.0051961	0.33033	0.054142	-0.02944	0.30889	0.37687	0.014967	0.5335	0.67658	-0.4873	0.0078878	-0.057498	0.28904	-0.64412	-0.16269	0.39805	-0.23729	-0.077415	-0.28799	0.37603	-0.46324	0.26519	0.08264	0.096531	-0.0010465	0.12365	0.34266	-0.073258	-0.03434	-0.0068832	-0.52771	0.4173	0.23717	-0.27167	0.18709	0.13925
-10.246	0.27011	0.61062	1.6038	-0.33131	1.0884	-0.032496	-0.26118	-0.30209	0.034686	-0.077549	-0.072074	-0.27798	0.061334	0.11725	0.52819	0.37719	-0.32185	-0.21406	0.14624	-0.1237	-0.044053	0.11437	0.23528	0.1337	-0.04508	0.065405	0.18724	-0.076866	-0.23704	0.021896	-0.016856	-0.23238	-0.026146	0.070133	-0.066826	-0.06272	-0.25897	0.039728	0.15804	-0.040928	-0.050088	0.041882	0.062101	0.29219	0.053667	0.053859	0.18097	0.25721	0.19623
-10.295	0.3831	0.4794	1.4343	-0.33088	1.4008	-0.23563	-0.17916	-0.43661	-0.24126	-0.0019261	-0.10458	-0.51591	-0.17971	-0.52092	0.34552	-0.16661	-0.19355	-0.27545	-0.067019	0.032593	-0.075241	-0.23728	-0.10251	0.0094818	0.13393	0.070315	0.14501	0.31085	0.14429	0.053756	-0.075304	0.30356	-0.1427	0.063773	0.026653	-0.23763	0.1606	-0.16401	-0.056503	-0.14832	0.10864	-0.14161	-0.16525	-0.047744	-0.13995	0.13062	0.023008	-0.12639	-0.0072673
-10.391	0.21738	0.42532	1.4314	-0.19979	1.419	0.010944	0.047622	-0.37598	-0.64225	-0.067369	-0.097345	-0.37025	-0.14989	-0.47637	0.22056	-0.15163	-0.024147	-0.17936	-0.10824	-0.032242	-0.066952	-0.30001	0.27141	-0.011364	0.16071	-0.19985	0.12409	0.28332	0.22787	-0.072027	-0.054547	0.18712	-0.14044	0.18436	-0.00088418	-0.28043	0.010002	0.024068	0.0096853	-0.15105	0.13787	-0.18966	-0.039981	0.020314	-0.11899	0.14277	0.030026	-0.090652	-0.12089
-10.357	0.18846	0.23053	0.82032	-0.043672	0.51542	-0.21251	0.15368	-0.19808	-0.51934	-0.24128	-0.037932	-0.1222	0.12148	0.17904	-0.19774	-0.27212	-0.39133	-0.20356	-0.10213	-0.028565	-0.0044719	-0.13378	-0.017912	0.12176	0.12934	0.070336	-0.10512	-0.10612	-0.05967	0.053346	-0.16136	0.2106	-0.10333	-0.10985	-0.10185	0.060167	-0.1113	0.047411	-0.10367	-0.086707	0.13917	-0.19777	0.089786	0.23482	0.063969	0.24212	0.077461	0.23027	-0.11184
12.343	-4.724	-2.1451	1.8799	-0.46864	1.6518	-0.46756	0.25248	1.3333	0.35618	-0.71474	-0.24306	-0.40939	0.57651	-0.64045	-1.4034	1.0922	-0.66531	3.1381	-1.3625	-0.31859	1.9711	-0.70113	0.87594	0.96275	-1.0998	0.67636	-1.5106	1.8855	1.7484	-0.48643	-1.1332	-1.3454	1.5327	-0.64486	0.46633	0.43196	-1.3879	0.0075619	1.4493	-0.55166	0.88541	1.3945	-1.3538	2.0288	-2.8416	0.27362	0.13256	1.8283	-0.7115
14.719	0.66182	-4.9251	7.8833	-1.8986	-0.73613	-2.9678	-0.74427	5.4128	0.24425	-1.2624	0.25526	0.44014	2.8173	0.51842	1.4352	-2.5445	0.27764	-0.11106	-0.77679	1.7176	1.2854	-1.002	-1.1847	-0.75557	1.4574	-1.9116	0.70637	-0.077961	0.91848	-1.5959	-1.5944	-1.2334	0.13216	0.51164	0.56464	-1.4092	-0.058915	0.039569	-1.138	-1.2412	0.72981	0.4933	-2.0102	-1.1309	-0.89003	1.0203	0.02282	-0.233	-0.60727
7.3862	-0.3125	-5.0102	4.8817	-1.5951	-1.8057	-2.6278	0.03032	4.2354	-0.20916	-0.082925	1.5842	-0.22112	1.4993	-1.9487	1.5383	-1.2063	-1.0691	-1.1696	1.2384	1.8018	-0.25986	-0.51305	0.53765	-1.4281	0.14998	-1.0239	-0.60508	-0.50641	-0.27636	-1.2637	-0.38825	0.32799	0.26345	-0.21779	2.241	-0.2296	0.48322	-0.037838	-1.6827	-0.16025	0.60277	0.3975	0.22032	-0.21377	0.40602	-0.15516	-0.82033	0.084532	0.76916
-5.5232	-0.58038	-0.60851	-1.8971	1.1559	-2.8533	0.08829	-0.63865	0.24199	1.567	0.59581	0.72681	0.20884	0.43447	-1.1761	-0.15406	0.64866	0.17623	-0.0028432	-0.062703	-0.094246	-1.2244	-0.54487	0.62776	-0.30866	0.092267	-0.49707	-0.032172	0.55281	0.21495	-0.26101	-0.18359	-0.19981	0.29934	0.73766	0.25264	-0.183	-0.17489	0.005854	0.2767	-0.2558	-0.019249	-0.18705	-0.13182	-0.08034	-0.048363	-0.19403	-0.19239	0.2529	0.23564
6.5561	-4.7163	-2.9148	1.6307	-0.63751	0.9729	-2.7152	-0.38265	-0.13481	1.9945	-0.98176	-2.6471	1.3755	2.1568	2.0776	-1.2889	0.27085	2.4682	0.6815	0.2391	-0.15422	-0.73574	-0.92259	-1.8859	-0.90253	0.83673	-1.7314	0.28771	0.41617	1.2271	0.090679	-0.43977	-0.88932	0.31551	-0.55476	-1.222	0.24817	-0.17446	0.7838	0.67207	-0.012252	0.56761	1.1114	0.1088	0.40518	-0.16866	-0.082326	0.90032	-0.73345	-0.64372
5.3791	-4.6011	-1.2676	0.87806	-2.7299	0.43737	-2.439	0.15729	4.4966	-0.63685	-1.807	-1.0099	1.9654	1.1114	0.19331	1.0946	-1.5428	0.70146	-2.3057	0.44976	-1.8934	-2.6964	2.0392	-1.3495	-0.21261	0.68857	-0.59478	0.70836	0.92272	-0.3732	-2.5089	0.7084	-0.34979	0.52554	-0.30801	-1.426	-0.16796	0.95941	-0.65788	-1.1908	-0.030294	-0.45501	0.68587	-0.47257	-0.65378	-0.35696	-0.16777	0.13154	-0.11733	0.8379
1.3563	-3.6008	0.45168	-0.19435	-1.1486	0.10268	-1.3341	-1.27	2.5804	-0.043707	-0.7344	-2.2022	1.8998	-0.93947	0.46011	1.2761	-2.2365	0.094829	-1.1402	-1.2474	-1.2168	-1.7422	0.69883	-0.80347	0.57619	-0.8363	0.37213	-1.2659	-0.33178	-0.81692	-0.50729	-0.18146	-0.44561	0.91376	-0.18636	-0.23725	-1.3297	-0.74049	-1.5199	0.096983	0.56562	-0.24317	-0.58622	0.054916	-0.18137	0.42994	-0.65696	0.73702	-0.010795	-0.52745
-6.9614	-0.41415	-1.2067	-1.4537	1.5569	-1.0414	-0.53552	0.047722	-0.35299	-0.050212	-0.21353	0.14227	0.50085	0.65356	-0.058479	-0.84396	-0.40235	-0.38106	-0.1046	-0.56047	0.43492	-0.57009	-0.35188	0.035417	-0.24133	-0.27523	0.50612	0.2746	0.11282	0.03876	-0.13094	0.050716	0.33055	0.069689	-0.21861	0.043645	-0.4514	0.20346	-0.022365	-0.29843	-0.063738	-0.018154	-0.044609	0.18575	0.046301	-0.27376	0.062349	0.059061	0.018736	-0.35477
4.1267	1.9504	4.6512	-2.621	1.0234	-0.82496	1.9881	-2.2019	2.3056	1.6734	0.15146	2.6559	-1.0752	-0.015226	-1.1803	1.8412	-1.6134	-0.8099	1.0843	1.3967	-1.848	-0.47539	-1.0565	-1.5805	0.69453	1.166	0.74411	-0.43357	0.70369	0.68586	0.75027	-0.61746	-0.28014	-0.43242	-1.5353	0.9663	1.1018	-0.30345	1.0235	-1.0014	-0.92921	0.3005	-1.7556	-0.54033	1.1442	-0.38528	0.0415	0.71555	-0.3479	0.21679
3.6703	2.8834	-0.27293	-5.9096	-4.4926	2.1587	1.3853	-0.16162	1.7982	2.1376	0.39377	2.4531	-2.0745	1.3319	-0.39491	0.8555	-0.31357	-0.61232	0.47007	-0.14296	-1.0622	-0.094499	0.26843	0.45545	0.033704	0.52966	-0.49897	0.39438	-1.2489	0.18297	-0.73848	-2.0605	0.087651	-0.97447	-1.3156	-0.30976	-0.29945	0.052848	0.080283	-0.061629	-0.018127	-0.21209	0.1757	0.11041	-0.34836	0.21094	0.54487	0.85486	-0.10776	0.060844
-0.78701	1.2911	0.11312	-2.9149	-0.48673	-0.43141	1.4751	-0.0548	-0.045027	-0.035427	-0.80527	0.25629	0.36666	1.9748	-0.6596	1.2579	-0.34625	-0.35687	-0.83241	-0.68426	-1.0439	-0.35296	-0.48795	-0.010726	0.032925	0.5064	0.06435	-0.32531	-0.11392	0.29131	-0.17121	-0.18305	0.36036	0.2991	0.44734	0.0061237	0.2064	0.19377	0.015672	0.036188	-0.055158	0.060384	0.12096	0.11731	0.54673	0.89219	0.18157	0.39419	-0.71941	0.12891
11.796	2.188	-1.8396	2.9948	1.919	-0.06069	1.679	2.5452	-0.19472	-0.14483	1.7469	-0.92223	0.72085	-0.88632	-0.88479	-0.048695	-0.34392	-1.1475	1.8394	2.3594	-0.043578	-1.7389	-1.8999	-0.51426	-0.56529	0.62825	0.33808	-0.98755	1.1179	-0.75625	0.42132	0.88985	2.4108	0.043262	-2.3276	0.82362	0.052565	1.7335	1.7019	2.0339	2.6566	-1.7274	-1.1931	0.47903	0.32553	0.89702	-0.74697	-0.14833	-0.38946	0.43415
11.886	-0.24015	-3.7165	-0.54402	3.3669	3.524	2.1148	3.5974	2.304	1.3611	-2.0391	-1.5758	1.6815	-1.2801	-0.94174	0.88768	1.4352	-2.5226	2.458	0.45811	1.0256	-2.0329	-0.22332	-0.70179	-0.77756	0.69428	-2.1751	0.45702	0.96978	1.1416	-1.4367	-1.1031	0.24266	-0.21998	-0.69548	-0.67479	1.0549	2.3173	0.27923	-0.50572	-1.0337	0.46366	0.81209	-1.2036	1.5439	-0.54482	0.11497	-0.26661	0.67674	0.44916
9.0236	4.6425	-4.1518	2.3761	2.7509	-0.17132	4.0758	1.9276	0.015321	-1.9096	0.59403	-3.2179	2.4196	-1.801	0.73261	0.20576	-3.0529	-1.2492	0.54572	0.37959	3.1176	-0.44755	-0.25681	-0.52068	-0.054593	2.5493	-0.82639	1.9767	1.3644	-1.0123	0.3093	-0.31436	-0.0043236	0.19066	1.5445	-1.1741	1.4329	-2.3719	-0.72718	0.46467	-0.4201	-0.018263	-0.00054426	1.7449	-2.2581	0.014079	-0.2303	1.6503	-0.75108	0.8673
-3.1085	2.2665	-2.0104	-0.98956	-1.8571	-2.7011	2.7833	1.7643	0.5448	-0.82473	1.2022	-0.15271	1.1956	0.7704	0.75042	2.2581	1.941	1.3293	1.5106	0.15423	-0.32815	1.463	0.98152	-1.1493	-0.49494	-1.689	0.71889	-0.10265	-0.029167	0.24924	0.4316	0.83931	-0.33487	0.56149	-0.88664	0.38529	0.36447	0.37751	-0.40939	-0.32905	0.16312	-0.69243	0.74662	0.10741	-0.15814	0.97121	-0.11922	-0.70884	-0.71512	-0.53035
8.1104	1.9948	3.1211	-1.8381	0.44617	0.78424	-0.67274	0.2531	-0.66342	-0.9083	1.0944	-0.57699	-1.3858	0.39657	-0.50112	0.52731	0.66085	-1.1483	-1.5362	1.3852	-0.1182	1.3486	-1.7379	1.6426	0.53862	-1.1046	1.815	-0.52247	1.9608	0.91158	0.17297	1.5658	-0.67206	0.61712	-1.6032	-2.2138	0.38985	-0.69055	0.13978	-0.30188	0.94497	0.34117	0.82456	-1.1766	0.2064	-0.13715	-0.98234	0.83398	0.24066	-0.55873
13.401	1.7541	0.51279	-0.52315	1.2248	2.6329	-0.054781	-0.44779	-1.0446	0.22207	1.5899	-0.79916	-0.69142	0.13499	-1.6596	-1.5541	0.53636	-0.045577	-2.1255	-0.22181	-0.10796	1.9593	0.80802	1.144	-1.367	-1.001	0.66343	1.9806	-1.729	-1.5092	-1.2915	-0.68544	-1.6116	-0.32901	0.78586	-0.54597	2.0366	0.54191	0.29523	-1.6257	0.40449	-0.96923	-2.1949	-2.0201	0.70991	-1.6093	0.076248	-0.5072	-0.39674	-1.6552
11.629	3.2026	-1.897	-1.2532	0.30218	3.9962	3.2603	2.0305	-1.6929	0.55253	-0.22281	-3.0775	-0.4139	3.4456	-0.2352	-2.1423	0.5655	0.67685	-1.3494	-3.1376	1.6193	-0.70941	-0.4334	0.86062	-1.6922	-0.54689	3.1418	0.69888	0.833	-3.1254	-2.3583	-0.97245	-0.433	0.6982	1.4208	-1.3777	2.1513	-0.27866	0.70809	0.75739	-0.83819	0.7774	1.2297	-2.0211	1.0789	-0.286	-1.5937	-0.068553	-1.4502	-0.21045
4.9747	2.1206	-4.5943	2.0972	1.0248	-0.47746	-0.79344	-1.0401	-0.3866	-0.21527	-0.25568	0.86627	-1.9729	-1.6487	-0.93476	-0.20223	-0.024216	-0.56794	-0.17129	-0.31825	-0.60989	1.6838	0.62048	-0.21362	0.80339	-0.51886	0.32171	0.81492	-0.74799	-0.81402	0.018245	-0.49108	-0.45181	0.75316	0.77865	0.68742	-0.49327	0.43559	-1.6776	-0.91781	0.0019954	-0.34375	0.11308	0.050773	0.067146	-1.0484	-0.97951	0.43221	-0.25217	-0.43093
5.6793	2.8745	-4.9716	2.2571	-2.0714	-0.81436	-0.17278	-1.6466	-1.7074	-2.1354	1.7974	0.92027	-0.1932	-1.7352	1.1581	-1.111	-0.72899	1.0549	1.2453	0.30026	1.3917	-1.7757	-0.21101	-0.55055	-0.2043	-1.481	0.16934	0.61701	-0.0090457	-1.5496	1.4022	-0.89164	-0.17414	-0.91636	0.79612	1.1309	-0.79941	0.33144	-2.1767	0.60653	-0.70429	0.023534	0.8418	0.27158	0.54052	-1.5363	-0.50579	-0.10143	-0.029785	0.58876
6.053	-1.0128	-4.3953	-0.6289	-0.88236	1.7138	-2.9369	-0.25366	-0.63091	-1.0469	1.2467	0.66214	-0.41785	-0.18801	1.1573	-0.35596	-1.8219	1.8872	2.2643	1.5688	0.96912	-0.29121	0.63479	1.0357	-0.72196	-0.09043	-0.22498	0.62298	1.4199	0.85817	0.73127	-0.072855	-0.11292	0.18408	0.66941	0.17607	0.78149	-1.9985	0.15585	0.27938	-0.36067	0.59871	-0.43744	1.0316	0.55655	-0.013098	-0.085467	-0.49295	-1.0094	0.98187
6.947	-3.7546	2.7758	-0.22489	-0.74046	0.47235	3.8005	1.2384	1.5437	1.3864	1.2414	1.4893	1.4585	0.60787	-1.0948	1.1521	-0.69183	-1.4361	0.9541	-0.011435	0.96954	-1.3802	-0.012693	-0.42011	1.2571	0.26823	0.71394	-0.58861	0.65308	-0.37599	0.94395	-0.15473	-0.84368	-0.72539	0.41368	0.69025	-0.43613	0.34553	1.013	-0.45704	-1.44	-0.075933	0.068473	0.086484	-0.60998	-0.29226	0.53067	0.078882	-0.59928	-0.4994
0.59185	-1.2681	2.9458	-2.9755	-1.1821	0.02368	0.71464	-2.1719	-0.55698	0.013583	2.2785	1.4418	-0.43792	-1.3941	-1.9049	-0.040546	-1.0769	-2.0648	0.39105	-1.7965	0.70575	1.252	-0.15513	-1.3621	-1.8817	0.51317	-0.46549	0.022618	-0.93402	-0.97917	0.87828	-0.067209	-0.90266	0.11889	-1.1265	0.4894	1.7772	0.65749	-0.11669	-0.96034	0.46058	0.87359	-0.1674	0.95726	0.28419	-0.59723	-0.8565	-0.042606	-0.13065	-0.25566
6.7744	-0.79511	2.5178	-0.86261	0.51127	0.51448	1.4606	-3.4073	1.093	0.68835	0.85545	0.65191	-0.46814	-0.25156	-0.85772	0.60913	0.16454	-0.77211	-1.6119	-1.171	-0.91284	-1.9722	0.88746	-0.20136	-1.1239	-0.20561	1.5548	0.53483	-0.69698	-0.36418	-0.3502	-0.46897	-1.607	-0.27958	0.26616	0.057437	0.99694	1.489	-1.4158	1.2964	2.0781	0.83213	-0.85863	0.97327	-1.887	-0.96316	0.85632	-0.98781	1.3434	-0.78376
-3.3141	0.024352	-0.013202	-2.1135	3.9815	-1.6014	-0.18347	-1.2585	0.48193	1.3935	-0.52076	0.40533	0.33245	0.76099	-1.2686	-0.19733	0.12724	0.86766	-0.30402	-0.57196	0.12404	-0.97102	-0.63934	0.84825	-0.32858	0.71128	-0.053352	0.21149	0.70501	0.16368	0.061352	-0.27367	0.0011054	-0.14845	0.71028	0.62794	-0.40077	0.2212	-0.2179	0.43835	-0.20228	0.5262	-0.10484	0.061446	0.041048	-0.3696	0.29593	-0.064998	-0.54035	0.80773
4.9087	3.5047	-0.20506	-1.4369	1.2528	1.2944	-1.5698	-2.2419	0.74588	1.3009	0.3012	-0.19903	1.0289	0.063756	-0.0092911	0.26504	0.086762	-1.0295	0.28951	0.81643	-1.0388	0.63401	-0.077904	-1.3809	1.022	-0.50784	-1.2251	2.0698	-0.23301	-0.80928	0.63608	0.12541	-0.90319	0.062738	-0.4885	-1.0383	0.82295	0.20034	-0.90146	-0.085082	1.2423	-0.51631	-0.14071	0.50339	0.45369	0.28611	-1.1527	-1.0581	0.59476	0.24895
3.0734	1.6062	-0.70929	0.98801	-1.7886	-1.578	-0.23947	-1.957	-0.18272	0.22815	0.67073	0.31862	0.884	-0.70938	-0.016166	1.4869	0.2851	-1.3638	1.2488	-0.086779	0.24421	-1.1699	-0.22851	-1.6094	-0.14972	-0.55673	-0.21459	0.044072	-2.158	-0.53151	1.0139	-0.19574	0.76291	1.7763	-0.19309	-0.36098	0.19361	0.12589	-0.60021	0.94279	0.13602	0.48964	-0.16522	0.7761	0.88702	-0.31563	0.42328	0.49746	-1.395	-0.34341
1.4224	1.703	1.2186	-2.1385	0.41897	0.48434	0.72609	0.67327	0.16718	-0.9743	0.64357	0.54397	1.7991	0.33064	-0.43966	0.093325	-0.49543	0.12879	-0.14858	0.2636	-0.90698	-0.98661	-0.42715	0.18555	0.091173	-0.023968	-2.0238	-0.89721	-1.4263	-0.90112	-1.0049	0.20967	-0.98839	0.3566	0.76932	-0.82475	0.53407	-0.10984	-0.48939	-0.20702	0.25455	-0.49892	0.060497	0.24895	0.84664	0.71657	-0.19157	0.038853	0.6663	-0.28213
-2.4026	1.4204	-2.3729	-1.7037	2.1765	0.06905	0.013071	-0.84277	-0.30161	-0.84833	-0.34489	0.3205	0.59403	0.28026	-0.3197	-0.41818	-0.036334	-0.2269	-0.028957	-0.35233	-0.90968	0.42387	-0.58792	-0.073749	0.45028	0.41949	-0.65074	0.33549	0.16518	-0.2614	0.021985	1.0748	0.050754	1.0093	0.9203	-0.48681	0.28145	1.0143	0.095498	-0.14201	0.051037	-0.33498	0.28331	-0.59883	-0.14762	-0.37703	-0.28002	-0.21528	-0.086696	0.45781
10.15	-5.3232	4.1467	1.5067	1.3043	-0.44248	2.5726	-0.93338	-0.52905	-0.91233	-2.087	1.1932	1.2621	-1.0499	2.0936	0.14957	-1.2883	-0.42001	-0.00089614	1.9242	-0.78328	0.44347	3.298	1.3136	-0.24719	1.862	-1.2638	-0.66052	0.30733	-1.4398	-0.52058	-0.93397	0.60638	0.65519	-0.94159	-0.0017675	-0.94412	-0.72187	-0.80845	0.44617	-0.85768	-1.1349	0.34877	-0.99147	-0.86735	-0.0042556	-0.6315	1.0595	-0.63244	-0.57283
11.678	-2.709	4.449	0.55505	-1.6887	0.97571	5.3094	-0.22495	-1.6069	-1.6956	-2.0901	0.16523	0.37479	2.3187	2.059	-0.058926	-0.99922	-0.75538	-0.53265	0.098575	1.1526	-1.6636	3.0824	0.69885	-0.87762	0.26894	-0.4716	-2.8226	-0.19104	-1.22	0.53742	1.7967	1.2794	-1.4907	0.23645	0.57046	0.89941	-1.1725	-1.0873	-0.1736	1.1322	0.65903	-1.0248	-0.76518	-2.1864	0.41126	-0.20704	-1.3401	1.122	0.24234
5.8362	-0.42475	2.1227	-0.074049	-3.1034	-1.0357	-0.58798	-1.1776	0.52556	-0.30043	-2.6399	-0.86979	0.0789	0.63954	0.16937	0.16339	0.42151	-0.43373	-0.29113	-1.0332	-0.59994	-0.56162	0.173	1.6328	-0.30003	-0.72855	0.27531	-0.60796	-1.0377	1.0602	1.3503	-0.57717	0.68378	1.6448	-0.48826	0.0096286	0.27007	-0.61004	-1.0187	1.0654	1.2278	0.94336	-0.55705	-0.6946	-1.1222	-0.60143	-0.4249	-1.0898	-1.3529	0.38671
-5.1765	-0.034803	0.12508	-2.3508	0.35629	-1.6547	-0.70337	0.23583	0.34167	-1.6244	-0.056977	-0.054917	0.02389	0.57289	-0.39321	-0.79576	-0.092596	-0.01473	0.33	0.73223	0.27555	0.5162	-0.10219	0.14298	-0.57864	-0.018953	-0.28585	-0.42326	-0.055239	-0.65613	0.40498	-0.12771	-0.43866	-0.65563	-0.1753	-0.23535	0.3711	-0.38639	0.38481	-0.20765	-0.27844	0.10211	-0.57174	-0.43545	-0.13434	-0.23184	-0.14095	-0.13285	0.45614	0.26025
11.143	0.27365	1.8548	1.6269	4.4204	0.9398	-1.2825	1.0903	-0.89807	0.46469	-4.1271	4.9349	-0.58972	-5.2414	0.72737	-0.40858	1.9078	-0.29117	-2.214	-1.5499	-0.98105	1.5636	-3.5643	0.022197	0.071706	-0.61415	-0.95256	1.279	0.091512	0.017285	-1.1627	0.19571	-2.7799	0.70493	-2.7432	0.17453	0.74378	-1.101	-0.8121	-0.24064	0.12665	-1.2903	0.54195	-0.41113	-2.7104	0.36827	0.19007	-0.61405	-0.7856	-0.44712
7.9032	-0.55115	-0.31734	-0.21867	2.574	0.71635	-0.36679	-2.4627	-1.3213	1.4283	-0.90111	1.8459	-0.84003	-2.45	0.32085	-0.35209	2.0537	0.68657	-0.42268	0.64603	0.51978	-0.15532	-2.9495	-0.6104	0.16172	-2.3815	-0.088975	-1.7234	-1.859	0.45645	-0.050544	-1.0284	0.90703	-0.12096	-0.28601	0.63941	-1.5477	-0.49478	1.5728	-0.64603	0.65141	-0.040207	0.72905	-0.40812	0.73674	-0.54939	-0.70561	-0.59742	-1.6187	0.28832
2.0516	-1.5778	0.39056	-2.5917	-0.75599	0.21623	-0.51138	0.17321	-0.097735	-1.6011	2.412	1.6849	-0.29569	-0.95401	-0.32336	0.53332	-0.21542	0.57753	-0.26299	0.12671	-0.30208	-2.2235	1.6586	-1.2716	-0.071569	0.42467	-0.99595	1.3922	-1.3267	-0.0971	-0.24384	0.7671	2.0178	0.24511	0.90238	-0.33937	0.06205	-0.37337	0.73184	0.32917	-1.5133	-0.34066	0.3171	-1.3826	-1.1166	-1.2189	0.74912	-0.52119	-0.29422	-0.6881
-4.6534	0.56946	0.23788	-2.7337	1.9085	-1.4053	-0.36094	0.27491	0.34351	-0.90024	0.84399	-0.088283	1.5632	-0.2975	-1.0585	-0.40561	-0.6186	0.41514	-0.26325	-0.0040459	0.1161	0.1152	-0.63395	-0.22725	-0.33914	1.0859	0.10967	-0.16475	0.19912	-0.090174	-0.34872	-0.51394	-0.52574	0.2253	-0.68627	0.39732	0.51181	0.13498	-0.12013	0.27548	0.34178	0.038149	-0.14227	-0.61197	-0.95283	0.35824	-0.16168	-0.049186	-0.47047	0.59739
2.4628	-3.3938	0.49978	-0.73178	-2.4494	-0.82485	-2.4363	-0.60857	1.5189	-2.1615	1.9224	-1.7037	-1.7226	0.12378	-0.42904	-0.13651	-1.8708	1.0849	1.048	-1.0233	0.20839	-0.11231	-0.64274	1.1581	0.70841	-0.57753	0.98142	-0.77507	1.0719	0.037382	0.25353	0.14774	-0.014008	0.25799	-0.016842	-0.88854	2.064	-0.15352	-0.54826	0.31089	0.22625	-0.95977	-0.1444	-0.40778	0.14077	0.06147	-0.71838	-0.38931	0.20328	-0.051957
6.876	4.0093	4.4144	3.0226	-2.4986	-3.9254	-5.2964	2.4621	-0.72424	-1.8182	-0.57097	-1.7077	-1.1468	-2.1096	-1.6453	-0.30388	-1.4838	2.0678	1.24	0.85738	-0.55764	0.51438	0.6386	1.3456	0.60114	0.18295	1.4482	-0.066268	0.054655	-1.0316	0.017917	-1.6166	1.5665	0.045942	0.13024	-0.46889	1.1036	-1.4117	-0.026787	0.24784	0.5833	0.3294	-0.47355	-0.91349	0.28112	0.57638	0.18876	-0.21542	-0.045802	0.021309
-0.38366	-2.979	2.9475	-0.47834	-0.11747	-2.454	0.44263	0.20611	0.26882	-0.43536	1.0275	-1.7912	-2.0367	-0.6819	1.1068	-1.8492	-0.25056	-0.19926	-0.60918	-0.19042	-0.067341	0.82901	-0.62784	-0.43221	0.50962	0.32594	-0.47585	0.94154	-0.078183	-0.15227	-0.21846	-0.049465	-0.90851	-1.574	0.02444	0.19762	-0.48341	0.085516	0.77161	0.40986	-1.1466	-0.58526	-0.65188	0.21059	0.69965	-0.13283	1.3471	0.071414	0.50346	1.0221
4.594	-2.1004	-1.6787	-0.44928	-1.2891	0.62105	-0.82199	1.7086	1.116	-1.1957	-0.75737	-1.2377	-3.3238	0.48236	-1.5093	0.27873	0.86515	0.86051	-1.172	-0.053279	-1.1407	-1.6791	0.052283	-0.69465	-1.0763	1.3741	-0.50762	0.54603	0.88085	1.3342	0.4768	-0.61222	-0.048939	0.101	-2.5805	-0.029719	-0.42112	-1.2744	-0.063465	-0.91402	1.2153	1.9575	0.52691	0.014235	-0.005145	1.6629	0.73394	0.28981	-1.2013	0.91945
5.1932	-4.8416	-1.7438	1.5601	-0.22147	-0.74041	-1.6327	1.9688	-0.74756	-1.2645	-1.6721	-1.4678	-2.2968	-0.54005	-0.72374	-0.23609	1.3453	0.97614	-1.7085	-0.56238	1.5788	-1.6344	-0.50013	-1.9756	1.6711	0.41135	0.29358	2.0331	0.85254	-0.081682	1.4888	0.55396	0.020475	-1.0762	-0.17306	0.68256	0.60999	0.44085	0.79437	-1.008	0.38496	0.73896	-0.93903	-0.57042	-0.12002	1.3224	-0.074143	1.0778	-1.0916	-0.32459
9.5164	-0.29502	4.5442	4.6861	1.5051	-3.0706	-1.7173	1.1394	-3.4839	1.2367	-1.0748	-0.34527	-0.88364	-0.054158	0.78653	0.74917	-0.0080963	1.0881	0.10616	-0.76734	0.45035	-1.6581	-1.9064	-0.70395	-0.013839	0.5657	1.8754	0.74885	1.0045	-0.24024	-0.17374	-1.9212	-0.99614	1.9336	-0.38192	-0.25472	-0.27355	0.2866	0.59873	0.37321	-0.97245	-0.98009	-1.3509	0.13284	1.6922	1.2635	-0.56643	-0.50678	-1.9412	0.32762
-0.64353	0.090389	0.92298	0.074841	2.4224	-3.1492	0.26827	-0.70142	-1.3031	0.58632	-0.79886	1.0288	0.85948	1.5042	-0.5584	0.47773	1.069	-0.12925	-0.51806	0.31409	-0.73933	-0.64444	-1.2601	0.22785	0.51052	-0.37109	-0.64702	0.33732	1.709	0.1502	1.2444	0.0098581	-0.026279	0.10676	0.35254	1.0409	-1.4859	-0.19589	-0.19767	0.71177	0.13977	0.21601	-0.24712	-0.29013	-0.84577	-0.8523	-1.0174	-1.0168	0.76109	0.10486
9.4752	2.5877	0.81638	4.6447	-0.78109	-2.9236	0.62901	2.4672	0.030628	-1.2394	-0.63869	0.9383	-0.064023	0.25092	1.3666	0.20218	1.1912	-0.6332	0.87841	0.57163	-1.3456	1.3748	1.7643	1.551	1.5481	1.7035	0.53838	-0.47192	-0.031992	1.0721	-0.41019	-1.3916	-1.9793	-0.4639	-1.9564	-1.139	-2.2308	-1.7213	0.46487	1.6333	0.28166	0.80586	0.21011	-0.5221	1.6373	-0.14941	0.63622	0.26667	-0.0083143	0.38617
3.0623	-2.0157	-3.5956	0.36031	-1.2535	-0.08629	1.148	0.29315	-1.0284	0.71837	1.7913	-0.1843	2.0853	-0.24189	-1.2015	-0.035336	-0.46603	-1.2692	-1.0785	-0.16312	0.94317	-0.77826	-0.95335	0.7621	1.3105	-0.4288	0.56385	0.95313	-0.088355	-1.4457	0.79538	2.0848	0.61549	-1.5734	0.64687	0.9414	0.32307	1.6254	-0.58651	0.38094	0.054035	-0.27781	-0.15447	-0.40931	0.46225	-0.5446	-0.43937	0.15615	0.91889	-0.081018
2.2657	-1.4669	-1.5944	-1.1499	-1.3868	0.076676	0.17768	0.40491	-2.048	1.7472	1.5362	-0.15205	1.9977	-0.67438	-1.6791	0.81874	-0.28937	-1.9282	0.38424	-0.82853	-0.61759	0.21295	-0.59926	-0.21186	0.77591	0.79184	0.65442	0.037271	-0.80398	-0.26484	-0.09137	0.74252	0.10735	-1.1314	0.34014	0.14468	0.2964	-1.5554	-1.4007	0.82625	-0.70452	0.21477	0.48507	-0.11551	0.29061	-0.35746	-0.2883	-0.08778	-0.03863	-0.32651
-5.3296	0.35392	-0.95552	-2.6802	0.47435	-0.95043	-0.0929	-0.2041	-0.6451	-0.66953	-0.032037	0.29083	1.2381	0.46435	-0.52378	0.14576	-0.48544	-0.3954	-0.028319	0.21675	-0.52218	-0.74956	-0.51767	-0.23057	0.034141	0.9422	0.43591	-0.079033	0.1549	-0.023244	-0.23951	-0.21276	0.09937	-0.052392	0.20053	0.0059297	-0.15338	0.033014	-0.22017	0.28075	-0.17029	-0.072798	0.31802	0.11342	-0.089925	0.77474	0.1798	0.17245	0.2534	0.094524
3.2006	2.0788	-0.44746	-2.2166	-0.13283	0.72641	-0.34616	-2.0296	-0.18586	0.20047	0.24373	-0.2448	0.90641	-1.3994	-1.0084	0.75087	1.9598	-0.99396	-0.33514	-0.11154	0.084701	-0.71038	1.2564	-0.0067278	0.61749	0.63486	0.4484	0.69336	-1.1418	-0.97175	-1.0693	0.28372	0.61728	0.068707	-1.5296	-0.79031	-1.1533	1.3501	-0.63676	-1.0661	-0.19316	-0.035032	-0.35465	1.0282	0.41046	-1.2588	-0.76951	0.42424	-0.18906	0.5402
6.2171	6.8192	-0.48942	-2.7063	-1.5967	2.2933	-0.2148	-0.32666	-0.28949	0.72049	0.053301	0.12427	-0.068765	1.0364	0.24665	1.019	-0.38886	-0.03483	-0.24654	0.862	-0.22865	-0.96825	2.0582	-1.0356	0.43795	-0.29247	0.12448	0.90412	-0.68859	0.52789	1.5958	0.42249	0.33119	-0.26482	1.0706	-0.87414	-0.87702	-0.95021	0.81916	-0.45441	-0.29046	-1.6428	-0.28835	-0.51795	-0.92793	-0.081039	-0.22593	-0.18521	0.75321	-0.28681
3.618	4.7935	2.788	-1.7336	-2.3757	0.6646	-1.0529	0.75428	-0.9939	0.81026	0.71684	0.34413	-0.073972	0.70279	-0.0013093	-0.27923	0.52065	-0.90257	-0.32247	-0.49959	0.30171	0.035545	0.9641	-0.87089	-1.4656	-0.060381	1.1263	0.6837	-0.88895	-0.48367	0.55923	-1.2844	-0.30832	-0.15077	0.67333	-0.017686	0.14761	0.19745	-0.24123	-0.44749	-0.71245	-0.74139	-0.49897	0.55793	-0.39965	0.26503	-0.59193	0.98338	-0.35095	-0.54958
-4.4919	1.6175	-0.19293	-1.8346	-0.66481	-0.55973	0.6169	0.33842	0.81336	-0.35328	-0.44128	-0.28006	-0.57087	1.0549	0.11609	-0.85021	0.3642	-0.48875	-0.45626	-0.31996	-0.58296	-0.33562	-0.214	0.38673	-0.22304	0.128	-0.098384	-0.36296	-0.14052	-0.11675	-0.013602	-0.028249	0.66147	-0.06681	-0.32313	-0.077719	-0.066063	0.12256	-0.32479	-0.034421	-0.24284	0.067189	-0.41065	0.11266	0.33804	0.38782	0.4436	0.046488	-0.085665	-0.034461
4.3697	-1.4632	-1.5849	1.9684	0.37361	-1.0553	-1.763	1.4956	0.79526	-0.37608	-0.626	-1.0625	-0.59676	-1.4429	-1.8447	0.14627	-1.6555	-2.4886	-0.30156	-1.5815	-1.3146	1.1927	2.6366	0.10858	-0.13	-0.53073	-0.23726	0.14778	0.38455	0.85168	-0.56713	0.29483	0.53197	0.045187	0.63963	1.0299	-1.5531	-1.434	0.39174	1.4172	-0.36398	-0.22253	0.6921	1.231	0.66504	-1.0172	-0.91221	-0.94194	-0.19978	0.41898
5.7353	-1.171	-2.4656	0.2893	-1.6204	0.43609	-0.45697	2.0135	2.1578	-0.98422	-2.0618	-0.28727	-0.95918	-1.4441	-2.7649	1.0341	-0.88971	-1.7315	-0.70194	-1.107	-3.0765	1.1259	0.95631	0.23788	-1.1408	-0.51765	-0.76594	1.6682	1.2821	-0.87322	-0.11997	-0.6996	1.8221	-0.5949	0.69795	2.4653	-1.0538	0.45231	0.5192	-0.33431	0.52262	-1.1555	-0.023639	1.0738	0.3282	-0.0014017	0.3336	-0.38051	0.74605	0.6079
2.6383	1.1517	0.85908	-0.29245	-2.811	-0.94335	-0.306	0.08861	0.83935	-1.1901	-0.97016	-0.25903	1.5071	0.40733	-0.29751	-0.4059	-0.09492	1.4689	0.36043	-1.6032	-0.55046	0.077513	-0.6992	0.62996	-0.22219	-0.022277	-1.8316	0.21276	0.026559	0.7296	-0.51986	-0.67085	-0.17611	0.1467	-0.92888	-0.48191	0.31568	-0.22774	-0.28838	0.59016	-0.52525	-0.29019	-0.09734	0.19831	0.26437	0.037177	-0.77424	-0.61162	-0.018321	-0.10455
-6.2443	0.076955	0.20383	-1.6998	1.4225	-1.5239	-0.32788	-0.23575	-0.15904	-0.20257	-0.34735	0.24176	0.96294	1.3333	-0.54336	0.36595	-0.037264	-0.030538	-0.36229	0.15088	-0.47548	-0.28721	-0.7823	-0.27065	-0.17292	0.082852	-0.20142	0.21396	0.15864	0.54556	0.33441	-0.037297	0.25304	0.0083663	0.38977	0.13708	0.099611	-0.012885	-0.39459	0.1066	0.00099189	-0.69523	0.1695	-0.27392	0.23843	0.42492	0.29023	-0.30401	0.089562	0.075971
2.683	-0.93029	-0.020408	-1.5694	-4.243	0.4642	-1.1585	1.2306	1.0218	-0.8761	-1.0015	1.3622	-1.0536	0.70206	0.49204	-1.1145	-0.33273	1.7904	-1.08	0.57564	0.021216	0.57237	-0.24387	0.12667	0.89963	1.2226	0.14924	-0.14268	-1.9997	0.49395	1.7949	0.91801	-0.88174	0.95521	-0.98635	0.52353	0.13822	-0.59106	-0.86076	-1.315	0.60871	1.7547	0.71109	-0.53248	-0.77838	0.44601	-0.17775	-0.41166	-0.36796	1.1724
1.0385	-1.5086	-1.1503	-1.6912	-1.5231	-0.41073	1.568	-0.52665	-1.356	0.13484	-1.2837	0.5694	-0.54323	0.15782	1.5024	-0.15148	0.014357	-0.19733	0.48419	0.43972	0.43821	-0.32619	0.93081	1.0159	0.98892	0.45569	0.32321	0.76558	-0.75028	0.86755	0.44124	0.49778	0.29523	0.29834	0.27161	0.40489	-0.89367	-0.31854	0.015596	0.87806	1.0076	-0.51336	0.031938	0.1489	0.12866	-0.76518	-0.19921	0.48933	0.90987	-0.048452
0.79205	-1.6402	0.15415	-0.047333	0.1387	-1.5642	0.83489	0.19769	-0.9883	-1.1034	0.25302	-0.37794	-0.23107	-0.54646	2.3939	0.97554	0.77426	-0.47175	-0.73405	-0.75497	-0.19365	-0.73679	0.82555	1.1271	1.3152	-0.72826	0.46856	0.38317	0.59843	-0.4927	-0.57991	0.32272	0.42766	0.062979	-1.0849	-0.4128	0.48878	-0.29478	0.25925	0.60961	0.68374	-1.0668	0.55122	-0.65658	1.7144	-0.54728	-0.68286	0.27649	0.45014	0.21293
-3.7057	0.87885	0.07357	-2.3074	0.40977	-1.0095	0.020965	0.8943	0.20304	-1.0076	-0.15936	-0.033812	-0.024287	0.40484	0.15945	-0.15228	0.015583	-0.36923	0.45807	0.26895	0.67337	0.15138	0.61594	-0.070484	-0.86067	0.23352	-0.30433	-0.21174	-0.14881	-0.22675	0.46585	-0.098403	-0.44127	-0.40648	0.23717	0.19348	-0.25108	-0.34396	0.61593	0.23502	-0.13484	0.31687	-0.39394	-0.37521	0.61325	-0.30314	-0.68631	-0.055731	1.2034	0.26652
1.7788	-3.1434	-2.1924	-0.19143	-1.9911	-0.33158	-2.5155	0.6474	-0.46347	0.051807	0.85222	-1.1626	-0.36107	0.43867	0.10497	-0.19306	-1.6094	1.9888	-0.036392	-0.68248	-1.103	-0.6599	0.11865	0.091478	1.0205	0.64767	-1.0701	0.16905	1.3924	0.88474	0.3146	0.31092	-0.41848	-0.18572	0.33063	-0.64631	0.8629	-1.1345	0.51693	0.75885	0.41798	-1.1172	0.40456	0.75499	0.31333	-0.20594	-0.0040404	-0.50098	-0.12471	0.40932
-0.1624	-2.2388	-0.79243	-0.53913	-2.9977	-1.1352	-1.7563	-0.33043	1.0588	-0.21942	-1.252	-0.85456	0.16275	0.87935	0.030524	0.033968	-0.2217	0.28851	-0.0066846	0.24793	-1.0389	-0.4632	0.39597	-0.29176	-0.013524	0.68632	-1.1105	-0.31119	0.36793	-0.0092684	-0.91013	0.32796	-0.13013	1.5142	0.16178	0.65731	0.90378	0.50352	0.45469	-1.1246	-0.031833	-0.15414	0.80063	0.050859	0.10965	0.0091929	-0.022092	0.6943	0.18675	0.49198
2.3552	-3.8082	0.83114	-0.43953	-1.1222	-0.83807	0.27295	-1.4308	-0.98472	-0.28696	-0.70129	1.2849	-0.434	-0.88605	1.0525	0.14587	-0.012973	-0.5244	-0.58145	0.98096	-0.31967	-0.16984	0.27386	-1.0903	-0.6266	0.90482	0.71308	-1.9881	0.35749	0.42982	-0.45753	0.92424	0.58618	1.2575	0.16639	-0.29279	0.17616	1.5277	1.0484	-1.1084	0.053015	-0.33193	-1.2532	1.1211	-0.27648	-0.27653	0.6186	-0.29167	0.50388	0.60153
-4.1533	-0.95886	-0.23524	-2.2453	2.4407	-1.6043	-0.22581	-0.33067	0.010499	-0.49623	-0.0033592	-0.2831	0.77462	0.47902	-0.60815	-0.14608	0.12169	0.22619	0.18965	-0.069492	-0.083138	0.079265	0.048646	0.04166	0.1497	-0.1558	-0.15944	-0.63978	0.051321	-0.50471	0.35406	-0.30588	0.25485	-0.14524	-0.16635	0.062342	-0.14464	-0.020059	0.27934	-0.012637	-0.35369	0.25413	-0.56757	-0.71468	-0.32498	-0.2965	-0.38091	-0.26936	0.67363	-0.33378
0.79281	-1.5167	2.7973	-2.0943	-0.52777	-0.61548	0.40366	-1.903	-0.39264	-0.94045	-0.54364	0.44096	1.1788	-1.2346	-0.4945	-0.33984	0.92338	1.0697	-0.19226	0.63374	1.4151	-1.07	0.0026435	1.3257	-1.3224	0.1977	0.29701	-0.33042	0.27392	0.61711	0.52201	0.28212	0.43473	0.70586	-1.0741	-1.1669	1.7205	-1.504	-1.0729	-1.7332	-0.16079	-1.2893	0.74062	-0.47087	0.52329	0.223	0.50222	-0.031779	0.56928	0.23213
3.1898	-0.26132	2.3154	-1.8662	-0.25866	-0.53962	-0.72351	-2.5653	0.0033468	-0.51104	1.7335	0.51131	0.0011063	-0.35133	0.34765	0.56579	-0.81183	-0.67947	-1.362	-0.18996	0.40867	1.4211	0.035292	-0.33257	0.39452	-0.034911	0.12239	-0.31915	-0.27914	2.4169	-0.1146	0.26621	1.1242	0.6923	1.0012	-1.2594	0.62217	0.019152	1.2451	0.55474	0.50011	-0.084443	0.37332	-0.46131	-0.097723	0.14039	-0.94847	1.7622	-0.86788	-0.98663
7.2789	-2.3011	5.2212	-2.9483	0.76096	-0.42975	1.201	-2.2176	0.60773	-2.6975	1.4526	2.4342	-0.42001	-2.3563	1.0218	0.29706	-0.14405	-1.5208	-2.1518	0.25242	3.4269	0.81287	1.0377	1.2459	2.4828	-0.8259	-1.317	1.3331	-0.90735	0.47263	0.12781	-1.1354	-0.70431	0.446	-0.60119	-1.5553	-0.16779	1.2402	1.5008	3.1967	-0.9957	-0.44302	-0.0024804	-0.73738	-0.064161	-0.38434	0.082072	-0.12703	-0.37278	1.4031
-3.5221	-0.60902	1.9437	-2.9623	3.395	-2.6642	0.91318	0.5731	0.92292	-1.87	-0.14653	-0.94292	0.17009	0.027251	0.028812	1.0354	1.0057	1.0246	0.53349	0.66421	0.47513	0.91709	0.51104	-0.81973	-0.95467	0.55958	-0.076324	-0.21192	0.0059115	-1.0368	0.93167	-0.057537	-1.0071	-0.73609	-0.80869	0.30635	0.1621	-0.51136	0.93702	0.31898	0.69092	0.54503	-0.26576	-0.8012	-0.25917	-1.0031	0.17228	0.33143	-0.0012221	0.55665
2.7104	0.028157	-0.59802	0.097514	-2.8032	0.17049	-0.47222	0.013995	-0.70183	0.81145	-1.3676	-0.97017	0.45029	0.067967	2.1164	0.9707	-1.2291	-1.1983	-0.4184	-0.17834	-0.18558	1.1918	-0.96444	1.5054	-0.38585	-1.8199	-0.79958	0.61468	-0.91566	0.27711	0.34053	1.576	0.097832	-1.0122	0.04705	-0.9237	0.264	0.66096	-0.013745	-0.23854	-1.4271	1.4597	-0.18815	0.073084	-1.2032	0.43307	-0.37746	-0.42001	0.67424	0.11168
0.93371	-2.0422	-2.115	1.3099	-0.060379	-0.55397	-1.1152	0.41195	-0.50569	0.42803	-0.30208	-0.018611	-0.37548	-0.48198	0.89487	0.30828	-1.0924	-1.149	0.7514	1.5653	-1.1568	0.57202	-0.73791	0.081774	-0.2119	-1.6128	0.63627	0.90564	-0.59916	-0.45217	1.0815	1.3035	-0.16019	0.018148	0.70343	-0.89054	-0.22631	-0.75861	0.92035	-0.12884	-0.37536	0.96137	-0.065833	-0.12625	0.083173	0.31755	0.52875	-0.61957	-0.32229	0.77929
2.8509	-1.9712	-2.4691	2.5616	1.8298	1.0263	-0.75881	2.9056	3.4453	1.5661	-1.5781	2.5229	0.50062	2.5288	1.6626	1.742	-1.424	-1.1222	-0.14969	0.21796	1.4182	0.041741	-0.43789	1.2245	0.21258	0.065459	1.9077	2.4002	-0.66909	0.058135	-0.59321	0.61109	0.69693	0.84574	0.12938	0.58259	-0.18306	-0.25288	-0.11517	0.36992	-0.087442	0.72521	-0.14313	-0.18615	0.16378	0.84104	-0.37419	0.56591	0.39226	-0.71984
-4.2359	0.1839	-1.3094	-0.90056	3.9584	-0.045522	-0.9861	0.71896	-0.837	1.3083	-1.4666	1.0272	-0.067611	0.98349	0.29245	0.22332	-1.081	0.31863	0.079694	-1.3311	0.45476	-0.49324	-0.10038	0.5825	-0.90354	-1.2713	-0.3362	0.51278	0.024593	-0.2156	-0.17789	0.48356	-0.35509	-0.31305	-1.323	-0.4317	-0.44633	0.12745	0.09985	-0.50441	-0.56637	0.3749	-0.25414	0.26567	-0.49681	-1.1593	-0.26884	0.70338	0.018991	0.09328
8.1191	-2.7424	2.5828	0.74915	1.7599	2.152	-0.67194	-0.77841	-0.024135	-0.096624	2.9066	-0.86381	1.1038	0.85311	1.672	-2.0632	0.87344	2.4368	0.2965	1.7413	1.5668	-4.4095	0.53374	-0.95081	0.45499	-0.69232	0.081768	1.4692	2.931	-1.5666	1.0551	0.026992	-1.1827	-1.4188	-0.93097	-0.042094	-2.1235	-0.10418	-2.2822	-0.73358	0.38352	0.64495	-0.45462	-1.3667	1.674	1.1656	1.501	-0.74856	-0.46888	1.3188
7.9835	0.87494	-0.59476	0.90323	1.1029	0.97965	-1.0456	-0.26855	-0.37561	-0.53144	0.92702	-0.12719	-0.0088652	0.17492	-0.30713	0.12086	1.7262	0.22819	2.5185	2.3487	-0.34058	-1.8785	0.10737	0.0017515	1.0465	0.76399	0.1775	0.237	1.3545	0.87941	0.30584	0.75784	0.46376	2.1383	-0.81218	-1.9037	0.77924	-0.24511	-1.127	-0.61935	-1.2493	1.1519	-0.69838	-0.19907	-0.29942	-1.3035	0.011733	0.82022	0.081547	-0.54831
10.504	2.097	-2.1968	3.4944	0.81541	0.23713	-1.8246	1.8127	-2.7928	-0.46023	0.76263	0.72016	0.40128	-1.9452	-1.7742	-1.7184	-1.0623	1.5277	0.82405	1.025	-2.8844	-0.73591	-0.011633	-0.004176	-0.9906	-0.52618	0.019671	0.1021	-2.4691	-0.022691	-1.0322	-0.22271	-1.3334	-0.59391	2.3728	-1.249	0.20521	1.4706	0.46649	0.19018	1.2819	-0.50018	-0.19924	-2.1181	-0.43175	1.0127	-0.064372	-0.52915	1.0247	0.42758
2.201	-2.908	-1.4136	1.0085	-0.26062	0.26156	-1.3161	-1.0364	-0.81439	2.5083	0.2053	-0.99282	1.343	1.2317	2.6285	-0.47183	-0.22915	-1.1593	0.37229	0.29372	1.6255	0.8916	-0.67532	-1.2522	-0.60518	0.19007	-0.92054	0.67609	0.91704	-0.22007	-1.3765	0.24285	-0.54629	0.38811	-2.339	-0.33607	0.43568	-0.13556	-0.14132	0.60443	0.57187	-0.47256	-0.68398	-0.21586	-0.26706	0.53388	0.35393	-0.066055	0.0048561	0.037795
2.3946	-0.13506	-0.77395	3.6115	1.8403	-1.136	-0.73399	0.1555	2.0864	-0.59749	1.0988	0.44842	1.7822	1.7619	1.2382	-0.71115	0.73187	-1.5499	-0.63163	1.0086	1.309	1.0884	-0.12595	0.12636	0.5712	0.53393	1.7725	0.41631	-0.31606	0.85144	-0.2747	-0.80031	0.080947	-0.26707	-0.39408	-0.042739	0.12474	-0.47646	-0.11164	-0.62425	-0.32701	-0.88996	-0.20196	0.10351	-0.063881	0.67924	0.10564	-0.32409	-0.48391	-0.30528
0.6581	-2.842	0.50662	0.36935	1.7388	-0.91327	1.5118	1.6646	2.0331	-1.7313	0.90327	2.2439	1.8346	1.7321	3.247	-0.1085	-0.26776	0.51068	-1.2202	1.3282	1.3513	1.3468	-0.17249	0.98253	0.45467	0.21668	0.65793	0.59859	-0.247	0.047706	-0.66278	0.28954	-1.1364	-0.58858	-0.91455	0.06828	0.22049	1.6081	0.60839	0.099201	0.13152	-0.13385	0.030206	-0.23492	0.62645	0.82679	-0.31632	-0.5531	-0.55574	0.66419
-5.0147	-0.28094	-0.23514	-1.0473	2.4961	-2.3032	0.30632	1.3814	0.25727	-0.92057	-0.21153	-0.078913	0.52627	0.076989	0.36806	1.0315	1.1444	0.67537	0.38786	-0.0066053	-0.2199	1.366	0.85292	-0.89074	-0.69384	-0.31813	0.013215	-0.27013	-0.040628	-0.14239	0.68044	-0.087397	-0.22261	-0.72419	-0.55585	-0.43533	0.68306	0.34698	0.46037	-0.20184	-0.03767	0.58488	0.019787	-0.29812	-0.11572	-0.77093	0.012487	-0.57189	0.12712	-0.039102
4.494	-1.9256	0.70135	-0.41722	0.82244	-0.059004	0.35428	-1.5213	-2.2902	0.14359	0.37916	-0.092568	-0.65902	0.17434	2.3497	0.76921	0.7938	-0.66644	0.041071	2.005	0.70787	1.7313	0.037781	0.39246	-0.70101	0.82662	-1.9617	0.98022	0.4739	-0.19452	-1.943	-0.3918	0.61895	-1.1232	0.95067	0.14887	-0.38429	-0.65688	0.78223	-0.27369	0.15842	-0.059403	-0.47552	0.98842	0.81232	-1.5178	0.15911	-0.88932	0.099453	-0.25517
5.2865	-2.8658	-1.0926	0.52631	2.4135	1.7093	0.29028	-0.59465	-2.4536	0.55977	-0.67676	2.0054	-0.98465	1.7829	0.93051	0.40318	-0.78938	0.92338	0.41614	2.5084	1.5426	1.5105	0.76516	0.51844	0.061706	0.6234	-2.6107	1.6965	1.9182	0.40777	-0.34334	0.95177	0.55039	0.37095	-1.2072	0.54616	0.19519	0.8873	-0.92938	-0.21333	-0.19948	-0.56313	-1.1413	1.7218	-0.0056162	-1.1357	0.30597	-0.5521	0.50278	0.69852
2.9689	-1.6502	-0.28929	-0.046904	1.9459	-0.11058	0.72582	-0.67227	-0.8142	1.496	-0.16862	0.91827	-0.32026	0.60098	-0.63941	1.3255	-0.19188	-0.2909	0.84995	1.1179	1.8285	-0.66325	1.8437	1.069	0.024483	0.30184	0.0023529	1.9277	0.80686	-0.54259	0.14898	-0.81214	1.0697	0.034372	-0.85273	0.76812	1.6481	-0.3183	-1.0851	1.4033	0.98118	0.65179	-0.28986	1.251	1.4637	0.044228	0.43633	1.3422	-0.61572	-0.41914
-7.1635	0.3561	-0.40792	-1.4852	0.81739	-1.6306	-0.409	0.31094	0.50138	0.18157	-0.23354	-0.23955	-0.464	-0.57171	0.32467	-1.5597	-1.2555	-0.69676	0.37294	0.046899	0.29586	-0.5614	-0.3189	0.39561	-0.25584	0.23002	0.072871	0.053082	0.049338	0.10521	-0.093377	0.37217	0.2344	-0.15044	-0.011499	0.2181	-0.33586	0.17325	0.062989	-0.03935	0.52882	0.20163	-0.090731	0.069408	-0.034702	-0.31211	0.19978	0.24349	-0.088665	0.015298
5.3574	-2.5601	-2.5984	2.036	0.17464	-0.17952	0.27818	1.9689	-1.5533	0.63366	0.60631	0.004832	1.6239	-1.6311	-0.57327	-2.4416	0.94917	1.384	-1.9325	-1.0055	-0.51111	1.0603	0.9579	-0.85782	0.9673	0.92721	0.39945	1.5179	0.004371	-2.7434	0.27253	1.034	1.2289	-0.25718	-0.091382	0.26278	-0.45566	-0.2827	0.59002	-0.53956	1.2299	0.12182	0.57918	0.54035	-0.78966	-0.44343	0.41242	1.5659	0.82024	-0.71841
4.0318	-1.79	-2.374	1.3817	0.023114	-0.32797	0.24512	1.5289	-0.53594	0.37142	0.71375	-0.67915	0.022627	-1.3042	0.33972	-0.83921	-0.62958	1.2104	-1.9385	-1.2228	-1.5314	-0.65201	1.7849	-1.9336	0.16596	-0.55339	0.69303	-1.6181	-0.54857	-1.5429	0.63382	-0.35565	-1.59	0.29472	0.58193	0.51567	-1.277	-1.2137	1.0961	-0.15264	0.039149	-0.90669	0.1661	0.81831	-0.48442	-0.17123	0.89139	0.84766	0.2545	-1.7286
0.20936	-1.8242	-2.9808	0.25143	-1.4933	-1.2099	-0.17625	0.7576	-0.52464	0.26942	-0.95067	-1.0752	-0.34123	-0.40564	0.86611	1.5321	-0.41846	-1.7928	-0.96282	-0.72117	-0.079895	-0.83003	0.445	0.97552	-0.79441	-1.1462	-0.89338	-0.72801	0.00029628	-0.76463	-0.26349	0.22189	-1.116	1.3806	-0.34473	0.32091	-0.55209	1.1493	-0.027613	-0.54782	-0.11536	-0.025825	0.27722	-1.3195	-0.1356	0.21813	0.64139	0.020597	0.69376	-0.66754
-6.0329	-0.51446	-1.7361	-1.1705	1.1067	-2.3913	-0.5343	0.45632	-0.86216	1.1249	0.32298	-0.57952	-0.16214	0.30722	0.266	-0.28916	0.88194	-0.74667	-0.71683	-0.037636	-0.16789	-0.85228	0.6613	1.3066	-0.017103	-0.36699	0.42105	0.61251	0.20657	0.063686	-0.14564	-0.11663	-0.4379	0.30345	0.38065	-0.10348	-0.55026	0.039707	-0.037676	-0.28862	0.20713	0.026314	0.17965	0.14839	-0.37899	-0.54982	-0.13708	-0.17905	0.2251	-0.15629
10.568	4.6526	1.4844	-2.4502	2.1413	2.5394	-0.81884	-3.5753	0.77656	0.38666	-3.0881	-0.15986	-0.827	0.020393	0.2522	-0.90666	3.1511	2.1976	0.090016	1.1006	0.63312	1.2795	1.2415	2.649	0.78316	0.27521	-0.44124	-2.7977	0.041321	-1.1928	0.47969	-0.42966	-0.68254	2.3841	0.54936	1.368	-0.85203	1.1012	-1.5109	-1.0778	-2.6504	0.27607	0.21033	0.48051	1.2623	0.17531	0.28508	-0.66641	0.13614	0.018392
0.7925	1.5994	1.6084	-4.1573	1.0118	1.3707	-0.52224	-1.5716	1.4507	0.22542	-1.4789	0.083248	0.97248	-2.2441	2.4085	2.0143	-1.788	-0.055737	-0.27601	-0.18155	-1.0289	0.015414	-1.3349	-0.72116	-1.5517	1.1679	-0.028967	0.8296	-0.16287	-0.26978	0.73921	0.94049	0.3145	0.026091	0.91567	0.64013	0.30003	0.3156	-0.59873	1.0077	0.41351	-1.1926	0.33814	0.33958	0.45518	-0.58021	-0.33975	0.35996	0.013675	-0.84944
-0.74647	2.0533	1.0785	-3.2254	0.746	0.41708	0.51272	-1.3825	1.0889	0.68211	-1.4448	0.32141	0.41167	-2.3095	1.1874	0.42463	-1.7383	-0.27343	-0.081001	0.57182	-0.11323	0.63905	-1.3508	-1.5659	-0.39644	0.9478	1.4208	0.59624	-0.45062	0.75749	0.057481	0.92688	0.49833	-0.88474	0.31285	-0.3087	-0.11248	0.14149	-0.8837	1.3866	0.36611	-0.26819	0.68489	-0.74058	1.0988	-0.35647	0.25946	-0.43297	0.5115	-0.51048
4.9515	2.898	0.73082	-0.69675	3.6817	-0.11078	-0.44762	-1.8908	-0.065216	0.73108	-0.58111	0.61967	0.22223	0.85416	-1.5296	-0.23162	1.6229	1.1068	-1.7728	0.013694	-0.56345	0.44281	0.18654	0.85322	-2.1564	-0.36592	-0.76617	-0.37282	0.38918	0.99603	-0.2239	-0.020672	-0.13527	-0.48324	2.6653	1.4938	1.1373	0.48792	0.12612	2.8585	0.64752	-0.50509	1.6623	-0.26088	0.34902	0.20486	-0.81464	0.4452	-1.7903	1.0587
5.4017	0.13954	-1.6564	-1.1638	-1.1772	1.3451	-1.5525	-0.3447	-0.36158	1.4548	1.1019	-0.20572	0.32712	1.9665	2.2327	-0.49061	-0.14478	-0.2909	0.92514	1.9106	-0.825	-0.15212	1.0879	0.00014801	0.3914	-0.094286	-0.085522	-1.4601	1.8538	-0.079962	0.48325	0.42881	-0.42693	1.0364	1.8733	-1.8247	-0.57977	-0.086653	0.75133	-1.1245	0.3642	-0.4152	0.29072	-0.51572	-0.12873	-0.536	0.26673	0.92968	-0.048531	-0.71025
8.7408	-3.2916	0.79583	-0.050657	-1.4433	1.4434	0.056471	-0.2355	-0.58669	0.3189	2.9212	2.1955	0.04005	1.0893	1.072	-0.73582	-0.89812	-0.16412	-0.99978	-0.63799	-1.8652	2.4286	1.2204	1.1278	-1.3573	1.2721	0.043312	0.40951	1.1749	-0.82104	0.42698	0.28264	0.86615	-1.6644	-0.15026	0.20281	1.0008	1.356	-0.35941	-1.8363	0.5619	-1.714	-0.38654	-0.66065	0.46542	-0.47932	-0.8206	-0.83956	0.32212	1.4129
6.5682	-4.3928	1.8836	0.15232	-0.8799	0.7423	-0.097034	1.0172	0.45517	-0.36133	3.1202	0.98414	1.6919	-1.2644	1.0036	0.13277	-0.58176	-1.5893	-0.28026	-2.3338	0.73974	0.78876	1.0199	-0.24744	-0.72214	2.0073	0.079934	0.74035	-0.24528	1.0588	1.489	1.1613	0.59573	1.3174	-0.75289	0.77539	0.1784	-0.60828	1.4253	-0.032965	-0.88064	-1.0144	0.035492	-1.0068	1.3392	-0.5773	-0.59691	-0.32048	-0.015998	1.2757
-4.9385	1.0945	-0.18542	-2.4008	1.1906	-0.78931	-0.53124	0.88944	-0.50314	-0.92933	-0.29519	-0.44093	1.2423	0.53195	0.0064534	0.29328	-0.11785	-0.030211	-0.34134	-0.14203	-0.21575	0.46632	0.62618	-0.6625	-0.18588	-0.23414	0.44295	-0.4025	-0.19906	0.24847	-0.081201	-0.10774	-0.17199	0.57067	-0.12286	0.31384	0.40458	0.071877	0.092112	0.22054	0.57006	-0.18528	0.00060534	-0.30708	0.17906	0.51281	0.11165	0.44474	0.27215	0.29777
0.88696	-0.50973	-2.4183	-0.39993	0.6215	0.33719	-0.26063	2.5026	1.1685	0.51803	-0.016449	0.25167	-0.069847	1.2708	-0.14078	1.7286	-0.12557	-3.1632	-1.0037	0.63133	0.52687	2.1273	-0.84235	-0.14202	-0.71474	0.41651	0.52204	0.72597	-1.0278	-0.34135	1.3017	-0.2498	0.00911	-0.11557	0.22117	-0.46623	-0.93393	-1.0494	0.64303	-0.67388	-0.17248	0.98695	-0.10874	-1.3149	0.5111	0.52956	0.03179	1.1383	1.0132	-0.25496
4.1545	0.55517	-1.5638	-3.9528	-4.4318	2.5237	-0.019012	2.1492	-1.0386	1.1135	-1.3364	2.0559	-1.9311	1.2907	1.2497	-1.0025	1.4015	-1.4029	-0.35557	0.26234	-0.79914	0.42074	0.77207	-1.8407	-0.21197	0.5646	0.46922	-0.15702	-1.0476	0.23806	0.0041454	0.30384	1.2322	-0.94508	1.1641	1.3707	0.037192	-1.0825	0.98658	0.54288	-1.2207	0.20025	0.050003	-0.45225	0.39954	-0.62124	0.42055	0.7233	-0.21492	-0.059222
1.8999	-1.5286	-0.22993	-3.274	-4.0955	-0.15191	-1.3192	-0.45882	-2.5099	-0.12348	-1.1814	0.82075	-1.085	0.44121	-0.24066	-0.59014	1.1044	-0.17439	0.26871	2.4956	-0.88152	0.65825	0.60873	-0.81791	-0.69449	0.98499	-0.040729	0.43882	-0.77148	1.0737	-1.1612	0.65902	1.0558	-0.7011	1.3948	0.83453	-0.18359	-0.38148	-0.48649	0.63741	-1.0174	0.74671	0.19798	0.29126	-0.29759	-1.1262	0.33643	0.24858	-0.18375	-0.26982
-5.4123	1.3463	-0.1263	-3.4593	-1.3925	-0.049147	0.33829	0.78963	0.76114	-0.65145	-0.17332	-0.0098048	0.17589	1.1375	-0.3017	-0.41295	-0.24296	0.037861	-0.1166	-0.69317	-0.18348	-0.10443	-0.37376	-0.44778	-0.15336	0.067236	-0.17385	-0.45112	-0.15616	-0.40778	-0.37043	-0.4202	-0.0039127	0.15152	-0.17373	-0.12099	0.52137	0.19711	0.1548	-0.056309	-0.18447	-0.042504	-0.57344	0.043681	-0.29929	0.62534	0.25015	0.32088	0.061863	0.035713
11.489	-4.2396	4.7907	1.4269	1.7005	1.2781	2.8571	-2.1197	-0.25807	-1.6445	-0.24122	-1.2369	-2.7632	0.899	1.2402	-0.19399	-0.15018	3.516	-1.5332	2.273	-2.0155	-3.3326	-0.38774	0.4398	1.2384	-1.0929	2.8936	1.513	-1.6931	0.45556	0.35802	-1.1142	0.65579	2.0542	-1.4206	1.8478	1.0293	-0.59065	2.0711	-0.11249	0.64099	0.074396	-0.085862	-0.53541	-1.4233	-0.65236	1.1241	0.7862	1.9387	-0.22504
5.7247	-0.75984	1.3254	-0.69146	1.2012	0.96021	0.27459	0.6917	2.2279	-0.63873	-0.63393	1.2259	0.13947	0.44767	-0.27019	0.65105	1.3685	0.43658	0.62012	2.2042	-0.74344	-3.2861	0.3698	0.82536	-0.48925	-0.1474	0.73923	1.0565	-1.7778	0.37303	-0.45191	0.79461	-0.31203	-0.16205	1.1941	-0.57332	2.1164	-0.26784	-0.85564	-0.06051	-1.5551	-0.93374	0.53417	0.50771	-1.6265	-0.77159	0.32895	0.41337	-0.9654	-0.70078
9.8552	-4.9458	3.7965	1.2604	2.9786	1.7257	3.9213	0.77365	-0.80987	-0.11268	0.75263	1.58	-0.29012	-0.22355	1.7009	0.51647	-2.0136	-3.5991	1.912	1.0789	-2.8325	-0.33091	0.30523	-0.21719	-1.7528	-0.11456	1.1206	1.2558	0.69566	2.1315	-1.0089	-0.84286	-0.51824	0.4787	1.055	1.3115	0.54423	-0.43102	-0.7011	1.0965	0.79418	1.173	0.61928	0.43366	-0.076876	1.7703	-1.7969	-0.68701	0.8427	-0.54385
-2.9441	-1.4081	-0.014789	-2.159	4.4804	-0.9932	0.50013	-0.27408	0.10729	-0.82948	-0.71782	-0.81324	0.74907	1.1229	-1.3697	0.58288	0.75902	0.83513	0.85346	-0.077596	0.35037	-0.81696	0.75144	0.037151	-1.044	-0.27285	0.26708	0.1719	-0.076319	-0.057407	1.0454	-0.063228	-1.1519	0.078076	-1.4587	0.13052	0.13281	-0.32997	0.19452	-0.3814	-0.0072873	0.041547	-1.1179	-0.57574	-0.93426	-1.2475	0.12783	0.71084	0.27708	0.66587
4.3527	0.018366	-2.0291	-0.84825	-2.0443	1.3767	1.7374	0.62314	-2.0865	2.2838	-0.36419	-2.1374	0.56238	0.14145	-0.36979	0.39648	-0.35147	-0.78347	-1.6726	1.1915	-0.1345	-0.7114	0.15932	0.32629	1.1307	-0.12762	-1.0972	0.34087	-1.0519	-0.99318	0.20377	-0.78131	0.040566	-0.61772	-1.533	0.84981	0.78219	0.70534	-0.18859	-0.26737	-0.70143	0.74085	1.3702	-0.19458	-0.10867	0.087677	0.40025	0.31809	-0.34019	0.17755
4.9704	0.89109	-2.8474	0.86345	-4.7851	-0.15712	0.021938	-4.3923	-0.27379	-1.3004	0.72032	-0.96345	-0.62338	-1.4923	2.9764	-0.40059	1.2403	-0.10834	1.7952	-1.9509	0.52231	-0.2845	-1.1528	0.28509	-1.795	-0.40326	-0.30356	0.1604	1.0561	-0.44936	1.8176	-0.9445	-0.86372	-0.75923	0.77037	-1.0498	0.12196	0.24037	0.45765	-0.63332	-0.75531	-0.83287	-0.49036	0.16529	0.20235	0.94749	0.65335	-0.43666	0.3364	0.48954
3.7457	-2.6009	-1.1112	-3.3578	-3.6268	1.7796	-1.6776	-1.8367	-2.3785	-1.1031	2.1429	-1.3484	-0.51021	0.24644	2.1265	-0.47621	0.55458	0.84813	0.60798	-1.6422	2.9469	-0.04192	0.24931	1.2641	-0.50518	1.1627	-1.5966	0.58096	1.5084	-0.43792	0.070351	-1.4912	-0.37766	0.059926	-0.26234	-0.38408	-0.82532	1.407	1.8406	1.3538	0.57482	-0.11913	0.3835	1.0627	-0.70527	1.3747	0.15318	0.32487	-0.027033	-0.48835
-10.429	0.34727	0.75957	1.5975	-0.39845	1.9178	-0.089688	-0.52511	0.16168	0.0030633	0.16857	-0.18631	0.84615	-0.46861	0.015247	0.26684	0.14093	0.0037499	-0.23641	0.091774	-0.30941	0.18974	-0.25379	0.036968	-0.3473	-0.24075	0.25593	0.071707	0.16947	0.03252	0.19183	0.11328	0.25462	0.002536	0.039301	-0.25029	-0.049854	-0.072463	0.23494	-0.14267	-0.091684	0.16826	-0.15048	0.057683	-0.13196	-0.11437	0.17626	-0.18397	0.16919	0.0046431
-10.411	0.30179	0.81323	1.5895	-0.44003	1.7553	0.12314	-0.38789	0.22273	-0.059071	0.16007	-0.19973	0.84972	-0.46099	0.029907	0.12205	0.18344	0.075142	-0.16433	0.022467	-0.28532	0.19142	-0.19993	0.2966	-0.34853	-0.19691	0.1501	0.084294	0.17059	0.14725	0.13357	0.17989	0.14108	-0.078045	0.11186	-0.26866	-0.12697	-0.10515	0.42573	-0.13509	-0.016817	0.2676	-0.10984	0.12807	-0.15712	-0.1765	0.19042	-0.162	0.14946	-0.053083
-10.422	0.36307	0.83943	1.736	-0.6758	1.1544	0.26816	-0.46834	0.40839	0.83939	0.33728	-0.050082	0.025606	-0.55985	0.016801	0.087599	0.29363	0.19272	-0.060399	0.1807	-0.036848	0.14032	0.22054	-0.025236	-0.25893	-0.18909	0.058748	0.026265	0.013116	-0.10381	0.025426	0.2487	-0.10933	0.14722	-0.0034868	-0.15993	0.020651	-0.14492	0.094276	0.022297	0.0059197	-0.062918	-0.10038	-0.062818	0.035874	0.10998	-0.13828	0.12251	0.27844	0.24918
-10.633	0.2811	0.36395	0.91762	-0.76388	-0.43179	0.7018	0.32684	1.3429	1.5505	0.13689	-0.16674	-1.9179	-1.1406	0.12929	-2.3832	-0.66708	-0.089916	0.1282	0.12212	0.63081	-0.39975	0.20081	0.63093	-0.38475	0.30751	-0.56204	0.13924	0.040757	0.077189	-0.44416	0.36674	0.028152	-0.023021	-0.043817	-0.064028	-0.14444	-0.15286	0.10067	-0.042217	0.10489	0.14534	-0.27121	-0.077758	-0.17846	0.0032417	-0.22718	0.36498	0.23137	-0.14081
6.4481	1.082	-3.3749	-0.21029	4.7957	0.89798	-2.8021	-3.8588	2.382	0.33337	-0.54063	-1.4847	-1.7608	-0.30068	2.2735	0.9818	-1.0718	1.8113	-0.038441	-0.55428	1.4771	1.1869	3.1479	1.8007	2.0103	0.4204	1.8905	-0.3425	-0.96567	0.0032762	-0.23125	-0.7253	2.0922	-0.78116	-1.101	-0.22981	0.97462	0.72554	-0.20374	-0.2582	-0.70047	0.62483	-1.0151	0.29932	-0.50648	1.6167	-0.2671	-0.40321	-0.38814	-0.46721
3.5872	2.4092	3.2034	-0.13549	1.8171	-0.64578	-2.6418	1.7912	1.585	-0.31241	-0.38557	-1.4829	0.58549	-1.5647	1.5454	0.91026	-1.0793	0.38572	1.776	-0.23234	0.41298	0.25947	-0.37283	0.71512	-0.049115	-0.56279	1.8934	0.53822	-0.086171	-1.6405	-1.277	0.33683	2.3438	0.74033	0.71494	0.29162	-0.23588	0.81129	-0.34281	0.66166	0.71966	-0.27634	0.50164	0.73193	0.10538	-0.078352	1.0849	0.6556	-0.038906	-0.74349
0.78934	2.1591	1.1295	-0.34908	1.6492	-0.74932	0.072386	0.46339	0.40554	0.73639	0.17052	-0.80783	0.64474	-1.6128	0.79678	-1.1614	-1.7062	-0.42896	1.071	0.66909	0.96601	0.24781	-0.35158	0.39679	-0.81039	-0.62508	-0.023728	-0.4536	0.10345	-0.078583	-0.0064912	0.87974	0.97466	0.97999	0.36959	0.65173	0.15592	-0.59831	0.42513	0.3986	-0.08618	-0.63363	0.4863	-0.31771	0.40409	0.00033817	0.84117	-0.81677	0.10158	-0.89973
-6.3438	0.9181	1.0304	-0.94628	1.2278	-1.3818	-0.62519	0.74359	0.0096261	-0.39769	-0.49567	-0.13654	0.58556	0.45573	-0.15191	-0.75754	-0.53009	-0.31014	-0.59413	-0.2284	-0.0078161	0.39195	-0.80698	-0.48769	-0.37056	-0.18706	-0.019852	-0.41288	-0.10999	0.39248	-0.029897	-0.62315	0.82155	0.17922	0.067538	-0.034753	0.58921	0.13602	-0.43045	-0.12641	-0.15925	-0.31646	-0.28807	0.27687	0.030088	-0.16622	0.93138	-0.34913	-0.31068	-0.23945
7.5424	-3.0103	1.8784	-0.10517	-0.66493	-0.42043	-1.2217	-1.251	0.21238	-1.8853	-0.45838	1.4601	-1.2106	0.88837	-3.5674	-1.0175	0.47145	-2.4366	-1.6798	0.21325	0.9515	1.3801	1.4236	-1.222	-2.4487	-0.57437	-1.0616	0.76487	0.61491	-1.0125	1.2068	-0.023955	-1.1001	1.6194	-0.23645	1.0405	-0.45239	1.4172	2.2503	-0.55105	1.021	1.3788	1.4483	0.95496	0.59482	2.0965	-0.31035	-0.54332	0.091034	-0.65977
13.468	2.3979	2.2227	2.2834	-2.4572	-0.64754	0.14517	-0.24403	0.34077	-1.0311	-1.4786	5.4698	-0.23604	0.88825	-2.8925	-2.0682	1.4952	-1.8432	0.55491	-0.65018	-1.6169	1.6535	0.45094	0.79472	0.01882	-0.9349	-0.47298	0.89509	3.0237	-2.6704	2.3369	-0.62255	0.33566	1.2075	-0.27161	0.11443	1.6528	-0.71052	-0.27466	-1.4213	-0.22523	0.66617	0.64174	0.089172	-1.1797	1.0811	-0.016983	0.45859	-0.24685	-1.0849
10.384	-2.7331	3.6073	-1.8473	-1.1217	1.2978	0.15796	0.38737	1.0082	-2.2556	3.6108	2.8242	-1.1001	0.60704	-0.42534	-0.28105	0.083752	-0.17967	-2.0455	-3.6179	0.53719	-2.7485	2.0639	0.54172	-0.077889	-0.40969	2.0191	1.5038	0.16028	2.5809	-1.4064	1.0285	-1.3603	1.0107	1.1031	1.6678	-0.30512	1.346	0.31676	1.3149	-0.80961	0.092383	-1.6398	0.45693	0.12491	-0.31449	-0.22869	0.77622	1.2157	0.84959
6.4251	-1.0242	-0.12289	-0.6263	0.80747	0.71362	-1.7609	-0.99008	-0.52603	0.14545	2.2045	-0.26784	-1.4648	0.73324	0.11469	0.11103	-2.3604	1.093	-1.3257	-0.09656	-2.4173	-1.2214	2.529	0.42564	-1.1767	-1.551	0.72269	-0.43551	-0.85641	0.79845	-1.2771	2.0966	1.1244	-0.2761	-0.15691	0.13683	1.2434	-0.75109	1.1536	0.22462	-1.9637	1.6054	0.79403	-0.042662	0.46956	-0.6621	0.11231	-1.6536	-0.17971	1.2172
5.3368	-2.0942	-0.82662	-2.3366	-1.4444	0.87088	-0.51402	-1.6998	-0.074026	-0.51913	2.3876	0.63523	-1.1217	-1.1653	-0.17349	0.99064	1.7154	-1.3862	-1.2962	-2.4675	0.061547	-0.50516	0.52018	0.79376	0.19835	0.158	1.2148	-1.0038	-0.32767	0.6693	-1.8669	0.37623	0.39343	-0.068055	0.63938	0.16837	0.56894	0.78424	0.28	-1.045	0.43802	1.4236	0.72318	0.50195	-0.090326	-0.35409	-0.7301	0.26279	0.066177	1.4269
3.3873	1.3589	-0.032374	-1.9981	-3.0062	-0.38072	-3.4229	2.3436	-2.2006	0.24156	0.061933	-0.25542	-0.69193	-0.46352	-0.26851	-0.036161	1.0687	0.25441	-0.37722	1.8882	-0.49764	-0.92869	-1.0179	0.3138	0.44525	-0.08556	0.1775	-1.1567	0.59353	0.066612	-0.2234	-0.26426	0.38943	-1.208	-0.10548	0.39336	0.46272	0.073535	-0.68407	-0.98756	0.56754	-0.34765	0.8512	-0.96028	-0.85468	0.96973	-0.29609	1.1973	-0.014393	0.38528
-5.8069	-0.028229	-1.5045	-2.2848	1.3621	-1.6108	-0.88351	0.14732	-0.95542	-0.32551	0.156	-0.083531	0.92372	0.67773	-0.02411	-0.033402	0.43428	-0.91772	-0.57797	0.1627	-0.17376	-0.27966	0.070861	0.33426	-0.20988	-0.4649	0.54092	0.27465	0.39411	-0.018766	-0.14701	0.20856	-0.39438	0.2638	0.25459	0.23855	0.44277	-0.10062	-0.0079732	0.20341	0.48833	-0.11268	0.20132	-0.031789	0.2462	-0.042088	-0.077658	0.36938	-0.28682	-0.039602
7.6084	-0.29025	-1.8729	0.11759	3.2087	0.69298	-0.039405	-1.1218	0.0023388	1.1418	-0.60605	-1.2689	-1.4788	-0.71636	-0.36396	0.98783	-0.84488	1.3131	-1.0875	-1.1051	-0.40738	-1.3682	-1.3339	-1.7348	-1.2753	-2.0293	-1.3604	-0.26179	-1.5085	1.9613	0.34768	-2.4822	-0.029437	-0.28676	0.16304	-1.1849	-0.19146	0.24599	1.0509	-0.53728	0.50015	1.6562	-0.84847	1.117	0.1802	0.83429	-1.0882	0.59616	-0.43227	0.45563
5.5497	-0.37149	-0.12569	1.031	1.9932	-0.46737	1.1037	-0.037583	-1.2536	0.86334	-0.14606	-1.956	1.2003	1.664	-1.4375	-0.47603	-2.241	0.81265	0.33273	2.0882	-1.6621	0.286	-1.917	0.13673	-0.6268	0.17118	-0.8968	0.65197	-0.61566	0.99271	0.47823	-0.1274	0.3967	-0.41934	0.087695	-0.52669	0.54156	-0.68208	0.12738	-0.032953	0.24325	0.26272	0.2956	0.31759	0.14225	1.1116	-1.625	-0.75552	-0.46334	0.22878
1.9814	1.7468	-0.89109	-0.92662	-0.98468	-0.49153	1.0599	0.24532	0.23173	-0.50838	0.81691	-0.014771	0.34992	0.72025	-1.1868	-1.1521	-0.45066	-0.91318	0.030274	-0.20189	-0.12794	-0.67693	-0.61983	-0.11911	1.7042	-0.1648	-1.276	0.16061	-0.15579	-0.82793	0.84171	0.15941	0.062779	0.19434	0.67825	-0.0037506	1.4182	-0.11857	0.68435	-0.62759	-0.31038	-0.58076	-0.76183	0.55877	-0.18715	0.18791	-0.90339	0.44398	-0.74387	-0.13918
-6.5955	0.074885	-1.1784	-1.748	1.1448	-1.5615	-0.12093	0.18899	0.30209	0.18511	0.32871	-0.39361	0.33867	-0.058666	-0.52953	-1.3446	-0.4806	-0.43086	-0.73146	-0.15437	0.0017805	-0.69959	-0.077061	0.032202	-0.28637	0.5871	0.13623	-0.2752	0.33744	0.39293	-0.3469	-0.29339	-0.10447	0.36047	-0.043265	0.083828	0.046969	0.05558	-0.022416	0.016359	0.2835	0.040901	-0.084196	0.037253	-0.69989	0.099319	0.43609	-0.037959	-0.057984	-0.033967
6.9464	-3.7104	2.0919	1.1592	-0.056027	-0.62367	0.8333	0.91176	3.9162	-1.4092	-1.7089	-0.12457	0.40336	-0.43424	2.6036	0.38262	-0.60768	0.78962	-1.9334	0.31316	1.4677	1.0644	-0.15269	0.38602	1.5937	-0.28458	1.1703	-1.0097	-0.11347	0.057618	1.4892	-1.428	-0.81384	-2.2949	0.35881	0.53467	2.1082	0.035823	0.66762	-0.44462	0.42948	-1.0159	-0.68446	1.0404	-0.63641	-1.283	-0.33254	0.3703	-0.1627	0.20814
6.5147	-0.62275	1.0501	1.147	-1.3204	-0.98111	1.364	-1.0991	4.1139	-3.181	0.1871	0.36891	-0.9178	-0.16718	0.69583	0.12306	-0.9526	0.73889	-1.5525	0.98005	-0.45753	0.40505	0.35207	0.729	-0.65517	-1.5486	-0.95093	-0.78123	-0.065232	-1.7106	0.8611	-2.6772	1.2153	-0.066414	1.1865	0.38423	1.2908	-0.56438	-0.30441	0.89328	0.80177	-0.027767	1.429	0.66712	0.61627	-0.33417	0.0718	0.70633	0.36666	-0.048838
3.922	0.83971	-0.48319	-0.47056	-3.8466	-0.047009	-1.0432	-1.7165	1.9367	-1.1834	-0.65509	-0.30361	0.34856	0.50118	-0.51874	0.36809	1.0602	-0.63628	1.0229	0.25943	-0.31749	-0.70334	-0.55755	0.1266	-0.46388	-0.80916	-0.62113	-1.6837	0.63479	-0.33428	-0.73949	1.0731	0.39799	-0.059257	-0.47341	-0.84583	-0.10797	-0.22371	-1.6149	0.89109	0.060174	-0.49823	-1.9338	0.13434	0.55397	0.46718	-0.38181	-0.63519	0.020598	0.61951
-4.8877	0.736	-0.40402	-2.4303	-0.13475	-0.83504	-0.81418	0.17143	-0.34829	-1.1758	0.28217	0.03736	0.95425	0.82047	-0.3532	-0.42583	0.21777	-0.39978	0.073239	0.21763	0.043019	-0.081859	-0.026247	0.017026	-0.4056	-0.049675	0.15013	-0.33489	0.29102	-0.091399	-0.046347	-0.38576	0.13561	0.031295	0.05051	0.38049	0.10695	-0.2975	0.2562	-0.12919	-0.054714	-0.1362	-0.0108	-0.51044	-0.43929	0.35506	-0.21937	-0.44221	0.14695	0.025364
6.6775	0.65562	-5.4658	3.8524	-1.5567	-0.23583	0.30628	2.2984	1.9646	-1.0596	-1.7012	1.8554	1.1035	0.18268	2.2013	-0.25334	1.7495	-0.47717	1.1686	0.049635	1.0587	0.65773	-1.0766	0.27085	1.6651	0.71329	1.673	-1.0337	-1.5545	0.58604	-0.26813	1.4893	-0.068414	0.05875	1.043	1.5519	0.07664	-0.92409	-0.085618	0.36154	-0.030336	-0.35252	-0.022612	-0.68233	-0.72495	0.097759	-0.59691	-1.1206	0.33243	0.042824
1.428	-3.304	-4.5069	1.9333	-1.463	-0.45473	-1.3808	0.19441	1.6336	0.80202	-0.93711	-0.59107	1.3377	-0.47284	1.031	0.5399	-0.35649	-0.92384	-0.7645	-0.8855	-0.11084	-0.38831	-0.40777	-0.18448	0.18344	-0.10914	1.8306	0.17811	-0.43754	0.93274	0.45123	0.032526	-1.326	0.67973	0.61084	0.53879	-0.70993	-0.48027	-0.039391	1.2278	0.098297	-0.54507	-0.16614	0.11937	0.52312	-0.046124	-0.59421	-0.26274	0.019692	-0.97003
3.7883	-1.2909	-2.8943	1.2077	-1.0441	1.2861	-0.3164	2.8181	0.0089073	2.8	-1.5043	0.14547	0.27146	-0.56244	1.185	-0.62436	0.27207	-1.1796	1.8697	-2.4466	-0.94293	0.51927	-0.27554	0.25042	0.34256	0.3752	1.4712	-0.36482	0.80308	0.29773	0.38428	-0.88492	-0.44532	0.53381	0.75739	0.5243	-0.57575	-0.31331	0.14097	-0.9449	0.37013	-1.9151	-0.9781	0.32022	0.36816	-0.00057599	1.8063	0.91119	0.70992	0.86045
-4.1241	-0.12427	-3.2336	-0.54415	3.6928	-0.55963	-0.7355	0.8055	-0.53172	1.1629	-1.2117	1.4118	0.023907	-0.0071421	0.73568	0.080043	-1.4899	0.085925	0.69936	-0.6121	0.25076	-0.87155	0.029684	0.42026	-0.97693	-1.3008	-0.036017	0.7193	-0.27114	0.23286	0.23352	0.70328	-0.38837	-0.28527	-0.4206	0.34798	-0.58916	0.53487	-0.055786	-0.17395	-0.19702	0.22775	-0.077643	0.1364	-0.61827	-0.44044	-0.082963	0.78875	0.49402	0.36765
5.6596	0.9725	-2.0517	-3.3964	-1.2076	3.3842	-0.91023	-0.074584	0.06821	1.0759	2.9903	0.33339	0.03946	-1.4422	0.6685	-0.55407	1.39	-0.90855	-0.05425	-0.7551	-1.2355	0.2931	-0.44037	-1.2946	0.65343	2.0224	-0.232	-0.57789	0.48015	-0.80434	0.39323	0.67816	-1.195	1.5302	-1.3384	0.13189	0.3549	-0.24961	-1.3462	1.531	1.5837	1.5081	-0.73153	0.24397	-0.72428	-0.93087	1.7837	1.5136	-0.56509	0.17527
3.5613	1.9034	-1.5206	-1.5543	0.16375	2.0863	-0.61737	-0.4763	1.9835	1.0001	1.4051	-0.73981	0.11741	-0.20506	0.51191	-0.67675	-1.3039	-0.64819	0.91194	1.3414	-1.4833	1.2323	-0.71248	-0.47511	0.86192	-0.80747	0.3759	-1.4746	0.436	-1.1451	0.14674	0.27715	-0.19525	-1.3412	-0.83252	1.6135	1.4966	0.048753	-0.58234	0.86552	-0.6315	-0.096055	-0.022302	1.1512	0.53955	-0.29124	0.54102	0.25897	-0.10463	1.1471
7.0308	8.9105	0.95819	0.55426	-1.3479	0.36252	1.5723	1.4801	0.98472	0.29337	0.39136	0.90834	-1.4858	1.1021	1.2406	-0.94303	-1.2747	-0.84569	-0.072096	0.54508	0.73855	0.57508	0.12434	0.029763	0.1159	-1.1225	1.067	-0.61702	-0.27404	0.40876	0.11945	-0.67189	-0.092605	0.23475	0.46655	0.047478	0.54638	1.7688	-0.41266	0.71974	-0.2643	0.036028	0.1446	-0.41347	-1.2322	0.075196	1.6669	0.30449	-0.54693	0.17205
-2.1596	2.1885	-0.7332	-1.0286	0.67801	-1.3991	0.95433	0.40876	1.1603	0.13647	0.53114	0.051067	0.51716	-0.40927	-0.49541	-0.60619	-0.15974	0.44327	0.60835	-0.095475	-0.19614	-0.56151	0.1583	-0.16411	-0.47031	0.68609	-0.30249	-0.85019	0.69673	0.21642	0.0031711	-0.25307	0.26306	0.11137	-0.091886	0.28129	0.09107	0.9982	0.44588	0.36138	0.4022	0.10999	-0.29282	-0.50419	-0.12192	-0.43348	0.38015	-0.43247	-0.7623	-0.44913
8.3315	-3.5363	0.0056103	2.5331	0.79502	0.63523	-0.1687	2.5401	-1.565	0.97885	0.81477	2.4123	2.468	-1.0205	1.2195	-0.70019	-1.4823	-0.83828	-2.1267	1.8062	2.0032	-1.9649	0.13162	1.1257	-1.3607	0.34722	1.136	-1.3091	-2.1677	-0.37809	0.51974	-0.60017	-0.17523	1.0843	-0.77153	1.0432	-0.024929	-1.8244	-0.98062	-0.97894	-0.43991	0.34832	0.106	-0.84813	0.29594	-0.74749	-0.52824	-1.09	-0.94114	0.45409
9.909	-3.6512	0.051812	1.6513	2.8898	1.3767	2.0035	-0.52315	-0.84256	1.6244	-0.22206	3.0555	0.5394	1.4056	0.87688	-0.29434	0.3045	0.28519	-2.6488	0.066812	1.2281	-0.70583	0.46502	0.53519	-0.58044	0.92536	-0.51176	-2.2937	1.366	-0.7923	-1.6524	1.448	0.5402	0.46721	-1.6885	-1.1067	-0.1812	0.63875	0.59679	1.272	-1.2127	-0.38906	0.48331	-0.16068	0.007324	1.144	1.1096	-0.12963	0.58186	-1.2395
5.1706	-2.299	0.69075	1.3604	2.5639	-1.5669	0.61391	-3.7154	-0.89223	1.473	-0.59606	3.6508	0.34648	0.36618	-0.40808	-0.20398	1.4299	1.6865	-1.3012	-1.4721	0.33909	-0.91569	0.31072	-0.64135	0.20916	1.6506	-0.7962	-0.67927	0.26897	-0.38372	-0.74421	-1.5771	1.2674	-1.2284	0.90856	-0.45022	-0.47592	-1.7177	0.94483	-0.14294	1.1015	-0.48268	0.78647	0.23133	0.4119	0.098769	-0.60696	-0.4459	-0.29	-1.3926
-5.4495	0.73263	-1.2486	-2.1967	-0.088203	-1.3419	0.19108	-0.40118	-0.12648	0.5188	0.29195	0.067102	0.42557	1.4011	-0.47154	0.58751	0.10246	-0.033871	-0.37156	-0.69551	-0.53142	-0.79798	-0.62425	0.6882	0.69325	0.0014027	-0.2513	-0.45423	0.3808	-0.042329	-0.15892	-0.35799	0.1139	0.2043	0.30767	-0.15353	-0.21672	-0.22734	-0.0041021	-0.096048	-0.20415	0.090445	-0.43853	-0.26868	-0.092498	0.23602	0.07641	-0.45482	0.11675	0.014271
8.6201	-1.4351	-0.54916	0.56384	1.7251	1.1735	-0.0099711	-0.38657	3.2564	-1.4083	3.6641	0.095977	-0.12223	0.69846	-1.5331	0.64985	-1.6825	1.4141	1.4796	-0.97475	-1.6036	1.3822	-2.0513	1.3804	0.11695	0.91463	-0.77967	-0.18145	-1.1277	-0.80394	-0.46887	-0.18067	-1.6091	-1.0494	0.88458	-0.53812	-2.0974	0.040528	-0.96971	-0.17204	-1.1691	-1.4235	-0.49941	0.46582	0.49039	-0.32727	1.7574	0.9669	0.18299	-0.1783
6.9128	-2.445	1.4855	-0.74615	1.187	0.62143	-0.80365	-1.7719	-0.061804	0.40817	3.1549	-1.2469	-0.99469	0.03939	0.063655	0.96437	1.3303	1.7023	1.836	-2.6384	-0.81853	-0.42698	0.19889	1.1726	0.44293	2.487	-1.6892	1.4789	-0.98479	0.2953	0.99236	-0.48676	2.71	-0.41135	-0.25812	-0.49026	0.89684	-0.58546	-1.0864	0.1938	-0.094182	-0.40912	0.61215	-1.5779	-0.55938	0.25311	2.2544	0.73155	0.4985	0.90445
3.1588	-1.5402	-0.84861	-0.88764	-0.91313	-0.80282	-1.2474	-0.78142	-0.47294	0.75374	2.1666	-2.5404	-0.15241	0.094815	-0.27743	2.1571	0.61431	-1.3388	0.061315	1.0816	0.21267	0.5349	0.19221	1.7698	0.75515	-1.0664	1.2842	-0.19002	-0.19869	-0.30727	-1.0077	1.0798	-0.84905	-0.18448	0.39659	-0.57654	-0.19352	-1.0364	0.51439	-1.2283	0.33067	0.52499	0.056385	0.67325	-0.11605	-0.31123	1.0374	-0.27347	-1.1744	0.35489
-6.4761	-0.076855	-0.37054	-2.5587	0.87536	-1.4818	0.0077887	0.92094	-0.056505	-1.3993	0.55727	-0.37918	0.98331	-0.24339	0.14452	0.36626	-0.44696	0.27516	0.54215	0.35848	0.092667	0.63688	0.414	-0.65746	-0.43836	-0.043506	0.48028	-0.25691	0.039978	-0.27623	0.049042	-0.027925	-0.51741	0.058921	-0.45188	0.42518	0.45093	-0.14234	0.51932	-0.13786	0.73138	-0.021861	0.11631	-0.38987	-0.69186	-0.093266	0.24416	-0.25571	-0.13808	0.095404
10.697	6.3245	8.0689	1.5582	-1.1941	-1.8085	-2.5695	0.61255	-1.332	-0.26892	-0.84217	1.8778	0.49424	-2.2402	-2.0279	1.0785	-1.7199	-1.4987	-1.0294	0.19847	2.2039	-0.61525	1.6611	-0.54325	0.89074	-2.1869	0.38569	-3.885	2.2181	2.3582	0.18748	1.5293	-1.0694	0.070627	-0.16181	-0.36564	-0.12554	-0.020756	-0.012388	-0.21976	-1.0225	-0.24928	1.0234	0.92143	-1.0041	-0.21138	0.78369	2.2959	0.62351	-0.19025
16.404	11.428	2.0546	3.8388	-3.682	0.52693	3.8875	-1.44	-1.6747	-0.73364	-1.1673	-2.2198	0.57433	-0.99155	-0.58759	1.4436	-0.39642	-1.0531	-0.628	-1.864	3.1284	-2.9035	1.0578	-1.7738	-0.012059	-1.8863	-0.70928	1.1952	-0.8603	3.6133	-1.5743	1.7976	-0.64128	-1.3741	-0.09365	0.64385	0.62226	-1.9153	1.8128	-2.912	2.6663	0.021887	-0.53649	1.2568	2.4626	-0.63686	1.9712	-2.218	-1.0162	-0.62031
10.421	3.7516	-2.1857	-1.0079	-2.7026	3.1078	1.1104	0.95151	0.25146	0.32022	0.23228	-1.4432	-1.6278	2.789	0.11235	1.6394	-1.0508	-0.20763	-1.3687	-0.30605	1.723	0.45122	-0.10391	0.024241	0.066673	-0.69433	-0.84622	0.22215	-0.021836	2.4121	0.24415	-1.5939	0.79281	0.96398	-1.8528	0.84354	0.56646	-1.1877	-0.088677	1.0984	1.0027	-1.0446	-1.3338	-0.08911	-0.71335	-1.4866	-0.92194	-0.80282	-0.96592	1.3527
0.57795	3.3215	-3.7428	0.50097	0.36931	-0.70262	0.44062	0.50474	-0.88515	-1.3973	-0.19015	0.30486	0.6019	0.45611	0.56291	0.16736	1.2373	-0.40595	-0.01454	-0.87506	-0.53023	-1.2473	-0.040829	-0.5603	-0.86398	-0.42693	0.25249	-0.59087	-0.62744	-0.19598	0.40265	0.031439	0.172	0.10684	-0.14419	0.12634	-0.0044768	-0.69456	-0.34627	0.026419	-0.23212	0.26689	0.18861	0.39107	-0.19037	0.53569	0.26956	0.4502	0.22594	0.12902
5.3696	2.2388	-1.9765	0.48828	-2.6284	-2.0307	-0.47763	-1.7802	0.095785	-0.98365	1.9023	1.6128	0.85984	-0.71561	0.32776	1.0529	0.019268	-1.2663	2.6641	1.3202	0.35089	-1.228	-0.30609	-0.017213	1.9359	2.0066	-1.5184	0.65143	-0.62494	0.66082	-0.43558	-0.58218	-1.1074	0.70932	0.73137	0.33698	-0.13404	-0.61441	0.15862	-0.1493	-0.27012	0.32576	0.30963	-0.046784	-0.435	0.89503	-0.56907	-0.050093	0.17039	-0.62493
4.7659	0.94766	-2.6011	2.535	-1.6573	-2.5854	0.041123	-1.0524	-0.099602	-1.5148	2.5928	2.6484	-0.2345	1.5619	-0.61529	0.70682	-0.16975	-1.0039	1.1085	1.6364	1.9116	-1.0734	-0.69804	0.46045	0.71015	-0.27114	0.78563	-0.57387	0.92911	-0.96237	-2.1853	-0.57895	-0.29472	-1.6278	-0.25963	0.55276	0.12815	0.99793	-0.40039	-1.2144	-0.64453	-0.21408	0.8695	0.076471	0.51577	0.85827	-0.5531	0.60208	0.66086	0.44988
0.36968	-2.1591	-0.74422	-1.8852	-0.65906	-0.2539	-1.5685	1.4774	-1.6593	-1.786	2.5545	-0.39642	-2.6028	-0.31544	0.68505	1.2847	1.0153	-0.91743	0.97019	-0.32942	1.8506	-1.9521	0.56256	-0.35201	0.1774	0.041048	-0.1347	-0.17218	-0.67658	-0.72366	-0.27821	0.24124	-0.037097	1.5612	1.612	-0.37965	-0.32698	0.036431	-0.54685	-0.060408	-0.015019	0.15571	-0.96144	-0.14801	-0.79426	1.1124	0.30728	-0.36152	0.3457	-0.59833
-6.0967	-0.15656	-0.90315	-1.8512	1.1084	-1.8272	-0.39138	0.33478	-0.42503	-0.652	-0.17472	-0.72395	0.3103	0.10685	-0.085916	-0.10863	0.024721	-1.1884	-0.43124	0.49467	0.019672	-0.16397	-0.090861	0.37553	-0.4156	0.39895	0.11953	0.023422	0.0049713	-0.14773	0.173	-0.11888	-0.76945	-0.37411	-0.019912	0.1564	-0.10472	-0.43638	0.28343	0.46717	0.42362	-0.052655	0.17536	0.054177	0.039717	-0.30505	-0.23726	0.12543	0.25982	0.40106
-6.8564	-0.11036	0.46766	0.90787	-0.043776	-1.8686	1.2288	-1.1663	-0.31297	0.015771	0.055973	0.089409	0.034736	-0.30909	0.51245	0.65967	-0.69078	-0.17346	0.096134	-0.51672	0.29178	-0.56096	0.80869	0.53	-0.70054	0.26426	0.40165	0.056432	0.069872	-0.41986	-0.81386	0.37245	-0.4269	-0.42691	-0.81153	0.21862	0.16379	-0.038746	0.082053	0.077826	-0.44618	0.77696	0.10916	0.37738	0.39861	-0.27491	-0.16303	-0.036962	0.16601	0.52346
-4.0739	-0.49681	5.27	-0.82654	0.85527	0.48327	2.4412	-3.7772	1.0273	3.6902	0.38582	-0.15783	1.2017	-0.00065903	-0.5019	4.1524	-1.2748	-0.95581	-0.56721	-1.7067	0.64072	0.51494	0.59405	-0.4814	0.61779	1.1867	0.26962	-0.40298	-0.16431	0.31736	0.037474	0.61663	-0.014492	-0.24477	0.61217	-0.072786	-0.5722	1.009	0.26007	-0.1153	-0.40268	1.1982	-0.020818	0.37631	0.068181	0.16981	0.044352	0.30877	-0.13636	0.18567
1.5962	-0.69989	2.4415	1.0784	1.0519	0.083628	-2.2301	1.0903	-0.15511	-0.9919	1.6075	2.5275	0.48881	-0.41152	0.0763	-0.17035	-0.6293	1.6839	0.58898	-0.23869	0.87843	-0.81123	1.5111	-1.6833	0.45657	1.9506	0.86608	-1.7278	-0.20922	1.169	0.4334	-0.52668	-0.98773	-1.2295	1.0169	-1.0818	0.080577	1.4146	0.5045	-0.34523	-0.23235	-0.8524	0.65935	0.24145	-1.0605	-0.070377	-1.0388	-0.66153	0.1815	0.70721
-4.1319	-0.24552	2.6309	1.0345	-2.8578	0.71202	0.40147	0.30552	-0.99005	-1.0659	0.73708	0.87172	-0.25099	0.090259	0.15428	-0.079729	-0.14898	-0.24297	0.53366	-1.6436	-0.73384	-0.37441	-0.18758	0.44793	-0.055445	0.12063	0.2786	0.02066	-0.077219	-0.018234	-0.07549	-0.12988	0.10393	0.22839	-0.41754	0.55132	0.75672	0.48507	-0.17588	-0.15636	0.082274	-0.0056658	-0.45867	0.24252	-0.39944	0.43246	0.2193	0.30358	0.10825	-0.042975
6.4463	-2.894	1.8364	0.37406	2.9163	-0.2418	2.2636	1.8188	0.62938	0.90057	-2.6996	3.2497	-1.5031	-1.2015	0.94224	1.2025	1.1475	0.4536	0.71791	-0.24873	-0.18016	-1.6872	2.8434	0.96333	-1.4154	0.57336	-0.98519	0.94981	1.0872	0.59546	-0.99784	-0.8497	0.48774	0.23038	0.40679	0.14415	-1.1735	1.8032	0.44797	0.69	-0.27067	0.053535	-1.6696	-0.20866	-0.068763	-0.47822	1.2354	-0.11319	-1.0533	-1.5174
5.7193	-1.7076	-0.69785	0.86106	1.3102	-0.608	0.68699	1.0686	0.57357	1.3829	-1.9432	2.0892	-1.6055	-0.55729	-1.1371	-0.10394	0.39907	-0.14535	-2.5055	-0.62065	-0.47213	0.093664	1.0725	2.1634	-0.57321	-0.093359	0.11273	0.22613	-0.50949	-0.19141	0.78229	-0.30657	-1.0903	-0.89948	-0.38809	-0.16712	-1.0203	-0.96338	-0.84669	-0.64137	0.27109	0.27082	-0.026316	-1.1502	-0.065621	0.54243	0.94386	-1.2357	-0.20627	-0.36936
3.6552	-1.9224	1.1975	0.48405	-0.22674	2.0168	-0.6249	-0.52652	-0.8553	0.43136	-1.6939	3.7688	-0.55373	0.29113	0.25685	-0.16251	-0.5877	-0.36825	0.096533	0.38864	0.10087	1.6509	0.69137	-0.62768	0.26972	0.18522	-0.40668	-0.56952	1.0639	-1.6294	0.95385	-1.3458	0.90291	-1.9933	-0.59536	-0.072194	-0.30674	0.059687	1.1872	-0.5336	0.33392	0.20191	0.19446	-0.50811	-0.12913	0.033188	0.70107	-0.2504	-0.90126	-1.2436
-5.1268	-0.6711	0.60979	1.4551	-2.8647	-0.63278	-0.18892	0.03248	-1.1914	-0.3809	-0.085403	1.0746	0.035133	0.35368	0.84674	0.35234	-0.47811	-0.99167	0.61347	-0.25687	-1.4735	0.64241	-0.51263	-0.13202	0.10908	0.39271	0.62974	0.082293	0.99166	-0.032068	-0.24889	0.15465	0.30069	0.87485	-0.55455	-0.34569	-0.1601	-0.39215	-0.37507	-0.80679	0.834	0.35591	-0.18078	0.13991	0.15618	0.058066	0.53905	0.076674	0.27172	-0.41175
-10.989	0.79733	-1.1097	-0.56818	1.5488	1.259	-0.031308	0.43161	0.41806	0.22699	-0.41332	-0.40122	0.15467	-0.21175	-0.54571	-0.070702	-0.045697	-0.029844	0.13812	0.11434	0.066827	-0.23625	-0.0074548	-0.07679	-0.4942	-0.10533	-0.1132	0.2345	-0.29082	0.030311	0.11141	-0.23003	-0.02424	-0.020257	0.24661	-0.060346	0.14329	0.084939	0.043952	0.10808	0.058021	-0.041873	0.063146	0.05037	-0.036754	-0.021655	0.062734	0.016614	-0.062586	0.11569
-10.988	0.78082	-1.1895	-0.67678	1.6034	1.3977	-0.35887	0.34839	0.23029	0.32292	-0.058262	-0.29907	-0.10747	-0.094994	-0.45374	0.20838	-0.011922	-0.087846	-0.12518	0.065469	-0.012131	-0.07797	-0.069366	-0.3343	-0.18839	-0.051627	-0.11416	0.027928	-0.12693	0.22933	0.17587	-0.11632	0.15267	-0.19036	0.27817	-0.086025	0.18956	0.043009	0.062875	0.0063592	0.071414	-0.052924	-0.049987	0.062388	-0.23307	0.0093733	0.059573	-0.13492	-0.085052	-0.071303
-10.931	0.78833	-1.2173	-0.64981	1.5619	1.3634	-0.17397	0.29443	0.17302	0.24202	-0.060344	-0.28504	-0.114	-0.082384	-0.30276	0.17514	-0.017364	-0.0048509	-0.062995	0.064195	0.09085	-0.177	0.0005206	-0.090978	-0.50446	-0.048629	-0.078886	0.24415	-0.017337	0.20526	0.20643	-0.14633	0.051286	-0.10111	-0.014222	0.11003	0.36645	-0.084213	0.05162	0.022325	0.094135	-0.26091	0.092672	0.13873	-0.026319	0.030029	0.010691	-0.079998	-0.15793	0.056842
-10.829	0.5166	-0.8469	-0.28887	0.89024	0.26269	0.40557	0.096796	0.11922	-0.17077	0.16458	0.035303	-0.096686	-0.064794	0.015157	-0.018324	0.16145	-0.20998	-0.28823	0.14527	0.47946	-0.1723	0.1286	-0.016741	-0.57797	-0.24106	0.095664	0.23189	0.21291	-0.15999	0.26565	-0.14091	-0.049878	0.10373	-0.3051	-0.094372	0.38552	0.035474	-0.11633	0.21193	-0.051559	0.09709	0.092185	-0.0070885	-0.0036844	0.054572	-0.12257	-0.052336	-0.0094939	-0.016015
10.978	1.3035	-6.1586	2.7867	-2.9348	1.4115	4.0888	-1.6807	1.0041	-0.34322	0.31339	0.17456	1.8131	-0.40048	-1.921	0.93834	0.91965	1.5564	-2.0722	2.4276	-1.0065	-0.83781	1.1527	-0.54294	-0.51334	0.4774	2.2665	0.84123	0.34671	-0.2237	-0.21184	-1.5044	1.2662	-0.54175	-0.97338	1.0373	-1.4763	0.21029	-0.22244	0.15634	-0.67513	0.80235	0.40206	-0.68127	0.15688	0.19586	0.13666	-0.98121	0.9478	0.35087
10.724	1.8232	-5.876	3.0601	-3.1359	2.2941	3.3927	-1.0989	-0.66828	-0.68052	-1.1451	0.31581	2.7745	-0.63242	-1.0076	1.8441	2.4537	2.6536	-2.5805	1.5277	0.20548	-1.5057	2.2569	0.1406	0.25723	0.67848	1.3822	0.73678	-0.36827	0.28419	-0.56784	-1.79	1.1453	-0.75385	-0.58042	0.72224	-0.81694	0.013112	0.53801	1.4193	-0.23837	0.80383	1.2144	-0.35422	-1.1368	0.09131	-0.030068	-1.4752	1.2612	0.25848
-4.3207	1.3695	1.3815	-0.60207	-1.1157	-0.59454	-0.96729	0.4302	-1.062	-0.90861	0.26142	0.87492	-0.11777	0.065418	-0.13509	-0.45259	1.2437	0.61157	-1.4173	-0.2031	0.19135	0.30081	0.37923	-0.39557	0.58167	0.13733	1.1367	-0.31828	0.22571	-0.8019	0.28515	0.0094158	0.2984	-0.67099	-0.22576	-0.31275	-0.25009	0.81984	0.64545	0.22419	-0.87672	0.44058	0.11344	0.013716	-0.87149	-0.25059	-0.26059	-0.16325	0.11956	-0.50588
-8.0032	1.3762	0.61395	-0.50678	-0.91088	-2.4595	-0.091221	-1.5649	0.36726	2.1308	0.35606	-0.057389	0.33634	0.19825	0.39607	1.9046	-0.75353	-0.33641	-0.84678	-1.1422	-0.45904	-0.26478	0.13434	-0.27883	-0.076719	0.69401	0.023757	0.29095	0.9	-0.12332	0.016399	-0.17101	-0.96987	-0.26886	-0.5712	0.4592	-0.58175	0.14019	0.34503	0.24023	-0.15026	0.15496	-0.11819	-0.25268	-0.3614	0.1193	-0.1462	0.32457	-0.22522	0.26057
3.0025	-1.8914	-1.4649	1.7535	-0.9572	-1.328	-0.87686	-0.64765	1.934	1.6115	0.22213	-1.7054	0.60284	-0.45088	-2.0859	0.28364	-0.2828	-1.5119	-0.37708	0.60705	0.83107	0.81329	0.98073	0.75061	0.0078804	-1.3257	-0.89877	-0.58556	0.69196	1.0523	0.36938	0.83557	-1.1481	0.53347	-0.028016	0.070909	1.5276	-1.0185	-0.69596	-0.53442	0.28152	-0.069347	-0.42484	0.32441	0.54563	-0.39045	-0.47126	0.30439	0.019162	-0.15687
4.6309	-1.7044	1.189	-0.72056	-0.087023	-1.0718	-0.86482	-0.27141	0.79486	0.33534	-0.082869	1.0852	-0.10062	0.37428	-1.5658	-0.99502	-0.084668	0.093044	0.98343	0.72849	2.0283	0.28307	1.6297	-1.0511	-0.67699	-1.7341	-0.93433	-0.92613	-0.81154	3.1408	0.41124	0.27067	-1.0188	-0.05523	-1.4979	0.031142	0.077734	0.094898	0.80282	-0.94738	0.72052	0.17133	-0.73777	-0.059939	0.55003	0.71758	0.65462	-0.30745	-0.95653	0.29745
9.1591	-0.68005	-0.13526	2.1891	5.8939	-2.3295	-3.3862	0.86095	0.036187	-2.0519	0.064354	2.2563	-1.1364	0.80474	-0.98927	1.1883	0.70795	0.60121	0.23186	-1.7733	2.0969	-1.9567	1.6291	0.88078	0.19226	0.81245	0.42588	-0.31069	1.415	0.77155	-0.4351	0.32454	0.44843	1.471	2.6223	-0.34437	0.64078	0.24708	-0.94285	-0.6443	-0.41707	0.3833	1.4822	0.75252	0.18498	-1.0052	0.56234	-0.75463	0.40546	0.52166
-2.8613	-0.69403	0.28333	3.1889	-1.7931	-1.6006	-0.086661	0.63831	0.26731	-1.616	0.010117	-0.064182	-0.69504	0.48866	0.30666	0.34586	0.60259	0.075873	0.25822	-0.6161	0.15196	-0.1224	-0.60396	0.20969	-0.23032	-0.026817	-0.75698	0.27083	-0.55029	0.27222	0.01489	-0.16378	0.46951	0.1168	0.28805	0.10588	0.81626	0.28566	-0.020519	-0.48779	0.048509	-0.17329	-0.84497	0.14207	-0.72837	-0.27473	-0.31126	0.41043	0.12555	-0.53951
-1.3639	-1.0696	2.3734	1.394	-0.52871	-0.82979	-0.75651	1.1134	-0.93952	-0.5143	1.7942	-0.11463	0.79529	-0.87691	0.42263	0.66109	0.17828	0.6503	0.36555	-0.37135	-1.8047	-0.77767	1.3981	-0.93765	-0.38601	0.036295	-0.20734	0.11408	-0.35859	0.39901	0.15484	0.63661	-0.26172	-0.32884	1.2772	0.36316	0.64352	1.6044	1.6966	-0.52253	-0.58039	0.5767	-0.19834	1.3691	0.79256	-1.1683	-0.99288	-0.32299	-0.3692	0.93838
3.1644	1.8165	3.2458	-0.58311	-1.5561	0.60447	0.64891	1.7942	0.041706	-2.1175	3.5703	-0.80559	0.28489	-0.53006	-0.54189	-0.10492	0.025076	0.080191	-0.62308	-1.2517	-1.7869	-0.19025	2.0681	-1.7433	-0.36558	-1.1487	-1.1572	-0.78423	-1.4535	-0.49376	0.92041	0.62694	-0.57543	-0.24583	1.6578	0.12512	0.80989	1.6184	1.5744	-1.014	-1.1417	0.60353	-0.30048	1.1885	-0.66076	-0.57333	-0.38306	-0.51967	-0.083656	0.01662
1.3496	1.483	1.913	0.92306	-2.0221	0.58967	-1.4255	0.20737	0.37309	-2.8238	2.8737	-0.35309	-1.0337	-2.3499	-2.3981	0.45038	-1.323	-0.38314	-0.92221	-0.84932	-2.1382	0.18689	0.54389	-1.9209	-0.1803	-1.7228	-1.3316	-2.0018	0.45385	-1.0301	-0.1472	0.71964	-0.4908	0.18413	1.617	0.16556	0.90472	1.2289	-0.15549	0.20473	-0.035099	0.90313	-0.37473	-0.049699	-0.61692	-0.97919	-0.76278	-0.40584	-0.21336	0.95497
-4.9393	1.0606	2.3592	0.86013	-1.7211	-0.12162	0.23795	0.047017	-0.76805	-0.23165	1.1076	0.61572	-0.36172	0.41596	0.51406	0.13271	-0.20341	0.10085	0.0041061	-1.214	-0.21554	-0.4954	0.22433	0.052979	-0.7093	0.28921	0.37339	-0.4024	0.30833	-0.49158	-0.44509	-0.11419	-0.66309	-0.11694	-0.14144	0.83215	0.41414	0.0673	-0.031913	0.32931	-0.35472	0.24381	-0.12318	-0.11928	-0.35505	0.2942	-0.14012	0.30713	-0.11155	0.44978
8.9258	-0.30644	-3.3453	-0.58132	-2.2367	1.1755	1.063	0.99794	0.10615	-1.8995	1.4216	-0.37988	-0.63259	-0.74978	-3.3819	1.3444	-0.14057	-0.11188	0.58849	-2.1091	-0.92492	0.60137	-0.033969	2.7132	1.0639	3.384	-2.6938	-0.22046	-1.2917	-1.482	0.70136	-1.6569	0.35984	1.0202	0.51892	0.84655	1.8774	-0.58711	1.6274	-0.70006	0.83552	0.10797	-1.2943	-0.51514	-1.633	-0.0087701	-1.227	1.6617	1.2251	-0.78597
5.5388	2.1447	-2.1252	-0.89218	-2.0898	0.17631	-0.45101	-0.048291	-1.1709	0.16878	0.4587	-0.38206	-1.1009	-1.9681	-2.4488	-1.3286	0.093627	1.0326	0.47316	-0.012737	0.73814	0.13443	-1.0732	1.3648	1.1621	-0.5014	-1.8534	0.33898	0.041376	0.044701	-0.85582	-1.0862	-1.0714	1.6687	-0.45923	-0.18355	-1.9548	0.05936	-0.34969	-1.1632	0.2679	-0.35168	-0.077923	-0.82323	-1.5269	-0.68512	-1.3526	0.52993	0.13869	0.66599
8.3249	3.7444	0.6413	-1.3952	0.42086	0.20994	0.41242	1.6841	-1.3192	0.40074	-1.1493	0.78949	2.2515	-0.42828	1.6092	1.5698	0.45702	-1.3047	0.54049	0.57477	-2.7233	0.71548	-1.2369	2.7431	0.2357	-1.4923	-0.5815	0.60699	0.76425	-1.0833	0.81009	0.46476	-0.31123	1.1531	-1.3191	-0.1079	0.28559	0.45543	-0.39329	-0.91496	0.23877	0.59287	-0.21163	-0.15793	-0.31418	1.2454	-0.66068	-1.2911	-0.27183	0.28298
-2.5073	0.91959	-0.6883	2.008	-4.0446	-0.25333	-0.52166	-0.021712	-0.95798	0.054532	0.29789	0.71375	0.88333	0.041793	0.83138	-0.74209	0.0011704	-0.10403	0.85234	0.13905	-1.0539	0.050999	-0.60614	-0.37973	0.67868	0.99553	-0.65925	-0.0155	0.72754	-0.38174	0.053626	0.071555	0.27722	1.4413	0.23789	-0.98934	-0.97233	-0.57368	0.379	-0.1949	0.2423	-0.13703	0.78456	-0.32395	0.37847	0.3929	-0.018574	0.47801	0.66903	0.38706
0.79334	-2.7133	1.3957	-1.6715	-1.2238	0.0336	-0.33266	0.22112	0.68901	-1.1576	0.49298	0.0014679	1.1166	-1.5031	-0.97292	-0.75502	-1.7506	-1.0475	-2.8652	-0.76634	-0.6066	-0.54796	-1.0659	0.60247	-0.65872	1.1963	0.14271	1.4436	0.82454	-0.99095	-0.31876	1.0047	0.074605	0.9513	-0.20014	0.85041	-0.027882	-0.51495	-1.1757	1.5107	0.078013	-0.37835	-0.35221	0.62618	0.077936	-0.14917	-0.013647	-0.36181	-0.040869	-0.88624
0.097192	-3.771	-0.10634	-1.6995	-0.53126	-1.8823	0.34464	0.39346	0.13054	1.1647	-0.82196	1.3712	0.49754	0.53945	-0.19429	-0.32286	-0.24208	1.198	-1.7097	0.57146	-0.031562	0.21473	-0.58456	-0.40803	-1.2683	0.37796	0.2412	0.023533	0.012376	0.33412	-0.28896	0.20631	-0.66836	0.41527	-0.4157	-0.23504	0.70003	-0.76934	-0.065682	0.28914	-1.2312	-0.26592	-0.58175	0.22284	0.26944	-0.27209	-0.39016	-0.56832	0.17805	0.74435
1.0947	-0.2964	-0.67482	-1.3775	0.38778	-3.2491	-0.24706	-0.81871	-0.32652	0.85563	0.20768	-0.41711	-1.0984	-0.046718	-0.37053	0.15894	0.05767	-0.67695	-1.9323	0.76061	1.3326	-0.040888	0.46463	0.10876	-0.35806	-1.7181	-0.14489	0.46205	0.59865	-0.20239	-0.024001	0.076839	-0.88521	1.0319	0.3627	-0.025992	0.59021	0.97798	0.94348	0.74102	0.47361	-0.10266	-0.48813	-0.53191	0.19357	-0.095652	0.61131	-0.82224	0.80665	0.28483
-6.1881	-0.36739	0.023417	0.54322	-2.5897	-1.7921	0.37796	-0.923	0.16532	0.31154	0.020991	0.54133	0.2983	0.044251	0.37506	0.047807	-0.06101	-0.22263	-0.69178	-0.016242	0.97014	-0.4299	0.34649	-0.28784	0.35098	-0.18675	0.17492	0.10448	0.16656	0.088235	0.075287	-0.20701	0.42794	0.23274	-0.33112	-0.57685	0.12132	-0.069276	-0.16035	0.23368	0.51874	0.39398	-0.18892	0.49719	-0.32091	-0.39249	0.001472	0.17758	-0.16738	-0.15198
4.9457	-3.7281	-2.3737	-0.98254	0.075094	0.20681	-0.92881	-0.58496	-0.25274	0.61805	-0.31382	0.25373	-1.1726	-1.4021	1.1437	-0.38079	1.6298	-2.9015	1.2654	-2.6729	-0.29046	-0.010519	1.1665	1.4985	0.65771	-0.23238	0.001674	-1.4368	-0.5533	1.2535	-0.023897	0.22349	0.1107	-0.032913	-0.55382	0.52702	0.35672	-0.09127	0.46211	0.59593	-0.06401	0.10567	0.40557	0.28278	-0.36257	-0.39465	0.4022	-0.84922	-0.30537	0.78952
5.8794	-2.8792	-2.8768	-0.19299	1.915	-2.0254	-1.4196	-0.10172	-0.65816	0.54121	-0.32034	1.2409	0.91992	1.8317	-1.8376	-1.3985	-0.1664	-0.68875	1.3686	-1.8312	0.27025	0.98095	0.63143	-1.644	0.6548	-1.9476	-0.24512	0.25607	0.41816	0.93604	0.40423	2.7921	-0.62371	-1.1642	-2.5885	-1.0098	0.62421	-0.89901	-0.17672	-0.22078	0.36115	-0.84352	-0.71371	1.0652	-0.83504	0.050067	1.3519	0.39564	-0.63542	1.2399
2.8315	-4.1532	-1.6003	-1.0949	0.074768	-1.7051	-0.48102	0.76924	-0.6371	0.31797	-1.5712	1.0434	0.078231	1.4641	-0.23362	-0.77104	-0.89438	-0.65955	1.343	-1.417	-0.86435	0.54745	-0.39813	0.0059458	0.32018	-1.0741	0.72061	0.029394	0.4152	0.34199	0.83332	-0.68542	-0.96047	-0.79995	0.69181	-0.33741	0.62289	0.88868	-0.35828	0.4407	0.40069	0.48497	1.5347	0.36035	-0.02817	-0.024162	0.11842	0.14226	0.36189	0.56739
5.7728	-2.292	-0.53117	-0.21343	1.9986	-1.0862	0.94028	-0.64814	-2.4283	-0.86196	0.28907	0.23207	-1.296	1.5169	0.35698	0.58314	-2.3861	0.10952	-0.13615	1.7315	0.72623	-0.86373	1.0142	-1.501	-0.84721	-0.92629	-1.5923	-0.75491	-0.71417	0.70612	0.4439	0.86305	-0.56448	0.30203	0.2451	0.94376	-0.13727	0.24842	1.6508	-1.1025	1.5982	0.55195	0.88326	-0.36497	0.53583	-0.12774	-1.1574	0.81133	0.46573	-0.40032
10.615	-5.1476	-0.21027	-1.2782	1.2676	3.1401	3.3133	0.47995	-4.6226	-1.2422	1.9405	-2.1887	-0.41859	-0.57512	2.8442	3.4738	-1.4919	1.5452	0.13366	0.55241	2.4239	-0.62807	-3.3756	-0.62611	0.20476	-3.2096	-2.89	1.653	-1.5397	-2.439	0.94099	0.29145	0.1541	-1.4461	-0.22226	0.32446	0.58221	0.79124	0.65658	-0.40835	0.72681	0.86987	0.14338	-1.1422	0.40781	1.1638	1.1756	0.28299	-0.062906	0.67628
9.2079	-4.7088	-3.8615	-1.0363	2.0555	-1.6556	2.4252	1.7887	-3.588	-0.91538	3.0684	-3.007	-0.1626	-2.7767	1.4711	1.3584	0.053023	1.0625	-0.94895	-0.16284	1.551	-0.56123	-4.167	-0.49718	0.21674	0.11992	0.3853	0.76831	-0.20701	0.96904	0.41152	-0.95218	0.93278	1.8372	0.22069	-0.0027293	-0.20097	-0.13523	0.25763	0.31218	-0.32605	0.51257	-0.45395	-0.75948	0.14446	1.0418	0.36641	1.0543	-0.49959	0.14672
-4.6483	-0.62961	2.1586	1.3009	-1.7006	-0.40173	0.09516	0.5925	0.60757	0.27492	0.63164	0.57414	-0.33025	0.83528	0.70099	0.2463	-0.50637	-0.56655	0.93633	-0.17624	0.22727	-0.18159	-0.29018	0.43108	0.12904	-0.13026	0.13375	0.36437	-0.37584	-0.78883	0.19619	-0.46465	-0.32097	-0.10365	0.18247	-0.043302	-0.66723	-0.52336	-0.1497	-0.00047745	0.31529	-0.44403	-0.19028	0.24364	0.10074	0.15131	0.34728	-0.33599	0.42617	-0.0016732
5.2253	1.9768	0.5357	1.432	-3.1191	3.1036	-2.1608	-1.1641	-1.1219	1.7125	-0.22326	-0.3683	-0.0072592	0.92092	1.2799	-0.31178	0.35676	1.6126	0.3087	0.36388	0.85884	0.29886	-0.81914	-0.12874	-0.028674	0.19913	0.62489	-0.41675	-0.24959	1.4543	1.567	-0.78385	-1.6847	-1.7132	-0.74794	-0.16389	0.39015	-0.17962	1.6174	0.99449	-0.22306	0.1877	-0.093088	0.025166	0.76577	-0.71543	-0.40154	-0.29055	0.36228	-1.5907
6.4249	6.8024	1.3597	-1.3488	-1.9328	-0.03285	-0.97102	2.3516	0.052625	0.61777	-0.71186	-0.59457	-1.7399	1.1292	-1.3362	0.8362	2.3516	-0.67688	-1.8868	0.45444	-0.22895	0.077063	-0.52631	-0.70204	1.0281	0.048933	0.4811	0.43927	-0.071389	1.7867	0.73278	0.89818	-1.013	-1.729	-0.87878	0.26953	0.79357	-0.16104	1.3439	0.19415	-0.47153	-1.1172	1.4956	-1.5377	-0.19846	1.2239	-0.65066	-0.023706	-0.057845	1.372
6.053	7.2829	3.5559	-3.5063	-1.6554	0.46328	1.1772	0.91033	-1.0736	-0.55164	1.3836	0.92945	-0.87915	0.32961	-2.1834	0.96689	1.604	0.45359	-1.17	0.8365	-0.83135	1.347	0.38144	-0.89371	-1.6756	-0.422	1.688	-0.87885	1.6195	-0.19661	-0.90253	1.6162	-0.65314	0.86721	-1.1575	1.3028	0.37169	1.6089	1.6471	0.47004	0.57105	-1.0424	0.094747	-0.70251	0.68648	0.96449	-0.29245	0.10262	0.55491	-0.33094
-3.3906	1.436	2.4184	-0.30875	-2.3938	-0.35409	1.3199	-0.82407	-0.71121	0.16812	0.44214	1.1621	0.32967	0.032983	0.64983	0.080596	0.36157	0.060432	-0.12933	-0.13506	0.8099	-0.047834	-0.65153	-0.020125	-0.49645	-0.40638	0.33034	-0.11751	0.47865	-0.22546	1.0517	-0.76834	-0.028341	-0.31154	-0.10591	-0.15412	0.34291	-0.097813	0.012708	0.35293	-0.042615	-0.18127	0.51564	0.42147	-0.41764	-0.38896	-0.28931	0.070693	-0.41548	-0.093515
1.2878	-2.3493	2.2348	-0.68949	0.26313	0.93279	-1.9178	2.9489	2.2513	0.48455	1.9605	0.054804	0.12136	3.502	0.31886	0.30656	0.73796	-0.14704	-0.64448	0.80852	0.73343	-0.54889	-0.032949	0.23611	-1.2888	0.75444	-0.020402	-0.77254	-1.1801	1.0028	-1.4505	-0.29902	1.0745	-0.46348	-0.69477	-0.89625	-0.5905	0.68712	-0.97019	-0.14505	-0.70934	-0.11764	-0.85225	-0.51269	-0.0050648	0.21828	-0.22099	0.39452	-0.31714	-0.17904
5.8452	-2.0533	-1.2544	-2.491	-1.6828	2.5696	-2.7818	-1.2578	1.3168	-1.8877	0.51657	0.086869	-0.036923	0.94563	-1.2756	0.93154	0.51443	0.50869	-2.1969	0.93453	-1.8994	-0.2357	-0.65784	0.068975	0.025532	0.89561	-1.6192	-0.67892	1.3999	0.32439	1.1445	-0.77561	-1.6582	0.66064	-2.8936	0.21919	-1.1152	0.31075	-1.2305	-0.37984	0.85425	1.1329	-0.16991	-0.1243	0.43616	-1.3548	-0.5215	0.39634	0.67387	-0.59007
6.9867	-2.9492	-2.0537	-1.3421	-1.1396	2.5785	-2.1574	-1.0902	1.6264	-1.067	0.68781	-0.70592	-1.2093	2.6513	-0.16119	-0.34211	0.54375	0.5228	-0.83597	0.31414	-0.4309	-0.46854	-1.3664	0.046956	0.65958	0.96926	0.27442	0.54542	1.2358	0.5944	-0.57222	-1.585	-2.2228	0.19843	0.98784	0.49838	-0.27481	1.0157	0.94463	0.53591	0.077551	1.1974	-0.288	1.4226	-0.18208	2.1595	0.012248	-0.2862	0.28313	-0.099463
-5.3321	-1.005	0.72461	2.0973	-2.6949	-1.1393	-0.7297	0.11909	0.6646	-0.58947	-0.23759	-0.88576	-0.081723	0.10219	-0.033129	-0.21249	0.6358	0.14942	0.19221	0.59964	-0.44913	-0.14249	0.29499	-0.35633	0.61238	0.23602	-0.53483	0.5312	-0.66247	0.52574	0.0031523	0.68232	-0.29034	0.36364	-0.026794	-0.029927	-0.25876	-0.061784	0.31994	-0.53992	0.15385	-0.3048	-0.014954	-0.2901	0.34298	0.035351	0.51778	-0.36779	-0.18015	0.30775
11.672	-2.5572	-2.398	-1.6632	0.051682	0.89008	1.9936	-0.97051	1.5912	-1.3182	3.2648	-0.66556	-0.21232	3.6812	-1.1292	0.11893	0.49055	-0.99181	-1.9817	-0.15738	1.1348	-1.0513	2.1639	-1.2498	0.16334	-2.5338	-0.18169	1.2415	-1.2512	-0.3885	1.958	-2.8339	1.5706	0.7335	0.17736	0.09158	-1.5532	0.043019	-0.37406	0.74891	-0.23299	-1.4866	0.25262	-0.086329	-0.32943	-1.9191	0.31127	0.7648	-0.69788	-0.28716
9.2294	-2.1546	-2.7986	-0.49579	-0.2251	0.84919	-2.4805	-1.2769	3.4991	-1.7207	1.5181	-1.095	0.30104	0.95012	1.0346	-0.62687	-2.4522	-1.1721	-0.17811	1.0835	-2.3772	-1.0284	1.1406	-1.8052	2.4685	-0.56743	0.5402	1.1268	0.99137	0.61859	0.15903	-2.3963	-0.69259	0.23688	0.081758	0.2477	0.60582	-1.1376	1.4651	-1.4421	-1.6561	-0.33404	-0.95517	-0.5314	-0.29817	-0.25292	0.256	-0.19429	-0.36013	0.92096
12.169	0.88308	-1.6471	-0.37839	2.4713	2.4076	-3.2415	-4.4377	1.503	-2.834	0.89483	-0.50337	3.5212	-2.3788	1.5553	-0.52938	-0.6499	-3.7974	1.3084	1.3696	0.57988	-2.4154	0.56588	-1.5494	1.473	-0.31266	0.21447	-1.294	1.3267	-0.35043	-1.2868	-0.98798	-0.19086	-0.97954	-0.76178	-1.54	-0.54611	-1.3145	-0.17457	-0.75614	-0.52103	0.94816	-1.2164	1.3823	-1.2148	0.28587	1.0667	0.46813	0.53109	-0.069172
-2.9185	-0.019574	-0.81845	0.50999	-3.8859	-1.2251	-0.65038	-0.83671	-0.091542	-0.73248	-0.70824	0.71246	0.15521	0.039052	0.90592	-0.80567	0.61854	0.54595	1.2132	-0.55673	-0.22495	-0.56039	-1.3077	-0.53368	1.0853	0.69811	-0.2552	-0.32453	-0.49137	0.53901	-0.74371	-0.24761	0.6163	0.27382	-0.31134	-0.64486	0.44632	-0.15681	-0.67204	0.17059	1.3339	-0.36086	0.4952	-0.37324	0.37269	0.34157	0.092955	-0.39476	-0.17977	-0.49513
-11.016	0.827	-1.4392	-0.73122	1.6201	1.14	0.15447	-0.25567	-0.081716	0.22293	0.52043	-0.1474	-0.24365	-0.051232	-0.13524	0.69808	-0.14614	0.053005	0.14269	0.0010046	0.30581	0.28934	0.16732	-0.1444	-0.084176	-0.14479	-0.30072	0.10757	-0.26678	0.47479	0.11775	0.24453	-0.085388	-0.047095	0.4892	0.038551	0.48483	0.096728	0.019815	-0.20799	0.20063	0.28621	0.15614	0.41086	0.062723	-0.27997	-0.013066	-0.028215	-0.23976	0.019492
-10.928	0.94828	-1.2185	-0.85266	1.727	1.5054	0.03415	0.25895	0.1299	0.16065	0.057901	-0.16317	-0.1533	-0.093571	-0.50314	0.17087	0.07974	-0.046722	-0.11051	0.18176	0.24452	0.33547	-0.036068	-0.43279	0.45993	-0.29414	-0.14215	-0.27721	-0.42127	0.22672	0.13053	0.30955	0.26738	-0.0038178	0.59727	-0.60585	0.010407	0.39401	-0.094446	0.031781	-0.078995	0.40919	-0.15679	0.12455	-0.29688	-0.11777	0.12243	0.025825	0.03766	-0.13706
-10.916	0.92077	-1.316	-0.65676	1.5114	1.4163	-0.30042	0.52635	0.025945	-0.12067	0.25102	-0.20228	-0.23149	-0.17142	-0.34461	-0.08084	0.21508	-0.085833	0.29722	0.23176	0.08359	-0.10763	0.04699	-0.24932	-0.4742	-0.23638	-0.15416	0.17085	-0.31993	0.055299	0.1247	-0.031797	0.091158	-0.2241	0.3903	-0.16789	0.30306	0.081237	-0.050421	0.14369	0.04107	0.21731	0.066374	0.16607	-0.036776	-0.16089	-0.0042916	-0.026764	-0.12196	0.043857
-10.756	0.64177	-0.67621	-0.19954	0.84554	0.15295	-0.15411	0.19344	0.22092	0.30153	-0.086138	-0.28187	0.016347	-0.12303	-0.17055	0.17595	0.092833	-0.27699	0.15819	-0.17007	0.14522	-0.39429	0.092391	0.057453	-0.9578	0.00046707	0.029053	0.44177	-0.08848	-0.21578	0.04332	-0.17143	-0.17414	-0.18504	-0.23029	0.2761	0.03901	-0.097348	-0.035	0.14702	-0.0079916	0.14879	0.099112	-0.13558	0.099164	0.10615	-0.075445	-0.0023674	-0.088834	0.24495
5.1594	-1.765	1.3504	0.43051	-1.1353	1.7352	-1.0764	1.856	0.40481	-0.63161	-1.5194	-1.1778	1.1403	0.48439	0.91424	1.0304	1.083	1.3129	-0.053073	0.029973	1.0851	0.2902	1.6633	-0.58016	-0.20708	-0.33291	-0.51	-1.3269	0.70354	-1.172	0.85648	-0.22726	0.17909	-1.1827	1.0019	-0.17923	-0.015764	1.1971	-1.281	0.46453	-0.059017	-0.80983	0.49475	0.0085039	-1.2779	0.79453	-0.76306	0.7584	-0.72738	1.1698
8.5755	1.9136	1.7941	1.3409	1.1953	0.13585	-0.61878	1.6347	0.71457	-0.4233	-0.01702	-0.14681	-1.5366	-1.9116	-0.27691	0.17067	-0.7328	-1.2069	-1.1553	1.0722	0.18459	1.223	-0.30524	0.2796	0.68863	0.30181	-1.2082	0.92069	-0.27743	-0.085266	0.90199	-1.8918	0.9877	-1.9903	-1.6731	0.44834	-0.84933	1.5405	-1.4114	0.0062769	-0.94745	-0.17188	-1.4747	-1.8315	0.51579	-0.79788	-1.2629	-0.22612	1.0381	-0.11152
4.1976	-2.1869	0.90557	-0.00079243	-0.82382	0.41299	-2.8307	1.5673	1.0124	-0.075951	-0.70894	-0.97333	-0.87115	-1.5546	-0.96958	1.3598	-0.51202	-0.83007	0.6488	0.56854	-0.74227	-0.00024359	0.3319	0.42217	0.71021	-0.83334	0.48146	0.062998	1.0505	-0.15771	0.45216	0.34694	0.049404	-1.3287	0.12962	-0.071801	0.12134	-0.17326	-0.35187	-0.0062332	-1.5469	-0.80576	0.87397	-0.94984	-0.43771	-0.23534	-0.14342	-0.79431	-0.048789	-0.20564
-2.1895	1.7424	2.5427	1.2456	0.58193	-1.5801	-0.60283	-0.41401	0.67177	-0.12192	0.80226	-0.014238	-0.46837	0.59665	0.40892	0.87353	-0.030116	-0.14559	0.4761	-0.13717	-0.1137	-0.044759	-0.10792	0.32679	-0.61524	0.40929	-0.26261	0.38121	0.73261	0.090033	-0.1118	0.18329	-0.63919	0.33888	0.22882	-0.24561	-0.2037	-0.81739	-0.32216	0.46685	0.2984	0.37072	0.73239	-0.079325	-0.018918	0.96127	0.1091	0.16278	-0.088013	-0.11899
0.41459	-4.0897	-0.72267	-0.17662	0.63556	-0.95098	1.5859	-2.5204	-2.3665	-0.99088	1.4416	-1.0462	-1.1714	0.9719	1.1131	1.0878	0.7096	0.46918	-1.6094	0.92641	0.66591	0.62066	-0.1608	0.31811	0.14301	-0.95704	-0.024413	-0.68327	0.38854	0.45316	1.1122	0.51494	0.49499	-0.13006	0.68766	0.34301	0.61652	-0.77417	0.44649	-1.4964	-0.43384	-1.1837	1.0946	0.041889	1.233	0.5816	0.13687	-0.96052	-0.82974	0.069954
0.75353	-4.3048	-2.435	1.2193	1.0121	-0.8222	1.9973	-3.1071	-0.13058	-1.5195	1.2076	-0.95909	-2.4498	0.77369	1.3986	-0.26372	0.90461	0.03599	-0.85668	0.14406	1.7083	1.3821	1.1383	0.069346	0.91669	-0.2643	0.50351	0.71724	0.40499	0.40217	0.50267	0.82403	0.23866	0.48629	0.8495	0.49209	1.1695	0.64821	0.40426	-0.94045	0.24226	-0.79528	-0.62966	-0.94929	-0.32806	0.87889	-0.22854	-0.66835	-0.62642	1.2537
-0.46035	-3.1555	0.3392	0.866	1.0655	-0.18492	1.5332	-1.5611	-1.257	-0.86225	0.36263	-1.3077	-1.9951	1.198	-0.0078545	-0.31347	1.1903	0.20056	0.33652	-0.27317	-0.36952	0.64376	0.30617	0.3462	1.0476	0.63816	0.752	-1.3116	1.0538	0.85983	0.24858	0.20911	-0.25426	-1.1569	-0.35455	-0.28118	0.57815	-0.79501	-0.74279	-1.4547	-0.90615	-0.98593	-0.081069	-0.30577	-0.4655	0.93214	0.64114	-0.41253	-0.083161	1.1122
-7.5636	-0.33904	0.60098	1.3309	-1.4929	-1.3799	-0.28366	0.21199	0.19506	-0.15985	0.37844	0.3667	-0.11469	0.24304	0.57452	-0.12412	0.095865	-0.16636	0.094084	-0.2902	0.014379	-0.30605	-0.022533	0.065153	-0.048413	0.020397	0.16732	0.21329	0.11535	-0.61367	-0.078535	0.015752	-0.13493	-0.2203	-0.17248	0.46237	-0.47922	-0.009975	-0.0002264	0.18271	-0.31079	0.14556	-0.12186	-0.14948	0.095436	0.012278	0.12327	-0.18592	0.3001	0.092879
0.19646	-3.5066	0.24158	-2.0528	-0.28737	-3.1676	1.491	2.4211	-0.36966	0.66615	0.57109	-0.15995	-0.030439	-1.2815	-1.4169	-0.27824	-0.143	0.12881	-0.95227	0.3049	1.3095	-0.43007	0.22591	0.084061	-0.26961	1.5892	-0.042638	-0.40614	-0.45133	-0.51928	-0.54849	-1.0021	-1.1163	1.0588	-0.57872	-1.3418	0.38601	-1.1664	-0.57874	-0.15672	-0.60272	-0.93202	0.29514	0.87692	0.65113	-0.74451	-0.34277	-0.51953	-0.17536	-0.45581
0.3249	-4.123	1.3964	-1.7674	-0.21545	-2.5974	2.9822	2.1528	-1.551	0.75421	1.5447	-2.3687	-0.092354	-3.1311	-1.0031	-1.0423	0.72882	1.283	-0.075532	0.81315	-0.85537	-0.41735	-1.2053	1.0005	-0.19812	0.3166	-0.42311	0.1165	-0.090181	1.0989	0.81509	-0.7315	-0.2386	1.9403	-0.29986	-1.6002	0.35399	1.023	0.21543	1.7995	0.82571	-1.0594	0.056795	0.99769	0.33568	-0.46094	0.38946	0.079454	-0.73854	-0.5889
3.7539	-3.4024	3.7528	-0.37661	0.97266	0.99307	3.3503	-0.15554	-0.29964	0.83905	0.66518	-1.5057	-0.65823	-1.131	-1.0838	-0.41845	1.5871	0.91623	0.91292	0.070083	-0.29722	0.57372	-0.50571	0.73144	-0.27744	0.048211	-0.98792	-0.20609	-0.9805	-0.5328	-0.17485	-0.70944	-0.17969	1.0723	-0.17034	-0.44238	-0.70544	-0.70862	-0.52621	0.83424	-1.116	-0.17751	0.30728	-0.45631	0.99296	-0.52659	-0.24037	0.23758	-0.17311	-0.37288
-3.5024	-0.85	2.8094	1.7805	-2.3266	0.49386	1.534	0.03665	0.20981	0.0050812	0.026847	0.45889	0.23094	1.338	0.53905	0.28427	0.51321	-0.5914	0.65017	0.53886	0.16937	0.39556	-0.30289	-0.060292	0.29332	-0.77683	-0.24717	-0.39838	-0.5507	-0.52786	0.23532	-0.011234	0.51829	0.118	0.18277	-0.43222	-0.022649	0.11375	-0.83133	-0.22611	-0.0076357	-0.047538	-0.72139	0.14195	0.14581	-0.30182	0.098239	0.072473	0.38286	-0.11822
-10.904	0.91686	-1.4005	-0.6649	1.5813	1.3806	-0.32693	0.38447	0.013743	-0.21808	0.47866	-0.15002	-0.29409	-0.15535	-0.2051	-0.038498	-0.11836	0.10987	0.12451	0.14128	-0.34737	-0.017029	0.091266	-0.42873	-0.47396	-0.15246	-0.096405	0.12015	0.053549	0.12852	0.23654	-0.31726	-0.14076	-0.51914	0.45172	0.076957	0.28199	-0.010638	0.037422	0.07624	0.25824	-0.020554	0.13233	0.25189	-0.27094	-0.15664	-0.13828	-0.18589	-0.22349	-0.077843
-10.991	0.83177	-1.2647	-0.61779	1.5788	1.4686	-0.29931	0.30689	0.27123	-0.046498	0.27662	-0.14946	-0.16632	-0.17044	-0.36714	0.11813	-0.23753	0.073293	0.0086682	0.13469	-0.46737	-0.056417	0.046484	-0.59462	-0.27325	-0.064863	-0.022917	-0.0036095	0.088578	0.13306	0.33531	-0.43253	-0.11861	-0.63152	0.69546	-0.15461	0.18802	0.12654	0.082822	0.18115	0.24949	-0.024926	0.13102	0.24078	-0.47384	-0.1312	-0.10492	-0.18788	-0.16712	-0.25232
-11.114	0.81093	-1.1268	-0.58992	1.8944	1.4866	0.54079	0.53494	0.25577	-1.1593	-0.88714	-0.2208	0.13322	-0.13379	-0.36367	-1.1582	0.21199	0.69726	0.4272	0.61272	-0.26241	0.44789	-0.0030814	0.24167	1.2874	-0.32162	-0.16809	-0.63478	-0.69131	-0.075482	-0.36688	0.35682	0.27478	0.20324	0.75116	-0.72244	-0.4677	0.31729	-0.065905	0.093377	-0.17366	0.30357	-0.15909	0.00042374	-0.062775	-0.24359	0.089649	0.16537	0.30557	-0.18252
-10.862	0.35489	-0.44219	-0.36322	1.0384	0.42558	-0.24401	0.46718	0.30001	-0.66914	-0.86853	-0.44855	0.11693	0.15127	-0.3228	-1.2127	1.0688	0.2344	0.57511	0.69816	-0.028073	0.080742	-0.2146	0.27993	0.97696	-0.41852	-0.27216	-0.48511	-1.0209	-0.32166	-0.60383	0.4649	0.4438	0.23866	0.21813	-0.391	-0.5589	0.14805	-0.1622	0.1585	-0.29588	0.67026	-0.17668	-0.42257	0.165	-0.13138	0.10748	0.080513	0.41548	0.097644
-10.954	0.97418	-1.1731	-0.57327	1.5258	1.1243	-0.0034526	-0.041961	0.44085	1.2791	-0.10814	-0.33765	0.067843	-0.28677	-0.60335	1.3864	-0.86303	-0.36564	-0.46101	-0.64759	0.11343	-0.32556	0.038339	-0.31959	-1.1689	0.34618	0.14739	0.55921	0.35564	0.39817	0.5135	-0.40402	-0.14179	-0.39091	-0.078165	0.31761	0.38119	-0.056278	0.11832	-0.085292	0.25426	-0.58572	0.11689	0.20336	-0.19059	0.27041	-0.0089534	-0.11876	-0.30095	0.083185
-11.006	0.87003	-1.4076	-0.69067	1.5288	1.3565	-0.14933	0.05485	0.032208	0.48725	0.41956	-0.12398	-0.26008	-7.13E-05	-0.18845	0.55791	-0.15216	-0.12164	-0.32728	-0.045145	0.1377	-0.029396	0.042102	-0.25828	-0.47478	-0.018014	-0.12127	0.32604	0.26146	0.35142	0.25987	-0.1993	-0.074835	0.00053226	-0.04844	0.12847	0.51735	0.0067827	0.11473	-0.098835	0.16302	-0.27297	0.070403	0.30746	-0.065792	-0.0056273	-0.026134	-0.037627	-0.25186	0.018737
-11.067	0.94603	-1.4262	-0.5444	1.5121	1.6294	-0.82977	0.048341	-0.13222	0.24417	0.78686	-0.068789	-0.1964	0.10112	0.25291	0.16509	-0.27938	0.2824	0.2329	-0.04247	-0.97795	-0.084824	0.12747	-0.42865	-0.15223	0.18327	-0.39668	0.30032	0.36853	0.067685	0.015756	-0.50338	-0.78085	-0.28796	0.42967	0.23141	0.095562	0.043966	0.34099	0.039611	0.32331	0.007877	0.13573	0.26984	-0.15227	-0.2636	-0.08116	0.14664	-0.43017	0.081144
-10.838	0.61087	-0.84502	-0.24076	0.85312	0.67757	-0.48422	0.15104	-0.15667	-0.050017	0.24434	0.060414	-0.092945	0.21762	0.54424	-0.3432	0.090702	0.16684	0.0097199	-0.12487	-0.52175	-0.2123	0.10295	0.1625	0.012119	0.18381	-0.13752	0.28642	0.54713	-0.31362	-0.18189	-0.11767	-0.50487	0.17971	-0.53389	0.26657	-0.32021	-0.079139	0.15848	0.1195	-0.082416	0.079169	-0.1119	-0.27834	0.12224	0.092059	-0.0059205	0.26867	-0.075141	0.20485
9.1432	0.065132	-4.8187	-3.3173	-2.6667	0.035206	1.4625	-2.2988	1.5748	-2.997	-1.5008	-1.3482	-0.786	0.040582	-0.1916	0.20407	-0.63904	3.0139	2.1126	-1.978	0.74895	0.21353	0.40411	-1.3329	-0.084026	0.88907	0.037691	-1.3497	1.5741	-1.0918	0.011262	-0.7167	0.56031	0.08335	0.66682	-1.3865	-0.0052593	1.7597	0.43113	1.7181	-0.83408	-1.649	0.083661	1.2776	2.6825	0.89014	-0.46473	-0.54529	0.050674	0.90684
1.7496	0.49763	1.8899	-0.76578	-0.37154	-0.78992	2.3755	-1.2055	1.101	-1.7701	0.007509	-0.7066	-1.9514	0.85203	0.78796	-0.13841	-2.25	1.9241	-0.22686	0.047036	-1.0243	1.2776	0.66284	1.4295	0.66995	0.37206	1.0676	-1.8978	0.41342	1.1322	-1.6416	0.19048	-0.93877	-1.5937	-1.0221	2.5055	0.47484	-1.1561	0.26511	-1.042	0.276	-1.3991	0.90677	0.27807	0.16687	-0.10578	-0.99106	0.036911	0.32364	-0.72008
2.2871	-0.3533	0.91934	1.6138	0.51991	0.10092	0.80992	0.50774	0.64585	-1.7822	-1.2063	-1.3335	-1.5942	-0.24021	2.126	0.22828	-1.6344	1.1651	-0.9208	-0.42277	0.44814	2.2418	-0.42515	1.2912	0.47764	-0.44194	0.29624	0.1661	1.0892	0.47396	-0.15698	0.55676	-0.32459	-0.18174	0.04944	2.0537	-0.099567	-0.54374	-0.59549	-0.24914	-0.61656	-0.56814	-0.70106	0.50545	-0.37406	-0.43555	0.20555	0.48583	0.24135	0.083585
-5.2725	-0.36211	0.23647	2.5108	-1.92	0.08146	0.12098	-0.17906	-0.92707	-1.2011	-0.06946	-0.044258	-0.47977	0.1026	1.2186	-0.070629	-0.049252	0.62404	-0.0052244	0.60714	-0.11477	1.1896	0.88204	-0.12577	0.6716	0.4606	-0.03964	-0.077525	0.6094	0.33804	0.66897	0.72627	0.020673	-0.36541	-0.31392	-0.55993	-0.40585	-0.47883	-0.18183	0.042576	-0.57104	0.12653	-0.31646	-0.95925	-0.010287	-0.0094559	0.541	-0.76673	0.38788	-0.3661
1.9968	0.62431	-2.7931	-2.2629	-1.2318	-0.86216	-0.061897	-2.1215	-0.22857	-0.90876	0.86682	0.21198	-0.20704	0.99627	0.47836	0.21655	0.081107	0.19461	0.36306	-1.4038	0.12774	0.62606	0.78221	-0.50851	-0.057357	-1.7583	0.59392	1.1089	0.5414	-0.028404	-0.54416	-1.269	1.1915	0.17409	0.52181	0.060057	-0.93426	0.95689	0.89531	0.8935	-0.67455	0.14135	0.58014	0.36737	-0.84626	-1.1194	-0.66028	-1.2011	-0.30829	-0.31776
2.1351	0.94418	-1.4095	-0.80134	0.46937	-1.4084	-0.42527	-3.1921	0.95985	-1.2372	1.7115	0.32637	-0.42167	0.80575	0.0817	0.36574	-0.6743	0.87214	-1.3258	-0.8	-0.23098	-0.72108	0.88272	-1.9958	-0.62886	-1.8587	-0.6477	0.46106	1.1088	-0.95668	-0.66085	-0.5635	0.55708	-0.0086477	0.059371	-0.6175	-0.38247	-0.30156	-0.40919	-0.31813	0.18985	-0.78308	0.0515	0.050184	-0.18563	-0.54904	-0.34872	0.1331	-0.014464	-0.99391
-0.95358	-2.5672	-0.049728	0.68473	-0.23172	-1.5772	-0.029243	-0.45339	0.13226	0.42848	-0.66996	-1.0735	-0.39027	-0.91126	-0.43336	-0.58812	1.7332	-0.28661	0.12383	-0.53085	-1.4276	-0.031427	-0.71867	-0.32861	0.02244	-0.25379	-0.089261	-0.20574	-0.45837	0.14678	-0.70171	-0.51585	0.064762	-0.1967	0.95799	0.16525	0.039928	-0.16392	0.31423	0.4226	0.30082	0.35137	0.1759	0.27305	0.50629	-1.0376	-0.42927	0.26663	0.0077688	0.17747
-2.2854	0.43726	1.5082	1.8351	-0.60046	-1.0167	0.6556	-0.38461	-0.45632	0.55861	0.14738	0.09707	0.19394	0.3744	0.51396	-0.39808	0.96526	-0.14262	1.2815	0.5908	-0.62918	-0.2563	-0.525	-0.2266	0.1362	0.92661	-0.54062	-0.13083	-0.92954	-0.49586	0.099653	-0.68166	0.68268	-0.6097	-0.73504	1.2918	-0.058678	0.41532	-0.40246	0.43919	0.36733	0.42479	-0.83068	-0.23095	0.16281	0.12522	0.10604	-0.22345	0.17821	0.33271
7.0303	2.0925	0.79477	1.6624	-3.4876	3.0144	-2.8445	-0.63197	-0.55889	1.2174	-0.62775	-1.6552	2.3212	0.30727	0.41486	-1.6219	0.87311	1.4452	-2.4933	0.11869	1.7318	1.2577	-0.33056	0.80814	-0.32484	1.2046	-0.36871	0.91415	0.50646	0.28042	-0.065093	-0.86524	0.25385	0.63444	0.90048	-0.93131	0.92506	-0.13379	0.58281	0.5292	-0.99009	-0.19857	0.38214	0.82693	-0.46581	-0.12384	-0.33594	0.02782	-1.0282	-0.1974
4.3398	3.2824	2.7254	1.0613	-0.35343	-1.1536	-0.83745	0.74927	0.40509	-2.9562	-0.48194	-0.00041028	0.46758	-1.6575	-0.56125	-1.0436	-1.8377	0.72246	-3.3875	-1.1307	1.0009	-0.64329	-1.2146	-0.58613	-0.86924	-0.11187	0.066355	0.56124	0.27244	0.54237	0.19445	0.11366	-0.046678	0.41317	0.70683	-1.0358	-0.31161	-0.13153	1.2304	-0.52212	-1.31	-0.43807	0.74819	-0.69524	1.0646	-0.78682	0.63514	0.14411	1.0611	1.3289
1.4554	0.80117	1.6809	1.0901	-1.8014	-0.45256	0.65111	-0.023698	0.7318	-0.79371	-0.44409	0.01099	0.35661	-1.6345	-0.47293	-0.4462	-1.3937	0.31936	-2.0433	-0.38927	-0.037024	-0.79801	0.013774	-0.17125	-1.0124	0.44924	0.0081154	-0.9701	0.473	-0.66519	0.053016	0.20003	0.41342	-0.22786	-0.10869	-0.069251	1.482	0.024485	0.82282	0.55587	-1.5436	-0.86546	0.69733	-0.73538	0.24202	0.24179	-0.65926	0.40052	-0.59658	0.44498
-3.9463	0.33111	-0.060378	2.5856	-1.668	-1.3882	1.2561	-0.56283	-0.97357	-0.080027	1.1095	0.66529	-0.61657	0.46941	0.26916	0.39142	0.033846	-0.45768	-0.45342	-0.6457	-1.0045	0.66555	0.15569	-0.29882	0.20022	0.50142	0.1227	-0.26278	0.65718	-0.090176	-0.009475	0.23726	0.11284	-0.75215	-0.47773	1.3177	0.085303	-0.12119	0.38059	-0.61781	0.15111	-0.82323	0.29082	-0.21379	0.070385	0.41478	-0.29424	-0.37781	0.0021538	-0.74904
4.9119	-0.32162	0.2548	-1.5211	-0.29838	-1.3421	0.63668	3.6881	2.9401	0.36259	0.55581	-0.61195	0.19035	2.3257	1.2239	-0.71919	-1.4858	0.70418	-0.63398	1.7385	-0.86454	-0.10061	0.69143	1.545	-0.69772	0.73749	0.99969	-0.97323	-1.116	0.3924	-0.56468	0.14855	0.20873	-0.10732	-0.61951	-0.050981	-0.48298	-0.31061	-1.1638	-0.006648	0.11382	-0.024155	0.31632	1.0126	-0.48195	0.61339	-0.11384	1.9064	-1.0465	-0.60698
2.7086	-3.0373	-0.23109	0.90193	-0.023035	0.38418	-0.80747	0.92483	-0.11657	-0.86967	-0.42314	-1.861	0.23286	1.8103	-0.32927	1.6738	0.38927	-1.1867	0.99653	0.60907	0.20936	-0.88797	1.6461	-0.0088769	-0.013783	-0.65932	0.20527	-1.6121	0.11988	-1.0197	0.19911	0.83392	-1.1346	1.7466	-0.64245	0.26655	-1.3881	-0.21271	1.0345	0.088867	0.28196	-0.081514	-0.21526	1.0751	1.6879	0.079878	0.55909	0.11144	0.74271	-0.54535
3.6099	-1.8678	-0.79499	-0.20896	-0.5596	0.67371	-2.4283	1.5675	-0.90305	-0.19765	-1.714	-1.7479	-1.4111	0.3473	0.42268	0.69868	-0.3806	-1.8933	0.82712	-0.57676	0.20666	0.21371	1.1314	-1.0165	1.3855	-2.1675	2.5632	-0.42906	0.52975	-0.36172	-0.044577	0.85067	-1.0249	1.1296	-0.65351	1.0721	-0.66849	1.0865	-0.038835	1.0812	-0.34127	0.95589	1.7077	0.60402	-0.14174	0.42524	0.61989	-0.35684	0.14556	-0.44434
-3.4943	-0.59181	2.2693	1.4233	-3.1317	0.76353	-0.045911	0.79746	-0.26887	-0.77544	0.16249	0.54037	0.56189	0.81275	0.92721	-0.39051	-0.3374	-0.36223	0.39131	0.051306	-0.25217	0.74054	-0.79645	-0.28045	-0.29809	1.0946	-0.3834	0.0034903	0.11095	-0.37713	-0.11392	-0.071333	0.4293	0.16977	-0.23818	-0.11209	0.23477	0.60979	0.12102	-0.13694	0.55099	0.63592	-0.024001	0.35415	0.61687	0.24388	-0.084752	0.14533	-0.2396	0.23806
3.3145	1.6379	-1.9093	-0.53593	-1.9761	-0.46957	-1.6006	-1.59	0.8607	2.0103	2.4795	1.7227	1.9831	0.39479	1.1594	-0.45926	-1.1182	0.28107	-1.5219	0.67358	-2.3259	-0.26286	-1.4682	-1.0954	0.61562	-0.81465	-0.25371	0.19247	2.2055	-0.76888	-1.8927	-0.18003	-0.019676	0.36408	0.059577	-0.045092	0.021098	0.32847	0.86058	-0.16447	0.61136	-0.31535	0.14021	0.79754	0.40041	-0.0040748	-1.0901	-0.34638	0.93251	0.9708
4.7052	1.7391	1.6636	-1.7915	-0.38784	1.0362	-1.3694	-2.1118	2.5722	3.9179	2.7376	2.4336	1.8806	1.3354	0.53697	-1.2552	-0.21183	-0.8342	-0.092982	0.60252	-0.55783	-1.2078	-0.65513	0.64787	0.67942	0.30926	-0.73513	-0.084185	1.057	0.43087	0.86698	-0.76709	0.62304	0.10194	-1.4624	0.72492	-0.16982	-0.33387	-0.13039	0.29979	-0.7243	-0.3532	0.52171	0.21178	-0.57942	-0.55073	-1.1611	0.49245	0.26481	1.1356
-0.18736	-0.72847	1.5842	-0.50695	-2.1542	0.35082	-1.5044	-0.043612	0.82416	1.9122	0.80163	1.1233	0.62557	0.12808	0.48703	0.55038	-0.77908	0.66878	-0.5222	-0.25334	-0.51142	-0.091134	-0.85234	0.067275	-0.26553	-0.88359	2.5384	0.78013	-0.41337	0.79358	0.80754	0.11021	0.17601	-1.7118	-1.1175	0.1011	0.0962	0.21908	-0.46629	0.83898	0.26408	0.23346	0.43549	-0.55243	-0.67694	-0.6865	-1.3213	0.62025	-0.35673	0.43601
-4.2165	0.12953	2.002	1.3573	-1.7314	-0.92075	-0.69313	-0.65911	-0.082621	0.82864	0.92356	0.35645	0.45895	-0.091246	1.0245	0.18277	-0.14615	0.27549	0.1467	-0.8953	-0.39733	-0.82938	-0.7023	-0.39644	0.14367	0.60724	0.42618	0.61457	0.23146	-0.16317	-0.39538	-0.42113	-0.95097	-0.3894	-0.76502	0.63884	0.2232	0.31632	0.25747	-0.10276	-0.015882	-0.19156	0.4718	-0.22324	-0.21389	-0.22127	0.11053	0.48276	0.10093	-0.4284
2.448	1.0483	-2.0668	-0.49076	-1.868	-0.60958	-1.5475	-1.2324	0.27437	0.52443	-1.3889	-0.9173	0.28969	-1.3536	1.2642	-1.2551	0.53867	0.26152	0.47632	-0.2397	0.59658	0.64295	-0.085176	1.4564	-1.6299	-0.30422	-1.8337	-0.31465	0.45953	0.54507	-0.59422	-0.16863	1.4602	-0.053554	0.80573	-0.39015	-1.0902	-0.41769	-0.098157	-0.67791	-0.19197	1.3971	-1.1024	-0.083753	0.64422	0.67863	-0.56508	-0.47081	0.3767	-0.13343
-0.21664	1.4746	-1.9762	-1.1617	-2.1759	-0.69652	-1.5572	-2.1054	0.07935	-0.26388	-0.41757	-0.63407	1.2018	-1.3722	1.0794	-0.75274	-0.18119	0.016124	0.47092	-0.43152	-0.29911	-0.25992	-0.26927	0.42168	-0.30335	0.054821	-0.022563	0.21677	-0.066142	-0.33162	-0.60689	0.084692	0.78528	0.26715	-0.76934	-1.3602	0.13791	-0.34346	0.25898	0.33857	-0.99848	0.66594	-0.2418	-0.0025009	-0.57637	-0.62878	-0.48188	0.10546	-0.31542	0.64382
-0.87425	0.4318	0.081123	-1.4002	-2.1353	-0.62586	-1.6897	-0.65915	0.14313	0.84346	0.21003	-0.57464	-1.0275	0.62344	-0.70499	0.19009	0.4769	0.8305	-0.50264	-0.2495	-0.97599	-1.1628	0.76183	-0.46913	-1.7819	0.12504	0.050815	-1.253	-1.5321	-0.48255	-0.41893	-0.034496	0.1563	0.7429	0.24911	0.39035	-0.21916	0.79289	0.042818	-0.28773	-0.49507	0.53322	-0.098681	0.30833	-0.35463	0.17236	0.91657	0.24909	0.27179	-0.16594
-4.5664	0.37667	1.0809	0.55139	-2.953	-0.82832	-0.42747	-1.0193	-0.47559	-0.77958	-0.24674	0.77267	-0.26551	0.060087	1.0132	0.23262	-0.31176	0.75081	0.50735	0.1094	-0.15423	-0.88796	0.30984	0.2205	-0.75363	0.22595	-0.18295	-0.015959	-0.40525	0.43135	0.51473	-0.1523	0.68146	-0.60972	-0.025829	-0.038087	-0.58758	-0.34699	0.40676	-0.19393	0.30058	-0.27724	-0.9825	0.3137	-0.4425	-0.36617	-0.2167	0.17495	-0.2179	0.013622
0.98669	-4.4956	-1.1218	0.2866	-0.016195	-1.4683	0.87031	1.8844	-0.58711	1.0274	2.9995	-0.11947	0.48451	-1.2706	0.62475	0.16459	-1.2318	0.35425	0.27937	0.56291	-1.5084	1.7205	1.0853	-0.98459	-0.44125	2.0053	0.61626	-1.0417	-0.43926	1.7786	0.83231	0.98908	-0.1632	-1.0396	0.59764	0.088333	0.11508	0.83009	-1.4813	0.80418	0.96883	-0.074964	0.56989	0.19316	-0.31538	0.84701	-0.072129	0.95616	1.5506	-0.49548
0.7906	-3.5776	0.25112	1.021	0.62598	-1.1344	1.216	-0.91889	1.0173	0.36394	2.0956	-1.194	-1.4078	-2.2236	-0.17118	0.26448	-0.98737	-0.75515	0.53825	0.34781	-2.2911	-0.35458	0.19436	0.48871	-0.030215	0.22084	1.1276	1.7917	-0.27667	-0.12499	-0.4369	1.4641	-0.86166	-0.8819	1.5686	-0.26203	-0.23735	0.45408	-0.86852	1.8567	-0.033121	-0.48877	0.91957	-0.032852	1.4543	-0.39851	-0.1407	0.10171	-0.28109	-0.6661
-1.5117	-3.9453	0.88775	-0.32582	-0.17529	-3.3386	0.50918	-0.24084	0.88334	0.22313	-1.0951	-1.9508	0.025552	-2.042	-1.4225	-0.457	0.51059	0.30626	0.64502	0.94671	-2.049	-0.79493	-0.55265	0.93622	-0.19888	-0.10903	0.52455	0.2551	-1.5672	0.48627	-1.3994	0.082882	-0.2767	-1.7488	1.1337	0.07888	-0.056513	-0.40414	-0.30464	0.20598	1.2634	-0.74572	0.90684	-0.02262	0.44879	-0.31748	0.64054	-0.39745	0.26421	-0.0351
-7.7633	-0.56706	1.8387	0.49515	-1.5895	-1.3788	-0.15075	-0.17699	0.039157	0.28643	0.061676	0.24787	0.21379	0.23717	0.49222	0.34257	0.23164	-0.32355	0.28698	-0.31508	-0.11232	-0.38808	0.03826	0.22017	0.027193	-0.026134	0.2224	-0.33183	0.053436	-0.5304	-0.19063	-0.14613	-0.12319	-0.16417	-0.33469	0.23088	-0.57047	-0.073687	-0.19448	0.14798	-0.081915	0.56702	-0.001839	-0.21008	-0.05865	-0.14144	-0.15074	-0.032209	0.41131	0.26503
6.8595	3.3121	-0.31337	1.0081	4.3308	-1.9216	-0.971	-1.893	-0.91352	1.202	-0.21978	0.074503	0.048756	0.51996	-0.12239	0.98358	2.2198	1.5364	0.66769	1.4557	0.36606	-1.122	0.4629	-0.80835	0.77363	0.81475	0.18793	0.77187	-2.0784	-0.97316	-0.68152	0.43234	0.55686	-1.7196	-0.058194	2.1125	-0.9711	0.18575	-0.88145	0.024341	0.18582	1.1101	0.072509	1.0166	1.326	-0.30512	-0.25703	0.97938	-0.076242	0.8462
7.6869	1.7219	-1.2858	0.63922	4.4852	-2.8937	-2.7441	0.78511	-1.7778	0.21822	-0.55666	1.0453	1.081	1.0012	-0.7039	1.3024	0.92325	1.7725	1.1008	0.69167	0.8825	0.23409	0.9944	-2.2471	1.4082	-0.43225	0.2693	1.6877	-1.7679	-0.13372	-0.56782	-0.94876	0.014682	0.22655	-1.3373	1.059	-0.43998	-0.37246	-0.32891	0.7699	-1.291	0.95771	-0.46977	0.18665	1.3863	1.2116	-0.78755	0.85926	-0.12549	-0.70885
1.9433	-0.96653	0.38924	-2.7902	0.064552	-0.38749	-1.7916	-0.54625	-1.3201	1.6588	-1.0035	1.7889	-0.66397	2.1859	0.82611	-0.26766	1.3062	0.41299	-0.42751	1.6815	-0.93082	-0.88808	-0.32421	-0.32574	1.1305	0.46925	-0.77689	0.46211	1.4043	-1.1285	-0.14068	-1.6902	-1.2575	1.3787	-0.50074	0.47882	-0.27356	1.0196	-0.10169	-0.4727	-0.47423	0.2863	0.15003	0.37461	-0.17173	-0.43977	0.72475	0.4033	-0.77061	1.1868
-6.6104	0.14517	0.57453	1.5146	-0.38269	-1.9139	-0.12331	0.17429	0.31731	-0.46048	-0.26393	-0.19969	-0.10418	0.48077	0.3975	-0.16937	0.72708	-0.40654	0.1826	0.1254	0.36275	0.20486	-0.49368	0.16033	0.71516	-0.30583	0.25016	-0.44843	-0.32532	-0.48762	-0.27536	0.33029	-0.14549	-0.17649	0.034318	0.040887	-0.6116	0.13321	-0.45079	0.44046	-0.48509	0.5135	-0.19969	-0.51454	-0.094885	-0.10564	0.074784	-0.058068	0.57104	-0.092128
7.6158	1.1203	3.6935	-1.7596	-1.5976	3.48	-1.4122	-0.86702	0.93449	0.5901	1.0717	-1.3661	-1.1535	-1.0815	-1.4394	-1.2279	0.028343	-0.45875	1.1288	-0.94304	-0.0017471	0.15198	1.196	0.49753	-0.22882	-0.97975	1.4608	-1.0456	0.28532	0.46365	-0.91049	-0.095791	1.8518	1.1682	0.099426	0.79693	-0.081523	0.39284	-0.15016	0.089034	0.35472	0.38711	0.11905	0.61174	0.69389	1.038	0.90804	-0.85656	0.40719	0.28098
7.4738	1.2838	0.44748	2.8417	-0.083594	0.12872	-3.1952	1.5293	1.0282	0.0086063	-1.3785	1.051	1.0389	-1.8849	-0.58862	0.57115	-3.1096	0.22507	1.1027	2.1446	0.19468	2.0217	-1.0895	-0.8475	-1.1358	-0.21583	-0.63414	-1.1262	1.3851	1.4484	0.27371	-0.28021	1.726	0.87948	-0.99705	-1.8682	0.35666	1.2176	-1.0086	-0.141	1.0684	-0.29777	0.66432	-0.81481	2.0772	0.5747	-1.384	-0.24281	0.77533	0.28032
8.1018	4.1981	1.9329	2.7439	0.74144	-0.37195	-0.15367	2.4687	-1.8579	0.81474	-2.0355	0.67377	0.64834	0.071997	-0.21368	0.38335	-1.2723	-2.036	0.48233	1.6955	0.31492	4.1479	0.087989	-0.60064	0.60204	0.72652	-1.6816	1.886	0.64026	-0.9481	1.4646	-1.1009	-0.52548	-0.012483	0.2059	-1.2474	1.1011	1.2182	-1.1878	-0.34109	-0.4338	-0.8224	1.4897	0.98331	1.0673	-0.39403	-0.63021	-1.3146	0.67491	0.87789
-2.4725	1.507	1.3695	2.7255	-3.1649	-0.22976	0.71746	0.30278	-0.32411	0.41296	0.74808	0.56919	0.42671	0.069901	0.34042	0.18912	-0.018171	-0.54406	0.64957	0.76947	0.37195	0.25732	0.3924	-0.41409	-0.21732	0.1328	0.37103	0.83462	0.27314	0.49294	-0.036249	0.48258	0.28309	-0.077655	0.3415	0.36822	-0.56307	-0.83384	-0.18931	0.88081	-0.64371	-0.77562	0.70607	-0.011698	-0.10056	0.33997	0.6134	-0.21549	-0.40818	-0.4756
4.6178	-0.83246	-1.9632	-0.85989	0.046365	-1.3872	-2.5868	-0.5856	-2.2478	1.0216	-1.0173	1.1829	-1.2277	0.53156	-2.6626	-0.048649	-2.0696	0.78561	0.68436	-0.16168	0.073361	1.5779	-1.0911	-1.1342	-0.048336	-0.17639	-0.57303	0.36366	-1.5763	-0.084152	-1.4953	0.010005	-1.6816	0.097074	-0.99132	-0.68278	0.22694	-1.2661	-0.38666	0.66222	0.36849	-0.40133	-1.1155	0.66701	-1.1271	-0.22456	-0.4755	0.38885	0.69168	0.019517
8.7324	1.1027	1.4503	-0.26401	0.44851	2.4442	0.0030055	-1.409	0.15816	0.34348	-1.7805	0.69274	-1.2857	0.89038	-0.90549	1.3761	-0.38793	-0.50691	1.8855	-0.78189	0.90427	1.1479	-0.87162	-0.4624	-1.2571	-0.53249	0.031314	1.0067	0.31182	-0.52516	-0.59624	-0.10557	-1.0059	0.11561	0.22361	0.028505	0.082002	-0.32868	0.68675	0.23813	-0.62481	-1.4091	-0.46602	1.5804	0.94406	-2.0238	1.9621	1.4692	0.20799	-1.4433
2.8599	-1.5931	0.87112	-0.48316	0.19542	-1.3259	0.69035	0.17066	0.67025	0.79667	-3.0236	0.11384	0.27682	-1.2099	-0.68991	-0.57044	0.56411	0.69421	-0.45527	-0.44026	0.5831	0.29397	-0.32433	0.20101	-0.91632	0.17707	-0.35964	1.1761	0.35865	-0.10879	-0.40389	0.17988	-0.17484	-0.18172	1.0427	0.51734	0.64235	0.12791	-0.0046653	-0.64266	0.53108	0.41769	0.028927	1.3248	0.87883	0.2972	-1.2198	-1.2553	0.68977	-0.35177
-6.6325	-0.61785	2.6292	-0.20999	-1.2652	-0.16706	0.19813	-0.86433	-0.038921	0.69534	-0.18727	0.33071	0.5371	0.22726	0.080819	0.67677	-0.23693	-0.11494	0.46266	-0.71615	0.15463	-0.17532	0.088484	0.034925	0.21504	0.39279	-0.23565	-0.16978	-0.016974	0.012306	0.066658	0.32929	0.26407	-0.12665	-0.06296	0.03351	-0.35929	-0.023303	-0.30535	0.24622	0.34394	0.3881	-0.13307	-0.35785	-0.11831	-0.048574	-0.076411	0.12607	0.0053058	0.20469
4.2373	-3.3581	0.81098	-0.17854	0.84116	0.35429	-1.8501	1.2673	-1.8931	1.6877	-0.83809	0.045127	-0.73757	-1.4928	0.073227	1.8808	0.65214	-0.080199	-1.3207	0.57016	-1.6706	0.59012	-0.72459	1.8678	-0.5253	-0.70956	0.14551	0.83035	-1.3057	-0.35123	0.59429	-0.30692	0.71832	-0.2112	0.51083	-0.69682	0.97728	-0.66709	-1.0385	-0.031128	-0.29792	0.65215	-0.0065404	0.23508	-0.83622	-0.18016	-0.79344	-0.28401	-1.0326	-0.084354
7.1998	0.025313	4.9522	1.231	4.1445	0.9868	-0.24683	-0.3304	-1.9526	-0.080208	-0.98635	-0.14121	-1.5071	-1.0922	2.2902	1.7482	2.8617	-0.62982	0.49425	-1.3393	0.83272	1.7976	1.2888	-0.98444	-0.94456	-0.14328	1.2473	-0.068704	0.55471	1.0388	-0.31821	-3.3683	0.51029	-0.76067	0.59099	-0.55781	1.2802	-0.13976	1.4895	0.34518	1.6335	0.064018	-1.1234	1.0549	0.2873	0.0031116	-1.3962	0.84658	0.28913	-1.2379
6.5737	-1.2613	2.5672	0.79565	3.4047	0.32264	0.72657	0.78022	-0.87874	0.35316	1.0627	0.086216	-2.9212	0.77405	1.349	0.74274	0.095703	0.98035	-0.6614	0.51224	-1.5904	-0.83013	-1.6995	-0.40221	-1.9586	-1.6757	0.2662	0.77444	0.11262	1.8174	0.43525	-0.38523	0.71284	0.17516	-0.1862	-1.5595	-0.19785	1.7764	0.090133	-1.0175	-0.082051	-0.016798	-0.38448	-0.21675	-0.66929	-0.24417	1.5726	0.24705	0.94331	0.97788
-2.7455	-0.21373	2.798	0.83053	-0.48514	0.39981	0.19281	-0.091211	0.20817	0.75923	0.84884	0.29078	-0.28963	0.9612	1.1917	-0.23757	-0.38665	-0.38534	0.53102	-0.29871	0.10936	0.013602	-0.40421	0.29836	0.020353	0.44126	-0.48166	0.44784	0.34893	-0.87513	-0.007232	-0.223	-0.43796	-0.024329	-0.026623	-0.2165	-0.32386	0.13788	0.61832	0.13496	0.51057	-0.37935	0.08034	0.39613	0.22288	0.12294	0.64878	0.37188	-0.27994	0.36279
7.3335	-1.2888	-0.26325	1.6317	-0.95213	-0.070964	2.0421	0.99679	4.5225	-1.5082	-1.2512	0.53763	-3.1971	-2.6356	-0.82492	-0.50119	-2.1233	-0.63626	-0.19383	-0.11623	1.2492	-1.1632	1.3454	0.55891	1.6862	-1.4712	0.4695	2.8469	0.19276	-0.16548	-2.0932	-0.2697	0.24779	0.50045	-1.6369	-0.75517	-1.2887	0.0043849	0.3145	-0.3885	0.24399	1.1457	0.93651	0.52891	-0.37123	-0.2578	-0.73873	0.47368	-1.0603	0.61185
6.4765	-0.86074	-0.48456	1.6702	-1.375	-0.54696	2.7489	1.6068	4.6832	-1.1669	-1.4743	0.47663	-2.7086	0.36707	-0.58351	0.36892	-0.27872	1.817	-1.1466	-0.86102	-0.66686	-0.14672	0.37947	0.98708	-0.37946	-0.1043	-0.6767	2.2577	-0.29455	-0.80629	-0.029007	0.26637	0.63544	-0.27521	0.1251	-0.91374	0.81634	-0.42945	0.56662	0.39362	0.26928	0.76035	-1.3719	0.52767	0.4975	1.0667	0.34807	0.63873	1.0633	0.093876
2.0789	-2.1144	2.1009	0.79381	-0.079509	-1.0124	-0.78783	1.1847	2.3376	-1.6673	-1.5111	-1.373	0.78921	-0.17297	-1.2319	0.72653	0.96634	-0.93758	-0.87924	0.48914	-1.7685	0.0042385	-0.99882	0.24416	-0.53475	-0.3946	-0.87116	-0.81816	0.72274	-0.63251	-1.0459	-0.066717	0.08181	0.086258	0.85201	0.35849	0.012015	-1.1584	-0.53076	-0.78073	-0.39424	-0.11886	-0.67808	0.9074	0.34951	-0.63994	-0.04221	-0.56123	0.42257	-0.025601
-6.5868	-0.36914	0.72419	1.2701	-2.2673	-1.2572	-0.62648	0.17711	-0.21461	-0.25261	0.5984	0.47389	0.4065	0.3786	0.85055	0.074139	-0.033403	-0.030615	-0.30263	-0.66144	-0.067795	-0.25282	-0.12092	0.05797	-0.041825	0.64008	-0.070926	0.21021	0.59708	-0.35393	-0.054914	-0.08017	-0.24402	0.032962	-0.43161	0.20957	-0.26176	0.030101	0.118	0.17182	0.12737	0.33084	0.067664	-0.045255	0.14134	0.21621	-0.22468	0.0093521	-0.22866	0.35357
8.6785	-1.5415	-0.073381	-4.334	-0.56012	1.5901	0.17421	-2.4593	0.25298	0.33172	1.0464	-0.33264	1.3936	-0.47319	0.26121	-0.16965	1.9107	0.15678	-0.10149	0.097032	0.17638	-0.35658	1.6083	0.049999	-1.2553	0.83535	1.4709	0.45001	-3.2341	-2.021	-1.812	2.3873	-0.27778	-1.856	-0.6957	-1.6623	0.85767	-1.3029	-0.03242	-0.28846	1.005	-1.6139	-0.42464	-1.5126	1.5731	-0.51114	-1.5956	0.25937	0.74811	0.058741
7.3481	0.51811	-3.6968	-3.7588	-1.4399	-0.72301	0.21974	-0.76446	-1.2131	0.29978	0.091272	-1.2471	4.1393	-2.3366	0.65134	-1.0038	1.6551	-0.85987	1.0552	-1.6582	0.13739	-0.011408	2.4962	-1.1865	1.5455	-0.051064	2.6869	0.17997	0.89145	0.39434	-0.1809	0.47366	0.97845	-1.1333	-0.89144	1.0736	0.80068	0.45643	0.19739	-0.31296	0.48801	0.60739	1.3468	-0.071703	0.48051	-0.90093	0.90942	1.1726	-0.71449	0.23161
4.1423	-0.21222	-3.6649	-2.1922	-1.2891	0.85419	-0.75016	-0.53145	-3.5684	1.2141	0.87174	1.2523	3.0666	0.37256	2.2836	0.78601	-1.3028	-1.9088	-0.58258	0.038194	0.0030626	-1.5216	-0.0059876	3.792	-0.16188	-0.94197	0.15516	-1.3377	-1.479	-0.72685	-0.65043	-0.58119	-0.42585	-0.83089	0.82055	0.86401	-0.73673	-0.29561	0.38637	-1.3761	0.055389	0.63133	0.19343	-0.43489	-1.1802	-0.53142	-0.33892	-0.59628	1.825	-0.45609
-5.7413	0.38602	-0.92251	0.57782	-3.0364	-1.1054	-0.38632	-0.7634	0.1969	0.97828	0.20632	0.86946	-0.16266	-0.40555	0.95361	0.29593	-0.93155	0.042151	0.75871	-0.77191	-0.15925	-1.0603	-0.063992	0.020478	0.34917	0.53116	-0.59311	0.4459	0.29138	0.15477	0.64224	-0.12716	0.57247	-0.036673	-0.040419	-0.35474	-0.95184	-0.10122	0.86705	-0.15621	-0.087134	-0.4963	-0.2098	0.21633	-0.0077163	0.51266	0.022808	0.14837	-0.30347	-0.34908
8.8228	1.6197	1.0731	-3.7154	1.2862	-1.6235	3.9204	-0.69683	0.354	-0.029365	-2.081	-1.3579	0.61644	1.1647	1.072	-2.7987	-0.59369	0.32651	1.4661	-1.8519	-1.2947	0.95345	-0.94871	-0.46287	-0.89361	-0.95966	0.51397	2.3354	0.26227	-0.11906	3.8958	0.012494	-0.023644	1.3591	0.19696	1.2125	0.071266	1.2339	-1.7623	-0.83186	-0.3129	1.3238	0.23215	-0.11852	0.38675	-0.72328	-0.49699	-0.51721	-0.0019355	0.91147
6.4819	0.80423	-0.14122	-4.1308	0.44764	-3.9044	1.6785	-0.10925	0.80861	-0.74464	-3.6238	1.3058	0.95576	0.57216	0.20705	-2.0665	-1.6054	1.3991	0.70195	-1.9146	0.54807	0.15426	-0.46771	1.2792	-0.80596	-1.0968	0.85598	-0.25267	-1.3727	0.0007287	0.99659	-0.96841	0.26685	0.73819	0.12398	1.7898	0.098169	-0.8637	0.70887	-0.50187	0.97377	0.56788	-0.1748	-0.2303	-1.0755	0.53734	0.22587	0.09101	0.40726	1.2225
7.2387	2.6092	1.6358	-2.8067	2.6018	-4.5618	3.515	3.078	-0.89615	0.32733	-1.1474	-2.5723	-0.93339	-0.51335	1.0029	0.11363	-0.73061	0.10736	-0.44998	0.47399	-0.10095	1.5691	0.35517	0.59631	-0.1579	0.26746	0.0043869	-0.59155	1.7164	-1.3507	0.35426	-0.39284	-0.85223	-0.37337	-0.33797	-0.71337	0.55067	-0.26272	0.047114	0.50727	-0.20798	-0.89923	0.40403	-1.3208	0.99137	-1.0107	0.077473	1.506	0.76769	-1.2127
-4.7914	-1.0059	0.53061	2.0108	-3.2798	-1.3561	-0.23102	0.27361	0.59844	-0.79477	0.03434	-0.12439	-0.58594	0.44871	1.0714	0.63963	-0.60134	-0.073498	0.56194	0.42664	0.41473	0.81145	0.18667	0.037509	-0.12732	0.1147	0.15149	0.55355	0.38995	0.41898	0.45497	0.58157	0.17502	0.079484	0.21117	-0.70026	-0.086956	-0.44506	-0.5972	0.55566	-0.30316	0.052929	-0.040774	0.32878	-0.28706	0.87303	0.8385	-0.3694	-0.066357	-0.30503
6.0295	-2.1051	-0.52593	-0.96612	1.0428	0.19272	-2.7801	0.81367	-2.0074	1.2069	-0.97929	0.26281	-2.2077	0.79245	0.72669	-0.48469	-1.3732	-0.97139	0.17381	-0.72955	-1.0329	1.2987	2.4334	0.2611	0.094208	-0.077019	-0.12153	-0.41274	-0.766	0.25069	1.3408	-0.59318	0.34323	0.75141	0.39646	-0.60479	0.68877	0.56966	-0.77998	-0.17799	-0.76472	-0.3945	0.23286	-0.30525	0.04384	-0.031252	1.7223	-0.60574	1.018	-0.30809
5.7737	-2.3409	-1.4929	-0.09324	1.5898	-0.24966	-2.1228	-0.87941	-1.4669	-0.78261	-0.75985	-0.53497	-1.1956	1.6933	-1.3403	0.099543	-0.62873	-2.2261	0.62732	-0.48084	0.22078	2.6294	1.5511	-0.59212	-1.1392	0.52821	-1.4189	-1.0698	-0.96557	-1.1367	0.50483	1.0272	-1.1771	0.64697	-1.1912	-0.18612	-1.2804	1.7166	0.36111	0.29086	-0.16468	-0.57959	-1.0724	-0.5749	0.50299	-0.49726	-0.3819	-1.2949	-0.23112	-0.35636
5.8625	0.51266	-2.4841	-1.8224	-1.1861	-0.23154	-1.1192	-3.1318	1.0794	1.5129	-2.6299	-0.11533	-2.6683	1.5881	0.40695	-0.22793	1.3896	1.4116	1.5778	0.45112	-0.45469	-2.4028	-0.55633	-0.086124	-0.52635	0.76598	0.060236	0.78838	1.2741	-0.48952	-0.25259	0.35119	0.2791	0.50496	0.99176	0.88133	0.048116	2.0539	-1.9332	1.7664	-0.33679	-0.58556	-0.23484	0.83262	-0.37854	-0.51148	-1.0666	0.90646	0.68695	-0.29045
-4.0251	1.3163	-0.91889	0.72556	-3.6702	-2.4074	-0.7334	-1.3253	0.41804	1.3743	-0.5495	-0.98903	-0.11806	0.11071	-0.4701	0.83743	0.014246	0.38688	1.3173	-0.21537	-0.30166	-1.1992	-0.10373	0.30322	0.26828	0.25863	-0.82374	0.35055	-0.34023	0.39314	0.50025	-0.42017	0.079783	0.68685	0.2313	-0.40501	-0.14688	-0.93414	-0.014709	-0.25451	1.032	-0.7589	-0.3011	-0.65931	-0.8535	-0.6144	0.0025618	0.071023	0.34986	0.346
0.46976	-0.88786	2.373	2.3781	1.3872	-0.73127	-0.17336	-1.1913	1.6727	0.40534	-0.14553	-0.54194	-1.0658	-1.3147	-0.52187	-0.94221	-0.65642	0.77831	-0.36165	-0.15281	1.0577	-1.1314	-0.35682	1.1397	0.021486	0.13113	0.3041	1.5009	-0.28689	-0.90624	0.062261	-0.14609	0.21795	0.69796	-0.5965	-0.2606	-0.83835	-0.15063	-0.1952	-0.77314	-0.30827	-0.21047	-0.79	1.0313	-0.58113	0.090037	0.25025	-0.98505	0.14755	0.85357
2.0266	-1.0693	3.8666	-0.35178	-0.52082	1.0993	0.77147	0.81211	2.0208	0.49527	-0.25848	-0.80569	-0.38094	1.1928	0.26591	-1.3042	-0.85383	-0.01538	0.51863	0.038982	0.0041186	0.63553	0.3446	0.92231	-0.84871	1.4672	1.4266	-0.039975	0.033093	-0.70177	1.3131	0.49394	0.1019	1.301	-0.31142	1.1912	-0.0932	0.21919	0.34587	-0.32011	0.72121	0.71494	-0.4707	0.80016	-0.60057	-0.074481	0.78892	-1.2941	-0.01748	0.12773
3.9402	-2.9877	2.2211	0.25593	1.7374	-1.249	0.025824	0.41668	-1.0783	-0.42002	-0.70025	-1.1823	0.64744	-0.19581	-0.25717	0.40178	0.48419	1.2441	0.90628	0.98679	0.82889	-0.23785	-1.6668	-0.80235	-1.2018	0.60608	0.034351	-0.58818	-1.0631	-1.2907	0.04752	-0.59778	1.1805	2.0049	0.29949	1.5628	0.20312	0.12709	0.4667	0.18535	0.75848	-0.87766	1.1359	0.5233	-1.2188	-0.5392	0.60698	-0.64162	2.0232	0.38814
-4.2623	-1.2258	2.1176	0.73622	-2.5818	-1.4077	0.6317	-0.30373	0.78917	-0.27158	-0.44964	-0.50667	-0.20262	0.31069	-0.14384	0.029888	0.83467	-0.14837	0.84121	1.1066	0.42843	-0.25552	0.026626	-0.093875	0.16822	-0.5249	-0.28172	-0.29689	-1.2525	-0.22286	0.19405	-0.25281	0.44071	0.18181	0.07064	-0.31645	1.0353	0.067715	0.043992	-0.062774	0.24781	-0.058357	0.44661	-0.038333	-0.62422	-0.13447	0.065813	-0.07195	0.1175	0.029729
-10.931	0.69041	-0.86105	-0.62713	1.5781	0.90413	0.25559	-0.4702	0.5499	0.80954	-0.55379	-0.34235	0.31081	-0.029029	-0.4225	0.88445	-0.73456	0.16369	-0.56711	-0.36237	-0.28009	0.24104	-0.064505	-0.18944	0.55528	0.34513	0.00055169	-0.15783	0.17636	0.37551	0.069899	-0.15689	-0.080177	-0.096221	0.16189	-0.067073	-0.1362	0.1124	0.13518	-0.17826	0.12289	-0.32618	-0.072754	-0.0091068	-0.25548	0.17993	0.098484	-0.019856	-0.08957	-0.15913
-10.948	0.77423	-1.0729	-0.42141	1.5296	1.0603	0.21532	-0.042249	0.30308	-0.10276	-0.52149	-0.28555	0.3687	-0.0030527	-0.084261	-0.31288	-0.31578	0.49374	0.15217	-0.0093663	-0.48148	0.10701	0.0076956	0.17691	0.65181	0.11729	-0.20632	-0.029519	-0.099589	-0.10089	-0.30936	-0.12384	-0.3663	0.27789	0.25179	-0.19411	-0.28712	0.23663	0.14701	0.045403	0.030167	0.046923	-0.0031778	-0.073512	0.052071	-0.097853	0.084895	0.28808	-0.035677	0.047484
-10.885	0.78196	-1.0623	-0.54991	1.3656	1.1187	-0.3335	-0.16345	0.21327	0.44691	-0.06361	-0.2862	0.094254	0.1007	0.0099009	0.21423	-0.31855	0.2856	-0.063192	-0.128	-0.62468	-0.16559	-0.031957	-0.029279	0.094231	0.2584	-0.20861	0.26888	0.31128	0.047131	-0.092126	-0.34153	-0.471	0.010337	0.00096099	0.25747	-0.05089	0.009882	0.25124	-0.03049	0.19192	-0.25084	0.081196	-0.018499	0.0075782	0.0080499	0.03347	0.1417	-0.24502	0.066829
-10.718	0.365	-0.41622	-0.14921	0.72368	-0.14327	-0.54352	-0.47181	0.18411	0.6213	0.034222	-0.34544	-0.035852	0.094937	0.14791	0.65656	-0.16024	-0.0094336	0.032874	-0.38936	-0.50495	-0.41054	0.046775	0.15726	-0.67901	0.39833	-0.073587	0.40185	0.31826	0.040413	-0.0768	-0.3443	-0.39553	-0.44568	-0.47842	0.96073	-0.016084	-0.51151	0.16788	-0.14859	0.29274	-0.20803	0.2054	-0.12791	0.15879	0.19137	-0.13184	-0.13257	-0.25894	0.19653
4.8167	0.93161	0.96344	-1.0472	2.2212	-2.4538	-0.10438	-2.3085	-0.1475	-0.60657	-0.92587	3.0533	0.74718	-1.8933	-0.89047	-2.2368	-1.7805	-1.1331	1.1212	-0.62564	0.706	-0.23311	-0.17055	0.36468	-1.9235	-0.22118	-1.7579	-1.1437	0.8035	1.6323	0.30066	0.11009	-1.6676	1.4466	0.28912	-0.94289	0.16261	-0.033817	-0.55866	-0.61776	-0.39725	0.52162	0.21564	-1.2643	-0.47896	1.5924	-0.51645	0.35989	-0.049886	1.0929
13.34	9.8215	0.2145	-1.485	7.0174	-5.9908	1.3718	-0.44152	-0.40222	-0.88562	0.25609	-1.5782	1.0513	1.8054	1.5318	-1.7438	1.0854	0.29839	-1.8123	-1.0257	-2.7329	0.77233	1.7012	-1.7753	0.53069	-0.042361	-3.427	1.197	0.014493	1.2454	-1.2579	-0.28541	-0.65512	-0.20634	0.80332	1.2883	-0.078277	0.21952	-2.2815	-0.468	1.3215	-0.72194	-0.11874	-0.22574	-0.38856	0.97068	0.81332	1.4486	-0.46477	-0.10093
6.2903	-1.9561	-2.9454	-2.4108	-0.36385	-0.2245	0.16175	-2.4064	-1.7939	0.53481	-3.4253	0.21999	0.53288	-0.59108	2.1012	-1.9132	-3.4559	0.40944	-0.562	2.0473	-1.0729	-2.1253	0.62481	-1.0431	-0.017355	-0.078345	-1.4953	-1.7617	1.3051	0.059161	-1.7465	0.33382	-0.55588	-1.2873	0.89083	0.40973	0.53978	-1.2942	-0.10898	0.61806	0.95357	-0.015644	-0.46224	-0.52883	0.40727	0.52565	0.035939	-0.55848	-0.44903	0.23133
1.0682	4.8637	-0.60989	-0.27011	1.0163	-3.9972	-0.97688	-0.45065	-0.066071	-1.0004	0.62746	0.0011207	-1.1551	0.6579	0.91219	1.147	-0.36467	0.67238	-0.29665	0.11974	-0.82993	0.72334	0.16379	0.72983	1.6768	-0.25088	0.51773	-0.02054	1.347	0.19215	-0.35891	-0.356	-0.40389	0.5602	-0.027233	0.32986	0.38753	-1.4489	0.031652	-0.35515	0.59795	-0.28044	0.17751	-0.44651	-0.0031389	-0.040475	0.32219	-0.9343	0.1018	-1.2163
2.2445	-0.37594	3.9566	-2.842	-1.1297	1.1534	-0.037206	0.3002	-1.1628	-0.18427	0.4823	0.54463	1.0646	-1.6691	-1.0006	-1.1237	-0.52801	0.16651	-0.53513	-1.5438	1.2693	0.55699	1.1823	-1.073	-0.46688	-0.44137	0.55924	0.66588	0.60909	-0.23225	-0.66087	-0.18392	0.0092624	-0.01916	-0.4767	-0.66454	0.30407	-0.24412	-0.21359	-0.14386	0.17924	0.2486	0.21253	0.26061	1.5905	0.90797	1.3224	-1.1802	-0.55162	-0.76831
6.8373	2.6407	1.1958	-0.29071	2.7881	-1.5005	-2.3463	0.11036	-1.5811	-1.1557	-1.0681	0.5941	-0.11933	-1.6529	1.1804	0.73625	-0.18463	0.17993	-1.2807	-2.3448	0.56778	-0.69163	-0.27554	-1.054	-0.032441	-0.023321	1.6349	-1.0039	-0.34486	-0.46491	-0.46334	0.090678	-0.34659	-0.045001	-0.79287	0.31976	1.1013	-0.53898	-2.0078	-1.096	1.2612	-0.34986	-1.2833	0.60654	0.77953	-0.11257	-0.084484	-0.98524	0.85038	-0.76155
8.042	4.7691	0.96509	-0.17722	3.8156	-2.6526	-0.24472	0.86969	0.6704	-1.304	1.4798	-1.5031	-0.70358	-0.41145	0.46423	2.2376	0.52616	-0.61287	0.94887	-0.55636	0.65102	-0.45401	-1.9873	-0.78353	0.67327	-0.4246	2.6214	-0.99874	-0.48031	-0.84959	-0.68612	0.4403	-1.4265	0.64966	-1.8292	-1.0224	-1.3423	-2.2041	1.963	-0.57229	0.85771	-1.2095	-0.26187	0.36948	-0.62445	-0.67272	0.32426	-1.4501	1.1496	0.6331
-3.7031	-0.27673	2.5114	0.41648	-2.7309	-0.70959	0.83717	-1.0254	0.40111	-0.074316	-0.12121	-0.11973	0.60092	0.45725	-0.33702	0.078234	0.90158	-0.27205	0.93037	0.87429	0.48997	-0.11655	-0.37937	-0.21846	0.14632	-0.32553	-0.49438	-0.51812	-0.84842	-0.4237	-0.032069	-0.7193	0.6223	0.61078	0.26432	-0.52901	0.80566	-0.10677	-0.41249	0.00088749	0.60565	-0.2233	0.27541	0.25887	-0.18084	-0.42632	-0.09572	-0.096791	-0.2519	-0.064646
5.6137	-2.8908	1.3496	-2.7724	1.5583	0.23597	0.52597	0.057266	-3.266	1.2195	1.0065	-1.8348	1.83	-0.8597	-0.39382	-1.3132	-0.89446	0.38693	0.13299	0.88167	-0.55728	-1.1795	0.071016	-1.1367	-0.433	0.59233	-0.086731	1.724	0.42862	-0.41315	-1.5064	-0.20616	0.38196	-0.5941	0.27139	-0.096533	-0.025267	-0.28387	0.33415	0.88593	0.6909	0.73032	-2.1353	-1.4887	0.612	1.5083	-0.081834	-0.79385	-1.2572	0.062526
5.7223	-2.54	0.70592	1.2806	3.3296	-0.76943	-2.5022	-0.55505	-2.0218	0.10712	0.27701	-1.4467	-0.087556	1.0905	1.0035	-0.35564	-0.83028	0.41797	-0.19874	-0.80666	0.13004	-1.8483	-1.8642	-0.025936	0.57181	0.4596	-0.43703	1.1099	0.292	0.36818	1.1248	0.58933	0.99117	0.544	-0.27296	0.18526	0.46051	0.53032	-0.11353	1.0063	-0.25879	0.42608	0.61761	0.65039	0.29571	0.32369	0.56742	-0.4461	0.069585	0.72391
1.6483	-2.5112	1.5692	-1.2384	-0.16733	-1.0004	0.472	-0.71908	0.93167	-0.5926	0.37015	0.038973	1.2567	0.27715	-0.29668	-0.48683	-1.0898	-1.2745	0.086822	0.18868	0.46576	0.11891	-0.63453	-0.24593	0.035407	0.83116	-1.0176	0.70615	-0.59517	0.13221	0.50813	0.078479	1.3802	-0.12706	0.78655	0.16589	1.4041	-0.86935	1.3376	0.92743	0.35896	0.76814	0.61916	1.184	0.36465	-0.92831	-0.21888	0.27367	0.87711	0.63117
0.0022711	-3.2923	-0.54255	-1.3295	-0.26826	-2.3328	1.0237	-0.86883	-1.2353	0.55527	-1.0138	-0.76984	0.93585	-0.27665	-0.4552	-0.13151	0.2026	0.64587	-0.40063	1.6615	1.2228	-1.7293	-1.1361	0.052608	0.033309	-0.86761	0.98715	-0.20256	0.38295	-0.3024	1.5252	0.96695	-0.1924	0.70912	-0.31555	-0.58319	0.46614	0.40826	1.5396	0.30211	-0.099251	0.094424	-0.18983	-0.47788	0.11732	0.12122	0.057806	0.87772	0.11704	0.34292
-0.10157	-4.5927	-0.0097087	-0.36084	0.23046	-1.115	-0.74323	0.52747	-1.5056	-0.13579	-1.0535	-0.42421	0.10576	0.73238	-1.153	-0.26379	0.22318	1.1999	-0.58575	0.70561	0.77143	-0.031958	0.042791	-1.5747	-0.25521	0.056419	0.30547	1.0053	-0.57839	-1.2759	0.53293	1.4159	0.29568	-0.047345	-0.15917	0.25397	-0.94236	-0.26139	0.66744	0.13758	-0.26448	0.28107	-1.0571	-0.068691	-1.2166	0.50194	-1.4183	-0.098011	0.37642	1.1489
4.4007	-0.72811	1.0744	0.25866	3.0085	-2.2497	-0.66935	0.86825	-1.2565	-0.03117	1.1487	0.88439	-0.94072	1.2615	-1.2208	-0.30958	0.70344	1.5935	0.73232	1.1862	-1.5703	-0.64203	-0.62981	-0.6545	-0.30154	0.55668	0.12171	-0.048362	0.53297	1.6105	1.7352	0.24092	-1.0694	-0.53545	0.84096	-0.059268	-1.4699	0.53559	-0.22828	0.87142	-1.0881	0.50224	0.36394	-1.0321	-0.23918	0.3424	1.1151	-0.57862	-0.29551	0.27219
-3.8393	0.98653	0.24464	2.6307	-1.1326	-1.4479	0.24581	0.53155	-0.37957	-0.54228	1.1685	1.2274	-0.27853	0.67936	1.2878	0.17922	-0.12248	-0.46073	0.079192	-1.1035	0.23468	-0.4782	0.32189	-0.41524	0.85485	3.00E-05	0.61672	0.060788	0.4144	-0.49224	-0.29613	-0.31234	0.1476	0.15333	-0.15444	0.13326	0.029585	-0.35279	0.034509	-0.45552	0.036933	-0.44761	-0.24771	0.47864	-0.29374	0.026194	0.41067	-0.089667	-0.21466	-0.55478
2.4857	-0.94312	-2.5406	0.039816	-1.1765	-1.0276	-1.8071	-1.4303	1.0092	2.8577	0.46117	-1.0993	1.3381	-0.32128	1.2522	-0.49551	0.98703	1.2182	-0.29365	1.4079	-1.1833	-0.32594	-0.47972	0.51733	0.31817	-0.6485	-1.0336	0.026319	0.92367	-0.58128	0.52266	0.86748	-1.1123	-0.33471	-0.65102	0.030742	0.74617	0.14605	0.66189	-0.41417	-0.19857	-0.35599	0.53017	0.18452	1.0452	-0.46065	-0.19227	0.7117	0.26123	-0.67216
-0.44299	-2.0962	0.16246	2.0904	-0.77126	-0.95448	-0.76671	0.90081	0.32526	2.0985	0.37037	-0.82797	-0.35025	-0.5887	-0.26443	-0.3672	-0.27191	0.51756	-0.53179	0.13253	0.67462	0.41083	1.2289	-0.043717	-0.19025	1.0382	-0.72477	1.0753	-0.60506	-0.80665	-0.24352	0.67145	0.1347	-0.53937	-0.048978	0.59963	0.28643	-0.27879	0.76717	-0.77202	-0.27825	0.72699	0.50069	0.1426	0.56087	0.13303	-0.34052	0.17997	0.40348	0.075367
4.8559	0.15029	1.4104	7.6887	5.253	-1.3063	-3.4273	-0.37053	0.27732	0.42704	0.42993	-1.0406	0.81161	0.49097	0.61927	0.47285	-1.0677	0.36753	-1.1536	-0.55286	1.5316	-2.6948	-0.46272	0.36011	0.80365	0.29591	0.20457	0.7145	0.22383	0.086993	-0.86775	-0.21493	-0.68458	-0.2015	-0.29153	-0.88855	2.3587	-0.18791	-1.2595	0.054904	-1.6745	0.39702	0.066107	0.69301	0.13065	0.023752	0.040066	-0.24965	0.046577	0.20414
-3.2225	-0.25729	1.1384	4.3891	-0.70184	-1.0296	-0.76743	-0.47525	0.4389	0.28331	0.47439	0.54092	-0.13037	0.28225	0.60735	0.40022	0.68972	-0.20572	0.31851	-0.27477	-0.59207	-0.20877	-0.30293	-0.51288	-0.20746	0.28496	-0.64589	0.57924	0.30442	0.21362	-0.4481	-0.15468	-0.40787	0.86066	0.59573	0.64883	0.40245	-0.47598	0.14096	0.74033	-0.10774	-0.55177	0.13162	-0.31172	0.089751	0.30323	0.19909	0.51114	0.015063	-0.23246
3.9016	-2.9635	-0.031337	-0.20928	0.61076	-1.4848	2.33	0.86307	-0.019632	-0.70186	1.934	0.061553	-0.43035	-1.0452	-0.3786	1.1873	0.14397	0.49281	0.56635	-0.33621	-0.58547	0.64052	0.32888	0.48893	-0.47156	0.11466	0.46916	-0.73387	0.55669	0.7459	-0.04152	0.29571	0.12674	0.48842	-0.68208	-0.53273	-0.054586	-0.43482	0.55549	-1.449	0.48762	0.16896	0.095362	-0.08518	0.32242	0.30433	0.38258	1.8292	-0.17188	1.7363
1.5767	-3.1097	1.6993	-0.024923	0.31945	1.2637	2.0065	-0.32122	-0.80766	-0.041971	4.7355	-0.69572	-1.5421	-2.1125	-0.86666	-0.44102	-1.2233	-1.2559	0.13516	0.28049	-1.706	-0.24341	-0.94267	-0.60748	0.65651	-1.5672	1.8414	0.4708	0.69833	0.17508	-0.27844	0.38973	0.22014	-0.89716	0.47596	-0.83429	-1.6131	-0.013522	-0.43736	0.77812	0.33252	-0.04381	0.3367	-0.68994	0.22909	-0.45477	0.10792	-0.4171	-0.92853	-0.44131
2.4337	-4.2893	-0.26937	-1.1082	-0.4251	-0.36954	0.3002	0.68854	-1.8625	-0.78516	2.1094	1.0259	-1.5258	-0.58158	-1.4126	-0.71983	-2.572	-1.0858	0.0569	0.60413	0.96324	0.35806	-1.6061	-1.0759	0.90167	0.69178	1.4521	1.2629	0.84846	0.59467	0.29267	-0.070384	-0.24446	-0.70779	1.5231	0.27073	-0.60406	0.034732	-0.071513	-0.15112	-1.1962	0.43129	1.008	-0.40797	0.89658	0.33316	0.68326	0.79807	0.4732	1.0639
-5.4355	-0.44153	1.8933	0.74867	-2.6067	-0.82526	0.43729	0.31592	0.18176	-0.49395	1.1852	0.85725	-0.022641	0.43261	0.61658	0.16017	-0.70519	-0.28994	0.279	-0.089342	0.35103	0.23886	-0.10818	0.24708	-0.20244	0.22917	0.38848	0.016972	0.54705	-0.54811	-0.054525	-0.044386	0.67257	0.18045	-0.41636	0.12079	-0.16851	-0.027431	-0.4697	0.035617	0.4072	-0.028792	0.27953	-0.056344	-0.18279	0.26414	0.14548	-0.37674	0.55834	-0.32178
17.637	1.8161	-6.9707	-1.6576	0.27344	3.3324	4.0228	1.4735	2.5925	0.058661	-2.0416	4.7102	-0.21373	-3.113	4.8424	-0.038652	0.79522	-3.762	-0.33928	1.0552	0.11187	1.1891	-3.1534	-4.0589	-0.97024	0.98052	-2.2094	1.0307	-2.7182	4.8011	-1.2312	0.098264	-0.4739	-0.047291	-0.84646	1.5211	-1.1703	0.48924	0.10047	-0.73722	-0.72959	0.071404	0.59256	0.89088	0.57256	-2.0214	-0.28217	-0.93996	0.61625	0.42242
16.276	2.7457	-6.4054	-5.086	-1.0804	1.6134	0.84125	2.3114	4.1363	-2.6358	-0.74022	-0.70186	0.25291	0.43608	2.3627	0.63914	-0.31296	-3.0387	-0.39653	-0.56693	2.6182	0.71887	-0.55516	-0.70078	0.21501	4.5812	-1.5858	-0.70731	-1.6944	-0.81814	2.4425	1.5191	-1.3533	-0.325	0.63594	0.79284	0.45466	-0.77938	0.35606	2.158	0.50627	0.43272	-1.4676	0.09707	0.12541	-0.87783	0.41682	-0.4591	-0.52427	-0.081504
10.135	3.9793	-0.22591	-0.98857	2.1412	0.61132	-0.10438	2.2317	1.833	-1.6213	2.1782	1.7497	-0.49829	-0.010051	1.1993	3.133	-3.5426	0.89817	2.4966	1.2448	0.17203	0.64709	-1.9798	0.33433	0.86323	1.9103	0.54502	-0.67468	-0.21676	-1.5913	0.81548	-0.12359	1.6836	0.30414	0.057226	1.2597	0.063666	-0.65004	-1.3311	1.3895	-0.12366	-0.59841	1.791	-0.84597	-0.20649	-0.014466	0.13842	-0.22693	-1.6367	-0.28769
6.4023	-3.1717	-1.3048	0.80651	1.9104	0.49219	0.70997	-2.9507	-1.5047	0.30591	-1.247	0.98869	0.001481	2.4075	0.74066	-0.41894	-0.47768	-1.9947	-2.1109	3.1827	1.1655	-0.23606	0.86879	-0.76588	0.66419	-0.54134	-1.2218	0.30802	-0.098408	-0.37299	0.57966	0.57829	0.38362	-1.0604	-0.41791	-0.61004	2.0953	0.1071	0.77794	0.9	0.84061	0.096814	0.41789	0.71175	-0.33941	0.53512	-0.42858	-0.5179	1.0908	-0.61699
4.1504	-3.7087	-3.3334	-0.94814	0.99823	-1.6976	-0.29023	-2.7219	-0.058243	-0.1258	-2.0216	1.0461	0.15713	1.8979	-0.68819	1.6112	0.71916	-0.60605	-1.3587	2.7629	1.392	0.051634	-0.7579	-0.60229	0.10454	-0.042654	-0.076561	0.61189	0.60217	-0.30954	0.25043	0.93904	1.0892	-0.54872	0.52666	-0.11649	0.55523	0.62234	0.40814	0.70887	0.033622	-0.53954	-0.66408	-0.20693	-1.3263	0.28272	0.27443	0.63829	-0.37281	-0.54847
1.5297	-2.7266	0.28589	-0.50876	0.52912	-2.8833	0.60223	0.084139	0.50155	-1.4721	-2.988	-1.9168	0.13642	0.25161	-1.7923	-0.6466	0.19862	-0.14709	0.12121	0.77703	-0.55471	-0.11531	-1.0014	0.45284	0.95141	-1.1728	0.021916	0.34167	0.41055	0.31742	-0.38824	-0.13243	0.37094	-0.2122	0.80766	-0.13718	-0.62565	0.069662	-0.52062	-0.249	0.16139	-0.21456	1.1826	0.08395	-0.49429	-0.30902	-0.38359	0.31364	0.02595	-0.10692
-3.9886	-0.73346	1.8802	1.8358	-2.1792	-1.1445	0.5981	0.092557	0.66998	-0.82909	0.063925	-0.69375	-0.16892	0.53332	0.45499	-0.12143	0.9334	-0.33921	0.35201	1.2653	0.79616	0.52243	-0.14373	-0.358	0.10953	0.035343	-0.5296	-0.15445	-0.63749	-0.12235	0.16443	-0.12462	0.7897	0.72179	0.31387	-0.34928	0.46712	-0.061513	0.076965	-0.18768	0.27846	0.13705	0.56259	-0.060398	0.31327	-0.02037	0.15809	-0.58918	0.1326	0.20744
-10.856	0.72997	-1.3533	-0.30233	1.348	1.0918	0.53113	0.090911	-0.25073	-0.036625	0.47307	0.32986	-0.19964	-0.13924	-0.049879	0.2581	-0.2114	-0.16735	-0.062452	-0.068116	0.33927	0.15958	0.031523	-0.077907	-0.44183	-0.10659	0.15402	0.068639	0.13032	0.16471	0.18057	0.094413	0.082012	-0.21151	-0.037462	0.20974	0.44318	-0.039979	-0.087676	-0.16324	0.16418	-0.10658	0.20594	0.27588	0.12376	-0.036712	-0.093083	-0.1125	-0.047966	-0.082168
-10.79	0.92654	-1.4039	-0.30371	1.2596	1.1836	0.057167	0.25922	-0.27327	0.0033961	0.56003	0.23699	-0.15469	-0.055131	0.12331	-0.016679	-0.15383	-0.088093	0.19719	-0.10742	-0.19095	0.041556	0.034045	-0.11001	-0.39027	0.0001347	-0.0077357	0.20531	0.24057	-0.015007	0.0079315	-0.15891	-0.27066	-0.23852	0.093854	0.29716	0.17235	0.0049476	0.064165	-0.10262	0.19534	0.027373	0.202	0.20202	0.063388	-0.0859	-0.070064	0.066007	-0.12107	0.042502
-10.732	0.87063	-1.3318	-0.32514	1.3688	1.2237	0.33731	0.20402	-0.20631	-0.0069128	0.18061	0.24155	-0.061719	-0.086715	0.08927	0.11005	-0.28841	0.0048793	0.033823	-0.19655	0.014263	0.00071148	0.0047087	0.23853	-0.24868	0.13876	0.12739	0.19475	0.36388	0.077806	0.0072384	0.022125	-0.066213	-0.060264	-0.37127	0.38662	0.16168	-0.17675	0.060361	-0.21786	0.092488	-0.32696	0.12024	0.067525	0.25244	0.091276	-0.046605	0.044831	-0.037506	0.018437
-10.79	0.47716	-0.80538	-0.037564	0.80729	0.35176	0.43587	0.022081	-0.21362	-0.11537	0.30928	0.41196	-0.10036	0.012997	0.22626	0.12399	-0.17869	-0.16656	-0.2179	-0.23275	0.05973	0.067277	0.01969	0.0078587	-0.10679	0.073481	0.24538	-0.073471	0.44205	-0.12239	0.099149	0.047172	0.0082139	-0.22656	-0.39863	0.21374	-0.074323	-0.11761	-0.10448	-0.057327	-0.023283	0.026971	0.050001	-0.13454	0.043407	0.1609	-0.11115	-0.076042	0.13911	-0.098449
2.4259	-2.4218	0.41757	-1.464	1.2614	-2.3068	0.57685	3.2402	0.38457	1.8988	0.84403	-2.1416	-0.33254	-0.89892	-0.74708	-0.48385	0.076678	-1.2269	-1.474	-0.3221	-1.4814	0.2271	0.45422	0.047913	0.065663	0.31985	0.53519	0.69301	-0.11969	0.44136	0.30177	0.068029	0.14815	-0.82807	-0.46667	-0.89286	-0.19848	-1.2414	-0.58885	0.63698	0.13071	-0.74574	-0.92373	-0.20508	0.19355	0.089716	0.066888	-0.57211	0.56271	0.59788
-0.23394	-3.4948	0.89427	-1.8271	-0.29706	-1.0935	-0.71419	1.6741	-0.62536	0.71978	-1.4849	0.4356	0.79153	-0.38679	-0.88584	-0.51131	-0.0038431	-2.1261	-1.3435	0.010845	0.72355	-0.1741	-0.021824	-0.10153	-0.65913	0.44759	-0.86501	-1.1853	-0.61393	0.19101	-0.43548	-0.43205	-0.099844	-0.39411	-0.55048	0.85709	-0.50406	-0.5023	0.18744	0.20446	0.17571	-0.49527	0.93461	0.81436	-0.33956	-0.12577	0.82878	-0.74799	0.56991	-0.20327
-0.84612	-2.3237	1.79	0.32688	1.5214	-1.4027	0.38032	0.83345	-0.56838	0.4622	-1.838	1.4678	0.11252	-0.6456	-0.13068	-0.38722	0.99969	0.96327	0.4206	1.2909	-0.18156	-0.71636	-0.18211	0.21068	-1.0801	0.27097	0.29193	-0.94798	-0.52077	0.25816	-0.157	-0.50749	-0.37393	-0.80324	-0.32565	0.18052	-0.66697	0.82712	-0.27914	-0.36272	-0.02209	-0.42337	0.41135	-0.88191	0.13538	-0.50147	0.23119	0.056724	0.24592	0.45892
-6.8537	-0.81599	1.2188	1.2767	-1.5015	-1.5774	-0.39684	0.082219	0.17241	-0.50012	-0.42056	-0.39396	-0.08147	0.32686	0.52134	-0.037356	0.60195	-0.63813	0.88067	0.1567	0.31299	-0.28517	0.16301	0.15201	0.0044692	0.20463	0.024313	-0.25145	-0.29884	-0.2981	-0.29322	-0.14093	0.54662	-0.14846	-0.26114	-0.13087	0.098324	-0.10724	-0.23295	0.18396	-0.11073	0.87834	0.23869	-0.36781	0.11221	0.26319	-0.082957	-0.15491	0.26899	-0.073999
6.7169	2.4282	-3.0851	-1.4728	-3.0835	0.41943	-2.7239	-1.0776	0.80188	2.3171	-0.024245	0.32743	-0.72946	-3.8667	-0.093878	-1.9704	-0.77052	1.7011	-0.43827	-1.0576	0.57654	-0.62405	-0.40649	0.42089	0.32722	-1.0712	-2.2264	0.23241	-0.66352	0.67649	1.5257	2.0062	1.049	-0.59482	-0.83045	-0.4603	-0.68736	-0.50554	-0.72976	0.59398	-0.35788	-0.1689	1.643	1.639	-0.13873	0.82974	1.2619	1.0188	0.15319	-0.11006
10.036	8.5197	-2.4926	-3.9765	-1.2082	-2.1238	0.6435	3.2875	-0.91101	1.9239	-0.5979	-3.6633	-2.5539	-0.06448	1.5302	1.0599	-1.1945	1.059	-0.46361	1.498	1.2889	-0.88752	-2.7319	-2.0848	-0.74458	1.5745	-0.69365	-2.3381	0.49132	-1.4418	-2.0806	0.68891	0.22895	-0.038958	-0.043855	1.2439	-0.53861	0.065276	-0.72728	-1.288	-0.96187	0.97037	-0.58027	0.44009	-0.61907	-0.30352	0.31856	-0.49943	-1.8692	-0.44913
5.915	1.5261	-2.9463	-2.082	-2.0726	-0.025905	-2.1019	0.9439	0.2204	1.6136	0.49212	-1.6146	1.4188	0.063338	1.5158	1.798	-1.6638	2.8743	1.2059	-0.071516	0.14494	0.73638	0.67893	-1.6044	-0.53347	0.32308	-0.59229	0.35651	-1.6469	-0.53559	0.23761	0.49393	1.0964	1.0473	-0.57687	0.0053617	1.6076	-0.1714	-1.4048	0.064483	0.42158	1.2263	-0.020326	-0.62793	1.054	-0.31725	0.3365	-0.83655	1.7187	-0.20284
-1.6925	4.4475	-0.70489	-0.55468	-2.7274	-3.1241	-0.38281	0.041308	-0.15492	0.52787	0.22673	-0.12435	-0.21591	0.33797	0.22739	0.1363	0.15698	-0.066416	0.16569	0.26715	-0.62662	0.17494	-0.47405	0.18661	0.34609	0.18613	-0.71878	0.46693	0.58975	0.05421	-0.61331	-0.53542	-0.30697	-0.21745	0.21358	0.54525	-1.0076	-0.15374	0.74108	-0.29864	-0.23519	-0.46598	0.29143	0.48301	-0.25214	0.52659	-0.45801	0.81711	-0.13812	-0.086867
8.4819	6.5637	1.2624	-3.9137	-0.76369	-0.76618	2.5174	0.27778	-0.63995	0.76719	-0.61938	0.33874	1.4676	-0.30736	0.37877	-0.89319	-0.98545	-1.0794	-0.10312	1.7323	0.64641	0.7134	2.2175	-0.5169	2.0479	-1.1217	1.8009	1.2276	-1.4094	-1.8398	1.0796	-1.5921	-0.67881	0.29244	0.085172	-2.7002	-0.07065	0.20128	-0.30722	0.72511	-0.10579	-0.4155	-0.92388	0.16737	0.98149	-0.27223	0.28064	0.49919	-1.2974	-0.042777
5.7699	4.8271	1.0093	-0.82466	-1.0089	-1.33	3.8323	-1.6542	0.10585	1.4221	-2.487	1.0192	0.44684	-0.28005	1.2923	-2.5272	-0.25041	0.73166	0.081522	-0.71139	-0.64288	-0.61213	1.3868	-0.35859	-0.45743	-0.13776	0.38157	1.6242	0.42412	-0.59554	2.2313	1.0763	0.82634	0.61851	0.3084	0.17476	-2.1124	-0.42913	0.34466	-0.25774	-0.030975	-2.1356	-1.5064	0.40896	1.6673	0.37364	0.16141	0.19457	-0.7913	0.63008
5.222	1.1758	-0.38425	-0.73198	-1.0021	-0.67362	0.20059	-0.3587	0.88921	-1.3063	-0.72948	1.4357	-0.68224	-1.0896	0.4264	0.43121	0.40606	-0.55654	-0.59915	-0.15099	0.93326	-0.00061577	-1.0285	0.92144	-0.0415	1.9541	0.26666	0.45327	-0.80588	0.079187	0.24866	-0.057069	0.49141	-0.88207	1.14	-1.0242	1.5049	-0.012632	-1.2157	0.98691	-0.84067	0.88712	0.26352	-0.41567	0.14145	-1.5315	0.33841	1.2874	0.086416	0.48985
2.1352	0.96273	1.2461	-0.17614	-2.8969	2.0233	-1.0918	-0.97049	0.058672	-3.5805	1.7925	1.6967	-0.39789	-1.3837	-2.399	1.574	-0.15368	-1.4752	-1.8403	-1.5353	-1.8919	2.3399	-1.6156	-0.70466	-2.0316	-0.12157	-1.285	-1.1865	0.79668	-2.4563	-1.4917	0.25729	0.91626	0.30882	0.76194	0.95711	0.16064	1.7644	-0.42636	-0.014706	0.44788	0.79104	-0.15917	0.48228	0.23672	0.57743	0.12356	0.03199	0.13099	-0.14877
6.7248	3.4986	2.212	5.0553	2.5892	-0.13277	-2.2164	-1.002	0.43628	0.74806	1.396	-1.0126	-0.91948	0.4087	-0.93321	1.4031	0.89834	-0.65749	-1.3767	0.25535	0.30703	0.0192	0.25474	-0.79699	-0.61419	-0.18799	-1.9993	1.6266	-0.060478	0.72477	-0.85182	-0.46483	1.2911	0.40747	-0.027374	-0.31372	0.23583	0.62712	0.39167	-0.48469	0.39494	0.90428	-1.2065	1.0555	0.88616	0.25274	0.66034	-0.55654	-0.07296	-0.29799
7.0334	0.32634	-1.9306	3.4665	-1.2802	2.5643	0.3018	-1.0781	0.5719	-0.10945	-1.397	-3.1591	-1.2058	0.15482	2.5413	2.3851	0.23217	2.1496	0.28216	-0.31419	-0.054319	1.2536	0.076396	-0.89046	-1.6061	0.65292	0.65177	1.412	-0.67794	0.60744	-1.2122	-0.51448	-0.88673	-0.16729	-0.67216	-1.324	-0.65179	-0.48992	-1.0054	0.20282	0.26044	0.86097	0.32339	0.85847	-2.404	-0.44543	0.097815	0.0034774	0.68995	1.159
2.9141	-1.8737	-0.91902	-1.7128	0.1656	-1.6391	1.0902	-1.1696	-0.41503	-1.3465	1.5392	-0.29014	-1.0641	0.67514	-0.29883	1.4792	-0.083195	0.35783	-1.5138	1.8439	-0.24253	1.6222	-0.0032006	1.4844	-0.18521	0.023197	-0.46118	-1.1308	1.4921	0.87064	-0.13425	0.60337	2.0719	0.59572	-0.47988	0.90392	-0.42858	-1.6354	0.18707	-0.43156	0.52893	1.1174	-0.42874	0.87979	0.081897	-0.62475	-0.079924	0.53677	-0.80395	0.13241
4.4376	-0.96371	-2.2553	-3.1554	-0.65467	-1.7897	1.2113	-0.15618	-0.84036	-2.0289	2.6135	0.27361	1.101	1.9477	-1.4215	1.8961	-0.27406	-0.6333	-0.61524	0.88021	0.68308	0.25209	0.21011	2.4391	-0.35816	-0.92607	-1.2779	-0.062446	1.1884	0.72564	-0.33341	1.3994	1.1185	-0.66438	0.85729	-0.50405	-0.60702	-1.2356	-0.42325	0.16354	0.41191	-0.32069	-0.32233	-0.45342	0.32322	-1.335	0.96444	2.2644	0.053607	-0.22463
3.759	-1.2387	-2.7334	-2.5544	-0.4153	-1.8226	1.4775	-1.0342	-0.38088	-1.6553	2.8221	0.073424	0.97837	2.1777	-0.83979	1.8265	-0.043238	-0.74073	-0.31661	0.10193	1.0147	0.34981	0.16036	2.1182	-0.095806	-0.96899	0.48447	0.27511	-0.16331	1.393	-1.4824	2.0129	0.047704	-0.65269	-0.073509	-0.47282	0.18749	-1.0121	0.4595	0.85818	-0.45763	-0.17138	-0.52693	-0.6624	-0.44572	-0.20494	0.048511	0.42623	-0.056471	0.047395
-6.5635	0.23801	0.15164	1.0858	-1.6865	-2.4753	-0.16468	-0.32429	0.81258	1.0794	-0.17483	-0.31913	-0.031946	0.22036	0.2915	0.88241	0.1193	-0.764	0.29729	-0.38033	-0.06239	-0.20706	-0.19408	-0.40213	-0.35534	0.55672	-0.32786	0.36649	0.0065926	-0.22774	0.044659	-0.008785	-0.33802	-0.1633	-0.37497	0.26971	-0.024416	-0.22661	-0.045378	-0.11489	0.40012	0.44651	0.18887	-0.5774	-0.056961	-0.080188	0.0039915	-0.23799	0.042298	0.10684
-10.9	0.76503	-1.2244	-0.45634	1.297	0.86889	-0.12493	0.29485	-0.068343	-0.014768	0.33127	-0.21615	-0.22054	-0.1378	-0.21006	0.12985	0.1941	-0.17809	0.39858	0.044387	0.35415	-0.18204	0.16232	-0.045659	-0.87326	-0.20588	-0.16933	0.42159	-0.40377	0.043077	0.065241	0.071371	-0.037185	-0.12439	0.15682	0.18967	0.42723	-0.044678	-0.035122	0.021265	0.099575	0.29468	0.16891	0.17976	0.1753	-0.1936	-0.040441	-0.012257	-0.23707	0.22873
-10.893	0.85941	-1.2575	-0.39728	1.4106	1.1745	0.1711	0.56397	-0.1944	-0.35935	-0.21424	-0.068205	-0.15026	-0.20576	0.11663	-0.17761	-0.21142	0.076664	0.16192	-0.29619	0.25783	-0.34372	0.31417	0.53732	-0.99225	0.12086	0.068348	0.55196	0.26444	-0.042263	0.015622	0.099033	-0.027348	0.12626	-0.70625	0.42387	0.17646	-0.41882	0.056666	-0.075462	-0.095823	-0.32962	-0.045442	-0.060097	0.41263	0.16158	0.016121	0.11869	-0.15918	0.31298
-10.842	0.87174	-1.2894	-0.42062	1.4058	1.0994	0.44922	0.50052	-0.041693	-0.56747	-0.37037	-0.028775	-0.048675	-0.18183	0.15171	-0.51365	-0.13937	0.26868	0.032698	-0.0088817	0.20716	-0.33527	0.27236	0.68774	-0.68115	0.01118	0.072746	0.52998	0.35598	-0.19482	-0.050206	-0.074474	-0.14478	0.42903	-0.80933	0.29838	0.26549	-0.27506	0.044028	-0.0071897	-0.021438	-0.43452	-0.0023711	-0.018953	0.45011	0.11173	-0.0034379	0.21845	-0.12815	0.19591
-10.798	0.46935	-0.71593	-0.074054	0.72178	0.31803	-0.044303	0.37626	-0.14158	-0.46179	0.22795	0.11523	-0.19271	-0.037675	0.27562	-0.39129	0.26025	-0.11983	0.089265	0.01775	0.12384	-0.33789	0.22952	0.12948	-0.7155	-0.12746	0.066998	0.27724	0.27238	-0.39025	0.096308	-0.076286	-0.1176	-0.031106	-0.47417	0.10341	-0.0032589	-0.15721	-0.11063	0.25813	-0.1415	0.26761	-0.045495	-0.19497	0.089576	0.079188	-0.12359	0.047255	0.0097918	0.15012
8.3162	-0.49711	-5.1561	0.97732	0.83517	0.46076	0.76182	-3.711	-0.059896	-1.2331	-1.8808	-1.811	-1.9715	0.24743	0.7506	-1.3324	-0.23969	-1.7509	0.55479	0.10633	-1.3888	-1.0873	1.1681	-0.10953	0.90324	3.6323	1.166	0.29767	1.1419	-1.2558	0.1607	-0.97615	-0.34349	-0.21321	0.85204	-1.0093	0.16354	0.43824	-0.31762	-0.84097	0.37153	-0.38348	-0.29327	-1.7861	0.9161	-0.55622	1.0165	-0.19761	0.18902	1.1272
8.6489	1.3721	-3.7418	3.7404	0.11375	1.048	0.65417	-1.7443	0.12528	0.37049	-1.3882	-1.204	-1.4419	-0.51394	1.0201	-1.1219	0.41383	0.47544	-1.039	0.59668	-0.36834	-0.085844	-0.12272	-1.0412	0.036095	2.8897	0.097213	-0.36206	0.14397	-0.24159	0.00396	-0.92432	-0.82919	0.99803	0.40736	0.41357	-1.1848	-1.2507	2.1629	1.3105	1.2973	0.10576	0.022352	-0.64346	-0.25546	-0.44096	-0.091284	1.0258	-0.046531	-0.01186
3.722	0.15545	-1.2582	4.1355	-0.43883	0.51749	-0.18071	0.61946	-0.86168	0.46612	-1.0366	-1.0272	0.91392	-0.18227	-0.24773	-1.423	0.93122	0.41424	-1.3157	-0.44226	0.33885	0.47916	-0.37488	0.68896	-0.23522	0.7365	-0.5697	-0.54499	0.1405	0.12722	1.2461	0.93691	-1.2237	-0.57263	0.22837	0.76798	0.27591	-0.92089	0.7911	0.040192	-1.2722	0.56915	0.15879	-1.1651	0.26061	-0.44715	1.319	-0.035593	-0.052984	-0.60854
-3.0876	3.0666	0.66826	-0.87259	-2.5729	-2.8184	0.50817	0.38704	0.22159	-0.47625	-0.76018	-0.57481	-1.3587	-0.12087	-0.28325	-0.65257	1.1957	-0.24429	0.47517	0.47771	-0.24168	0.12588	0.29783	-0.51109	0.11882	-0.26993	-0.40156	-0.47228	-0.86458	-0.49369	0.054293	0.18449	0.028976	-0.078654	0.21219	0.50387	0.53567	-0.39724	-0.0043129	0.16907	0.033946	-0.021116	0.17589	-0.078205	0.047664	-0.058082	-0.077175	0.21049	-0.31375	-0.017505
6.701	0.055241	2.5124	2.4817	2.7846	0.59018	-3.0586	-0.8227	2.8056	-2.0245	0.76945	-0.62582	2.2972	2.1237	0.33093	0.16198	-0.18946	-0.055849	-0.090251	0.46051	-1.4091	-0.38531	0.12527	1.2141	-0.56319	0.1684	0.023486	-1.9244	-0.47877	0.67138	0.43712	0.55415	0.18466	1.6683	-1.0685	0.10946	0.48494	0.76881	-0.19259	-0.12537	0.78277	-0.33207	-0.076183	0.79698	0.085801	-0.69652	-0.217	1.2015	-0.32367	0.033865
6.3863	-1.5485	-0.14802	2.9187	3.4838	-0.53426	-2.8141	-0.33643	3.0288	-2.3548	1.9231	-0.49623	2.3121	-0.19073	1.0992	0.89127	-0.84342	-0.16131	-0.74188	-0.23426	-0.95428	-1.1508	0.63757	-0.28002	0.42108	-0.81654	-0.022416	-1.001	-1.3321	-0.41204	0.17132	0.37574	0.044304	1.6935	-0.44995	0.1335	-1.3126	0.15933	-0.42923	0.23726	0.061283	-0.73173	0.2132	0.70479	-0.22438	-0.33492	-1.2612	-0.47126	-1.2886	-0.27922
4.5114	-0.92488	2.2212	0.70978	-0.80835	0.44734	2.0578	0.97519	0.98665	-0.66829	-0.93283	-1.815	1.0192	-0.57778	0.37845	0.050076	-0.82988	1.8129	0.33998	-0.10887	2.0012	-0.38612	1.3339	1.6913	-0.2369	-0.65414	0.15263	-0.74667	-0.85297	-0.30086	0.93601	-1.5674	-0.85252	1.348	-0.33684	0.73229	-1.944	-0.57495	0.64707	0.32661	-0.89503	0.18127	0.23215	0.25001	0.3891	-0.73141	0.31642	-1.7521	-0.81277	-0.87442
-4.4368	-0.52063	1.0184	2.2984	-4.1991	-1.0753	0.34866	0.17965	0.14794	-0.70871	-0.47655	0.19568	-0.13433	-0.0052039	-0.091595	-0.24717	0.60203	0.16438	-0.30056	0.42722	0.33224	-0.094455	-0.11292	-0.43645	-0.15048	-0.33999	0.35083	0.15726	-1.1685	0.74009	0.30337	0.39555	0.34229	0.30334	0.77708	-0.11717	0.49009	0.072316	0.22026	-0.097209	-0.29052	0.0031019	-0.099855	0.28973	-0.24948	0.57938	0.40038	0.40365	-0.29717	-0.074391
6.0265	-2.1826	-2.5823	-1.0843	-0.027712	0.61503	-0.35157	0.30562	0.52763	0.58426	1.6089	-2.8	2.4762	-0.48126	0.4524	-0.91773	0.2653	-0.54427	1.8289	-1.1105	-0.96499	1.9908	2.2895	-0.45809	1.6045	0.12896	-0.69813	0.59049	0.35953	0.49564	1.3895	-1.4179	0.42985	0.16981	1.3954	-0.20137	-0.073751	-0.37149	0.73826	0.042938	0.47246	-0.093978	0.95998	-1.0374	0.79835	0.41237	0.61833	0.58418	1.8358	1.1539
5.0361	-1.2311	-2.9661	-0.75791	-0.046408	-0.11931	-1.4437	0.55845	0.3529	1.5335	-2.3429	-0.81788	1.6912	-1.8957	1.8054	1.126	0.6	-0.11073	1.4293	-0.72035	0.30919	1.0732	0.030027	0.052426	0.66452	-3.4254	0.86144	-0.092459	0.71818	-0.3444	-0.069419	0.16962	0.67728	-0.50279	-1.027	0.72002	-0.29428	0.65518	1.3022	0.72138	-0.32734	-0.98307	0.29336	-0.58892	-0.49829	-0.52325	-0.16906	0.90123	-1.2145	1.0698
7.0734	-2.9134	-1.4401	1.7034	-0.12046	2.2383	0.77045	2.5687	-1.0159	1.4879	-2.7864	-2.7364	-0.52654	-2.3734	3.883	2.0596	0.10687	-0.33961	0.83395	0.699	0.44553	-2.0222	-0.9017	-0.96154	-0.29383	-1.4634	0.20565	-1.8867	1.4713	-1.8542	0.3537	0.83546	-0.01437	-0.47855	0.028389	-0.64829	-0.82043	0.65887	0.15795	-1.5274	1.0086	-0.95076	-0.68179	1.0875	-0.73006	0.54103	0.0034798	0.93308	-0.40764	0.60501
-3.5934	-0.44194	-0.61216	3.3856	-3.9136	-0.42347	0.3943	0.84713	0.40765	0.2901	0.086287	0.70022	-0.18912	0.26297	0.84038	-0.33196	-0.17821	-0.89355	0.94182	0.10064	0.12746	0.24056	-0.33985	-0.15496	0.67086	-0.24122	-0.038937	0.39398	0.20125	0.44611	-0.22136	0.32963	-0.060502	0.24172	0.22103	-0.41182	-0.63748	-0.5601	-0.44082	-0.27865	0.13342	-0.46331	0.048065	0.31206	-0.18764	0.65694	0.82297	-0.14265	-0.037227	-0.059932
10.46	-1.8111	-3.9306	-1.0141	2.2468	-0.48434	-0.56836	-0.62053	1.6043	-2.1373	-1.1689	3.2828	-1.4703	0.22529	-0.41836	3.1796	0.39259	2.9818	0.050087	0.84652	-2.4715	-0.11564	0.42492	-0.1005	-1.7455	2.6595	1.5903	0.75998	-0.4852	-1.47	1.8148	-1.0814	1.8768	0.43803	0.768	-2.396	-1.8355	-1.5247	-0.25146	-1.0546	-0.12156	0.43281	0.85046	1.2987	0.55143	2.6002	0.45623	1.1889	-0.40458	-0.25472
8.0821	-1.6804	3.7398	-1.3268	1.7028	2.7776	1.3372	-2.0025	-1.9588	-1.2274	-0.30451	-0.76239	-2.6349	-1.8868	-0.59516	1.5412	0.385	-0.69041	2.0545	0.037838	-0.22326	-0.91608	1.0489	-1.201	-0.12384	-0.38932	-1.2597	0.60203	0.53868	-0.16857	-1.0355	-1.6514	-0.47834	0.16588	-0.84057	0.69339	-0.77178	-0.23528	0.85191	-0.96156	-1.4414	-0.72677	-0.88649	-0.2864	-0.43564	-0.36085	1.6803	1.0644	0.34761	-1.5407
3.4243	-3.0686	0.58692	2.5705	2.2108	-0.5804	0.12865	2.1573	-0.77205	-0.19489	-2.724	-1.6477	0.24446	-2.5896	1.5968	1.6037	0.42331	-1.2636	1.1142	-0.38702	0.3708	-1.2546	0.87544	1.3803	0.06466	-0.17399	-0.21164	-1.1123	1.4458	0.28641	-0.76257	-1.5958	1.0599	0.78426	-0.51415	-0.34829	-0.28976	0.81402	1.2017	-0.17551	-0.22386	-0.05792	0.79737	-0.10225	-0.31255	-0.26361	-0.16634	0.84127	0.96342	0.42972
-3.6048	1.085	0.77926	0.63492	-2.6831	-1.136	-0.18228	0.49976	-0.91957	-0.19197	-0.24401	0.16414	0.45381	0.068648	-0.29041	0.25545	0.15783	-0.82785	0.64693	0.91363	-0.89511	1.3311	0.17353	-0.30181	-0.72815	0.73033	-0.46746	0.48787	0.64843	-0.13496	-0.44186	0.14971	-0.31561	0.096575	-0.43634	-0.61833	-1.1502	0.022194	-0.38234	-0.42444	0.18397	-0.020208	0.69738	-0.028928	0.19663	-0.16464	0.0065506	0.28948	0.48292	0.64326
2.4953	0.55275	3.4781	0.30422	1.4881	-0.94541	-1.2074	-0.72812	-0.025718	1.2638	-1.6268	-0.92891	0.6046	0.033657	-1.8719	0.92069	0.18087	1.6136	0.9782	0.025368	-1.0347	-1.7308	-1.197	-0.028796	1.538	-1.3219	-0.050701	-0.68277	-1.3782	-0.76966	0.37624	-1.4729	0.66745	-0.29576	-0.11976	0.20695	0.46776	0.11213	-0.16395	-0.80667	0.16529	-0.061335	0.61203	-0.21539	0.79406	-1.3318	0.10483	-0.24836	-0.070254	0.53645
3.9818	0.73259	-1.2386	-0.67122	-0.94982	1.0099	0.72598	-0.97148	-1.2502	-2.1034	0.34823	1.5909	0.83057	-0.33598	1.6935	-0.060421	0.0082125	-2.9909	-0.016269	0.60271	-1.0686	-1.3678	-0.45121	0.59427	-0.088407	-0.56122	0.94807	-0.35974	-1.5867	0.57882	1.204	1.3754	-0.87426	0.097054	2.6915	-0.21681	-0.78802	-0.1905	1.5115	1.5632	-0.73199	0.1888	-1.0146	0.74959	0.15625	0.79049	-0.5266	0.75135	0.70281	-1.1981
6.6197	4.3619	-0.78159	-2.4419	-1.4816	2.3624	2.9193	-1.5025	-1.9989	-1.6707	-1.9919	1.297	1.9419	-0.26534	0.68536	0.62754	-1.1748	-2.696	0.25705	0.30661	-1.2237	-2.1059	1.1516	0.8266	-1.6627	-0.59832	0.86138	0.54054	-1.2761	2.646	1.8077	0.44293	-0.46759	2.532	2.1397	0.10164	-0.80849	-1.7035	-0.78112	-0.31137	-0.12091	-0.79993	-0.091913	-1.8792	-1.2851	0.90257	-0.78536	-0.26018	-0.076955	0.1232
-4.8705	2.0068	0.07144	1.3986	-0.21857	-0.17354	0.57883	-0.38523	-0.243	-0.32984	0.42511	0.42222	-0.07262	0.005117	-0.20824	0.94874	-0.034008	-0.22956	-0.17619	-0.76362	0.67517	-0.698	-0.53369	-0.16892	-0.55271	-0.031318	0.23921	-0.22745	-0.018492	0.53319	0.13258	-0.54824	0.056234	0.71468	0.57405	0.12441	0.72033	-0.53898	-0.56252	0.030412	0.20974	-0.5687	0.21092	-0.083439	-0.10031	0.53292	-0.26698	-0.17302	-0.18976	-0.54714
0.93922	-1.4796	1.3113	-3.3394	-1.0678	-0.23998	-0.43702	0.34652	-1.1762	0.21655	1.0223	0.333	-0.31687	-0.011259	-0.57395	-1.4703	-2.1966	0.36328	-0.20449	0.31843	0.84157	-1.1409	0.51297	-0.16077	-0.20325	-0.38007	1.8472	-0.14683	0.14701	0.45858	0.10129	-0.97767	0.22078	0.18885	-0.21076	-0.45527	0.036888	-0.24012	0.23199	-1.5973	-0.95394	1.5648	-0.85549	-1.0623	-0.03064	0.65089	-0.4382	-0.0036973	0.50889	-1.5784
0.21712	-2.094	0.23144	-2.295	-0.78179	-2.0482	0.97963	0.20752	0.23254	-0.33489	-0.15893	-1.2195	1.3722	-0.80118	-0.34796	-1.5311	-0.37475	1.216	-0.75491	1.281	0.64139	-0.99497	-0.13112	-0.65316	-1.1051	-0.074553	-0.02624	-1.8027	0.19644	0.47635	-0.78391	-1.1971	-0.11698	-0.72093	1.0891	-0.18788	0.10017	-0.095891	0.21373	0.44937	-0.11249	0.24692	-0.63004	-0.080062	0.29362	0.53117	0.36569	0.30803	0.52333	0.45382
4.4866	-0.74499	4.2434	-0.39216	1.6835	0.65496	1.9238	-3.0006	1.0666	-0.54781	-0.25562	-0.093612	0.7495	-0.87455	-1.7002	-2.4156	-1.376	-0.021841	1.6028	0.85963	2.0353	-0.41236	0.059621	-0.27085	-0.38365	-0.86848	0.55533	-0.76209	0.97393	-1.4892	0.089267	-0.17656	-1.124	1.0766	-0.14318	0.60399	-0.29653	-0.46624	-0.21544	0.87703	-0.14634	0.32798	-0.53897	-0.36299	-0.53621	0.75787	0.14034	0.33962	0.4216	-0.010607
-4.6243	-0.042035	1.4317	0.83926	-2.7914	-1.2855	0.86394	0.7305	-0.046772	-0.43627	0.49576	-0.0305	0.70099	0.92558	0.50311	0.017459	0.83185	-0.57073	0.66314	-0.11508	0.92156	-0.16649	-0.13286	-0.20331	0.15423	-0.33014	-0.23689	-0.60029	0.15675	-0.028602	-0.5852	-0.25447	0.23211	-0.28782	-0.22982	-0.30055	-0.53767	0.20944	-0.50163	-0.31183	-0.03971	-0.22335	-0.084217	0.026429	0.10984	-0.070845	-0.29034	-0.21813	0.11432	0.095319
4.1196	-3.0235	-1.3467	4.9048	2.2459	-0.16824	0.33428	0.70152	0.33185	1.0484	-0.11187	1.0333	-0.48023	0.7054	0.073492	0.70796	-0.66717	-1.925	-1.4913	-0.50934	-0.74012	-2.0532	-0.842	-1.111	-0.436	-0.43313	-0.59127	0.31594	-0.21757	-1.9869	-0.36231	1.1332	0.077748	-1.0862	1.1862	0.19807	0.073053	0.90378	-0.19141	-0.57482	0.18891	-0.44189	0.0059917	-0.39369	0.76559	-0.40164	0.43613	-0.27584	0.2847	-0.45281
6.764	-2.0178	2.1949	1.1584	0.43877	3.471	4.3236	-0.22939	2.5645	2.3004	0.86157	2.5351	0.31918	1.096	-0.091132	-0.9101	2.3718	-1.218	0.14094	-0.43174	-1.6547	0.20552	-0.85521	-1.7293	-1.0777	-1.8712	0.66998	-0.32588	1.4969	-2.2995	-0.7441	-0.89033	0.030471	-0.025717	1.474	-1.4277	0.93618	-1.0488	0.0094497	-1.9405	0.29305	0.80123	1.5811	-0.68421	0.64108	0.53885	-0.67213	0.17893	0.99201	0.0713
4.1131	-4.4995	-2.5272	1.4285	0.33622	-0.83271	2.2869	1.2043	1.0583	0.18897	-0.12654	1.6477	0.91204	0.34513	-1.7678	-2.0133	0.28748	-2.6619	-0.89298	-1.3409	0.92688	1.6261	-1.1833	-1.7859	0.33387	-0.93547	0.017295	0.44007	0.54517	-1.6138	-0.39035	-1.1869	-0.52166	0.97199	-0.076559	0.088337	0.091726	0.017899	-0.2965	-1.141	0.67528	0.19768	1.3286	-0.22303	-0.90043	-0.45408	0.30586	0.9259	-0.73197	-1.4335
-5.006	-1.3646	2.0251	2.084	-2.0414	-0.25216	1.0043	0.42084	0.029607	0.39727	0.2828	0.71733	0.45547	0.58958	0.3393	0.25434	-0.025703	-1.0938	0.81591	0.26301	-0.11355	0.60088	-0.45207	-0.17857	0.075372	-0.30218	-0.0038893	-0.14578	-0.013617	-0.72782	-0.15217	0.099556	0.45601	-0.36684	-0.0651	0.24273	-0.32738	0.18604	-0.52368	0.11296	0.091898	-0.11385	0.088326	-0.1658	0.21835	0.079811	0.24272	0.32204	0.62179	-0.11665
4.0288	-4.014	2.4944	-1.5242	0.31802	1.7551	-0.48936	1.0728	-0.85237	-0.0053425	-1.0234	1.8827	0.67389	1.3138	-2.14	-0.96769	1.2725	-1.7802	-0.55052	0.073545	1.1943	2.2042	-0.81384	-1.9713	-1.6687	0.64259	-0.48336	0.93065	0.16152	-0.38608	-1.0809	-0.069622	0.47174	-0.35963	0.2634	0.73808	-1.6942	-1.6319	0.2167	-0.8088	-0.72738	0.25142	1.0254	-0.46816	-0.2935	0.32545	-0.16683	-0.18662	-0.35715	0.6023
12.891	-1.9356	-1.1971	0.15177	3.0674	2.2868	2.3595	-2.9957	-0.088331	0.2898	4.2608	-0.63726	-0.74384	-1.9609	-0.76893	-0.85267	2.6278	-0.8591	1.0142	0.97566	1.2971	-1.9216	-1.4467	1.0435	0.18035	1.9413	1.4205	-1.0355	0.09918	1.7384	1.7796	-0.47698	-0.39412	1.343	-1.4791	0.98397	-0.1185	2.6641	-1.9416	-0.68768	0.71984	-0.11364	0.48316	0.61456	-0.069071	-1.0095	1.1321	-0.93442	-0.26361	-0.97585
11.118	-3.4545	-4.8767	-1.4653	-1.2415	2.1271	1.0546	-2.018	1.9854	-0.081105	1.8035	2.0096	-2.1553	-2.0399	-1.7933	-0.086348	2.7765	-1.2318	0.66701	0.42294	2.3128	-0.066725	-0.83286	-0.14805	0.99398	2.4813	1.8507	1.1061	0.039289	-0.32512	1.6453	0.89058	-0.75577	0.96151	-0.034221	0.63393	0.73416	-0.0053213	-1.0274	-3.0271	0.41888	0.31594	0.86493	0.46276	-0.99088	0.96483	-0.44493	1.6562	0.94698	0.93647
-1.099	0.52349	2.1672	3.0324	-0.23353	-0.12733	0.0067332	0.10208	-0.015296	0.48518	0.42096	0.38406	0.11855	0.52314	0.34005	-0.26466	0.37734	-0.23816	1.1244	-0.22264	-0.43347	-0.53777	-0.24714	-0.2218	0.40003	0.013221	-0.12889	0.17743	-0.036703	-0.20742	-0.27326	0.067067	-0.46495	0.13419	0.13807	0.5336	0.25559	-0.14969	-0.36648	0.27085	-0.34852	0.062391	0.41301	0.0090726	0.15405	0.14118	0.9669	0.16126	0.010097	-0.19913
3.4305	1.9433	-2.198	3.2985	3.7662	-3.4605	-1.1043	-0.36211	1.5424	-1.4255	0.58231	-0.091023	0.59124	-0.65236	-1.9227	0.54415	0.68848	0.27258	1.2478	-0.24674	-0.99289	1.32	-1.2752	-0.32552	-0.8332	-1.9641	-0.21112	-2.0967	-1.1439	0.3877	-0.41251	-1.354	-0.26698	-0.48108	-0.46875	-0.54167	-2.64	-2.0041	2.2859	1.4687	1.3689	1.5057	1.281	-0.50402	-0.088988	1.4266	0.056988	-0.80642	0.47004	-0.47194
4.7745	1.0476	-2.3044	5.6403	4.6969	-2.9342	-2.8105	-1.4188	0.76608	-0.85784	0.11499	0.70565	1.701	-1.0371	-0.697	-0.27946	-0.25835	-0.26997	1.9105	0.12551	-0.46159	1.8285	-2.4445	-0.59589	-0.082985	-0.6032	0.046115	-0.88547	-1.73	-1.2023	1.3207	-1.2072	-1.8851	-0.74262	-0.30044	-1.1759	0.20981	-1.235	1.5809	0.49175	-1.1277	0.88857	0.093766	0.55164	-1.1161	0.48838	0.32595	0.89466	-0.32776	-1.0834
6.0192	1.2764	0.10346	5.2039	5.3901	-0.37553	-1.6988	-2.4019	0.45358	0.50731	1.3585	0.60307	1.7924	-0.194	0.052078	-0.71354	0.72989	0.096096	2.4782	-0.1576	0.60585	-0.13246	-0.35121	-0.02846	0.26202	-0.36361	-0.086609	-1.5386	-0.52375	-1.0685	1.7686	0.94805	-1.44	0.34447	-0.09148	0.74322	-0.63754	0.63769	-1.6241	1.376	-0.11033	-0.30506	0.86737	0.42352	0.14354	-0.12432	0.24216	1.5671	0.36277	-0.10236
-4.8659	0.034346	0.98548	1.0879	-2.5121	0.055404	0.15961	-0.42509	-0.18109	0.22295	-0.50496	0.47896	0.31441	0.45428	0.7739	-0.79313	0.38709	-0.41058	1.3282	0.5166	-0.30665	0.27514	-0.11554	-0.50319	1.5742	0.15152	-0.37833	0.053648	-0.22002	-0.26897	-0.45564	0.37394	0.2916	-0.17014	-0.25088	0.003241	-0.64884	-0.30707	-0.20628	0.69596	-0.34536	0.098763	0.14537	-0.4445	0.42216	-0.22362	0.66405	0.2468	0.12995	-0.05935
-10.822	0.79301	-1.2781	-0.32299	1.2844	1.1167	0.36678	0.26543	-0.14277	-0.18473	0.24906	0.13701	-0.044133	-0.15114	-0.0011036	-0.10297	-0.14772	-0.10315	0.18586	0.0034424	0.16782	-0.10035	0.071364	0.098307	-0.53592	-0.10845	0.048941	0.3192	0.14552	-0.010145	0.090083	-0.065835	-0.12907	-0.00029383	-0.1079	0.19903	0.3254	-0.069049	-0.018842	-0.019453	0.10987	0.010139	0.1949	0.15548	0.22344	-0.056431	-0.06172	0.091627	-0.099963	0.1293
-10.83	0.88939	-1.3298	-0.31613	1.2475	1.1372	-0.0025149	0.35245	-0.28943	0.021245	0.31881	0.099223	-0.17278	-0.11012	0.014523	0.060803	-0.17327	-0.072952	0.34693	-0.21727	0.063721	-0.059715	0.10355	0.1349	-0.58867	0.010981	-0.027061	0.34451	-0.0056713	-0.0034966	-0.055198	0.10469	-0.093045	-0.098023	-0.1018	0.30242	0.069844	-0.10579	0.011181	-0.12596	0.043057	0.096697	0.087153	0.11109	0.26229	-0.043955	-0.018674	0.16746	-0.11379	0.21565
-10.81	0.87784	-1.1491	-0.36838	1.3605	1.1875	0.14315	0.27003	-0.0051077	0.30774	-0.056434	-0.0080915	0.0044095	-0.13833	-0.15833	0.17232	-0.31575	-0.12734	-0.083257	-0.30589	0.026173	-0.042307	-0.026426	-0.014386	-0.29199	0.068038	0.11216	0.14308	0.17283	0.041901	0.021148	0.01075	0.005672	-0.0023044	-0.19944	0.093504	-0.030081	-0.017612	-0.0081156	-0.084625	-0.030259	-0.15752	-0.041965	-0.048619	0.094088	0.1611	0.033335	0.076923	0.0010113	0.088092
-10.821	0.43818	-0.62834	-0.046441	0.74679	0.18292	0.1783	-0.083594	0.15493	0.5232	0.022131	0.061222	0.17021	-0.01826	-0.050149	0.35999	-0.10333	-0.3274	-0.13747	-0.29785	0.11589	-0.13531	-0.035796	-0.056926	-0.30253	0.085358	0.11959	0.18035	0.13548	-0.20247	0.053802	-0.031721	-0.16993	-0.054545	-0.24246	0.072748	-0.15189	0.12098	-0.058144	0.09178	-0.050511	0.19968	0.029091	-0.19518	0.017206	0.15055	-0.027682	0.089234	0.063681	0.10673
0.87404	-2.4799	1.0155	-4.3237	-0.5116	-0.56753	0.43252	0.34087	-1.5082	1.0825	-1.5844	4.0947	0.10741	-0.84717	0.78603	-1.6817	-0.36931	0.38935	-1.0067	1.1807	1.773	-1.5013	1.251	-0.47867	-0.22296	1.7561	0.62022	-0.7995	0.65452	-0.20221	-1.4656	1.0104	0.29716	0.23604	-0.55041	-0.38332	0.67787	0.82351	-0.043554	0.97309	-0.20003	-0.95685	-0.34712	0.39979	-0.64581	0.48677	-0.28666	0.20786	0.46091	-0.71932
0.18204	-2.8682	-0.85404	-2.7843	-0.75253	-1.2128	-0.82158	0.53098	-0.64022	1.1719	-1.8373	2.2989	0.043681	-0.75319	0.22263	-0.43161	0.4817	0.77311	-0.63369	-0.2302	-0.13143	-0.65648	0.47221	-1.012	-0.059112	-0.026616	1.6241	-0.23175	0.15858	-0.59582	-2.2131	0.85109	0.77692	0.53312	-0.85078	-0.38458	-0.067635	0.091061	0.10496	-0.33386	0.22055	0.31195	-1.1194	-0.57655	-0.231	0.012215	-0.91076	0.29342	0.13427	0.18082
1.9881	-0.70444	0.040955	-1.9911	0.7295	-0.38628	0.080683	-0.409	-0.15085	1.2962	-0.83155	1.7442	-1.0674	0.58406	0.88985	-0.21999	1.276	-0.24792	-1.2249	-0.72821	-0.61464	-1.6667	1.4624	0.22822	-0.17215	-0.57477	0.56985	-0.20128	0.71262	-0.10712	0.15802	1.1031	-0.28942	0.48667	-0.32081	0.36897	-0.42913	0.19597	-1.5926	0.19878	0.034071	0.98973	-0.40123	-0.6031	0.77624	-1.3279	-0.13294	0.1714	0.47682	0.19593
-1.5136	3.0551	0.2697	0.63257	-0.96389	-3.1723	1.1856	0.36609	-0.067639	-0.22687	0.28296	-0.17965	-0.99364	0.57488	0.5336	-0.37741	0.47886	-0.56308	0.01899	0.6927	0.85802	-0.25199	0.27281	-0.12216	0.73234	-0.83446	-0.25976	-0.42968	0.10339	0.21302	0.084074	-0.19619	-0.050794	0.65885	0.11191	-1.3444	0.83436	-0.37079	-0.25811	0.17474	-0.08375	-0.11335	0.29214	0.20538	-0.52566	-0.32975	0.18911	0.13096	-0.28935	-0.070777
6.3878	-3.1647	2.4075	1.3105	1.6525	1.5168	2.3578	-0.083788	-0.87451	-1.3103	-1.2027	0.92155	2.8109	1.5138	-1.5543	-0.23391	-1.3921	-0.46195	1.5728	0.12968	-0.010094	-1.0367	0.33239	-0.51283	-1.1927	-0.45685	-1.4536	-1.0481	0.064148	-1.0392	-0.503	-0.55832	-1.8801	-1.2023	-1.3675	-1.0939	0.11261	0.24576	-0.77071	-1.3144	-1.2648	-1.234	-0.48414	-0.26515	-0.68937	-0.82605	0.86433	-0.17066	-1.0259	0.23634
4.5078	-1.6497	-0.70591	0.74598	0.25237	-1.6516	3.1814	2.7109	1.838	-0.69576	-1.2014	-0.12715	-0.03024	3.609	-0.18642	-1.3878	-0.54396	0.033911	-0.72641	-0.16781	0.46261	0.38042	-0.43948	-0.13695	-1.3269	0.51865	0.51738	-0.10263	0.45641	-0.76099	-1.3776	-0.37964	-1.2661	0.39959	1.93	-1.7955	-0.44868	0.032193	0.085282	-1.1682	0.014501	-0.89794	0.5397	0.84627	-0.060593	0.26622	0.93423	0.027685	-0.028175	0.78349
6.0468	-2.3602	5.5515	0.12536	1.8923	3.0227	2.1253	-1.4323	-2.6178	0.43075	-0.32554	0.96554	-0.64472	0.4247	-1.2701	-0.65086	-0.77808	1.5566	2.812	1.159	0.19929	-0.47584	-1.4341	-0.02842	-0.99701	0.59783	0.94412	0.86111	-0.17159	-1.0268	0.039338	0.34268	-1.3369	0.63462	-1.0489	-0.36576	-0.014842	-0.72251	-0.46049	1.0142	-1.5336	0.63858	0.4505	0.032962	-1.3053	0.32025	-0.48411	-0.022711	0.57399	0.32225
-2.7809	-0.39671	1.8279	1.1487	-1.9446	-1.0801	0.3923	0.68841	-1.4978	-0.16002	0.39978	0.54024	-0.3942	0.087112	0.5129	0.14755	0.14255	-0.56356	1.0682	-0.14639	-0.42861	-0.95122	0.58871	0.010189	0.09704	0.15497	0.18814	-0.60648	-0.51185	-0.24361	0.51637	-0.92031	0.74488	-0.21801	-0.79819	-0.42202	-0.70428	0.47245	-0.046008	0.17512	-0.036702	-0.19127	-0.84187	0.22223	0.34697	-0.53443	0.49115	0.1131	-0.25898	0.16767
8.2261	-1.098	-1.7379	-1.2992	-2.3741	2.2735	-1.601	-2.1437	-2.6815	-1.6539	-0.28882	-3.1787	-0.53817	1.1667	0.097075	-1.1884	-0.35185	1.2641	-2.026	-2.6458	-0.23183	1.5802	-1.2268	0.44858	-1.6399	-0.6468	0.56087	-0.82185	-0.77624	2.0574	0.45351	-2.5162	-2.1435	-1.1786	-0.79948	-2.15	-0.29781	0.53354	-0.46156	0.4473	1.4452	0.97083	-0.049495	-0.74024	-0.8814	-0.010781	0.14761	0.76332	0.27402	0.09167
8.2848	2.8148	-0.021831	-3.4279	-2.9255	1.6548	-2.611	-1.8914	1.9694	-1.6988	-0.18923	-1.4005	-0.69369	-0.078846	2.3667	-1.7512	0.73097	0.96855	-0.92925	-4.2552	2.4233	-0.46084	-1.5194	1.1988	-0.016105	-1.4289	1.1097	-0.39664	-0.55706	0.18904	-0.61432	-0.79817	-2.2694	-1.6205	1.6247	0.53216	-0.51935	1.1016	-1.6754	-0.46859	2.2059	0.20894	-0.93053	0.16931	0.75551	1.4058	1.2042	-0.70593	-0.21898	0.36126
4.1852	-2.0064	0.318	0.98431	-0.95481	1.4627	-1.826	-2.0918	0.092792	-1.5428	-1.8382	-0.17299	1.061	-1.2808	1.8624	-0.1735	0.61806	1.3389	-0.66742	-0.74496	-0.23622	1.2323	-0.029119	0.94973	-1.1923	0.083167	0.46425	-0.5127	1.0525	0.40036	1.5975	1.3472	-0.22252	-0.63893	-0.44503	0.21107	-0.028303	0.81383	1.0537	-1.688	1.2671	0.84831	1.3107	-0.13759	0.40896	1.361	-0.90033	0.19803	0.065786	-1.5187
-5.259	-0.82516	0.10305	1.4472	-2.3558	-0.4797	0.015122	-1.066	-0.43592	-0.75809	0.22861	0.34834	-0.52233	1.0176	1.8255	-0.56567	0.36274	0.72644	-0.93124	0.48532	-1.435	1.1396	0.10117	0.13263	2.8615	0.46691	-0.95423	-0.70382	0.96541	0.28177	-0.35618	0.3419	-0.23317	0.66475	-0.28968	0.25185	-0.22445	0.16539	0.73872	-0.30402	-0.16932	-0.42048	-0.09573	-0.25163	0.42729	0.41347	0.43176	-0.42329	-0.040768	-0.6404
3.2655	-1.9257	1.5467	1.9694	-0.74241	1.2315	-0.0087864	1.2184	0.7062	1.1024	-0.13302	-0.42699	-0.65155	-0.81364	0.2622	1.1637	1.1209	-0.075703	0.11681	0.20291	2.1028	-0.099848	1.5426	0.12148	0.28007	-1.3361	-0.35006	0.69664	0.79906	1.1839	0.58565	1.3031	-1.5233	-0.43152	0.54282	-0.055263	-1.3578	-1.8634	0.31699	-0.17553	-0.062123	0.40258	0.80774	-1.0529	1.3343	-1.9049	-0.31851	0.69142	-0.44717	-0.090397
7.0729	-0.55926	2.2463	6.0723	2.8692	2.2528	-0.42842	0.87226	-0.41502	1.4289	0.85034	0.00071522	-0.53506	2.3367	-1.296	-1.0473	1.0352	0.25466	-0.49243	-1.0186	3.2433	-0.22524	0.1089	-0.44128	0.47954	1.3071	-0.1815	0.46635	0.15111	0.71552	0.78851	-0.076578	-0.19079	-0.42076	-0.40201	-0.88777	0.39068	-1.1735	1.1421	-0.10603	0.40512	0.88232	-0.43496	-0.027806	0.95517	-0.32405	-1.6655	-0.021869	-1.5977	0.22334
2.7172	-1.1189	2.115	2.2143	-0.42977	2.0935	-1.8728	0.06819	0.010537	0.71563	-1.225	-1.8779	-0.47854	0.21298	-0.77168	1.4913	1.5148	-0.88975	-1.321	0.48051	0.96317	0.39398	0.53798	0.42662	-0.96203	0.42007	-0.25929	0.4477	1.339	-0.3757	0.22624	1.178	0.27068	0.19875	0.47423	0.34525	-0.7899	-0.85823	-0.38363	0.4749	0.19476	0.79772	-0.79549	0.48152	0.27064	0.31688	-0.0292	-0.27113	-0.9468	-0.18565
-3.7547	0.81807	1.2906	3.414	0.44146	-2.2813	-0.939	-0.59747	0.47558	-0.28023	-0.086199	-0.44007	-0.055095	0.078089	-0.051356	0.71211	0.86213	0.3318	-0.15522	-0.41981	0.94442	-0.50644	-0.037971	-0.19617	-0.43405	0.3155	-0.032724	-0.03588	-0.21767	0.13637	-0.072971	0.057147	-0.41319	-0.13596	0.55778	0.44565	0.34469	-0.58844	0.023138	0.4064	-0.37055	-0.015279	0.65106	-0.28087	0.2823	0.35126	0.094883	-0.18874	0.343	-0.32579
-10.818	0.77007	-1.0887	-0.25075	1.3745	0.99247	0.44914	0.38195	0.23588	-0.31354	-0.20875	-0.038111	0.17783	-0.2021	-0.29023	-0.43162	-0.050537	0.027788	0.23334	0.19641	-0.12607	-0.04093	0.00075505	-0.064088	-0.18206	-0.17145	0.10313	0.0088358	-0.066252	-0.19876	0.025629	-0.2995	-0.058307	-0.2212	0.27621	-0.1225	0.099039	0.14872	-0.038859	0.1546	0.10499	-0.063288	0.19154	0.10847	-0.048168	-0.113	-0.083667	0.0035547	0.041351	-0.091131
-10.926	0.84144	-1.1829	-0.27516	1.4733	1.2954	0.33347	0.66021	-0.01487	-0.96857	-0.29569	0.11194	0.1087	-0.10083	-0.10031	-1.1295	0.17102	0.33515	0.55569	0.41568	-0.39754	0.27315	0.0085864	0.087762	0.71501	-0.31143	-0.061893	-0.38206	-0.44976	-0.31359	-0.34872	0.15406	-0.017854	-0.071657	0.62357	-0.42545	-0.43095	0.3311	-0.10025	0.15501	-0.12662	0.50793	-0.055501	-0.12139	-0.033847	-0.2569	-0.023687	0.16657	0.29441	-0.084618
-10.995	0.62869	-1.0299	-0.59209	1.7236	1.5976	0.52356	0.39211	-0.033353	-0.74544	-0.71742	0.19786	0.16432	0.21855	-0.094416	-1.0376	0.34974	0.51791	-0.026434	0.39256	-0.042576	0.88943	-0.25599	0.15148	2.5119	-0.24108	-0.18063	-1.1655	-0.52905	0.012749	-0.55667	1.0145	0.60647	0.58122	0.47685	-1.0229	-1.0035	0.59591	-0.14617	-0.091588	-0.51458	0.67335	-0.57251	-0.41601	-0.10103	-0.08212	0.30198	0.34123	0.66447	-0.28338
2.6443	0.96644	2.0268	-4.501	-0.33742	-0.44015	1.1984	0.70432	0.063309	-0.164	2.5691	-0.09428	0.7066	1.808	0.2628	-0.97605	-0.44783	0.21736	-0.49033	-0.41406	1.902	1.2908	1.965	-1.5842	-0.79823	-0.14298	-0.27078	0.19031	0.031456	0.079796	-0.099934	-0.66164	0.2884	-0.97429	1.0805	0.99078	-1.579	0.039941	0.0015663	0.70745	0.53448	0.80467	-0.44812	1.1691	-0.27866	-0.39538	0.10651	-0.33942	-0.040395	0.68469
3.0178	-0.61604	2.2456	-2.3931	-0.28835	-0.53929	1.211	-0.87324	0.10567	-1.0912	0.47719	-1.9897	1.3873	0.10263	-0.86349	-0.45271	0.24647	-0.61361	0.21761	0.83655	0.16996	0.44669	0.94036	-1.059	-1.5443	0.52847	-0.39884	0.40771	1.1664	-0.36186	-0.030973	1.1276	0.42034	0.51255	0.94345	0.83139	-0.95516	0.55993	-0.48531	-0.26811	1.3478	-0.2793	-0.22525	0.31891	-0.9218	-1.0827	0.92017	-1.4455	-0.41527	0.29669
4.8141	0.93153	0.0087937	-0.90499	0.96511	-1.2314	-0.34656	-1.5918	0.53816	-0.10157	-0.9352	-0.4904	2.6394	-2.2065	0.5872	-0.011407	0.46978	-1.6451	0.44928	-0.49619	-0.10709	1.937	-0.69058	0.37191	-1.6456	0.0923	0.25382	0.36711	0.6137	0.4999	0.67871	-0.44166	0.0807	0.029748	-1.7182	0.27919	0.26117	-0.58554	0.79561	-0.071901	-0.69447	0.58591	0.015308	0.34801	-0.68336	-0.045354	0.055319	-0.20573	-1.0552	-0.12189
-3.0626	0.82986	1.3584	0.049909	-3.0248	-0.33775	0.44145	-0.44971	0.078177	-0.3483	0.17195	0.28565	0.19931	-0.065581	0.44045	-0.30521	0.32796	-0.27076	1.0076	-0.20554	0.13437	0.62219	0.30029	-0.57347	0.16812	-0.074145	-0.70592	-0.40342	-0.41993	-0.45162	-0.34681	0.056841	0.65285	0.50815	-0.36831	-0.17865	0.20519	0.58392	0.10046	-0.30362	-0.11543	-0.22435	-0.030483	0.57563	0.24623	0.30668	-0.34467	0.21028	-0.010653	-0.16827
8.5577	4.8911	-2.257	-4.1508	2.4044	-2.0259	-2.1979	-1.0432	-0.81661	1.509	0.87422	0.78325	-0.13313	-0.55209	1.1123	0.38386	-0.70804	0.31359	0.53591	-0.040533	0.11257	0.94417	0.50374	-0.96322	-0.59713	1.3533	1.4934	0.34269	-3.108	-1.1144	-1.0312	0.52455	-0.30648	1.9926	-0.42435	-1.0667	0.30181	-0.39932	1.6898	0.069766	-0.063044	0.33641	-1.1256	-0.32123	1.1569	-0.48537	1.3012	-0.74816	0.049843	-1.5097
2.5786	-0.16608	-2.0785	-3.6687	-1.7529	-1.0159	-1.0554	-2.1734	0.79695	2.1035	2.7378	2.1396	0.56933	0.41872	0.91987	-1.0393	-1.421	1.4228	0.037391	0.18107	-0.14561	-0.071938	-0.58267	-0.23054	0.88966	0.36799	-1.1044	0.61212	-0.24965	-0.45092	-1.4194	-0.065134	-2.5972	1.903	1.3779	0.37669	0.33565	0.59656	1.1877	-0.45876	0.14875	0.28494	0.19365	-1.0441	0.33426	-0.12633	-0.29869	-0.42639	-0.89016	-0.29254
-1.4087	-0.48203	0.8837	0.063977	0.56687	-2.1742	0.38103	0.95504	-0.039281	1.0159	1.8519	0.69471	-0.45289	-1.2213	-0.41773	-0.542	-1.3845	0.30342	-0.50015	-1.6428	-0.83672	0.62272	0.66732	-0.21044	-0.159	1.0865	0.47818	0.24758	0.10451	0.41575	-0.28799	0.41393	-1.1346	-1.2741	0.59289	-0.0035361	0.19053	-0.27512	-0.0031786	0.37842	0.78127	0.88803	0.77317	1.2707	-1.0403	0.093705	0.19899	0.11387	0.10742	-0.56038
-7.2551	-0.69513	0.70552	0.81502	-1.8645	-1.6183	0.20161	0.2696	0.16936	0.16126	0.58595	0.405	0.065999	0.40266	0.63538	0.80546	-0.42875	-0.594	-0.25382	-0.68561	0.42669	-0.32992	-0.18539	0.0032667	-0.27159	0.25342	0.31897	0.082975	0.34659	-0.12653	0.060406	-0.28615	-0.014683	-0.50921	-0.5184	0.32194	-0.1122	0.19267	-0.11956	0.0087487	-0.11601	0.11785	-0.21952	0.48062	-0.089015	0.071777	-0.10861	0.081088	-0.148	0.08092
7.0364	2.5495	-0.67616	1.2086	-2.4684	2.8509	-2.4205	-1.4023	-3.2409	0.32316	-0.43332	-1.4514	1.9999	0.8761	-0.06247	0.099553	-0.22144	-0.33372	-0.75898	0.95164	-0.15152	1.608	0.01615	-0.55809	-1.1285	-0.47125	2.5038	0.89927	-1.062	1.2195	-0.35103	0.065902	1.185	-0.00010646	-0.14622	-1.0272	0.37285	-0.65581	-0.2233	0.3546	0.13307	-0.21397	0.33363	-0.076504	-1.0301	-0.93392	-0.18672	0.19767	-1.8102	-0.30648
10.408	4.6289	-1.2586	3.1064	-2.7367	5.7846	0.39695	0.51443	-2.9613	3.4775	0.14585	-0.11081	-1.2977	2.6988	-1.1789	0.34745	-1.3906	-1.8259	0.65603	1.0292	-0.11392	0.9794	-1.7293	0.19703	-1.3318	-0.8886	5.0664	-2.7206	-0.096496	1.9819	-2.4864	-0.34664	0.71622	0.49795	1.2996	0.86898	1.0026	-1.077	-0.088165	0.11501	0.36506	-0.42094	-1.1535	0.17489	1.2418	-0.8235	1.1461	0.062149	0.33853	0.66769
6.2112	3.5259	-0.47732	1.9472	-3.4806	2.8922	-2.5416	0.21051	-1.6858	2.2427	-0.22021	-0.50005	-1.5041	0.38376	-0.86124	0.1386	-1.6324	-0.57232	-1.0742	1.1423	0.089864	1.3769	0.94955	-0.12536	-0.33959	-0.96925	0.3258	-0.15471	-1.205	0.29757	-0.06329	-2.1271	1.2394	1.8539	1.5938	0.45241	-0.17543	-1.4012	-1.0773	-1.0269	-1.1469	-0.89073	-0.14902	0.2071	-0.43596	-0.073981	-0.083765	0.0080707	0.67602	0.44297
-2.5203	1.8804	2.7536	-0.66091	-0.50026	-1.1789	-0.68221	-0.16208	0.006254	-0.96912	0.25119	-0.50773	0.18683	0.017848	0.24543	0.1271	0.72015	0.45548	0.23323	-0.45474	0.36191	-0.17177	-0.60819	0.91566	-0.37449	0.44106	-0.25136	-0.081562	-0.36059	-0.018769	-0.56885	-0.28899	-0.011064	-0.65829	-0.092089	0.20591	-0.17177	0.55611	-0.060646	0.19615	0.50207	0.42249	0.19122	0.083873	-0.09257	0.02619	-0.94631	-0.2039	-0.15804	-0.15964
-10.852	0.66317	-1.1795	-0.38838	1.33	1.0953	0.21627	0.36117	0.019752	-0.019421	0.083563	0.021211	-0.10601	-0.11014	-0.32946	-0.009711	0.12099	-0.21992	-0.063026	0.15204	0.30466	0.0063925	-0.080771	-0.13621	-0.41711	-0.26751	0.128	0.033098	-0.065925	0.058849	0.15641	0.038244	0.27002	-0.12022	0.0012517	-0.014449	0.27747	0.0064102	-0.097566	-0.042091	0.042194	-0.080968	0.12725	0.12895	0.018128	-0.0050373	-0.061876	-0.13258	0.060114	-0.066453
-10.856	0.69261	-1.0086	-0.35495	1.4582	1.1068	0.57811	0.21622	0.17369	-0.12438	-0.29431	0.05464	0.070788	-0.20238	-0.26807	-0.095939	-0.21129	0.0027198	-0.11208	0.10332	0.054731	0.068819	-0.050689	-0.060074	-0.11733	-0.070801	0.20126	-0.11994	0.045027	0.035387	0.11027	-0.087431	0.17333	-0.19696	0.040229	-0.017193	0.1175	-0.0086375	-0.036002	-0.035405	0.098409	-0.21199	0.10856	0.10787	-0.047113	0.056834	-0.063244	-0.076909	0.069507	-0.1699
-10.958	0.80875	-1.0365	-0.19244	1.4109	1.1729	0.29652	0.46087	0.16267	0.095299	-0.20308	0.052865	0.1316	-0.37175	-0.38347	0.13665	-0.50033	-0.16807	-0.023833	-0.28309	-0.14807	-0.084658	0.017696	-0.32329	-0.48629	0.098963	0.25176	0.075669	0.10668	-0.094737	0.2241	-0.22518	-0.02889	-0.47848	0.23071	-0.089029	-0.13184	0.092158	-0.054211	0.11131	-0.0036377	-0.051756	0.04682	0.025206	-0.24614	0.10557	-0.037442	-0.037328	-0.0050886	-0.062137
-10.755	0.50058	-0.50923	0.121	0.65277	-0.032027	0.039296	0.10197	0.12887	0.61313	0.067076	-0.040714	0.087181	-0.21284	-0.17003	0.58923	-0.1983	-0.55842	0.15169	-0.5254	0.17725	-0.41264	0.084719	-0.058337	-1.266	0.13634	0.25445	0.46892	0.050703	-0.25989	0.16126	-0.16301	-0.17352	-0.4539	-0.32004	0.44624	-0.053228	-0.15196	-0.116	0.094942	0.014129	0.1696	0.14348	-0.17913	0.09363	0.19962	-0.090845	-0.037142	-0.038662	0.25789
1.3298	3.2338	2.7864	-3.2144	-2.0361	-0.40578	0.74994	0.15416	-0.97695	-1.2451	1.3841	0.56817	-0.9542	-0.55057	-1.8365	-1.3228	1.7713	1.0843	-0.01011	-0.020224	0.26191	0.54581	0.47412	-1.6842	1.5654	-1.0934	0.32019	-1.0821	-1.1428	-0.24464	0.97659	0.22777	-0.11843	-1.4046	0.77185	-1.408	-0.17711	-0.071698	-0.38121	0.73754	0.99514	0.094479	-0.26298	0.02607	-1.1126	-0.74074	-1.0511	0.50086	-0.28376	0.37941
-5.4946	-0.31341	0.15264	0.29857	-0.80748	-3.2288	1.351	-2.7077	1.0241	1.635	-0.97237	0.29471	0.6151	-0.28287	-0.8801	1.8222	-1.5333	0.28214	-0.25988	-1.7783	0.75497	0.18427	0.50075	0.66415	-0.73455	0.079004	0.38636	0.10293	-0.14414	0.15321	-0.079404	0.71308	-0.38515	0.5347	-0.46252	0.35419	-0.19001	0.20675	-0.22475	-0.73215	-0.48033	0.37139	-0.30943	0.2103	0.69452	0.39665	-0.10713	-0.049043	-0.39571	0.55723
-3.4288	0.032022	7.312	-1.9554	0.85628	-1.4956	4.2455	-6.8563	3.7165	8.1671	-3.5494	-1.9103	2.9486	0.012468	-3.1775	6.5009	-2.6915	-0.69552	-2.5663	-2.0251	0.86958	1.5904	-1.0753	-0.82474	3.8411	1.3438	-0.25298	-1.9023	-1.3995	1.3654	-0.14095	0.59393	0.10927	0.44682	1.6181	-1.4168	-1.1279	1.6145	-0.12174	-0.038917	-0.19975	0.064525	-0.085928	-0.67818	-0.94955	0.83603	0.5444	0.37175	0.21704	-0.39875
-7.7706	-1.0021	1.8618	0.19626	-1.608	-1.4512	0.020138	-0.32694	0.24786	0.42184	-0.049304	0.18801	0.7285	0.25729	0.24241	0.9795	-0.4411	-0.33481	-0.58074	-0.51873	0.3145	0.11866	-0.21546	-0.17965	0.76055	0.32303	0.3718	-0.30408	-0.058055	0.058915	0.0021537	0.22445	0.1589	0.24691	-0.10125	-0.38383	-0.75957	0.71173	-0.13729	0.0047789	-0.13914	0.78629	-0.092393	0.026936	-0.060675	-0.11329	0.20491	0.037913	0.31064	0.11879
-11.025	0.69926	-1.0713	-0.47691	1.6101	0.91701	0.41884	0.0099947	0.002774	-0.29807	-0.28244	-0.16139	-0.062952	-0.10431	-0.1983	0.14106	-0.1755	0.30127	0.39723	-0.10194	0.14641	0.33922	0.16343	0.33633	0.41252	-0.0020685	-0.14799	-0.14636	-0.57057	0.26268	-0.24104	0.58115	0.14622	-0.015871	0.35686	-0.025938	-0.1377	0.012523	-0.059203	-0.18821	-0.00082434	0.38222	-0.039822	0.054345	0.20824	-0.21805	0.019901	0.062082	0.019218	0.046483
-10.786	0.82009	-1.2596	-0.74215	1.4351	1.435	-0.45924	0.36047	-0.058498	-0.64148	0.25141	-0.0095249	-0.17634	0.29106	0.19667	-1.021	0.55392	0.43225	0.0066865	0.67459	-0.5665	0.15615	-0.05869	-0.19162	0.8342	-0.38213	-0.3252	-0.15949	0.16184	-0.16155	-0.16031	-0.18034	-0.18108	0.20567	0.21664	-0.27481	-0.084745	0.21406	0.14809	0.14695	-0.0091609	0.1842	-0.095511	-0.023558	-0.15036	-0.20695	-0.0038042	0.13228	0.053002	-0.13189
-10.81	0.81078	-1.2567	-0.58371	1.379	1.4547	-0.82239	0.46712	-0.16884	-0.57832	0.65572	0.038869	-0.35084	0.14687	0.080663	-0.77598	0.47906	0.19075	0.13695	0.5688	-0.62409	0.022286	0.0019622	-0.51459	0.19769	-0.38653	-0.23923	-0.18152	0.096756	-0.097318	0.09476	-0.30191	-0.11488	-0.31384	0.48621	-0.18535	0.039221	0.089611	0.078326	0.20391	0.13251	0.33854	0.0096376	0.11699	-0.32776	-0.22888	-0.11407	-0.10962	-0.064407	-0.16432
-10.784	0.46125	-0.76734	-0.16592	0.77003	0.29974	-0.042983	0.31775	-0.14696	-0.61219	0.15136	0.081093	-0.24509	0.012288	0.25732	-0.49421	0.34942	0.018562	0.098883	0.15229	0.026456	-0.2356	0.16221	0.18255	-0.46115	-0.1502	0.037237	0.12475	0.21186	-0.27054	0.032323	-0.047342	-0.035192	-0.10946	-0.4549	0.21849	0.04457	-0.26062	-0.088033	0.13799	-0.062502	0.15123	0.027704	-0.16235	0.13839	0.05426	-0.13451	-0.066506	0.031265	0.054965
-10.787	0.65222	-1.1908	-0.55454	1.3844	0.65747	0.38588	-0.092024	0.15136	-0.28551	-0.082209	-0.24127	-0.0077741	-0.078013	-0.10364	-0.13883	0.10936	0.21001	0.10919	0.34128	0.17609	-0.11834	0.11212	0.34133	-0.41704	-0.15914	-0.12973	0.30504	-0.12863	0.12156	-0.099124	-0.1616	-0.10428	0.14695	-0.10204	0.3354	0.65648	-0.23969	0.02948	-0.1238	0.31657	-0.21799	0.27643	0.28066	0.34131	-0.15776	-0.094565	-0.055239	-0.20827	0.051254
-10.81	0.62147	-1.1346	-0.65108	1.4085	0.73963	0.19864	0.030263	0.1368	-0.2591	-0.030101	-0.26346	-0.16554	-0.014569	-0.28448	-0.1623	0.35012	0.090139	0.032908	0.47225	0.29391	-0.010835	-0.011951	0.13548	-0.15594	-0.31433	-0.15948	0.030639	-0.24804	0.27514	0.022679	-0.037597	0.23244	-0.037116	0.080945	0.13796	0.57172	-0.16261	-0.016537	-0.10113	0.19392	-0.0932	0.23779	0.25083	0.11946	-0.1592	-0.10828	-0.22392	-0.033752	-0.072867
-10.837	0.67977	-0.88236	-0.6135	1.4098	1.2782	-0.41031	0.53668	0.31469	-0.033255	-0.39223	-0.35008	-0.046524	-0.10835	-0.46748	-0.34538	0.21543	0.019377	-0.10694	0.20559	-0.22879	-0.19449	-0.11281	-0.26259	-0.17109	-0.14633	0.052413	-0.14524	-0.072189	0.044492	0.13085	-0.24715	0.32532	-0.36184	0.07791	-0.02861	-0.029384	-0.15574	-0.019215	0.11508	0.020105	-0.1933	-0.076704	-0.075841	-0.25429	0.11435	-0.0051953	-0.19063	0.064512	-0.079354
-10.84	0.44561	-0.63382	-0.15222	0.79249	0.48784	-0.22318	0.53562	-0.072907	-0.63564	-0.12852	-0.0098528	-0.086637	0.073674	0.18132	-0.89727	0.60466	0.054514	0.32137	0.24959	-0.03092	-0.17992	0.087105	0.2114	0.018372	-0.22895	-0.083628	-0.00039192	-0.13652	-0.47949	-0.21027	0.18481	0.010343	0.16136	-0.266	-0.15044	-0.37193	0.012416	-0.12013	0.29548	-0.29244	0.50806	-0.18002	-0.37143	0.13419	0.0034959	-0.00019835	0.16416	0.19714	0.17897
7.5949	3.8906	0.2168	-4.0114	-2.1939	-0.0082114	-1.2455	3.6149	-2.1964	-0.89502	-0.99673	2.0071	-0.86617	-2.4153	-2.4264	1.8918	0.84512	-1.8197	-1.1011	0.69125	-1.7005	-1.2186	0.27433	0.7895	1.9273	1.0663	-0.27347	0.22855	-0.371	-0.32953	0.97419	0.41928	-0.99292	0.15047	-0.14727	0.34267	0.94028	1.294	0.44468	0.31389	0.15345	0.26735	-0.23619	-0.51812	0.77563	0.50306	1.0229	0.42998	-0.63352	-0.45045
6.6566	1.4857	1.4946	-3.0552	-3.1493	2.632	-1.9139	3.4841	2.117	-1.6458	0.27908	1.3772	-0.72834	-0.72631	-1.1846	2.441	0.21841	-1.3326	0.91107	-1.7668	2.1255	-3.543	-1.3526	1.157	2.4918	-0.26318	-0.87108	1.0284	1.1791	1.8831	-0.35773	0.21328	-0.76705	-1.347	-0.077174	0.20504	0.40364	-0.12541	0.47838	1.6413	-0.1228	-1.3351	-0.59857	-0.58376	1.0663	0.1785	-0.80144	0.57589	1.3029	-0.79051
8.0068	4.6846	2.0412	-1.3413	-0.33169	-1.3105	-0.72394	0.98125	1.0561	-1.9349	-1.8346	0.25591	-1.7892	-0.56763	-2.0396	1.6516	-0.42721	-0.42624	0.63273	-0.37184	-0.82569	-1.9	-0.39833	-0.028081	0.78734	-1.596	1.0897	0.10411	0.53943	0.71326	-0.55414	-0.78944	0.21454	0.019525	-1.0724	0.34817	0.41626	0.26273	-1.9278	-0.030724	0.15661	0.68019	-0.43494	-0.37999	1.054	-0.79275	-1.3119	-0.025349	0.21465	-0.65903
-2.7063	-0.56287	4.0327	0.72312	-2.9646	0.7934	1.3488	-1.2881	-0.26768	0.15585	0.3784	-0.10608	-0.094071	-0.12539	0.017665	0.30561	0.37889	-0.25609	1.1831	-0.26687	0.34978	-0.86683	0.29435	0.13626	-1.0081	-0.27172	-0.37461	-0.035087	-1.2105	-0.54319	0.4972	-0.39556	0.26196	0.047264	0.1231	-0.025136	1.0304	-0.43387	0.10109	-0.28169	0.27177	0.0071706	-0.010612	-0.61372	-0.44194	-0.49181	-0.058982	-0.31389	-0.32006	0.16551
-10.824	0.55624	-1.0375	-0.81549	1.4257	1.3282	-0.29818	0.39023	0.31681	0.025612	-0.052546	-0.13917	-0.23728	0.058939	-0.49041	-0.21226	0.48952	-0.2139	-0.72536	0.57855	0.19452	0.00026931	-0.23589	-0.53105	0.18066	-0.38852	0.071335	-0.29319	0.090729	0.18794	0.3794	-0.16007	0.53967	-0.073596	0.0092409	-0.43426	0.30621	0.088086	-0.073397	0.113	-0.032892	-0.22911	-0.13291	-0.0089649	-0.45359	0.16817	0.018766	-0.29438	0.15952	-0.27584
-10.725	0.64723	-1.0237	-0.85157	1.4451	1.3115	-0.59819	0.30368	0.29043	0.29105	-0.49546	-0.40529	-0.052013	0.25821	-0.21544	-0.346	0.44241	0.082851	-0.53719	0.30902	-0.097639	-0.13331	-0.31486	0.05494	0.37905	-0.029221	-0.10707	-0.087869	0.18656	0.12672	-0.068559	-0.017116	0.34979	0.34322	-0.56306	0.062817	-0.032969	-0.12852	0.11514	-0.097668	-0.082749	-0.54201	-0.2164	-0.23647	0.00015953	0.29339	0.16236	-0.024993	0.1146	0.033028
-10.836	0.70616	-1.2425	-0.5932	1.5018	1.2364	-0.12943	0.35102	-0.12326	-0.85549	-0.080724	-0.093089	-0.28553	0.068749	0.14932	-0.80811	0.36323	0.49344	0.11705	0.45142	-0.22217	0.036921	0.0045763	0.34265	0.34507	-0.20999	-0.1398	-0.14469	0.055474	0.086583	-0.17836	0.12283	0.17789	0.11041	-0.24133	0.16975	0.1188	-0.29003	0.035955	-0.12682	0.038904	-0.22725	-0.0086058	0.0067781	0.19155	-0.036592	-0.061487	-0.064702	0.020257	-0.070455
-10.774	0.44358	-0.71225	-0.17043	0.80305	0.32062	-0.1171	0.33425	-0.16121	-0.74525	0.078977	0.060186	-0.23166	0.097067	0.30742	-0.71393	0.48725	0.14097	0.13748	0.25617	-0.069796	-0.15125	0.11366	0.22551	-0.070246	-0.16447	-0.023311	-0.011155	0.1503	-0.32381	-0.11332	0.047181	0.0047388	-0.026243	-0.41965	0.1347	-0.11421	-0.21457	-0.087219	0.1398	-0.12613	0.23418	-0.044922	-0.24665	0.14369	0.027434	-0.10004	-0.025363	0.12222	0.032776
-10.838	0.76988	-1.3543	-0.38742	1.2834	1.017	0.20922	0.16771	-0.17821	0.16942	0.44749	0.16667	-0.13691	-0.075896	-0.077484	0.33142	-0.10547	-0.19031	0.10664	-0.11154	0.28577	-0.049172	0.076509	-0.021653	-0.67021	-0.067961	0.027785	0.36038	0.050843	0.10242	0.13092	0.038819	-0.090028	-0.077812	-0.1002	0.2686	0.38131	-0.08464	0.014686	-0.12026	0.11545	-0.011148	0.20462	0.22258	0.20561	-0.053525	-0.032382	0.042023	-0.1839	0.1075
-10.738	0.89332	-1.4249	-0.38041	1.3873	0.70802	1.1018	0.039407	-0.14338	-0.17427	0.11338	0.20503	-0.081487	-0.15596	0.063053	0.11921	-0.22846	0.012192	0.045237	-0.010411	0.61228	-0.01262	0.1615	0.53362	-0.67164	-0.11185	0.083566	0.46163	0.14773	0.097473	0.03617	0.11423	-0.1559	0.3764	-0.49483	0.34924	0.66748	-0.15898	-0.028664	-0.19494	0.13822	-0.30718	0.37583	0.30757	0.53803	-0.11352	-0.089098	0.13149	-0.20506	0.17895
-10.782	0.909	-1.4632	-0.4536	1.4244	0.82541	0.85366	-0.18514	-0.27286	-0.2181	0.45123	0.23473	-0.11422	0.020178	0.22396	0.13654	-0.15021	0.12402	0.10234	0.081198	0.34985	0.23951	0.11704	0.33534	-0.039644	-0.085542	-0.095887	0.25887	0.063059	0.15611	-0.12853	0.24701	-0.26624	0.34294	-0.087766	0.16086	0.50216	-0.011999	0.042311	-0.2356	0.16566	0.03052	0.27559	0.318	0.4222	-0.25547	-0.093349	0.14324	-0.15318	0.085657
-10.88	0.40114	-0.38554	-0.20721	0.97246	0.15411	0.50745	-0.81183	0.37872	1.4616	-0.23018	0.021011	0.42268	0.047098	-0.22489	1.4853	-0.78991	-0.3325	-0.63859	-0.81834	0.091681	0.3228	-0.12942	-0.2185	0.55661	0.45296	0.1442	-0.13747	0.14001	0.20513	0.057245	0.2534	-0.15017	0.0055665	0.043671	-0.14792	-0.49401	0.38295	-0.012106	-0.14072	-0.07805	0.24587	-0.17078	-0.2299	-0.21112	0.26895	0.11981	0.15696	0.097634	-0.044953
-10.857	0.79072	-1.278	-0.13103	1.4527	0.76293	1.5003	0.062426	0.20203	-0.63844	-0.4372	0.20315	0.31269	-0.39579	-0.030884	-0.32896	-0.65312	0.23852	-0.0195	-0.00198	0.24128	-0.05534	0.21112	0.5472	-0.45291	-0.038435	0.25415	0.28201	0.2483	-0.13404	0.0097866	-0.25393	-0.32734	0.23099	-0.24	0.091691	0.4013	-0.017029	-0.0056345	-0.017577	0.18084	-0.38732	0.34733	0.25109	0.3066	0.0065074	-0.12894	0.12218	-0.0049416	-0.032214
-10.932	0.83827	-1.2198	-0.15103	1.4739	0.98906	1.0792	0.11019	0.15613	-0.45442	-0.46445	0.14475	0.38266	-0.35074	-0.0079132	-0.26084	-0.73491	0.30818	0.075742	-0.14788	-0.16131	0.019779	0.19005	0.34692	-0.088411	0.12187	0.21196	0.15015	0.23468	-0.16032	-0.081238	-0.22093	-0.37916	0.0708	-0.014566	0.044212	0.016544	0.091669	0.039291	0.037603	0.13685	-0.22753	0.17446	0.096906	0.18187	-0.010281	-0.049934	0.20488	-0.0062329	-0.017029
-10.92	0.69437	-1.0035	-0.59022	1.5761	1.4287	0.25618	0.26265	0.28882	0.41363	-0.28018	0.085687	0.11442	-0.022983	-0.53834	0.20179	-0.14905	-0.20454	-0.70852	0.012489	0.14459	0.40935	-0.27886	-0.52963	0.83013	-0.11476	0.2012	-0.5597	0.055348	0.18192	0.27116	0.18265	0.44533	-0.017866	0.26045	-0.65447	-0.29218	0.43354	-0.10906	0.045751	-0.21457	0.053508	-0.27322	-0.12958	-0.47973	0.21665	0.14117	-0.046312	0.32735	-0.3323
-10.829	0.35229	-0.61697	-0.14312	0.90728	0.12178	0.82157	-0.28798	0.14638	0.25089	0.044377	0.28799	0.11773	0.011051	-0.074499	0.44252	-0.14967	-0.30641	-0.56646	-0.14773	0.48516	0.26706	-0.050105	-0.13705	0.33759	-0.078314	0.22388	-0.23567	0.17885	-0.027454	0.18649	0.20458	0.11642	0.097662	-0.12372	-0.33757	-0.034942	0.27928	-0.19552	0.051439	-0.15714	0.26841	-0.041177	-0.10939	-0.11702	0.16665	-0.028262	-0.0030105	0.22978	-0.19877
5.7682	-2.269	0.39252	2.2318	3.3144	0.4847	-1.0938	1.1428	0.83158	-0.59977	-2.6954	1.477	-0.73354	0.0018706	1.701	0.72897	1.0594	0.30184	1.0306	-1.2574	1.9603	-0.4157	0.30928	-0.67703	0.51438	0.22716	0.94739	-0.0048488	0.2193	0.31387	-1.4333	-1.1438	1.1229	-0.32315	-0.24768	0.36893	-0.25238	1.5008	0.8925	-0.64472	0.45332	0.47765	0.13872	-0.82392	-0.32823	0.19937	0.51555	0.72608	0.15827	-1.281
3.9565	-2.2048	0.87251	-0.66743	-0.26169	0.21769	-0.47109	0.23891	-0.14393	-0.70708	-3.9614	1.6217	-0.74316	1.6673	-0.076304	0.47754	-0.79037	-1.1154	-0.43362	-0.35823	0.25722	0.6258	-0.36388	1.468	-0.22432	-0.72117	0.2794	-0.38173	0.48304	-2.049	0.2485	-0.15597	0.80887	-1.3574	0.14186	1.1839	0.28557	0.14348	0.24145	1.6593	-0.081727	-0.36959	0.48557	0.0082595	0.40784	-1.0095	-0.70121	0.26939	0.24915	0.359
3.3901	-2.256	0.67245	1.8502	4.3651	-3.0854	-1.9927	-0.11097	-1.1755	-1.077	-1.4078	3.8321	-0.46473	1.1577	-0.41997	0.35659	-1.3437	2.1942	-0.95119	0.32956	1.554	-0.60963	-0.24483	0.30296	0.25436	-0.34958	0.076668	-0.53844	0.39755	0.7733	1.2381	-0.2254	-0.9243	0.092724	0.62878	0.19261	1.344	-1.4226	-0.098522	0.23135	0.22898	0.72612	-0.13555	0.29026	-0.19926	-1.1954	-0.04656	-0.85408	-0.52111	0.12605
11.781	0.41645	-6.7582	-1.0803	-2.4621	0.48665	0.4247	-0.11401	0.35642	0.51093	-1.575	-0.41038	-1.5082	2.0265	-1.7448	0.96036	-0.28966	0.66328	1.1048	-0.84996	-1.4076	-2.0543	0.51909	-1.7717	-0.92552	-1.1891	0.14295	-3.5637	0.48058	-0.37868	3.1775	0.63927	0.037081	0.18126	-0.62074	-1.1457	-0.18874	-0.81308	-1.5591	0.27562	-1.1204	0.38929	-0.95706	0.97452	-0.21565	0.64244	-1.4127	-1.41	1.5192	-1.0013
7.6295	1.2147	-2.8143	-0.76863	-0.45977	-1.4657	-1.181	-0.92488	1.9777	-1.752	-2.3438	-1.8403	-0.24938	-1.7937	0.39112	0.64765	1.5113	-2.4059	0.18489	-0.064172	0.81735	-0.12652	-0.15562	-2.3572	-0.080337	-0.36022	0.64724	-1.6002	2.2618	-0.7556	0.071456	1.1995	2.122	0.25788	1.4726	0.35595	0.83318	-0.42091	-0.18527	0.45786	0.1193	-0.28476	0.23266	-2.0218	-0.18547	-0.35885	-0.52999	0.89388	-1.447	0.50277
11.635	6.6274	2.3611	0.099057	5.7483	-2.4166	-2.0553	-2.554	0.38946	-2.137	-0.24502	0.22522	0.67928	0.55209	-0.74284	1.2256	3.097	-2.0073	0.41681	-0.0072885	-0.5223	0.25088	-0.21306	1.355	-1.1954	-0.82108	0.24718	0.65228	-0.25044	0.4207	-0.3718	1.7955	1.15	1.1608	0.27457	0.51607	-0.77885	0.23194	0.4248	0.12506	-1.7261	-0.6475	0.48488	-0.8702	-0.56636	2.2948	-1.1699	-0.83769	-0.37551	0.87639
-1.8284	1.4667	2.2094	1.9009	-2.7559	0.0047361	-0.84828	-0.78571	-0.3534	-0.28174	-0.53401	-0.2249	0.14598	0.2013	0.38418	0.393	0.51082	0.37612	1.2274	0.098743	-0.68807	-0.27081	-0.22646	-0.15197	-0.53555	0.54257	-0.29987	0.27183	-0.53109	0.13345	0.6812	0.02628	-0.33635	0.21366	0.20661	-0.38973	0.2903	-0.28103	-0.035533	0.0037986	0.24854	-0.46152	0.041574	-0.2818	0.15569	0.28367	0.24966	-0.30796	-0.59362	0.11539
6.1599	-0.9084	1.0561	-1.3633	-0.30453	2.2024	-1.3611	1.2037	-0.40088	1.0069	-0.99262	-0.26123	-0.64366	1.4823	0.39675	-0.21497	-0.42863	-0.63126	0.56196	-0.59323	1.1266	-0.60466	2.0832	0.55546	0.60003	-0.73946	-0.82205	0.17822	-0.61843	-0.43758	-0.32528	0.034282	-1.0709	1.0382	0.63912	-0.57527	-0.74847	-0.58617	0.18815	-0.1894	0.49141	-0.42889	0.47179	-0.03673	0.73673	0.049289	-2.3406	0.39175	0.15875	-0.53054
0.015044	-1.231	1.4351	-1.1997	-0.19274	-0.082061	-1.2084	3.0269	1.3667	-1.0492	0.016003	-1.0275	2.7085	1.6375	0.48036	0.64342	0.30445	-0.35196	-0.5112	-0.56555	1.9952	0.71573	-0.0037569	-0.22022	-0.79002	0.23697	-0.79917	-0.28167	0.53198	-0.16458	0.29298	0.47607	0.42567	0.57741	-0.31861	0.85845	-0.74556	0.13898	-0.12028	-0.0053499	-0.89183	-0.38725	-0.69881	0.5783	-0.025178	0.54463	-0.049008	-0.1696	1.3817	1.0167
3.8183	0.57295	2.3551	-0.15645	-0.75304	2.1921	-0.64755	-0.43841	2.9284	1.2401	0.62145	-0.79513	-1.8165	0.90922	0.091364	-1.6791	0.16456	0.32314	-0.85903	-1.1375	-1.1795	-0.050832	-0.12812	1.46	0.030495	-0.54946	1.0326	0.52738	-0.70786	-1.4833	1.22	0.94845	-0.037112	0.25591	-0.26795	-0.8896	0.55981	-0.25179	1.2671	0.72004	0.43317	0.54225	-0.54046	-0.75337	0.032793	-0.036356	0.46088	-0.75573	0.79521	0.75334
-4.884	-0.21391	-0.50225	2.093	-3.57	-0.50918	0.0013675	0.41052	-0.4482	0.32161	-0.32088	-0.14218	-0.31221	0.2675	1.0657	-0.087652	0.24682	0.18636	0.93448	-0.2711	0.090464	-0.83047	-0.30902	-0.019915	0.23974	-0.048944	0.063096	0.27591	-0.089233	0.67309	-0.085249	-0.24318	-0.44642	-0.40148	-0.31464	-0.032175	-0.19805	0.15729	-0.37675	0.13683	-0.02295	-0.13752	-0.99631	-0.13116	-0.42418	-0.18648	0.51645	0.28009	-0.26986	0.18458
-7.171	0.18422	-0.43968	1.5578	-0.13043	-1.9828	0.29233	-0.96614	-1.4023	-0.82929	1.2614	0.96666	-0.13726	0.27103	1.1411	-0.12724	0.68768	0.45181	0.87673	-0.23983	0.23774	0.47359	1.1428	0.75412	0.17644	-0.62605	-0.32806	0.20549	-0.81494	-0.24286	-0.58575	1.5379	-0.94673	0.36852	0.24726	0.64509	-0.29749	0.10707	-0.16247	0.29852	-0.81435	1.9214	0.16916	0.074429	1.072	-1.0423	-0.23478	0.63443	-0.096989	0.52075
-7.6085	0.20919	-0.80471	1.426	-0.92768	-1.7873	0.6064	-0.7882	-1.7545	-0.53036	1.5547	1.1659	-0.27873	0.12231	1.432	0.20313	0.66182	0.36278	0.93271	-0.88058	0.30621	0.44396	1.0216	0.92227	-0.22381	-0.49815	-0.075985	0.17684	-0.82429	-0.10475	-0.73975	1.6457	-0.52829	0.60339	0.35981	1.0207	-0.23382	-0.33278	-0.26108	-0.14933	-0.57788	1.7966	-0.23776	-0.077705	1.2417	-0.97959	0.00026354	0.49197	-0.19924	1.0641
-0.61997	-3.3307	0.6359	-2.3622	-0.114	-0.83217	-3.1529	1.7397	-0.38411	1.6714	0.80062	1.8963	0.1788	0.049056	0.41908	-0.2975	1.2056	0.44621	-0.86281	2.0649	-0.24077	-0.56429	-0.081703	-0.82628	2.029	0.17868	-0.94197	-2.082	-0.14168	0.23251	-0.9349	-0.22043	-1.3038	1.0023	0.25053	-0.26504	0.10657	1.1897	0.41557	-0.41787	0.14005	-0.48087	0.25853	-1.0222	-0.48452	-0.51252	1.1652	-0.18389	0.52727	0.77595
-5.386	-0.15421	1.0542	0.81115	-2.264	-1.178	-1.071	0.80187	0.49157	-0.56813	0.46429	-0.05442	0.34704	0.74395	1.4941	-0.15407	0.32609	-0.24636	0.84653	-0.026678	-0.58302	-0.68811	-0.73975	0.096646	1.1172	0.40205	0.019171	-0.10677	0.45358	0.41133	-1.3546	-0.62614	-0.30264	1.0435	-0.31252	-0.2752	0.039106	0.28209	-0.41554	0.026585	0.067341	0.15697	0.46628	-0.12648	-0.48921	0.47534	0.46555	0.46518	-0.18295	-0.14371
-10.853	0.84236	-1.1592	-0.65679	1.604	1.2744	0.39492	0.45628	0.53624	-0.4261	-0.56311	-0.29648	0.082719	-0.21386	-0.51594	-0.54236	0.0022598	0.12946	-0.31568	0.46417	0.039868	-0.20293	-0.04407	-0.14834	-0.34529	-0.25725	0.11858	0.021643	0.18614	-0.0069587	0.30588	-0.54479	0.15797	-0.056156	0.017065	-0.11382	0.45857	-0.040727	9.24E-05	0.17067	0.15241	-0.6181	0.16426	0.13526	-0.20045	0.079121	-0.082226	-0.17721	0.011824	-0.20802
-10.92	0.81128	-1.2552	-0.59419	1.6344	1.1415	0.61926	0.18178	0.29995	-0.2171	-0.5187	-0.2466	0.024006	-0.21885	-0.32577	-0.056192	-0.2413	0.22399	-0.1716	0.11483	0.24921	-0.091837	0.051518	0.24648	-0.34389	-0.020182	0.025402	0.21102	0.06389	0.14615	0.16413	-0.16398	0.030995	0.15876	-0.14686	0.054052	0.48072	-0.11735	0.014128	-0.063714	0.13768	-0.51803	0.14524	0.23171	0.098036	0.049021	-0.008603	-0.026503	-0.066321	-0.042607
-10.807	0.82922	-1.1562	-0.71334	1.6056	1.1893	0.056812	0.32936	0.20961	0.068619	-0.6326	-0.4093	-0.066782	-0.054224	-0.35091	-0.090619	0.16038	0.11407	-0.040912	0.093013	0.30637	-0.21471	-0.061586	0.51221	-0.48749	0.0072349	-0.073331	0.31862	-0.13066	0.23012	-0.069959	0.052144	0.27246	0.27415	-0.56577	0.43609	0.40907	-0.36234	0.07993	-0.26103	0.081612	-0.57934	0.075396	0.038678	0.35647	0.11901	0.11116	-0.063797	-0.056528	0.20045
-10.825	0.39821	-0.68194	-0.30364	0.95549	0.20214	0.0069478	-0.066987	0.089072	-0.26176	-0.032209	-0.15584	-0.16877	0.046439	0.045813	-0.052092	0.22023	0.079758	-0.036388	0.14587	-0.043477	-0.12226	0.028393	0.16637	-0.21511	-0.04445	-0.019788	0.011835	0.084274	0.023408	-0.004861	-0.079632	0.025016	-0.19969	-0.29667	0.38723	0.18281	-0.32976	-0.016922	-0.068217	0.11599	-0.067004	0.15125	-0.057447	0.1266	0.059391	-0.12444	-0.20964	-0.022453	-0.021131
9.2946	-1.1675	-0.18055	2.1285	2.4797	0.0093171	-1.0083	2.593	2.7484	1.384	1.8495	1.8911	-1.3273	-0.92335	0.048886	-2.1709	-2.7448	0.81085	-0.034068	-0.041748	0.45978	-0.071052	-0.54963	0.577	0.91277	-1.1803	0.50597	-0.80343	-0.46237	0.82152	2.5817	0.68027	0.95656	-0.2123	-1.1037	0.67793	0.84474	0.5482	1.0868	-0.8649	1.833	0.18713	-1.0746	-0.93818	-0.38474	1.2678	0.49407	0.56721	-0.66781	-0.49891
8.391	-2.8946	0.25689	-0.36534	0.9204	2.9879	-1.1661	2.3849	2.6083	1.3308	2.4637	0.77709	-1.0001	1.0178	2.747	0.76377	-1.0033	-0.64196	-1.5574	0.69256	0.23935	0.60668	1.3661	2.081	-0.29469	-0.40223	-1.2922	-1.3625	-1.3639	0.049742	-0.94669	-0.82888	0.63712	0.34005	-0.30735	-0.58785	-2.2472	-0.81853	-0.5682	1.0725	0.56154	0.17312	2.0741	-0.93743	0.64158	0.81831	-1.0724	0.68138	-2.0645	0.088865
7.5638	-1.7497	-0.41143	-0.1883	2.3745	-0.18743	-2.8808	0.22459	-0.021316	2.0467	-0.19569	3.5702	-1.6562	2.0962	1.1812	-0.46052	-0.61282	-0.39071	-0.44648	-0.60088	-0.079134	-0.079572	0.2738	1.5717	-0.21448	-0.57275	0.14845	0.068442	-0.533	-0.0091779	-0.58695	-1.3524	0.7294	1.9114	0.56313	0.81608	0.82802	0.44938	0.69705	0.92351	1.0413	1.4551	0.052164	-2.5816	0.77164	0.23618	0.534	0.92778	-0.47289	0.051376
-5.2547	-1.0128	2.9256	1.0401	-2.1769	-0.0096137	0.16034	-0.28505	-0.15541	-0.19629	0.69538	0.43765	0.10128	0.17297	0.90457	0.76636	-0.31528	-0.39536	0.18904	0.031444	0.023535	0.16993	0.44851	0.027516	-0.074429	0.25546	0.11789	0.28478	0.79131	-0.18155	0.34831	-0.0017651	0.19659	0.46925	-0.14091	0.28943	-0.23861	-0.31123	0.12714	-0.19364	-0.22609	0.19048	0.078275	-0.057337	0.069651	0.60854	-0.0512	-0.1589	-0.2268	0.10912
-11.013	0.84256	-1.1483	-0.55036	1.7294	1.1497	0.38357	0.12967	0.31258	-0.25371	-0.34758	-0.29817	0.12793	-0.26566	-0.38707	0.016467	-0.32171	0.28849	0.25083	0.053559	-0.16445	0.13503	0.12673	0.04884	-0.026598	-0.026741	-0.056937	-0.055109	-0.37556	0.20158	0.052388	-0.089687	-0.011133	-0.2552	0.50507	0.014747	0.11891	-0.00045577	0.0063234	-0.035123	0.20593	0.020327	0.12534	0.20796	-0.028073	-0.10676	-0.027284	-0.079336	-0.11725	-0.056925
-10.994	0.90264	-1.2693	-0.61504	1.7511	1.0964	0.63671	-0.032351	0.16162	-0.31759	-0.36537	-0.22427	0.086817	-0.1876	-0.17361	-0.034899	-0.22794	0.37221	0.33186	0.063129	0.094123	0.29884	0.1784	0.30599	0.30014	-0.13099	-0.19095	-0.038895	-0.40868	0.24266	-0.19987	0.23669	-0.077924	0.16253	0.35349	-0.095853	0.13568	0.072586	0.03262	-0.11261	0.10974	0.064185	0.12511	0.19579	0.21466	-0.2476	-0.014684	0.089799	-0.11428	0.046917
-11.052	0.73094	-1.355	-0.76343	1.8603	1.6656	0.47471	0.49654	0.060149	-0.96745	-0.45793	0.0091765	-0.051006	0.061381	-0.12223	-1.027	0.41958	0.51731	-0.092192	0.6725	0.21945	0.52448	-0.048627	0.098159	1.3461	-0.45045	-0.19196	-0.63354	-0.31766	0.084719	-0.18415	0.49937	0.44673	0.59052	0.24931	-0.75873	-0.099749	0.34478	-0.079751	0.015687	-0.25286	0.26945	-0.27167	-0.060687	-0.027312	-0.1722	0.16402	0.1171	0.31083	-0.23103
5.1618	2.4696	0.95755	1.0457	0.25084	0.7863	-2.635	-0.08514	-0.93437	-0.2827	-0.4183	-0.10269	0.91105	-0.48459	-0.58577	-0.23775	1.0443	-0.67698	-1.3525	-1.3347	-1.1532	-1.0787	0.10164	0.1456	0.45544	0.26518	-1.0166	-1.3157	-0.57107	-0.12967	1.1575	-0.4733	0.93372	0.5372	-0.11846	1.0483	0.95234	-0.26882	0.57923	-0.19965	-2.2281	-2.0101	0.52942	-0.18211	-0.36643	0.44658	0.3945	0.6838	-0.56294	0.94836
3.5479	1.3939	0.6211	-0.36692	-2.976	2.3342	-2.1234	-0.68659	-2.2965	-0.88388	-1.1355	-0.57529	-0.37045	-0.81308	-1.0944	-0.65733	-0.15147	0.87254	-3.1824	-1.6242	0.05083	-1.0075	-1.44	-1.3452	-0.59485	0.87501	0.088689	-0.98294	-1.7185	-1.7416	-0.019689	0.089703	0.25334	0.49394	-0.57506	0.059498	0.42296	-0.35423	0.67467	-0.74224	-2.0005	0.045464	0.932	-1.5302	1.6654	0.73611	0.97183	-0.041427	-0.14313	0.43334
3.2286	3.3576	2.6582	-1.1824	1.2737	-0.86301	-1.7697	-0.33616	-0.81516	-0.46396	-0.23884	-0.94042	1.6848	-0.48881	0.38685	-1.0331	1.5059	2.1143	-1.0494	-1.0596	1.6378	-0.96627	-1.5988	0.73257	-0.55123	1.2098	-0.027568	-0.0052749	1.1428	-0.07696	0.13488	0.27782	-0.050074	-0.42334	-0.59624	-1.3271	-0.59903	-0.73259	0.11919	-0.59024	-0.057	-0.13635	1.2757	-1.3492	0.6509	-0.79354	-0.90063	-0.22134	-0.17755	0.027931
-6.707	0.18936	1.2376	0.62775	-2.1958	-1.5285	-0.51915	0.2733	-0.30006	-0.89435	0.18124	0.104	0.34142	0.070545	-0.14518	0.33339	0.55387	0.16604	-0.14116	-0.55343	-0.44642	-0.74552	0.058656	0.024134	-0.15174	0.58138	-0.48891	-0.2772	-0.67702	-0.44912	-0.26498	-0.057443	0.096661	0.1792	0.057222	0.75825	0.51461	0.25021	0.37569	0.3068	-0.45144	0.15306	0.042355	-0.17841	-0.40632	0.42301	-0.11234	0.28464	-0.38836	0.47113
9.4131	-2.0151	11.163	-2.2877	5.7795	4.1406	3.1959	-2.3697	-1.3739	-2.0941	-2.1904	0.5929	1.0674	0.90082	0.55557	-2.017	-1.0029	3.1386	-0.80703	-0.6022	-1.7514	1.4751	-1.9806	0.16053	6.9248	1.6488	0.59259	-1.0809	0.073566	1.1606	0.13457	0.62267	1.3701	-0.54016	-0.21448	1.4723	-0.79019	-1.5564	-0.026773	-1.3208	0.45463	-0.21731	-0.28825	1.0431	1.5024	-0.33522	-1	-0.64836	-0.66379	-0.56908
10.512	-4.3855	2.0266	0.18388	-1.8409	3.711	2.3615	5.1958	1.493	-2.0274	-3.6109	2.1621	2.6423	-0.10227	2.432	1.3572	1.0323	3.4787	-1.6765	-2.3185	-1.0006	1.4408	-0.53643	-0.58681	1.8522	-1.0228	0.40875	1.3669	-0.28024	1.4772	-0.77873	1.9708	-0.53987	1.34	0.61737	-1.0372	0.11441	0.25752	0.23537	-0.65687	-0.86593	-0.070953	0.040087	0.80795	-0.2552	-1.2379	-0.29425	-0.25123	0.14019	0.55311
13.509	0.53793	9.4182	1.527	2.933	6.4237	4.1401	-0.35264	1.8244	0.62271	0.25339	2.1848	-0.29435	-0.65278	2.4474	0.028868	2.5547	1.6417	0.69994	-0.72643	0.17438	0.29787	-0.5521	0.1126	-0.63877	-1.94	-1.3079	0.3532	0.28289	-0.37991	-1.5435	1.3289	-1.253	2.4467	0.88561	0.84428	0.76255	-0.89714	0.57255	3.5978	0.89841	-0.58166	0.25007	-1.4095	-2.2537	0.80498	0.41076	-0.15479	0.81268	0.31909
-3.0281	-1.3334	1.7563	1.0349	-1.6554	-2.35	0.06042	-0.43603	0.34117	0.13645	-0.84519	-1.2231	0.25688	0.56212	0.2354	0.17817	1.4937	-0.6493	0.6291	1.0302	0.19198	0.020131	0.0090967	0.12946	0.56912	0.07728	-1.0749	0.48016	-0.87015	0.57489	-0.056725	-0.68096	0.52339	-0.85944	-0.48485	-0.00080148	-0.19587	0.45466	-0.11219	-0.17254	0.81817	0.22356	-0.31518	0.25591	0.53699	0.10272	-0.057648	-0.61261	-0.4138	-0.031762
3.6705	-1.5333	3.5022	-0.87372	-0.43121	0.89638	-1.0457	0.81197	1.5228	-1.6603	-0.75353	-1.218	-0.56397	-1.5681	-1.0665	-0.20261	0.5259	-1.2373	0.4282	-0.4996	-0.71964	0.084993	0.82738	-0.69816	0.67938	0.70244	0.3766	0.35763	-0.84778	-0.68109	0.54591	-0.88281	1.4636	0.47569	0.086872	-0.012714	-0.12039	-1.7707	0.31211	-0.71717	1.538	0.57003	-0.50185	0.071963	-0.00042666	0.19603	-0.79131	-0.27178	0.21306	-0.69302
12.151	10.416	1.2398	-3.9581	2.4678	-3.5676	4.6064	1.6171	3.0473	0.32644	0.45634	-1.05	-1.973	2.2436	0.86366	-1.2095	2.0499	-1.5187	-1.5102	2.7552	-0.55504	1.6946	-0.087798	1.182	0.16522	-0.1741	1.3901	0.50192	-0.462	-0.45391	-0.46411	-1.102	-1.1383	-1.1888	-1.2937	-0.86221	0.92111	0.71058	1.0579	-0.66041	-0.04991	1.7091	1.0026	0.90146	-0.552	0.38701	0.63339	0.17534	0.60041	0.42073
7.6847	-1.6188	-3.3767	1.3419	-0.60196	0.22447	1.1434	1.4171	0.83745	0.23471	0.39096	-0.19685	3.3474	-1.5881	-0.25059	-0.066716	0.5219	-1.2721	-1.6275	1.3289	0.92455	0.15735	-0.0049976	2.1283	1.9082	-1.6649	-0.010261	-0.19623	1.1427	-1.5745	-0.20191	-1.5116	-0.63831	0.21285	0.46365	0.24294	3.0253	0.22134	-0.53944	0.067409	1.0618	1.5136	-2.0629	0.25914	0.49777	0.17012	-0.15401	-0.52324	0.21683	0.051348
0.71431	4.6004	-0.31958	1.1428	-1.9179	-2.54	1.5162	0.7167	-0.051597	-0.19673	0.58994	0.54855	-0.16818	0.36181	0.71506	-0.13212	0.88204	-0.69994	-0.4164	1.663	0.94125	1.5606	-0.36548	-0.16838	1.2901	-0.71729	0.028423	-0.038742	0.41764	-0.14469	-0.11411	-0.44728	-0.33015	0.32021	0.78423	0.17936	-0.22932	-0.31638	-0.12725	1.371	-1.3858	-0.45818	0.168	-0.03348	-0.21398	1.1866	-0.083802	-0.059518	-0.17506	-0.75826
2.4801	-5.78	-0.027356	-1.1982	0.42868	-1.4877	-2.3396	1.0979	-1.592	0.033956	-2.1645	-0.60433	0.70097	3.1614	-2.1476	-1.4906	-0.9546	-1.1115	0.57615	0.51165	-1.3378	0.23032	-0.99712	-0.23747	-0.33596	-0.3534	0.66451	0.96356	-0.37317	0.43382	0.99719	0.42608	0.58602	-0.28024	0.63538	0.94837	-0.3141	0.12466	-0.47979	0.59532	-0.51961	-0.25679	0.37147	0.23255	-0.36466	0.11375	0.25153	-0.080963	-0.2835	-1.3164
4.5604	-4.433	1.844	-1.8323	0.29477	-0.24599	-1.1039	1.1931	-0.50804	0.70702	-1.0536	-1.8429	-0.047501	2.4296	-0.47659	-1.4726	0.7248	-1.0323	1.2011	-0.35748	-1.0898	-0.053889	-0.067571	-1.3984	-0.63346	0.34272	0.52652	0.71435	-0.43007	0.49267	0.15134	0.47705	0.85817	0.8948	1.1744	1.5749	-0.44796	-0.75948	0.73964	-0.71024	0.49117	-1.0579	0.11713	0.64886	-0.12427	0.63582	-0.83624	0.78951	1.148	-1.0546
2.3318	-1.97	1.793	-1.7088	-0.60925	0.076085	0.38582	2.1868	-1.1708	0.96363	-0.64027	-0.96569	1.4036	0.18692	0.50392	0.85984	0.85719	-1.7654	1.0049	-0.78069	-1.3285	-1.3976	0.61671	-0.25603	0.86989	-0.11363	-0.19913	0.069652	0.22514	0.2519	0.40621	-0.42503	0.24848	-0.64994	-0.40544	-0.19809	0.39569	0.029268	-0.46418	-0.18337	0.6063	-0.48331	-0.49444	0.46956	-0.43659	0.26148	-1.6573	-0.53868	0.79091	-0.034764
-4.1412	0.59326	2.5955	0.28379	-2.1012	-1.2706	1.1893	-0.9717	0.26528	1.9512	0.14894	-0.17736	0.11893	-0.27386	-0.39909	1.3009	-0.2654	-1.3301	0.21869	-0.31669	0.053071	-0.016687	-0.051974	-0.26482	-0.30696	0.18509	0.16195	-0.078939	-0.47547	-0.15385	0.22039	-0.1429	-0.2986	-0.15199	-0.034876	0.27863	-0.15912	-0.095348	-0.16132	-0.47558	0.55587	0.042112	0.81113	-0.55645	0.099803	-0.23792	-0.0017883	-0.29571	0.027144	0.19083
10.097	5.0028	0.13061	3.3133	1.0966	-0.35548	0.17904	0.3561	0.45485	0.26099	0.41474	0.17632	1.7014	-2.0541	1.2453	-2.9518	-1.1931	1.4709	-1.9957	-0.58056	1.2086	-1.1299	0.37312	1.1821	-0.37165	0.54862	-1.3194	-1.5993	-0.19668	-0.84774	0.39615	1.1549	1.3987	-1.4847	0.71027	0.098583	-1.417	1.3041	0.61207	-0.66705	2.0328	-1.1079	0.72748	-0.43701	-1.9393	-0.86073	1.0766	-0.63079	0.35831	-0.49906
10.41	2.4198	-1.9981	3.4212	3.8944	-1.1583	-0.68385	-0.70117	-0.09165	-0.62225	1.1738	0.10178	0.96445	0.77185	1.1838	-1.8237	-0.38855	0.090744	-1.3608	-2.061	-0.29212	-0.088454	-1.063	1.0402	-0.99307	0.21996	0.5844	1.2141	-1.8959	-1.3731	-0.36783	0.31691	0.91419	-1.4112	0.081882	-1.8119	-0.23261	2.9654	-0.3859	-0.27933	-0.72217	-1.8396	0.76469	-0.73394	-0.80428	-0.27973	0.31266	0.43223	1.0189	-1.9194
8.7835	-2.23	-2.2471	1.8571	1.6908	1.5051	3.0689	1.7108	1.8995	1.6873	3.5136	-0.041173	4.7728	2.8104	0.95045	-0.50891	-0.13812	-0.54486	1.097	-0.70824	-0.92084	0.67705	0.577	2.7163	-1.1832	0.70216	0.19985	0.65421	-1.4161	0.26854	-1.0849	-0.38563	-0.3433	-0.49603	-0.42053	0.66798	0.52057	0.91462	-0.75478	-1.2154	-0.9591	-0.97601	-1.7309	-1.0987	0.44659	0.40192	-0.3535	-0.64532	0.93562	-0.51041
-2.2166	0.13625	0.19641	3.2074	-4.2294	0.69217	0.51554	0.39312	-0.43818	0.90221	0.65986	1.1112	-0.12865	-0.37252	1.1598	-1.0417	-0.73121	-0.76659	1.4525	-0.20206	0.51548	-0.52981	-1.2577	-0.2189	0.70254	0.18189	-0.16045	0.57461	-0.15549	0.52674	0.51514	-0.2725	0.6757	-0.74085	0.41021	-0.3494	-0.6367	-0.24696	-0.0050553	0.1616	0.082968	-0.87907	0.2342	0.45024	1.2551	1.2506	-0.012027	0.29317	0.22842	-0.08879
5.0716	-3.0921	-2.963	-1.2113	-0.1657	-0.081214	0.80573	-2.7529	1.8247	-1.4818	0.45454	0.89292	-0.59836	-0.020016	-0.73519	1.0096	1.7375	-0.48094	0.43931	-1.2581	-1.0308	0.45963	1.0114	-0.88272	-0.34207	-0.16179	-0.8493	1.3637	-1.2741	0.65758	-0.78551	1.3973	-0.11441	0.25819	-1.0654	-1.455	1.293	0.65388	-0.21888	-1.09	-1.3391	0.40197	0.5379	-0.39163	0.14101	-0.020596	0.43043	-1.3609	-0.83144	-0.92457
2.9256	-0.77942	2.6915	-0.13516	0.032582	1.3588	-0.97605	-1.0282	1.5886	0.069697	0.91657	-0.89364	-1.3772	-1.2008	-1.1444	0.44695	0.22218	-0.1828	0.53786	-0.43124	0.92777	1.7419	0.082485	-0.65953	-0.30939	-0.32032	-0.34963	0.81084	-0.44784	-0.16313	-0.80582	-0.22823	0.34629	-0.23904	-1.0874	0.16696	-0.6323	0.49307	0.39348	-0.61076	-0.042009	0.99364	-0.39076	-0.67132	0.76415	-0.31333	-0.27473	-0.25647	-0.76809	0.58008
5.9144	0.75802	2.9002	-1.781	0.058983	1.2548	-0.76986	0.8016	1.387	-0.87356	0.13194	-0.70677	-0.10293	0.33563	0.14548	0.96559	-0.46851	0.21574	0.54342	1.1844	1.2759	0.6372	0.52591	-0.83166	-1.6634	0.46453	-0.21507	0.24039	0.93325	0.13298	-0.4528	0.82293	-0.84199	-0.69307	-0.1715	-0.97337	-0.62432	-0.14243	0.013915	0.056295	0.35051	0.32414	0.98448	-0.52611	-0.76053	-0.72296	-1.1352	1.1264	1.9061	-0.86151
-4.4594	0.059623	0.76666	0.74519	-2.721	-0.41304	0.11938	-0.23745	-0.94025	-0.88671	0.25259	0.98944	0.24581	0.31031	0.21117	0.58165	-0.30138	0.036846	0.0033214	-0.60788	-0.27071	0.242	-0.45944	0.46152	-0.74884	0.59232	-0.29203	-0.59971	0.31067	-0.29511	0.6035	0.13555	0.34999	0.34971	-0.18717	-0.3909	0.35116	0.13502	-0.2683	-0.46584	0.72785	-0.049613	0.25437	-0.26153	-0.4735	-0.33839	-0.1043	-0.73557	-0.41945	0.41335
-10.824	0.81019	-1.3182	-0.71241	1.6061	1.2436	0.29341	0.44538	0.23331	-0.02337	-0.51178	-0.32614	-0.03581	-0.13315	-0.34319	-0.14344	0.12383	0.002166	-0.25485	0.20365	0.58472	-0.30536	-0.039284	0.38699	-0.56036	-0.056534	-0.019583	0.37062	0.035272	0.17626	0.12031	-0.058651	0.28366	0.37378	-0.65923	0.17206	0.593	-0.22336	0.033248	-0.079213	0.035131	-0.61491	0.079665	0.033588	0.36919	0.15142	0.11095	-0.035876	-0.08621	0.085788
-10.937	0.8503	-1.1053	-0.44868	1.6315	1.2592	0.48747	0.55333	0.64026	-0.11623	-1.0586	-0.45687	0.41141	-0.34854	-0.48391	-0.53662	-0.24001	0.19298	-0.008558	0.12511	0.038266	-0.41748	0.006629	0.31702	-0.42593	0.0016794	0.07738	0.32473	-0.019545	-0.15655	-0.015769	-0.36108	-0.059457	0.32011	-0.22766	-0.1054	0.12508	0.036149	0.066861	0.1918	0.0041782	-0.5263	0.080442	-0.024728	0.16738	0.11555	0.068408	0.16542	-0.024218	0.10314
-11.207	0.74186	-1.1975	-0.79547	2.0474	1.6037	1.0412	0.11636	0.14584	-1.1647	-0.7823	-0.027731	0.1196	0.087854	-0.26301	-0.99725	0.29693	0.78662	0.059517	0.77694	0.15275	1.0668	-0.05252	0.19497	2.5612	-0.48982	-0.30543	-1.1025	-0.92272	0.186	-0.51255	0.97032	0.50584	0.77227	0.9865	-1.3494	-0.50163	0.75214	-0.15962	-0.031793	-0.35457	0.74639	-0.35713	0.014002	-0.14514	-0.42847	0.19793	0.28464	0.49844	-0.37995
-10.932	0.38312	-0.72958	-0.2939	1.105	0.63167	0.47604	0.41628	-0.12415	-1.1273	-0.20169	0.20099	-0.19339	0.080814	0.095889	-0.94723	0.60547	0.22208	-0.071976	0.49706	0.35724	0.32811	0.079522	0.17016	0.84978	-0.44012	0.016711	-0.55577	-0.19857	-0.20225	-0.1068	0.52383	0.43998	0.29515	-0.05935	-0.59596	-0.26104	0.147	-0.27425	0.17364	-0.39576	0.54655	-0.26988	-0.26699	-0.025207	-0.029405	0.010501	0.023681	0.4216	-0.19011
5.6661	0.21566	0.067764	-0.39157	-0.26598	1.1137	-2.5594	-1.3508	-0.65815	-1.6361	-0.45312	0.23482	2.765	-0.90234	0.11272	-0.34007	0.32946	0.19223	-0.011519	2.3488	-0.85913	0.77703	0.34936	0.46561	-0.72608	1.0195	0.83971	0.40937	0.40838	0.40625	-0.8776	0.70814	-1.3365	1.2966	-1.6249	-0.89772	-1.419	1.5837	-0.54025	0.83569	1.5559	-0.082998	1.666	0.06503	1.7161	0.13079	-0.077353	-1.0483	-0.30763	-0.01083
6.078	1.9757	1.3481	3.0669	-0.95823	0.44458	0.58768	1.1286	-0.5454	-0.7173	0.059751	-1.4319	2.4714	-0.98113	-0.37055	-1.3316	-0.15321	-0.67244	-1.1172	-0.28512	-0.42028	0.98538	-0.44053	2.153	-0.93772	1.1222	1.2584	0.2585	0.27061	-0.68037	-0.096815	1.6562	-0.72444	1.0064	-0.60362	0.65559	0.065169	1.2069	1.8672	-1.1315	-1.649	-0.72445	-0.52782	0.90473	-0.62571	-0.2041	0.36523	0.99821	-0.73184	-2.1395
9.067	1.6337	-0.1133	2.6274	0.34101	0.38588	1.2584	0.63735	-0.00083111	0.25734	1.1073	-0.97999	2.7179	1.1849	-0.42245	-0.85642	-0.57773	1.3982	1.674	-1.9564	0.44383	-0.040759	1.3058	1.2316	0.020017	1.5933	-0.25024	0.76196	1.4501	0.64561	-0.83056	-0.20576	1.8495	-0.91618	-1.409	-0.15775	0.98896	-0.91887	0.445	0.89636	0.098377	1.0689	0.8065	-0.13078	0.11786	-1.709	1.5073	1.1569	1.1308	0.51441
-1.5711	1.2968	-0.5056	1.2283	-2.8052	-2.0079	-0.81287	-0.16144	-0.1989	0.15378	-0.26564	-0.20289	0.13415	-0.35197	0.043087	0.20604	0.52501	0.2962	0.82748	0.071791	-0.43015	-0.19595	-0.19328	0.20259	-0.098989	0.47118	-0.01646	0.6569	-1.2632	0.18052	0.11266	-0.89249	0.18781	0.020508	0.022282	-0.20003	-0.51829	0.50904	-0.128	-0.82984	0.74053	-0.68801	-0.80822	-0.066283	-0.030405	-0.73894	0.77325	-0.28182	-0.35311	-0.063861
-10.728	0.74008	-1.18	-0.48091	1.3511	1.5213	-0.36623	0.87267	-0.0067853	-0.27484	-0.28994	0.031846	-0.11319	0.10219	-0.079805	-0.84827	0.41798	0.0046059	-0.18007	0.21832	-0.069273	-0.24592	-0.19911	0.13092	-0.19121	-0.086502	0.1141	0.033907	0.37691	-0.12021	-0.0033025	-0.12878	0.38953	0.067174	-0.7786	0.23796	-0.016373	-0.3398	0.040315	-0.058377	-0.14546	-0.55227	-0.12283	-0.28191	0.14302	0.27231	0.053292	-0.065182	0.15366	0.038142
-10.751	0.80556	-1.0399	-0.28679	1.35	1.1799	0.078839	0.45903	0.23098	0.0054942	-0.391	-0.072125	0.20831	-0.18914	-0.23985	-0.34855	-0.21041	0.0026941	0.067551	-0.089279	-0.30674	-0.28547	-0.086397	0.083078	-0.39027	0.088816	0.098927	0.20233	0.245	-0.13223	0.028959	-0.33175	-0.11928	-0.1553	-0.20185	0.21783	-0.089003	-0.10027	0.086091	0.027622	0.051822	-0.35597	0.092076	-0.099136	0.048757	0.16088	0.0082813	0.015012	0.040295	0.10818
-10.806	0.81704	-1.2917	-0.37235	1.3806	1.1743	0.29605	0.23895	-0.12781	-0.16078	0.1599	0.20129	-0.088878	-0.13558	0.005222	-0.033402	-0.24022	0.006321	-0.1045	-0.11	0.02264	0.015557	0.010089	0.043646	-0.22316	0.044952	0.11866	0.065922	0.31067	0.040528	0.14483	-0.020965	-0.023186	-0.089172	-0.17126	0.17889	0.13376	-0.09161	0.0084634	-0.11277	0.024248	-0.17946	0.08553	0.083156	0.075476	0.093356	-0.051149	-0.023838	0.0075921	-0.059897
0.21913	-2.3466	0.30466	0.020028	0.44696	-1.6609	1.4811	-0.59019	0.51151	0.29376	-1.0001	-0.9279	0.17303	0.22694	-1.3237	-0.90638	1.808	-0.068721	1.6734	-0.12727	0.41136	0.043303	-0.63348	-0.84455	0.083842	0.53407	0.015183	0.048211	-1.1861	1.402	-0.17651	-0.31325	-0.2484	-0.83491	0.16245	1.214	0.0025443	0.41331	-0.823	-1.061	-0.52627	-0.070695	-0.20296	0.10883	-0.08863	0.27783	-0.94167	0.15152	-0.35744	-0.65336
1.5506	-1.9965	-2.4173	-0.34634	-0.50672	-2.6513	2.0851	-2.3056	0.4563	-0.69675	0.46437	-1.5126	1.4039	0.5107	-0.94373	-0.64801	1.8871	0.19759	-0.0092134	1.3427	1.4696	-0.63939	-1.7638	0.41217	0.86547	-1.0904	0.72666	0.56305	-0.67749	0.038302	-0.25421	-0.45904	-0.14892	1.5744	0.7401	1.13	2.2326	0.65677	0.48809	-0.13763	0.52992	-0.44821	1.0479	-0.057035	1.0881	-0.40657	-0.68973	0.17638	0.76702	-0.76949
4.0205	-1.6603	-2.2654	-0.26798	-0.55882	-0.34503	2.0241	-2.9147	-1.1804	-1.1148	0.22142	-0.5546	0.19301	0.53041	0.90893	0.69399	-1.0496	0.73891	-0.1606	1.3866	1.1218	-0.42083	-0.96127	0.24162	-0.72061	-2.5875	-1.5698	-0.13294	-1.1277	0.63017	-0.31212	0.18512	-0.082378	-0.26763	-0.23799	1.8277	0.22189	0.33904	-0.51894	-0.53874	-0.96659	-0.15859	0.73028	0.46369	0.80752	0.75116	-1.2085	-0.46009	0.44637	-1.8151
-3.9469	-0.89081	-1.1782	2.16	-2.9718	-1.3455	1.1618	-1.3127	0.36417	-0.10883	-0.22052	0.40283	-1.0556	0.25836	0.96074	-0.20715	0.41062	-0.42239	-0.84294	1.1916	0.82416	0.36647	0.032015	-0.34386	0.33135	-0.75902	-0.28556	0.44188	-0.16815	0.93077	0.76975	-0.95298	0.20574	0.40091	0.14869	-0.61047	1.2178	-0.27089	0.0032746	-0.079022	0.62451	-0.82407	0.19857	0.29932	0.10425	-0.46312	0.064007	-0.2974	-0.11006	-0.86192
5.1804	-2.7207	1.0655	-2.0459	1.0939	1.3934	0.66262	-1.5134	-2.7469	0.59471	0.29832	-0.58623	-1.7705	-1.6841	0.9362	-0.97995	1.3354	-0.12991	0.056545	-0.77042	-1.104	1.0594	1.6462	0.98356	0.29728	0.59958	-1.7488	-0.68759	-0.2259	1.0031	-0.42578	-1.1906	-1.092	-0.81044	0.10288	0.74859	-0.74097	-0.36801	-1.4147	1.1084	-1.5975	-0.82206	0.055683	-0.043538	-0.12854	0.86878	-0.36689	-0.11676	0.76128	-0.64904
3.0577	-3.98	-3.076	-0.13274	0.50709	-0.73619	-0.6669	-0.38284	-2.6291	0.27407	0.22474	-0.47646	-2.4859	-2.4039	0.47115	-0.035383	0.034971	0.5991	-0.039254	-0.81804	0.3847	2.9565	1.157	0.62743	0.56183	1.0143	-0.71848	-1.1789	0.83568	-0.05669	-1.3821	-0.40698	0.75493	0.16777	-0.7421	1.2824	-0.17254	-0.24954	-0.30766	0.94615	-0.72907	-0.33566	-0.092824	-0.82767	-0.40057	0.053566	0.97259	0.87566	0.89329	0.63298
3.2189	-3.2725	-2.2055	0.44372	0.82319	-0.19004	1.152	-1.7207	-0.98385	-0.60719	0.74344	1.2423	-1.1917	-0.68355	-0.083568	0.35781	1.2037	1.339	0.77514	1.841	0.28792	1.839	-0.15427	0.75554	0.45641	1.7774	-0.56702	0.13071	0.63372	-0.69314	-0.37361	1.5178	-0.79764	0.53291	-1.6433	-0.84674	0.77193	-0.55531	0.45537	0.56499	-0.56577	0.076831	-0.86498	0.39187	-1.5964	-0.4302	-0.67056	-1.568	0.32437	0.48055
-5.2028	-0.60566	-0.57641	1.4372	-2.1943	-1.455	1.3975	-0.66797	0.0032473	-1.6997	0.031234	0.4415	-0.88291	0.59652	1.0117	-0.16609	0.61697	0.12116	-1.0925	0.94188	0.6677	0.27395	0.48212	-0.12996	1.7267	-0.67333	-0.56606	-0.74555	0.46984	0.44508	0.65819	0.66361	0.84927	0.2356	-0.33136	-0.67689	0.80805	-0.45716	-0.39793	-0.030223	0.58213	-0.51449	-0.40321	-0.1807	-0.18715	-0.4122	-0.10752	-0.60927	-0.13633	-0.86614
2.1627	-1.8094	0.25406	-0.36125	-0.31572	0.44968	-0.60943	0.22266	-0.81761	-0.47321	-0.062034	-1.4775	-0.2862	1.0833	-0.40084	0.40343	1.2085	-0.26528	-0.20587	-0.94807	-1.038	1.4455	-0.62248	0.37313	0.41175	0.20218	0.10315	-0.51102	1.834	1.6436	0.85753	-0.035937	1.6498	-0.55872	-0.83298	0.38329	0.13125	-0.25686	0.18556	0.050491	-0.31817	0.54168	-0.93742	0.47461	0.19404	-0.24018	-0.084098	-0.27915	0.32946	0.022949
3.24	-1.6302	-1.7948	-1.9556	-0.80065	-0.24434	-1.472	0.50274	-1.1182	0.14492	-0.67471	-0.04423	0.86634	1.073	0.98043	1.7046	0.69274	-0.096392	-1.1885	0.44403	-1.5898	-0.68886	-0.46615	0.50734	0.66846	-0.28168	-0.093631	0.7593	2.8744	0.46199	0.26444	-0.55004	-1.5355	0.53311	1.1469	-0.012717	-0.69332	0.10205	0.86313	0.49181	0.5768	-0.013293	0.75407	-0.42028	0.21193	-0.98119	0.12708	-1.0968	-0.40928	-1.3479
7.7068	0.73477	2.3294	-0.84835	1.159	2.5334	1.8469	-1.6168	0.080569	2.381	0.31352	-1.2779	-1.0505	-0.098978	1.9378	0.1562	0.36629	0.5518	0.22891	0.94577	-2.9208	-1.1721	-0.77687	-1.4287	-0.2439	-1.0955	-1.4627	1.3928	1.1719	-1.123	0.089536	0.78868	-0.90892	-0.67935	0.019387	-0.55762	1.3171	-1.998	-0.66825	0.76717	-0.78111	1.6754	-0.24089	1.5179	-0.19471	-0.047438	0.68367	-0.54756	1.0247	0.20273
-1.6072	-0.068076	0.78145	1.7223	-1.785	-0.70267	0.054575	-0.60124	-1.048	-0.58636	-0.13567	-0.65445	-0.38952	-0.062002	-0.608	-0.8488	0.44659	-1.6038	0.50946	1.5816	0.38272	0.13394	1.7607	0.55451	0.34536	1.4012	-1.2163	-0.19453	-0.2046	0.37343	0.23646	-0.21015	1.059	-0.3966	-0.806	-0.71094	-0.82361	0.65212	0.37789	-0.49385	0.53601	0.64057	-0.36661	0.094643	-0.16015	0.28069	0.504	0.091779	-0.39411	0.49528
-10.884	0.77175	-1.1406	-0.5825	1.5407	1.238	-0.13634	0.33612	0.3267	-0.16713	-0.16382	-0.34391	-0.064312	-0.16043	-0.37196	-0.20775	0.016877	0.10001	-0.010494	0.34901	-0.21114	-0.31162	-0.043206	-0.10544	-0.65219	-0.10016	-0.038232	0.27199	0.062831	0.061327	0.14109	-0.54185	-0.081263	-0.23324	0.063465	0.23321	0.45423	-0.16567	0.10259	-0.0041377	0.29534	-0.43575	0.2884	0.20044	-0.079532	-0.037559	-0.10966	-0.21121	-0.19396	-0.014245
-10.938	0.78496	-1.1047	-0.48442	1.613	1.2922	0.29671	0.51185	0.53537	-0.23053	-0.73762	-0.32598	0.22212	-0.33769	-0.4633	-0.27337	-0.37235	0.18224	-0.098641	0.072346	-0.21291	-0.3411	0.04304	0.056767	-0.5746	0.074899	0.15713	0.21152	0.18285	0.00087418	0.21345	-0.5329	-0.031158	-0.14326	-0.12115	0.0909	0.19593	-0.1676	0.10587	0.10085	0.15275	-0.62018	0.12297	0.032435	-0.097048	0.16528	-0.022207	-0.078887	-0.077759	-0.051456
-10.924	0.80081	-1.0443	-0.49263	1.7089	1.1932	0.55812	0.34194	0.61799	-0.2535	-1.2252	-0.44572	0.41032	-0.29839	-0.44035	-0.41257	-0.41612	0.37157	-0.04424	0.028293	-0.17418	-0.2497	-0.013547	0.44403	-0.1251	0.1713	0.13097	0.16702	0.025433	0.0018062	-0.067299	-0.29609	-0.0056856	0.15005	-0.23056	0.1075	0.020344	-0.17541	0.087547	-0.013136	0.066869	-0.65272	0.048058	-0.029704	0.12219	0.17332	0.090695	0.10627	0.0095403	0.041508
-10.854	0.28729	-0.49387	-0.36254	1.0437	0.17941	-0.057097	-0.1862	0.1896	-0.26974	-0.39025	-0.30948	-0.098964	0.11099	-0.10862	-0.097537	0.31219	0.25241	0.092634	0.20093	-0.1447	0.054552	-0.06608	0.21835	0.39202	-0.0031941	-0.096482	-0.30265	-0.27918	0.1478	-0.21941	0.15554	0.25315	-0.25793	-0.094474	0.33587	-0.080241	-0.33685	-0.041675	-0.18767	0.10438	0.043471	0.061713	-0.13006	0.11916	0.037332	-0.058831	-0.2454	0.091183	-0.077247
4.8143	-2.6569	2.5299	-0.53888	2.881	-0.07388	0.45892	1.8505	-0.27417	1.2912	2.5868	-2.2555	0.58548	-0.41164	1.2927	0.22486	1.8211	0.033399	0.53523	-0.1236	-1.7727	-1.6585	-0.55498	0.3561	-0.86185	0.36232	-0.8694	-0.49635	-0.15958	1.6608	1.6462	0.65271	0.21651	-0.37714	-0.1524	-2.238	-0.52806	-0.53254	0.096526	0.48021	-0.25968	-0.65536	-1.3379	-0.26216	0.90286	0.6323	-0.48002	-0.39295	-0.035524	0.46436
2.395	-1.3795	3.877	-1.653	2.9873	-0.51874	0.54196	0.0070285	-1.7591	0.35774	1.8916	0.15233	1.1328	-1.0399	-0.17393	-1.7541	-0.50712	0.048605	0.073609	-0.76435	0.7111	-0.36982	1.0674	-0.24734	-0.23501	0.62994	-0.04817	-0.090672	1.1216	1.5929	0.39044	-0.95889	1.424	1.2945	-0.73434	-0.18977	0.62687	-0.16833	-0.4689	0.68014	-0.68732	0.34228	-0.33346	0.82409	-0.73661	1.1311	-1.0198	0.40587	-0.89879	-0.93499
-0.78237	-1.0827	2.4157	-3.3967	-1.1298	-0.7648	1.0252	-1.0905	-1.571	0.19798	1.1916	0.86691	1.2341	-1.962	0.11997	-1.1503	-0.69666	-0.62198	-0.34573	-0.088378	1.2553	-0.50002	1.107	-0.16383	0.20402	0.0094979	-0.35823	0.095917	0.68564	-0.065754	-0.16077	-0.78427	0.97823	0.073734	-0.082669	-0.98498	1.0942	-0.20402	-0.6212	0.18988	-0.5812	0.36678	0.47305	0.87222	-0.49055	0.084157	-0.3184	0.69184	-0.088168	-0.1144
3.1812	-1.0383	-1.3765	-2.337	-1.2164	-0.38017	-1.8322	-0.54541	1.5857	3.9281	0.78921	1.4212	-0.18879	1.3203	-0.49437	-0.067731	2.3599	2.6577	0.03133	-0.40816	-1.57	0.48869	0.53252	0.55169	0.84505	-0.44603	0.10179	0.42	0.34894	-1.2423	-0.27453	-1.1443	-0.72252	1.025	-1.4054	-0.08758	0.92469	0.26042	0.45557	0.87966	-0.15608	-1.4066	-1.3188	-0.029111	0.1075	0.013187	0.2867	0.46586	0.22711	0.44376
-0.15585	-3.4905	0.30261	-0.57416	-0.13571	-0.48842	-0.68433	2.2127	-0.33073	1.2104	-0.56977	0.22212	0.42459	-0.85303	-0.29111	0.68356	2.2054	-0.51615	-1.0604	-1.103	0.36387	-0.70682	1.4342	0.67413	0.2561	0.45338	-0.83446	-0.77933	0.67746	0.18826	0.38026	-0.49077	-0.62559	-0.11331	0.03636	0.25777	-0.61865	-0.40059	-0.18131	-0.030752	-0.99639	0.41665	0.031835	0.47381	0.57343	-0.31366	0.46254	-0.061806	-0.043634	-0.19661
4.4088	-2.7875	0.9962	-2.2388	-0.56961	0.81869	0.48263	-0.39269	1.7421	-0.11039	3.4051	-1.129	-0.97823	-1.0427	0.44874	0.28322	-0.5417	-0.50805	-1.8919	2.9769	1.1035	-0.79817	0.76115	0.43989	-0.68979	0.3933	0.34647	-1.0348	0.080573	-0.67978	0.43094	1.0028	0.39575	1.6245	-1.0403	-0.44206	0.11731	0.23627	-0.58738	0.27632	-0.31708	-0.43436	0.53822	0.16025	0.24038	-0.18866	0.28584	-0.4015	-0.26036	0.053071
-3.6081	-0.25343	0.99299	0.8191	-3.8475	-0.55627	1.3206	-0.068863	-0.057645	-1.2342	0.59855	0.41799	-0.40812	0.93065	1.2627	-0.14446	0.37262	-0.069429	0.069002	-0.10104	1.5831	0.0027218	-0.97142	-0.52968	0.22228	0.14123	-0.41168	0.35512	-0.2069	1.0143	0.65122	-0.96898	-0.48318	0.033378	-0.334	-0.5905	1.1766	0.27361	-0.61439	0.0008081	0.20313	-0.47741	-0.3491	0.74392	-0.29498	1.0502	-0.58702	-0.34892	-0.5579	-0.52572
-10.742	0.70847	-1.1183	-0.43574	1.3405	1.2629	-0.07877	0.54038	0.056647	0.052481	-0.30055	-0.018185	-0.061129	-0.034013	-0.22693	-0.27337	0.10633	-0.082745	-0.12378	0.0092947	0.091395	-0.20192	-0.15568	0.12307	-0.29142	-0.029418	0.072338	0.11189	0.15639	0.0088443	0.061549	-0.063532	0.28837	-0.0025917	-0.48363	0.25578	0.077942	-0.21915	0.018036	-0.10754	-0.025034	-0.3447	-0.03645	-0.1535	0.14032	0.22445	0.039485	-0.082152	0.099262	0.09236
-10.837	0.68422	-1.1715	-0.40824	1.3893	1.1715	0.10436	0.29685	0.018099	-0.082709	-0.034369	0.023057	-0.045976	0.01243	-0.23018	-0.22205	0.19004	-0.024368	0.046498	0.17414	0.079587	0.1571	-0.12169	-0.064231	0.23009	-0.16636	-0.065161	-0.091585	-0.13829	0.045554	-0.04267	0.16474	0.16212	0.028523	0.051393	-0.10936	0.012599	0.072253	-0.020139	-0.026297	0.0001443	0.046531	0.01921	-0.014946	0.041664	-0.027369	0.032379	0.025048	0.086224	-0.036576
-10.84	0.73656	-1.3014	-0.31756	1.3294	1.0617	0.027209	0.27511	-0.16675	-0.22674	0.36972	0.087475	-0.15777	-0.084577	-0.12972	-0.15848	0.16731	-0.070276	0.36434	0.1591	0.035989	0.10688	0.0049337	-0.105	-0.2059	-0.2274	-0.082203	0.021763	-0.2647	0.046074	-0.0073274	0.09402	0.042386	-0.18404	0.27322	0.053605	0.23364	0.026816	-0.080358	-0.045754	0.11502	0.24611	0.17829	0.17421	0.085253	-0.18414	-0.05103	-0.024415	0.01077	0.053501
-10.757	0.49113	-0.77767	-0.026442	0.77136	0.45877	-0.01954	0.50625	-0.19628	-0.61651	0.048611	0.20778	-0.121	0.040001	0.21991	-0.80058	0.46507	-0.027306	0.28587	0.18081	-0.078906	-0.13002	-0.0099553	0.15839	-0.053123	-0.18499	0.060025	-0.053863	0.022489	-0.4328	-0.18596	0.095237	0.058583	-0.050738	-0.34782	0.083101	-0.26321	-0.10937	-0.1279	0.10831	-0.16239	0.2865	-0.043247	-0.26085	0.16542	0.026872	-0.062897	0.054231	0.22012	0.07328
2.1036	-2.2557	-0.30659	-1.2256	-0.4021	-0.75054	-2.2672	-0.43297	-0.99441	1.2492	-1.2621	-0.87188	-0.99931	-0.72432	0.57599	-0.01395	-0.86282	-0.48167	-0.066831	-0.89954	-1.3248	1.3476	-0.0357	0.14206	-0.81042	-0.71084	-1.4015	-0.1048	-1.0025	1.1863	-0.58879	-0.37275	0.75491	0.97803	-0.078091	0.32406	0.54619	-0.3356	-1.0571	0.44863	0.27359	1.2215	0.23229	-0.70981	0.58703	0.0073627	-0.73608	1.3154	0.11631	0.085122
4.0668	-3.3419	-0.35838	-1.7126	-0.31947	0.051654	-1.1088	1.6607	-1.4837	-0.19663	0.19031	-1.3614	-0.15803	0.77032	-0.17004	-0.29879	0.42541	-0.76609	-0.89634	-1.6927	-0.39872	-1.3242	-0.13414	-1.2141	0.50104	0.94958	-0.89677	2.384	0.52465	0.96299	-1.2833	0.31263	-0.13795	1.211	-0.53842	-0.31731	-0.55986	0.38823	0.61192	-0.77807	0.67885	0.23255	0.72663	0.35114	-1.1325	0.30414	-1.192	-0.2977	-0.70871	-0.6189
3.9028	-2.968	-1.839	-1.6765	-0.11234	0.61306	-1.3119	0.94669	-1.3779	-0.2546	-1.2983	-0.51409	-1.1843	2.3689	-1.0235	-1.0721	-0.68135	-0.5191	-1.5035	-3.3622	0.54561	0.41176	0.89623	0.060345	0.38097	0.45564	-0.015557	0.96862	-0.91324	-1.2608	0.55106	0.12843	0.069787	-0.048573	-0.12009	0.61537	-0.29128	-0.22	-0.49537	1.5424	0.60241	0.51896	1.0965	0.4034	0.30067	0.37602	0.69015	-0.36254	-0.19438	-0.227
-6.3252	-0.1963	-0.17958	1.2795	-2.3575	-0.9714	-0.41681	-0.13494	-0.056531	0.055701	-0.21212	-0.10986	-0.41495	0.26248	0.79626	0.51063	-0.094865	0.34901	0.81879	-0.1933	-0.38533	-0.0085753	0.10997	0.16106	-0.49026	-0.44252	0.023683	0.35105	0.36219	-0.087992	-0.37357	-0.10867	-0.14083	0.11696	0.12808	-0.11235	-0.39743	-0.33411	-0.13142	-0.083627	-0.30823	-0.11361	-0.79687	-0.13184	-0.53432	-0.10548	0.32956	-0.061248	-0.14672	-0.18163
1.9892	1.1922	3.7331	0.12028	0.1414	0.86177	-0.0024666	-0.085783	-0.20753	0.087241	2.0426	0.32405	-0.11994	-2.0179	0.0020497	2.0679	-0.3926	1.2702	-0.27914	0.64419	-1.6285	0.86061	1.4833	-1.0378	-0.13035	0.28663	0.64853	-0.081602	0.19883	-0.49233	1.9817	-0.44191	-2.0979	-1.1328	1.5085	1.2223	-0.12779	0.35261	0.45974	-0.42773	-0.33442	0.98192	0.053035	0.6871	-0.42818	-1.2637	-0.34634	0.81225	-0.26474	-0.12468
14.594	4.7887	-1.2603	8.5192	1.7366	1.7924	6.9509	0.59513	-3.3139	-0.59091	-1.3075	-1.4102	-0.1663	3.2765	-2.3471	-0.78915	-1.8133	-1.4706	-0.42459	-1.2494	-2.2437	-3.4776	0.70427	-1.4578	-0.21924	1.6469	-0.427	-0.47486	-0.049382	0.72467	-1.1098	0.88606	1.4837	0.11884	-2.3902	-0.46925	1.0146	0.97598	1.045	0.26692	0.5451	1.3592	0.76459	-0.92624	0.55794	0.43041	-0.33041	0.48461	-0.17032	0.4062
13.107	0.9817	-3.6162	7.8558	-1.7109	3.0414	4.1603	1.5331	-3.2482	-1.9868	-1.9647	-1.5089	-0.48139	1.7063	-3.7514	-0.18728	-2.376	-1.5583	-1.0257	-1.7163	-1.1866	-1.932	1.0702	0.18044	1.7548	0.57857	-1.2118	-0.76568	-1.8694	0.66397	-1.8076	1.5508	-1.5115	0.50537	-1.7612	-0.50749	0.51034	0.41501	-0.20324	2.0209	1.2903	0.15166	0.82796	0.89194	-0.50179	0.46209	-0.72499	-0.067282	-1.0175	0.69547
-2.3554	2.2742	2.6527	1.9607	0.92293	-1.6108	-0.48472	-0.063456	-0.10408	-1.3538	0.17683	-0.17653	-0.074579	0.28099	-0.16211	-0.2624	1.5034	0.61208	-0.034096	-0.27477	0.50119	-0.63727	0.14137	0.47706	0.096869	-0.018223	-0.15934	-0.11668	-0.40164	-0.35316	-0.036313	-0.1465	0.021357	-0.053386	0.20585	0.29938	0.091414	-0.43065	-0.12349	-0.23985	0.017858	0.4861	0.10011	-0.52409	-0.25175	-0.46031	-0.24887	-0.55799	0.03186	0.13835
5.7756	-4.1593	-3.0514	0.82225	0.1009	1.201	-1.0211	2.0812	1.2385	2.1858	-0.50103	-0.37536	1.097	2.0136	1.7796	-0.38118	1.1958	1.1037	-0.6829	0.07377	-2.0587	-0.3725	-1.3763	-0.95024	-0.47462	0.63849	0.86964	-0.81137	0.19229	-1.4296	0.76087	0.82347	-0.15025	-0.2554	1.3182	-0.60275	-0.198	-1.0511	0.12698	-0.72566	0.5643	0.50687	-0.18901	-0.53326	-0.1838	-0.71886	-0.93418	0.68157	-2.1914	-1.3384
7.4905	0.60258	2.2112	-2.2781	0.16367	3.593	-0.31248	0.26575	-0.05889	1.6997	1.8364	-0.99923	-0.045377	1.6748	2.422	-0.50157	0.26997	-0.074771	-0.045322	-0.94539	1.0853	-0.0087633	-0.47697	-0.27528	0.055049	0.41853	-1.9916	-2.4318	-0.76419	-1.4075	-0.19686	-1.7648	-1.0096	0.009231	-0.45496	-0.32445	0.42597	-0.09795	-1.4783	-0.0037421	-0.27348	-0.35947	0.62134	-0.56739	0.91208	0.040656	-0.3966	-0.34173	-1.1541	2.1496
11.652	6.888	2.249	-1.5964	5.0936	-1.5793	-1.8708	1.1614	-1.644	1.6452	0.12733	-1.2933	-1.4727	-0.99524	3.7716	-1.1093	-0.23028	-2.5029	-0.41729	-1.5563	-0.99415	0.67254	1.0311	0.42534	1.0555	-0.62614	0.61438	0.70993	-0.4483	-0.19258	-0.8517	0.48507	2.1588	0.8649	0.17399	-0.4401	2.0232	-0.83112	-0.85204	0.37724	-1.0201	0.29513	0.70764	0.8165	-1.6938	0.1772	-0.059175	-0.62248	0.10758	-0.66661
-0.30593	2.1509	4.0292	0.25341	-1.1662	0.77263	1.6412	-0.94593	-0.81147	-0.48613	1.2142	1.026	-1.3981	0.72311	0.89195	0.80842	-1.2284	0.39847	1.2083	0.71758	0.2425	0.34057	0.2035	0.072829	0.22316	-0.081662	0.37339	-0.58764	0.46164	0.2871	0.57469	-0.4382	0.51995	0.34517	-0.31416	-0.55461	0.91114	-1.2137	-1.1463	0.51615	0.76405	-0.66269	0.050997	0.1696	-0.14503	0.13253	0.28209	-0.40381	0.066228	-0.8709
2.3153	-2.3152	-0.79349	1.1532	1.4202	-1.3562	-0.88282	1.9831	-0.12925	1.6552	1.6133	0.79104	0.96498	-0.49989	-1.3273	-1.8389	1.2289	-0.90041	-0.46714	-0.62638	0.77272	1.2047	-0.66723	-1.7433	-0.13886	0.90884	0.57843	0.03601	-0.51842	0.14122	-0.73669	-0.68545	-0.20656	-0.42039	1.8494	0.2943	-0.35666	-0.68315	-0.58319	0.015031	1.0012	-0.12838	-0.65899	-0.60377	-0.04609	0.18449	0.063673	-0.65961	-0.73854	0.70838
0.17389	-3.3519	-1.5083	1.7638	0.95336	-1.049	-0.2572	1.4547	-1.6785	1.9557	1.4625	-0.053121	0.50859	-1.8421	-0.58804	-0.97276	1.6753	-0.66895	-0.20568	0.58132	-1.7247	0.81737	-1.55	-0.6819	-0.45843	1.0374	0.88032	-0.47301	-0.25198	-0.36722	-0.0022968	0.57174	0.77971	-0.1129	1.4022	0.96637	-1.0566	-0.21534	-0.48173	0.7556	0.86573	-0.55312	-1.3416	0.069278	0.15337	0.058723	-0.84694	-0.61071	-0.11379	0.13299
2.9523	-2.163	-1.7889	5.2642	3.4462	-0.16132	-1.7064	0.19376	-0.10797	1.5502	1.4208	0.83799	-0.42233	-1.4519	-1.3188	-1.0947	1.2023	-1.9434	0.61117	-0.3655	1.6489	0.94397	-1.0841	0.40088	1.2395	1.6336	2.3361	-0.056003	0.32925	-2.3165	0.0044517	0.4533	-0.22646	0.027031	0.66696	0.75574	-0.53144	-0.55664	-1.1247	0.080077	0.17371	-0.62437	-1.071	0.39353	-0.021371	0.18394	-0.89888	-0.15275	0.61447	0.823
-5.5317	-0.38669	-0.77334	3.598	-2.1009	-0.25678	1.4937	1.1278	-0.55607	0.60241	0.14657	0.92818	0.84937	1.1062	0.16293	-0.7462	0.88663	-1.5931	1.102	-0.34061	-0.31316	0.34161	-1.3841	-0.28139	0.60056	-0.41428	0.34011	-0.75067	0.086894	-0.65502	-1.1157	-0.0078951	-0.046435	-0.96445	-0.61217	0.34453	-0.68898	0.55563	-0.75939	-0.77933	-0.027619	0.0030828	-0.22215	-0.31856	0.014233	-0.061672	0.034888	-0.050833	0.49145	-0.0037482
-1.5844	0.79462	2.6318	-1.9854	-1.8377	-0.24598	-1.1674	0.13941	-1.655	-1.1332	0.17932	0.94872	0.63101	-0.18556	-1.1724	-0.18595	1.2387	0.58188	-0.74571	0.12737	-0.49195	1.2199	-0.62499	-0.17	-0.42005	-0.31946	0.056311	-0.73981	0.29578	-0.3608	0.053102	0.57893	0.84274	-0.42545	0.065961	-0.19395	-0.0071206	0.59866	0.68682	0.32438	0.025058	0.72419	-0.3446	0.88074	-0.14232	0.2556	0.37259	0.48736	-1.0471	0.39188
5.4714	-0.79148	-0.84161	-2.4131	0.64246	0.15177	-0.48826	-2.5051	0.076032	-1.8362	1.167	0.38894	-1.2845	1.438	-1.5644	0.45338	0.93923	0.28195	1.7421	-0.69756	-1.9053	0.69962	-1.5926	1.0187	0.83974	1.1111	-0.61162	0.036754	1.4419	0.92619	-0.019419	0.36329	1.0909	-1.0496	-0.33035	-0.74883	0.78014	0.1843	0.31363	1.088	-0.0055802	-0.17611	-0.24578	0.025112	0.10976	-0.51562	0.15467	-0.52004	-0.9742	0.55898
5.2106	-2.0052	-2.2378	-2.5531	-1.4199	1.5511	-1.7874	-2.4369	1.7836	-3.5254	1.1515	0.56387	-1.2959	0.36994	-0.43595	1.1408	-0.069419	-0.024207	0.16876	-1.2373	-0.41777	-0.12874	-1.3488	0.85337	1.274	-1.0348	0.055278	2.2675	-0.43328	-0.80728	-1.8112	-0.14844	0.48725	-1.5158	-0.49104	-0.011631	-0.4588	-0.35228	-1.2143	0.032463	-0.018206	-1.0872	-0.85468	-0.71684	-0.72597	1.1545	0.099725	0.080517	-0.46538	0.57971
-4.4404	1.1159	0.64744	0.49975	-2.1594	-2.2156	-0.58162	0.24765	0.38516	-1.1186	-0.64352	0.11276	0.23122	-0.015526	0.30566	-0.46214	1.3823	0.50459	0.30804	0.26771	0.68036	-0.11368	-0.51667	-0.047987	-0.21808	0.046394	0.009934	0.37964	-0.29724	0.18637	0.36046	0.32466	-0.43519	-0.96163	-0.15753	-0.45217	-0.21018	-0.053043	-0.019507	-0.22439	0.41493	-0.065395	0.24671	0.084913	-0.23527	0.047913	-0.097441	-0.16137	-0.21406	-0.37265
1.2468	-3.2798	0.4128	-0.84758	-0.36059	-2.4155	0.66695	-0.71927	0.34026	0.34167	-1.89	0.077673	-0.098026	-1.5759	-0.32621	-0.77714	-2.1812	0.6658	-0.1195	0.58768	-1.3179	-0.37735	-0.89018	0.046206	-0.97387	-0.082286	1.2701	-0.11552	-1.3991	0.23632	-1.2388	-0.80337	1.2418	-0.14458	0.26816	0.89999	0.6938	0.85556	0.0071816	1.2269	0.0010638	0.3355	-0.35175	-0.36103	-1.1234	-1.6516	-0.019898	-0.17384	-1.3178	0.28419
3.641	-0.61223	0.98148	-1.0857	0.047225	-1.4409	0.71517	-0.85715	-0.23168	0.67601	-1.1943	0.77897	0.047347	-0.78115	-0.94544	-1.2985	-0.21202	-0.8375	-0.63858	0.26301	-1.0241	0.27174	-0.22381	1.4682	-0.6517	-1.0109	0.51412	0.65361	-0.079414	0.97763	-0.63112	-0.15438	0.47498	-0.17676	0.17824	-1.1951	-0.5481	1.2181	0.52479	1.1956	0.97015	-0.20534	-0.67606	1.0335	-0.046378	0.46412	-0.63374	0.13295	-0.19146	0.78568
5.1607	2.5256	-0.35503	-3.4776	0.0049128	-2.9567	2.199	1.059	-1.9587	0.1101	-0.68423	0.28076	-0.36432	0.48063	-0.55751	-0.50114	-1.0636	-1.4619	-0.89881	0.16211	0.42429	-0.42604	-0.85046	2.9597	-0.5517	-0.18424	-0.26151	-0.86975	1.0494	0.50029	1.2493	-1.16	-1.3856	-1.0571	0.23937	-0.20817	-1.3941	0.089069	0.088207	-0.66411	-1.5651	0.85607	-0.99546	1.4019	1.0329	0.92903	-0.65391	1.6316	1.498	0.78426
-4.3022	1.5133	0.8072	-0.049417	-2.6993	-1.9601	0.77267	0.48695	-0.039393	-0.78071	0.2949	0.56832	-0.46729	0.15762	0.84885	0.84	-0.57941	-0.39353	0.19815	-0.10195	0.54222	0.30287	0.045018	-0.2201	-0.13877	0.27928	0.038371	-0.033409	0.12774	-0.34891	0.65597	0.01036	0.50234	0.31737	-0.38954	-0.78824	-0.50735	-0.11776	-0.61006	0.30637	0.20159	0.25155	-0.26873	-0.50679	-0.40698	0.078025	-0.20949	-0.26848	0.12261	-0.47135
8.9377	0.66265	4.222	-4.3501	-0.17091	1.9143	-0.85677	-1.3097	1.1172	-2.377	-2.5509	1.3838	2.8251	0.69366	-2.0974	0.34648	0.14518	-0.6304	2.4233	2.7947	-0.58982	-0.66	-0.82266	2.2179	-0.81398	1.1083	-1.5973	0.60091	-0.053404	0.3968	0.26537	-0.83454	0.58879	-2.392	0.89118	0.82679	1.0058	-0.12217	-0.30092	0.5562	0.39481	1.0563	0.040877	-0.4352	-0.68189	0.50856	1.4323	-0.75594	-1.1131	0.14597
4.6136	3.6847	4.6774	-2.785	-0.49483	1.8968	-1.6083	-0.47025	-1.0337	-2.2651	-0.014717	0.22284	1.8392	2.0735	-0.26554	0.75944	0.572	-0.32632	0.090984	-0.41284	2.0635	-0.01347	-0.82899	-1.3655	-1.6276	0.026757	0.63157	0.45277	0.85519	0.449	1.5652	1.1098	0.7691	-0.9543	-0.011967	-0.028385	-1.0951	0.32218	-0.13686	0.84503	0.82788	-0.35781	-1.5583	0.49168	0.71911	-0.029947	0.5049	1.4751	0.83271	0.50357
8.2782	4.8262	0.72773	4.1122	-0.22621	0.90494	-1.9027	-0.4595	-0.95606	-0.015134	0.32938	0.45124	0.0013313	-2.1187	-3.329	0.35708	-1.0379	2.4475	0.23669	1.1126	0.17156	-0.06114	0.50703	0.070302	-0.41284	-0.15888	-0.90828	1.4063	0.79754	0.59919	-0.25785	0.34027	-1.034	1.1634	1.6624	-0.20736	-0.77827	-1.3146	-2.158	-0.94365	1.7474	-0.72975	-0.63331	-0.72647	0.023389	-1.3786	0.43771	-0.11329	0.30505	-1.0241
5.9117	0.067091	1.9076	-2.6739	0.24037	1.2338	-1.2314	0.19007	-0.75345	-2.0653	2.7267	-0.013393	1.5334	0.27145	-0.91477	-0.53107	-3.5668	0.11859	-0.22134	-1.3386	0.28743	0.18767	0.29053	-0.33176	1.3053	0.14724	-0.20773	1.5275	0.22054	-0.86894	-0.80729	-0.69491	0.50191	-1.0408	0.1291	0.54988	-0.3488	-0.91424	0.46532	0.26032	-0.58574	-0.63095	0.72836	0.041647	0.38359	-0.2469	0.3645	-0.6935	1.5445	0.049649
3.8983	-1.2266	2.2246	-1.5038	-1.302	0.019386	-2.519	-0.10995	3.0429	0.27313	-0.49319	-0.62942	-1.1324	0.64098	-0.66186	-1.5145	-1.5976	0.6769	0.6595	2.8629	-0.53345	-1.3563	-0.46465	0.17355	0.27577	-0.052776	0.0027008	0.32384	-1.1753	1.1143	-0.66355	0.80136	1.1305	-1.4396	0.048114	1.5057	0.91429	-0.14605	0.59173	-0.199	-0.28718	0.17115	-0.23186	-0.22042	-0.51731	-0.82643	0.90879	-0.30757	0.17539	0.50505
2.1583	-1.7748	1.5216	-0.42777	-1.0464	-0.88307	-1.1245	1.3686	2.858	-0.15164	-0.027996	-1.5268	0.064632	1.1248	0.46941	0.24909	-0.84884	0.52966	1.6252	0.97566	0.034253	-0.24376	1.0131	1.2912	0.045973	0.22917	-0.44787	-0.97729	-0.84558	0.7745	-1.3172	0.45919	-0.27613	-0.68373	1.2692	-0.0065244	-0.080271	-0.52049	0.57548	0.3395	-0.23191	-0.5381	0.5454	0.40938	0.3923	0.15301	0.68808	-1.1027	0.66158	0.81732
5.833	3.5696	-0.93448	3.2125	-3.5219	3.2513	-2.4402	-1.235	-1.8708	0.65465	0.068741	-0.97551	-0.61156	0.48319	-0.79584	-0.8877	0.40536	0.80973	-1.4136	2.2666	1.5033	0.88286	0.48086	1.8089	1.0736	-0.79287	0.31963	0.67462	-0.85862	0.57292	-1.6648	-0.18487	-0.71823	0.094	1.3769	0.92042	-0.15025	1.5499	-1.0646	-0.42215	-1.2583	0.25947	-0.55657	1.2606	0.17151	1.3422	-0.77175	1.0427	-0.39264	0.080322
6.4226	3.8823	-1.1628	3.5215	-3.0136	2.9235	-3.3922	-1.2394	-2.2392	0.69437	-0.76897	-0.59311	0.72185	0.28373	-1.206	-0.67227	0.54442	0.6108	-1.6628	2.3011	1.0319	1.2312	0.39245	1.7479	0.14863	-0.55817	-0.13837	1.3015	0.2544	-0.017851	0.54516	1.4537	0.7629	0.043983	0.33629	-0.044665	-0.7511	-0.31437	-1.3041	-1.2382	1.1422	-0.053101	0.44887	0.62578	0.061374	-0.7986	1.0925	1.0483	0.33784	0.27951
6.5349	3.8677	2.8645	-0.73558	-2.2741	1.7518	-1.7921	1.1183	0.92535	0.030706	-0.55101	0.30026	-0.69575	-0.37545	-0.9139	1.1509	1.4282	-0.07664	0.73275	0.57829	-0.36069	0.068293	-0.48822	-0.31172	0.83408	-0.98478	-0.44025	1.5609	-1.1725	0.43139	1.6892	0.99181	-0.82173	-0.07469	-0.21466	0.33453	1.0674	-0.18007	0.091317	-0.82059	0.15702	-1.3514	-0.64965	-1.8658	0.091624	0.5091	0.93595	-0.21194	0.29157	0.0022476
-2.1189	1.8277	0.5191	2.61	-4.4128	0.32504	0.11336	0.64001	-1.1101	-0.64094	-0.88022	0.93769	-0.1506	-0.32863	-0.15386	-0.2789	0.40605	0.097809	0.17582	-0.39177	-0.39898	-1.3377	0.067323	-0.76195	0.44797	0.2027	0.041835	-0.89052	-1.4271	0.63496	-0.1641	0.011764	-0.098553	0.95912	1.2544	0.24859	0.79248	-0.42944	0.43476	-0.029279	0.024655	-0.30467	-0.20285	0.050982	0.14471	0.37434	0.8931	1.0276	-0.3281	0.52604
11.902	1.2296	1.5153	1.2723	4.5182	0.58577	-1.2765	-0.61659	-1.1468	-0.4201	-0.15764	2.6679	-1.6381	-1.6011	0.78712	1.3191	-1.7249	0.16422	1.2249	2.5881	-0.88155	0.87676	1.2281	1.6524	-0.26708	0.097408	1.0397	0.11534	-1.273	-0.44298	-0.63412	0.33605	-0.17239	0.2097	0.55149	-0.72853	0.69805	1.093	1.3815	-0.874	1.7397	-1.7989	-1.377	1.6412	0.86657	-0.44977	-0.81646	1.3914	-0.61303	2.3092
14.188	-0.62976	-8.0025	1.5464	-2.8306	1.0835	3.7363	2.2761	1.4569	2.2852	1.0656	2.6725	0.95691	-1.3591	-1.8162	0.29852	0.23572	3.2925	0.53899	-1.2312	-1.6158	1.3093	-0.093812	-0.93293	-0.21259	-2.5605	-1.3252	-2.2047	-0.94249	-0.77898	0.39085	0.25646	1.2446	-0.64325	-1.3185	0.92762	0.77477	-1.1147	-0.34791	0.097992	-1.4039	-0.21184	-0.10786	1.892	0.55365	0.73984	0.86444	0.63115	-0.89039	-0.26902
13.835	3.6679	-5.6745	4.0537	-0.15648	-0.29432	2.0534	1.3513	2.1425	2.6684	1.6141	2.8623	2.1542	-1.1766	-3.001	-0.19104	2.2514	2.1917	-0.058496	-1.4916	0.92446	0.43689	0.0044957	-0.94604	-0.26248	-1.9066	-0.19587	-1.7378	2.5004	0.7776	0.29053	-0.73425	0.60102	0.19483	0.045881	1.2259	0.38412	-0.027881	-0.84289	1.4822	0.89953	0.0061709	-0.82931	-0.30782	0.46909	0.35182	1.0295	-0.44082	0.29935	-0.37755
-6.6675	1.6088	0.66697	-0.43969	-1.6884	-2.4934	1.1728	-0.47335	-0.31857	-0.069435	0.84356	0.88323	-0.19334	-0.18096	0.13786	0.53412	-0.049205	-0.47253	-0.81151	-0.25007	0.37869	-0.47819	0.2162	-0.298	-0.55257	-0.24095	0.51012	-0.20112	0.61416	-0.49078	0.61197	-0.28503	-0.13874	0.0054013	-0.6166	0.029132	0.70664	0.030181	-0.1406	0.31783	0.039898	0.023739	0.32638	0.01975	-0.28857	-0.081697	-0.44453	-0.22148	0.11314	-0.076386
5.0555	-2.9827	-0.0091662	-1.1058	-0.9643	-0.20489	1.1082	0.23427	1.8333	-0.3384	0.22794	-1.4159	-0.49918	0.70579	-0.6732	-0.97395	-0.24654	1.0603	0.19303	-0.78167	0.78077	0.67875	-0.76814	0.58173	-1.739	-0.42567	0.52882	-0.56321	-0.085659	0.63515	-2.9819	0.042533	-0.74985	-0.25434	0.23282	-0.33108	0.28162	0.95858	-1.477	-0.86967	-1.0767	-1.5891	0.58335	-0.085235	-0.084099	0.56186	-0.49764	0.66321	-0.7949	-0.79332
4.2112	-3.3906	0.87606	1.2185	-0.38149	0.13348	-1.489	-0.44406	0.9735	-0.92763	-1.0655	-0.50287	1.7764	-1.8116	-1.1048	-0.96021	-0.66827	-0.016217	1.0664	0.95615	-1.1386	2.8775	-0.78582	0.72528	-0.88073	-0.40197	-0.12368	1.8394	1.0893	0.083197	-1.1373	0.90515	-1.1243	-0.32862	-0.30761	0.045939	0.4681	0.99448	0.99906	0.52926	-0.29174	-0.86825	-0.57699	-0.046936	-0.67025	-0.1536	0.97622	-0.26278	-0.26895	-0.24612
8.5199	2.1141	4.3835	0.64582	2.5957	0.59436	-0.1088	1.1374	1.8908	0.24074	0.71526	-1.4189	0.99901	0.34611	0.34181	-0.71681	-0.64664	1.3075	0.28329	1.9417	0.40449	-1.1388	1.1481	-1.0331	-1.7657	0.56317	-1.0989	-0.40347	2.1385	0.88871	-0.64276	1.3637	1.021	-1.2139	0.81491	0.35712	0.43252	-0.3652	0.56483	-1.2289	-1.1085	0.6784	-0.94706	-0.6138	-0.82672	0.17568	0.60037	0.87875	0.57546	-0.73436
-3.5305	-0.45954	0.14518	0.60237	-2.893	-0.67506	-0.028087	0.24441	-0.26642	-0.57497	0.25329	0.84483	-0.29969	-0.36953	1.3492	0.11784	-0.83481	0.44606	0.38794	-0.34169	0.12258	0.072997	-0.49793	-0.32886	-0.11647	0.27015	0.67585	0.2209	-0.20976	0.46808	0.29656	0.21971	-0.33182	-0.76536	-0.92545	-0.30463	-0.23403	0.83826	-0.054292	-0.20251	0.5232	0.41885	-1.1421	0.39542	-0.20401	0.59975	0.69856	-0.27288	-0.25037	-0.65451
6.0624	-2.5528	-5.3598	1.7751	0.2935	-0.19366	-0.19149	-3.1103	0.18632	-0.65662	-1.0233	-1.9919	-0.43767	1.5077	1.8797	-0.026913	-0.96915	0.25694	1.7594	-1.6473	-0.34514	2.2604	0.85162	1.0258	-0.33259	0.058423	0.83652	-0.62923	0.43951	-1.5724	0.5535	1.0536	-0.32914	0.11069	0.12975	0.47417	0.4636	0.39539	-0.20491	-0.69578	-0.54544	-0.24813	-0.58457	-1.4116	-0.43151	-0.38432	-0.68459	0.21214	-1.1004	-0.36195
5.382	0.23783	-3.3761	2.8353	1.3089	-1.262	-0.14219	-1.608	-0.17288	-0.91448	1.1102	1.8715	0.67206	-0.84265	1.7163	0.62563	-0.017645	1.0471	-0.6274	-0.45532	-1.3867	-0.40377	0.84304	-0.69528	0.42338	0.36224	0.90302	0.29209	-0.22852	1.641	0.34772	0.34512	0.016822	-0.21143	1.3088	0.71981	-0.84644	-0.65354	-0.078967	0.32979	-1.2485	-0.80044	-0.54079	0.63701	0.61362	0.17971	-0.39016	-0.18024	0.23812	0.40671
-0.078469	0.42076	1.0836	1.202	-2.2209	0.26589	0.62218	0.37035	-2.1299	-0.98879	-0.3869	1.7245	-0.24736	-1.1925	-0.31345	0.37641	0.85016	2	-1.8586	-1.4026	-1.1379	-0.32071	1.2763	0.038026	-0.36285	-0.33168	0.864	-0.23268	-0.24416	0.76932	1.0012	0.16334	-0.5518	0.39909	0.121	0.40232	-0.19696	-1.1109	-0.16559	-1.1245	0.054572	0.052961	-0.74027	-0.57781	-1.4964	-2.2111	-0.3838	0.10275	0.48	0.90543
-11.065	0.86437	-1.4381	-0.59131	1.6833	1.1256	0.44005	-0.091704	-0.071781	-0.094153	-0.020361	-0.1764	-0.094393	-0.13301	-0.052576	0.36363	-0.32218	0.30255	0.39588	-0.15736	0.23676	0.20078	0.24508	0.34443	-0.024644	0.067377	-0.24702	0.20928	-0.37797	0.32726	-0.1522	0.4089	-0.14302	0.19357	0.2198	0.15445	0.22512	-0.027331	0.039228	-0.30265	0.095879	0.15323	0.073723	0.27008	0.33462	-0.2148	0.014305	0.17108	-0.21081	0.15508
-10.995	0.82718	-1.1477	-0.92639	1.7947	1.6932	-0.24721	0.21032	0.23516	0.44892	-0.27597	-0.2082	-0.12596	0.077436	-0.42458	0.31623	-0.085704	0.073144	-0.52786	-0.038811	-0.029467	0.37968	-0.17752	-0.41065	0.89253	0.044061	-0.089944	-0.44888	-0.053555	0.44429	0.14638	0.32029	0.40024	0.027105	0.26449	-0.51369	-0.23843	0.22951	0.026474	-0.091819	-0.17945	-0.0072787	-0.38012	-0.085555	-0.3425	0.11701	0.17725	-0.039852	0.12086	-0.22524
-11.055	0.79853	-1.1416	-0.86469	1.7676	2.1017	-0.45633	0.95999	0.12271	-0.60692	-0.57795	-0.15847	-0.13986	0.10299	-0.393	-1.1102	0.5467	0.31114	-0.19376	0.53933	-0.23784	0.34823	-0.22916	-0.35121	1.3248	-0.33389	-0.082092	-0.75597	-0.27574	0.005029	-0.056395	0.3032	0.7007	0.18389	0.36041	-0.89359	-0.57495	0.32141	-0.068648	0.19124	-0.46274	0.17635	-0.54086	-0.33097	-0.41925	0.055207	0.20659	-0.0095133	0.41209	-0.25927
-10.918	0.48205	-0.50183	-0.36248	1.1644	0.40241	0.060072	-0.36811	0.40735	0.74581	-0.48815	-0.34709	0.21092	-0.010675	-0.35158	0.74298	-0.25978	-0.038512	-0.12688	-0.34309	0.0017889	0.07838	-0.041904	0.010101	0.25637	0.21513	-0.066719	-0.067937	-0.27989	0.20602	-0.072648	0.20805	0.024778	-0.059738	0.11478	0.010258	-0.31684	0.083626	-0.0052047	-0.097844	-0.015856	0.18115	-0.11814	-0.14035	-0.057862	0.12076	0.089886	0.054028	0.045032	0.069151
9.3086	1.6656	-2.8285	-3.2611	-1.2433	2.3535	0.36462	-0.013799	-2.3875	1.7128	0.45866	1.6067	0.90187	0.09413	-1.0724	1.5461	1.5245	-0.043256	2.694	-1.0862	-0.47087	-1.2221	-0.39976	5.0837	-0.43762	-0.20523	-1.078	0.22434	0.53073	-0.22483	-0.7894	0.46869	0.89343	-0.75606	2.1364	-2.3137	-0.25692	-0.31378	1.0318	-1.5134	-0.3568	1.1595	1.2561	1.3099	0.8723	-0.25445	0.72346	-1.2175	-0.8584	-0.40003
11.736	4.3255	-5.476	-3.6691	-0.37867	-0.98685	0.45345	3.863	-0.73485	1.1799	0.98727	-0.052583	0.81934	2.534	-2.5499	0.758	-1.2701	1.9709	5.7558	-1.1774	1.9365	0.47886	-1.3234	-0.72968	0.30809	0.96184	-0.55539	0.38301	2.2484	1.0606	-0.89182	0.34259	1.1731	0.78441	1.4588	-0.53143	0.40222	0.83934	1.1172	-1.0577	-0.85334	0.81199	-0.77467	-1.6624	-0.33328	-1.1295	-1.0785	-1.5597	-0.91738	-0.36345
9.796	2.4215	-2.5186	-5.2333	-1.0343	-0.70491	-0.39959	3.9394	-3.3499	0.67837	0.85508	-0.65264	1.5848	0.20448	-2.1631	2.5775	0.19728	0.97354	2.3544	0.7292	1.0464	-1.4565	0.99751	0.58143	2.4261	-0.3266	0.89541	1.6725	-0.65336	-1.5089	0.0059619	0.55154	-1.5026	-0.71299	-0.39249	1.316	-0.9413	0.45996	-0.3399	-1.0296	1.4215	-0.9876	1.2926	1.5865	-1.8034	0.97837	0.26118	-0.24603	-0.39665	0.27573
-4.8736	-0.023284	0.51809	0.35871	-3.6108	-0.72839	-1.0923	0.085164	-0.51429	-0.51646	0.30656	0.44376	0.77619	0.33847	0.78777	0.58301	-0.64769	-0.098903	0.82118	-0.30701	-0.7549	-0.09895	-0.34784	-0.4875	0.34664	0.90484	-0.5056	0.35781	0.039574	-0.31793	-0.23079	-0.53068	0.72384	0.8677	-0.33842	-0.2814	0.26292	0.038679	0.28844	0.22321	0.60652	-0.54395	-0.0058648	0.55005	0.37491	-0.060428	-0.045771	0.53275	-0.237	0.31726
-0.21018	-3.1637	1.7467	-1.2512	-0.55237	0.28479	-2.9995	0.3399	1.0357	0.94229	-0.24344	-0.59276	-0.4415	1.3591	-0.85733	-0.4078	-0.52256	-0.096043	-1.6837	0.13912	-0.26154	0.030224	-1.0818	0.33538	-0.17151	-0.50524	0.14377	0.56214	0.15295	0.4345	0.93135	-0.19853	0.1136	0.29112	-1.2205	0.4379	-0.48788	0.9986	1.2098	0.33992	0.18171	-0.37528	-0.18268	0.06473	0.17467	-0.9389	0.94405	0.61598	0.36957	0.31105
-0.0457	-1.6296	1.3086	-1.5486	-0.3094	-0.71531	-2.2228	1.6692	2.2926	1.2062	-0.27181	-0.40164	-1.568	0.63294	-0.22721	-0.53164	-0.6214	-0.60417	-1.1348	0.55668	-1.0016	-0.77784	-1.0379	0.41356	0.11758	-0.95791	0.81044	-0.072935	-1.1092	0.040761	1.5174	0.64305	1.5702	0.93348	-0.89334	0.8123	-0.4459	0.27127	0.33198	-0.36729	-0.1004	0.5809	0.27191	0.13706	-0.30168	-0.51452	0.32461	-0.31887	0.24391	0.082521
-3.1623	-1.8493	1.0445	-1.8149	-0.83117	-0.044247	-0.60471	0.73937	0.11232	-0.62416	1.3048	0.7847	-0.15734	-0.24116	1.228	-0.7725	-1.4584	0.16403	-0.34251	0.16042	0.43711	-0.33692	-0.64841	-0.28245	0.70189	0.14403	2.3444	0.61121	-0.94764	-0.08893	0.28636	0.58785	0.69326	-0.037875	0.039247	0.18707	-0.16379	0.32995	0.060858	-0.63413	-1.3808	0.97094	0.37052	-0.027408	-0.28235	0.004218	-0.44538	-0.18178	0.37345	-0.42117
-6.85	0.46054	1.2056	0.14006	-1.3904	-1.4173	0.28599	0.19791	-0.12713	-0.64886	0.43776	0.49494	-0.061544	0.14717	0.44844	-0.22999	0.1131	-0.17397	-0.19203	-0.25134	0.0049644	0.30321	-0.48669	0.18122	0.70406	0.034518	0.35825	-0.38901	0.0082734	-0.011396	-0.14039	0.44891	0.017484	-0.18736	-0.2825	-0.090246	-0.48023	0.1998	-0.2275	-0.099032	-0.16339	0.47731	0.031703	-0.37074	0.14522	0.14781	0.0016473	-0.16055	0.35661	-0.096452
6.0911	1.5947	-1.7154	8.1544	0.85273	-0.28358	1.6042	1.7539	-0.11204	0.40424	-0.12066	-0.47857	0.4696	-1.3231	-0.5435	-0.43862	-1.8642	-0.56923	-1.0498	1.267	1.024	0.072588	0.35843	0.90361	1.4775	-0.7269	-0.11914	0.6699	0.81571	-1.1445	0.79804	-0.90419	-0.78675	-0.4988	1.1743	1.6898	-1.5828	0.38742	0.28242	0.83298	0.16662	0.40029	-1.8705	0.36152	0.13666	0.80488	-0.73193	-1.1912	-1.1155	1.3111
3.4836	0.31339	-0.30203	5.7734	-0.49464	-0.45298	0.066336	-0.092027	0.31236	0.072304	-0.72939	-0.19734	-0.18315	-1.1306	-0.037829	-0.27651	-1.8137	0.15321	1.3682	1.3772	-0.18963	1.4256	0.39604	0.090151	-0.43764	-0.091494	0.71862	0.94814	0.58621	-0.40055	0.80008	-0.52233	-0.87263	-1.4474	0.73754	-0.42518	0.13725	1.0639	-0.35545	-0.13081	-1.3542	-0.25892	-0.44907	-1.2532	0.054521	-0.42623	-1.2693	-0.039582	0.22959	-0.30549
0.32655	-0.10534	0.99435	1.0246	-1.4729	-0.68538	0.42727	-1.3382	1.7634	-0.29499	0.052401	-0.034751	-1.4263	-1.4378	-0.36955	-0.21432	-0.19533	0.49468	0.98068	0.17398	0.040954	-0.39604	0.43523	0.38181	-0.80831	-0.60395	0.21447	-0.59779	-1.1217	-0.075614	0.6024	0.12684	-0.8519	-1.2123	0.18439	0.75495	0.21583	0.79938	0.16047	0.10076	-0.70695	0.17251	-0.70423	-1.08	0.11966	-0.63395	-0.7821	-0.15707	-0.72097	-0.43174
-7.0572	-0.33627	0.63133	0.50799	-1.8991	-1.4353	0.55195	-0.23713	-0.30338	-0.68705	0.36116	0.71818	-0.22895	-0.023097	0.97419	0.014732	0.023419	0.16826	-0.53267	-0.32691	0.54269	-0.11762	0.41805	-0.05971	-0.21621	0.034665	0.37045	-0.20181	0.28306	0.11184	0.29478	0.27773	-0.0077761	-0.34503	-0.61456	-0.0072463	0.18896	-0.11665	-0.38096	0.39578	-0.090624	0.47748	-0.39744	-0.20303	-0.28603	-0.31191	-0.14782	-0.30812	0.0047367	-0.11248
-10.997	0.81628	-1.2751	-0.58694	1.4694	1.4208	-0.48092	0.55216	0.19381	0.17081	0.13305	-0.2591	-0.0345	-0.14796	-0.39203	-0.045126	0.069086	-0.12476	0.11573	0.14374	-0.076217	-0.25321	0.045346	-0.32223	-0.71822	-0.188	-0.075033	0.28217	-0.10171	0.035332	0.24357	-0.26451	-0.067977	-0.23478	0.23862	0.012709	0.24387	0.022841	0.040017	0.17035	0.09647	-0.026911	0.065369	0.11557	-0.19233	-0.090644	0.020339	-0.041098	-0.16689	0.14382
-10.899	0.87793	-1.2739	-0.56451	1.5688	1.4117	-0.17936	0.2234	0.38065	-0.074771	-0.15771	-0.21982	0.13293	-0.10482	-0.08074	-0.25913	-0.42195	0.36957	-0.15942	0.045149	-0.68706	-0.27592	0.11662	-0.16286	-0.33298	0.13296	0.035907	0.30201	0.63369	-0.0089598	0.18117	-0.77485	-0.43573	-0.10759	-0.12605	0.22464	0.17957	-0.12213	0.25983	0.10719	0.24577	-0.65564	0.14672	0.10793	-0.19416	0.079894	-0.016198	-0.043881	-0.29152	-0.039627
-10.929	0.8913	-1.3848	-0.51822	1.5861	1.2019	0.22309	0.11748	0.19289	-0.31824	-0.10725	-0.18783	0.049718	-0.19746	-0.029973	-0.19033	-0.39418	0.4044	0.15242	0.027221	-0.35348	-0.14136	0.16069	0.13162	-0.29064	0.085266	-0.090565	0.30292	0.20798	0.021894	0.040552	-0.43282	-0.40968	-0.0037481	0.094594	0.21544	0.26108	-0.12896	0.19615	0.021233	0.22417	-0.33538	0.19153	0.23794	0.056264	-0.091569	-0.087776	0.053574	-0.25525	0.040875
-10.857	0.48244	-0.63038	-0.21089	0.90051	0.27827	0.10671	0.1241	0.18468	0.057181	-0.16808	-0.12656	0.056039	-0.025845	-0.10354	-0.017607	0.18469	-0.15489	-0.025461	-0.024605	0.26841	-0.12327	0.048145	0.046915	-0.21198	-0.11748	0.023133	0.08387	-0.11518	-0.20871	-0.00098806	0.078376	0.0031491	0.090114	-0.12198	-0.15416	-0.1274	0.11617	-0.12967	0.18672	-0.16923	0.3594	-0.092276	-0.19833	0.00095425	0.064618	-0.012087	0.073639	0.1047	0.10497
6.3934	-0.60476	-4.1464	1.5401	3.9377	-3.1354	0.83873	-0.11261	-1.9493	0.74726	1.9674	2.072	-1.3562	1.5795	0.64614	1.7831	0.25268	0.72536	-1.3427	-1.0605	0.98532	0.76067	-0.81929	1.9362	0.15773	-0.33587	-0.33162	-0.7331	0.32897	0.083413	-0.42579	-0.21363	1.7354	-1.9591	0.90294	-1.1636	-0.57167	0.97779	1.1576	0.39746	0.71529	-1.4114	-0.011292	0.21842	-0.26835	-0.28814	-0.18909	-1.9551	0.62188	0.74459
4.3331	-1.5361	1.2423	-3.3653	0.33275	0.50153	0.12704	-1.4957	-1.5367	1.237	-0.2048	1.7313	-1.7402	-1.1853	0.75232	0.70855	0.63733	-0.0066502	-0.91353	0.81064	0.71971	0.89102	2.1327	0.071592	-0.28512	0.92418	-1.8564	-1.5612	-0.46411	-1.3602	-0.35981	0.23333	0.38245	-1.073	-0.76449	0.18524	0.68212	-1.3159	-0.59489	-0.46804	0.15296	-0.8675	1.1005	0.42148	-0.92413	0.36483	0.75606	-0.99851	-0.15999	0.52324
0.47379	-3.2584	-0.0064578	-1.668	0.5139	-1.3603	-1.7561	1.6724	-0.72807	1.6412	0.54215	-0.87536	1.6114	-0.8314	-0.20468	-0.071185	1.9759	0.46866	-0.4778	-0.74895	0.26724	-0.08676	-0.072098	-0.76529	0.51448	0.52831	-0.17776	0.91537	-0.16791	-0.13638	-1.0448	-0.18067	0.53253	0.013105	-0.065731	0.23296	0.25215	-1.1323	0.44559	0.06769	-0.81651	-1.2473	-0.92977	-0.079586	-0.17538	0.54583	-0.24323	0.16479	0.040321	-0.3616
-5.8124	-0.78592	2.7052	0.021821	-1.0832	-0.012597	0.28744	-0.24029	-0.14497	-0.2518	0.73047	0.22582	-0.015468	-0.42069	0.33591	-0.29582	-0.10084	-0.6106	0.49082	0.09139	0.19084	-0.31196	0.27635	-0.16165	0.25019	-0.28896	-0.12442	0.18665	0.037188	-0.83388	-0.13118	0.21456	0.23487	-0.041025	-0.55216	0.16664	-0.33889	0.26412	-0.066119	-0.015424	-0.047178	0.59518	0.050666	-0.59194	0.3897	-0.12917	0.22302	-0.079133	0.15092	0.032862
-10.759	0.81904	-1.1102	-0.68604	1.2858	0.73568	-0.42321	-0.50092	0.30184	1.431	0.43025	-0.31645	-0.066889	-0.023902	-0.33648	1.4582	-0.43295	-0.42125	-0.41175	-0.39545	-0.019092	-0.17428	-0.017591	-0.48904	-0.83113	0.23051	-0.063423	0.49137	0.21256	0.42585	0.44006	-0.41127	-0.33635	-0.38497	0.13815	0.39266	0.51468	-0.048816	0.14255	-0.15646	0.356	-0.2346	0.21496	0.29134	-0.18362	0.060598	-0.067644	-0.13799	-0.40187	0.063117
-10.83	0.81796	-1.104	-0.68999	1.3517	0.8106	-0.30967	-0.76746	0.35148	1.9046	0.20117	-0.32877	0.098293	0.042498	-0.18527	1.8146	-0.87156	-0.29935	-0.71481	-0.81967	-0.067661	-0.148	-0.024459	-0.31067	-0.57536	0.51362	-0.074445	0.55197	0.52028	0.5186	0.36178	-0.31186	-0.4366	-0.050865	-0.2257	0.4931	0.31696	-0.042544	0.25289	-0.28972	0.30657	-0.49256	0.078017	0.18352	-0.10684	0.22443	0.06796	0.012123	-0.43905	0.1423
-10.929	0.70147	-0.55	-0.88819	1.7639	0.85707	0.72649	-1.2419	0.94322	2.5552	-0.93947	-0.48682	0.66566	0.051044	-0.87389	2.404	-1.1956	-0.28547	-1.1874	-1.0352	0.46484	0.60863	-0.3046	-0.26277	1.191	0.60341	-0.041352	-0.22061	-0.14758	0.86086	0.11791	0.54614	0.10254	0.4683	0.27951	-0.549	-0.39303	0.66894	0.10148	-0.36745	-0.10064	-0.085177	-0.36935	-0.13941	-0.30384	0.38139	0.367	0.24308	0.061483	-0.058024
-10.969	0.32775	-0.52607	-0.39008	1.1833	0.80259	0.68474	0.32073	-0.053812	-0.95634	-0.52239	0.28491	0.060553	0.23651	0.047224	-1.0422	0.60914	0.2959	-0.21974	0.45597	0.36078	0.76258	-0.062556	0.12973	2.1356	-0.42962	-0.058853	-1.0311	-0.45137	-0.26021	-0.36458	1.0017	0.56888	0.68518	0.22207	-1.2755	-0.91303	0.67603	-0.3251	0.23219	-0.71892	1.0015	-0.63602	-0.53827	-0.17493	-0.042155	0.19144	0.28901	0.71552	-0.25937
8.0058	3.579	-2.6767	0.18902	-1.2748	0.21247	-1.2454	-1.7166	0.82406	4.3177	0.69175	-1.2323	-4.3237	-1.1057	-0.47328	-3.2349	-1.4182	-1.0465	1.7307	-0.89131	1.0974	-0.30538	-0.82678	1.1102	-0.3357	-0.38922	-1.1776	-0.1456	0.51181	0.46634	-0.3436	1.5315	1.3949	-0.27537	-0.24072	-0.44384	-1.2935	0.06372	2.4274	0.58046	-0.52589	-0.51542	0.31286	1.4178	-0.44605	-0.63138	-1.4849	-0.9005	0.92078	-0.12178
9.2724	4.6018	0.78989	-0.35996	-1.393	1.815	1.3046	-0.72441	-0.20929	4.8335	1.1461	-0.57992	-3.7385	1.0522	-0.78202	-3.4668	0.82226	-0.391	1.168	-0.54753	0.14669	-1.0735	-0.27372	0.51414	0.51482	0.60204	-1.2289	-0.068585	1.6894	-1.0709	0.77196	1.2312	0.72352	-0.87346	0.55211	-0.25685	-0.67538	0.43391	0.58224	-0.72854	-0.0043121	0.487	0.91903	0.034638	-1.0131	-0.78967	-1.0197	0.10397	-0.78706	-1.1093
6.1153	0.66584	0.34818	0.58507	0.33889	-0.39343	-0.85107	1.464	0.66343	0.91456	-0.10965	0.15561	-0.59157	-0.82634	-0.3593	-1.0122	0.38389	-0.4328	-0.81995	-0.41897	0.08384	-1.7557	-0.3062	-1.0304	0.38647	-0.41309	-0.063248	1.0127	0.69191	-0.73264	-0.57407	2.1086	-0.84215	-1.1779	0.64525	-1.0727	0.11375	-1.4804	-1.2121	-0.77137	0.6847	1.2706	0.1924	-0.16935	0.40909	1.042	0.76419	0.2928	-0.39246	-1.0404
-4.6227	1.3377	1.8844	-0.85731	-2.3553	-0.91269	-0.11098	0.15089	-0.43253	-0.53954	0.5038	0.28769	-0.1435	0.51866	0.43258	0.18283	-0.087438	0.091418	0.1979	-0.12319	-0.23786	-0.0092669	0.27891	0.13238	-0.30872	0.20533	-0.071255	-0.37986	-0.15822	-0.76181	-0.44491	-0.44916	-0.3747	0.44902	-0.089176	0.12023	-0.050842	0.074214	0.14671	0.1229	0.050931	0.10402	-0.19094	-0.1066	-0.28824	0.16516	-0.21854	0.55206	-0.23524	0.30522
4.8048	-1.0925	2.2686	0.1865	-1.596	-0.22922	-0.90772	-0.76013	2.2937	-0.35218	-0.51962	-0.45817	-1.2994	-1.6309	-1.57	-1.015	0.84649	0.27582	0.69959	1.0993	-0.062989	-0.44754	1.1797	-0.11347	0.083198	0.2188	0.39223	-1.6063	-2.1259	0.30318	-0.37272	-1.3777	0.31782	-1.2262	0.72817	0.64963	1.0811	0.44958	1.6345	-0.8663	-0.61047	-0.39873	1.2815	0.44218	1.1069	1.5792	0.28071	-0.33552	-0.408	-0.50342
7.413	-0.055868	-0.27179	-0.67816	-0.70008	-0.21902	0.52016	1.8334	1.5361	-0.28889	-0.97321	-1.4877	-0.59661	-0.16233	0.27496	0.56106	0.72878	-0.83353	0.30669	0.76728	-0.051903	0.68942	-0.18529	0.91128	-0.38152	0.81876	2.5694	-2.3609	0.94417	1.3459	-0.58384	-0.47694	-2.3522	-0.12514	0.54723	-0.61826	1.5496	-0.18579	-0.63873	1.0648	-0.99811	1.637	0.12124	0.20609	-0.18238	-0.036842	0.44935	-0.16825	-1.2999	0.76154
7.2626	-2.2717	-1.9591	0.8554	-1.2755	1.2977	-1.271	2.8103	1.3847	1.1815	0.40251	-1.8652	0.55862	-0.66616	0.85845	0.87502	-1.6055	2.5285	1.9169	1.7875	0.32245	0.81228	4.311	-0.70806	0.77131	0.24772	0.66275	1.7157	0.56247	0.55749	0.12587	1.3167	-0.24301	0.40629	0.21437	0.29431	1.5511	1.1975	-0.17279	-4.90E-05	0.67696	0.88801	0.57863	-1.5344	-1.4149	2.1372	-0.092556	-0.34994	0.99162	-0.27549
-3.5886	0.34903	-0.78349	2.0615	-4.4749	-0.58926	-0.28419	0.11552	-0.21877	0.10377	-0.21389	-0.26748	0.15774	0.23161	0.71825	0.08771	-0.39562	0.069803	0.61242	0.25847	0.11655	-0.15588	0.2091	-0.7418	0.21727	0.73808	-0.40727	1.421	-0.12297	1.1736	0.18126	-0.50555	0.038757	0.37547	0.13994	-0.066324	-0.17189	-0.21889	0.3093	-0.05367	-0.38299	-0.42751	-0.05332	0.19711	-0.31062	0.22506	0.70917	-0.27224	-0.073015	0.10759
-11.011	0.84707	-1.136	-0.50268	1.5663	1.0693	0.026722	0.13144	0.39163	0.0094281	-0.16694	-0.41505	0.21061	-0.27666	-0.43635	-0.062655	-0.1061	0.072305	0.56559	0.16028	-0.22726	-0.070334	0.050838	-0.19338	-0.24579	-0.13295	-0.21582	0.13311	-0.61983	0.03555	-0.060993	-0.16452	-0.22819	-0.27807	0.90615	-0.13665	0.12381	0.20764	0.036546	0.15494	0.20385	0.35753	0.20592	0.23496	-0.091631	-0.31207	-0.014398	0.055643	-0.18682	0.12987
-10.876	0.7499	-0.93612	-0.72091	1.6182	1.1169	0.0090962	0.065556	0.80719	0.87269	-0.96771	-0.62979	0.39554	-0.19508	-0.70514	0.4396	-0.33386	-0.14489	-0.48661	-0.14189	0.032914	-0.27951	-0.26877	-0.10172	-0.26697	0.16842	0.0054696	0.16568	-0.039887	0.2817	0.16048	-0.32171	0.16249	0.032849	-0.12363	0.059947	0.12773	-0.05368	0.12492	-0.069351	0.063774	-0.60329	0.0047828	-0.042642	-0.11272	0.28929	0.15423	-0.047405	-0.049507	0.042617
-10.988	0.9138	-1.1735	-0.54164	1.6692	1.2465	0.27608	0.10423	0.38215	0.12511	-0.5878	-0.30684	0.24423	-0.22469	-0.22048	0.16154	-0.65572	0.27201	-0.065451	-0.25725	-0.27587	-0.069644	0.059284	0.15372	-0.12047	0.23291	-0.044164	0.22665	0.13752	0.11236	-0.014908	-0.22746	-0.26649	0.0073879	0.050145	0.080016	-0.044848	0.0037452	0.15079	-0.049122	0.087634	-0.36537	0.020397	0.030195	-0.020062	0.092556	-0.0015004	0.1158	-0.14051	0.058233
-10.878	0.55253	-0.62379	-0.31441	0.97076	0.44971	-0.17573	-0.24499	0.17922	0.59969	-0.1568	-0.11958	0.17686	0.16877	0.13655	0.36468	-0.18068	0.057192	-0.24511	-0.34959	-0.2337	0.038049	0.010386	0.027839	0.47784	0.25424	-0.11822	0.06013	0.19994	-0.092249	-0.15589	0.14337	-0.32492	0.27448	-0.16267	-0.12527	-0.52752	0.24371	0.079149	0.079568	-0.17957	0.31392	-0.26105	-0.33267	-0.054545	0.13891	0.10179	0.28562	0.027668	0.12596
[truncated: 10 more columns]
