# Supplementary material for: Emotion recognition based on customized smart bracelet with built-in accelerometer
Source: PeerJ. 2016 Jul 26;4:e2258. doi: 10.7717/peerj.2258 (PMC4974923; doi:10.7717/peerj.2258)
Supplement: Supplemental Information 1 [file peerj-04-2258-s001.zip › rawdata/w=3/foot/anger-neutral-happiness/result.csv]

1	2	3	4	5	6	7	8	9	10	11	12	13	14	15	16	17	18	19	20	21	22	23	24	25	26	27	28	29	30	31	32	33	34	35	36	37	38	39	40	41	42	43	44	45	46	47	48	49	50
4.9711	-5.0748	1.3196	-0.714	-1.6679	0.45038	-0.15697	0.29709	0.50557	0.3895	-1.4675	-1.0171	-0.87713	2.5193	-0.68496	-2.3291	-1.0382	0.86582	0.62092	0.63159	-2.2013	1.8779	0.56385	-1.8341	-1.9697	-1.1224	-0.60897	0.70243	-0.35179	0.14362	0.76662	0.02427	0.48634	1.9118	0.46464	0.14117	-0.89806	0.045581	0.54415	-0.68375	-0.27735	0.53813	0.29144	-1.2112	-0.47034	-0.023723	-1.1535	-0.096717	-0.65644	-0.83038
6.4819	-4.5341	0.63162	-0.9103	-2.0535	1.1614	-0.61579	-1.0945	-0.66593	0.45827	-2.5257	-0.63889	-0.16129	1.1738	-1.1431	-0.71312	0.12009	1.1133	0.9694	1.1206	-2.2959	1.4657	-1.5154	-0.98684	-1.2035	-0.30374	-1.5724	0.082025	1.1037	-0.32216	-0.28539	0.99064	0.68818	2.8288	0.29883	-0.39657	-0.69372	-0.16765	-0.048897	-0.01764	0.17409	0.9625	0.55075	-1.0231	-0.80873	0.046511	-0.67977	-0.0023518	-0.6462	-0.33428
3.3901	-3.5639	-2.4718	-1.3009	-2.5948	1.95	-0.80854	-1.6549	-0.19124	-0.38326	-0.35748	1.3171	-1.1765	1.5143	0.28374	-0.10235	-0.13409	0.27135	0.039793	1.0937	0.0014705	2.7566	-0.040051	0.48057	-0.79758	-0.57865	0.21773	0.6256	-0.21246	-0.13929	-0.0046877	-0.60823	0.0343	0.4943	-1.3026	0.23822	-0.16834	0.84515	-1.5033	-0.27708	0.35247	1.4195	0.34949	-0.47669	0.054077	0.40207	-0.76014	-0.38905	-0.26051	-0.66275
-4.9702	-1.3441	1.4984	-2.1726	-1.6589	-1.665	0.036017	-0.2705	-0.085608	0.12298	-0.58793	0.26959	-0.38213	0.049895	0.70267	0.61797	-1.5397	-0.72721	-0.21117	0.53963	0.78185	0.54651	0.18894	-0.11989	-0.22158	0.36849	-0.07606	-0.27517	-0.11056	-0.61259	-0.20788	0.33962	-0.72016	0.02048	-0.286	0.44148	-0.40077	0.34164	-0.34826	0.48215	-0.61252	0.43502	-0.70233	0.12661	0.23022	0.41964	0.087494	-0.36619	0.15031	-0.45045
-0.71389	1.1585	-3.9071	0.97313	-1.5716	-3.5897	2.889	1.187	-1.8638	0.11442	0.024359	-2.4304	1.2757	-0.59955	-1.1582	-1.2296	0.049107	1.6742	-0.43619	-0.56981	-0.59742	0.50747	1.6108	-0.02102	0.67762	0.13061	-0.60809	0.63955	0.039483	0.95078	0.45022	1.2529	-0.75309	-0.8919	1.0251	0.76525	0.027373	1.4513	-0.018264	-1.18	-0.22984	0.94209	0.11172	-0.2413	0.59908	-0.4513	0.31542	1.3465	0.25634	0.19086
-0.15924	-0.9318	-2.5184	-0.72716	-0.95061	-0.83404	0.562	0.04767	-0.50972	-0.11113	-0.062573	-0.77116	-0.43507	0.42286	-0.86514	-0.38344	-0.82714	-0.11364	-0.20261	-0.21011	0.55054	0.090086	0.68296	0.55638	0.29958	0.73324	0.39918	0.31397	-1.5753	0.61559	0.94841	-1.0927	-0.8437	-0.056257	0.65531	0.86611	0.13956	-0.12356	-0.13753	-1.5571	-0.36824	0.78626	0.1655	-0.37914	0.60047	0.47196	0.15663	0.036136	0.054872	0.479
1.912	0.019238	-1.4629	-0.55163	-2.8956	0.98262	-0.48601	0.080262	-0.21779	0.87323	-0.56879	-0.26586	-1.3972	0.12401	0.96607	0.93105	0.2868	-0.15894	-0.96241	0.8137	1.0506	0.3125	0.068011	-0.63537	-0.15298	-0.50952	-0.17415	-0.67875	-0.73029	0.56509	-0.66558	-0.046307	0.22372	0.094005	0.020483	0.84522	-0.25914	-0.24436	1.6402	0.49389	0.81962	0.66833	-0.14565	-0.20381	0.076373	0.03866	0.64371	0.24276	0.72356	0.019068
-4.3779	-1.0849	0.44989	-1.8111	-1.9952	-1.298	-0.1203	-0.27992	0.27022	0.035181	0.25737	-0.14063	-0.71864	-0.40938	-0.12358	0.92402	-1.3021	-0.88184	-0.019883	-0.083908	-0.53831	-0.20543	0.18637	0.37373	-0.34929	0.044287	0.57499	0.6507	-0.94348	-0.34623	-0.61176	-0.52829	0.30288	0.48286	0.86754	-0.03206	-0.077723	0.51843	0.33408	-0.33321	0.56338	-0.93329	-0.49178	-0.55696	0.36555	-0.50795	-0.18942	-0.054429	-0.37187	0.16733
12.729	-2.1639	4.4713	-2.5275	5.1631	0.78395	-3.3013	-2.9617	-3.5337	1.0416	1.3683	2.183	4.594	2.681	-4.0864	0.37403	1.5583	-0.22095	0.51936	-1.751	0.16867	0.40115	2.6491	0.9022	-0.6163	0.37999	-3.0585	1.7647	-0.4534	-3.5154	-0.16325	0.071686	1.7416	0.31982	-0.16912	0.63898	-0.12677	1.0591	0.53524	0.21008	-2.5001	-1.4428	-1.4347	1.1138	-1.6563	0.23402	1.7775	-0.4077	-1.7496	-1.236
5.4365	-1.5617	-1.3818	-0.79893	-0.11101	-0.18483	0.8133	0.61971	-1.9211	-2.6794	-2.5428	-1.6406	0.1206	0.76644	-1.4753	-0.94463	-1.1325	-1.6422	-0.39021	-0.98985	-0.91116	-0.9176	0.41013	0.97515	-0.4132	0.80597	1.5629	-0.72194	-2.001	-0.95016	0.078416	0.10315	0.023933	1.0973	-1.2065	-0.16651	0.3373	0.49522	-0.5471	0.43061	-0.50389	-0.12016	0.73168	1.735	0.65395	1.0121	0.60891	-0.92203	-1.0993	0.44454
2.0693	-1.6508	4.3585	4.2527	-0.85104	-1.012	1.2817	-1.3792	0.94147	-0.044648	1.9253	2.1264	0.15211	1.4772	-0.13888	1.3016	0.89119	-0.47438	0.15439	-0.052784	0.26532	-0.84001	-0.26739	2.2713	-0.078339	-1.0789	0.46659	-0.53433	-0.70305	-0.49521	1.7745	-0.29084	1.1923	0.30188	-1.6354	0.25519	0.37447	0.39102	0.78448	0.29592	-0.39788	0.63068	0.64004	0.76549	-0.46127	0.18412	-0.55028	0.98199	0.091722	-0.74733
-7.7848	-0.034146	0.40835	-0.77114	-1.1142	-1.7529	-0.44142	0.052254	1.8456	-0.12109	-0.25775	-0.44159	0.055394	0.034138	-0.082613	0.53006	0.13032	1.2932	0.00023408	-0.8018	0.52827	-0.14281	0.23967	0.16388	0.36606	0.48147	0.50257	-0.24543	0.28389	0.041567	0.66259	-0.28106	0.26322	-0.32249	-0.35276	0.64511	0.038902	0.0042244	-0.093253	0.53803	-0.059946	0.074903	0.08049	-0.10794	0.12354	0.39349	0.12718	0.32735	-0.023044	0.090764
-0.89799	-1.7604	-1.5849	-0.48335	-2.9062	0.34757	0.23064	-0.049362	0.75653	0.95936	-0.30205	-0.59404	0.14076	-0.81809	0.11896	1.3199	0.4918	0.618	-0.12868	-0.35552	0.05737	-0.38005	0.17711	-0.10959	0.70832	-1.9718	0.16324	-0.36721	-0.34324	0.045635	0.22335	0.41138	-0.28205	-0.83463	-0.30529	-0.74111	1.0952	0.25418	0.029698	-0.23961	0.07432	-0.46946	1.0986	0.7966	-0.60578	-0.37915	0.38384	0.55284	-0.73025	-0.847
0.64605	-0.5426	-0.95896	0.18553	-2.184	-1.2834	1.1724	1.2088	1.0182	-0.44085	-0.47519	-0.70698	0.64996	-1.052	-1.0149	-1.8352	-0.94955	-0.054841	-0.25702	-0.57136	-0.35718	0.38083	-0.038101	-0.90504	-0.34946	-0.11252	-0.25163	-0.27316	-1.8545	-0.56839	-0.068562	1.0404	-0.041354	-0.62493	0.21425	0.32986	-0.74362	1.2682	-0.27481	-0.12511	0.39038	-0.26821	-0.22179	0.4586	-0.069783	0.32696	-0.099236	-0.014517	-0.082568	0.30575
3.557	-1.0145	-2.2636	-0.51095	0.089127	-0.94068	0.44731	0.37888	0.031824	-1.9593	-0.38209	-0.094418	0.57314	-2.1901	0.80507	-1.8799	-1.4441	-0.2907	0.16079	0.70033	-0.083321	-0.05734	0.64856	-1.1071	0.70107	1.1512	-1.688	0.50506	0.28892	-0.22548	0.72936	0.50855	0.047702	-0.35747	-0.12264	-0.3544	1.2102	-0.15818	0.60216	-0.88077	0.16159	0.28581	-0.40179	-0.44788	1.3999	0.18265	0.38231	-0.47152	-0.20049	-0.35789
-4.2133	-0.83487	1.0378	-1.9343	-1.4457	-2.1903	0.94857	0.64692	-1.2138	-0.94186	0.76369	0.50988	0.7851	-2.2105	0.4767	-0.30941	-0.40995	0.43899	0.56982	0.51709	0.17178	-0.28743	-0.54898	-0.027398	-1.1944	-0.13564	-0.28308	-0.43509	0.4015	-0.00052183	-0.80304	-0.39094	-0.34235	-0.13342	0.028876	-0.42081	-0.025636	-0.07542	-0.12775	-0.40307	0.22426	0.24155	-0.0040755	-0.58655	-0.6281	-0.42928	-0.0058761	-0.43997	-0.21179	-0.12071
8.283	-3.0889	2.0833	4.6349	1.9345	-0.82045	1.5426	1.1383	1.2804	-1.0176	-3.944	-0.00024611	1.9342	-0.58303	0.037434	0.18652	1.2536	-2.1878	1.3658	0.15407	0.23387	-0.77148	0.75663	-0.88413	0.87485	2.2265	-0.97602	-1.7485	1.313	-1.3462	0.49342	0.12162	-0.43037	-0.65847	-1.5619	1.5047	0.8288	0.10741	0.61432	-0.069891	-0.15587	-0.07489	0.71572	-0.088855	0.12522	-1.1181	-0.02764	-1.1561	0.077552	-1.1113
7.2065	4.4868	-1.9647	-2.8184	0.87526	0.20501	5.2164	0.81937	1.2878	1.0918	2.5901	0.16686	0.99347	0.29156	0.90656	-0.42121	0.059824	-2.2234	-1.0194	-1.6581	0.1945	-0.22282	-0.049937	-1.2022	0.96197	0.025244	-0.1661	-0.63663	0.65843	0.2095	1.5858	0.78995	-0.56181	0.13022	1.5168	-0.42369	-0.2111	1.1332	0.38016	1.581	-0.88114	0.30906	0.64311	0.62575	-0.24479	-0.081939	0.19447	0.064364	1.6188	-0.40016
12.166	1.8937	3.0589	0.34856	0.60207	0.6248	4.2714	-0.19792	1.6549	2.1476	5.1781	-0.95803	-0.012775	0.89616	1.661	-0.16521	-1.2392	-2.0083	-0.32855	-1.7253	-0.1165	-0.17707	0.9434	-3.3227	0.4578	-1.1013	-1.4889	-0.21954	1.2412	1.0936	0.95261	-0.64872	-0.9351	-0.80183	-0.024614	-0.58966	-0.03459	1.0811	0.20932	2.3419	-1.6933	0.16407	-0.33805	-1.2115	-0.87974	0.2677	-1.0533	0.13492	0.74054	0.16933
-2.4834	-2.9471	4.7226	-0.28379	-1.5018	-1.0736	-0.91392	0.1884	0.5311	-0.51654	0.29054	0.072941	0.56866	1.1619	-0.43876	0.47158	-0.39392	0.45614	-0.80833	-0.05308	-0.45877	0.050413	0.52894	0.38873	0.45203	-0.65052	-0.066457	0.50904	-0.55003	0.28035	0.48727	0.43659	0.46889	0.18396	0.40951	0.34064	-0.55101	0.82053	0.0063741	-0.019817	0.14707	0.92818	-0.21277	-0.60545	0.24112	0.13375	-0.61896	0.66458	0.019493	-0.055577
10.266	-3.8313	1.8303	2.2737	6.7421	-0.16994	3.9907	2.9063	4.3093	-1.3579	-3.4927	-2.1326	-1.1234	1.1858	-0.66985	1.7484	-0.80847	0.40583	-0.83597	0.2795	3.6865	-1.7744	1.2786	-0.10624	0.40637	-1.2726	-0.34817	0.35682	-0.82224	-0.61073	-0.2704	1.4386	-0.49525	0.16499	0.059687	1.7077	0.87258	-0.33574	0.57402	0.74561	0.29759	0.78075	0.44212	-0.22087	-0.75082	-2.164	-0.29836	-0.67838	-0.54723	-1.4146
11.352	-3.3988	2.8136	-3.9814	5.2174	2.5821	3.1565	2.7533	2.408	-3.2081	-5.3503	-4.0139	-1.0799	2.493	-2.9938	0.45044	-2.0261	1.338	-1.26	2.0952	1.9835	2.3181	0.45067	-0.692	-1.361	-0.65622	-0.71725	0.26959	0.002361	-0.98935	0.36468	-1.1425	0.32854	0.37718	1.7897	-0.1731	0.79225	-0.56959	0.21718	2.322	-0.74005	-0.29686	0.32782	0.94625	-1.5828	-0.71776	-0.44677	1.0147	0.19348	1.0755
12.537	-0.5461	3.0674	-1.5649	1.8343	3.2196	5.9102	-1.0913	2.4828	-0.43196	-2.8197	-0.69493	-0.23983	-0.71189	-3.3363	1.7549	0.22609	-0.35222	-1.3402	1.3289	-2.3085	3.9971	-0.50928	-0.087199	0.63509	0.39813	-1.9604	-0.88026	1.8139	0.23975	0.29948	0.0044236	1.5727	1.0743	0.0016711	-1.2557	-0.28627	1.782	-0.69706	0.23562	-0.21086	0.50068	-0.076044	2.1908	1.0037	1.6048	-0.68737	-0.62498	-0.66554	2.1269
1.8304	1.1272	1.9357	-0.65912	0.96701	-1.956	2.2097	0.18864	0.94295	-2.2607	-1.56	0.65689	-1.6637	-0.63844	-0.092973	1.5438	-0.23567	-0.73442	-0.27482	0.67186	-1.0906	-0.12017	-0.16498	-0.40057	-1.0099	0.1433	-0.23413	-0.29867	0.86038	-0.96441	-2.3051	-1.9603	-0.62706	0.9825	0.90808	-0.62583	-0.51199	0.61102	0.44459	-0.77498	0.087547	-0.24845	-0.29733	-0.022361	1.4402	-1.1144	0.87396	0.54106	0.41629	-0.18889
2.6953	-2.1869	-1.504	-0.62921	2.9725	-0.87031	-0.89978	0.7621	-0.77135	-1.1812	-0.19221	1.717	-0.60347	-0.68227	0.32277	-0.49283	2.0393	-1.1356	-0.81656	1.3843	-0.77921	-0.63901	0.89956	0.12406	1.2971	-0.69403	0.9048	0.072753	0.20296	1.3373	-0.03439	0.95264	-0.47103	0.89204	-0.13674	1.1673	-1.3366	0.30172	-0.24999	-1.0622	0.21867	-0.24772	-0.24551	-0.11654	-0.97638	0.24063	0.82928	1.0918	0.60107	0.26401
3.2856	-2.552	-1.0985	-1.6313	2.263	0.52391	-0.54126	1.1675	-0.39162	-1.3228	-0.5876	2.0117	-0.20307	-0.71853	-0.37442	-0.5442	2.9449	-1.5698	-1.1652	0.52662	-1.3733	0.13956	2.6711	-0.78353	0.44888	-0.81406	0.047781	-1.153	0.67293	0.65607	-0.09869	0.65469	0.24735	1.2296	0.41135	1.15	-1.7065	-0.15226	-0.28866	-0.76472	0.019893	0.038263	-0.45978	-0.07644	-0.078425	-0.38725	-0.92745	1.4958	0.29751	-0.19725
5.9119	1.2359	-0.45941	-0.14142	3.302	-1.5588	0.91772	1.6954	0.17168	-1.3336	1.6419	1.5497	1.1707	-2.2408	1.8597	1.4061	0.70983	-0.71317	-1.2233	2.2279	-2.6161	0.2434	0.87585	-0.77617	-0.79794	0.23281	-2.0825	2.0033	0.9903	-0.31122	0.49901	0.21898	-0.57572	-0.35955	-0.92997	-0.51694	0.5853	-0.15506	-0.63734	-0.60886	-0.34638	0.40389	0.38676	0.43212	0.31133	0.45256	0.62294	1.0217	-0.93947	0.81102
-3.9625	0.25319	1.8669	-2.7152	0.82935	-2.3452	-0.27725	0.41883	-0.92018	-1.7198	1.2778	1.6068	0.32333	-1.2165	0.82767	0.45309	0.23512	-0.91961	-0.4195	0.21359	-0.4065	-0.076438	0.33864	0.032454	-0.42154	-0.29034	-0.86258	0.32483	0.38527	0.3622	-0.46655	-0.1635	0.59335	-0.10096	0.13318	-0.98678	0.37779	-0.34192	-0.28912	-0.49107	0.20456	1.0297	0.86937	-0.99967	-0.12743	0.064501	-0.03301	0.20753	0.26217	-0.81248
-10.551	0.91566	-0.36763	1.2809	1.0456	1.6689	0.28846	-0.43171	-0.78995	0.36345	-0.15525	-0.55324	0.25652	0.46544	-0.1778	-0.80003	0.056366	-0.71867	0.032737	0.21891	-0.49693	0.050866	-0.095392	-0.76395	-0.038403	-0.35715	-0.12711	0.33793	0.063106	0.016276	-0.22334	-0.13646	-0.13683	-0.30325	0.32922	-0.31071	0.17923	-0.18559	-0.17085	0.03737	0.060097	-0.047604	-0.13687	0.0684	-0.035207	-0.17804	0.038846	-0.26829	0.070343	-0.31162
-10.565	1.0527	-0.31272	1.2563	1.3488	1.5484	0.019112	-0.15312	-0.19809	0.45134	0.028539	-0.36987	0.15222	-0.14237	-0.099635	-0.72984	0.058826	0.18811	0.26758	0.030847	-0.28216	0.21035	0.10184	-0.19074	0.027418	-0.060887	-0.17183	0.1449	0.11935	-0.087555	-0.39973	-0.23997	-0.063039	0.066611	0.0067469	-0.049443	0.042014	-0.14971	-0.21866	0.17539	0.11339	-0.10499	-0.2523	-0.041049	-0.058941	-0.076041	0.028042	-0.22871	-0.098999	-0.18746
-10.539	1.0812	-0.41189	1.2619	1.4286	1.5559	0.30919	0.046486	-0.62521	0.14033	0.26288	-0.22369	0.23171	-0.56857	-0.0075105	-0.54564	0.020007	1.11	0.38692	-0.11081	0.041658	0.36831	0.30304	0.20548	0.25483	-0.13787	0.087158	-0.0090774	0.12369	0.1023	-0.39903	-0.48034	0.12215	0.184	-0.43533	0.099211	0.074543	-0.24808	-0.038392	0.51469	0.25294	-0.31165	-0.722	-0.16865	-0.12548	-0.39548	-0.25457	-0.33485	-0.19816	0.16539
-10.45	0.55738	-0.29183	0.91927	0.46303	0.043598	0.045941	0.11136	0.32758	-0.017604	0.74503	-0.93968	0.53407	-2.1344	-0.16401	-0.86165	0.14787	1.7009	0.53228	-0.06829	0.24705	0.37837	0.79586	0.43772	0.40621	-0.50804	-0.20105	0.00082858	0.4335	0.080673	-0.48022	-0.86273	0.48717	0.13805	-1.0796	0.6101	0.052899	-0.27097	-0.17869	0.89637	0.34327	-0.12938	-0.65533	-0.57904	-0.031426	-0.51826	-0.57141	0.053606	-0.31422	0.28452
-10.434	0.95123	-0.23845	1.0876	1.323	2.1494	-0.14437	-0.91786	-0.14261	0.22648	-0.35403	-0.32012	-0.032565	0.06413	0.19495	0.032646	-0.22125	-0.19699	-0.093317	-0.34269	-0.032361	0.11089	0.18823	-0.33178	-0.10396	0.10366	0.090803	0.080126	0.11648	0.19122	0.032527	0.15864	0.064626	-0.31174	0.31748	-0.13342	0.15992	0.3352	0.16034	-0.12022	0.004778	0.34473	0.29805	0.055207	-0.033432	-0.19984	0.16006	0.14068	0.039976	0.10057
-10.468	0.93267	-0.17484	1.139	1.2928	1.916	-0.37443	-0.8802	-0.019568	0.33648	-0.1977	-0.52774	0.023664	-0.21595	0.0038012	-0.48152	-0.037761	-0.55383	-0.031865	-0.023392	-0.23813	0.12292	0.055988	-0.44543	-0.22386	-0.066906	-0.09128	0.23185	0.049356	0.05429	-0.070709	0.18876	-0.10482	-0.17555	0.3731	-0.23796	0.14413	0.10536	0.031226	-0.092317	0.031125	0.14565	0.11495	0.069488	-0.046402	-0.20813	0.098759	0.0041961	0.02925	-0.019051
-10.451	0.90992	-0.22575	1.212	1.1252	1.797	-0.29558	-0.92449	-0.19216	0.36496	-0.2454	-0.73521	0.14611	-0.25135	-0.093779	-0.73071	-0.023954	-0.79263	0.05061	0.083461	-0.35782	0.076711	0.068353	-0.6691	-0.18626	-0.28201	-0.15621	0.27724	0.10799	0.020832	-0.17325	0.0045375	-0.026737	-0.3193	0.3252	-0.22003	0.16833	0.040213	-0.073565	-0.04587	0.035167	0.23448	0.17388	0.080864	-0.036255	-0.16461	0.13486	-0.054731	0.070329	-0.18916
-10.501	0.44799	0.012768	0.72313	0.67027	0.85166	-0.39737	-0.37616	0.46628	0.05664	-0.1131	-0.097223	-0.047967	-0.17115	-0.0458	-0.013271	0.037087	-0.48118	-0.23959	0.10615	-0.0037666	-0.027228	-0.26157	-0.081126	-0.14828	-0.057232	0.018246	0.05982	0.033671	0.020022	0.2268	0.10943	-0.0791	-0.2036	0.10369	0.025388	0.10394	-0.23572	0.031718	-0.008085	-0.10716	-0.095109	0.013111	-0.076617	0.0087126	-0.043086	-0.12917	0.023178	0.02635	0.10286
-10.401	1.0563	-0.23738	1.1606	1.3194	1.9343	-0.065762	-0.54283	-0.19815	0.2791	-0.21552	-0.25132	-0.019218	-0.099402	0.15954	-0.16083	-0.16461	-0.14756	-0.019893	-0.1345	-0.13892	0.088138	-0.02093	-0.065425	-0.19088	-0.0041017	-0.037244	0.0099811	0.024614	-0.015624	-0.11424	0.061292	0.054146	-0.13636	0.08945	-0.1071	0.042432	0.27637	0.25256	-0.11073	-0.12917	0.3934	0.32566	0.0050764	-0.032402	-0.17829	0.033907	0.18811	0.084075	0.13751
-10.471	1.1044	-0.18007	1.1292	1.3687	2.0627	0.078913	-0.48044	-0.58552	0.010284	-0.39325	0.31959	-0.075857	0.051949	0.17927	0.24844	-0.17346	-0.3131	-0.26665	-0.050792	-0.11717	0.088972	-0.43735	0.13239	-0.27545	0.045418	0.01403	-0.17425	-0.097807	-0.082172	-0.038817	-0.038833	0.092776	-0.025075	-0.3023	-0.10049	0.076774	0.081954	0.44769	-0.035781	-0.14185	0.36065	0.2957	0.00067512	-0.022672	-0.21635	-0.027246	0.10856	0.15158	0.12608
-10.596	0.94978	-0.16157	1.1437	1.3941	2.035	0.088696	-0.42946	-0.588	0.052504	-0.30577	0.30499	-0.094875	0.074376	0.1408	0.14224	-0.13302	-0.091669	-0.12377	-0.080294	-0.078184	0.16864	-0.32611	0.18678	-0.13004	0.03336	0.097783	-0.18106	-0.059727	-0.0031516	-0.072111	-0.15848	0.071619	0.036633	-0.34681	-0.087147	0.044391	-0.089454	0.35287	0.10877	-0.0050689	0.10474	0.065427	0.034859	-0.051342	-0.17938	-0.07362	-0.061195	0.09936	0.091115
-10.573	0.57492	-0.13885	0.83615	0.77857	0.93739	0.029156	-0.09873	-0.043692	0.051572	-0.13488	0.11643	-0.014389	0.37105	-0.044331	0.050378	0.11199	-0.1606	-0.13163	0.12242	-0.12643	0.0091695	-0.21188	-0.23927	0.04467	0.075704	0.057735	0.090889	0.086751	0.014973	0.085574	-0.14827	-0.15834	-0.14468	0.038323	0.048475	0.11506	-0.42276	-0.21006	0.096658	0.054	-0.27923	-0.21362	-0.046641	0.038585	0.12387	-0.0071174	-0.1729	0.048325	-0.083421
-10.664	1.0238	-0.0064909	1.1756	1.4577	1.8049	0.019548	0.21582	-0.19963	0.27157	-0.067326	0.36618	-0.21783	0.029791	0.081227	-0.19952	-0.11677	0.18483	0.1665	-0.087116	-0.027944	0.13772	-0.66046	0.83008	-0.14522	-0.043146	0.098286	-0.33961	-0.29977	-0.26757	-0.1828	-0.23789	0.17461	0.47217	-0.73085	-0.0070266	-0.27627	0.062082	0.61787	0.071901	-0.16469	0.050555	0.090477	-0.0036808	-0.075121	-0.11086	-0.3115	-0.1482	0.014781	0.29904
-10.626	1.0446	-0.17389	1.2846	1.2601	1.2903	0.64019	0.73377	-0.59558	0.36511	0.075979	0.15279	-0.10864	-0.18832	-0.067904	-0.7943	-0.23109	0.11352	0.40498	-0.015504	0.017248	0.040899	-0.69538	0.89215	-0.29217	-0.050559	0.032071	-0.33773	-0.49314	-0.4181	-0.23622	0.17848	-0.080051	0.60513	-0.26098	-0.0643	-0.56132	0.23559	0.43479	-0.29519	-0.18595	-0.10826	0.13694	0.081218	-0.094073	0.31733	-0.097826	-0.1966	-0.019972	0.072597
-10.604	1.0025	-0.47629	1.2803	1.2016	1.3195	0.69785	0.14404	-0.91875	0.26276	0.047634	-0.27915	0.16783	-0.15496	-0.057211	-0.73485	-0.068565	0.24477	0.28336	0.025057	-0.11087	0.1405	-0.0054826	0.025964	-0.016594	-0.12991	-0.040209	0.03968	-0.042048	-0.044667	-0.27729	-0.088559	-0.088612	0.16358	-0.0010767	-0.045106	-0.14431	0.041424	-0.046819	-0.030242	0.080891	-0.1017	-0.20915	-0.0059919	-0.090158	0.037964	0.033021	-0.2338	-0.042765	-0.11631
4.562	-2.0846	-1.2305	2.598	-0.15376	-1.3047	-1.9805	0.97546	0.58838	0.84662	-0.96185	3.4658	-1.1106	2.0693	-2.2482	-1.9897	-0.24093	-1.8131	1.8745	0.53873	-0.71719	0.4186	0.65868	-3.0994	0.29735	-0.88853	0.91023	0.25628	-0.11663	-0.92793	-1.3546	1.9605	-0.30294	0.21517	-0.81789	0.51885	1.0266	0.13567	-1.3119	1.0802	0.64729	0.55259	0.020211	0.17161	-0.2206	-0.96104	0.82088	-0.50381	-0.3675	0.073327
2.0188	-1.4415	-1.7446	-0.99284	0.57273	-1.3655	-2.1554	1.8371	-0.7914	2.1325	-1.5524	1.4644	1.4583	0.87012	-0.13665	-0.22679	0.64302	-0.81876	0.77431	1.1667	-0.17167	0.20103	0.45029	-0.48182	1.4791	-1.1981	0.37994	-0.059045	-0.26545	-0.41129	0.98211	-0.31354	-0.58299	0.15803	0.81997	-0.75018	0.21561	-0.82223	-0.18058	-0.82111	0.16706	0.33399	-1.3025	0.89493	0.036763	-0.46002	1.0833	-0.12702	-1.4473	-0.32357
2.0273	-0.8	0.85753	0.061974	-0.48124	-0.1096	-1.142	3.2244	-0.34976	-0.096492	0.2465	0.087374	1.4604	0.81534	-1.044	-0.099742	0.95011	-1.0964	-0.23491	0.60581	0.14763	-0.51198	0.70746	-1.438	0.40085	-0.48154	-0.093841	0.62393	-0.79192	0.8129	-0.81701	0.57587	0.81862	0.37161	1.0634	-0.30159	0.68548	0.54023	-0.56781	-0.070553	0.45716	-0.80104	-0.21061	0.48498	0.50226	1.6204	-1.5644	-0.038161	1.0573	0.3072
-4.1691	-1.5774	1.5152	-2.0422	-1.4562	-1.0724	-0.48543	0.91119	-0.70246	-0.117	0.61244	0.57468	0.044598	1.6172	0.21863	1.0908	-0.087086	-0.75294	-0.037331	0.15719	-0.24445	-0.19642	0.37336	0.097248	-0.33112	-0.58402	0.41299	0.39961	-0.62555	0.28055	0.19001	0.45731	0.8635	0.37672	0.81225	-0.3719	-0.2224	0.3622	-0.66661	-0.46057	0.44918	-0.26907	-0.066902	-0.30596	0.65588	-0.13441	-0.15711	-0.45999	-0.37572	-0.0019323
0.39945	0.99595	-3.6055	-0.29724	1.2533	-2.2836	1.1102	1.1897	-0.31319	-0.5855	-0.69018	0.64936	-0.65955	1.7079	0.27314	0.93875	0.30921	2.7251	1.3433	-1.3622	0.49815	0.46347	0.32236	-0.10931	0.50243	1.6866	1.1356	-0.59962	0.71598	0.21855	-0.49536	0.05731	-0.83937	-0.71599	0.5946	0.67191	-0.46182	0.091956	-1.7265	0.39654	0.63296	-0.92367	0.92503	0.2568	-0.31759	1.8979	0.45127	0.24573	-0.6204	-0.50929
5.1165	9.5306	-0.86323	4.2082	-2.9006	-2.2478	-0.087668	3.3242	-2.2015	-0.070232	-0.86722	-1.4523	0.6996	-0.19345	-1.449	1.8902	1.5998	1.0499	-2.4105	0.61749	0.70788	1.1988	-0.20268	-0.58509	0.050622	2.5801	-0.10281	-0.32683	0.56462	0.51127	1.8008	0.95236	-0.41226	0.49017	1.4374	0.40665	0.077908	-0.30457	0.0079556	0.017737	-0.2193	0.41175	0.36919	-0.084997	-0.46555	0.078125	-0.12841	0.071027	-0.76173	-0.19618
7.9898	8.4968	2.7333	-2.6406	-1.0225	0.77917	-0.72501	0.22755	0.082688	-0.15828	-2.0303	-0.57867	-1.3134	-0.041877	1.7087	-1.102	-0.17484	-0.8872	2.2442	1.7118	0.036225	0.27121	-1.9363	1.621	0.42211	-0.77369	1.915	1.4549	-0.63556	-1.205	-0.54279	-0.45621	0.13146	-1.8813	0.8863	1.5123	-1.2085	-2.0158	-0.2459	-0.55385	-0.99787	0.21915	-0.57815	1.6459	1.4869	-0.94864	-1.8569	0.74509	0.56659	-0.44809
2.8925	-4.157	-3.0018	-0.1379	0.70202	-0.49507	-1.3873	1.0607	-0.97878	-0.21165	-1.2616	-0.39116	-0.25789	-0.8151	0.1122	0.77385	2.5482	-1.6781	0.73909	0.16943	-1.5324	-1.3468	0.74151	0.74027	-0.2961	0.80066	-1.4886	-0.40877	-0.7598	-0.10186	-0.058393	-0.42648	-2.5811	-0.227	1.3275	0.50555	1.3487	0.5854	-0.22155	-0.43958	0.19419	0.076672	0.51423	0.28544	-0.53757	-0.38452	-1.4717	-0.83501	-0.6127	-0.39754
2.8304	-2.7613	-2.0311	1.3923	-1.604	-0.7866	-0.82806	0.80485	-0.29977	0.10304	-1.1562	-1.2163	-0.16519	-0.15445	0.68662	-1.0547	1.9818	-2.3936	0.87207	-2.274	-0.7016	0.041062	-0.30996	0.59797	0.88369	1.0492	-0.4646	0.49859	-1.421	-0.16199	-0.20185	-0.27541	-1.138	1.3801	1.0443	0.17776	0.41578	-0.12212	-0.26987	-0.48702	-0.79692	0.31819	-0.49312	0.039061	-0.41918	-0.49429	-0.33912	-0.054806	0.02098	0.44045
4.4113	-0.36136	-1.6411	-0.71425	-0.98964	0.095669	1.8248	1.202	2.2427	-0.058341	0.38317	-0.8107	1.7321	0.8777	-0.033305	-2.4694	0.13429	-1.5217	1.1141	-0.5474	0.11204	0.012131	0.30488	-0.81903	0.46599	-0.94557	-1.2705	0.69773	0.092843	0.60401	2.8849	-0.72843	-1.9303	0.64673	-0.30914	-0.1051	-0.45985	0.9134	0.67398	0.1678	0.40486	-0.20889	-0.37654	-0.70196	0.23323	-0.056065	1.2956	-0.6878	-1.5168	-0.30329
-3.5991	-0.33271	0.71108	-1.7279	-0.25634	-3.1999	-0.17256	-0.18257	-0.21866	0.2649	-0.14387	0.0080809	-0.58868	1.1766	-0.12635	0.048862	-0.021624	-0.12478	-0.010435	-0.1735	0.73072	-0.32504	-0.43428	0.43717	-0.32321	0.1417	0.11145	-0.71352	0.41522	0.56525	-0.49163	-0.95139	-0.31447	-0.21274	0.92675	-0.27516	0.01555	0.11262	0.63528	0.030152	-0.1466	-0.2253	-0.39767	-0.19981	0.21406	-1.09	0.0071518	-0.39055	-0.47504	-0.28202
7.502	6.5631	7.1302	-3.5835	-2.9823	3.3905	0.052918	-0.69896	0.63551	-1.006	-0.038142	-2.4912	-0.51113	0.70449	1.8143	-1.7614	0.21848	0.42844	0.93601	0.819	1.3922	-1.3428	0.64041	1.1179	0.59325	-0.45413	-3.0101	0.34523	-1.1673	0.67703	-0.72061	0.98346	-1.9228	-0.90798	0.20414	3.0545	0.066164	-2.4959	0.40579	-0.44972	-1.0278	-0.28083	-0.28018	0.33373	0.18046	0.96188	0.1637	-0.93356	-0.24147	0.91157
2.438	5.7384	5.0481	-2.9144	1.078	-0.16208	-0.99823	-0.071285	1.1117	0.89606	-0.83675	-0.20218	-0.75949	1.2263	0.16887	-1.8318	-1.5206	-1.138	1.1072	0.9909	0.72188	-1.0099	1.4642	3.2675	0.66242	1.0749	-2.221	-0.86482	-1.7685	0.020024	0.10163	-0.33961	-1.7695	-0.09937	0.20858	1.3967	1.2564	-1.3865	0.10538	-1.9362	0.14027	-2.1212	-0.63916	-0.75665	-0.041494	0.27618	-0.16472	-0.22519	-0.01122	-0.67473
0.84569	9.0847	1.8435	-0.55779	0.34138	0.26026	-0.039084	3.918	0.23164	2.1107	2.5742	-0.39935	0.34705	-0.6625	0.96013	-1.2776	-0.23271	3.76	2.9737	-0.51677	0.77658	1.4732	2.4632	1.9324	1.1458	1.197	-0.70986	-0.41888	1.0055	0.14392	-1.2585	-0.44302	0.91361	1.6481	0.54632	-0.17811	0.71547	0.77173	-0.33168	0.77883	0.59497	0.41812	-0.083273	-0.17446	-0.25935	0.58344	-0.28294	-0.37335	-1.51	-0.011612
-10.315	0.2512	0.45775	0.38746	1.0272	0.76403	-1.3107	0.12929	0.86673	0.041977	0.15212	0.11971	-0.0014701	-0.23798	0.25031	0.51751	0.00024565	0.061332	-0.13976	-0.29353	0.22237	-0.0017726	0.81539	0.12489	0.23878	-0.034674	0.020349	0.098476	0.060264	0.15308	0.11183	0.35277	0.53758	-0.016468	-0.17077	0.24505	-0.27868	0.49227	-0.65375	0.030471	0.11913	0.25453	0.44696	-0.021122	0.22983	0.65243	0.23458	0.35453	0.13948	-0.029905
-10.273	0.62368	0.3243	0.71856	1.8292	1.5693	-0.88582	0.33549	-0.53655	0.14463	0.25088	0.17682	0.12114	0.083744	0.084969	-0.11604	-0.1092	-0.2491	-0.16217	-0.050397	-0.076651	0.14873	0.59017	0.052716	0.14815	-0.29367	-0.076364	0.23196	-0.24313	0.19015	-0.11468	0.51973	0.48824	0.21131	-0.029885	-0.1322	-0.39368	0.45111	-0.47001	0.069836	0.12515	0.066105	0.012258	0.16823	0.14942	0.29325	0.15392	-0.015919	0.10337	-0.061056
7.0196	13.598	0.0030875	-0.35972	1.6383	0.7428	1.0548	-1.673	-2.9886	-0.26835	-2.5118	-0.59277	-1.2356	2.9773	1.7454	2.139	-0.37882	0.70859	0.3769	-0.81406	0.77619	-1.6974	1.9162	-2.6679	0.29068	-1.3518	-0.66346	-0.095831	0.38861	1.2944	-0.20619	-1.6648	-0.5685	-1.2144	0.26596	-0.40554	-1.904	1.706	-2.1838	-0.62972	0.51081	0.31055	0.5091	0.45855	-1.2726	1.7322	0.32984	-0.88082	1.045	0.10912
7.8453	15.174	0.30012	-3.0373	1.9432	-1.0106	-1.7732	-5.3039	-0.8231	-0.71804	-3.9371	-1.1678	-1.2961	0.93901	-0.36315	1.1599	1.7755	-0.721	1.4388	-0.36641	1.9635	-3.4865	0.027676	-0.30998	-0.47755	-2.1537	0.28716	-0.62356	0.44702	1.1214	0.38691	0.5978	0.014385	0.45894	-1.1471	0.6892	0.6565	0.8407	-1.2079	-1.4318	1.9819	-0.72242	-1.2119	-2.7318	0.83673	-0.96904	0.77866	0.73743	-1.2499	0.07546
-5.4717	2.3511	2.0477	-1.7676	-0.5827	-0.35212	0.017198	-0.33611	0.69175	-1.201	0.24886	0.76493	-0.18096	-1.4972	0.70084	0.05783	-0.23096	-0.77844	1.0843	0.3289	0.31652	-0.43598	0.50834	0.4133	-0.1141	-0.38239	-0.80574	0.012006	0.13581	0.052384	-0.32683	-0.35147	-0.050968	-0.047422	0.38228	-0.27696	0.50243	-0.25249	0.034628	-0.2494	0.079181	0.25631	0.60571	0.0056713	-0.29683	0.076577	-0.086093	0.46669	0.10181	0.17522
2.4319	0.71126	-3.5132	-1.0097	-0.78274	-0.76549	1.2506	-1.1731	0.6702	2.0663	0.4609	-1.0098	1.1919	1.5947	0.84147	2.5297	0.58906	1.0036	0.40451	-0.37323	-0.75292	0.63738	3.0492	0.019569	0.52545	-1.0253	-0.68452	-0.53498	0.26156	-0.073429	0.32882	0.78713	-0.94783	-0.13159	-1.3134	-0.71163	0.30278	0.13713	1.0215	-0.37509	1.8298	-0.60441	1.0916	0.18973	-0.024563	-0.0029027	0.67069	0.078751	0.55679	-0.32051
3.2161	-2.8654	-4.4068	-0.77815	-1.3707	1.3201	-0.23361	-0.67024	-0.28129	-1.0513	-1.2484	-0.050735	0.9256	-0.073387	0.44687	0.040515	0.63346	0.8979	0.33059	-1.122	-0.44926	-1.1505	0.33987	0.88547	1.7585	0.1506	0.24463	0.59426	0.7185	-0.66122	0.34925	-0.12721	0.16085	-0.66327	0.60433	-0.8006	-0.59686	-0.33965	0.099743	-0.49105	-0.41201	0.8123	0.26142	0.12	1.5264	-1.1015	0.93781	-0.37225	-0.25268	-0.59764
1.5153	-2.3655	-3.712	-0.63109	-1.2602	0.042022	0.65248	-0.76968	-0.81649	-1.0442	-1.2939	0.015248	0.40778	-0.10765	-0.85652	-0.39517	0.17152	-0.13177	0.49251	-1.9052	0.85138	1.1764	-0.7079	0.71798	-0.95584	-0.80475	-0.82907	0.97936	-0.1917	-0.55957	-0.30782	-0.50254	1.6158	-0.4003	-1.0188	-0.56849	0.68984	-0.13575	0.0043182	-0.5008	0.73214	-0.53034	-0.76022	0.90134	0.56213	0.025159	-0.12164	0.25949	0.087233	-0.21467
-7.1302	-0.54095	0.4813	-1.3896	-1.4122	-2.1457	0.25537	-0.16848	0.90288	-0.7416	0.30953	-0.58477	0.57837	-1.5138	0.12428	-0.2658	0.049794	1.318	0.50014	0.16104	0.55156	0.5649	0.35575	0.41591	0.38347	-0.33952	-0.028457	0.068063	0.23699	0.052279	-0.075196	-0.71707	0.63184	0.10741	-1.036	0.37193	0.045163	-0.29015	-0.22362	0.83734	0.41718	-0.37878	-0.86422	-0.10694	-0.33001	-0.3532	-0.57606	-0.11361	-0.21014	0.56377
-10.553	0.79529	-0.062549	1.0119	1.1389	1.1122	-0.25149	0.044481	0.60513	0.5987	0.22819	-0.47755	0.093122	-0.44877	-0.10617	-0.85463	0.063178	-0.12557	0.33157	0.15233	-0.4434	0.08669	0.043491	-0.0069282	-0.12963	-0.099249	-0.44746	0.22834	0.16759	-0.36017	-0.47575	-0.15477	-0.038156	0.26676	-0.11986	0.020478	-0.12988	-0.073443	-0.25552	0.042206	0.074758	0.029856	0.22223	-0.19956	-0.035002	0.28952	0.23283	-0.070917	-0.0040894	-0.30139
1.0734	4.4296	2.3828	2.6905	-2.4644	4.9747	0.42832	0.84341	-3.1374	-0.22351	0.039845	0.52323	0.26906	1.7867	0.62286	1.1685	0.064396	1.3112	0.11568	0.45092	-0.47623	0.48272	1.1575	-2.2849	0.5295	1.5944	-0.48331	0.12176	0.22994	-0.52728	-0.19707	0.11184	-0.92624	0.023667	1.3253	0.56922	0.61489	-0.2689	0.20085	0.35077	0.34168	-0.086401	-0.15166	0.85171	1.4685	0.49705	0.74235	-0.21841	0.33424	-0.96889
3.5195	5.1788	2.6387	-3.3021	-0.068619	4.7915	2.2526	-2.2932	0.16746	-0.40962	1.7754	-1.3786	-0.86921	0.66513	0.95929	1.4741	-2.1321	-0.90639	1.8369	-0.44618	0.4016	0.37463	0.5636	0.75765	0.43379	-0.33359	-0.60049	0.19668	-0.18013	-0.96532	0.36051	-0.11082	-1.7806	0.36166	0.76689	2.0298	-0.46605	-0.55052	1.028	2.2766	0.45438	-1.2572	0.022103	0.42304	1.062	1.6806	-0.27754	1.3731	-0.066076	-1.9258
-2.0375	2.4102	3.8302	-2.1547	-3.7994	3.1061	1.3124	0.8717	0.78048	-1.0472	0.85975	0.63766	0.7383	0.94908	0.64556	0.1608	-1.4737	-1.681	1.354	1.1344	0.29007	-0.20192	0.43679	0.46819	0.17576	-0.36627	0.52809	-0.26993	-0.69626	-0.49835	-0.081634	-0.32951	-0.5174	0.15416	1.1231	0.70823	0.87931	0.24943	0.0046017	-0.033187	-0.57841	-0.15699	0.097777	0.65076	0.60161	0.1206	-0.38609	0.40542	-0.48439	-0.87039
7.5833	-1.5769	-0.3044	-0.52213	0.9228	1.3893	-0.28688	2.4987	0.39179	-0.54617	-1.797	-3.1916	-0.71704	0.14459	1.456	-0.87387	0.26941	-0.69035	0.12504	1.418	-1.3835	-2.0139	0.91963	-0.30771	-0.54879	0.75792	2.5277	-1.5549	1.3659	0.1973	-0.20448	-1.3509	0.44802	1.4471	-0.012661	2.0372	0.020358	-0.78066	0.49981	-2.2941	-0.6581	-0.22967	-0.48906	0.71671	-0.83758	0.10838	0.055026	-0.46299	0.19034	-1.154
8.6034	-0.16192	2.2981	8.2875	-2.3251	-0.35031	0.57066	-1.2427	-0.42371	0.2603	0.2428	-1.3705	-1.9748	0.84411	1.5319	-0.93831	0.61445	-1.0621	-0.68983	1.6026	1.1335	-2.6966	1.8555	1.2911	-1.7033	0.54168	0.37237	-0.80698	0.090511	0.37257	-1.1011	0.45257	0.12723	0.57976	-1.0649	-1.9062	-0.67857	-0.85063	-0.42241	0.076581	-1.2503	-0.40979	-0.43864	1.0501	0.2022	1.1253	0.25388	0.35439	0.57703	-0.58838
3.5909	-1.3046	-1.5521	0.22691	-0.49671	-0.0081205	0.66665	0.75326	-0.80335	0.094818	0.11453	-2.3512	-1.8923	-0.68376	-0.50871	-0.23537	-0.018569	-1.2191	-0.047974	0.095791	0.13825	-1.9952	0.32665	-0.24512	-1.1141	-0.25817	1.1511	-0.12758	1.3173	0.2382	-0.79761	-0.5353	0.024902	1.2275	0.36959	-0.28739	-1.9146	-0.90378	-0.44123	0.10663	-0.259	-0.17602	0.87493	0.90665	-0.49298	1.3557	-0.18962	0.76182	0.50415	-1.8173
-2.1074	-0.38829	1.5252	3.5294	-0.90513	-2.9413	2.7649	1.1668	-0.71441	-0.83088	1.0351	-0.28647	0.86671	-1.4368	0.10586	-0.72544	0.31422	0.6299	0.8484	-0.22198	0.68752	-0.14213	0.27496	0.66731	0.50782	-0.55801	0.20896	-0.53122	-0.30081	0.070331	-0.044016	-0.057333	-0.069414	-0.17365	0.063032	0.39486	0.46219	0.21344	-0.14093	-0.14188	0.21826	-0.16003	-0.28674	-0.31085	0.019888	0.21932	-0.50152	-0.16136	0.072393	-0.19857
6.9783	-2.747	2.9905	3.5886	-1.2919	0.55313	0.63207	-0.21865	0.37154	1.1769	1.7935	-0.040915	-1.1502	0.81575	-1.7681	-0.45363	-1.1564	-1.2207	0.297	0.0071906	-0.61483	0.44559	0.44864	-0.96801	-0.96672	0.2463	-0.9001	0.1634	1.3121	-0.68083	0.060126	0.78129	0.54574	-3.3866	-1.1626	0.30004	-1.6712	-1.3901	0.20179	-1.4251	1.4043	1.1019	-0.56894	0.81279	0.13113	0.20018	-0.034678	-1.3334	-1.0545	0.018057
4.4668	-1.2495	0.58105	-0.93331	-0.4304	-0.68136	0.46388	-0.70326	0.38807	0.93404	-1.2616	0.16149	-1.0794	0.82761	-2.625	-1.9215	-0.4074	-0.50854	-8.07E-05	0.46447	0.2435	0.88538	-0.21419	-0.56141	0.064762	-0.26371	0.56826	0.38103	-1.7154	-1.4345	-0.45762	0.73031	-0.68586	-0.04487	-0.37442	0.70746	-0.30699	0.59781	-0.86256	-0.57475	1.6781	0.54973	0.91022	-1.0846	-0.42742	-0.39942	-0.031963	-1.3387	1.1695	0.32317
1.8017	-1.8708	-0.60872	-1.0682	-0.44021	-0.47933	-1.0746	-0.33119	0.074959	-0.80945	0.10823	-0.75541	-2.058	1.2199	0.94619	-1.101	0.13158	0.58043	0.17503	0.78884	0.93703	-0.31261	-0.7827	0.72833	0.013099	0.17422	-0.72435	-0.96776	-0.63623	-0.70529	0.49358	-0.68176	0.29047	0.80369	0.48134	-0.074932	1.7446	-0.10432	-0.44888	0.34071	-0.62169	0.07242	-0.088234	0.22943	-0.1602	-0.22946	0.49885	0.40827	0.041753	0.3041
5.3734	-1.4161	0.84254	1.9002	0.25238	-1.4879	-0.1619	-0.18961	-0.43888	0.16259	0.57928	-1.4668	-2.6667	0.98878	0.50451	-1.1594	0.27318	-0.91458	1.3851	-2.0006	-2.2914	0.38258	-1.4471	-0.059216	-0.16971	1.1305	0.34298	0.48229	0.67673	0.98785	0.3577	-0.95371	2.1649	0.17868	0.72937	0.30631	-0.5685	-1.7118	1.4535	-0.037669	0.19715	-1.1393	1.9123	-0.19835	-0.54554	0.56837	0.83675	1.9054	1.0387	1.2274
3.5314	-3.0309	-0.7369	-0.56688	0.62022	-0.29293	0.0029168	-0.51062	-0.70029	0.034951	-0.51421	-0.92874	-3.8776	0.28584	-0.6707	-1.7766	2.1475	0.53689	-1.226	-2.3203	-0.37751	-0.44697	-1.2971	0.3121	0.098974	-0.88212	-0.91017	-1.7669	-0.014762	0.088751	0.42878	-0.6679	0.18447	-1.2834	-0.3854	1.001	-1.0643	-0.27848	-0.36022	0.57588	0.12922	0.080274	1.7992	1.0496	0.085616	-0.30665	-0.19109	0.35985	0.98481	-0.89546
5.8638	2.1569	-0.05078	-2.5228	2.694	-1.4897	0.74314	-0.10616	-0.96668	-0.69974	0.89353	0.72094	-1.8309	-2.0934	-0.41209	-0.48163	1.9193	-1.8657	-1.7477	-2.4249	-0.35749	2.2166	-0.36282	-0.054888	0.87728	1.6666	-1.5302	0.28127	-2.5244	-1.3195	0.017599	-0.53946	-0.18039	-2.0532	0.92851	-0.31114	2.1124	-0.68042	0.35104	0.94556	0.70873	0.64488	0.63336	0.075887	1.4822	0.89793	0.39255	-0.15191	0.13928	-0.3778
-3.8313	0.43385	2.0253	-3.5253	1.4979	-3.5305	-0.28423	-0.6496	-0.61188	-1.6609	0.052068	1.1295	0.11696	-1.2412	0.74821	-0.14988	-0.13545	-0.91987	0.71859	-0.30058	-0.39526	-0.83494	-0.13155	-0.11769	-0.18797	-0.25599	-0.42203	0.2089	0.18753	0.021807	-0.48209	0.26468	-0.0055791	-0.50019	0.010432	-0.68858	-0.13905	0.13493	0.32476	-0.24678	-0.31505	0.58093	0.42734	0.22262	-0.67979	-0.47019	0.15664	-0.3297	-0.092485	0.13286
6.3362	3.883	-1.1859	-1.4587	-1.2174	1.6068	-0.25183	-2.0112	-0.81014	0.51456	0.79531	3.3399	-1.3031	-0.18931	-1.8451	-1.1746	1.7077	-0.4831	0.3372	-0.45045	0.45919	-2.9982	-0.64875	-1.1124	-0.80319	-0.36944	0.79682	-0.56683	0.19626	-1.8284	1.1494	-1.7872	1.1413	-0.066767	-0.41834	0.16555	-1.7299	0.48259	-0.20947	0.11701	-1.1886	-0.44381	-0.15946	-0.76723	-0.7844	0.23855	-0.27205	0.35501	-0.042124	-0.381
10.298	2.4612	-0.46315	3.4433	0.077836	1.0144	-0.8312	-0.57917	2.3741	-1.6398	1.8867	1.9643	1.5931	0.34334	-2.0399	-0.39866	1.218	0.8738	0.69763	-0.74006	1.7871	0.38462	-1.209	-0.82374	-1.5487	0.32107	1.4216	0.48852	-2.3661	-1.2631	0.82263	-1.5574	-1.0292	0.046816	0.026745	1.2283	-0.83616	0.30528	0.38589	-0.060236	-0.0151	0.53986	-0.55236	-0.20734	-0.70911	-0.42516	-0.28605	0.037154	-0.31852	-0.72608
13.193	2.5209	1.9359	6.4332	-1.3844	0.58751	-1.0636	1.3714	2.9462	-0.23286	0.65851	2.4643	1.7428	0.13891	0.84114	-1.5826	-0.72232	-1.4896	-1.2229	0.94385	1.2268	-0.10343	-0.17055	0.1103	-1.7343	1.3544	0.25215	0.10489	-0.44677	2.1843	0.45205	-3.4032	0.32185	-0.11285	0.50134	2.2105	0.11948	0.071598	1.5518	0.048508	3.1777	2.5955	0.52929	1.0995	-0.086417	-1.1974	0.33122	-1.5243	1.9265	-0.87679
7.9664	1.7144	1.1696	4.5464	-0.42104	-0.62281	1.2101	0.21403	1.1169	0.19965	1.0757	-1.0217	-1.9146	-1.5475	-1.8189	-1.3196	2.088	1.6802	-0.62201	0.024359	0.34652	0.073514	0.56222	-1.8649	0.90683	-0.26715	1.4414	1.8447	0.69887	-1.684	0.84151	-0.50866	1.3411	0.17592	-0.26937	0.47963	0.79926	-1.3887	-0.16412	-0.78702	-0.38537	-1.1114	-0.10231	0.80381	-0.90832	-0.46717	-1.2074	-1.5738	0.9572	-0.27922
2.1641	1.7847	-1.99	0.11679	-0.84881	-1.2824	-0.086068	-0.46445	0.62836	0.65091	-0.057489	-0.56719	-0.99753	0.58526	-1.102	1.1172	0.47938	1.8238	0.24163	0.014733	-0.0688	0.95194	-0.13132	0.84887	1.3524	-0.82283	-0.4211	0.96067	-0.066558	0.14996	0.33549	-1.6519	0.34651	-1.2091	-1.2316	-0.7288	-1.0053	-0.78943	0.97898	0.52953	-0.79498	-1.0074	0.091221	0.59273	0.16327	0.47073	0.62679	0.56043	0.29273	0.14794
-0.97847	1.4741	-3.3881	-0.94963	-0.87263	-2.5946	0.38829	0.26683	-0.13288	-0.66169	1.4917	-1.0506	-0.80843	-0.47682	-0.16487	-0.69232	0.43619	2.0062	1.2114	0.68882	0.3962	0.31656	0.32464	0.98894	1.2512	-1.7295	0.20687	1.4073	-0.47626	0.22217	-0.40108	-0.75734	0.74561	-0.65027	-1.6173	1.3757	-1.0099	-1.4321	0.26237	1.4427	-0.34214	-0.23221	-1.0109	0.13893	0.021696	0.07313	-0.47103	-0.47954	-0.65846	0.71979
3.1405	2.0672	-4.1906	-0.33562	-2.2392	0.47013	-1.9125	-1.8258	0.69835	-1.2744	-1.1932	-1.2229	0.075759	-0.14281	0.8568	-0.4084	1.6929	0.40744	-0.58865	2.3553	-0.7641	0.67787	1.6629	-1.801	2.5729	-1.2073	-0.024034	-1.1999	-2.0514	0.86109	-1.3847	1.2535	-1.3657	0.3156	-0.24685	-0.1822	-0.8602	-0.026551	2.7075	1.0602	0.46299	0.85304	-0.057385	0.14464	-0.58996	0.68281	0.13326	-0.19668	-0.41811	-1.2295
4.9579	1.1337	-3.3992	-1.1308	0.073371	-0.4524	0.44433	-0.65508	1.6754	0.016821	2.037	0.99593	-0.22614	2.0168	1.2099	-0.1553	0.43	2.8144	-0.17883	0.55415	-1.8535	0.32728	2.1688	0.8064	0.14537	-0.050073	0.5477	-0.50473	-0.91662	-0.54013	0.45851	0.43474	-1.0232	-0.33527	0.8944	0.62655	-0.4652	0.53124	1.088	-0.37026	0.69672	0.4135	1.8566	0.92234	-0.82393	-1.0385	1.1718	0.084443	-0.53048	0.95511
4.2082	1.8587	-2.8238	-0.42021	0.056097	-0.77081	0.511	0.64655	1.5703	1.0237	3.5942	1.5202	-1.1692	2.0352	-0.1557	0.24228	-1.5298	2.4888	-0.02272	0.36231	1.299	-0.82089	0.96642	0.48969	-1.2389	1.5586	0.36765	3.5427	1.1121	0.15026	0.95192	-0.97349	0.77578	0.064741	1.1701	1.0142	0.202	0.93825	1.4104	-2.2313	1.4931	0.095923	1.1387	1.5058	1.2701	-0.59672	0.48283	0.098477	-0.76291	0.56024
-3.6837	1.1122	0.90272	-1.0727	-3.1092	-0.12257	-0.71764	0.44076	1.0445	0.38753	0.17914	0.36176	-0.5177	0.084929	0.28928	0.61552	-0.68559	-0.41457	0.088751	-0.21686	0.7919	-0.099467	-0.43513	-0.29105	-0.44322	0.72959	-0.62554	-0.36015	0.305	0.28339	0.39479	-0.45125	0.34293	0.69786	0.52295	0.22899	0.17185	-0.35715	0.11811	0.53298	0.035593	-0.094344	-0.45286	-0.059774	0.11264	-0.2122	-0.43698	-0.38905	-0.45073	0.12135
5.7299	1.5704	-3.2155	1.3184	-0.92133	0.4204	-1.0821	-0.29501	-0.57071	-1.8316	-0.36024	0.7223	-0.45534	-0.54682	1.232	-1.1704	0.09523	-0.087135	-0.45779	-0.86084	0.079554	0.036503	0.5897	-0.27806	1.5161	0.46552	-0.30424	-0.25946	0.19251	1.6224	1.2596	-0.50684	0.11949	-0.51987	1.86	-0.1289	-0.84315	-0.035451	1.2139	-0.26399	-2.2608	-0.4606	-0.32882	-0.022501	0.27182	0.37173	-0.18402	0.235	-0.73322	0.60665
2.7503	-0.43135	-3.0583	-0.95304	0.0073115	-0.18521	0.70071	-0.79612	-0.43334	-0.63505	-0.30755	1.128	-0.055142	-0.48334	1.1041	-1.1672	-0.7875	0.35416	-0.74616	-1.566	0.75527	-0.81492	-0.37317	0.74689	0.48815	0.71577	-0.10219	1.6273	1.0759	1.4944	1.9332	0.85709	-0.54358	0.58009	0.60989	-0.22004	0.052538	0.21475	-0.23866	-0.63679	-0.17571	0.64995	-0.36715	0.56505	-0.29957	0.08256	1.1848	-0.1502	-0.57146	0.49419
0.90077	1.1169	-1.1623	1.7673	-0.57966	-1.4344	0.65489	-0.89358	0.51119	0.34654	0.20824	0.94249	-1.0344	0.90557	-0.77272	1.7597	0.22624	2.632	0.86643	-1.5059	0.82685	0.4372	0.66286	0.019008	0.57903	0.89867	0.21232	1.1212	-0.060649	0.95869	-0.1551	0.31744	-0.9637	0.50966	-0.011777	0.28978	0.83424	-1.4484	-0.99377	-1.5751	-1.1432	0.13764	0.48632	-0.10778	-0.80936	-0.10228	0.55953	1.1841	-0.36223	0.07995
-6.7651	-0.086779	0.1726	-0.83151	-0.60158	-1.9347	0.38665	-0.21963	0.8662	-0.51114	0.017858	0.72803	-0.044748	-1.4397	0.058549	0.52118	0.1021	0.14014	-0.23818	0.43698	0.30354	-0.18245	0.25639	0.079332	-0.29756	0.15708	-0.46088	0.10086	0.45286	-0.25651	0.22513	-0.17717	0.049001	-0.17279	-0.26261	0.15068	0.6934	-0.08932	-0.16431	0.13313	-0.19532	-0.063758	0.16214	-0.38028	0.0023158	-0.10081	-0.030262	0.26861	-0.24506	-0.035296
9.1712	-2.4975	1.1181	-2.5331	2.2921	1.5419	1.9351	-0.96847	0.17759	2.3271	-0.4448	-0.57624	1.4593	1.4339	-2.8049	1.1521	1.02	-0.0068954	-1.0206	0.15319	1.1255	4.0364	0.26092	1.828	-1.6386	-0.53404	1.6358	-1.978	2.2633	0.8029	0.20406	-0.9716	-0.30708	-1.0611	-0.30338	-1.1107	1.1412	-0.016143	-0.44384	-2.4035	0.26635	-0.030915	-0.1154	-1.4193	0.93389	0.6522	-1.4081	-0.50029	0.39341	-0.23271
11.009	-0.10246	4.5642	-1.0808	1.3521	2.3712	1.3506	-1.0328	-0.94	0.62903	-0.71867	-2.099	3.6239	-0.30297	0.36424	1.4099	0.55475	0.52865	-1.6126	-1.6107	-1.884	-0.95408	0.46642	-0.65464	-0.78741	1.623	3.3972	-0.6959	-2.32	0.87499	-0.095393	-1.7769	0.99999	-0.27815	0.20799	-0.34521	0.78252	0.24093	-0.54233	-0.16486	0.049149	0.045084	0.81368	-2.3381	0.22631	-0.78668	0.71763	-2.4945	-0.37703	0.36792
-1.1539	-0.76868	3.8928	-2.9316	-0.32566	-1.3513	0.51432	-1.6532	-0.10397	-0.93274	-2.3275	-0.38813	-1.3107	0.090451	-0.98614	-0.43704	-0.84157	1.017	-0.55406	0.61373	-1.3547	1.6789	-0.46183	-1.0076	-0.27802	-0.09955	0.12951	0.48998	-0.673	-0.8318	-0.46983	-0.50674	-0.77747	1.3621	-0.052981	-0.97975	-1.1501	0.082608	0.7532	-0.52076	-0.68036	-0.057686	-1.0242	0.67814	-0.27965	0.63761	0.43297	0.14484	0.069657	0.94898
3.0489	-3.3723	-2.8626	0.15403	-0.089772	0.45874	-0.8819	-0.89651	-0.32006	-1.2716	-0.80856	-1.1973	1.1125	0.55107	-1.7632	-0.39088	-0.4621	-0.19304	2.1382	1.2285	-1.7995	0.061482	1.6428	0.68755	-0.7734	0.81215	-1.0958	-2.3271	-0.73302	-0.63497	-0.098993	0.36653	-0.22065	-1.4211	1.4414	0.31694	-1.3433	-0.043973	0.16033	1.1066	-0.066047	0.050769	0.97567	-1.3872	1.0389	-0.093782	-1.3978	-1.2423	0.15794	1.0405
3.7283	-3.1347	-3.5204	-0.098061	-0.46114	-0.2474	0.86274	-0.89565	0.204	0.3287	-0.99371	-0.66904	0.4184	-1.1128	0.43887	-0.45033	-1.2567	-0.073767	1.2157	1.1055	-0.49281	0.87989	-0.64986	-1.6133	-0.6905	-1.4176	-0.85242	0.00084525	-2.1071	0.29632	-1.6115	-0.33833	0.47338	0.94692	0.36213	0.84331	0.98173	0.35128	0.044199	0.27719	-0.42104	0.82591	0.091458	-0.33557	0.50897	1.052	0.17265	0.64275	0.69585	0.42734
5.5134	-1.8085	-3.3993	-1.5541	-1.5189	2.4805	-0.62121	-2.7694	0.34782	0.59138	0.14866	0.18006	1.3916	0.367	0.64613	-0.091408	2.3398	0.16367	-0.94395	-0.26425	-0.69138	-0.73494	-1.0268	0.96196	-0.2977	-2.0458	-0.35668	-1.1386	-1.5294	0.88001	-2.2645	0.33457	1.035	0.68763	1.0793	-0.32941	0.20314	-0.37054	-1.4431	0.73751	0.39852	1.3633	-1.8242	0.39903	1.0795	-0.15909	1.1619	0.79148	-0.034075	0.19515
-2.9525	-1.1228	1.8823	-1.3188	0.1306	-2.0686	-0.95426	-0.40036	-0.11665	0.61297	-0.64454	0.58589	-1.1161	0.28395	0.57494	0.53344	0.028802	-0.78455	-0.67931	0.037762	0.67309	1.2705	0.05316	-0.087169	0.012405	-0.14344	0.12534	-0.35061	-0.29669	0.63397	-1.1499	-0.49979	-0.18225	0.1746	0.24634	-0.63772	-0.33818	0.063413	0.40851	0.11104	-0.20429	0.18472	-0.70513	-0.37372	0.21888	-0.026519	-0.14067	-0.51869	-0.20581	-0.25981
-10.448	0.87304	-0.10479	1.0106	1.4794	1.338	-0.57103	-0.1707	1.2686	0.88121	0.28392	-0.85228	-0.02294	-0.68638	-0.078806	-0.96445	0.018241	0.438	0.58801	-0.38868	-0.041887	0.19126	0.44097	0.032457	-0.039478	0.21627	-0.038397	0.16657	0.16079	-0.13219	-0.30979	0.31225	-0.169	0.2035	0.48259	-0.079748	-0.1731	0.50256	-0.17168	-0.23013	0.03932	0.0078345	0.032411	-0.01218	-0.090105	0.18864	0.22575	-0.041963	-0.25644	-0.048381
-10.376	0.95556	-0.10435	1.0231	1.387	1.6226	-0.66625	-0.48546	0.86263	0.6275	0.066353	-0.70608	-0.034341	-0.60408	-0.020339	-0.57616	-0.075056	0.20448	0.27215	-0.42116	0.031006	0.15682	0.3076	0.071808	-0.087633	0.031503	0.10443	0.030788	0.089919	0.040351	-0.10194	0.19922	0.021958	0.04743	0.23323	-0.085021	-0.091957	0.47205	0.12007	-0.11289	-0.050579	0.14821	0.10952	-0.037563	-0.11158	-0.10662	0.01186	0.027268	-0.14462	0.13683
-10.388	0.93318	-0.25191	1.1349	1.2314	1.3406	-0.0018406	-0.15531	0.16159	0.51203	0.13935	-0.61755	0.097077	-0.46491	-0.017939	-0.78829	-0.069362	0.1601	0.28641	-0.1939	-0.0028686	0.1534	0.2452	-0.06899	-0.088163	0.087874	0.038429	0.095019	-0.012468	0.0025116	-0.19811	0.30342	-0.13415	0.024231	0.45781	-0.13587	-0.097365	0.28477	-0.084852	-0.19668	-0.050466	-0.050409	-0.11732	0.03368	-0.11889	0.099985	0.090863	-0.14149	-0.11918	-0.066042
-10.477	0.50176	0.047269	0.56235	0.67166	0.94011	-0.56973	-0.30806	0.94493	0.13646	-0.14796	0.14775	-0.15434	0.24192	0.072845	0.49045	0.11399	-0.14181	-0.27279	-0.027417	-0.11155	-0.038477	-0.061991	-0.20483	-0.044143	0.3537	0.021317	0.071668	0.23097	-0.0063042	0.2324	-0.052863	-0.039005	-0.20745	0.049311	0.085336	0.19122	-0.21216	-0.16702	0.029854	-0.05425	0.065449	0.21084	-0.097404	0.041166	0.12591	0.12134	0.18513	0.073711	-0.0010989
-0.0069931	-2.9384	0.4311	-0.92878	-0.75269	0.53375	-1.2314	2.7616	0.53506	0.84322	-0.30058	1.1691	0.30968	-0.086811	-0.59116	-0.09585	-0.27399	0.19102	-0.24162	0.077806	0.78843	-1.0351	-0.74743	0.92351	1.3867	-0.058494	-0.49555	0.52954	-0.64234	0.010752	2.2601	0.39977	0.80717	0.35908	-0.46951	0.65886	-0.28585	1.5768	-1.0857	1.5477	-0.47249	0.23656	-0.046384	-0.13328	0.97201	-0.74284	0.80424	-0.90359	0.28323	0.83828
4.4646	-1.3556	0.73639	-1.6951	-2.0003	2.0731	1.6523	1.5218	1.1198	0.74948	-0.31537	1.0711	1.4523	-1.4166	-0.52238	0.7331	0.13886	-0.11619	-1.4029	-1.9107	1.0145	-0.98387	-0.034958	-0.0021149	-0.40695	-0.43784	1.1275	0.79397	-1.2557	0.76793	-0.4637	0.77677	0.77896	0.34499	-0.22231	0.26042	1.0193	-0.55009	-0.74451	0.28041	1.4144	0.17223	0.64068	-0.52528	1.4915	-0.11373	-0.76551	0.11574	-0.51691	0.78598
4.8977	-2.8983	0.38346	-1.8189	-0.2197	0.26445	-0.068532	-0.72547	-0.09695	2.844	0.66694	-0.43613	-0.69235	-0.69585	2.0405	1.3693	0.086736	0.31663	-1.4538	1.4544	-0.74235	-0.14194	1.2314	-1.2724	-0.32352	0.79657	0.76141	0.76653	-3.898	-0.66222	0.21618	-0.048976	-1.3987	-0.86415	-1.0613	0.60988	0.036156	-0.09027	0.24622	0.31681	-0.28222	-0.9419	1.1255	-0.8333	0.19459	-0.54033	-0.66566	0.6465	-1.0359	-0.80275
-3.0464	-1.9726	2.5987	-2.2689	-2.1034	-0.61226	-0.67717	0.38301	0.32346	-0.8395	0.15497	0.018648	0.64412	0.025161	0.46968	0.89097	-0.67531	0.16412	-0.50914	-0.033524	-0.50859	0.13499	-0.21389	-0.17993	-0.74513	-0.096062	-0.51616	-0.27236	0.27679	0.012691	-0.12938	0.53936	-0.35808	0.39896	-0.075015	0.48103	-0.33829	0.003276	0.26151	-0.12908	-0.14594	0.45103	-0.68796	0.18803	0.097255	-0.14961	0.094133	0.40492	-0.3901	-0.41431
-10.522	0.85633	-0.022234	0.97893	1.3841	1.6872	-0.33617	-0.19721	0.82357	0.46134	-0.027784	-0.089179	-0.141	-0.56682	0.20943	-0.005674	-0.13764	0.62576	0.30925	-0.41453	-0.041034	0.15495	0.19645	0.40573	-0.13165	0.36271	-0.064273	-0.15448	0.16809	-0.22585	-0.22033	-0.076887	0.19552	0.23319	-0.31259	0.072419	-0.13503	0.45774	0.15537	-0.1107	-0.044345	0.49038	0.58832	-0.1345	-0.037224	0.21573	0.29789	0.28555	0.017676	0.056475
-10.354	0.83622	-0.21478	1.0756	1.26	1.787	-0.035977	-0.63416	-0.18132	0.13849	-0.30184	-0.021097	-0.047175	-0.13197	0.11204	-0.018085	-0.049866	-0.24831	-0.086379	-0.10071	-0.19467	0.094024	-0.013142	-0.22705	-0.18028	0.097754	-0.037371	0.034131	0.10968	0.054092	-0.095608	0.0019432	0.014564	-0.11811	0.038083	-0.11849	0.094269	0.093832	0.038826	-0.073009	-0.044928	0.30404	0.29635	0.035824	-0.028309	-0.024429	0.16806	0.10267	0.12024	-0.11209
-10.401	0.86357	-0.089837	1.0487	1.3466	1.7271	-0.2482	-0.42428	0.11973	0.41264	-0.21597	-0.026266	-0.096365	0.19692	0.018696	-0.2479	-0.080916	-0.49931	-0.041544	-0.033905	-0.22102	0.0023317	-0.24664	-0.095243	-0.2251	0.042026	0.021703	0.04543	-0.057772	-0.08827	-0.018531	0.15477	-0.057334	-0.0080262	0.21222	-0.22857	0.0055659	0.11348	0.20021	-0.14337	-0.13677	0.10726	0.18803	0.11227	-0.075495	-0.084231	0.0020674	-0.034826	0.033709	-0.046572
-10.418	0.95259	-0.36152	1.1164	1.0731	1.4466	0.19874	-0.13585	-0.14163	0.54544	-0.091187	-0.50207	0.10235	0.4657	-0.015093	-0.56352	0.033535	-0.16356	0.2259	-0.13013	-0.361	0.011242	0.1483	-0.49192	0.015387	0.090659	-0.091285	0.22078	0.10804	-0.048262	-0.16804	0.024284	-0.12568	-0.1341	0.37765	-0.19734	0.036202	0.17715	-0.21203	-0.16083	0.10183	0.10933	0.15126	0.055152	-0.034856	0.12948	0.32586	-0.082467	0.053415	-0.22564
-10.484	0.80073	-0.40073	1.2981	1.0649	1.1551	0.68414	0.159	-0.92651	0.24421	-0.094283	-0.2355	0.14891	-0.0040465	-0.078126	-0.7865	-0.12309	-0.12989	0.27089	-0.0039343	-0.066463	-9.25E-05	-0.33062	0.18542	-0.085753	-0.27185	0.11762	-0.13336	-0.28615	-0.14995	-0.14036	0.034647	-0.0057378	0.14603	-0.092671	-0.13168	-0.26758	0.12078	0.21267	-0.11239	-0.053528	-0.043532	-0.037912	0.11054	-0.11061	0.087142	-0.10506	-0.22997	0.040565	-0.047419
-10.372	0.84015	-0.21906	1.1038	1.163	1.4435	0.033514	-0.26239	-0.20116	0.3331	-0.11833	-0.36916	0.049566	-0.23662	-0.034418	-0.55269	-0.16329	-0.35133	0.10152	-0.10822	-0.077913	0.031197	-0.24356	0.071922	-0.25448	-0.14052	0.06421	-0.085148	-0.18172	-0.099813	-0.0010773	0.29772	-0.036541	-0.01627	0.19545	-0.20886	-0.17856	0.28443	0.22669	-0.26338	-0.086925	0.086983	0.14773	0.14436	-0.076635	0.01325	0.0091152	-0.03935	-0.0070524	0.035143
-10.626	1.1777	-0.65008	1.3168	1.2087	0.72178	0.87503	0.97349	-0.90448	0.47579	0.61066	-0.24289	0.40093	0.18057	-0.40684	-1.1844	0.48233	1.1743	0.54959	0.46528	-0.5774	0.35824	0.19525	-0.34067	0.52007	-0.14841	-0.34978	0.35779	0.37629	-0.095905	-0.89016	-1.0469	-0.11895	0.48192	-0.56223	0.18118	0.055011	-0.98509	-0.77393	0.86743	0.46973	-0.76724	-1.2288	-0.266	-0.14977	-0.016952	-0.083014	-0.83048	-0.24867	-0.56172
-10.522	0.94067	-0.19141	1.0873	1.3026	1.3102	0.096274	0.31048	0.12453	0.51227	0.26545	-0.14544	0.093529	-0.024767	-0.17429	-0.79861	0.16293	0.17691	0.26085	0.16003	-0.36107	0.15767	-0.14651	0.046161	-0.014827	-0.0048957	-0.23065	0.11317	0.010476	-0.27599	-0.41015	-0.31057	-0.046426	0.34599	-0.18065	-0.095173	-0.089598	-0.28796	-0.074793	0.18389	0.047289	-0.1509	-0.21271	-0.086138	-0.095776	0.0083414	-0.028233	-0.28421	-0.10699	-0.20499
-10.427	0.89147	-0.16259	1.0291	1.2671	1.5809	-0.16584	-0.33047	0.053877	0.31582	-0.062185	-0.13608	0.0089829	-0.37135	0.010522	-0.41369	-0.039521	-0.11217	0.028084	-0.029767	-0.20342	0.11787	-0.077099	-0.020161	-0.1895	0.0067061	-0.076238	0.010937	-0.027709	-0.091489	-0.12189	-0.0023788	-0.013466	0.061623	-0.092056	-0.18787	-0.0052791	0.056534	0.068063	-0.0021449	-0.0090423	0.11015	0.08864	0.016223	0.0086451	-0.11157	-0.016906	-0.049675	-0.031589	-0.013156
-10.529	0.98351	-0.096253	1.0844	1.3788	1.3552	-0.03784	0.2787	0.22567	0.62056	0.12099	-0.048688	-0.058653	0.30192	-0.090994	-0.55765	-0.017106	0.057162	0.14156	0.051867	-0.29185	0.10236	-0.25805	0.20841	-0.14082	0.14791	-0.096368	0.060865	-0.10215	-0.24544	-0.23504	0.048942	-0.042146	0.29448	-0.034679	-0.19313	-0.088838	-0.00070129	0.16062	-0.03847	-0.095547	-0.031188	-0.056694	0.012915	-0.068298	-0.061256	0.0031956	-0.10958	-0.051752	0.066664
-10.428	0.9595	-0.11142	1.0354	1.4547	1.6799	-0.22443	-0.21988	0.13422	0.47966	-0.02174	-0.050849	-0.11419	0.038546	-0.029944	-0.2155	-0.082859	0.0032836	-0.024294	-0.12446	-0.03263	0.14476	-0.14479	0.09549	-0.14477	0.16107	0.13621	0.043113	-0.12235	0.00031772	-0.011102	0.28332	-0.080259	0.10726	0.23459	-0.18609	-0.055707	0.14749	0.18086	-0.16306	-0.092945	-0.031274	-0.08643	0.10391	-0.1114	-0.12039	-0.025808	-0.090376	-0.094761	0.15196
-10.428	0.95048	-0.19398	1.0813	1.311	1.635	-0.086764	-0.22926	0.0493	0.37387	-0.13603	-0.027416	-0.086311	0.13367	0.048886	-0.20955	0.00030044	0.03009	0.098573	-0.11639	-0.17508	0.080381	-0.085954	-0.081303	-0.090588	0.15386	0.015831	0.035368	0.040756	-0.069479	-0.13019	-0.044732	-0.017383	0.071551	0.057302	-0.09221	-0.051339	0.05633	-0.011371	-0.072854	0.024612	0.14475	0.15038	0.023591	-0.031571	0.081873	0.15977	-0.092188	0.063079	-0.12163
-10.428	0.78207	-0.29053	1.1003	0.98507	1.4707	-0.12295	-0.74887	-0.21128	0.16881	-0.17991	-0.73479	0.21045	-0.39981	0.089245	-0.34863	-0.0032133	0.21156	0.20076	-0.27593	0.016817	0.16195	0.56488	-0.40179	0.16756	-0.17727	0.064473	0.14688	0.25619	0.2005	-0.15896	-0.19677	0.2396	-0.35503	-0.012555	0.079861	0.13547	0.17354	-0.25601	0.21836	0.2121	0.16184	0.0066519	-0.043671	0.021064	-0.064117	0.071225	-0.010459	0.018451	-0.025914
-10.44	0.7477	-0.30931	1.0494	0.95714	1.4437	-0.12807	-0.79082	-0.17853	0.13935	-0.17584	-0.77847	0.26352	-0.50281	0.054926	-0.44171	0.033439	0.12669	0.22511	-0.19426	-0.057362	0.12381	0.558	-0.50544	0.16738	-0.22799	-0.050017	0.17892	0.30196	0.12339	-0.21388	-0.27132	0.18825	-0.33632	-0.022821	0.090491	0.15642	0.12072	-0.3668	0.18592	0.21271	0.15858	0.07878	-0.068784	0.0066735	0.02982	0.12124	-0.039573	0.066187	-0.15071
-10.532	0.86035	-0.17797	1.0203	1.052	1.4881	-0.31264	-0.4255	0.1442	0.2677	-0.030552	-0.53739	0.22595	-0.29366	0.018813	-0.36118	0.14877	0.36714	0.26311	-0.064257	-0.22231	0.14808	0.42827	-0.26781	0.26023	-0.15083	-0.16147	0.20068	0.35189	0.0012389	-0.37872	-0.59407	0.25264	-0.1307	-0.44249	0.18352	0.15366	-0.1719	-0.35743	0.45213	0.24695	0.094715	-0.086817	-0.16382	0.046811	-0.028083	0.046507	-0.077165	0.0066663	-0.1647
-10.539	0.50306	-0.1761	0.74569	0.63556	0.58426	-0.010361	0.10625	-0.04494	-0.11139	0.11953	0.13649	0.12648	0.057825	-0.059197	0.082558	0.26116	0.30688	-0.10684	0.23121	-0.10829	0.10812	0.06786	-0.2309	0.26895	-0.049467	-0.036098	0.1638	0.26522	0.11025	-0.0603	-0.49035	0.0036603	-0.091854	-0.35463	0.25989	0.19946	-0.74135	-0.45673	0.50802	0.22966	-0.42166	-0.53322	-0.22489	0.040622	0.0052288	-0.14111	-0.22986	-0.022672	-0.063808
2.8293	-1.803	-0.84006	0.13747	-1.7366	1.6782	-0.21236	1.4295	-1.5337	-0.65567	0.84239	0.0021	-0.35969	-0.57869	-1.3545	-0.060651	1.6401	-1.0011	-1.3436	-1.4518	1.2344	0.86553	-0.08264	-0.083574	0.88324	-0.30559	0.32813	-1.4312	-1.285	0.75825	-0.52801	0.39804	-0.73557	-1.6964	0.045966	0.32552	0.13579	0.7468	1.6818	-0.2605	0.13803	-0.5126	-0.29274	-0.68572	-0.4968	0.12751	0.1155	0.36546	-0.26256	0.21555
2.7055	-3.4426	0.14199	1.0248	2.4068	-0.054218	-1.207	1.2623	-1.7491	-0.7799	-1.378	2.1295	0.38172	0.89454	-2.4255	-1.3625	-1.3621	-0.42181	-2.0857	-0.95025	1.051	-0.81526	0.57355	-0.51476	0.75981	-0.34365	-0.14692	-1.792	0.64872	2.1037	-1.0784	0.72899	0.49594	-1.813	0.02345	0.8159	1.9836	-0.28565	-0.35958	0.72878	0.69963	-0.77196	0.35254	-0.20008	0.2433	0.16944	-0.055075	0.29782	0.36529	1.3714
3.8673	-0.36055	0.62652	-1.0488	2.5014	-1.2123	0.097818	0.42123	-0.079168	0.32314	0.69766	1.5041	1.2986	-0.78438	-0.060259	-2.2435	0.044312	0.20552	-2.4657	0.60385	-0.62752	-0.90599	0.32927	-0.82658	-1.795	-0.083484	-0.94656	-0.57919	-0.075739	1.5677	-0.51087	-0.57363	-0.80382	-0.38557	-0.63889	0.35455	-0.67077	-0.85148	-0.063404	0.66636	0.72623	-0.9159	1.7972	-0.27047	-0.37849	0.47568	0.81943	0.7891	0.0016656	2.1468
-4.9087	0.85917	1.1921	-2.1586	0.016725	-2.3468	-0.1004	-0.57499	0.2875	-0.63479	-0.083649	0.54717	-0.39963	-0.86302	0.18208	0.55675	-0.10669	0.033974	0.020187	-0.13413	-0.22076	0.13513	-0.069787	0.29156	-0.46587	-0.03335	-0.46908	-0.24875	0.43465	0.071461	-0.28712	-0.66846	-0.33584	-0.014351	0.35952	-0.30737	0.34767	-0.29115	0.7027	0.24449	-0.3315	0.11908	-0.096019	-0.39527	0.11494	-0.084729	0.26555	-0.10028	0.16418	-0.5811
3.3375	-1.1588	-2.1785	0.83723	0.12352	0.3482	-0.37494	1.4052	0.35802	-0.89489	-2.6258	-0.38389	-1.294	0.2406	0.12128	0.73722	-0.12459	1.2843	0.09521	-0.73707	0.11473	-0.77228	-0.49048	-0.15384	1.0593	1.5316	0.86637	0.21595	-0.81774	0.56562	-1.3983	-0.3543	-0.36817	-1.1276	-1.0351	0.36522	0.59627	0.2405	0.23804	0.38608	0.59962	0.37047	1.684	-0.039932	-0.59649	1.5083	0.018056	0.66803	0.12343	-0.92865
2.91	-0.63829	-2.8215	-0.50001	-0.020533	-1.2644	-1.6059	0.61581	-0.5778	-1.0277	-0.55746	-0.91074	1.0135	1.0568	-0.64984	-0.86062	0.14255	-2.5875	0.47351	-1.0488	-0.86459	0.942	-1.415	1.1094	0.4677	-0.27259	-0.33621	1.0971	0.070602	1.6007	-0.18192	-1.0241	1.2223	0.33227	-0.3997	1.2673	0.10975	0.84348	0.024536	-0.86125	-0.26048	-0.023686	0.48091	0.17853	-1.0702	1.3361	0.63804	-0.29053	-0.16863	-0.1774
3.8056	-2.6926	-0.42883	1.9318	1.932	-1.7184	-1.6616	1.4509	0.88726	-0.89927	0.63659	-1.2319	1.2238	1.336	1.2084	-1.8042	-0.43347	-3.192	0.37942	-0.84844	-1.0017	0.63038	-1.0264	0.32354	0.88564	-0.49918	-0.31202	0.39616	1.3298	0.93999	0.43704	-0.36313	1.6304	1.294	-0.92308	-0.17811	0.24386	-0.20449	0.12193	-1.118	-0.14802	-1.226	0.60232	-0.034448	1.1291	0.7096	1.3321	1.1004	-0.55441	-0.72039
-5.1203	-2.0314	1.4969	-1.2968	0.14517	-2.2343	-0.34486	0.73618	-0.37416	0.053202	-0.19183	-0.078987	0.092131	0.2049	0.39148	-0.09049	-0.3823	-0.58999	-0.25503	-0.54271	0.64483	-0.041781	-0.12148	-0.33855	0.4929	-0.54245	0.15017	-0.34457	-0.22951	0.094247	-0.075779	0.55182	0.36968	-0.88376	0.046106	-0.37605	-0.44147	0.63659	-0.06464	-0.647	0.28259	0.26493	0.075703	-0.13171	0.31968	-0.32144	-0.46797	0.34032	0.06429	0.34608
10.482	-0.22055	1.6058	-1.7958	4.5161	1.664	-1.7525	3.3227	-1.5414	2.8972	1.1871	2.5484	-3.4763	-2.6181	-2.801	0.19018	-1.2991	-1.0928	-0.30603	1.2266	1.2434	0.38532	1.0937	-0.97698	1.4749	-1.6443	-1.1318	0.5079	-1.1119	1.3438	0.84562	-1.5622	-1.2486	1.566	0.53773	0.39946	-0.22256	-0.011436	-2.5537	-0.93106	-1.1404	-0.099115	-0.064172	0.30911	0.14252	-1.1332	0.20127	0.31217	0.95753	0.072306
10.001	-2.2642	3.4152	0.052668	4.2563	2.3456	-2.8232	3.8203	-1.8389	0.68778	2.6481	-1.0169	0.55082	-1.3122	-0.42133	2.1791	-1.4231	-0.48184	-0.53629	2.3838	0.044757	-0.95164	-0.63929	0.94629	2.5136	-1.9396	2.0498	2.5356	0.31349	2.0795	0.53685	-0.64046	-1.5065	1.383	-0.5281	-0.14273	0.35881	0.68653	-0.12628	-0.94177	0.20744	-0.42595	0.779	-1.9227	0.49025	1.0547	0.25974	-0.20265	1.312	0.40138
5.9486	-3.818	1.7106	-0.37166	3.01	0.86666	-2.8868	3.9991	-2.3047	-0.98095	1.272	-0.27002	-1.8221	-1.4888	1.0916	-0.24335	-0.51233	0.094749	-2.2765	1.3842	-1.5897	0.58374	2.0984	1.8401	1.5351	-0.89227	1.3457	1.0789	0.04479	-0.3434	0.35375	-0.38304	0.7763	-1.2299	0.049722	1.073	-1.1334	-0.20339	-0.028193	-0.58207	0.90512	-0.11517	-0.26356	-1.1951	0.90689	0.19381	-0.27903	-0.68739	-0.38201	-0.65294
-3.7192	-1.772	2.3352	-0.8022	-1.3775	-1.6724	-0.02882	1.6052	-1.4315	-1.238	1.4608	0.28019	0.94532	-1.9198	0.5066	-0.39863	-0.34464	0.71636	-0.29336	0.45493	0.55552	0.17015	0.91784	0.19482	-0.083401	-0.99741	-0.76982	0.052094	0.086937	0.39068	-0.42297	0.28751	0.16261	0.066333	-0.52263	0.2425	-0.53352	0.18683	-0.57344	0.22113	0.071092	0.3925	-0.26307	-0.14223	0.29221	0.19525	-0.63451	0.38963	-0.13798	-0.48676
-1.523	-1.4713	-1.0707	-1.0979	-1.9619	0.26906	-0.2218	0.0064782	0.653	-1.0088	-0.43758	-0.36978	-0.84478	1.1271	0.73185	0.55141	-0.26957	1.0324	0.095797	0.55042	-0.70971	-0.39215	-0.48989	-0.28045	0.1395	-0.71458	-0.24929	-0.76784	0.38767	-0.42662	1.2145	0.077046	0.68239	0.27871	1.0643	-0.68397	-0.18257	-0.18655	-0.031051	1.1228	-1.0291	-0.4091	-0.28079	0.23	-0.55576	1.5888	0.57516	-0.46641	0.7358	-0.46398
-1.7376	-1.8318	-0.97303	-1.3019	-2.0807	0.25894	0.080052	-0.56997	0.32334	0.37749	-1.057	-0.030172	-0.14676	0.39689	0.18038	1.348	0.56903	-0.12874	0.67603	-0.10237	0.55918	1.0369	0.88889	-0.13203	0.35574	0.9385	0.45725	0.9388	-0.55757	-0.55765	1.3777	-1.1059	-0.9137	0.60777	0.016896	0.8164	-0.028857	-0.22009	0.75211	1.3562	0.98187	0.8854	-0.25102	0.10936	0.56604	0.61177	0.044447	0.13509	0.52493	0.54281
0.22256	-0.88111	-0.14583	3.2996	-2.7273	-2.0001	0.28318	-0.71768	-0.57187	1.0867	-0.84655	-0.51472	-0.72435	0.44951	-0.52479	0.98653	0.46329	-0.96273	0.8361	0.54755	0.55405	1.4179	1.7306	0.27765	-0.72156	0.12091	0.5571	0.17553	-0.71628	-0.0054371	1.115	0.10429	-0.46855	0.20957	-0.68184	0.91672	0.41341	0.31074	0.12328	-0.32152	-0.76443	0.65595	0.07063	0.76147	0.83862	-0.22608	0.29288	-0.2614	0.44169	0.21688
-5.313	-0.37159	1.2125	0.50693	-1.1311	-3.0402	0.73555	0.19373	-0.23279	-0.17873	-0.34131	-0.53041	-0.25012	0.87109	-0.18202	0.23153	-0.13395	-0.18563	-0.34515	-0.054666	0.28508	-0.069991	-0.60565	0.0039364	0.03836	-0.079695	0.17896	-0.13539	-0.23736	0.11243	0.76506	0.43329	-0.035704	-0.24376	0.90907	-0.24648	-0.22561	0.2882	0.27704	-0.41994	-0.2157	0.023507	-0.26354	0.48298	-0.20129	0.23417	-0.28346	0.34801	0.020835	0.39971
2.2615	-1.6437	-0.25708	-0.55745	-3.733	1.6505	0.37086	0.70877	0.19077	1.3737	0.77146	0.17461	0.39507	-0.72922	-2.1495	1.6341	-0.17029	-0.89499	-0.027871	-3.0553	-0.64586	-0.37709	-0.54149	0.49518	1.0059	-0.059024	2.3143	0.58926	-1.0702	-1.0562	-1.2356	-0.37585	0.9793	0.57399	-0.80087	-0.23796	0.2016	-0.53867	0.24883	-0.4269	-0.69503	1.436	-0.11752	-0.84858	-1.2591	-1.379	0.66726	0.32605	0.78026	0.34655
0.027193	-2.1138	-0.95266	-1.3133	-1.4024	-0.28538	0.66294	0.014307	-0.47795	1.7785	0.59847	-0.89938	-0.61922	-0.21892	0.01739	1.8536	-0.43917	-0.42566	-0.67786	-2.3267	-0.33644	0.78343	0.29798	0.72313	-0.3999	-0.31226	0.66287	-0.43768	-0.033426	-0.25623	0.25546	-0.34789	0.38609	0.083678	-1.9168	0.28048	-0.098146	-0.84702	0.65125	-0.82914	-0.14886	-0.073627	0.79616	0.19316	-0.6696	-0.44607	-0.30279	0.12196	-0.1747	0.1249
-6.2429	-0.67644	1.221	-0.59044	-2.3634	-0.22034	0.095617	0.99397	1.698	-0.63672	1.0116	-0.23526	0.70894	-0.037579	0.075908	0.30544	0.40112	0.65688	0.031333	-0.03936	0.45831	-0.3283	0.29024	-0.33011	0.12588	0.063441	0.46346	-0.42971	0.23664	0.176	0.62586	-0.058723	0.30559	-0.34682	-0.37296	0.057494	0.22903	0.19472	-0.11588	0.070239	-0.15345	0.097764	-0.035934	-0.24734	0.16595	-0.44841	-0.17063	0.51503	-0.15338	0.17709
4.8117	2.9647	-3.9691	0.57589	-0.30372	-1.159	-1.4453	-0.45781	-0.91027	-1.4911	-1.2012	-0.52478	-1.4354	-0.0012825	1.1942	-0.45912	-0.36309	0.77661	-0.44779	0.90647	0.62284	0.40913	-1.1875	-0.29033	-1.5507	-0.95632	1.6091	2.7773	-0.0050986	1.0345	-0.35893	-0.017931	1.1787	-1.2069	0.6078	0.73156	0.46971	0.58718	0.40206	0.04169	-0.2969	0.23828	-0.37122	0.50755	0.63433	0.22795	0.18441	0.2111	0.73704	-0.24078
3.1623	-0.63201	-3.8675	-1.4097	1.1263	-0.94818	-0.34654	-0.77128	-0.58914	-1.2429	0.30814	-0.40056	-1.22	0.90741	0.4622	-1.3845	-0.99397	0.36329	0.13613	1.6957	1.8721	0.62846	0.85804	0.25023	-1.0495	0.50016	1.8952	2.3863	0.65605	-1.2012	-0.41194	-0.1713	1.0752	-1.6538	0.82056	0.92862	-0.2677	-1.1628	0.65341	-0.76981	0.3781	-0.097094	1.1697	-0.14616	0.44639	-0.9392	0.13438	0.35404	1.0372	0.40156
7.4209	2.1976	-1.8255	2.9942	-3.4604	0.30272	-0.96168	0.38564	-0.58136	-0.030289	0.6701	-0.61089	0.10956	0.85406	-1.3172	1.294	-2.4719	-0.31361	0.59886	-2.7334	0.51242	1.2936	-0.18279	0.32218	-0.4501	-0.83504	0.2155	2.0028	0.2922	-1.2819	-0.31571	0.89963	0.64453	0.19811	0.52805	-0.86744	-0.70367	-1.7723	0.049867	-0.85198	-0.53524	0.78811	0.70093	-0.60184	-0.38694	-0.9866	0.81993	0.24458	-0.43387	-0.088846
-3.7452	-0.50364	2.2306	0.14415	-1.3316	-1.1506	-0.90368	0.075129	0.87149	-0.36126	-0.079886	0.86081	-0.96956	0.21714	0.6139	1.5347	-0.47231	-0.11232	-0.21238	0.38063	0.21415	0.42768	0.53379	-0.20213	0.003477	0.32022	0.34025	-0.10338	0.037002	-0.021402	-0.35747	-0.51539	0.68173	0.16894	0.24604	-0.46346	-0.39451	0.025429	-0.9305	0.21136	0.32696	0.23357	-0.026256	-0.33485	-0.06403	1.0286	-0.10655	-0.0014083	-0.59172	0.022479
7.0457	2.203	5.2038	-2.4523	0.73602	-0.18239	-0.86604	-3.4108	-3.3064	-0.25282	-0.043576	1.3354	-0.35551	-0.1689	-0.87881	-0.90662	0.75811	0.95226	1.293	2.0281	-1.0922	0.18912	0.77949	-0.29008	-0.60058	1.4005	0.25952	0.83755	-0.47688	-0.75794	0.46389	1.1322	1.2043	-0.55457	1.1574	0.32764	0.64584	1.038	0.41017	0.114	0.044384	-1.4132	-0.017741	0.62652	-0.0090514	-0.28535	0.065717	-0.077016	-0.45476	-0.60154
10.14	2.4511	4.6701	-2.4949	3.1061	-0.74131	-1.5669	-2.1474	-2.198	2.2468	-1.0499	0.83965	0.25732	-1.1326	-0.43029	-1.2574	0.86981	1.1973	-1.9911	-0.35956	0.99316	-0.96312	1.4825	-0.049624	0.32308	2.8472	-0.57394	0.76068	-0.6078	0.73782	-0.15674	-0.85579	1.1105	0.37212	-1.6586	-0.55435	0.82804	-0.49682	0.8086	-1.676	-1.3396	0.20233	-0.67758	0.32207	-1.2336	0.018994	-0.81647	0.50115	-0.21705	-0.014157
15.53	5.629	5.1524	-4.3479	1.4301	2.5717	1.5507	1.7644	1.4738	-1.185	-1.6929	-1.3385	-1.1168	2.1845	0.27963	-1.0353	4.9729	1.9174	2.4521	-0.91185	-1.8058	-1.3285	-0.47956	2.067	-1.8944	-0.10145	2.0057	0.47419	-0.74497	2.0341	0.3176	1.8735	0.70226	0.46225	0.79851	-0.30346	-0.042362	-0.57418	-0.96027	1.9361	1.0455	1.3918	0.0543	0.73477	-0.13367	-0.52978	0.062729	-0.082337	-1.5298	1.3814
-0.84749	1.9638	4.2915	-5.2556	1.8152	-2.9434	-1.9032	-0.67581	-0.61021	-0.95902	-0.63016	0.23763	0.23549	2.3796	1.4024	0.54194	-0.98274	-0.10626	2.2392	-1.0872	0.15193	-0.998	0.46375	0.71163	0.60361	-1.2009	-0.87338	-0.246	0.63234	-0.16211	-0.73594	-0.13283	-0.013172	0.26448	0.074447	-0.61984	0.70013	1.0844	0.0054241	-0.34643	1.7407	-0.0068807	0.28554	0.37418	-0.17869	-0.22069	-0.11562	-0.044292	-0.18415	-0.11039
2.341	-0.28359	-1.7815	-1.1245	-0.26565	-1.6394	0.76954	-1.0595	-0.90121	-1.4063	0.81667	-0.31638	1.864	-2.3635	-0.064352	-0.91419	-0.46505	1.2256	0.090805	0.52892	0.57572	1.4071	0.73154	1.295	0.11471	0.7165	1.4277	-0.071161	-0.60409	-0.501	-0.68042	1.7366	0.13277	-0.68162	0.21512	0.19252	0.42017	0.47098	1.0414	-0.69153	-0.068184	0.24697	-0.21751	0.52375	-0.67433	0.088325	0.8762	-0.10595	0.086641	-1.5916
4.4845	-0.20276	-0.92437	0.55479	-1.1791	-0.86068	1.0127	-2.0743	-2.3074	-0.25694	0.94045	-1.9557	-0.12716	-1.4975	1.3258	1.7493	-1.4782	0.40647	-0.18022	-0.032342	1.2322	0.99968	-1.1558	1.1765	-0.43695	-1.0215	0.42515	0.50077	1.2827	0.7034	-0.50864	0.83071	1.4055	0.84226	0.55876	0.095187	0.86395	0.043623	0.085435	-0.48158	-0.11676	-0.67797	-0.16061	0.13908	-1.3818	0.70982	0.38479	-1.795	0.53709	-0.68415
8.5343	-0.94107	1.3633	9.1503	-2.0478	-1.598	3.8098	-2.1789	-1.528	0.8054	0.51018	1.2059	0.77786	-2.2321	2.8037	0.84836	0.0183	-1.0142	3.0359	0.041676	2.7331	-0.092587	0.040267	-0.29709	0.93403	-1.7586	1.5333	-0.68366	-1.5269	-0.36369	0.83229	1.8995	0.7853	-0.019513	0.71597	0.18762	-1.9156	-0.37858	-1.8041	0.015391	-0.91737	1.4253	0.27027	0.01897	-1.3277	1.6943	1.0082	-0.97257	0.85768	0.16842
-1.6037	-1.9236	3.7785	1.596	-0.40596	-2.3221	0.69929	-0.82398	0.1567	-0.62647	-0.1393	0.13663	-0.069637	-0.75221	-0.041509	-0.15778	-0.11766	-0.12805	0.54346	-0.51299	0.30132	0.20423	-0.8488	0.24581	-0.46449	-0.49637	-0.20901	-0.67593	-0.17632	0.41007	0.096411	0.13553	-0.1387	0.63632	0.83196	0.0027369	-0.45474	-0.12406	0.43411	-0.37356	-0.055076	0.59213	-0.21932	-0.42356	0.068343	-0.14686	-0.28205	0.040292	0.052005	-0.12255
-10.611	0.93001	-0.0081257	0.93836	1.6246	1.4855	-0.10787	0.54474	0.42208	0.57843	0.18663	0.45046	-0.29128	0.17754	-0.027157	-0.35838	-0.04856	0.056836	0.071315	0.091213	-0.18398	0.13315	-0.63935	0.62415	-0.29568	0.28974	0.012401	-0.10702	-0.32657	-0.27666	-0.1216	0.32588	-0.22524	0.6028	0.04519	-0.21996	-0.28717	-0.07718	0.3067	-0.15076	-0.10395	-0.29619	-0.17476	0.05569	-0.13114	0.055904	-0.097732	-0.21587	-0.16324	0.1688
-10.603	0.96396	-0.050337	1.0271	1.5244	1.4698	-0.10653	0.49706	0.32539	0.6586	0.036094	0.31085	-0.29264	0.47838	-0.06309	-0.43143	-0.068352	-0.12558	0.12973	0.063359	-0.21888	0.077472	-0.57423	0.4189	-0.27496	0.29167	-0.0035675	-0.072662	-0.26338	-0.29752	-0.10742	0.29607	-0.26209	0.43865	0.15932	-0.2195	-0.26439	-0.0046088	0.24878	-0.23049	-0.14217	-0.25089	-0.072109	0.06	-0.12636	0.1709	0.014713	-0.25247	-0.086767	-0.005932
-10.556	0.92879	-0.036739	1.1286	1.2249	1.5543	-0.043755	0.20463	-0.058181	0.6416	-0.1239	0.029762	-0.11631	0.81668	-0.094868	-0.48326	-0.0098588	-0.44509	0.048488	0.036517	-0.3723	-0.030487	-0.53118	0.11365	-0.062937	-0.0067945	-0.060118	-0.057213	-0.21469	-0.24496	-0.099184	-0.15818	0.030943	0.20588	-0.20016	-0.24709	-0.12238	-0.069852	0.32148	-0.077161	-0.17222	0.047388	0.20065	0.13995	-0.029401	-0.018406	-0.034748	-0.22152	0.020732	-0.084885
-10.357	0.60503	-0.019649	0.83145	0.75769	0.92041	-0.37524	-0.25305	0.44914	0.3256	-0.11858	-0.41649	-0.05715	0.11352	-0.065865	-0.26918	-0.092585	-0.41538	-0.082812	-0.16324	0.071363	-0.059792	-0.15937	0.0043579	-0.098135	-0.097365	0.20892	-0.041388	-0.1065	-0.0025784	0.27395	0.28049	0.065673	-0.21654	0.23384	-0.12744	-0.041822	0.26215	0.21338	-0.16854	-0.17662	0.067123	0.1579	0.1085	0.018996	-0.11684	-0.16122	0.10838	-9.53E-05	0.18568
-10.397	0.87311	-0.15864	1.0335	1.2533	1.6653	-0.20877	-0.36777	0.43228	0.49849	-0.18367	-0.27767	-0.0081159	-0.055706	0.095006	-0.24185	0.0016643	0.019185	0.21338	-0.20205	-0.21881	0.09261	0.1685	-0.25436	-0.066881	0.29398	0.021802	0.12897	0.18055	-0.13983	-0.21507	0.064676	-0.14013	-0.015288	0.27456	-0.10101	-0.042164	0.22728	-0.26106	-0.14835	0.036754	0.16089	0.29043	0.025918	-0.045116	0.37839	0.39829	-0.023125	0.10036	-0.26881
-10.374	0.92748	-0.15024	0.97415	1.3353	1.8245	-0.23348	-0.60552	0.14066	0.2247	-0.2177	-0.032343	-0.0037779	-0.40289	0.12591	-0.02162	-0.035949	0.040343	0.027144	-0.18435	-0.029738	0.14191	0.090614	-0.099468	-0.1486	0.24472	0.06091	0.056343	0.059223	0.023356	-0.074065	0.15119	-0.067898	-0.051151	0.18198	-0.11151	0.027581	0.16353	-0.062512	-0.16628	0.00084537	0.1488	0.12289	0.033356	-0.061909	0.085822	0.20577	0.015542	0.029714	-0.038893
-10.482	0.95737	-0.091916	0.93364	1.4896	2.027	-0.40323	-0.5271	0.25247	0.20945	-0.17526	0.26397	-0.18954	-0.076254	0.20911	0.36789	-0.097479	0.22878	-0.059788	-0.27485	-0.030052	0.19453	0.01448	0.10444	-0.15331	0.39612	0.10161	-0.026529	0.052616	0.08374	-0.012546	0.09265	-0.045318	0.016076	-0.026404	-0.090176	0.053915	0.093241	0.12138	-0.074469	-0.008787	0.11786	0.10752	0.02116	-0.068221	-0.050073	0.15032	0.094001	-0.0055004	0.12688
-10.457	0.43366	0.029984	0.58502	0.65739	0.84626	-0.49102	-0.29771	0.70049	0.089803	-0.17226	0.12044	-0.1318	0.20769	0.030335	0.36548	0.10153	-0.3243	-0.30201	0.016014	-0.077019	-0.056397	-0.16039	-0.18388	-0.10575	0.22748	0.034225	0.069026	0.13171	0.012306	0.26287	0.040118	-0.062137	-0.20958	0.11662	0.039716	0.14289	-0.23085	-0.11401	-0.02168	-0.076031	0.0044287	0.13153	-0.06355	0.036747	0.12107	0.055932	0.11221	0.058501	-0.0044141
3.9263	-0.40229	-1.3408	-0.31606	1.2189	-0.55631	1.3064	-0.079984	-0.71174	-0.35031	-1.2108	2.2734	0.51207	-1.3489	-1.1872	-1.2573	-0.68002	0.021099	1.0094	1.1749	-0.099334	-1.4756	-0.52941	-0.013832	-1.8137	0.82893	2.0892	-1.1684	-0.20996	-0.73238	0.95082	0.16319	-0.58874	0.85485	1.5763	-0.17934	0.043532	0.61645	0.19574	1.5248	0.063927	-0.80565	0.7248	-0.3178	-0.26334	-0.020284	-0.31272	0.30447	-0.080445	-1.308
6.9127	2.5707	0.46627	0.38088	1.0461	-0.3569	-1.1371	-1.4321	-1.2959	-0.86687	0.53848	2.2734	-1.6605	-1.5754	-3.3585	-2.0211	-1.1662	1.4626	0.23092	-1.5551	0.10233	-0.14058	-0.31228	-0.90072	0.50386	0.51586	0.868	-0.4799	-0.93169	-1.0206	-0.25953	-0.65141	-1.2542	0.086618	0.96514	-0.31398	0.73124	-0.32594	0.15991	1.2743	-2.0511	0.10484	-0.23091	-0.55373	0.39275	-0.48975	0.4793	-2.0047	1.3042	0.97087
11.249	4.7474	0.57839	-2.0107	3.2416	0.20982	0.74783	-1.4912	0.40518	0.7758	2.8984	0.49582	-5.3171	-1.7316	-6.2021	0.44951	-0.18108	-1.0318	0.0086371	-2.6697	0.30793	0.53514	-0.54091	-1.9053	2.8146	-1.3724	-0.063659	-1.3205	0.13634	1.292	1.0909	-0.7676	-1.0509	2.4493	-0.14231	1.4096	-1.5764	1.4605	1.5914	-0.79751	1.5796	-0.3814	-0.23004	1.5301	1.8254	-0.96828	0.096914	-0.30775	-0.29961	-0.34716
-1.9556	0.97667	2.0988	-3.3512	0.52066	-2.5343	0.95831	-1.2672	0.76195	-0.9826	0.019744	0.71207	-0.6366	0.27568	0.36524	-0.88235	-1.4106	-1.2383	0.95519	-0.71563	-0.020953	-0.80899	0.33788	0.91889	0.092608	-0.24969	0.47974	-0.83905	0.21854	-0.12014	-0.92575	-1.2207	-0.54703	-0.3539	0.84507	-0.43946	1.2783	0.44604	1.5862	0.28556	-0.8979	0.32377	-0.30294	-0.053693	-0.12284	-0.72327	0.25847	-0.47762	-0.21531	-0.14383
-10.549	0.96435	-0.024444	1.0576	1.3094	1.4949	-0.36645	0.032395	0.39086	0.44947	0.13985	-0.11438	-0.038456	-0.22135	-0.045399	-0.5127	0.05343	0.14118	0.13582	0.10357	-0.37742	0.12841	-0.24675	0.287	-0.096158	-0.086104	-0.21268	-0.0056327	0.010714	-0.25791	-0.35862	-0.39016	0.1977	0.33823	-0.63937	-0.045958	-0.11003	-0.20382	0.20244	0.29416	-0.025582	0.083897	0.04643	-0.064517	-0.088753	-0.22865	-0.16906	-0.13788	0.026923	-0.023696
-10.531	0.88504	-0.071396	1.0625	1.3073	1.8192	-0.22493	-0.2562	0.05758	0.30033	-0.16766	0.15328	-0.12027	0.30724	0.048585	-0.045974	-0.059258	-0.1282	-0.085705	-0.083532	-0.22667	0.03813	-0.31955	0.15497	-0.087706	-0.013392	-0.032185	-0.066426	-0.0379	-0.11071	-0.10302	-0.20945	0.17117	0.12258	-0.45308	-0.1148	-0.028656	-0.011357	0.36771	0.14201	-0.098478	0.24095	0.19535	0.021059	-0.057025	-0.22494	-0.11397	0.015577	0.072025	0.086518
-10.538	0.8588	-0.0053716	0.98329	1.3483	1.884	-0.53274	-0.50695	0.29327	0.2493	-0.23677	0.12046	-0.11167	-0.14229	0.027338	-0.019616	0.044575	-0.22357	-0.054741	0.012631	-0.26206	0.14667	-0.17966	-0.10146	-0.22927	0.19947	-0.069629	0.045727	0.083384	-0.056599	-0.17736	-0.10829	-0.037856	0.11394	-0.081123	-0.096385	0.071589	-0.17972	-0.040971	0.064768	0.014643	0.091291	0.11151	-0.012983	-0.041741	0.10434	0.14062	-0.15294	0.039832	-0.16075
5.2234	-5.9589	0.77056	1.5737	0.31315	0.55504	-0.41321	-0.6184	-0.81873	2.2972	-2.1866	1.6649	1.3403	0.094187	1.6645	-0.28002	-1.8057	0.49621	-1.2563	-0.44176	1.2409	0.82817	0.38983	-1.0131	0.38388	-1.5695	0.29502	-0.58946	1.8758	0.72845	-0.86866	0.3168	-0.57365	-0.52742	-0.35713	0.55354	-0.22667	-1.6207	0.4689	0.16946	-0.81826	-1.6922	1.0239	-1.188	-0.56644	-1.3561	-0.25371	0.66971	-0.37677	1.1568
4.98	-6.0677	-0.93261	0.66933	-2.0549	1.3672	0.14484	-0.46187	-1.0338	2.2019	-1.95	2.1258	0.44537	-0.66231	2.6853	-1.1539	-1.9022	0.66921	-0.8638	-0.376	2.7673	0.51795	-0.66335	-2.1124	-1.7928	1.053	-1.2245	-1.2393	1.4873	0.97079	-0.22704	0.63067	0.836	0.21641	-0.27086	0.42721	0.2273	0.22212	0.045391	-0.11879	-0.34406	-1.8716	0.67404	0.5745	-1.2994	-0.83737	-0.5602	-0.086829	0.21364	0.21126
3.8473	-4.8028	0.66791	2.3493	-3.3745	0.68066	0.030804	-2.7492	-1.122	0.028493	0.42928	1.1181	-2.4053	0.73262	0.84072	-0.94711	-1.5426	0.16236	-0.42118	0.93754	1.3786	1.0397	-0.68647	0.95398	0.30345	2.4429	-0.30495	0.30966	0.32143	0.99262	-0.30887	0.79113	1.4245	-0.6172	0.72297	-1.0213	0.26565	0.96736	0.53631	0.49019	0.52931	0.69704	-0.56708	-0.97516	-0.32211	0.33204	0.33822	-0.82683	0.82728	-0.10253
-4.1467	-2.026	1.1376	-2.3723	-1.9275	-1.5101	0.19178	-0.8346	0.17691	0.89139	-0.96368	0.034594	0.17274	0.15437	-0.13462	-0.17403	-0.022615	0.49754	-0.27526	-0.88625	0.17867	1.0127	-1.3131	-0.45851	-0.41326	0.16061	0.14561	0.24033	0.073733	-0.13092	-0.49494	0.27808	-0.55823	0.15381	-0.03195	-0.3076	-0.83124	0.31077	0.34312	-0.98404	-0.43963	-0.14973	-0.65996	0.53539	0.29956	-0.26926	0.083272	-0.31906	0.83005	0.45793
-2.2343	-2.3102	-1.7286	0.012711	-2.6153	0.23637	-0.65437	-1.5128	0.58596	-0.14417	0.015516	-0.86015	-0.6206	0.045295	0.091159	0.27095	0.41182	0.055744	0.36795	0.4292	0.15416	0.69163	0.91911	-0.25536	0.95394	0.14244	0.093758	-0.046181	0.33787	0.15831	0.35693	0.088836	-0.91277	-0.73512	-0.0883	-0.2993	-0.15079	-1.0166	-0.72976	0.63842	-0.11729	-0.27631	-0.079692	0.17657	0.061718	-0.67932	-0.16715	0.12835	-0.026355	-0.47316
-0.96548	-3.3146	-1.2709	0.83197	-3.0162	0.34247	0.13555	-0.52496	0.24218	-0.3101	-0.29108	-1.1704	-1.1978	-0.63943	-1.4686	0.37596	-0.33926	-0.27252	0.59874	-0.38988	-1.2658	-0.17359	0.22117	-0.26979	0.9992	-0.11699	0.4809	0.35005	-1.0057	-0.099085	-0.96338	0.38013	0.66122	-0.52353	0.90674	-0.042382	0.31342	-0.45116	0.35366	0.023096	-0.22832	-0.66689	-0.42512	-0.56961	0.60074	0.19272	-0.37495	-0.91327	-0.43415	0.46529
-0.33163	-1.2737	-0.57759	1.149	-2.8583	-0.20893	-0.044997	-0.51109	-0.44834	-0.31843	-1.2289	-1.2203	0.1523	-0.64189	-0.55447	0.39058	0.34393	0.70614	-0.71662	0.035961	-0.54325	0.45535	-0.17991	-0.26349	-0.56061	-0.11904	0.18201	0.69963	-1.0527	0.44196	0.28759	-0.28007	1.0058	0.23841	0.17628	0.41415	0.69971	0.17572	0.12748	-0.084361	0.13248	-0.10547	0.7964	-0.57723	0.50808	-0.11663	-0.89259	-1.1984	-0.60366	0.036379
-5.9667	-0.67794	1.7289	0.42277	-1.2848	-1.3045	-0.17477	-0.25105	1.5458	-0.42502	0.03892	0.059848	0.13546	-0.91446	-0.040892	0.63395	0.036538	-0.13957	-0.050316	0.23235	0.44621	-0.052201	0.011324	-0.23585	0.29889	0.058871	0.25502	-0.21872	0.058321	0.13484	0.51733	0.079128	0.1627	-0.10464	-0.21226	0.04032	0.0053295	-0.11924	-0.015374	0.25574	-0.10476	0.26421	-0.12106	0.054497	0.046952	0.13046	-0.66818	0.47454	0.042928	0.19991
-10.412	0.81918	-0.042677	0.95732	1.2826	1.4684	-0.11825	0.12384	-0.28302	0.14118	0.090532	0.20017	-0.010687	0.093978	0.042521	-0.14241	-0.088736	-0.14207	-0.15678	0.05724	-0.032555	0.13282	-0.16093	0.16708	-0.10759	-0.025769	0.0027551	0.035235	-0.20264	0.03582	0.036822	0.28528	0.046126	0.068956	0.040351	-0.13295	-0.062946	0.024239	0.11912	-0.041215	-0.058003	-0.032941	-0.091437	0.042484	-0.012959	-0.1908	-0.12492	-5.79E-05	-0.073993	0.19837
-10.437	0.87025	-0.19092	1.0154	1.1932	1.4069	-0.03554	-0.049016	-0.62042	0.054226	-0.017543	0.10674	0.045366	-0.063803	0.070406	0.00095656	-0.042213	0.1573	-0.13428	-0.025791	-0.038214	0.16998	0.075526	0.10704	0.091291	-0.15738	-0.040698	-0.028433	-0.0099192	0.1662	-0.09315	-0.14796	0.26627	0.031476	-0.45304	0.04281	0.011246	-0.066088	0.088507	0.27201	0.089177	0.10339	-0.073769	-0.074687	0.021783	-0.25854	-0.1646	0.0072716	0.0014981	0.15449
-10.486	0.84968	-0.058757	0.97045	1.3013	1.5143	-0.25112	-0.013752	-0.21309	0.054103	0.13124	0.13636	0.043644	-0.22295	0.091898	0.013	0.0060239	0.43348	-0.023681	-0.095901	0.032861	0.23171	0.10577	0.32515	0.15487	-0.17665	0.0023421	-0.093801	0.030613	0.1283	-0.15949	-0.32926	0.37949	0.19291	-0.70317	0.14129	-0.015153	-0.10138	0.12892	0.47891	0.13158	-0.02686	-0.21651	-0.14725	3.84E-05	-0.30273	-0.30276	-0.055783	-0.041664	0.20338
-10.43	0.41826	0.021753	0.65516	0.6308	0.64811	-0.39701	-0.037148	0.21653	0.010921	0.034287	-0.018857	0.038458	0.17005	-0.07372	0.059647	0.14227	-0.28465	-0.21586	0.1265	0.016093	-0.006275	-0.021206	-0.14839	0.10135	-0.17405	0.088045	0.11224	0.021046	0.12896	0.19765	-0.022283	0.083359	-0.19848	-0.055137	0.082466	0.060705	-0.33049	-0.22817	0.20759	0.063888	-0.26068	-0.22962	-0.041488	0.0745	-0.0068247	-0.19169	-0.050683	-0.0012944	0.057121
1.1296	-2.2068	-2.2984	-0.84517	-0.043831	-0.37267	-1.1907	0.17121	-1.6652	-0.45119	-0.27769	0.32677	-0.6075	0.57166	-0.17162	1.0775	-0.68427	1.56	0.72921	-2.3295	-0.17649	-0.47851	3.1938	1.399	1.5762	0.71872	0.87234	-0.6648	1.3532	-1.5519	0.3248	-0.42168	0.40597	0.37531	-0.090036	0.75872	-0.55262	0.2023	-0.49679	0.55832	-0.042378	0.50195	1.2813	0.11441	0.39693	1.4455	0.51656	0.063999	0.56818	0.072995
3.9496	-1.497	-1.3065	0.50897	-0.72448	0.28566	-2.8613	0.019664	-1.8412	0.45711	-0.57426	-0.72319	1.7709	0.46134	-1.1779	0.94474	0.78588	1.0022	0.28139	-0.94383	0.48398	-1.2423	0.94832	1.4336	0.76334	-0.65362	-0.42548	-1.1236	1.3773	0.36841	0.22796	-1.5184	0.099563	-0.24305	1.884	-0.7979	-2.0151	-1.5485	1.1912	0.37581	-1.3	0.45246	0.16602	-0.48248	1.1816	0.15771	0.07217	1.2678	1.4515	0.23292
3.169	-2.4236	-2.7865	0.82941	-0.87953	-0.29365	-1.8282	0.040448	-0.77099	0.6726	1.2265	-2.0337	-0.67078	-0.041388	-0.47446	1.0635	-0.87005	-0.18102	1.1138	-0.97162	-0.21214	-1.0814	-0.67604	0.5003	-0.50359	0.70758	-1.0746	-1.8998	-0.94324	-0.87228	-0.60784	0.071849	-0.99839	0.19246	-0.61759	0.031304	-0.73359	-0.97182	-0.54317	-0.26092	0.081572	-0.031274	-0.5328	0.35123	0.20172	-0.047961	-1.8861	0.56543	-0.64669	0.5168
-10.487	0.95109	-0.30795	1.1475	0.89581	1.3453	0.21603	-0.17554	-0.4998	0.27785	-0.29938	-0.2317	0.11872	0.30342	-0.024475	-0.4	0.12072	-0.19375	0.13294	0.043498	-0.31407	-0.03166	-0.070315	-0.35168	0.089525	-0.044725	-0.14411	0.071339	0.13073	-0.16161	-0.27229	-0.41247	0.0051714	-0.071167	-0.20626	0.047236	0.056631	-0.18906	-0.24526	0.11749	0.1224	0.056373	0.14361	-0.022278	0.06002	0.26298	0.18306	-0.19071	0.12219	-0.35201
-10.523	0.88139	-0.3146	1.1014	1.0037	1.1308	0.071781	-0.072178	-0.023727	0.47658	0.11755	-0.66103	0.18565	-0.20213	-0.09477	-0.83804	0.10268	0.27374	0.34596	0.0044781	-0.26915	0.10671	0.21809	-0.18382	0.20584	-0.24334	-0.21657	0.14126	0.22316	-0.12175	-0.40436	-0.50413	0.15283	0.0093595	-0.37826	0.11482	0.0354	-0.12453	-0.20857	0.33365	0.18253	0.045555	-0.049561	-0.15381	-0.016901	-0.084078	-0.04135	-0.13365	-0.074443	-0.1551
-10.481	0.85841	-0.24389	1.0921	1.1111	1.1138	-0.065859	-0.12883	0.31564	0.27221	0.41128	-0.75271	0.26166	-1.4095	0.036268	-0.76301	-0.007273	1.0397	0.46968	-0.18304	0.035922	0.2547	0.53318	0.3467	0.19686	-0.28651	-0.18658	-0.0090457	0.26939	-0.034664	-0.4581	-0.47128	0.3434	0.18525	-0.66605	0.29364	-0.041799	0.070479	-0.028951	0.40708	0.17891	0.11716	-0.20591	-0.31816	-0.073254	-0.28914	-0.22537	0.032416	-0.22043	0.18765
1.948	1.0823	-4.1201	0.36605	-2.0155	-0.55459	-0.74169	-0.18382	0.39222	0.1125	-0.20562	-1.2308	-0.10598	0.43476	-0.89561	0.46834	-0.84649	0.65867	0.084219	1.1365	-0.45573	-0.05828	-0.46713	-0.92347	1.3742	0.018337	-0.37357	-0.30647	-0.47289	0.79875	-0.05757	0.90118	-0.81043	-0.99016	-0.14759	-0.35481	-0.036441	0.34685	-0.4074	-0.0028141	0.23189	-0.39365	0.17824	0.033749	0.31649	-1.5449	0.68904	1.0048	-1.1946	-0.10729
4.7914	-1.013	-4.3977	0.95216	-0.69156	-0.71265	-1.4771	0.79065	-0.3374	-1.2522	-1.2061	-1.2232	-0.49732	0.28261	-1.232	-1.175	-0.44412	-1.227	0.87016	-0.62381	-0.84478	0.43413	-1.3514	-0.27716	0.043566	-0.17797	-0.37904	0.24035	0.22761	0.17853	0.80114	-0.56729	-1.7359	0.64433	-0.74603	-0.51704	-0.72273	1.0001	-1.4226	0.36708	0.34521	0.28852	-0.40628	0.30247	0.044235	-1.3005	0.24197	1.3155	0.62508	-0.49928
5.0007	-3.39	-2.045	-0.076691	0.00024634	0.28628	-0.37668	0.038717	0.84465	0.27015	-1.5549	-0.37433	0.84611	-0.00010489	-1.2507	-1.1826	0.63449	1.3175	1.3013	-0.78519	-1.5106	-0.63592	-1.0056	0.74041	-0.73507	-0.27853	-0.33575	1.4808	1.1503	1.9279	-0.41404	-1.2329	-1.488	-0.93239	0.24298	-0.30152	-0.44992	0.40613	-0.30912	1.0793	0.083612	0.41911	-0.018318	0.93166	-0.24	-0.18979	-0.11149	-0.20072	1.4821	-0.47586
-5.3551	-1.4858	1.7817	-1.8305	-0.45453	-1.8969	-0.38126	0.18651	0.5452	-0.30714	-0.36941	0.1877	0.41274	-0.41316	0.47634	1.1148	-0.28424	1.9373	0.34673	-0.80353	0.34647	0.012696	0.23879	-0.2243	0.067852	0.50599	-0.27612	-0.58531	0.59408	-0.20778	-0.45457	-0.56358	-0.44723	0.31458	-0.40233	0.69983	-0.37992	0.113	-0.54398	0.0058634	0.56876	0.49498	-0.052713	-0.22871	0.041925	1.1068	0.52691	0.19069	0.14194	-0.45952
9.7912	-3.4795	0.084467	-0.079524	3.2254	0.86157	-1.3652	3.1019	0.76951	0.6327	0.55446	-0.65443	-1.6254	-0.33961	1.5077	-0.085587	-0.71536	0.13173	1.3868	-0.81306	-1.5631	-0.24362	-0.064707	-0.20404	-1.8727	-0.57175	-0.14471	-1.1373	-0.093643	1.739	-0.25545	-0.4899	1.3926	0.35953	-0.32903	0.42327	0.5594	-1.6201	0.67422	-1.4577	-0.51426	-0.35753	-1.3916	1.3489	0.71342	0.7768	1.8784	-0.26729	-0.71338	0.9508
12.496	-2.2845	-0.61496	-1.7198	5.3871	2.3576	-1.2019	4.3074	1.6244	-1.1394	1.8946	-0.67698	1.7853	0.73502	-0.088713	-0.28543	0.49172	-1.4052	3.6155	-0.30507	1.8178	1.5477	-0.49343	0.79344	-2.5366	2.6547	1.5051	-1.6505	-0.51141	2.8621	-0.436	-0.22995	-0.076391	0.34764	-1.2451	-1.4897	-1.0026	-1.041	0.24242	0.47721	-0.65812	0.39712	-1.0723	-0.74321	0.96221	0.2474	1.0739	1.3661	-1.1361	-0.62943
12.739	0.0057912	4.1721	0.11946	6.0513	0.029563	-0.81733	2.8315	0.37139	0.63929	1.0548	-0.35476	0.31239	-1.0587	0.51702	0.98376	-1.5557	0.87576	-0.56091	-0.50282	-2.1759	1.084	-1.2505	2.6654	1.7791	0.2517	1.1348	0.12737	-0.031398	0.92628	0.034546	1.4519	0.33965	0.16057	0.037799	-1.5986	-0.67405	-0.82758	0.24204	0.28939	0.60327	0.20188	0.036713	1.9545	-0.99003	-0.54899	0.1814	-1.7421	-0.0025692	-1.4204
-1.9747	-0.58242	4.4629	-3.376	-0.037437	-0.58394	-1.9036	0.94113	-1.0546	-1.1017	0.28882	0.5862	0.71001	-0.506	0.60285	-0.23909	0.18904	0.16413	-0.33262	-0.72497	-0.24709	0.26319	0.58875	-0.69048	-0.18144	-1.4275	-1.3017	0.62217	-0.327	0.66479	-0.27881	0.95962	0.44061	0.54408	-0.56631	-0.95131	-1.2595	0.51067	0.16083	-0.14908	-0.31619	1.3757	-0.35038	0.19651	-0.3146	0.84102	-0.58199	0.10832	0.031396	0.13122
-10.43	0.94307	-0.27395	1.0238	1.4703	1.5436	0.17495	0.2105	-0.5758	0.0042835	-0.08722	0.48328	-0.070293	0.58927	0.15286	0.33828	0.0483	0.56425	-0.07002	-0.097601	0.020612	0.18153	0.22076	-0.091615	0.22679	0.32622	0.25729	0.098685	0.082605	0.21948	-0.074674	0.07392	-0.16473	0.058875	0.10806	0.027554	0.048715	-0.21054	-0.40133	0.15353	0.2163	-0.35645	-0.49094	0.049302	0.024979	0.24111	0.17118	-0.28728	-0.029535	0.0049604
-10.516	1.0971	-0.73301	1.1965	1.2885	0.97676	0.92772	0.76581	-1.5037	-0.12315	0.38879	0.14744	0.37035	0.2397	0.036002	-0.12482	0.25341	1.8622	0.3097	0.037948	0.028115	0.41452	0.79774	-0.26169	0.77018	0.069265	0.19481	0.1932	0.37436	0.4053	-0.53693	-0.71192	0.013571	0.16712	-0.45648	0.32788	0.13285	-0.69322	-0.86838	0.87595	0.65177	-0.72271	-1.3769	-0.22788	-0.011259	-0.045423	-0.078019	-0.59254	-0.24795	-0.11694
-10.43	0.79443	-0.33791	0.97089	1.2475	1.5507	-0.0463	-0.42051	-0.35245	0.05013	0.027716	-0.18516	0.17489	0.088977	0.22484	0.16259	0.068214	0.43176	-0.079654	-0.16323	-0.082133	0.22489	0.68072	-0.47321	0.22415	0.043075	-0.04438	0.2385	0.30071	0.28858	-0.1271	-0.14404	0.15447	-0.25526	0.040317	0.037325	0.2427	0.0089643	-0.41469	0.24316	0.22754	0.1538	-0.12556	-0.10423	0.075587	-0.13692	0.11141	0.095902	0.032397	0.015792
-10.432	0.47345	-0.015112	0.55578	0.67502	0.64339	-0.41883	0.042959	0.58231	0.089382	-0.014636	0.17099	-0.065413	0.31009	0.12339	0.48017	0.11181	0.069037	-0.20613	-0.043748	-0.02072	-0.043915	0.20365	-0.17287	0.1158	0.24521	-0.0093757	0.11855	0.2326	0.059748	0.16332	-0.010801	0.03892	-0.17182	-0.0030768	0.21525	0.085881	-0.13745	-0.42349	0.068997	0.058409	-0.0071519	0.14032	-0.1399	0.12462	0.28198	0.14648	0.18574	0.068922	-0.037499
-10.582	0.92277	-0.14043	1.0489	1.1037	1.9586	0.096997	-0.28038	-0.54221	0.12742	-0.63577	0.64799	-0.25182	1.3839	0.14295	0.56674	-0.059699	-0.67326	-0.37399	-0.0054521	-0.28866	-0.19031	-0.82756	0.016303	-0.14453	0.14293	0.091084	-0.21342	-0.12563	-0.11948	0.18839	-0.3331	0.091341	-0.075822	-0.53178	-0.11858	0.059474	-0.16649	0.4688	-0.0066656	-0.15598	0.34706	0.51518	0.11388	0.085569	-0.075935	0.012108	0.089459	0.28154	0.043341
-10.444	0.79606	-0.26549	1.0897	0.90006	1.8599	-0.20646	-1.0273	-0.28964	0.16891	-0.58238	-0.34902	-0.0074461	0.49832	0.12688	0.15121	-0.081108	-0.54731	-0.15354	-0.26212	-0.19457	-0.11291	-0.058289	-0.39153	-0.012597	-0.18502	0.018954	-0.020204	0.12547	0.095421	0.077125	-0.41831	0.36567	-0.44648	-0.34174	-0.059535	0.20311	0.17275	0.28077	0.10874	-0.041356	0.60591	0.60777	0.046676	0.06932	-0.26125	0.01181	0.25263	0.22341	0.02853
-10.388	0.76782	-0.32721	1.0982	0.86321	1.7748	0.010497	-1.0848	-0.5837	0.041776	-0.52884	-0.37672	0.12326	0.24427	0.055349	-0.066186	-0.02769	-0.71845	-0.13357	-0.083844	-0.20938	-0.11739	0.013602	-0.65236	-0.065193	-0.18841	0.037018	0.12929	0.15267	0.12243	0.072745	-0.15594	0.14721	-0.54159	0.10348	-0.12012	0.22054	0.089258	0.034799	-0.006059	0.0078807	0.34568	0.36985	0.084854	0.028802	-0.15454	0.10054	0.097918	0.21335	-0.088953
-10.455	0.53173	-0.10456	0.67438	0.60549	0.90471	0.033625	-0.14526	0.018494	-0.076606	-0.37826	0.44622	-0.1583	0.76364	0.020639	0.44427	0.11055	-0.81829	-0.43347	0.23036	-0.1898	-0.14786	-0.54829	-0.39133	-0.20558	0.30992	0.086095	0.11349	0.0059214	-0.041011	0.35146	0.19139	-0.40601	-0.28747	0.44892	-0.048528	0.13362	-0.48885	-0.21011	-0.21688	-0.09188	-0.27728	0.065546	0.013202	0.054528	0.37729	0.18809	-0.10337	0.18429	-0.16723
-0.87565	-1.7989	-1.3353	-1.1883	-0.96124	-0.31779	0.62689	-0.19219	-0.36396	-0.15082	-0.6909	-0.18528	0.18907	-0.070499	-0.39807	0.54682	1.0413	-1.2526	-0.4085	-0.073916	0.46422	-0.34714	0.24409	0.021532	0.93193	0.35625	1.0252	-0.79368	0.32596	-0.081764	0.73221	-0.49153	-0.016781	0.094045	0.60071	-0.53606	0.56649	0.0077452	0.25082	0.33977	-0.5414	0.35034	-0.95106	-0.42693	-1.192	0.43475	-0.79884	0.33893	0.36263	-0.14707
1.8902	-1.8667	-1.6846	0.61427	-0.82894	-1.5763	0.41294	0.55468	0.64054	0.44593	-0.12383	-1.352	1.5741	-0.56531	-0.72621	-0.90895	0.6858	-1.1256	1.4957	-1.6159	-0.78446	0.33218	0.81544	0.58052	0.61042	1.0506	0.19123	1.2877	0.31118	-0.019337	-0.67834	0.24728	0.34117	0.0068636	-0.74045	-0.23102	0.93999	0.77689	-0.40703	-0.65317	-0.35301	-0.53448	-0.63309	-0.55102	-0.095985	-0.3565	-0.76616	-0.26948	0.58776	-0.40349
3.5754	-2.9303	0.39767	4.806	-0.39595	-2.8821	1.3488	-1.4011	1.3215	0.40459	0.4113	-0.12658	0.74041	0.65724	0.89055	-2.116	0.015119	-1.514	2.3252	0.23529	-1.6096	1.2968	1.65	0.68873	1.1561	0.0091923	0.4825	0.39305	0.42564	0.023398	0.99464	-0.20074	1.0595	0.82114	0.21985	0.24875	0.0042361	-0.098539	-0.54378	-0.96211	-1.0854	-0.037824	0.059844	-1.4473	0.30287	0.05482	-0.35847	-0.15296	0.91273	-0.49523
-4.1107	-0.84716	1.6267	-0.83857	-1.6783	-0.93719	0.012357	1.2451	-0.09277	-0.4036	-0.3979	-0.058105	-0.11443	1.164	0.28611	0.21749	-0.037115	-0.59728	-0.4107	0.1136	0.87843	-0.41152	-0.84652	-0.52201	0.41619	0.44273	0.47695	-0.69724	-0.016371	0.1481	0.11307	-0.33344	-0.64162	-0.26053	0.50966	0.10182	-0.01586	0.39682	-0.061044	-0.31145	-0.084537	-0.64993	-0.4274	-0.030032	0.51931	-0.099074	0.20629	0.47746	0.32932	-0.26079
5.6738	-1.0688	-1.191	-0.08072	0.85634	0.06842	0.51336	-1.0268	-0.77894	-2.6346	0.5632	-1.1403	-0.48662	0.72066	-0.71622	0.82905	1.7384	-0.71049	1.8288	-0.47629	-0.82928	-0.65555	0.70111	-0.98788	-0.84385	0.72006	0.59689	-1.4647	0.56923	-1.1451	0.20699	1.0853	-1.0022	-1.3914	-0.23524	1.4124	-1.0319	-1.6413	0.52751	-1.0438	0.15942	0.2739	-0.021835	0.32957	0.63958	-0.5854	-0.86844	-1.2918	0.22506	1.6968
5.9474	-2.1047	-2.3753	-0.75608	2.5988	1.2536	-0.72563	-1.0211	-0.7747	-1.5376	1.2825	-2.1886	3.7925	-0.24068	-1.6661	3.7172	0.88527	-0.50565	2.5123	2.2358	1.163	0.10801	-0.29074	-0.67214	-0.27047	-0.38938	0.35163	-1.2976	0.019516	-1.412	0.28649	0.11597	-1.2049	-1.5319	-0.036789	0.32606	0.45701	0.041046	0.71011	0.17507	-0.57714	-0.86604	0.533	-0.0049176	-1.8142	-0.68852	0.36755	0.06769	0.71266	0.27407
5.3965	-2.3973	-3.5641	-0.89188	2.4275	-0.12162	-1.3393	-2.3318	-1.596	-0.90201	0.33447	-1.1937	2.4239	-0.28016	-0.53553	2.6216	-0.60964	-0.47401	2.2526	2.0902	2.9853	-0.29371	-1.4243	0.0095339	-0.6762	0.77085	-0.47361	2.1167	1.2528	0.49079	0.5971	-0.77384	0.054604	-0.063524	0.30886	0.14277	-0.47394	0.022677	1.2798	-0.11116	0.15038	0.61545	-0.35757	-0.28588	1.205	0.18736	0.7465	-0.16239	0.65546	0.33516
-5.1846	-0.84134	1.1275	-1.2436	-2.2709	-0.43377	-0.43655	0.057154	0.94268	-0.20708	0.37326	0.53065	0.022733	0.24897	0.78952	1.0325	-0.47016	0.00063861	-0.074271	0.18157	1.1112	0.10366	-0.33839	-0.74029	-0.49222	0.93217	-0.087683	-0.58526	0.26773	-0.40554	0.1286	-0.089987	-1.0076	-0.00816	-0.53493	-0.059327	0.0088166	-0.19358	-0.51076	0.27667	-0.8098	0.21508	0.0083388	0.0071858	0.16272	0.38483	0.56452	-0.019824	0.14267	-0.49143
1.1025	1.8411	-1.6774	-0.85846	0.25818	-1.8261	-0.008559	-0.096262	0.84994	1.463	0.18743	0.70868	0.16163	0.3091	-0.69289	-0.8079	0.46392	-0.36413	-1.4075	0.58575	0.53491	-0.21453	-0.3139	0.74919	0.081153	0.35293	0.91206	-0.39234	0.41507	-1.4221	-0.28322	0.51444	0.053236	-0.60568	-1.1414	0.51097	-0.3154	0.065495	0.077889	-1.2439	-0.79794	-0.68357	-0.58748	1.9485	0.27691	0.39394	-1.743	0.38621	0.41837	0.72324
0.79196	1.2727	-0.71017	-1.8628	0.98727	-2.0629	0.59896	1.0122	1.0425	-0.51804	0.37591	0.15851	0.40564	-0.81165	0.62896	-0.68949	0.89171	-1.2273	-0.94793	0.028633	-1.2256	0.0040022	-0.73205	1.8025	-0.38094	-0.1538	-0.52984	0.050955	0.071118	0.44129	-0.00015566	0.16652	0.057075	-1.0033	-1.3272	0.74892	-0.056431	-1.2042	-0.35165	0.037996	-0.51394	-0.66302	0.2117	-0.62104	0.61767	0.56845	0.69983	-0.21682	0.60655	0.71842
0.00039314	1.3707	-0.97368	-2.5868	1.088	-1.8203	0.018079	0.85583	0.89634	-1.4759	0.038217	0.80334	-0.00010784	-1.062	0.53174	0.2208	1.2784	-0.82872	-0.84101	1.0501	-0.54045	0.023325	0.69043	0.94843	-0.010972	-0.80321	-0.52302	0.026651	-0.0013664	-0.76833	0.036609	-0.14069	1.4356	0.40447	-1.7681	1.5602	1.0571	-0.082448	0.44507	1.6841	-1.4173	0.74045	0.98466	-0.67384	0.81724	1.731	0.21612	-0.11959	0.036764	0.57898
-6.6952	-0.40832	0.84233	-2.152	-0.31003	-2.28	-0.85399	0.030809	1.0966	-0.76346	0.73399	0.59152	0.19208	-1.0211	0.64032	1.2807	0.023299	0.14065	-0.29069	0.22183	0.027526	0.10149	0.88618	0.1693	0.41158	0.043195	-0.10147	0.16995	0.29064	0.11471	-0.21894	-0.36136	0.55051	0.0481	-0.65905	0.39106	0.27839	-0.19134	-0.6117	0.63576	0.3371	-0.076876	0.003807	0.24346	0.12608	-0.010154	0.42098	0.18746	-0.085717	-0.036755
1.8984	0.8642	-0.79688	1.3424	-2.545	0.067984	-0.75699	-1.0996	-0.16419	0.32624	-0.35743	-0.11373	0.61556	-1.2861	-0.99534	0.27443	-0.30184	0.11695	-0.37662	0.60632	-0.12102	-0.98225	-0.22229	-0.99597	-0.19999	0.1158	0.71921	-0.36374	-1.3159	1.4539	1.5387	-1.2657	0.72008	0.74703	0.21015	0.73904	-0.61954	0.50029	0.59632	-0.21495	-0.58425	0.29795	-0.0047709	-0.015696	-0.32029	0.34042	-0.12916	-0.72022	-0.021943	0.44489
-0.73196	0.19387	-0.44161	1.1254	-1.5671	-0.94083	-0.90676	-1.2627	0.6435	-0.71129	-0.66638	0.35955	-1.6234	0.31483	-1.4756	-0.12644	-0.25313	-0.29121	-0.14805	0.84742	0.13939	-0.14192	-0.6624	0.50802	0.65036	0.15621	0.38889	-0.98443	0.44123	0.78233	0.17088	0.15655	1.167	-0.17018	-0.71919	-0.45068	1.3312	-0.21209	-0.34492	0.42979	-0.64961	0.59038	0.69332	-0.22682	0.018173	0.3619	-0.046891	0.11244	-0.56802	-0.55075
-0.25452	-1.0171	-1.1061	0.33323	-0.91551	-1.9617	1.1776	1.1821	-0.7875	-0.47794	-1.676	-0.5863	1.2586	-1.2929	-1.0335	-2.2607	0.12594	0.13046	0.28414	0.44141	0.70682	-1.156	-0.81235	0.15051	-0.9921	-0.71724	0.028243	-1.1044	-0.87732	-0.53987	0.87793	0.075355	0.30351	-0.50488	-0.21429	0.88647	-0.21242	0.43071	0.21429	-0.15613	-0.14479	-0.85349	0.90287	0.73614	-0.36665	0.67627	0.34332	0.44067	-0.41622	0.11207
-6.0233	-0.77438	0.52522	-0.5135	-0.73579	-2.7543	0.88834	1.0959	-1.7958	-0.94624	-0.40918	-0.066979	0.55484	0.1154	-0.2707	-0.22718	0.1092	-0.55519	-0.49524	0.085344	0.4487	-0.61787	-1.3799	-0.47651	-0.40821	0.020491	0.43587	-0.52784	-0.44248	0.37595	0.4456	0.54132	-0.79759	-0.53249	0.57954	-0.2222	-0.45921	-0.42467	-0.010759	-0.50622	0.30421	-0.41503	-0.48889	-0.0038114	-0.096192	0.45399	-0.25664	-0.35532	0.05031	-0.37991
-1.3416	3.7545	-0.54979	0.44867	-2.0583	2.4865	2.9801	1.5386	-1.9152	-0.46013	0.22387	-1.0905	1.1528	-4.4124	-0.30975	-0.98818	-1.347	0.24881	-0.043638	0.023547	0.91842	1.3272	0.96734	1.302	-0.77341	0.0084998	-1.0776	-0.386	-0.37075	0.052266	-1.1973	0.62082	-1.0025	1.8149	-0.3129	0.65118	-0.94176	0.68111	0.17384	-0.62609	-0.43894	0.24327	-0.27429	-0.73011	0.31314	-0.071373	0.16716	0.16725	0.11428	-0.36071
2.7369	7.5133	2.3563	-2.1275	-3.0155	1.9096	0.16557	0.54632	-0.8318	-0.79129	-2.7402	0.11519	0.1444	0.62657	0.76196	0.10493	-1.1577	-2.5349	1.866	0.21852	1.1057	-0.70985	-1.7665	2.9397	1.0382	-1.3027	-1.4664	0.42435	-0.47974	-0.81314	1.1007	0.73248	-0.89803	-0.20506	-3.0291	0.14022	-0.44933	0.43116	1.3003	-0.46886	0.93803	-1.1895	0.73544	-0.33132	-0.62511	-0.39925	0.3907	0.49712	0.39378	-0.19961
-1.9583	4.6188	-1.0497	-0.95365	-1.0991	-2.6372	1.5003	-0.040783	-3.2598	-0.82838	-0.66993	1.4217	-0.42215	3.7261	-0.75517	1.1562	0.57482	-0.38391	-0.089644	0.87433	-0.86362	-0.47288	-0.21394	-0.23291	1.8142	-0.62593	0.64178	0.21216	-0.20308	0.83323	1.2256	-1.0992	1.2193	-0.39635	-1.6001	-0.78521	0.86888	-1.5053	-0.46642	0.54568	0.51685	-0.12157	-0.060876	0.82614	0.21215	-1.045	0.04188	-0.53875	-0.02854	0.66172
-8.5417	0.0041454	-0.074868	-0.59296	-0.6174	-1.9856	0.30379	0.60443	-0.49964	-0.65032	0.15684	1.085	0.077097	1.4876	-0.40776	0.9028	0.57782	-0.43075	-0.83494	0.59363	-0.07215	-0.29614	-0.23116	-0.78104	0.46906	0.088172	0.36781	0.34001	-0.034102	0.25354	0.73751	-0.1817	0.12601	-0.46644	-0.10177	-0.010351	0.39505	-1.1051	-0.71657	0.55195	0.075424	-0.82044	-0.71852	0.052765	0.055251	0.14285	-0.0084434	-0.39056	0.065785	-0.21808
-0.92356	-0.52252	-1.3547	-1.1337	-0.88481	-0.17125	-0.46376	0.13491	0.8661	-0.44226	-1.3332	-0.15754	-0.66899	0.19416	0.19593	0.2	0.58763	-0.19895	0.42385	-0.16025	0.17874	0.31626	-1.5896	0.32071	0.32728	0.30766	0.20585	0.65156	-0.011411	0.33064	1.0583	-0.75413	0.90391	-0.77369	-0.20115	-0.28881	0.14134	0.059339	-0.17021	0.38755	-0.052497	-0.58413	-0.70117	-0.21302	-0.4776	-0.54014	0.09456	0.075642	0.80377	-0.33813
0.94537	-1.6452	-2.7312	-0.025696	-1.7407	0.33032	0.4689	-0.36141	0.73962	-1.103	0.13726	-0.18381	-1.3647	1.5075	-0.33278	0.64337	-1.7241	-0.5447	1.425	-0.033352	-1.1612	-0.60908	0.52026	-0.46448	1.3819	0.90108	-1.5639	-0.15192	-0.6758	-0.099036	0.70561	0.56698	0.2501	0.27107	1.1282	0.2212	1.1909	0.0026052	-0.056911	0.38409	-0.27672	0.26276	-1.1168	-1.0328	-1.0688	0.28586	-0.71915	-0.14723	0.84837	0.55779
0.5466	-1.3896	-4.5335	-1.0786	-2.4815	0.32301	0.20397	-0.47722	0.69069	-0.35228	0.37688	-0.029042	-0.99919	2.2323	-0.053991	-0.095718	0.7563	-0.83238	-0.21961	0.51531	-0.40924	1.2169	0.86817	0.18715	0.36416	-0.84867	-0.54702	1.1895	-0.015142	0.23915	-1.4825	0.12789	-1.1959	-0.19681	-0.35572	-0.66215	0.56392	0.026858	0.27668	-0.82099	-0.36611	0.041499	-0.65198	0.4241	-0.25506	0.34222	-0.62861	0.3523	-0.14485	-0.34546
-6.9021	-0.83839	0.032788	-1.1604	-1.5029	-1.9136	1.0413	0.29649	-0.80023	0.028405	-0.22916	0.65388	0.0039908	1.6114	0.19877	0.8601	-0.22506	-0.61049	-0.40219	0.53253	0.042789	0.15375	-0.47631	-0.28016	-0.043703	-0.092111	0.25342	-0.092977	0.11435	0.25806	0.079295	-0.34519	-0.34257	0.021093	0.48195	0.035654	0.41708	-0.764	-0.23614	0.2908	0.10342	-0.81617	-1.2743	-0.27072	0.00065757	-0.036541	-0.28653	-1.1142	-0.33667	-0.42903
-10.552	0.93348	-0.23625	1.1576	1.145	0.97849	-0.06019	0.20269	0.41324	0.51425	0.46506	-0.69219	0.15771	-1.2636	-0.069341	-0.84457	-0.080413	1.382	0.55843	-0.30847	0.13181	0.31409	0.37813	0.78563	0.21539	-0.30112	-0.10322	-0.18689	0.18083	-0.088995	-0.42005	-0.54136	0.45256	0.35905	-0.97214	0.29453	-0.13426	0.22544	0.35153	0.52862	0.11016	0.13606	-0.21159	-0.30958	-0.012569	-0.6026	-0.48814	0.16902	-0.25578	0.44559
-9.4848	1.7867	-3.0083	2.1847	-0.3497	-1.4675	7.8885	4.5954	-8.5685	-0.1883	0.48557	1.3933	0.8633	4.5299	-0.25533	-0.88288	-0.24745	1.5108	-0.008511	1.0789	-0.97581	-0.30084	-1.1997	0.22411	0.57729	-0.40005	-0.63796	-0.15624	-0.62335	-0.47566	-0.5951	-1.3265	0.049272	0.57113	-1.2351	-0.064946	-0.10131	-0.53729	0.57901	0.19517	0.090255	0.14426	-0.44431	-0.18524	0.1073	-0.72911	-0.29875	0.10707	0.19182	-0.21877
-9.5231	1.7382	-2.9912	2.1618	-0.37417	-1.4815	7.8783	4.6074	-8.4888	-0.18672	0.50754	1.3917	0.83625	4.5517	-0.23349	-0.89618	-0.28086	1.4597	-0.0026977	1.0273	-1.0518	-0.29925	-1.2404	0.23331	0.59483	-0.42034	-0.6577	-0.15982	-0.61105	-0.50121	-0.65232	-1.3059	0.11129	0.57236	-1.243	-0.054497	-0.12041	-0.46264	0.59949	0.17973	0.037344	0.19939	-0.3902	-0.24223	0.11723	-0.76453	-0.25261	0.17569	0.25785	-0.16987
-10.498	0.42514	0.0057914	0.67428	0.55	0.65273	-0.67724	-0.28818	1.2921	0.33536	-0.083518	-0.55843	-0.050882	-0.40506	0.10571	0.047196	-0.0019894	0.58194	0.26816	-0.48272	0.31037	-0.013164	0.31244	0.22073	0.19048	0.083961	0.22005	-0.14924	0.24884	-0.0064653	0.15189	-0.16162	0.16294	-0.19165	-0.21869	0.35759	-0.075622	0.22906	-0.098398	0.12339	0.049884	0.039866	0.20383	-0.1526	0.058206	0.22777	-0.047433	0.21948	-0.027358	0.19617
4.2205	-0.95455	-1.2627	-2.021	-0.30733	-0.14978	0.58324	-0.7906	-2.0909	1.564	-0.35628	0.43722	-0.26592	-1.5405	-0.41676	2.1445	-1.2765	-1.2322	2.5949	-1.1481	-0.070301	1.2856	0.0054749	-0.72691	-2.1884	0.47714	1.5105	-1.0885	-0.20821	0.98798	-0.24232	0.32064	0.030451	-0.4701	-0.50305	-0.31467	0.45311	-0.78867	-0.14651	1.6096	-0.36291	0.026612	-0.028225	-0.31956	-0.51747	-0.26716	-0.059634	0.78557	-1.3364	0.20163
11.144	0.17529	3.6325	-0.85289	-2.2918	3.2607	-2.4952	1.4142	-3.2572	-1.3063	1.6007	-0.49284	0.43436	-1.42	2.0503	-0.37249	-0.10263	0.39677	2.0564	-0.63653	-2.5205	0.7963	-0.55336	-1.2424	0.52585	0.16497	1.3005	2.0038	-0.59003	-1.2264	1.7297	1.2537	0.48715	-1.2879	-0.56293	-0.81777	1.855	-0.4865	0.15827	0.68734	0.05159	-0.063841	0.63345	0.061393	-0.66864	-0.13053	-0.66685	0.098759	0.23898	0.34482
7.2976	-0.10606	0.87958	-0.93701	0.81697	-1.5016	-2.7755	-3.5504	-3.2606	-0.24268	1.369	0.095755	-0.3977	-0.046828	1.6693	-0.57802	2.1245	0.77328	2.0602	0.82323	0.21378	1.4673	-0.16392	-1.6231	-0.068374	1.7726	-0.36551	1.8886	-1.4965	-0.2487	-0.74555	0.90142	1.2836	0.92554	-0.16885	-0.029149	-1.2716	0.25347	1.7248	0.77485	0.43714	-0.12703	0.75023	0.082791	0.4463	0.60362	-0.7212	-0.23151	0.32721	0.91932
-2.9861	0.056298	1.8207	-1.0182	-3.0127	0.20694	0.61747	0.48346	0.45755	-0.97655	0.92545	0.50545	0.5531	-0.56716	0.39358	0.20187	-0.45412	-0.30698	0.29659	0.37925	0.14354	-0.0026673	-0.084298	0.0071903	-0.02182	-0.048293	0.15158	-0.37278	0.048272	-0.014361	-0.42587	-0.35107	-0.095012	-0.073842	-0.024147	-0.52912	-0.09508	-0.58536	0.0072894	0.011717	-0.18388	0.054869	-0.27652	0.48943	0.063322	-0.15711	0.043311	-0.53804	0.039084	0.15765
6.63	2.705	-3.6492	-1.5178	3.5968	-2.8168	1.8753	-2.1102	-0.70899	-0.15335	0.61204	2.5801	1.6408	-0.9394	-1.023	-0.28002	-0.43334	-1.5929	-0.54077	0.26155	-0.095554	-0.90001	1.4206	-1.004	-0.3327	0.30468	0.44365	-0.81677	-0.19959	1.3439	1.0152	0.63558	1.2037	0.64629	-0.4652	0.1362	-1.0323	0.31011	0.60836	0.27874	0.42776	0.25743	0.54737	-0.71315	0.8758	1.004	1.2452	-0.50646	-0.92882	-0.065982
8.9586	5.7409	-2.933	-3.2598	3.6332	-2.932	0.56991	-0.61575	0.15629	1.5083	0.33137	0.66094	1.7053	0.45145	0.2833	-0.79406	0.12473	-2.3097	2.511	-0.0053143	0.35093	2.3391	-1.4771	-0.3676	0.29018	1.1217	0.25268	-1.1011	-0.69476	2.3721	-0.065663	1.8226	1.5757	-0.54598	0.13873	-0.23311	-1.0103	-0.5231	-0.27174	0.78495	1.9258	-1.837	0.78748	-0.015224	-1.0154	0.2008	-0.23511	0.12991	0.60906	-0.20912
8.5429	6.1125	0.22745	-1.5747	-1.2217	0.60521	-0.92398	0.62282	1.4586	0.96923	2.2496	0.59047	-0.027237	1.6451	1.1594	-1.5511	2.194	-0.55995	2.005	1.3798	1.0125	0.93172	-1.6503	-0.49511	2.262	2.3066	0.69279	-0.51217	1.7685	0.8999	0.31261	1.1727	0.72983	1.7176	0.34913	-1.6495	2.1585	0.66863	0.73571	-0.62804	-0.80724	-1.0722	1.0311	0.8273	-0.56468	-0.54136	-1.1767	-1.1233	-0.24182	-0.11405
-4.2259	0.72876	0.90834	-2.2819	-0.5847	-2.1085	0.79861	-0.6163	0.858	0.6112	0.034376	0.29438	-0.71299	1.5261	0.94586	1.2798	-0.40694	-0.41378	-0.1548	-1.1463	-0.60845	0.52539	0.28113	0.24606	0.5283	0.11488	0.10139	-0.38764	0.88887	0.0033159	-0.45741	-0.45201	0.58324	-0.40914	0.61332	-0.8099	0.1412	0.0044331	0.40769	-0.48037	-0.18551	-0.052425	0.27131	0.72227	0.13817	-0.5842	0.43308	-1.0654	-0.094184	0.3152
-10.226	0.91877	-0.60528	0.97869	1.0263	1.5476	0.54108	-0.30716	-1.2998	-0.069304	-0.29108	0.16944	0.044795	1.2673	0.082008	0.47197	0.047831	0.12693	-0.31738	-0.082717	-0.05234	0.062889	0.2537	-0.74166	0.29468	0.20798	0.38501	0.19005	0.14019	0.49482	0.24083	0.028578	-0.12159	-0.54063	0.47094	-0.19573	0.34157	-0.27013	-0.37674	0.075066	0.18186	-0.24741	-0.55199	0.18553	0.061844	-0.1906	0.086299	-0.18245	-0.033975	0.045308
-10.206	0.96284	-0.66736	1.0945	0.91798	1.5194	0.77265	-0.31019	-1.8287	-0.26756	-0.4866	0.32699	0.15894	1.4576	0.067297	0.49089	0.12177	-0.086297	-0.42365	0.017555	-0.082811	0.029481	0.077703	-0.86883	0.31522	0.15914	0.44196	0.21288	0.054986	0.49939	0.20995	-0.090381	-0.11203	-0.5452	0.33806	-0.21805	0.37012	-0.38428	-0.40568	0.17121	0.18569	-0.26613	-0.5471	0.19823	0.072342	-0.11992	0.12588	-0.33183	0.08012	-0.075823
-10.332	0.7435	0.06607	0.72512	1.3258	1.4996	-0.49092	-0.25366	0.63906	0.34943	-0.0017285	0.12663	-0.19802	-0.051848	0.058773	0.046211	-0.059047	-0.43776	-0.24206	-0.072528	-0.026213	0.055951	-0.15843	0.00055559	-0.35719	0.32998	0.11496	0.12656	-0.099308	0.0428	0.23403	0.76524	-0.21235	0.034057	0.71169	-0.22724	-0.068909	0.17164	0.034917	-0.4363	-0.15595	-0.023861	0.12309	0.078928	-0.038658	0.062916	0.1377	0.070329	-0.04887	0.1521
-10.387	0.29726	0.16737	0.49101	0.67005	0.77369	-0.7068	-0.4857	0.92124	0.023102	-0.14348	0.053301	-0.14899	-0.12485	0.020234	0.2808	0.039793	-0.711	-0.38845	0.05034	-0.0072314	-0.079746	-0.20781	-0.094382	-0.2621	0.079354	0.029181	0.069122	-0.0020537	0.015947	0.38158	0.32961	-0.00078094	-0.26376	0.21702	-0.044124	0.099067	-0.049529	0.032616	-0.18772	-0.16913	0.093975	0.31765	-0.037773	0.048705	0.057936	-0.017149	0.23494	0.073155	0.12601
1.7123	2.0729	-3.0333	-1.867	0.89022	-0.89484	1.6348	-1.658	2.1451	0.56474	0.95892	0.32319	1.0324	0.4459	-0.035368	0.8264	1.5049	-1.7038	-1.4434	0.5595	-1.277	0.42616	-0.066422	0.4402	-0.22054	-0.38878	-0.92233	0.30464	-0.038697	-0.5076	0.11044	-0.68822	-0.22538	-0.32975	-1.3495	0.15057	-0.39266	-1.2059	-0.23	1.0658	0.68509	0.40381	0.00681	-0.24734	-0.34774	0.92403	0.6222	-0.21554	-0.15036	-0.60079
4.4045	6.1748	-2.9063	-0.22594	1.9859	-3.0339	-1.6121	-1.9262	1.865	1.2212	-0.2966	-0.63716	1.4855	-0.63283	-0.69756	0.54374	1.1512	-0.70677	-1.5973	0.90851	0.28352	1.0061	-0.90122	-0.55358	0.17372	0.19631	-1.0544	-0.73519	-0.4717	-0.31488	0.60195	-1.9026	0.47841	0.59893	-1.3662	1.1596	-1.0067	-1.1173	0.053725	0.30762	-0.45862	0.32141	0.83459	-0.54338	0.336	0.52169	-1.1116	-0.31126	-0.23422	-1.6585
-2.0263	1.961	0.2189	-1.0714	-1.5161	-1.4195	-0.15788	-0.47709	1.7892	-1.3966	0.15331	0.91804	-0.76245	-0.33535	0.82209	0.87003	0.36391	0.86085	-0.58921	0.4218	0.32113	0.021471	-0.86271	-1.4329	0.26314	0.16925	-0.21147	-0.084432	0.0067014	-0.37344	-0.84911	-0.93278	0.13489	0.38204	-0.91258	-0.31419	-0.62473	-0.31832	-0.14948	-0.6532	-0.17491	0.23059	-0.84555	-0.16464	0.37288	-0.37238	0.49756	-0.10442	-0.021509	-0.16729
4.8026	2.0456	-3.4681	-1.761	-1.4621	1.2419	-0.45537	-0.28775	0.18949	-1.1533	0.99326	0.045135	-0.11337	-1.3786	-2.8171	0.093617	-0.69006	0.028193	1.5915	-0.46367	0.16614	1.2872	0.13319	0.58325	0.0087005	-0.67947	-0.12399	1.6055	1.1467	-1.8811	0.67861	0.42418	-0.91534	-0.053464	-0.031304	-1.3953	1.5303	-0.21881	-1.1884	-0.46958	-0.013886	0.12939	0.67406	-0.057725	-0.29633	-0.48339	-0.65491	1.3763	0.31359	-0.0048926
3.9459	1.7897	-4.1035	-1.9433	1.3354	-1.3709	0.55798	-1.5623	0.84533	-1.1899	1.0426	-0.64896	-1.1048	0.57199	-2.1077	-1.4964	-2.3325	-0.82778	0.37373	0.31537	-1.2862	-1.911	1.8996	1.0828	1.4848	1.2801	-1.2751	-0.12536	0.82833	-0.138	0.076079	1.4809	0.85844	0.56389	-0.0038116	-1.4394	0.32929	-0.80509	-0.081443	-0.45943	-0.74162	0.71511	-0.71079	-0.33505	0.083218	-0.36394	-1.8687	-0.4014	0.73063	-0.69873
3.5408	1.5717	-3.1024	-1.4495	-1.3509	-0.86958	1.632	1.8655	-0.31856	-0.24251	2.3776	-0.22934	-1.1021	1.5798	0.87209	-0.87068	-0.10921	-1.2872	0.9048	-0.049543	-0.27315	0.36869	1.0609	0.8521	-1.4803	-0.74022	0.42029	0.87596	0.29789	-0.40165	0.84516	0.34622	-0.61599	-0.11544	-0.03807	-0.60678	0.63655	1.1637	0.72996	0.60521	-0.47125	0.37946	0.93692	-0.84144	0.41056	-0.30731	-0.23333	0.74101	0.13181	-0.27606
5.7465	-2.0579	0.049656	1.397	-2.3507	2.8726	-1.7831	-0.1901	-0.89584	-2.1879	1.2111	-1.1977	-1.2935	1.1617	0.66867	-0.16998	0.66254	-0.62956	-2.2133	-0.01729	2.703	0.50042	1.6544	0.18944	0.68894	0.95967	-0.1568	1.5202	0.35064	0.036894	0.55328	-0.76139	-0.53608	1.7538	0.36829	-0.2433	-1.1675	0.13615	-0.38731	0.65661	0.70519	-0.72985	1.3925	-0.42816	1.5346	-0.48069	-0.59091	-0.54471	-1.2605	0.46383
5.2663	-5.123	1.165	-1.2529	0.94146	1.2285	-2.3871	2.6345	-2.5063	1.7058	1.1999	-1.1371	-1.3185	-0.2155	0.41125	-0.14229	-0.76873	-2.696	0.61737	-0.32319	0.80545	-1.1022	2.0994	-1.9103	0.13509	0.98466	1.0835	0.97369	-1.116	-1.8163	-0.16876	-0.59283	0.17851	-0.25912	-0.24548	0.20868	-0.32138	-0.41072	-1.0518	1.8219	1.3292	1.6078	-0.8351	-0.75452	0.20915	0.77617	-0.14812	0.44257	-0.15866	1.4963
5.9244	-4.5919	0.90341	-0.55911	1.4735	1.0016	-4.0918	1.9401	-2.6234	-1.0888	1.6916	-1.4434	-0.57902	1.1868	1.2001	-1.3578	0.71237	-0.76553	-0.34049	-0.032615	1.637	0.2851	1.5083	0.74453	-0.21042	-1.2961	-1.1541	-1.717	1.3926	-2.0456	0.13917	0.71598	1.2544	-0.17437	1.0582	-0.33839	-0.19907	-1.0295	-2.3117	0.70256	0.092897	-0.2287	1.5869	-0.44713	1.3588	-0.99513	1.0364	-0.47593	1.2062	-1.4682
-4.1519	-1.4457	2.574	-1.7252	-0.031036	-1.6442	-1.6715	1.0067	-1.2717	-0.15016	0.36757	0.81351	0.43639	0.26385	0.38177	0.83069	-0.30612	-0.46427	-0.22996	0.42817	0.27524	-0.075313	0.56443	-0.41621	-0.96695	-0.68587	-0.24886	-0.05006	-0.71145	0.50269	-0.30182	0.65158	0.28759	-0.34673	0.11031	-0.6842	-1.0686	0.44519	-0.84299	0.065266	0.038923	0.040769	0.34941	0.48359	0.65817	0.063776	-0.36569	-0.30701	0.36884	-0.40886
-10.265	1.1144	-0.32228	0.94218	1.4514	1.3657	0.21721	0.19269	0.090173	0.48791	0.29331	-0.044708	-0.17654	0.32231	0.10256	-0.047129	-0.12581	0.18783	-0.18154	-0.1007	-0.066229	0.18872	0.11022	-0.08118	-0.23981	0.45176	-0.013572	0.19763	-0.019526	0.16392	0.17305	0.77855	-0.30557	-0.033633	0.95868	-0.23277	0.083456	0.3687	0.11917	-0.4596	-0.18212	0.035401	-0.066585	-0.035165	-0.031868	-0.37734	0.094096	0.31606	-0.19906	0.42313
-10.426	0.90689	-0.12983	0.95503	1.2784	1.5116	-0.20344	-0.15353	0.23427	0.38439	-0.057009	-0.03925	-0.14459	0.19854	0.026899	-0.1681	-0.024814	-0.26436	0.0073185	-0.018831	-0.10773	0.067775	-0.28549	0.037364	-0.20061	0.1792	0.0052505	0.047496	-0.057652	-0.097031	-0.0098732	0.24687	-0.10982	0.044186	0.23346	-0.10314	-0.093216	0.096705	0.10306	-0.21324	-0.10832	-0.0071533	0.12665	0.073305	-0.012798	0.012021	0.041814	0.0020297	-0.015892	0.13476
-10.367	0.80555	-0.15623	0.96231	1.1161	1.6976	-0.18786	-0.60189	0.21036	0.21744	-0.28102	-0.25142	-0.012525	-0.030481	0.16688	-0.05691	-0.046847	-0.27491	0.027274	-0.21567	-0.11181	-0.015452	0.027112	-0.16071	-0.092223	0.10615	-0.015186	0.051436	0.12326	-0.046841	-0.040921	0.052996	0.041662	-0.18165	0.15349	0.033002	0.00080664	0.21043	-0.024502	-0.14442	-0.049134	0.22121	0.3854	0.073348	0.045213	0.19415	0.21026	0.066114	0.096475	-0.06555
-10.427	0.36835	0.048078	0.58489	0.57724	0.77684	-0.45072	-0.30351	0.82284	0.07161	-0.20274	-0.025182	-0.11157	-0.082507	0.095284	0.2972	-0.0023823	-0.29367	-0.12977	-0.11931	0.11007	-0.1171	-0.11138	-0.023503	-0.12972	0.21139	0.11727	-0.024313	0.075203	-0.044847	0.28971	0.19737	-0.10132	-0.24154	0.19974	0.149	-0.021012	0.011727	-0.13499	-0.19024	-0.077573	0.0036594	0.32897	-0.03934	0.072352	0.35887	0.11657	0.2063	0.099434	0.028558
2.1851	0.57502	-2.5296	-2.289	0.40644	-0.05349	1.649	-0.81124	0.58827	0.98631	-0.35451	2.6501	0.55312	-0.64483	-1.1011	-1.0675	-0.34548	0.55697	-1.3258	-0.052255	0.097558	0.65995	0.94907	1.5299	-1.0235	-1.0779	1.2514	-1.5439	0.16952	0.0066491	-0.19434	1.2294	-0.76685	0.95046	-0.0012835	-1.2042	-0.25749	-0.62403	-0.37909	0.70107	0.23153	-1.5111	-0.42612	0.7787	-0.24269	0.51279	-0.75935	0.27869	0.13005	-0.34533
3.0218	0.106	-0.56227	-0.85527	-3.0422	1.8956	0.16056	0.69636	1.0504	-0.17337	0.66407	1.2391	-0.69376	-0.21924	-0.32497	0.44763	0.97423	0.22269	-0.013172	0.68654	-0.66745	0.41923	-0.37895	0.86383	-0.60716	-0.11612	-0.14092	-0.87409	-0.53262	0.78701	-0.60524	-0.53613	-1.1299	0.99922	-0.10171	0.71494	0.9269	-0.39077	-1.1124	-0.93343	-0.53271	0.11845	-0.095368	-0.54461	0.48065	0.25441	-0.40215	-0.32552	0.010023	0.90893
0.098565	-1.8193	-1.5215	-1.48	-2.2528	0.49624	-0.63354	-0.69179	-0.12208	1.9659	-1.0487	1.0486	2.1925	-0.16488	0.26822	0.66273	0.95129	-0.31138	-0.1427	0.42638	-0.1336	-0.13838	-0.7073	2.0325	1.3304	-0.88524	-0.12047	-0.52657	1.461	0.92715	-0.38794	-0.36317	-0.61817	0.36693	0.79326	0.61245	-0.0020578	-0.94829	0.48978	0.020819	0.50771	0.026895	0.60991	0.25698	0.67359	0.18498	0.28708	0.054324	0.099761	0.77694
-5.5564	0.095544	1.0947	-0.69873	-1.6879	-0.78837	-0.39454	0.17125	0.86332	-0.41197	-0.10883	0.6119	-0.18243	0.61314	-0.038228	1.0402	0.12956	-0.25316	-0.38651	0.34819	-0.19967	-0.021553	-0.34272	-0.25342	-0.27921	0.36531	0.51491	-0.086856	0.022455	0.38021	0.52414	-0.36251	-0.15159	-0.43565	-0.12379	-0.24344	0.35401	-0.64908	-0.21981	-0.034221	-0.049955	-0.057163	-0.048494	-0.27541	-0.11059	0.20296	0.14002	-0.20805	-0.23044	-0.29338
6.9747	-3.1426	0.78231	-1.1118	0.78473	-1.3619	-1.5963	-0.43705	-0.1876	4.1597	0.22358	0.30205	4.3025	1.7429	-1.5057	-2.9639	-0.96701	-0.85263	0.068284	0.48102	0.80587	-1.3368	-0.7224	0.13973	0.77716	0.22322	0.37839	0.63524	0.36305	-1.2907	-2.1643	-0.24853	-1.5117	0.29735	0.6521	-0.17334	-0.57329	-0.32256	-0.72015	-0.39994	0.71219	0.091951	1.233	-0.10428	0.62107	-0.24978	-0.28969	0.8562	0.61358	0.10592
8.7127	0.062106	-0.83104	0.43378	-1.2885	-0.44042	-1.9459	0.71302	-1.5038	5.3897	-1.3922	-2.7986	3.183	0.16834	-0.83283	1.7322	-0.28903	0.28836	-0.058556	1.2463	-0.99221	-1.7813	-2.7878	0.37625	-0.39662	-2.0202	-1.9049	1.302	1.4084	0.57544	-0.57772	-0.50559	-0.66665	0.26859	1.0486	-0.091615	0.57029	0.56407	1.0324	-0.73757	-0.066234	0.46925	0.63086	-0.53968	0.2166	1.0892	0.30977	-0.81356	-1.0013	0.0017136
2.8832	-1.2048	-2.8152	-1.5299	-1.4952	1.2682	-0.83913	-1.409	0.32969	1.9199	-1.188	0.65039	1.394	0.19793	0.67137	-0.0066218	0.26671	0.87586	0.89039	0.036922	-0.12511	-0.75313	-1.5856	-0.24953	0.75225	-0.80765	0.15191	0.39485	1.0112	-0.60672	-0.0027858	1.0621	0.57381	-0.05768	-0.33652	1.0117	0.28503	-0.048629	-1.1008	-0.88425	-0.12681	0.79587	0.14448	0.74926	-0.93208	-1.1046	0.57221	0.25831	1.2798	-0.33567
-4.5045	0.25835	1.0728	-0.80239	-1.1026	-2.4502	-0.51967	0.12162	-0.13673	0.3328	0.1618	-0.40044	0.028975	-0.17971	0.65621	0.75389	-0.31819	-0.24306	-0.10116	0.042043	0.54381	0.025902	0.065747	0.15298	-0.52509	-0.39149	-0.15576	-0.14968	0.12951	-0.029707	-0.18905	0.067021	0.26734	0.087186	0.38579	-0.73043	0.093772	0.32584	0.41644	-0.083114	0.13807	-0.050583	-0.00016416	0.07344	-0.087725	-0.13979	-0.57482	-0.31564	-0.22559	0.056154
5.5277	0.030401	3.5691	0.56527	0.66438	-1.0903	-0.75048	-1.2844	-1.0583	0.23602	2.8008	-2.4067	2.4186	-0.9378	-0.93356	-0.97143	0.16958	3.0255	-0.8091	-0.23079	-1.2107	-0.19688	-0.76023	-0.52376	-0.62713	0.13468	0.51895	0.036928	0.40558	0.59805	-0.091247	-0.19302	-1.1808	-0.91938	0.30173	1.0769	-1.0471	0.26232	-0.83801	1.2088	-0.52338	-0.28299	-0.63254	0.70794	-0.15741	-0.5814	-0.55261	0.88158	0.45246	-0.051932
6.2117	-1.5686	4.3638	-1.5327	2.0818	-0.29624	-0.26046	-3.1493	-0.99281	0.67611	1.1938	-0.43654	4.0057	1.231	-3.0676	-0.21222	-1.686	1.0949	-1.6141	1.8017	-1.3229	-0.39429	-0.64736	1.6517	0.46148	0.28945	0.98075	-0.66812	0.46694	0.89783	-0.935	0.9649	-0.014095	-0.48405	0.48119	0.87402	0.43719	0.3089	-1.734	0.5009	-1.4717	1.3297	-0.22479	0.16487	0.17696	0.13992	0.91984	0.68648	0.17827	0.26202
7.8555	-1.3472	6.2127	0.28714	-0.092108	0.60683	0.55373	-2.1896	-1.1474	-0.28828	-1.3763	-1.1626	-0.035103	0.019796	-0.74517	-0.38515	0.90327	1.5668	-1.8475	-0.89741	-2.8156	0.40386	0.32466	-0.23076	-0.24579	-0.061709	0.94061	0.95323	-1.6723	0.88259	0.087143	-0.2026	-0.98682	0.4123	-1.1614	0.019616	0.91787	0.64051	0.30651	0.093497	-0.89236	0.18015	1.661	0.32653	0.15674	0.69637	0.084243	0.42785	0.95723	-1.6283
-3.8462	-1.8955	3.7242	-2.2001	0.9157	-2.3558	-1.4792	-1.1945	-0.33486	-1.0497	-1.0537	-0.27688	0.42638	0.22065	-0.31909	0.42278	-0.020399	0.81583	-0.12803	-1.1311	-0.89874	-0.25068	-1.1261	0.072256	-0.73798	-0.19064	-1.0525	0.79679	0.24982	-0.81647	0.43758	0.21596	-0.64733	-0.021378	0.013745	0.44125	-0.62991	0.21398	1.0185	-0.14713	0.073654	0.93514	-0.70929	-0.097649	-0.73856	0.09139	-0.57918	0.21345	-0.54682	-0.63853
-0.19349	7.8379	0.25944	-0.16316	-2.4027	0.86377	0.88708	-1.1871	-4.1838	-1.3445	-1.9015	-1.2841	0.90409	-4.549	-0.14787	-0.76981	-0.61347	0.77793	1.5919	0.81112	0.91869	0.43977	1.5296	0.50529	-0.17439	-0.37367	0.23369	-0.6541	0.006872	0.19566	-0.42315	0.016155	0.26764	-0.074722	-0.39012	0.22835	-0.32943	1.0571	-0.63853	-0.913	0.047355	-0.01422	0.75739	1.0905	-0.049666	-0.11515	0.012979	-0.29154	0.28756	0.92497
-10.417	0.75287	0.075359	0.91148	1.2698	1.4057	-0.44451	-0.012409	0.72298	0.61872	0.15115	-0.30142	-0.11295	0.10113	-0.084408	-0.70148	0.0070741	-0.80678	0.038173	0.19895	-0.36201	0.032615	-0.1305	-0.28851	-0.32094	0.14672	-0.18003	0.33439	-0.054287	-0.15678	-0.062422	0.54943	-0.41889	0.066064	0.8186	-0.27515	-0.082322	-0.027896	-0.2642	-0.37635	-0.10181	-0.16764	0.056892	0.079838	-0.012588	0.22697	0.26271	-0.13114	-0.080223	-0.17453
-10.4	0.78411	-0.010291	0.93385	1.2577	1.4689	-0.4651	-0.31466	0.57338	0.55679	-0.05368	-0.41919	-0.095761	0.21705	-0.057857	-0.5899	0.01653	-0.95449	-0.051445	0.072794	-0.34281	0.017794	-0.070821	-0.48694	-0.3064	0.12298	-0.10071	0.36091	-0.019518	-0.065022	0.051017	0.66867	-0.41661	-0.13662	1.0128	-0.3211	-0.0061927	0.11589	-0.31264	-0.45219	-0.13309	-0.10017	0.14439	0.10454	-0.00921	0.21058	0.31754	-0.046497	-0.014137	-0.20432
-10.383	0.35701	0.080093	0.57345	0.60144	0.67992	-0.47733	-0.33068	0.80059	0.076313	-0.1166	-0.062036	-0.12858	-0.18315	0.062359	0.22238	-0.038513	-0.55896	-0.29623	-0.042783	0.061297	-0.10644	-0.12814	-0.034592	-0.24947	0.11004	0.00082614	0.033645	0.010446	-0.031656	0.36467	0.40403	-0.053393	-0.24851	0.3218	0.060578	0.025712	0.099503	-0.0075868	-0.29021	-0.17411	0.13571	0.41209	-0.052773	0.08919	0.15825	0.043862	0.35248	0.094323	0.14217
-0.1232	-2.8399	-3.2365	-1.1967	-2.84	0.61198	-0.20543	-1.7616	-0.49002	0.915	-1.0255	1.9869	-0.26556	-0.49711	-0.39855	-0.38406	-1.0736	0.099282	-0.35021	1.0671	-0.86548	-1.1051	-1.2932	0.68279	2.0076	0.036422	-1.0846	-1.0838	0.57064	0.2005	-0.2079	0.1639	1.419	0.40518	0.42427	1.2353	-0.13251	-0.2256	0.29201	-0.13014	-0.83884	0.091146	1.3313	-0.081918	0.29012	0.041954	-0.5803	0.10379	0.34295	0.48908
-0.38485	-0.99168	-2.9561	-1.3615	-1.6853	0.37629	-0.351	-1.5748	0.50405	-1.3586	-0.078778	0.4308	0.14201	1.3906	-0.42995	0.28371	-0.96026	0.38871	0.26669	0.63083	1.0717	0.90646	-0.48077	1.3244	-0.034837	1.6068	-0.51782	-0.40211	0.11838	0.69822	0.40036	-0.2202	0.81578	-0.25145	-1.6697	-0.89758	-0.046423	-0.27414	-0.058354	0.53436	-0.05691	0.0020107	1.0047	-0.20447	-0.096921	-0.19219	-0.091769	-0.050056	-0.018734	0.63309
0.49196	-1.567	-1.7315	-0.45149	-0.27249	-0.86352	-0.65951	-0.55806	0.69589	-0.29905	-0.31328	-1.4638	1.1976	-0.90445	-0.76449	0.52221	0.42374	0.026186	0.55559	1.509	0.03513	-0.96303	0.69565	0.53838	0.87797	0.66129	-0.54296	-0.57537	-0.50876	0.99071	0.30802	-0.41733	-1.2716	-0.14417	-0.8421	-1.3522	-0.10518	0.97722	0.54058	0.79589	1.1147	-1.4157	0.33174	-0.7761	0.11935	-0.11187	0.34203	0.077368	0.071711	0.83445
-5.812	-1.5789	0.45396	-1.7052	-0.54916	-2.2937	-0.37948	0.12552	0.24115	-0.69046	0.1065	0.093501	-0.5245	-1.4721	0.48454	0.063499	0.22567	-0.29194	-0.67415	0.12692	0.11641	-0.33277	0.010111	0.25977	-0.13218	0.13939	0.77356	0.095898	-0.12824	-0.32927	-0.36953	-0.50851	0.082103	0.043104	0.051826	-0.22748	-0.041534	-0.13539	0.16065	-0.35262	0.49548	-0.58375	-0.0013296	-0.87947	-0.08133	-0.54578	-0.049407	0.24167	0.38426	-0.32481
-10.383	0.70385	-0.069975	0.83663	1.1836	1.4316	-0.45189	-0.34426	0.42024	0.32537	-0.013198	-0.13287	-0.082926	-0.01973	0.059417	-0.10202	-0.0084499	-0.32322	-0.14763	0.016225	-0.14597	0.096298	-0.008799	-0.18093	-0.18379	0.037729	-0.0079403	0.13383	0.0047072	0.067218	0.078953	0.30077	-0.019499	-0.076614	0.27899	-0.13682	0.057399	0.073493	0.059874	-0.12064	-0.075696	0.076356	0.097784	0.014385	-0.02184	-0.17108	-0.014554	0.11207	-0.0084081	0.10711
-10.386	0.62845	0.08918	0.76114	1.1722	1.4823	-0.69428	-0.63232	0.67616	0.30695	-0.073258	-0.28228	-0.063813	-0.38016	-0.0083343	-0.27874	-0.051374	-0.73121	-0.11366	-0.025136	-0.13582	0.0513	-0.10048	-0.14096	-0.26313	-0.052317	-0.043092	0.11174	-0.041024	-0.016389	0.15216	0.4018	0.021019	-0.091876	0.33281	-0.1713	-0.0096188	0.19612	0.11762	-0.18054	-0.12678	0.14392	0.3036	0.077725	-0.020771	-0.063091	-0.0040587	0.085061	0.057567	0.069694
-10.378	0.59569	0.017262	0.88437	0.86786	1.3517	-0.27937	-0.52186	-0.076303	0.23021	-0.30489	-0.20317	-0.041305	0.03885	-0.13529	-0.42683	-0.062041	-1.357	-0.26691	0.13825	-0.25522	-0.14831	-0.50705	-0.17205	-0.40458	-0.31339	-0.11094	0.026777	-0.24192	-0.13649	0.16228	0.30172	0.12846	-0.15295	0.13513	-0.27217	-0.074597	0.13729	0.27963	-0.25735	-0.22174	0.25496	0.52116	0.2006	0.043612	0.045164	-0.013983	0.038446	0.1829	-0.083111
-10.346	0.28009	-0.046473	0.58905	0.45822	0.5111	-0.036099	-0.13871	-0.025415	-0.072045	-0.18028	0.090843	-0.047625	0.34492	-0.10558	0.024464	-0.026817	-1.1987	-0.51061	0.21194	0.0085407	-0.19522	-0.51009	-0.22412	-0.32611	-0.10968	0.14144	0.084428	-0.28565	0.016648	0.54177	0.64125	-0.18738	-0.34039	0.60051	-0.21068	0.0063149	-0.07042	0.091819	-0.397	-0.25145	-0.13124	0.1405	0.12518	0.044605	0.10441	-0.08195	0.08832	0.12115	0.080027
-10.32	0.71617	-0.16481	0.78709	1.2595	1.3832	-0.18729	-0.39456	0.12095	0.22899	0.11491	-0.16549	-0.024019	-0.26464	0.030864	-0.17797	-0.10801	-0.30072	-0.28387	-0.12831	0.11956	0.11858	0.064478	-0.041177	-0.28626	-0.012194	0.1813	0.13696	-0.18951	0.24082	0.29076	0.72394	-0.12668	-0.13653	0.60685	-0.25788	0.02007	0.23635	0.089567	-0.36635	-0.12766	-0.008019	-0.16563	0.11582	-0.016571	-0.32874	-0.084754	0.12441	-0.15395	0.34002
-10.304	0.82728	-0.097913	0.87241	1.3204	1.2247	-0.16083	0.082813	0.061451	0.2252	0.15314	0.148	-0.22431	-0.21214	-0.053659	-0.16863	-0.12603	-0.18524	-0.19407	0.047404	0.12303	0.11274	-0.34053	0.3364	-0.32282	0.12554	0.14436	0.0046461	-0.30185	0.064399	0.18519	0.69102	-0.18189	0.19247	0.35844	-0.19468	-0.13501	0.15124	0.2566	-0.31888	-0.20372	-0.17876	-0.17884	0.099736	-0.040765	-0.16815	-0.18046	-0.032364	-0.16903	0.32997
-10.319	0.83688	0.067792	0.77573	1.5371	1.2962	-0.3284	0.2403	0.51675	0.17162	0.33265	0.50797	-0.31631	-0.59616	0.038768	-0.034977	-0.041325	-0.038829	-0.22597	0.16976	0.058971	0.23529	-0.41144	0.5352	-0.47957	0.36828	0.059604	0.030881	-0.24525	-0.08351	0.077711	0.70381	-0.31557	0.40183	0.39004	-0.17981	-0.16695	-0.023319	0.20279	-0.24418	-0.21028	-0.29353	-0.22476	-0.0065594	-0.080286	-0.029175	-0.13479	0.0048232	-0.18174	0.31584
-10.353	0.35075	0.11285	0.45677	0.63145	0.56421	-0.71594	-0.44549	1.0728	-0.034516	0.13285	-0.11714	0.010879	-0.94567	0.029488	0.18453	0.069834	-0.15316	-0.26583	0.033256	0.028874	0.047673	0.093206	0.063955	-0.22065	0.031079	-0.17075	0.084347	0.17803	-0.0286	0.1799	0.11728	0.13901	-0.12923	-0.10652	0.16044	0.12017	-0.04908	-0.035778	0.01357	-0.099314	0.20289	0.28896	-0.24288	0.037416	-0.092395	-0.065819	0.37351	0.020635	0.18287
-8.5564	-0.62644	0.43314	-0.40232	-0.24574	-1.9679	-0.84947	0.71925	1.8965	-0.15983	0.32759	0.91653	-0.26924	0.16722	-0.67359	0.53063	0.61899	-0.40504	-0.91919	0.22686	0.098735	-0.20809	-1.0499	0.64089	-0.13678	0.4166	0.26944	-0.14916	-0.45827	-0.20407	1.2544	0.53679	0.28779	0.19514	-0.669	0.21572	0.032735	-0.71499	0.43285	0.34279	-0.45561	-0.30052	0.093478	0.036708	-0.23032	0.3183	-0.15168	0.15124	-0.026107	0.34727
-8.3564	-0.14217	0.0087398	-0.25828	-0.99216	-2.6501	-1.203	0.022271	2.5033	0.74994	0.064897	-1.1991	0.38095	0.12802	-1.1523	-1.339	0.86468	-1.071	-0.060016	0.33602	-0.41639	-0.53848	0.041277	-0.94248	0.265	-0.074938	-0.041209	0.56013	0.30715	-0.50028	0.82196	0.04031	0.13129	-0.49099	0.19286	-0.018496	0.65837	-0.6505	-0.7868	0.20692	-0.16932	-0.34838	0.2632	-0.0044366	-0.20753	0.55358	0.45287	-0.23899	-0.083338	-0.51104
-8.3048	0.079465	-0.42053	0.18487	-1.3329	-3.6135	0.077618	0.6561	2.0141	1.0898	0.76087	-2.2025	0.60904	-0.10224	-1.0592	-2.2339	0.74149	-0.34043	0.42385	0.24907	-0.44562	-0.38201	0.49755	-0.74765	0.37302	-0.35545	-0.26779	0.70469	0.16327	-0.37377	0.51768	0.14113	0.41231	-0.47304	0.30602	-0.089801	0.4283	-0.12466	-0.54969	0.10138	-0.11141	-0.14302	0.37774	-0.070955	-0.22049	0.061394	0.1818	0.16978	-0.22248	-0.2732
-9.5502	-0.342	-0.48283	0.070208	-0.91962	-1.7277	0.13188	0.3552	0.74064	-0.34265	0.14225	-0.025435	0.28087	0.26075	-0.50309	0.41382	0.62427	0.61658	-0.43973	0.07705	0.26341	-0.17317	-0.0503	-0.27874	0.49615	0.10514	0.59404	0.043766	0.16052	0.24248	0.82494	-0.42447	0.23243	-0.44621	-0.63899	0.40782	0.39879	-0.91675	-0.35772	0.74012	0.12457	-0.69339	-0.69125	-0.23309	-0.099674	-0.016977	-0.312	-0.14147	-0.078794	0.11371
9.0387	-1.072	0.75654	0.36241	-4.4806	3.9951	0.93184	-1.144	-0.199	-1.2	2.197	-1.1156	0.90248	0.47841	3.0816	-2.7918	1.726	-1.0725	-2.9894	-1.613	2.2434	0.50377	-1.049	1.1326	0.30041	-0.22484	-1.0722	-0.1435	-0.035616	-1.2016	0.67458	0.40672	-1.1814	0.042487	0.52796	-2.0676	-0.69656	1.044	-0.72857	1.7043	-0.018292	-1.2671	-0.33506	-0.74666	0.46051	0.052919	1.302	-0.47303	-0.79451	-0.25339
10.965	-3.1264	3.1602	5.9234	3.3471	-1.4355	3.2495	-4.9846	1.1914	0.25686	3.564	2.5807	-1.1202	0.74643	1.6361	-0.065226	0.61274	-1.1491	-0.38547	-0.057202	-0.14874	0.32241	-1.382	2.4858	1.5821	1.1164	-0.40683	2.5904	1.3283	0.40336	-3.0279	0.12315	-0.16503	-2.1257	0.28624	1.8403	-0.70387	1.1569	-0.96207	0.28098	-0.32379	-0.92664	0.9587	-0.99487	1.133	0.018362	-1.8814	0.10259	-0.82123	-0.7902
8.8174	-1.3067	-1.7323	-1.5019	2.9703	1.9956	1.3951	0.44703	0.090208	-2.3443	-0.13616	-1.2765	-0.0092931	-0.73113	2.356	0.35445	0.73941	-0.35776	0.5874	-0.10846	-0.26677	-3.0064	-1.8765	1.7186	-0.86719	0.93426	0.85865	-0.56265	2.1583	-0.19751	-0.53731	-0.22415	1.2112	0.83327	0.69472	1.2462	0.13128	-0.91541	-1.8406	0.28289	-0.45396	0.21131	0.62142	-0.41947	1.0331	0.21813	-2.0073	-0.018594	-0.93999	-0.28832
-1.599	-2.464	3.0247	1.512	0.72138	-2.9185	1.9082	-0.44709	-0.27342	-0.56337	-0.56544	1.4085	-0.34162	-0.91875	1.3125	0.64713	-0.64928	-0.68345	1.037	0.29513	0.26514	-0.18703	0.33792	0.40659	-0.45099	0.12949	-0.88312	-0.62731	0.44655	-0.23939	-0.75982	0.030961	-0.97163	-0.0068419	0.10013	-0.082614	0.48122	-0.11903	-0.84914	-0.85385	-0.056038	0.35728	0.27105	0.17	-0.35225	0.18356	0.35522	-0.26626	0.52789	-0.3601
5.4753	-3.7198	0.95503	-2.0741	-0.61227	1.6758	-2.6836	0.91875	-2.4958	1.6677	0.13301	0.91411	-2.2448	-0.76008	1.1249	-0.88778	1.2707	0.46002	0.29881	-0.33114	1.0899	2.438	0.7713	0.8195	-0.60526	-1.4367	-1.6045	-1.0339	0.047741	-0.38604	0.77188	0.069499	-0.080647	-0.80881	-0.16361	0.51066	0.47047	-0.21986	-0.11366	-1.3399	0.30861	0.22434	0.37981	0.46999	0.23678	-0.89564	0.36251	-0.91306	0.17115	0.49727
6.2925	-1.4927	0.64992	-0.50651	-0.49141	0.81945	-1.6959	1.5881	-1.0785	2.0894	-0.048998	1.4894	-1.5762	-1.5697	1.0703	-1.2412	1.6042	0.10397	-0.91612	-0.62255	0.87925	0.70608	1.3413	1.2051	-1.7381	-1.6459	-0.65415	-1.1618	0.21678	-1.1578	0.35183	-0.44753	-0.83286	-0.99815	1.1781	-0.83715	-0.22999	0.22716	-0.18276	0.22453	0.97383	-0.3327	-1.0054	0.87072	0.32686	-0.61149	0.11696	-0.18878	0.79348	-0.12513
4.9983	-2.1503	-1.3031	-1.4107	2.5558	0.10662	-0.37089	2.0311	1.4194	0.87046	-2.2104	1.0126	0.73981	-1.5924	1.8336	-0.27804	-0.72979	1.9904	0.71309	0.55252	0.74987	-0.16989	-0.43276	0.51754	-0.86794	0.92999	1.406	0.34044	-0.63911	-0.76107	-0.62462	-0.58886	1.16	0.98804	0.33464	-0.078927	-0.49758	0.70889	-1.2174	0.298	-0.048184	-1.3688	-0.41678	0.7379	-0.79522	0.40861	-0.70363	0.68615	0.64628	-0.35892
-4.1893	-1.8976	2.2806	-1.567	-0.74916	-1.3353	-0.1377	0.8338	1.03	0.033394	-0.26768	-0.2245	0.36429	0.44769	0.90961	0.85584	-0.62752	1.3245	0.63915	-0.90309	0.57348	-0.058677	0.83775	0.38103	0.32468	0.60821	0.41725	-0.91293	0.43616	-0.0086303	-0.55067	-0.63116	-0.58649	-0.48681	-0.19896	0.43675	-0.49064	0.83107	-0.67097	-0.13404	0.15885	0.34852	0.46754	0.28478	0.20568	0.37351	0.40633	0.3807	0.5255	-0.71566
2.6691	1.8759	0.36975	0.023228	-3.283	0.63143	-0.58212	1.5775	1.2923	1.5798	0.075668	1.1541	1.279	0.81941	-0.48991	1.1771	0.28055	0.91566	-0.69812	1.3201	0.90391	0.25527	-1.1281	-0.060496	1.5085	1.0957	1.2051	-0.2272	1.0544	-0.047997	-0.038341	1.635	-0.17046	0.079887	-0.27955	1.6466	-1.6487	0.49792	-0.77136	-0.21534	-0.72768	-1.024	0.2352	0.44563	0.24176	-0.70579	0.99015	-0.6528	0.4023	-0.7916
2.5492	2.2042	-1.8404	-0.5653	-3.3927	-0.22095	-2.8899	1.0806	0.57854	3.5235	-1.4695	1.8123	0.85236	0.16226	0.11211	0.65544	0.084053	0.1426	-1.245	3.9497	0.95088	0.80149	-1.0597	0.55856	1.783	1.0319	0.92951	0.18207	0.53076	-0.87911	0.02986	1.4495	-0.27646	1.7016	-0.075092	-0.47056	-1.6522	0.20906	0.35597	1.2509	0.2171	0.50947	-0.32577	0.84474	-0.10395	-0.16838	-1.0635	-0.092854	-0.1041	-0.78614
1.7632	-1.0289	-1.4309	-0.47113	-3.1941	1.5426	-0.579	1.0574	1.667	-0.030585	1.0562	1.6521	-0.5017	1.3449	0.68353	0.37622	0.86229	0.86533	0.70726	1.594	1.3705	0.63691	-0.28017	0.23628	-1.6018	0.16948	-0.054993	0.50049	-0.11962	-0.66166	0.26454	0.01992	-0.36978	1.6203	-0.9826	-0.030908	-0.11356	0.16427	0.015976	0.95097	0.33435	-0.87575	0.55213	0.12864	-0.053155	-0.28268	0.42502	-0.13253	-0.16157	-0.31403
-5.6725	0.48408	0.26188	-0.96904	-1.1552	-1.9784	-0.43456	-0.15548	0.3526	-0.17164	-1.0164	0.51955	-0.57097	0.32959	-0.086767	1.3511	-0.2672	0.13098	-1.0597	0.6427	-0.088745	0.081307	-0.84833	-0.30411	-0.33395	1.3214	-0.28095	-0.011283	0.59082	-0.033825	0.1122	-0.56631	-0.30657	0.12763	0.23664	0.062453	0.22543	-0.61196	-0.48511	0.32153	0.00056899	-0.39951	-0.21382	-0.39153	0.18369	0.36194	0.4476	-0.24903	0.042118	-0.53101
-10.437	0.68826	0.037823	0.86763	1.1158	1.3067	-0.27562	-0.031204	0.33438	0.33887	-0.066723	-0.01527	-0.12259	-0.18103	0.12684	-0.063426	-0.2675	-0.1246	-0.0089308	-0.30291	0.15555	-0.01908	-0.33472	0.67504	-0.25621	-0.0033321	0.077151	-0.2879	-0.32698	-0.13161	0.15409	0.22229	0.34492	0.15623	-0.39691	-0.080282	-0.24169	0.53251	0.62928	-0.20816	-0.2343	0.42818	0.59223	0.098205	0.02126	-0.14518	-0.17589	0.40102	0.0051963	0.41812
-10.498	0.78154	0.053235	0.84419	1.3267	1.1973	-0.22121	0.53752	0.5816	0.55187	0.19486	0.29677	-0.2596	0.3444	0.028544	-0.092143	-0.11184	0.037351	-0.046912	-0.037406	-0.10103	0.040272	-0.43558	0.6372	-0.23474	0.295	-0.053965	-0.12417	-0.28108	-0.25377	0.035896	0.32133	0.0062903	0.43912	-0.13428	-0.10948	-0.24236	0.13347	0.39052	-0.17118	-0.19831	0.060032	0.18457	-0.019887	-0.023051	-0.13197	-0.12203	0.15148	-0.1167	0.31013
-10.366	0.90657	-0.13211	0.88298	1.3516	1.286	-0.1355	0.21685	0.17847	0.21846	0.28914	0.19863	-0.075511	0.056031	-0.031104	-0.050543	-0.047597	0.29953	-0.14795	-0.0002275	0.0099695	0.18661	-0.02278	0.2366	-0.12408	0.21278	0.12317	0.068743	-0.13051	0.074286	0.064797	0.36535	-0.053621	0.14941	0.20069	-0.15349	-0.0062764	-0.007598	0.1436	-0.043346	-0.058402	-0.22285	-0.39303	-0.043406	-0.079747	-0.37061	-0.17888	-0.019549	-0.2579	0.34872
-10.352	0.26227	0.092925	0.53882	0.50262	0.46263	-0.65607	-0.37026	0.90986	0.07605	0.13695	-0.48463	0.079078	-0.8572	-0.079294	-0.23786	-0.031601	-0.24269	-0.069748	-0.095883	0.24208	-0.024866	0.084663	0.19756	-0.10558	-0.29714	0.095844	-0.030337	-0.038166	0.044988	0.27359	0.19736	0.23814	-0.20726	-0.076161	0.098161	-0.02885	0.13972	0.14473	0.034781	-0.093162	0.041818	0.11467	-0.098449	0.038564	-0.18636	-0.30794	0.25515	-0.0451	0.29641
12.229	-0.85999	1.4594	2.7053	3.1437	-0.28707	0.72369	-2.2575	0.78353	1.0815	-2.1064	2.5733	3.9359	-0.093713	4.8943	-2.2141	0.43839	0.35686	-1.7859	-0.41656	-0.73006	2.9539	1.255	-0.30019	2.4371	-0.20848	0.79683	-1.091	-0.96595	0.015524	1.4495	-2.5937	-1.4537	-0.7644	0.77901	-0.537	-1.2655	-1.0842	0.39679	-0.91688	1.1491	-0.52359	0.73873	0.36193	-0.58261	0.1086	-0.56741	0.80159	-0.98116	1.6337
10.065	-1.6437	-0.59125	5.1107	1.52	-0.11797	0.27764	-2.5754	0.94003	-0.12367	0.061787	3.0999	3.7199	-0.69194	0.27725	-0.12608	-2.1287	0.69606	0.63358	-0.62243	-0.60016	-0.55718	0.088348	1.6841	-0.4333	-0.54105	-1.133	-0.23191	-0.9357	-0.32524	2.8138	-1.3129	-1.1277	1.126	0.95207	-0.36771	1.033	-0.5967	-0.68299	0.52825	-1.2974	1.9501	-0.6427	1.011	1.6475	-0.7264	-0.66354	-0.78598	-0.78003	-0.086463
4.1704	-1.0956	-1.7099	0.11297	-2.6416	1.5385	-1.6275	0.94405	0.46373	-0.53368	0.081556	1.4198	1.2424	0.54549	-0.27589	0.37037	0.84114	-0.48195	0.89704	0.32367	-0.39105	0.84739	0.44604	-0.25114	-1.0961	-0.0068619	-0.5634	0.56967	-0.30091	-0.68178	-0.39362	-0.76181	0.034298	-0.14978	-0.84385	1.5052	-1.236	0.28594	1.3355	0.59673	0.54432	0.55064	-0.43848	-0.29406	-1.2273	-0.46454	0.24667	-0.31377	-0.25307	-0.25742
-6.3975	-0.93585	0.58383	-1.3933	-0.83256	-1.9892	1.1247	0.34975	-1.1377	-0.51784	-0.41666	1.1259	0.23032	1.2652	-0.12313	1.0052	-0.05916	0.16516	-0.40625	0.38958	-0.25931	0.12208	-0.97361	-0.80989	-0.618	0.5291	-0.18373	0.17455	0.35348	0.080617	0.025618	-0.58389	-0.83582	-0.13131	0.32252	0.0536	0.10733	-1.0881	-0.55932	0.36505	0.12379	-0.59996	-0.9242	-0.048409	-0.047419	0.20768	0.12811	-0.74574	0.028945	-0.65155
7.3553	-2.2535	0.47499	4.3551	5.9258	-1.7749	-1.2873	-2.292	-1.3682	-0.36905	2.0711	-1.7209	0.52539	-0.066763	-2.9428	4.2095	1.6665	-0.34915	1.7712	3.6135	2.3623	-0.69749	0.62044	1.4785	-0.57847	-0.059719	-0.24328	0.34434	0.1851	-0.81172	0.95137	-0.66648	1.1727	0.37181	-0.34194	-0.9734	-0.61755	1.2913	0.13543	0.34927	-0.37887	-1.387	-0.33872	0.14983	0.43259	-0.42462	0.27876	0.38476	1.2008	0.83338
5.6302	-1.5417	-2.907	0.060751	-1.0799	1.7511	-0.83454	-0.26628	-0.2032	-0.20202	-0.50194	-0.28367	2.2062	-1.4611	-0.65662	2.0919	1.2258	-0.50094	0.57835	-1.0442	-0.086144	0.49969	0.46223	0.81868	-0.30421	-0.43571	0.21804	-0.39463	-1.1764	0.30182	-1.0609	0.1169	1.3502	-0.53541	1.082	-0.3855	0.046224	1.165	1.1468	-0.0269	1.0884	-1.603	-0.70258	1.1802	0.39931	-0.017667	0.2152	0.083977	0.2666	-0.21167
4.6272	-1.574	-2.0957	0.35984	-1.5065	1.3396	0.060086	0.22399	-0.426	-1.4776	-0.50023	-0.61114	1.001	-2.4051	-0.78865	2.2606	-0.52486	-1.1108	-0.61511	-2.072	-1.2554	0.68801	-0.12542	0.18819	0.81168	0.59648	0.16298	1.73	-1.1528	0.53457	-1.5862	-0.10204	-0.033898	-0.45514	-0.9595	-0.74786	1.2575	1.4397	0.87	-0.28448	1.0471	-0.75704	-0.45395	1.116	-0.78482	0.7056	-0.89258	0.18897	-1.1498	-0.58168
-6.4013	-1.6217	0.54428	-0.98175	-0.6173	-2.3048	0.55836	0.050255	-0.33726	-0.81871	-0.47893	-0.22119	0.20392	-0.89099	-0.32038	-0.5709	-0.09667	0.045832	-0.58079	-0.21601	0.5486	-0.1482	-0.99019	0.067169	-0.12524	-0.14395	0.38707	-0.21298	-0.20408	-0.38323	0.24849	0.15323	-0.50336	-0.15319	0.14096	0.23872	-0.095725	0.020657	0.34581	-0.23649	-0.11565	-0.53	-0.45356	0.12203	-0.086967	0.30149	0.2889	0.02862	0.38488	-0.070066
5.1211	-1.6805	2.2634	-0.94046	-3.1733	1.7789	2.4167	-1.0416	-0.40526	-0.52182	-3.2741	-1.6901	-1.2784	0.48298	-0.39658	-0.9953	-1.3683	-0.76913	-1.2218	1.3089	-0.49398	2.0616	1.6619	0.15856	-1.9337	0.66707	1.5661	0.92525	2.089	0.2674	0.55928	0.99721	-0.18128	-0.1395	-0.87619	0.48447	-1.049	0.96497	-0.17456	-0.3695	0.34731	-1.4259	-0.63481	-1.4315	1.1837	0.34201	0.22975	0.70299	-0.070969	-1.4545
11.35	-0.47032	7.6101	-1.9833	-1.8746	3.1856	1.6861	-2.199	-1.9021	-0.14459	-3.136	0.9482	0.91339	-0.51587	-0.41003	-2.9541	-1.616	-0.069753	0.30144	1.1888	0.61384	0.67959	-0.7467	-1.7476	3.0769	2.2766	-0.49648	0.97941	2.7241	0.26045	0.58384	1.5047	-0.49898	-1.2738	-0.95963	0.21869	-0.10266	-0.70454	0.10691	0.23316	1.0491	-0.094425	-0.76732	-0.26727	0.24734	0.15539	-1.611	2.0385	0.23612	1.58
7.7239	0.46092	6.1719	-2.3566	0.64799	-0.84867	-1.1511	-1.8237	-1.5116	0.83327	-0.33906	-0.25475	-0.06488	0.63557	0.088072	-2.2887	1.1158	0.61735	1.3363	0.25972	-1.3909	0.37132	-1.4929	0.77863	0.10586	0.62819	0.13767	0.46813	-2.3019	1.9876	0.99289	1.2881	-0.70302	1.2562	-1.3212	0.36876	1.5873	-0.87442	0.80341	1.0044	-0.85466	-0.36783	-0.040729	-0.29342	1.2977	-0.52697	1.5118	0.96437	2.1071	0.41976
11.015	7.0179	-1.3116	0.37304	-0.80267	-1.4905	-1.8049	1.0633	-0.43032	6.1542	0.030526	-0.89226	-2.1829	-0.19853	0.89198	1.6803	-1.9177	0.9819	-2.4444	-0.25267	-1.4028	-1.0852	-0.94797	-0.067006	-2.0846	-0.18888	-0.69177	-0.20389	0.034569	-1.2463	0.88902	0.84094	0.23432	-2.1791	-0.78809	2.0549	0.5332	0.43079	-0.63175	0.571	-2.2219	-0.28674	-0.46055	-0.44995	-0.68725	-0.1082	0.68073	-0.3602	-0.73029	1.682
5.0665	-1.0108	-0.058851	-1.5108	-1.5748	0.94222	0.6423	0.47934	0.80268	3.0178	-0.69025	1.1208	2.1679	1.1934	-0.50442	0.58264	1.0348	1.872	-1.7897	-1.2486	0.78318	-1.922	-0.64662	-0.081276	-1.462	-0.40411	-1.4135	1.2039	1.0004	0.33922	-1.0947	0.36802	-0.69633	0.788	1.1249	0.10257	0.29379	0.59007	0.61283	0.34851	0.87394	-0.76968	-0.76748	0.83208	1.3139	0.29374	0.25425	-0.28019	0.95027	1.5395
8.6584	3.0648	-0.95568	-2.2757	2.5771	-1.087	0.24861	1.1552	0.94006	2.6385	2.3342	0.3114	-0.24206	2.3734	0.0029275	0.9042	-0.18427	-0.25966	-1.7268	-2.0571	1.5317	2.1955	-1.1729	-0.57882	0.52292	-0.5365	0.50036	-0.80008	0.27882	-0.31972	-1.8246	1.3861	-1.4611	0.45329	-1.2769	1.1199	1.2504	-1.0925	0.85327	0.18263	-1.2538	1.116	-0.7905	0.21452	0.36451	1.2927	-1.065	-0.47831	1.7106	0.037018
-2.4755	1.5676	2.3363	-2.8249	-0.17981	-2.5804	-0.035245	-0.23858	0.60873	-0.37851	0.25681	0.40161	-0.021096	1.0981	0.22913	0.52176	-0.43588	0.57238	1.0505	-0.43549	0.19534	0.086396	-0.49955	-0.24889	0.0021504	-0.3261	0.17281	-0.17796	0.69324	-0.63449	-0.34362	-0.75508	0.2349	-0.24084	0.69062	-1.0181	0.23004	0.62153	0.31754	-0.075776	0.048547	0.82936	0.63977	0.74611	-0.1922	-0.14589	-0.11985	0.49385	-0.37664	0.34004
6.3278	0.7672	3.6853	-0.57943	-2.2816	1.8404	2.2347	-3.7348	-0.32529	-1.1318	-1.997	-1.1536	-0.57637	-0.26577	0.15238	-0.037219	-0.75126	0.14918	-0.67972	-0.66964	-0.62173	0.013675	1.7031	0.47332	-0.52849	-0.29904	1.0249	1.1571	-0.53776	1.7734	0.83105	-0.91662	-0.19542	0.61228	-1.405	0.38422	0.78371	0.28869	-0.70731	0.095266	-2.1332	-1.404	-0.013501	0.44653	0.93103	-1.083	1.221	-0.0082719	-0.44454	0.30266
12.316	-1.8169	5.3034	5.565	-1.8841	2.2186	3.8689	-4.2625	0.4415	0.47243	-0.42585	0.82831	-0.99858	0.49901	-1.4234	0.34339	-0.92844	-1.3953	-0.42214	-0.38608	0.2057	-0.060717	1.6703	2.3642	-0.92428	-1.7878	0.049822	-0.66592	1.2994	0.29972	0.021331	0.10907	0.4842	-0.47024	0.19092	-0.56045	1.0415	-0.99637	-0.31449	1.0604	3.7843	0.67693	-1.3858	0.117	-2.1962	-0.1728	0.63255	1.5469	0.16698	0.24692
5.9016	-1.1485	-1.1528	-3.0037	0.80073	0.78609	3.9655	1.4124	0.75864	1.8256	-3.6735	-1.4471	2.2633	-0.92715	2.1649	0.38667	-0.2264	-0.84731	-0.92326	-0.88556	1.4038	0.40895	-0.2104	0.32748	0.66402	-0.96308	0.030476	1.9088	-0.063787	-0.41815	0.063141	1.5614	0.76734	0.65563	-0.23198	-1.2261	0.88219	-0.35165	0.1333	0.079283	-0.43155	0.47114	-0.056809	0.031701	1.5401	0.1322	0.10818	-2.0595	1.6779	0.35353
0.098619	-1.4322	3.9237	2.5831	-0.558	-1.5997	2.0138	0.90883	0.7467	-1.0665	0.23015	-0.11871	-0.041064	1.6247	0.34674	0.64067	-0.26873	-0.4823	1.1399	0.0021621	0.21558	-0.027467	0.823	0.29174	-0.07773	-0.48695	-0.10649	-0.68637	-0.010369	-0.11409	0.39056	-0.25848	-0.33034	0.17581	0.94126	-0.40689	0.72159	0.79763	-0.52196	-0.95574	0.5168	0.33343	-0.24311	0.89593	-0.44165	0.13184	-0.84374	0.68156	-0.064909	0.18477
0.15675	-2.3912	-0.68887	-0.043355	1.6993	-0.52941	0.47856	0.34006	0.047194	-0.57307	-1.399	0.73054	-1.5897	1.6311	-1.9004	0.4524	-0.4378	1.9594	0.56608	-2.3304	1.4481	-0.03009	-0.17327	0.48259	0.67619	1.4459	-0.19885	-0.16091	-0.14297	0.26791	-0.35927	0.97104	-1.0731	-1.2359	0.71443	0.14869	0.93113	-0.62416	0.40825	0.07672	0.12775	-0.35744	0.90886	-1.0907	0.17751	1.173	0.29254	-0.77124	-0.18613	-1.1307
-1.9684	0.40777	-0.40229	-0.64435	-0.88735	0.29784	-0.56489	0.090743	1.0826	-0.27787	0.69879	-0.096627	-0.35184	0.34121	-0.29306	0.89609	1.194	0.068513	0.22563	0.11195	0.29337	0.098094	0.3932	-0.91789	0.0035977	0.6161	0.94933	-0.022678	-0.58709	0.83697	0.43172	-0.2503	0.1997	-0.53456	1.3147	0.43854	0.22603	-0.25195	-0.18579	0.86707	0.29939	-0.40956	-0.20836	0.0051239	-0.55021	0.63364	-0.20516	0.30261	-0.027235	-0.035941
-2.1686	0.12697	-2.3778	-0.62564	0.11999	-1.2706	-1.4797	-0.67049	-0.11124	-0.56361	-0.40946	0.7713	-0.74003	0.22829	-0.036206	0.19635	1.435	-0.65266	0.78795	0.95662	-0.5244	0.63757	0.5903	-0.73132	-0.44906	0.49971	2.0865	0.36688	0.41812	-0.75722	-0.032431	0.83862	-0.12952	-0.77534	1.1915	0.84633	0.95638	-0.33091	0.1239	0.69316	0.33151	0.77457	-0.1597	1.6226	0.2712	-0.034277	-0.08042	0.28484	-0.41949	0.64954
-6.6802	-0.21228	0.34719	-1.4022	-1.2202	-1.5325	-0.22354	0.15312	-0.01249	-0.29702	0.18279	0.60069	-0.16319	0.19136	0.47722	0.47123	0.31796	-0.59293	-0.11428	0.2163	0.5025	-0.39779	-0.46356	-0.18631	-0.58626	-0.35953	-0.087516	-0.28985	0.34305	0.26626	0.23839	0.21192	-0.2274	-0.26614	0.2411	-0.61264	0.48606	-0.012294	0.018039	-0.52681	0.16871	-0.47342	0.14679	0.0036621	-0.1264	-0.22513	-0.096493	-0.10208	-0.088611	-0.044929
5.2666	-0.63004	-3.1381	-1.8389	3.2599	-0.46989	2.7211	-1.0725	-0.2274	-0.48249	-0.12304	-0.48699	-0.31359	-1.8856	2.025	1.5245	0.90722	-0.21615	-2.1399	0.3021	-1.0728	-2.9027	-0.43952	0.23796	-1.065	0.45944	-0.083769	1.5255	0.75331	-0.33138	-0.82795	0.4074	-0.28123	2.1388	-0.85864	0.42462	0.18875	-0.27236	-0.1492	0.23138	1.3273	0.055803	0.10741	-0.095367	-0.56303	-0.68205	-1.1339	0.41899	-0.81945	0.056676
3.4123	-4.0819	-2.0612	-1.156	-0.7951	0.75071	0.20092	-0.33448	-2.5899	0.13392	-0.72356	-1.1044	-1.0134	-0.26924	1.651	1.1009	2.596	-0.45303	0.64905	-1.9823	1.9689	1.4953	0.29324	0.028478	-1.836	-0.74433	-0.80724	-0.48316	0.29084	-1.0212	0.72048	-0.33271	-0.59137	1.1162	-0.56879	-0.016188	0.74211	0.14358	0.43625	-0.21208	-0.075827	-0.31204	0.42417	1.1612	-0.37948	-0.089877	-0.67719	0.31061	-0.1004	0.51711
4.0995	-3.0999	-1.8475	-1.1674	-0.60111	0.2059	0.042787	-1.4356	-2.3941	0.59755	-0.59097	-0.22214	-1.147	-0.51215	0.90164	-0.20987	1.3368	-0.34145	-0.40239	-0.59571	1.1763	0.2849	0.35341	-0.65952	-0.15535	-0.23235	0.55074	-0.13273	0.87489	-2.1621	0.47186	-1.6847	1.1102	0.87953	0.065665	0.89074	-1.0578	0.50213	1.3114	-1.0911	0.61288	0.0082199	0.33384	0.062439	0.2273	0.63083	-0.42861	-0.41615	-1.3298	0.21271
-5.9444	-0.41004	0.95401	-1.812	-1.1864	-2.1507	-0.30586	-0.22127	0.96219	0.58665	-0.19605	0.13034	0.16683	-0.13893	0.57459	0.7116	-0.41537	0.97142	0.30799	-0.45141	0.60224	0.2675	0.32146	-0.2382	0.25895	-0.10392	-0.099445	-0.3056	0.74083	-0.096977	-0.14137	-0.11539	-0.2072	-0.17657	-0.76065	0.30019	0.20876	0.0098009	0.2539	0.62423	0.017701	0.079355	-0.13103	-0.058749	0.091001	0.0078204	0.083674	-0.33668	0.047928	0.018252
4.051	-2.5593	-1.1419	-0.79066	1.5079	0.62759	-2.666	-2.3281	-2.5007	2.1705	0.8833	-0.36176	1.8696	0.23963	1.6297	2.0818	0.96359	0.2336	-0.22771	1.7151	1.1549	-0.093163	-0.15907	-0.55726	0.95638	-0.19974	0.44512	-1.1319	0.13281	-0.012027	-0.65796	-0.2151	-0.24798	0.092599	0.13047	0.094411	1.3146	1.0967	-0.26109	0.6189	0.055298	-0.15101	0.17988	1.0999	0.38467	-0.71727	-0.96337	-0.35342	-0.59335	0.38606
8.1589	0.48013	0.37249	1.0532	-2.421	3.502	-2.7986	1.6013	-1.2522	-0.89765	2.3631	-1.0433	-0.17076	-0.050627	0.93291	0.77313	-0.45078	-0.85524	-0.97672	-0.44993	0.18026	0.35131	-0.42254	0.15368	-0.40256	-0.17262	0.84443	-0.72976	1.2015	1.6723	-1.0793	0.74819	0.27328	-2.2883	-1.2462	0.33946	1.1664	0.83822	-0.98433	-0.16374	-0.80226	-0.13926	-1.5383	2.5669	0.66661	-1.7315	0.7152	-0.20259	-0.29126	-0.58636
5.3607	-0.94511	-1.8682	-0.29782	-0.76262	2.5237	-1.6703	-0.62741	-0.66473	-2.2687	2.712	-1.8874	0.61835	0.23896	-0.51321	2.4514	-2.8771	-0.78234	0.061284	-1.6688	-1.1391	-2.0955	-1.7924	1.6255	2.6217	0.793	0.079276	0.16582	0.88951	0.47407	0.28649	-0.20593	-0.63614	-0.90574	-0.35617	-0.3993	-0.44355	0.4207	0.86875	0.7785	1.0377	0.7876	-0.16043	1.0409	-1.1175	0.62145	0.056163	-0.54801	-0.60159	-0.46458
-3.3511	0.17576	1.1406	-1.5862	-2.3039	-0.20649	-0.6404	0.47706	0.54612	0.15422	0.076863	0.055301	0.43395	0.1087	0.15229	0.91587	-0.62283	-0.11442	0.044359	0.1698	-0.22461	-0.2649	-0.79619	-0.33329	-0.48559	0.47043	0.42934	-0.33239	-0.30128	-0.13509	-0.10231	-0.11794	-0.35015	-0.071272	0.54229	-0.2181	-0.065188	-0.0035955	0.30387	0.095523	0.13054	0.21941	-0.063763	-0.40422	0.29935	-0.13613	-0.29526	-0.16242	-0.43701	-0.311
10.322	0.21951	-2.9555	-1.3681	-1.3766	3.4968	0.6543	-0.071334	2.3157	0.51731	-1.1712	2.09	1.3597	-0.33208	3.0308	0.20379	0.59246	0.99467	0.89758	-0.13735	-0.34321	-0.53093	0.75822	-0.25052	2.1466	1.277	0.60533	-0.78667	-2.5459	-1.6655	0.45186	-1.0078	0.5254	-0.75999	-0.45887	-3.0374	-1.4914	-0.11683	-1.5307	-1.0939	-0.87783	0.18553	-0.96358	-0.089256	0.7517	0.12044	-0.73638	1.155	0.7233	-0.39148
8.3947	0.13017	-0.28664	-0.58673	-1.8897	2.1031	-0.057875	-0.34522	-0.95324	-0.86264	1.3354	2.0531	-1.9496	-1.1775	-0.95217	-0.99811	0.75179	0.86908	-0.38018	-0.46925	-0.72609	-1.1331	-1.5992	-1.2748	-0.6745	-1.7393	2.0446	-1.688	1.64	0.903	-1.221	0.33977	-1.1129	-0.61511	-0.36278	-0.76265	0.47675	1.7671	0.24055	0.88744	-1.2354	-0.42017	1.232	-0.16086	-0.12936	0.62709	0.51569	-0.70458	0.37949	-0.31105
8.5607	-1.8333	-0.69958	0.27642	1.3146	1.9372	-1.4712	0.67524	-0.52273	-1.9812	1.1686	3.3923	0.099367	-0.51254	-1.156	-2.6378	-2.0897	0.77296	-0.053847	-0.63422	1.6191	-1.785	-0.30754	-1.6861	-0.015318	0.50221	0.12885	-0.29225	1.4901	-0.04418	0.30147	-0.32729	0.76404	-0.39868	-0.24489	0.50506	0.93078	0.58365	-0.10921	0.095285	-0.61752	-0.26125	0.42428	0.20423	-0.32362	0.19802	-0.69027	0.15026	-1.266	-1.0039
3.8074	4.7566	2.603	-0.3305	-2.0704	-0.69564	-2.0829	2.2108	-0.93746	0.039181	-0.1828	0.46601	0.7763	-2.2029	-0.51496	0.55782	-0.21779	-0.53753	-0.70608	0.013045	-0.65067	0.64033	-0.66187	-0.5465	-0.24244	0.8929	-0.57073	-0.28005	0.78858	-0.10148	-1.0128	-0.33978	-0.031805	-0.2875	0.48581	-0.42897	-0.26273	0.21752	1.1436	0.45907	0.34567	0.35169	0.063411	0.36994	0.13393	-0.90908	-1.0819	-1.658	-0.23792	-0.93567
6.1259	-1.7905	1.5099	1.4406	0.8761	-1.1499	-2.0991	-1.2077	-2.1002	-0.8295	0.011355	-0.555	-0.44856	-0.7964	-1.1788	-0.1584	-2.315	-1.2023	-0.75082	0.21069	-0.21248	-0.25215	2.161	0.2252	1.3957	1.5195	2.2246	-1.2603	1.3336	0.30935	-1.7485	-0.25366	-1.7614	0.65229	-1.6471	-0.33786	0.27322	-0.15976	0.62982	1.3786	-0.32858	1.6372	-0.22951	1.4047	-1.159	0.61165	-0.43687	0.37518	-1.201	0.19603
6.0989	-2.8152	0.91704	2.3053	0.47808	-0.68031	-0.78825	-1.5813	-0.23807	-0.50212	-0.15589	0.33593	-2.9729	0.24007	-0.48893	-0.56379	-1.4212	0.89843	-0.87858	0.6155	0.8397	-0.049457	0.99672	0.45951	-0.1078	-1.4114	-0.57601	0.77526	-0.25975	1.3256	0.58843	-0.14133	-0.31009	0.11214	-0.28755	-1.3251	-0.47119	-0.3377	0.88236	0.77001	-0.43746	0.16299	0.036833	-0.078583	0.52752	0.34617	0.025248	-1.1092	-1.2683	-0.5086
6.9353	1.7569	0.73643	-2.6992	-0.49089	0.61985	-0.97076	-0.63326	-0.59741	0.29289	1.4092	1.5085	-0.31313	-1.8411	-1.1808	-1.5858	-2.2561	0.40341	-0.24492	2.1178	-0.64686	-0.6569	1.4951	-0.45347	-0.61573	1.2478	-0.31241	-1.3696	-1.0167	0.19091	0.54614	-0.99613	1.8471	0.48817	1.8063	-0.93341	1.5494	0.085343	-0.16442	0.34304	1.7247	-0.75304	0.70886	-0.3524	-0.40204	0.29035	0.06136	0.041803	1.0597	-0.33951
-0.61616	-0.71944	3.9822	0.014893	-0.97109	-0.76681	0.65994	-0.67959	0.5658	-1.131	1.1081	1.4182	-0.27192	-0.98578	1.8897	-0.32184	0.26294	-0.28917	1.5624	0.72588	0.44996	0.049279	0.12155	-0.082048	0.40482	-1.1233	-0.70578	-0.37154	0.059646	-0.084038	-0.35314	-0.36662	0.66649	0.18168	-0.023721	-1.3253	0.51506	0.47123	-0.60573	-0.44474	0.047232	0.031148	0.30433	0.44004	-0.17441	-0.23807	0.17706	-0.22683	0.26439	0.78302
2.8965	2.4605	0.73708	-0.89748	-0.36044	-2.9514	-0.81003	0.27793	1.5081	1.5676	0.72084	-2.5977	-0.28457	0.22491	-0.5698	-2.248	1.1277	-1.4601	0.34418	-0.26208	-1.2645	-0.88831	-0.16307	-0.89774	-0.54449	-0.30626	0.7659	-0.19915	1.6562	-1.2937	0.18867	1.0576	-0.10593	0.037555	-1.8399	-0.89753	0.66627	0.65071	-0.39999	0.80162	1.0494	-0.18315	0.85597	0.54647	0.35245	0.78285	1.1361	-0.66638	0.79592	1.1257
2.6284	1.0026	1.3372	-0.44621	-0.868	-2.2573	-0.81817	-0.33782	1.9792	0.91057	1.2463	-2.1769	0.8476	0.61139	-0.68567	-1.9934	1.1998	-0.28716	0.33315	-0.78237	0.57862	-0.5544	0.63407	-1.7594	0.56074	-1.3501	-1.103	-0.12362	0.46999	-0.71622	-0.71547	-1.9665	0.36277	0.66388	-0.5532	-1.4782	-0.71663	0.41845	-1.261	0.31175	-0.20706	-1.2611	0.5716	0.06057	-0.82662	0.27033	0.11052	-0.3703	0.11218	0.0054528
2.0036	1.3411	1.143	-0.55479	-1.423	-2.3025	-0.40034	0.61331	1.8721	0.86308	1.0065	-2.852	0.21326	-0.13416	1.2556	-1.837	0.90542	-0.18641	-0.75625	-0.2603	0.021619	-0.50374	0.40121	-1.2326	1.5329	0.085965	0.035565	1.195	-0.91604	-0.25037	-1.8432	-1.2624	2.0875	-0.56444	0.13043	-0.27406	-0.097662	-0.64102	-0.073239	0.61534	-0.19635	-1.1277	0.48044	0.83006	-0.66086	-0.84595	0.98979	0.027871	0.36281	-0.08267
-4.2386	1.6744	1.7756	-0.45867	-0.53242	-3.4425	-0.76663	-0.22196	0.65543	-0.055984	-0.39554	-0.33625	-0.25013	0.13779	-0.3374	-0.25345	0.1791	0.010422	0.038266	-0.35897	0.79395	-0.38581	0.06746	-0.19574	0.33208	-0.18208	0.029549	-0.31285	-0.34247	0.018613	0.91232	0.45608	0.55442	-0.51728	-0.015242	-0.43593	-0.18461	0.65922	0.15071	-0.59231	0.28731	0.42716	0.41475	0.68682	-0.24184	-0.30894	-0.78286	0.57742	0.10044	0.77198
0.52502	-2.226	-2.2136	-0.68135	-1.5958	-0.87242	-1.4721	-0.15559	2.0884	1.2393	0.15076	-0.077875	0.42208	0.81521	0.69041	-2.8199	-1.325	0.85725	0.040601	1.9132	0.57901	0.41963	-1.0335	-0.15673	0.73918	-0.62666	-0.311	1.5263	0.40589	0.57003	0.02372	-0.34182	-1.0875	-0.32531	0.0528	-0.21768	0.020959	0.0015388	0.28533	0.22112	-0.086637	-0.57792	-0.4163	0.46794	-0.43817	0.59769	0.57252	0.1595	-0.29237	-0.48496
0.29848	-1.3582	-1.8526	-0.25518	-0.56282	-1.9032	-0.27654	0.22496	1.1153	1.3105	-0.11558	-2.0533	0.63479	-1.0467	-0.50123	-3.0939	2.3564	1.4082	-0.15202	-0.32617	0.84135	0.15143	0.20541	0.44513	1.0393	-0.29867	-1.1022	0.72029	0.20249	0.54718	-0.84559	-0.96181	0.016498	-0.11256	-0.42957	0.017611	0.71641	-0.54196	0.050864	1.3497	0.35725	0.18778	-1.8643	0.023134	-0.21671	0.15237	-0.16091	-0.15644	-0.1961	-0.2888
-0.82354	-1.8036	-2.544	-0.76953	-1.0854	-1.5571	0.4031	-0.17286	0.51555	0.85219	0.56827	-0.78023	0.39831	-1.6685	-1.0887	-1.4946	0.54423	-0.20107	0.86455	-0.71576	0.073856	-0.063537	0.35827	0.1386	0.59962	-0.37587	0.1621	-0.018518	1.0705	0.98183	0.58874	-0.88371	-0.01517	0.64054	-0.54706	0.26982	-0.64502	-0.32387	-0.42308	1.1057	0.42809	-0.074474	-0.69934	0.42646	0.68417	-0.44905	-1.3025	-0.44578	-0.0045033	0.25421
-6.7328	0.3853	0.05459	-0.53784	-1.26	-2.418	-0.76917	-0.4797	0.97362	-0.15169	-0.45443	-0.179	-0.46064	-0.572	-0.07055	0.27481	0.15156	-0.32818	-0.79421	0.27655	0.59352	-0.080642	-0.44946	0.046205	-0.2894	-0.25339	0.37914	-0.25327	-0.03138	0.13135	0.70514	0.14393	0.48767	-0.21562	0.086212	-0.20725	0.16512	-0.018226	0.20615	0.21691	-0.39569	-0.19544	-0.28739	-0.097183	-0.23124	-0.071143	-0.080309	-0.36353	-0.066986	0.38661
2.9627	-2.8777	-0.26605	-1.3557	-0.82868	0.36112	0.90165	0.53352	1.3313	-0.62382	-0.8172	-0.48112	0.28884	0.79601	-0.041038	-1.4488	0.2948	1.5122	-0.16803	-2.4875	-0.57232	1.0587	1.6038	-0.12339	0.27686	0.31726	0.80547	0.13958	0.28395	0.89691	0.013842	1.024	-0.38289	-0.17844	-0.49593	0.80405	-1.4504	0.24689	-1.7175	-0.9911	-0.68275	-0.22212	0.85196	0.50094	0.24714	0.29027	0.23312	-0.29136	0.040286	-0.17055
-0.2799	-1.3392	-0.1389	-1.247	-3.5173	1.1478	0.22503	0.24824	0.94308	-0.22875	0.90972	-0.97773	-0.4278	0.73565	-1.4236	0.39208	-0.63391	-0.24945	-1.1558	0.59443	-0.41423	0.19601	2.5121	1.2411	-0.075787	0.17614	-0.19815	-0.84852	0.097347	0.98478	0.22118	-0.21472	-0.082814	0.18369	0.16511	0.037604	0.15347	-0.3743	-0.5759	-0.84483	-1.1327	-1.269	0.43884	0.1438	0.30545	-0.79279	-0.86986	-0.38816	-0.24039	0.19018
-0.036387	-1.4156	-0.2828	-0.40354	-2.1367	0.42215	-0.2592	-0.65521	0.81248	-1.1299	0.73689	-0.19158	0.29387	0.48111	-1.096	-0.072558	-0.34563	-0.37083	-0.79466	0.19836	-0.056966	1.2699	0.41882	0.72073	-0.90636	0.15022	0.48371	0.37424	0.010112	0.016854	0.21876	-1.0598	-0.67806	0.31581	0.64352	0.05489	0.18051	-0.77624	-0.47259	-0.080165	0.17166	-0.9651	0.41985	-0.0041749	0.095997	-0.38318	0.09375	0.74561	0.3267	0.29034
-6.3749	-0.87402	0.97134	-0.98019	-1.0713	-1.4774	-0.11472	-0.58905	1.2151	-0.70995	0.22225	0.3242	-0.067917	-0.55402	0.10467	-0.023812	0.17415	0.2776	-0.25512	0.047135	0.26341	-0.030574	-0.57004	-0.031181	-0.30858	0.1429	0.1507	-0.20154	0.30841	-0.094518	0.32569	-0.27182	0.23576	-0.36315	-0.27987	-0.041927	0.23499	-0.44932	0.050773	0.15067	-0.19061	-0.080098	-0.17161	-0.35841	0.15196	-0.27834	-0.10911	-0.078638	0.096904	-0.15653
7.6042	2.0111	-1.7748	1.3513	0.014641	-0.063312	-0.61117	-1.8077	0.47674	-0.28167	0.55062	-1.4107	0.47198	0.26317	2.2783	-0.065791	-2.2041	0.542	-3.4257	1.7734	-0.26522	1.0458	0.84835	-0.18586	1.3338	-0.28734	2.0974	-0.2585	0.94283	0.58585	-0.25434	-0.21203	1.0284	-0.067926	-0.081304	-0.20665	-0.64592	0.88583	2.2548	0.097157	-0.77281	0.069633	-1.0531	-1.1463	0.30149	-0.75286	0.62347	0.47927	-0.60558	0.28882
4.1258	-3.2246	0.39982	1.4503	-1.9747	1.8259	-0.23662	1.4353	-0.79326	-1.4268	-0.0902	-0.71254	-0.2715	-0.99099	0.31395	-1.051	-1.4305	0.083313	-0.0020138	-0.33916	0.20493	-0.19641	-0.042135	-1.2633	-0.49836	0.21434	0.201	-0.50068	0.48799	0.0083211	0.69961	0.10162	-0.63091	-0.62427	-1.0298	0.58971	0.82356	0.86612	0.21524	-0.51373	-0.083779	-0.24421	-0.10378	1.0987	0.54986	0.28156	0.55004	-0.17223	-0.95828	0.27959
2.962	-2.5873	-0.52919	-0.78826	0.83171	0.24399	2.5227	0.25109	-0.49022	0.85931	-1.7787	0.16035	-0.24725	-1.4806	0.91378	-0.32709	-1.0028	-1.2175	-0.35736	0.4802	-1.0752	-0.24966	0.2018	0.030613	-0.92738	0.81773	-1.6287	1.0401	1.4528	-0.84836	1.3868	0.65361	0.51307	-0.69347	-0.3853	1.0256	-0.16454	0.23906	0.14805	1.2392	0.77307	0.05578	0.2466	-0.81139	0.11057	-1.3273	1.2596	-0.080465	-0.04632	0.080979
-4.2099	-0.10477	1.5267	-1.0167	-0.7051	-0.98232	0.99556	0.23132	0.47541	-1.2499	-0.20558	0.94181	-0.070546	-0.12746	0.19741	0.37597	-0.23416	-0.031537	0.022555	0.33815	-0.72031	-0.36713	0.17752	-0.32201	-0.35871	0.53182	0.22948	-0.12279	0.4074	0.0036029	-0.35109	-0.69689	-0.88435	0.31709	0.17429	-0.13701	0.61377	-0.32734	-0.020811	-0.29922	-0.42221	-0.039165	-0.13762	-0.76834	-0.4897	-0.016457	0.20788	-0.60237	0.22257	-0.16128
-5.0372	-1.326	1.3399	0.71888	0.96007	-1.8662	-0.65296	-0.071434	1.773	-0.27074	-0.28862	0.99769	-0.63496	0.4577	-0.47584	0.79109	0.69243	0.5277	-1.3533	-1.0343	-0.28029	-0.41494	-0.81377	0.54005	-0.39414	0.74022	0.36965	0.66756	-0.79681	-0.14051	1.5049	1.3548	-0.70408	-0.035081	0.38352	0.30857	-0.050069	-0.56518	0.31563	0.034871	-0.053755	-0.48646	-0.47834	-0.25923	-1.0124	0.025119	0.075276	0.095943	-0.62589	0.58156
-6.7035	-1.412	1.1317	-0.74206	1.5153	-1.8018	-1.8151	2.1919	1.5158	-0.20048	0.75828	1.0995	-0.13165	0.47673	-0.55008	1.1818	0.38053	0.79526	-1.0189	-0.17565	0.82266	-0.21895	0.2507	1.3404	0.31926	0.17666	0.3356	-0.076228	-0.85634	0.026344	1.031	1.552	0.66253	0.49872	-0.55269	0.3644	-0.63325	0.25543	0.072811	0.35452	-0.21662	-0.5731	-0.27984	0.058238	-0.0010177	0.11163	-0.11278	0.48118	-0.29355	0.95549
-3.2768	-1.4136	3.8631	-0.32973	-1.0895	-0.080708	-0.37014	2.536	-1.2943	-1.1473	0.37914	1.8894	0.14926	2.8553	-0.061852	1.0289	0.0084433	-0.56242	-1.221	0.19809	0.078982	-0.2199	-0.6373	0.54327	0.52887	-0.84776	-0.819	-0.028464	-1.1033	-0.33757	1.2208	0.78772	0.57765	0.87055	-1.1129	0.19756	-0.96715	0.27729	0.32173	0.7794	-0.99289	0.54482	-0.24318	0.34342	0.45664	0.4309	-0.49601	1.1144	0.22693	0.36946
-5.5489	-1.6992	3.6068	-0.52125	-0.62858	-0.51841	-1.6088	0.77942	0.18725	-0.76528	0.48535	0.74975	0.28122	1.4784	0.30935	0.8669	-0.17168	-1.0462	-0.49397	-0.0007183	0.36879	-0.66899	0.69004	-0.048794	0.57364	-0.93105	-0.39775	0.84373	-0.50794	0.17668	0.68511	1.4746	0.090221	-0.36855	0.027184	0.55421	-0.42194	0.4843	-0.76332	0.1801	-0.088802	0.15026	-0.16417	0.44498	0.14116	0.25335	-0.1111	0.91946	0.04308	-0.078912
2.1228	-0.19951	-1.0354	-1.2331	0.69173	0.012193	2.5422	0.2084	-1.3769	-0.77016	-0.12067	1.9257	1.2646	-0.41854	-0.12645	1.0602	1.2845	-0.33291	-0.63365	-0.85579	0.62807	1.1164	-0.78515	-1.6183	-0.47857	0.49142	0.59459	0.69866	-0.44565	0.71032	0.0033455	0.17943	-0.98489	-0.76648	-0.36287	-0.45595	0.039211	-1.1028	-0.91227	-0.34534	-0.0712	-0.96654	0.29737	0.043621	0.14186	0.51521	0.084575	0.097082	-0.93968	-0.62036
-1.7609	0.17049	-1.9365	-1.3631	-1.4684	-0.61746	0.17631	-1.8311	-0.90276	0.56185	0.51728	0.69986	0.63765	0.48419	-0.27974	1.1404	1.5114	-0.35828	-1.0937	0.23544	-0.4874	0.12903	0.8781	-1.2751	-0.10533	0.60067	0.26196	0.665	0.80827	0.45103	-0.14519	-0.42544	-0.32908	0.85446	0.14094	0.061195	0.49128	-1.1993	-0.8503	-0.18248	0.76695	0.1718	-0.46866	0.54002	0.53869	0.72202	-0.02135	0.26481	-0.090797	-0.48721
-2.2953	-2.328	-1.3747	-0.30697	0.098534	-2.2587	1.2692	0.99333	-1.0025	-0.32161	-0.43915	-0.49266	1.461	-0.9378	-0.38659	-1.406	0.43222	0.33013	0.28506	0.043949	0.74509	-0.51973	-0.11691	0.062665	0.12499	-0.6906	0.60738	-0.5769	0.10551	-0.0036056	0.61437	1.0529	0.29995	0.22288	0.41131	0.11212	-0.81246	-0.11337	-0.54761	-1.0206	-0.23128	-1.0098	-0.4981	0.28531	-0.80831	0.48491	-0.075334	-0.22964	-0.57968	0.12237
-6.9351	-1.3551	0.893	-0.57377	-0.12917	-3.1099	-0.063801	0.53414	-0.45376	-0.71983	-0.031877	-0.7692	0.51448	-0.74351	-0.32653	-0.49638	-0.19179	-0.006894	-0.22779	-0.42951	0.68458	-0.50734	-0.26821	0.27236	-0.28808	-0.72828	0.28655	-0.47822	-0.41262	0.23034	0.71831	0.80959	0.19293	-0.44882	0.30057	-0.10737	-0.5288	0.56231	0.12806	-0.34091	0.071299	0.098166	0.089734	0.090063	-0.010157	0.13845	-0.26689	0.37307	-0.072032	0.15949
4.2467	-2.7348	-0.73253	4.1085	-0.25765	-1.0199	-0.72961	0.56421	1.0272	-1.2043	0.50305	0.88138	1.6828	2.5773	0.34415	-0.65601	0.13826	-1.9186	1.8539	1.5083	-0.33091	1.3418	0.97152	-1.0753	-0.49441	0.56929	0.51045	-0.68614	0.61005	0.42757	-0.99836	0.024839	-0.33065	1.3478	-0.88001	1.1406	-0.04781	-0.1502	1.4211	-0.56382	0.46689	0.089909	-0.34456	0.18829	-0.38073	0.50402	-0.0028459	-0.12806	0.11271	1.4635
5.852	-3.3651	-0.085813	5.0416	-1.5703	1.364	0.059159	-0.09849	1.1943	-1.126	-0.41385	0.13634	2.1875	-0.087105	1.3324	0.82195	1.2279	0.56623	0.3367	0.23008	-1.2929	-1.3662	-0.4821	0.046399	0.88295	-0.22061	-1.4228	-0.80737	-0.92448	1.4914	-0.32388	-1.3223	-0.3545	0.90952	0.42543	1.0496	1.4042	-0.053673	-0.23801	0.39609	0.23035	-1.0963	1.3441	1.6113	-0.36997	-0.86494	0.16585	-0.58077	-0.076605	0.72296
5.2516	-0.30104	-3.7788	-0.81137	2.0546	-0.42218	1.2283	-0.87253	0.25795	-1.0468	-0.58415	0.77437	-0.29901	-2.6537	1.4786	2.0168	-0.53266	1.2831	-0.41592	1.7721	-2.955	-0.84495	-0.013504	-0.55935	1.4916	0.19061	-2.3995	-0.53587	0.75739	-1.3612	0.76597	-0.61311	0.0036249	-0.21251	1.9403	-0.24838	0.37847	-2.1002	-0.93634	0.35387	-0.80573	-0.083138	1.2684	0.32571	-0.42548	-1.5079	1.4765	0.69132	-0.33925	-0.35436
-0.24434	1.072	1.0773	-1.1209	-1.758	-0.81334	1.5395	0.99901	-0.1935	-1.5988	0.93907	1.841	-0.018364	-1.5454	0.47985	0.57595	-0.24661	-0.75526	-0.43666	1.3193	-1.1798	-0.74002	-0.11474	-1.0383	-1.4359	0.63554	-0.12717	0.72678	-0.078339	-0.13539	-1.7035	-0.39734	-0.13094	0.26596	-0.033745	-0.34942	0.74165	-0.6026	-0.080438	-0.48828	-0.053345	-0.17507	0.0073256	-1.2624	-0.30676	-0.91664	0.83649	0.5092	0.010892	0.16347
7.0179	3.2331	0.34949	-2.6978	-0.40059	1.0481	1.4998	2.2817	0.42508	1.926	0.87263	1.8019	-3.7626	-2.9934	-0.97167	0.78834	1.7826	-1.5419	-0.70784	0.56737	-0.16297	1.3914	0.084923	0.83027	0.12086	1.2812	0.42628	0.26225	0.86518	0.86166	-0.42342	-0.60122	-0.96732	-0.13182	0.69699	-1.9527	-1.0451	-0.66984	0.87468	0.84126	-0.00060687	-0.66248	-0.13072	0.47774	-2.0848	-1.4164	0.50383	-0.028541	0.61324	-0.23316
12.113	3.5727	-0.46631	0.36852	0.32637	1.2605	-0.47876	0.38748	1.085	-1.6098	3.1311	-0.36184	0.43678	0.56743	-0.20058	0.53914	-1.8367	-0.26823	-1.0325	0.38486	-1.5486	3.1171	-2.3531	2.3934	-0.68535	0.206	0.32233	-0.67351	-2.1258	-1.3147	-0.84395	-0.6124	-0.59862	-0.61846	0.20636	0.41163	-1.9335	-0.72119	-1.3791	-1.0095	0.9873	-1.3221	-0.6272	-1.5659	-2.1751	-0.50279	0.93603	-1.2412	0.54969	1.7949
9.3226	2.9571	-2.4255	-1.8972	0.82399	0.11896	-0.4826	-1.4944	0.53245	-1.11	1.744	1.5841	0.82379	0.44524	-0.47806	-2.3763	-3.2933	1.2509	-0.79919	1.2582	-1.1457	0.71689	-3.8362	0.010539	0.49512	-1.6539	-0.40881	-1.794	-0.83021	-1.4662	-1.0617	0.9628	1.2944	-0.73552	0.37231	1.6265	0.73738	-0.57021	-0.78603	0.12871	1.5783	0.18721	0.43506	0.79419	0.49759	1.0321	0.47937	0.45571	-1.1321	-1.3254
5.0424	0.56579	-1.8568	-1.4364	1.84	1.4904	0.86403	2.305	-0.3377	-2.7357	0.78874	0.25506	0.62171	-1.2332	-0.31238	1.788	0.36583	-0.80995	-1.3539	0.7053	0.79318	0.031706	-0.10244	-0.57799	-0.22903	-1.9627	0.21245	1.7063	0.075294	-0.68365	-0.73062	2.1443	0.23313	0.63041	0.60822	0.67237	0.095076	-0.22731	0.49066	0.33995	0.19633	-0.3824	0.61436	-0.36922	-1.8691	-0.088629	0.38555	0.43768	-0.074413	0.66072
2.5532	0.17666	-1.5228	-1.7658	4.0539	-0.27117	1.8033	1.5607	0.30177	-3.2974	0.65331	0.27195	-0.076335	-1.3308	-0.19957	1.0361	-0.074311	-0.080159	-1.0351	0.84855	0.82044	-0.42389	0.83636	-0.88231	-1.2017	-1.143	-0.0036914	2.1289	-0.47076	-0.14836	-0.17462	2.0669	0.42181	0.062231	0.48632	0.12065	-0.30896	-0.48311	0.35838	0.21262	-1.0981	-0.01907	0.16777	-0.15472	-0.61081	-0.029086	-0.1322	-0.36605	0.010515	-0.021573
-1.1422	-1.1358	-0.73287	0.017297	-0.54744	0.5387	0.47565	0.15594	-0.083427	-1.9423	0.54708	-0.33593	0.42915	-0.69236	0.048702	0.52796	0.31128	0.15706	-0.18498	0.12928	1.0053	-0.48767	0.39615	-0.44169	0.35261	-0.21009	0.11014	-0.22752	-0.49027	1.3474	1.1981	0.26067	0.24729	-0.41004	-0.89213	0.067622	0.24981	0.54507	-0.91826	0.36376	0.50268	0.89155	-0.39588	-0.19242	-0.13702	-0.97928	-0.58549	0.33674	0.70911	0.42866
-4.3703	-0.46256	1.3168	-1.3921	-1.14	-0.8378	-0.84144	0.82097	-0.35203	-0.28359	0.69936	0.030025	0.50779	-0.032228	0.21731	1.3213	-0.015891	-1.1058	-0.60756	0.3549	0.044373	-0.32637	-0.34939	0.034791	-0.03389	0.29223	-0.21812	-0.12363	0.0081524	-0.023383	-0.21309	-0.21534	0.26356	0.21994	0.39443	-0.081157	0.1215	0.13037	-0.184	0.055574	0.38537	-0.427	-0.73307	0.11745	0.19823	-0.37183	-0.20771	-0.10924	-0.1762	-0.24556
5.8333	-4.8841	-1.6936	-0.20239	-0.93961	1.541	-1.4649	-0.16768	-1.9925	3.4936	-0.23298	-0.17389	-1.4273	-1.3252	0.9641	2.2172	-1.5315	0.41413	2.7611	-0.75561	-1.5896	-0.93591	-1.2729	-1.4057	-2.0519	1.6376	-1.4563	-1.3571	-0.26386	1.8843	1.1017	0.52879	0.50724	-0.14771	-1.3093	0.68247	-0.43074	0.74983	0.6049	0.62331	-0.11728	-1.4514	-1.0153	-0.77841	0.75084	-0.6877	-0.48962	0.20165	0.32929	-0.15805
6.9475	-1.7234	-1.7101	-2.5316	-1.6099	0.634	0.80549	1.0155	-0.64381	5.5638	0.71239	0.22501	-1.8137	1.2696	2.704	1.3322	-0.96202	-0.52821	1.8122	-0.42933	-2.9016	-0.14603	2.0876	1.2954	-1.5337	1.5436	-0.11055	-1.166	0.76202	0.44387	0.017968	0.77869	-0.64509	-0.36645	-1.4049	0.43299	-0.59932	1.2322	-1.0041	0.21719	-0.54993	0.68022	-0.27394	-0.6612	-0.55607	-0.70233	0.38432	-0.094616	0.28045	-0.43191
10.062	-0.44804	0.047342	-2.5476	1.6211	1.5478	3.8262	0.82631	1.235	4.568	-3.5325	0.29732	-0.40829	-1.6281	0.070617	0.78777	-1.2314	-2.3591	0.45084	-0.72056	2.564	-2.4999	0.78759	-0.36595	2.6982	2.3848	-0.95804	1.1648	-1.1418	-0.1974	-1.4374	0.93168	1.2973	0.16183	-0.75944	-1.3007	-0.97808	-2.4723	0.050165	-0.12935	0.45091	1.0243	-0.29477	0.59552	-0.26001	-0.28687	0.43715	-0.65474	-0.50309	0.41651
2.6201	0.098068	2.3231	-0.23874	0.30219	-1.2666	1.4801	0.14368	1.689	-1.8678	-2.396	0.84258	-0.47509	-0.42755	0.30967	0.7325	-0.98588	-1.9321	0.45537	-0.10312	-0.13132	-1.0218	-0.15235	0.12714	1.5642	0.88308	1.0582	0.42643	0.39801	-1.7441	-3.4317	-1.1023	-0.99894	0.40037	0.15238	0.52636	-1.8415	1.961	-0.081223	-0.394	-1.1403	0.20404	-0.39245	0.82025	0.086471	-1.4809	1.9255	-0.26658	0.92538	0.6151
3.7626	0.55192	-2.5951	-0.84187	1.8181	-2.2722	-0.71428	0.28134	-0.11563	1.9929	0.79465	-1.0102	-0.98665	0.35983	-0.87388	-0.076659	-0.73061	1.0437	0.28298	2.3502	0.86311	-1.0791	-0.63511	-0.38799	0.55593	0.63014	-0.4212	-0.96625	0.47702	0.8702	0.55484	0.75751	-1.5996	-0.63861	0.55734	-0.048545	0.86079	0.38782	0.47029	-0.79656	-1.7245	1.3066	0.29649	-0.80944	-0.11643	1.0893	-0.0018285	-0.26559	-0.38819	0.61702
2.7354	0.87899	-1.061	-1.7343	-0.17623	-0.058133	1.1883	0.073379	2.0287	1.7372	1.1905	0.74663	-0.68282	1.4668	-1.1264	0.17094	-0.24885	0.10278	-0.40589	-0.59408	1.1174	-1.033	1.6539	0.02594	0.25663	-0.043105	-0.15821	-0.0069135	0.42369	-0.0048983	-0.84751	0.40411	1.1912	0.78327	0.034809	-0.55898	0.006489	-1.7036	1.262	-0.92152	-0.2275	1.5105	-0.72463	-1.6254	-0.21206	0.6858	0.85135	-0.29409	-0.30862	0.065889
3.9581	0.83669	0.43919	-0.4058	-0.19679	0.2925	-0.22058	2.1814	1.2375	0.45607	0.15441	-0.25378	-0.046251	0.28627	-0.63821	0.5934	0.5368	2.049	-0.17255	-0.58547	0.72654	0.68271	-0.21818	-0.83172	0.39579	1.8231	-0.43178	-0.97707	-0.029834	-0.34762	0.84841	0.45075	1.0606	-0.14019	-0.15142	0.42626	-0.085443	0.3599	-0.75497	-1.9938	1.3952	0.12685	0.26862	-0.9426	-1.1023	0.3736	0.14515	-0.31148	-0.34576	-0.088432
-4.2257	-0.98607	1.7323	-0.95884	-0.33655	-2.4887	0.58603	1.0582	1.0029	0.12413	1.0169	-0.19157	0.40405	1.5525	0.55571	0.72075	-0.31443	1.9189	0.21975	-1.2471	0.0082799	-0.21358	1.0854	-0.060235	0.52348	0.68618	-0.18971	-0.2102	0.60018	-0.0305	-0.16582	-0.090476	0.15109	-0.60176	0.24866	-0.22227	0.33251	1.4406	0.043579	-0.26725	0.02656	1.2037	0.83236	-0.5799	0.17114	-0.30603	0.65097	1.0711	-0.26136	0.4685
3.6524	-4.5723	-1.3502	-0.62582	1.0873	1.4688	-0.39845	0.84078	-0.47042	0.40939	-1.4327	0.7409	-2.7586	-0.21767	0.00058169	0.71933	0.33291	2.725	0.33397	-0.74355	-0.42701	-0.33135	-1.6292	1.8974	1.5384	0.25143	-1.9731	-1.0111	-1.3036	0.66933	1.3252	0.60209	0.91321	-0.25807	1.2879	0.15681	-0.96937	0.88841	-0.75746	-0.71844	1.7072	-0.20142	-0.74956	-0.73999	-0.36562	-0.059466	0.44742	0.60934	0.37632	-1.0782
5.4087	-3.6327	0.71511	-0.56488	1.336	1.8735	-0.90333	2.9343	-0.29416	0.36009	-0.49345	1.3263	-1.5773	-1.4314	0.16276	-0.36665	0.19129	1.8095	0.6758	-0.84106	1.5508	-1.2301	-1.8274	0.042825	1.7351	0.93993	-0.8087	0.84047	-0.087655	-0.51004	0.66931	0.80698	-1.1469	1.5023	-0.60934	0.26996	1.0329	1.1651	-0.45132	-0.035531	1.5637	0.83449	-0.88716	-0.18276	-0.41296	0.9526	0.030741	0.0058171	0.64671	0.19826
0.46326	-2.301	-0.17486	-0.21706	0.53976	-0.5407	-1.1365	0.63483	-2.1902	-0.41672	0.097948	-0.1618	-1.7345	-0.80458	0.089046	-0.38278	-0.89278	-0.22652	-0.17642	0.98707	-0.56968	-0.35714	0.57109	1.4885	-0.10133	0.43548	0.91643	-0.67732	-0.14983	-0.62475	0.6247	0.84685	-0.095098	-0.10071	0.42432	-0.92103	1.1267	-0.56729	0.68406	-0.4061	1.0838	-0.52143	0.16555	-0.51109	0.38174	0.69355	0.22468	-0.030682	0.19238	-0.15286
-6.5717	0.21558	0.76336	-1.3598	-1.7527	-0.53679	-0.14265	0.30794	0.7063	-0.092771	-0.30581	0.76082	-0.34	0.92862	0.30372	1.2487	-0.0095359	0.4095	0.22859	0.051372	0.1772	0.070146	0.10291	-0.46909	-0.10667	0.56806	0.038634	-0.08024	0.20983	0.19978	0.28026	-0.32611	0.061225	0.073668	-0.0035063	0.1417	-0.0098528	-0.32961	-0.71976	-0.026076	0.15579	-0.30099	0.030318	0.074342	0.011339	0.83012	0.33203	-0.51293	-0.075178	-0.0028392
4.5434	-4.2221	2.3003	3.4756	0.27776	-0.063034	1.2802	0.22034	1.2641	0.13104	1.0572	-0.49592	-1.3579	1.1623	0.49792	0.57543	-2.5128	1.1902	0.71008	0.063507	-1.6098	-0.60888	-1.4356	0.095779	0.8349	0.38567	0.56981	-1.1202	-0.38426	-0.39186	1.2231	-1.6921	0.89721	0.49739	0.40127	0.90378	0.79463	0.8172	0.087149	0.46916	0.63778	-1.0511	-1.0549	-0.50618	-1.1089	-0.18673	0.38791	0.55553	0.57494	-0.0022922
-0.99162	-2.3144	-0.82092	0.070268	-2.0064	-0.94518	0.73599	0.47644	1.2091	0.90034	-0.26359	-0.63838	0.13545	-0.10131	-0.89144	-0.37663	-1.1923	0.48615	-0.12391	0.020376	-0.61268	0.099764	-0.10972	0.9817	0.3523	-0.36712	0.3973	0.31508	-0.60732	0.28022	0.54579	-1.0879	0.47809	0.69448	-0.64257	-0.35423	0.7872	0.78755	-0.19347	0.41618	-0.45436	0.63267	0.64061	0.097353	-0.45902	-1.0112	-0.20949	0.63405	-0.13049	-0.46676
-1.9557	0.50542	-0.20649	0.50255	-3.2048	-0.22464	-0.55451	0.63477	0.96896	-0.16636	-0.53465	-0.7759	0.94329	-0.19607	-1.6805	-0.18061	-0.16924	-0.3706	-0.39609	0.26703	0.049458	0.23497	-0.069464	-0.047181	-0.40762	0.082495	0.36471	0.14208	0.1983	0.31423	0.59974	0.42186	1.0486	-0.80232	-0.72508	0.062322	0.75303	0.24751	-0.51345	-0.048657	0.10054	0.12272	-0.054161	0.12493	-0.25962	-0.4181	0.090448	0.74891	0.6146	-0.4545
-6.859	-0.81704	0.70787	-0.51462	-1.1089	-1.8404	0.16754	0.08036	0.99195	-0.39357	-0.093888	0.091557	-0.19026	0.52863	0.057167	0.058889	0.061997	0.078407	-0.40486	-0.075274	0.3154	0.0076449	-0.091898	-0.36348	0.17163	-0.052012	0.59098	0.046038	0.059397	0.18737	0.7591	-0.010901	0.052636	-0.28672	0.09606	-0.07356	0.19741	0.028984	0.21754	0.18303	-0.24508	-0.27799	-0.12759	-0.12422	0.040302	-0.016669	-0.20251	0.25457	0.038302	0.23092
6.1679	1.358	-3.138	-2.6635	1.6624	-0.5869	3.8896	-0.39523	-0.29808	2.2619	0.79642	-0.090704	0.19862	-1.3891	1.3087	-0.16315	-2.0244	-1.2275	-0.26417	-0.8757	0.32309	0.40215	0.10307	-0.22053	-0.12591	-0.47893	2.1765	-0.27333	-0.30106	-0.81642	1.5322	0.40867	-0.59829	-0.21522	0.15884	0.53953	-0.1168	0.81174	-0.0013135	-0.010182	-0.89683	-0.088719	0.090998	0.64954	0.59706	-0.24133	-0.063984	1.2532	-1.689	-0.72243
6.3723	1.2705	-3.5402	-2.5922	1.5689	-0.35937	3.8397	-1.5528	0.077268	1.5485	0.21703	0.6718	-0.035574	0.12986	0.80084	-1.1515	-0.24382	-0.73138	-0.33534	-1.1075	1.7089	-1.0248	-1.0233	0.25483	-0.85331	-0.17482	0.75479	0.75605	-1.4732	-0.36087	-0.54551	0.19867	1.8367	0.10954	2.5206	1.5082	-0.29516	0.77244	-0.21512	0.49658	0.14573	0.77553	-1.033	0.18559	0.7636	0.060141	-0.71712	0.71224	-0.45323	1.0365
4.531	4.5184	1.0732	-2.0068	-4.2907	3.4142	0.075247	0.98751	-0.7835	-0.086067	0.89925	1.5587	0.54411	-0.73748	-0.67533	1.3022	1.3081	-0.5383	0.21242	0.28574	-0.57852	-0.81678	-0.051593	-1.402	-0.19122	-0.26892	0.35606	-1.0151	1.834	-1.521	0.98805	-1.74	2.0771	0.99833	0.49255	0.74259	0.73376	0.08392	-0.16347	-0.20273	0.24929	0.95801	0.51224	-0.31263	0.24672	0.92982	0.41829	-0.25281	0.078945	0.24673
-1.7416	2.4778	1.3258	-2.2703	-1.4003	-1.0477	0.30716	-0.02305	0.82969	-1.2793	-0.3274	0.99144	-1.0386	-0.60968	0.58391	1.1116	-0.51239	0.69037	0.97587	0.64994	-0.95057	0.76961	0.65127	-0.26077	0.14962	0.39354	0.10049	0.08234	-0.24314	-0.10981	-1.2933	-1.1324	0.59713	0.61265	-0.12785	0.17937	-1.0993	0.28704	-1.4807	-0.031393	-0.17163	-0.086711	0.40733	0.59766	0.35675	0.095106	1.7628	-0.46461	0.72935	0.88863
8.2463	1.868	-4.5322	0.9508	-2.4086	1.9162	-2.2657	-0.89985	0.76467	-2.4561	-0.0045778	0.029266	0.068107	0.83738	0.0892	0.28068	2.6931	0.67817	-0.40988	-0.97845	0.89402	-0.080317	-0.32339	0.74542	-0.682	1.7083	-0.59244	-0.24859	-0.2808	-0.61514	-2.1021	0.81558	-0.64935	0.078192	-0.76261	0.056852	0.89321	0.877	-1.2631	0.167	-0.55658	0.75918	0.067707	-0.58981	1.225	-0.28944	-1.2829	0.29938	1.0299	0.46164
5.9489	0.57281	-1.96	-0.80738	-3.8153	3.8763	0.57678	-0.39694	1.5163	-2.7885	1.3145	0.47081	0.88478	-0.14291	-1.5665	1.4418	-0.86276	0.45834	-0.6977	-1.7585	-1.2955	-1.4955	0.37894	0.26003	1.6692	-0.13152	-1.7284	-1.0744	0.46643	0.46907	-0.95498	0.55248	1.8371	-0.16801	1.2551	0.1121	-0.96318	-0.93684	0.92102	-0.55478	-0.31025	-0.69421	0.15051	-0.52536	-0.34501	1.0746	-0.47808	-0.59601	0.2392	0.73866
5.5368	-0.81124	-0.17932	2.8332	-0.78977	-0.2139	-0.012213	-1.7966	0.068913	-1.1122	0.3869	-0.84947	-0.77622	0.20096	-1.7587	1.4993	-1.4355	-0.10831	0.014393	0.75758	1.5322	1.3201	-0.41231	-0.25498	0.35109	-0.28849	-1.219	0.32592	0.6034	0.43309	-0.31975	0.52189	0.76402	-0.56145	0.072521	0.087315	-0.53591	-0.96566	-1.5576	-0.46391	0.083574	1.277	0.68147	-0.55361	-0.8436	0.43927	-0.22654	0.13578	0.11847	0.51865
-4.4604	-0.16106	1.8462	-2.0603	-0.9653	-1.246	0.0093538	0.41036	0.086514	-1.0312	0.33034	0.43424	0.89153	-0.7975	0.032096	0.75418	0.33786	0.29685	-0.24302	-0.086428	-0.098265	0.1195	-0.37891	-0.12016	-0.78283	0.18881	-0.89941	0.15297	0.0059062	0.084038	-0.023333	0.12409	-0.37287	-0.033447	0.15523	0.20213	-0.14267	-0.49348	0.26186	0.26456	-0.086191	0.2778	0.14575	-0.3469	0.30109	-0.036074	0.14388	0.28951	0.34488	-0.7286
5.7454	0.12582	-3.3047	-1.9778	-0.47169	-0.59584	0.028238	0.086962	-0.30652	1.2602	-0.47905	-0.10802	-1.9851	1.688	-1.183	-1.6417	0.71744	-1.4429	0.84427	1.5917	2.0128	0.60775	-0.13708	0.78667	0.29739	1.3802	0.30361	1.2916	-1.1308	0.29367	-1.3919	-1.1492	-0.076163	-0.67923	1.0125	-1.6412	0.38376	0.21036	-0.86175	1.1792	-0.52329	0.87768	-0.56078	-1.0574	-0.15562	0.018239	1.8276	1.0412	-2.0626	-0.098558
9.0477	0.37324	-1.4552	-1.5516	-0.027513	1.0235	0.30554	0.048767	-0.68939	-0.90349	2.8976	-0.58994	0.13189	1.4513	-0.093375	-0.70097	0.86757	-0.64259	0.95631	0.50338	-0.39211	-0.89076	-0.21769	-1.0346	-0.27742	0.49037	0.27009	1.5979	-0.095321	0.23823	0.65289	-0.19987	-1.5115	-0.00759	-0.86895	-1.4424	0.24054	0.2354	-0.7947	-1.0567	0.070285	-0.846	0.9713	-1.2063	-1.1021	-0.36068	-0.92539	-1.1303	0.11477	0.87394
8.107	0.54396	0.14023	-0.21148	-0.24331	1.2205	0.79248	0.38275	1.5324	-1.4212	2.4091	-0.29861	1.7551	1.1251	-0.16489	-1.0736	1.1455	-0.87532	-1.0752	0.95786	-1.4379	-2.3437	0.48951	-2.1861	-0.63324	-0.48387	-0.86452	-1.6754	-0.020315	0.094225	-0.47574	1.405	0.14394	-1.5161	-0.32249	-0.35793	-1.3937	-0.28714	0.61445	-0.66786	1.2127	0.73335	-1.3788	-0.25721	0.26539	-0.89073	-0.38081	-0.30961	0.068185	-0.84602
-4.8154	-0.84132	0.52077	-2.0254	-0.40156	-2.5623	-0.046762	0.43032	0.28106	-0.66809	0.50846	-0.17664	0.034799	1.2534	0.44609	-0.083466	0.30235	-0.26428	0.37115	-0.2198	0.83273	-0.023055	-0.13102	-0.27288	-0.64075	-0.16542	0.066911	-0.64043	-0.32954	0.10065	0.084031	0.35378	0.087484	-0.79501	0.63758	-0.80002	-0.30113	0.74597	0.54471	-0.38097	0.20196	0.033798	0.44604	0.40951	0.51479	-0.88686	-0.24681	0.51708	0.51451	0.38255
2.8356	1.018	-4.2722	-2.893	-1.8755	0.77371	0.24134	-2.4289	1.3985	0.4278	0.42647	-0.13325	-1.0497	1.9339	2.0471	-0.20916	-0.57571	1.6743	-1.9325	1.9744	-1.7089	-1.2943	2.2897	-0.51212	0.090006	-1.0883	0.12478	-0.68178	-1.4295	0.099029	-0.7044	1.5872	0.66986	1.3357	-0.95724	0.0036094	1.5736	0.71321	0.025729	-1.316	0.44592	0.96347	-0.31262	0.91679	-1.1509	-0.83435	-0.43156	-0.17127	-0.21948	-0.36864
11.781	3.8269	-0.3317	-0.16427	-0.061427	1.4311	-0.068837	-1.4091	-0.068182	-2.4575	1.9244	-3.1099	0.74306	0.43406	-1.2845	-2.1664	-0.38164	2.4914	-3.1617	0.90962	-0.19838	-2.3546	-1.2206	0.81236	-0.99043	1.6361	0.28036	-1.2078	-1.4136	-0.64061	1.1874	1.1468	-0.70075	1.0128	-1.3567	-2.9014	-1.2939	-0.83119	-0.37944	-1.6715	0.47369	1.0116	-0.53087	-0.58323	0.037199	0.11146	-0.12116	0.46365	1.0293	-0.30159
8.5073	-2.0641	-0.22936	-0.96729	1.9426	0.25175	0.68126	-1.2798	-0.52732	0.48496	3.0308	-0.5207	-1.6186	-0.75449	0.61017	-1.2481	-0.8129	0.71404	-1.2566	0.44227	1.0359	0.58549	-1.749	0.14726	-3.309	0.3928	-2.2429	0.095957	0.014516	-1.2863	1.1839	-1.0843	-0.24953	-0.5999	-2.127	-0.85726	-0.29065	-0.78638	-1.0977	-0.60316	1.0265	1.9429	0.90976	0.86603	0.5444	-0.20387	0.29943	-0.6801	-0.75755	0.07893
0.21312	1.8971	-0.40029	0.42289	1.2308	-1.2415	0.51473	-1.5206	-0.38726	-1.1178	1.4135	0.968	0.5101	-1.041	-0.15209	0.98937	1.8028	-0.32641	-1.5591	-0.051774	-0.74101	0.21225	0.078616	-0.039657	-1.0834	0.77195	-0.22328	-0.65429	0.086046	-0.22958	-0.058017	1.0126	-0.37458	0.025477	0.16565	-0.30926	0.71248	-0.2764	-0.98685	0.44412	0.30845	0.097499	-0.74698	-0.19527	0.3012	-0.7995	-0.021929	0.3226	-0.25314	-0.21111
5.4241	3.4909	-0.031519	3.4142	0.65504	-2.9686	-0.8348	-1.6355	0.075426	1.1552	0.22702	-1.7218	-1.199	-2.0465	-1.1077	-0.595	1.1663	0.56722	0.15523	0.052974	-0.74257	1.1195	-0.068897	-0.48023	-0.24555	-1.4537	0.39803	-0.56735	1.7812	0.3288	-0.41438	0.74221	0.20361	1.3474	0.012704	1.3216	0.94512	-0.54583	-0.6879	1.5649	0.64286	0.037987	-0.83349	-0.36889	0.72771	-0.72194	0.94161	0.24959	0.066413	-1.2178
6.4917	-1.141	-0.22715	0.94469	2.1556	-0.70459	-1.2614	-0.014434	-0.35709	2.3162	-1.177	-2.3499	1.2692	-1.6474	-0.25325	0.73533	-1.5272	2.0519	-0.44822	0.67182	1.7221	-0.44393	0.10407	-1.0525	-0.3599	-0.10376	0.60836	-0.23204	-0.7914	-1.846	-0.75258	-1.3812	-1.0367	-1.1807	-0.99416	-2.0114	1.1131	-1.257	-0.23969	-0.4634	0.7788	0.53712	0.34704	0.23441	-0.11203	1.5464	0.58047	1.5698	0.78454	-0.2969
-2.4039	0.1183	2.3174	-0.54934	0.70681	-3.1325	-1.2657	-0.25053	-0.46298	-0.07471	-1.0439	-1.0113	0.16913	-0.61818	0.26672	0.35881	-0.2309	1.1219	-0.51882	-0.72505	-0.21949	0.17087	-0.82738	-0.10593	-0.55319	0.48583	-0.55854	-0.62251	0.58076	0.38094	-0.64046	-0.29706	-0.35307	-0.17045	-0.026432	0.29343	-0.94572	0.40888	0.54372	0.47456	0.35238	1.3068	-0.32668	-0.59385	-0.28074	0.082417	-0.37331	-0.83402	-0.82849	-0.36853
-10.514	0.93806	-0.024554	1.1107	1.2932	1.805	-0.26111	-0.52538	0.25066	0.57809	-0.12706	-0.45857	-0.093005	0.050571	0.055158	-0.48976	-0.21036	-0.63721	-0.069815	-0.14665	-0.19226	-0.02047	-0.25839	0.12732	-0.33763	-0.11535	-0.16006	-0.01182	-0.16471	-0.15403	0.0078195	0.21251	0.17807	-0.034713	0.017816	-0.29638	-0.077502	0.50342	0.58715	-0.29075	-0.25328	0.51513	0.60249	0.068666	-0.013959	-0.40324	-0.079717	0.31684	0.025881	0.21771
-10.505	0.98496	-0.0066824	1.1632	1.3474	1.8401	-0.087345	-0.30779	0.011346	0.39698	-0.19125	-0.09594	-0.18556	-0.2105	0.090585	-0.22936	-0.3072	-0.1745	0.060101	-0.32618	0.10585	-0.03947	-0.43146	0.75856	-0.31245	-0.10899	0.074687	-0.36722	-0.2875	-0.21329	0.025042	0.15954	0.33833	0.18669	-0.42101	-0.11275	-0.30892	0.68975	0.87135	-0.23726	-0.28052	0.51944	0.6494	0.12034	-0.031363	-0.2793	-0.21011	0.32327	0.03517	0.40617
-10.55	0.95596	-0.045118	1.2516	1.2526	1.7538	0.050739	-0.15145	-0.21729	0.50347	-0.2508	-0.12814	-0.11583	0.24846	-0.00013005	-0.51113	-0.19577	-0.51234	0.11893	-0.14373	-0.13366	-0.053764	-0.60604	0.41285	-0.259	-0.21758	-0.0062593	-0.22292	-0.32728	-0.27753	-0.029703	0.043755	0.16575	0.18034	-0.33051	-0.20055	-0.28172	0.39852	0.63282	-0.17628	-0.23696	0.3256	0.51969	0.10141	-0.015791	-0.092784	-0.11729	0.06804	0.092607	0.15904
-10.435	0.53767	-0.094375	0.84291	0.65908	0.74452	-0.15263	-0.23936	0.19975	0.20541	-0.14331	-0.37186	-0.02495	0.0012847	-0.076799	-0.29243	-0.061728	-0.53586	-0.12999	-0.040797	0.10752	-0.064501	-0.26878	-0.00092705	-0.13899	-0.17859	0.12975	-0.014859	-0.14992	0.019432	0.29869	0.31244	-0.065385	-0.23632	0.28151	-0.040907	-0.027839	0.05516	0.18323	-0.1844	-0.15201	-0.072594	0.043349	0.027671	0.0050463	-0.052566	-0.1946	0.036576	0.0040052	0.16759
3.7486	-0.08611	3.5232	-2.3377	-5.6963	3.5638	0.69008	0.63527	1.3088	1.3665	2.6852	-2.9367	2.88	0.15092	-1.0577	0.96269	-1.2195	-0.60492	0.7457	0.30978	-0.64508	0.77157	0.64929	-0.57482	-0.050992	-1.0812	0.61805	0.97442	-0.099631	-0.62022	-0.12288	0.37407	0.28462	0.43762	1.7628	1.8051	-0.9217	0.2471	-0.62936	-0.090296	0.60279	-0.74533	-0.76761	-0.44613	-0.71202	0.13005	0.15233	0.31423	-0.052632	-0.24981
5.5227	3.7451	1.3088	-0.61701	-1.8092	0.51257	-1.4309	0.70755	-1.0953	0.75924	-2.2084	-0.39128	1.6593	-0.22397	-0.14042	0.68164	0.24477	-1.6918	-1.2021	-2.6751	0.16598	0.82956	-0.25131	0.81736	0.58755	-1.2282	0.88448	-0.36583	0.26736	-1.4312	0.48178	-0.69614	0.54458	0.55055	1.9648	-0.21312	0.29546	-0.80952	-0.35862	0.12411	0.62878	-0.60041	0.33134	-1.9103	-0.17746	0.44838	-0.25604	0.078333	-0.76263	0.32342
5.4634	0.95068	3.4594	1.0799	-0.90413	1.9771	-0.20212	0.80389	-0.49503	0.81286	-0.91647	1.5727	1.6428	0.8606	-0.65907	0.26938	1.7015	-0.50895	-0.86797	-1.6815	1.384	-1.1416	-1.0411	0.41173	0.37088	-1.3387	1.321	-1.3171	-0.30828	-0.62716	0.17155	-0.13769	1.3697	0.37077	-0.93541	0.56479	0.29181	-0.80351	1.7422	-0.26734	-0.60235	0.71196	1.3335	-0.5306	-0.17376	-0.51553	-0.29662	0.90149	-0.56918	-0.97546
-5.8752	-1.1248	1.5861	-0.010114	0.88577	-1.7407	-1.0142	0.59508	-0.26977	-0.26243	0.014796	0.66796	-0.22049	1.8724	0.25476	1.2571	0.1417	-0.62646	-1.3237	0.05443	-0.82044	0.12838	0.63882	-0.16451	0.39729	-0.15142	0.68273	0.45753	-0.68992	0.62318	0.23427	0.2564	1.1693	-0.32606	-0.048928	-0.4659	-0.16736	0.11847	-0.59674	0.25165	0.4616	-0.10136	0.022138	0.4944	0.104	0.38825	-0.11727	-0.44305	0.16814	-0.53207
14.142	6.5538	-3.8444	5.2008	0.66598	-2.418	-2.68	-0.74474	-0.92096	-2.4905	-0.45513	-1.305	-1.404	0.82766	2.6461	-0.73131	0.61248	-1.1366	-3.0913	-0.98736	-0.05945	0.36899	-0.57727	2.0406	-0.18635	1.2423	1.1577	-0.56913	3.16	-2.6567	0.62118	0.65377	-1.5499	1.7071	-0.074239	0.18378	1.143	1.5818	0.33853	0.62435	0.71619	0.27344	-2.194	-0.59975	-0.32408	0.54573	0.67409	-0.22448	0.78976	1.5674
17.206	7.6003	-4.2682	5.352	2.0298	-0.70013	-4.6117	1.0949	2.2572	-1.2944	-2.1222	2.834	2.3281	2.3397	0.80275	-0.73095	-4.8622	0.80726	-1.5091	-3.2996	-1.074	-1.5036	2.9441	-0.78045	-2.8375	-0.67556	-0.48191	1.0688	-1.1971	-0.56587	-0.0019265	-0.48131	0.83651	0.33071	-0.52646	-0.35132	1.7333	0.58813	0.23176	0.0040376	0.51446	-2.0829	-2.1812	0.22035	0.38538	0.49613	-1.2053	0.63607	2.0682	-0.33605
19.329	11.632	-2.2059	4.3659	1.6579	-2.08	-4.9228	2.8223	1.4236	-2.186	-4.7904	2.315	1.401	-0.34968	1.2912	1.3048	-3.1561	0.47663	2.0597	-1.834	-1.1142	2.1148	0.056376	-0.44179	-1.5941	-2.3133	0.143	1.7521	0.82599	1.8566	0.82313	0.15875	-1.1917	-0.83169	-0.38706	-1.7178	-2.0038	-0.74276	-0.53255	1.5529	-0.90764	0.79173	1.1153	-0.44113	0.3397	-0.76925	-1.8415	-0.9973	-0.40245	-0.32956
3.0471	5.3559	4.08	0.15182	-2.4552	-1.3135	-2.0915	-0.14443	-0.025171	-0.35496	-0.49419	0.021487	-0.16748	-1.1437	0.31852	0.099459	-0.38813	0.256	1.2458	-0.095899	0.25829	-0.89175	-0.62607	-0.63665	-0.53659	-0.21126	-0.79084	-0.51769	0.24068	-1.2326	0.22942	-0.25863	-0.63163	0.24212	-0.34555	-0.54911	0.25534	-0.097619	0.06757	-0.64044	0.18815	0.20817	0.40326	-0.26355	-1.3104	0.48142	-1.1159	-0.10559	-0.10622	1.0612
6.1925	-2.1172	1.0902	1.4463	-0.61342	-0.15177	1.5007	-1.7928	0.019567	0.2905	-0.34922	0.24667	-0.083088	0.70809	0.66621	-0.81683	-0.41863	1.677	-0.65361	0.16534	0.59749	-1.5567	-1.2057	0.099387	-0.53555	1.0627	0.084015	0.74017	-0.84928	0.27812	-0.50288	1.145	0.30503	1.8195	0.21624	-1.3994	-1.9705	0.068793	0.27763	1.1238	0.23099	-0.45997	1.5847	-0.48183	0.45508	-0.97985	0.12779	-1.1695	0.06975	-0.51752
11.17	-0.38548	-3.3148	-3.5699	5.2842	0.14183	2.6267	0.010013	1.3353	1.5177	1.5953	-1.6578	-0.13707	2.3011	1.3715	0.33168	1.6731	1.3072	-0.4932	0.036969	1.2987	-0.08369	1.0485	1.4428	-2.4325	-0.34826	-0.99699	0.045604	-0.13167	0.27741	-0.5401	-0.25786	-0.12742	-0.9411	1.006	0.33463	0.21243	1.3678	1.3394	0.50853	-0.95586	-0.39457	0.37772	-0.50458	-0.73746	-0.12932	-1.1026	-0.69864	1.858	-0.59676
16.157	1.5403	-0.36957	0.34186	7.3272	-0.52222	0.46534	0.74629	1.5958	-1.2626	1.7383	-4.0259	-0.51753	1.2133	3.2017	1.7912	-1.5128	0.13585	0.18424	1.0281	-0.2006	3.0795	-3.3668	-3.6841	2.7002	-0.63648	0.32561	-3.2524	-0.81996	-2.0121	0.62327	-0.83242	1.2455	0.45641	-0.18169	-0.057569	0.97884	0.76144	-1.0175	-1.4852	-0.093363	0.17801	-1.337	-0.25339	1.6339	-0.60796	-0.51216	1.1092	-0.54668	0.299
-1.5649	-1.0806	2.6785	-3.7394	2.4924	-3.2362	-0.67898	-0.29105	-0.056936	-0.59122	-0.089831	-0.59165	-0.42438	0.21102	0.4005	-0.19218	-0.60541	1.3305	0.63009	-1.1816	-0.65364	0.63418	-0.41133	-0.51222	-0.097683	0.052997	0.04354	-0.58746	-0.1959	-0.063094	-1.2081	-0.72585	0.20313	-0.67141	0.15291	-1.0135	-0.85663	0.57429	1.2748	0.5557	0.61875	0.75048	0.36868	0.40231	1.1136	-0.67153	-0.50496	0.45818	0.39962	-0.30112
4.6669	-4.2831	3.4591	2.8377	2.3275	-2.3927	0.35261	-0.7941	-0.16413	1.9739	1.3543	-1.1296	-0.71653	1.5894	0.48881	0.51693	1.7254	0.0089228	0.82856	-0.43575	-2.7372	-1.6826	-1.2313	-0.94894	-0.53963	0.20059	1.031	2.1403	0.61191	0.52684	-1.076	0.62845	-0.61661	0.18114	1.1731	0.21784	-0.3477	-0.087963	-0.46743	-0.22714	-0.010765	0.56519	-0.47216	0.34585	-0.18014	-0.56999	-1.2568	0.092845	-0.41488	0.21701
2.5755	-2.3369	2.2205	0.093792	-1.9409	0.38972	0.43614	0.2272	-0.38179	0.97835	0.53077	-1.5742	-0.85702	-1.012	0.70735	-0.21082	1.2692	0.93014	-0.93877	-1.4245	-0.5042	0.23454	-0.61742	-1.7931	-0.10714	0.36001	0.25203	0.55744	-0.10709	-1.3437	0.82403	0.21331	-0.57002	-0.78095	0.50339	-0.23771	-0.52691	-0.74028	0.44978	-0.40493	0.51793	-0.15074	-0.78409	0.39776	0.66882	0.63101	0.28556	0.42331	0.43576	0.025864
7.5177	-5.132	3.9909	4.5336	1.7185	-0.716	-0.12719	-1.1731	0.10768	-0.25882	-1.0781	-1.9563	-0.28893	0.31211	1.2053	1.4612	1.9671	0.58825	-0.46177	-1.5794	-0.43191	-1.321	-1.3917	-1.5558	1.3014	1.0983	-0.92958	1.7626	0.28034	-1.5455	0.66587	-0.23427	-0.47976	1.2943	-0.90214	-0.51961	-0.20469	0.48437	-0.38262	-0.10191	0.57515	-1.0406	-0.13393	-0.13305	0.3023	-0.12635	0.47239	0.1453	-0.12071	-0.71095
-3.1264	-2.7018	3.5172	-1.4664	1.1719	-2.518	-1.9849	0.66383	-0.10382	-0.79682	-0.79547	0.038707	0.60627	0.89032	0.086284	1.2193	0.15358	0.57364	-0.9691	-1.0186	-0.39109	-0.26367	-0.11956	-0.25771	-0.74867	-0.069012	-0.47995	0.30812	-0.26938	0.39819	-0.068241	0.13274	-0.48094	-0.35756	0.1842	0.17935	-0.78541	0.28766	-0.16387	-0.15422	0.22772	1.0188	0.48102	-0.027776	-0.06293	0.53058	-0.39906	-0.22948	0.36099	-0.57687
5.8014	-1.9892	-0.9201	1.9376	0.84643	0.79043	0.20221	0.4842	1.4755	-1.7825	-0.2574	2.1124	-0.40891	0.82393	-0.10757	-0.61983	0.99328	1.2502	0.38132	-1.5928	1.2114	-0.58076	-1.3196	-1.2262	-0.30426	-0.36184	0.53097	0.98316	1.1881	0.043003	-1.9602	-0.48454	-0.69091	-0.36107	-0.031178	0.1985	-0.63753	1.3179	-0.80497	-0.7106	-0.76121	-0.65234	-0.5956	-1.1424	-0.25214	0.74255	0.065394	0.041481	-2.27	1.0286
5.7327	-0.597	-0.021819	-0.69813	0.0028264	2.4866	1.2008	1.9734	1.7652	-2.1652	-0.18074	1.9828	1.1366	-0.77142	-0.28926	-0.76747	1.53	1.113	1.0427	-0.20242	-0.46957	-0.15863	-0.46257	-0.1413	-1.1721	2.5683	-1.6869	-0.19864	1.4754	-0.20462	0.11028	-0.1689	0.19997	-1.0341	-0.808	0.69627	-1.378	0.84863	0.48505	-0.52973	-0.54994	-0.56191	-1.4671	0.17031	-0.97923	0.48186	1.2547	1.7233	0.3247	-0.013654
1.3359	0.72323	-0.0073761	-1.2613	-1.982	1.7929	1.9417	1.4975	1.4338	-1.0849	1.6425	1.6715	0.88458	-2.1163	0.2067	1.6434	0.94688	0.65609	0.91431	0.65029	-0.54197	0.49937	-0.043094	-0.39978	-0.54721	1.0566	-0.1529	0.68154	0.68804	-0.4247	-0.45946	-0.46695	-1.33	1.1318	-0.58405	1.2336	1.2554	-0.2001	0.41527	0.029824	0.038029	1.6608	0.55214	-0.034779	0.1846	0.97462	0.2482	0.75642	1.537	0.72942
-5.8666	-0.53198	0.98075	-0.47979	-2.7618	0.12521	-0.20133	0.17952	1.1623	-0.63102	0.64512	0.013021	0.32141	-0.75637	0.036289	0.48363	0.10393	0.21403	-0.25492	0.31667	0.30834	-0.20336	-0.10649	0.0064068	-0.18257	-0.018396	0.16871	-0.19189	0.19227	-0.042579	0.3159	-0.14466	-0.037961	0.20456	-0.212	0.098742	0.27971	-0.3435	0.0038117	0.13629	-0.2289	-0.092105	-0.18808	-0.20214	-0.055526	-0.09112	-0.25852	-0.036699	-0.36343	-0.0039175
6.7726	-3.0108	0.96107	5.4804	1.4335	-1.2781	-1.3791	0.3562	1.4894	-0.25635	-0.30982	1.1912	-0.27459	0.84684	-0.38769	0.2362	-0.17682	2.1451	2.1515	-0.32113	-0.41076	-0.084622	1.1338	-0.89779	0.33703	-0.74339	1.1422	-1.8403	0.18182	-2.151	-1.2132	2.6771	-0.55622	0.4455	-0.23142	-0.58674	-0.25789	-1.2675	2.0391	0.60955	-0.23298	0.089564	-0.89561	-0.95664	1.757	-0.35546	1.9569	-0.8889	0.091702	1.1958
10.791	0.43121	1.4894	5.8974	-0.35469	0.98773	0.76283	0.04026	1.3625	-0.92698	1.0803	2.186	-1.1846	-0.96336	-0.5614	2.304	0.69899	2.4684	1.3909	-1.1343	-0.1895	0.55963	-0.96765	-2.2641	1.1381	-1.6547	-1.1808	0.17257	-0.28808	-0.22644	-1.8837	1.7611	-0.28412	1.3797	-0.13208	-1.0784	1.1401	-1.2681	1.7533	-0.96033	0.23877	-2.3127	1.2586	-1.2064	2.1547	-0.23118	-0.085975	1.3091	0.26273	-0.96319
2.7938	0.014153	-4.2591	-1.7175	-0.0806	-0.10741	0.2238	-1.6407	-0.36988	-0.58121	0.6566	1.8264	-0.19969	-0.76429	-0.40679	0.69145	0.74155	-1.05	0.67166	-1.3499	-0.60533	1.3058	0.39938	-0.041434	-0.58187	-0.30394	-1.9893	0.99801	-0.71898	1.9319	-0.81552	0.41136	0.33757	0.58581	-0.25281	0.58808	0.11932	-0.72734	-0.50348	-1.6521	-0.83116	0.82186	-0.91175	-0.11986	-0.76431	-0.49353	-0.24519	0.56494	1.243	-0.98946
-2.4732	0.1923	1.7549	0.92234	-2.3405	-1.034	-0.017058	1.1357	-0.2611	-0.41417	0.73157	0.18319	0.50632	-0.36064	0.2779	0.3712	0.13843	-0.28272	-0.33889	0.096088	0.56874	0.073084	0.010157	-0.131	-0.32516	-0.39613	-0.31672	-0.21416	0.10093	0.081605	0.41823	0.40162	-0.034863	0.48083	0.25785	-0.0025505	-0.014461	0.14014	-0.58014	-0.011829	-0.2362	0.39898	0.17106	0.1406	0.13853	0.34449	-0.56522	-0.049048	-0.15896	0.0076355
8.4904	-1.216	0.81615	-0.38272	0.41126	-0.1288	-1.3908	-0.73149	-0.48533	2.88	-1.4295	2.2665	-1.537	-0.45579	0.20498	-1.7151	1.5216	-0.010892	0.57157	0.30837	-1.7023	0.24112	-0.95291	1.6005	0.42626	-2.1914	2.3114	0.28047	1.1471	-1.0378	-0.31253	-1.6575	-2.0711	0.12832	1.7463	0.020416	1.7561	0.22343	0.42879	-0.48962	0.14061	1.0454	-0.031971	-1.1422	-1.3041	0.94996	-0.18195	0.79447	-0.78528	0.025127
8.6214	-1.3964	-0.67526	0.0091681	1.6843	1.8232	1.841	0.76633	2.4967	0.3919	-3.3369	2.602	-1.7084	-0.82793	-0.59416	0.42512	2.5543	0.79855	0.89204	2.3516	-1.7702	0.64046	-0.8624	1.3123	1.6154	-1.3901	-0.44109	0.20606	-0.60046	-0.91314	0.15893	-0.33195	0.92311	-3.4891	-1.323	-0.0025017	0.12542	3.7671	-0.48607	-0.3238	-0.85635	-0.18205	-0.80654	-1.8478	0.36383	0.63996	-0.057151	-1.8197	0.20187	-0.38262
11.015	-1.9345	1.7187	0.81846	-0.41499	5.0109	2.1002	2.9708	2.035	0.216	-1.2286	1.7843	-0.22998	-0.51801	-0.64334	-0.56037	2.9469	1.3389	1.2912	2.862	-0.92363	-2.0577	0.71621	0.73083	-0.50649	-2.1395	0.9696	0.85855	1.7684	-0.26096	1.3193	-0.84268	0.3687	-3.3765	-0.20488	-2.4135	0.42611	-0.49982	2.5021	-0.6568	0.0060819	0.58837	-1.6652	-0.078416	0.74772	1.8758	-0.17869	0.10866	0.053356	-0.24163
-4.2827	-1.2177	0.68407	-1.9351	-0.48624	-2.2338	-0.38763	-0.18005	-1.1217	-0.16374	-0.90568	-0.1038	-0.19243	0.64179	0.71323	0.24229	0.17022	-0.29849	-0.75218	-0.25975	0.31293	0.29259	-1.2274	0.039613	-1.3403	-0.06307	-0.37184	-0.3887	0.24887	-0.081624	-0.44415	-0.19566	-0.90749	0.35591	0.67861	-0.44232	0.048974	0.015548	0.66755	-0.62463	0.13736	-0.91413	-0.14118	0.56579	0.013059	0.17443	0.11669	-0.87282	0.18201	-0.095231
1.7222	-3.6576	-1.9118	-0.1176	-0.0086025	0.66075	-0.49056	-1.1574	-0.20957	-0.39896	0.39634	-0.77905	-0.42928	-0.23156	-1.7551	1.2228	-0.38836	-0.34432	-0.041777	-0.1529	0.17003	-1.7512	0.092528	0.2203	0.58754	0.59063	-1.0848	0.66208	-0.10721	1.1315	0.37058	-1.2443	-0.17782	-1.1002	0.90869	-0.76897	-0.78593	-0.51472	-0.81077	-0.25841	0.18686	-0.2424	-0.74243	1.1803	-0.25036	-0.70334	-0.59708	-0.3861	-0.012317	0.25521
0.54401	-2.2137	-2.4237	0.49697	-0.552	-0.91673	-0.48008	-1.3433	-0.25025	-0.38826	0.24336	-0.57425	0.47052	-0.17493	-1.2395	0.48391	-0.88142	-0.27942	0.36985	1.1608	0.17383	-0.99818	-0.79258	-0.25289	-0.45234	0.19104	-0.026348	1.0002	-0.36205	1.022	0.84496	-0.27982	-1.0566	0.048256	0.034049	-0.18879	-0.2192	-0.055061	-0.043369	-0.11612	1.2171	0.24169	-1.0907	0.33483	0.20938	-0.092341	0.60617	-0.11127	0.39866	0.60004
2.928	-1.3935	0.6132	8.9437	0.71674	-4.8824	2.3709	-2.078	-0.97476	-0.54685	0.94416	0.98735	-0.7415	-1.3095	0.91797	0.92407	0.33503	-0.040263	0.94603	0.17737	0.24594	0.65515	-0.58706	1.7524	0.20109	-0.66233	0.22402	0.25587	-1.526	0.36912	1.2265	0.86009	-1.9698	0.16687	0.87345	-0.0075193	0.20375	-0.23245	-0.61607	-0.51521	0.72636	-0.27098	-0.6981	0.8103	-0.29374	1.2614	0.15569	-0.064223	-0.04078	0.11935
-3.9166	-0.99426	0.31881	-0.30432	-0.44471	-2.8559	0.66894	0.87486	-1.1594	-1.0307	-0.09263	0.21541	0.47212	-1.5498	-0.46999	-0.44216	-0.00186	0.27816	-0.57434	-0.38449	-0.25802	-0.51744	-0.53291	-0.24042	-0.076483	-0.64911	0.54303	0.084707	0.57158	-0.22842	-1.0451	-0.27182	-0.35859	-0.036911	-0.046295	-0.15098	-0.46971	0.35872	0.80307	-0.14459	-0.44361	-1.0962	-0.8924	-0.3622	0.26661	0.080995	0.3737	-0.42847	0.24123	0.44051
4.2542	-1.6298	-2.952	-1.6526	1.2605	0.32361	-1.5611	0.30122	-0.86404	-2.3835	-0.30173	-0.037023	-0.10446	0.099811	1.7337	-0.66844	-0.63791	0.3944	-0.74869	-1.6377	-1.8442	0.26829	-0.21721	1.6059	0.4891	-1.2583	-0.59428	0.07664	2.1285	-1.1904	1.0427	0.95609	-0.50235	1.1763	0.69714	0.066898	-0.15196	-1.6841	0.33668	0.57059	0.047405	-0.33485	0.070825	-0.21199	-0.88191	-0.40576	-0.052113	-0.77693	-0.16446	0.51478
6.3883	-3.6822	-1.184	-1.4528	3.5991	0.51491	-2.895	-0.91021	-2.0831	-2.5462	-0.91202	-0.95864	-1.0212	0.59217	3.7805	-1.51	1.5888	0.24511	-0.81275	0.044696	1.8972	1.5217	0.4417	-1.203	1.5395	-0.33405	-1.3803	-0.30665	-0.71534	1.6569	0.15913	-0.067702	0.96697	0.12601	0.3134	1.0855	0.52728	0.65653	0.759	0.30502	-0.57526	1.303	-0.82464	-0.55965	-2.4734	-0.051895	0.047791	-0.23445	0.4212	-0.4321
8.5295	-2.5614	1.9574	-0.36007	-1.3476	3.8577	0.11532	-1.2582	-0.83655	-1.4169	0.94527	-1.0336	-1.0753	-0.06781	0.91202	-0.3185	0.26434	1.3617	0.71544	-0.0895	2.2413	-0.7299	-1.3809	-1.8757	-0.43717	-1.4492	0.19622	-0.16218	-0.032117	1.8223	0.25718	-0.56431	0.54044	-0.56471	0.59577	-0.56939	0.43694	-0.97432	0.26517	-0.5265	-1.294	1.5872	-1.11	-0.69789	-0.72919	-0.74734	0.59253	0.40102	-0.52273	-0.61475
-5.7953	-1.3188	0.91936	-2.1796	-1.1614	-1.2613	-0.73121	-0.58447	1.014	-0.071811	-0.54796	0.39687	-0.25964	0.59485	0.92481	0.54452	-0.81943	-0.50927	-0.54058	0.1294	0.59895	0.53225	0.034217	0.31112	0.48982	0.44644	0.084891	-0.16089	0.20062	-0.52228	-0.26226	-0.11745	0.3358	0.16606	-0.10133	-0.11302	0.046592	0.54155	-0.20085	0.21641	-0.23698	-0.2865	-0.51934	-0.28802	0.17553	-0.24937	0.52812	-0.57748	0.26238	-0.27792
4.2048	-1.0992	-2.4829	-0.58947	0.12184	-1.2635	1.485	1.3789	0.34802	1.3436	0.15432	-1.741	-0.19981	-1.4496	0.11473	-1.3417	-2.2336	-1.5757	0.86192	-0.3899	0.0050807	-1.1109	-1.1291	-0.87412	-1.2326	0.13518	-0.29174	0.36209	-0.81998	-0.10793	-0.080797	-0.28266	0.30546	-0.43933	0.16588	0.067784	0.48504	0.041482	0.59026	-0.29579	-0.15025	-0.098198	-0.061017	0.86982	0.3146	2.5628	0.60712	-0.83381	-0.30882	-0.54482
3.1618	-1.2521	0.95992	3.5924	0.55998	-1.7815	0.92261	-1.3124	1.517	1.8452	0.45906	0.50107	-1.365	-0.53988	0.81268	1.6815	1.0403	0.60221	1.3701	0.59769	0.35588	0.62596	0.73392	-0.3179	-2.2604	-0.74616	-0.11749	-0.64877	-1.009	0.86433	0.54393	0.74855	0.8194	1.198	0.57162	-0.42222	0.3468	-1.112	-0.34444	-0.39822	-0.31602	-0.92078	-0.58814	0.90414	0.60039	0.95309	0.029946	-0.97695	-0.34544	-0.12395
0.30123	0.33959	-0.56124	-0.78224	-0.52384	-1.2014	0.53072	0.5485	1.2976	1.7403	0.1819	-0.22554	-0.25435	-1.2512	-0.91835	-0.47201	0.31771	2.3296	0.63674	1.2337	0.10625	-1.519	0.20657	-0.59746	-0.4422	-0.87241	0.66242	-0.18042	0.351	-0.40552	1.1981	1.1718	-0.44711	0.082246	-0.23377	-0.59192	-0.74373	-0.38437	0.22131	-0.31366	0.84513	-0.39984	1.164	0.37065	0.3607	-0.092001	-0.031405	-0.41301	-0.43204	-0.024357
-5.0157	-0.32144	0.26722	2.027	-0.70876	-4.6798	2.3909	0.50765	-0.47767	-0.089598	0.81682	-1.2764	0.43064	-1.9567	0.14852	-1.0904	0.0073424	1.6142	1.1451	-0.44273	1.1869	-0.153	0.84265	1.1868	0.71809	-0.84022	-0.0047473	-0.57945	0.033841	0.35513	-0.099926	-0.35057	0.39485	0.077506	-0.45029	0.60391	0.35545	0.39738	0.087036	0.43612	0.35035	-0.1374	-0.81017	-0.54504	-0.041511	-0.45087	-0.61453	-0.074596	-0.29888	0.24063
7.7774	-0.066152	-1.8202	5.03	-1.5955	-1.2009	-0.90015	1.3278	-0.25852	2.4374	-0.40613	0.03848	-4.0838	-0.73831	0.79117	1.9569	-1.7104	-1.1067	-0.42877	1.0281	-1.8751	-2.298	0.32386	0.80456	-0.20463	-0.14731	-1.1542	0.22659	-1.2318	-0.95589	-1.3623	-0.24074	0.49598	-0.52392	0.19238	-0.52258	-1.0047	1.0297	0.58069	1.4513	0.13857	-1.2808	-0.50108	-0.26154	0.12131	0.65958	-1.5688	1.399	-0.61085	0.96117
10.921	-0.24125	0.23737	5.494	-2.5263	1.5093	-0.81844	2.206	1.033	-1.968	0.8688	-0.59136	-1.1677	1.4757	-0.99794	-0.77998	0.015546	-0.99192	-0.84241	2.0666	1.8135	-0.62394	-0.59658	0.9549	-0.20006	-1.1963	-1.2844	-0.58762	-1.494	0.53399	-3.208	-1.1049	-0.48515	-0.16227	-0.62071	-1.1091	0.5283	0.6507	-0.7269	-0.17671	-0.68732	-0.60113	2.5997	0.94346	-0.36886	0.54659	0.16003	-0.25834	-1.5899	1.0552
16.073	10.373	2.8847	11.422	-3.6962	-4.2931	-0.60967	4.7667	-1.3119	2.4516	-2.423	-2.0872	0.2989	-0.66998	-1.8271	0.42009	2.7195	-1.0385	-1.8989	0.66171	-0.48481	1.6673	0.067058	0.89317	-0.76107	2.194	-2.8504	-0.52676	-0.13235	0.25141	-0.91663	0.55839	1.9828	-0.88057	2.0522	-0.19677	0.19411	0.72663	0.075432	0.11463	-0.70859	1.2601	0.32714	-0.6458	0.19476	-0.84717	0.75934	2.0702	-0.59067	-0.64787
-0.99878	0.92818	1.8781	-2.1704	-1.3449	-2.8882	1.8952	1.3883	-0.57496	-0.22804	2.3658	-0.40025	0.75008	-0.41048	0.79278	-1.1362	-0.74017	0.97455	1.8521	-0.8275	0.55454	-0.87462	0.55711	-0.040005	0.32801	-1.0179	0.19975	-0.34417	0.19135	-0.4006	-0.54107	-0.099939	0.86115	-0.60697	0.22086	-1.1048	0.52234	1.4161	0.94517	-0.46248	-0.016163	0.3344	0.4745	-0.2052	0.39787	-1.2942	-0.374	0.41421	-0.48842	0.68223
10.809	2.2537	-4.9317	2.301	-0.85189	-0.034307	-0.72952	0.51083	-2.8292	-1.1294	-0.056475	-1.9395	-3.7122	-1.0627	-0.27307	1.3937	-1.8631	-0.1605	0.91196	-1.7075	-0.63181	-0.44852	1.0379	0.26072	0.042768	-1.3486	-1.6995	-3.0272	-1.0022	0.40882	-0.44102	0.34322	-0.36564	-1.4517	-1.1736	1.943	-0.084278	0.9109	0.60088	1.1765	-1.137	-1.9123	-1.2332	-1.9859	-0.13289	-0.13483	0.092392	-0.069675	-0.10025	-0.40471
14.443	7.1355	5.9054	4.7707	-1.2607	-4.1392	-2.9923	2.915	-2.8097	2.8496	0.4697	-0.75647	0.59086	-0.53823	-3.9342	2.6662	-2.1925	2.3002	-0.032565	-2.6084	-0.24896	-1.3601	-0.91716	1.0288	1.56	2.5949	0.78902	-0.56038	-0.5258	-2.4136	-0.89275	0.11467	0.75296	-0.10593	-0.5974	-0.48124	0.79566	0.17221	-0.37289	0.16444	-0.3278	2.0082	-0.3595	1.3576	0.4721	-0.72404	-1.0152	0.026381	2.3108	-0.14794
7.2618	-0.65937	2.5795	-1.468	2.4893	0.26276	-1.0134	-1.2035	0.89606	0.49391	4.6856	-0.56557	-2.4943	2.4146	-2.5768	2.3784	-1.688	-1.0653	0.29211	0.90594	2.9223	2.0981	-2.1511	1.1319	1.9349	-1.3475	-1.587	-0.79021	-0.46555	-1.442	-0.94824	0.73857	0.1005	1.4819	2.0156	0.049228	0.89514	-1.9633	0.99892	-1.245	1.5739	-0.15975	-0.64998	-1.2727	-0.84413	0.21851	0.29066	-0.79012	0.48998	0.042128
2.4818	4.1564	3.7514	0.93753	1.4998	-3.5668	-0.7791	0.8006	-1.7671	0.99739	-0.45178	-0.4484	1.1155	0.53219	-0.72461	1.3018	-0.18569	0.074858	-0.20534	0.14118	-0.019645	-1.2701	-0.50747	0.66782	-0.75994	1.7574	-0.044046	0.54562	-0.26939	0.078222	-1.0857	-0.75439	-0.092611	-0.35887	1.0144	0.32984	-0.15428	-0.050333	-0.38443	0.34928	0.6121	0.38088	-0.25379	0.42779	-0.28246	-0.62471	0.5972	0.21728	-0.54698	0.25471
-6.2708	0.18485	-1.3939	0.18448	1.663	-2.6815	-0.055451	0.60265	-1.8686	-1.8953	-1.2281	0.37834	-3.6069	0.87552	-0.25049	1.7511	-0.076581	-1.1327	-0.78302	-0.081724	0.53878	0.82083	0.54749	-1.3873	1.5284	1.0902	-0.073605	-0.3862	-0.66656	-0.69309	0.17369	-0.7485	0.20333	-0.60848	-0.56163	0.22733	-0.049161	-0.40393	-0.80092	0.28189	-0.50357	0.37218	-0.073724	-0.73518	1.2881	0.2046	-0.074034	0.18961	0.11689	0.038058
-8.8381	-0.21901	-1.0568	-0.78489	1.0231	-1.0956	-0.93055	0.55149	-0.707	-0.33224	-1.2612	0.67565	-0.97635	0.42875	0.71859	-0.35959	-1.5359	-0.79944	0.18632	-0.60582	0.43095	0.54096	-0.082152	-1.2636	0.60066	-0.62486	0.63404	0.2633	-0.76755	-0.15034	0.22427	-0.01696	0.5814	0.11372	-0.7444	-0.57743	0.011698	0.25055	-0.84837	-0.68636	-0.028543	-0.20911	0.30361	0.17307	0.46456	0.15142	0.19181	-0.21781	-0.043808	-0.18569
-8.7941	-0.29705	-0.89561	-0.63443	1.1814	-1.2112	-0.62196	0.69386	-0.32872	-0.15305	-1.2765	1.2131	-0.38149	0.81285	1.085	-0.74114	-1.5079	-0.56351	0.61338	-0.75889	0.28531	0.33715	0.019433	-0.84092	0.93143	-0.46921	0.38952	0.0027985	-1.0293	-0.25494	0.11937	-0.083837	0.20981	0.22614	-0.64179	-0.64412	0.28846	0.23108	-0.5337	-0.56291	0.13376	-0.30007	0.53498	0.56819	0.46381	0.23857	0.14879	-0.47719	-0.024636	-0.33382
-9.2529	-0.11048	-0.83885	-0.81093	0.99575	-1.175	-0.52892	0.67851	-0.26378	-0.33916	-1.0692	0.68293	0.011496	0.31301	0.7195	-0.39414	-1.4037	-0.31675	0.37273	-0.81444	0.16969	0.36761	-0.45934	-0.5597	0.17287	-0.80987	0.39731	0.35943	-0.47677	0.083585	0.1929	0.13802	0.66552	0.077781	-0.4609	-0.72444	-0.15993	0.087602	-0.46968	-0.63198	-0.154	-0.0039704	0.0023128	0.55346	0.40542	0.13076	0.3467	-0.21539	0.16515	-0.25768
-2.8663	0.16156	-0.10149	-1.039	-0.5461	-1.436	-0.15273	0.70757	0.13317	-0.42098	0.71461	-0.66909	-1.456	0.28193	-0.35906	0.066957	0.45181	-0.94527	0.2964	0.524	0.11256	0.12954	0.78082	-1.709	1.0495	0.33324	1.0393	-0.25967	-0.26926	-0.27513	-0.32737	0.087577	0.030477	-0.022726	-0.51321	-0.25429	0.41843	1.1928	-1.7807	-0.42305	-0.20061	-0.39599	0.11193	-0.076744	-0.16589	0.54682	0.040544	-0.64658	-0.43466	-0.36152
-4.5021	-0.04043	0.37295	-0.41331	-2.8892	-4.8549	2.8954	0.90407	2.9848	3.9296	1.6516	-0.51421	-2.5711	-1.9114	0.7666	-1.4481	0.74713	0.50068	0.96833	1.2961	0.67386	0.96464	2.2311	-1.0407	-0.1235	-0.89528	0.7997	0.42132	-0.35854	-0.069287	0.27213	0.76169	-1.2369	0.038092	-1.0244	-0.062138	0.61592	1.0248	-0.57665	-0.22908	0.47453	-0.55775	1.0097	-0.47174	-1.1702	-0.49925	-0.91306	-0.80878	-0.67805	-0.5645
-6.5319	-0.15083	0.22022	-0.30679	-0.085098	-1.5266	0.51336	1.1615	0.14719	-1.4391	-0.2508	0.46842	-0.035859	1.4015	0.59472	-1.5668	-0.88338	-0.75227	-0.30053	-0.37287	-0.11005	-0.07513	-0.15671	-0.28386	1.284	0.41329	-0.08191	-0.57928	-0.73851	0.4272	-0.59771	-0.41125	0.045634	0.078187	-0.60444	-0.42217	0.29315	0.17301	-0.16844	-0.077683	-0.12552	-0.62403	0.28185	0.14022	0.25828	0.57568	0.072311	-0.4427	-0.77067	-0.45275
-7.5577	0.55276	0.22857	-1.6479	-0.38519	-1.8552	0.056481	0.52007	0.70396	0.64949	0.25563	0.024002	-0.22468	-0.015395	-0.17693	-1.5218	-0.7356	-0.24774	-0.12187	-0.24981	0.30742	-0.33611	-0.43448	-0.014347	-0.058977	0.26153	-0.21924	-0.18343	-0.066062	0.26801	-0.39044	-0.15785	0.42072	0.4616	-0.091552	-0.038239	-0.06258	-0.10464	-0.12542	-0.16108	-0.14272	-0.13294	-0.42146	-0.20309	0.064832	0.22118	-0.02281	-0.31633	0.21257	-0.42745
7.8069	-4.1011	4.7937	1.148	1.3361	-0.68198	1.8591	0.15676	-0.69438	-1.1238	-0.81794	-2.8762	-2.2373	1.2138	2.1291	1.7873	0.86066	-2.1644	1.4554	-1.0892	-0.9449	-0.79922	-2.0551	-0.4749	-1.2642	-0.098132	-0.87782	0.24839	0.74775	-0.98183	0.30606	0.41971	0.8829	0.46531	0.50915	0.65722	-0.90487	-0.075326	-1.6667	-0.26232	0.89006	1.3804	1.3677	0.21309	0.62496	-0.19096	-0.99397	-1.7573	-0.14712	-1.5037
5.3671	-4.1122	-0.58481	1.2294	0.77879	-1.5209	2.2954	1.2091	-1.0683	-0.39819	-1.2813	-1.1566	0.37033	-0.52981	0.37572	1.8967	0.72977	0.71652	-1.1761	1.4063	0.5746	0.79277	-0.10817	0.62886	-0.074629	0.41761	-1.4856	-0.55204	-1.8702	-0.57077	0.42747	0.18366	-0.26774	-2.0727	0.29994	-0.94566	0.75214	0.024643	0.80598	0.036381	0.53261	1.2064	-1.5492	-0.22325	-0.038686	-0.084385	0.49143	0.29344	0.28091	-0.99984
1.8128	-2.9068	-3.4959	1.1638	-0.19167	-1.7075	0.95396	1.0741	0.1112	1.2276	0.37235	0.35019	2.1539	-0.30888	0.1661	1.0518	1.6478	1.888	-0.75108	0.17125	-0.87216	-0.040765	-0.67043	-0.30633	1.2277	0.71878	-1.0324	-0.47689	-1.1182	1.2098	-0.13866	0.050075	-0.17307	-0.81148	0.22107	1.3465	1.0321	0.89112	0.086141	0.037222	-0.4987	0.54778	-1.196	0.68731	0.41134	1.516	0.66984	-0.34111	0.892	-0.013143
-6.853	-0.40023	-1.6804	-0.45248	1.0683	-3.0115	0.026255	0.45664	-0.23907	2.3797	0.32499	-0.70433	-0.7068	0.31964	0.11621	-1.3051	0.52814	-1.0201	-1.2346	-0.26984	-0.27772	-1.1432	0.69948	1.5711	0.16251	-0.31366	0.2584	0.40326	0.476	0.58851	-0.3623	-0.2986	0.02079	0.17667	0.21416	-0.05973	-0.7587	0.056539	-0.2301	-0.45429	0.25723	0.0028883	-0.1378	0.14754	-0.49012	-0.64572	0.20027	-0.4309	-0.41179	-0.49341
9.8614	4.3413	-4.8996	-0.7148	-1.6208	1.5541	2.3398	-1.5045	0.24393	-1.1571	0.89712	0.20955	-1.4506	0.3043	-0.14473	-0.46263	1.402	-0.76967	1.086	1.2483	-2.3788	-1.0686	0.10095	0.4221	0.92729	-1.158	-0.37006	1.009	1.5925	1.6188	-0.45142	-0.33178	0.78975	-1.5845	-0.544	-0.832	-1.1796	0.38479	-0.25804	-0.2206	-0.50138	-0.45523	-1.7066	-0.73762	-0.78523	0.17963	-1.0731	0.29626	0.31104	-1.6933
9.6169	1.0931	-4.2967	-1.6081	6.1576	2.9922	1.7841	-2.2517	-0.12842	2.7759	-3.2152	-1.5888	-1.4286	-1.9285	-1.5562	1.5036	-1.886	-0.52506	1.4012	-1.3349	1.0763	1.9027	2.5941	0.479	1.6086	2.1415	1.608	0.59602	0.78218	0.47356	-0.047019	0.19257	1.8096	2.0123	0.59018	0.40054	-0.55001	0.87448	0.36522	-0.72664	-0.60012	0.005897	-0.33641	-0.75123	0.42561	1.7455	0.29699	-1.4058	0.60233	-0.14627
10.096	4.4754	-5.6153	-0.25369	2.4501	1.3124	3.3585	-3.7629	0.54606	0.44227	-3.2566	0.56099	-0.55563	-1.6582	-1.5523	0.17278	-0.98641	-0.10301	0.021363	-0.36643	-0.58996	0.98643	0.14541	-1.2155	0.080138	2.872	1.8088	-0.19961	0.98272	0.35852	-0.22716	0.78331	-0.61027	-0.25919	1.6449	0.65762	-0.33028	-1.0495	-0.62536	-0.9226	0.64053	0.45185	1.3459	-0.9928	1.177	1.1666	0.9214	-0.96434	0.98551	1.8358
-6.7568	0.50048	-0.94714	-1.1826	1.0406	-1.5954	-0.16579	0.10836	-0.1057	-1.0513	0.30487	-0.010763	1.2118	0.3232	0.09475	0.37643	0.10073	0.08109	-0.20794	-0.028294	-0.18806	0.58501	-0.11097	-0.80049	-0.32513	-0.24936	0.17696	-0.35909	-0.30296	0.18194	-0.1407	0.22274	0.19114	0.57946	-0.49999	-0.096586	0.62808	0.064053	-0.37159	0.076356	-0.34322	-0.48774	-0.21799	0.15315	0.47009	0.81577	0.16855	0.25134	-0.17611	0.12601
6.8681	1.0891	0.46878	-1.6767	3.7954	1.1116	-0.0078523	1.6509	1.2958	-1.7911	-1.4816	0.59006	-0.33273	-0.69984	1.3617	-0.9723	1.0692	2.0572	-0.024155	0.16659	-0.8119	-0.56672	1.5068	-0.090918	1.0078	3.022	-0.053242	-0.43971	0.4939	-0.29765	0.14068	2.3231	-1.8887	-1.1343	0.062	2.6023	1.379	0.35596	0.45757	0.62956	0.61734	-0.70968	1.4433	0.50506	1.4472	1.2905	0.31991	-0.82506	-0.29033	-1.3511
4.0543	2.0073	0.90788	-4.5697	2.8164	1.8639	1.3922	-0.12394	0.38557	-1.8118	-0.31869	-0.12627	0.27249	-2.9875	-0.084036	0.89743	-1.4277	1.58	0.87081	0.41715	0.42063	0.39101	-0.81905	1.9209	1.4476	0.66235	1.9513	-0.25912	-0.083012	0.17009	-0.96791	0.79426	-0.4414	-1.1908	0.22002	-1.0395	-1.0789	1.0674	0.13033	-0.60577	-0.34469	-0.21481	0.76829	-0.8264	1.1319	-0.41201	-1.1876	1.2692	-1.1128	0.29501
3.0356	1.99	1.0857	-4.0527	2.0537	1.1272	1.7238	-0.25493	0.97685	-1.3727	-0.74584	-0.49506	-0.91573	-0.85066	0.81377	1.2718	-1.0533	1.3599	0.89251	-0.027401	0.05803	0.58546	-0.098497	0.88865	1.7273	0.47732	0.84878	-1.8504	-0.28866	-0.27832	-0.40902	0.77699	0.80345	0.11	-0.46644	-0.31778	-1.2401	0.18614	0.66083	-0.88627	0.11259	-0.80142	0.065233	-1.3333	0.058265	0.74242	-0.11548	0.010593	0.21837	-0.67756
6.943	-3.8009	-1.1186	2.1233	1.0725	0.41827	1.3511	2.6532	-0.40026	-1.2608	1.2617	0.72324	0.25466	-1.9425	1.3528	-0.62165	0.98322	0.89108	1.0054	-2.2419	0.36544	-0.21662	-0.89361	0.7248	1.5212	-0.92758	-0.31857	0.64732	0.69911	0.13723	1.3301	-0.56966	-1.0151	1.5586	1.9323	-0.79707	1.0897	0.81256	-0.73998	-0.18651	0.77434	0.59191	-0.41572	0.57708	0.41671	0.7817	0.33591	-0.47786	0.44988	0.4573
3.9932	-1.4877	-0.98878	0.29488	0.485	0.48594	0.8747	0.36006	0.71865	-0.90066	-0.80731	3.0569	-0.78274	-0.93927	0.86973	-0.075707	1.2762	-0.55178	1.3803	-1.8031	-0.27246	-0.80312	-0.58844	1.3653	0.32734	-0.89959	0.69738	0.46237	1.9258	0.4316	0.4177	-0.24262	1.4597	-0.21622	-0.71336	-1.9705	-0.57965	0.38956	-0.21797	-0.25048	1.0562	0.16242	1.1638	-0.31462	0.25175	-0.13711	-0.30609	0.30995	0.25401	0.18573
3.015	-2.0161	1.2823	-0.53247	-0.23402	-0.41507	-0.50241	-0.80646	-0.4828	1.6175	-2.0125	-0.25022	-1.4059	0.82477	-0.30932	1.4534	-1.3894	0.32351	2.6969	-2.3319	0.26545	-0.059337	-1.3658	0.94742	0.7499	-0.19067	-0.19925	-0.19004	0.36339	0.14432	0.38151	-0.37286	-0.68581	0.70613	0.51799	-0.27159	0.032	0.87671	0.97033	0.40118	-0.21615	-1.2361	-0.044796	-0.053058	-0.17618	-0.023955	0.032394	0.26498	-0.65011	-0.26041
-5.2615	-0.71371	-0.001312	-1.5432	2.0779	-2.0234	-0.31605	-0.69934	-0.027859	1.4985	-0.28087	1.4275	0.011281	1.4807	-0.44765	0.71492	0.074119	0.61809	0.70915	-0.51278	0.15038	-1.337	-1.1252	0.47517	-0.3499	-0.90604	-0.32414	0.41598	0.35975	0.37769	0.32368	-0.45328	0.26957	-0.56363	0.59299	0.47514	-1.1451	-0.013742	-0.10112	-0.01374	-0.57236	0.24612	-0.24669	0.38724	0.1108	-0.38823	-0.17124	-0.27076	0.16359	0.09951
-10.447	0.35437	0.95657	1.9248	-0.29544	1.9431	0.0044094	-0.1965	-0.06297	-0.37444	-0.049301	-0.053317	0.098214	-0.27796	-0.062699	0.13768	0.16014	-0.082815	-0.28211	0.12114	-0.20219	-0.15993	-0.23491	0.65345	-0.014039	0.2888	-0.20831	0.03284	0.12576	-0.030333	-0.069078	-0.043512	0.0032474	-0.28067	0.27404	-0.20844	-0.2322	-0.30692	0.4531	0.15646	-0.07971	0.27028	-0.25233	0.048034	0.11757	-0.11193	0.11167	0.087191	0.22542	0.051271
-10.393	0.38567	0.77073	1.8833	-0.43456	1.6166	-0.14121	-0.40283	-0.54681	-0.17298	-0.083425	-0.16361	-1.0185	-0.095429	-0.31586	0.70287	0.25832	-0.4832	-0.36177	0.2393	-0.043352	-0.2331	-0.002519	0.28031	0.25445	0.61472	-0.062212	0.051716	0.12087	-0.32099	0.059114	-0.28153	-0.077425	-0.43667	0.15647	0.096559	-0.2833	-0.15531	0.15906	0.20459	-0.021906	0.26676	-0.076884	-0.31851	0.10113	-0.39118	0.12536	0.18199	0.029025	0.10215
-10.576	0.37814	0.61594	1.7518	-0.46914	1.6611	0.28673	0.083587	-0.26421	-0.29112	0.15187	-0.13833	-0.69416	-0.30613	-0.6208	0.32998	0.13397	0.18286	-0.13002	0.039844	0.095103	-0.094407	-0.057578	0.29591	-0.024344	0.26354	-0.28274	0.081742	0.36509	0.26724	-0.16573	0.01113	0.012601	-0.12571	0.20746	0.20459	-0.28166	0.12284	-0.0196	0.11947	-0.056106	0.074882	-0.010974	-0.21918	-0.18971	-0.18356	-0.05218	0.01554	-0.41973	-0.13613
-10.487	0.25076	0.35282	1.0074	-0.43822	0.33189	0.32499	0.16851	0.21459	0.29132	0.17065	-0.098792	-0.19777	-0.14359	-0.059494	-0.25524	0.038894	0.080206	0.037129	-0.0091294	0.076462	-0.053315	0.14605	0.12199	-0.05469	-0.024548	-0.0059844	0.0080978	0.060354	0.11792	-0.080751	0.077169	0.022686	0.13928	-0.043309	0.097823	0.026454	0.086028	-0.10904	-0.1274	0.048735	-0.023732	0.012949	0.067211	-0.11477	0.073101	0.052645	-0.059421	-0.17549	-0.22847
-10.55	0.28855	0.56285	1.7917	-0.35883	1.8617	-0.12003	-0.16701	-0.5453	-0.42987	0.060243	0.046877	-1.1286	0.014031	-0.66729	0.47556	-0.068734	-0.1486	-0.093236	0.034639	0.17033	-0.15262	0.084389	-0.38273	0.37722	0.69496	-0.078092	-0.21816	0.18399	0.026239	0.0052636	-0.33424	0.037062	-0.11418	0.022164	0.42709	0.072669	0.4086	-0.24677	0.14086	0.0031278	-0.020058	0.12818	-0.43196	-0.19719	-0.1903	-0.11692	-0.023742	-0.47117	-0.10002
-10.505	0.34784	0.51208	1.8136	-0.42855	1.7911	-0.24002	-0.31508	-0.76498	-0.29971	0.076463	-0.11831	-1.0551	-0.018151	-0.76562	0.68121	0.10372	-0.30327	-0.3087	0.060435	0.066204	-0.27093	-0.088263	-0.064072	0.24133	0.47516	-0.052447	0.030109	0.33018	0.076041	-0.040804	-0.19054	0.12934	-0.11197	0.13432	0.34734	-0.20293	0.31948	-0.30709	0.13483	-0.043331	-0.020809	0.062245	-0.35739	-0.12131	-0.20465	0.0046151	0.072462	-0.51621	-0.018957
-10.596	0.44994	0.57449	1.6967	-0.7254	1.3186	0.31938	-0.065389	-0.0031562	0.53413	0.25239	-0.32963	-1.42	-0.60098	-0.64787	-0.16579	0.13644	-0.032642	-0.26445	0.1128	0.15931	-0.4259	-0.13225	0.70971	-0.26146	0.26807	-0.36393	0.44481	0.519	0.31439	-0.25924	0.2191	0.046207	-0.24316	0.35457	0.15507	-0.58655	0.065995	-0.12022	0.15699	-0.030716	0.085254	-0.12932	-0.28369	-0.24866	-0.31565	0.00044413	0.1918	-0.47903	-0.11041
-10.529	0.25503	0.36414	1.2535	-0.44042	0.45736	0.32965	0.11892	0.19268	0.30523	0.14756	-0.075988	-0.34663	-0.18092	-0.033934	-0.14255	0.2064	0.078882	-0.024131	0.10797	0.10651	-0.021133	0.21275	0.10291	-0.073117	-0.082372	-0.11695	0.045547	-0.025397	0.044244	-0.14075	0.13468	-0.075547	0.15755	-0.0091889	0.050656	0.10628	-0.10675	-0.11867	0.069209	-0.035468	-0.11588	-0.044671	-0.0059542	0.13165	0.30048	-0.089627	0.19827	0.10559	-0.018832
-10.553	0.41888	0.76948	1.7564	-0.49917	2.1129	-0.21642	-0.73128	-0.0024615	0.23484	0.2129	-0.064411	-0.15119	-0.46709	-0.4224	0.010849	-0.10952	-0.12816	-0.25975	0.056342	-0.019051	-0.044635	-0.26852	-0.19082	-0.22552	0.17284	0.11729	-0.089657	0.2052	0.043358	0.14736	0.0053676	0.29617	0.011353	0.062314	-0.13741	-0.070379	0.12328	0.037158	-0.077953	-0.092724	0.085568	-0.20926	-0.25574	-0.11892	-0.12522	0.0087526	0.015957	0.083728	0.12572
-10.543	0.3854	0.77977	1.8746	-0.33889	1.8583	0.13018	-0.07048	-0.12121	-0.26623	0.14391	0.10972	-0.16494	-0.16682	-0.45931	-0.033489	-0.010331	0.25132	-0.023397	0.00070826	0.0060858	-0.10003	-0.15678	0.24247	0.049674	0.28346	-0.28171	-0.10976	0.25133	0.21896	-0.18103	-0.058119	0.069913	0.02915	0.18612	0.080611	-0.056658	0.14331	0.046706	0.077436	-0.047776	-0.014125	-0.00089516	-0.06416	-0.14369	0.022992	-0.11363	-0.039525	-0.20091	-0.1078
-10.534	0.36872	0.82298	1.9032	-0.43093	1.8301	0.064008	-0.2293	0.0021449	-0.023485	0.1279	0.032657	-0.17857	-0.25859	-0.18735	-0.040355	0.051335	0.044061	-0.080279	0.081116	-0.061268	-0.085221	-0.036176	0.24341	0.05532	0.30571	-0.19709	-0.11647	0.11856	0.00058855	-0.071969	-0.056599	-0.013922	-0.053449	0.13466	0.0042548	-0.087862	0.017146	0.17764	0.089322	0.016703	0.13776	-0.00072181	-0.054583	-0.092366	-0.11323	-0.042006	-0.056284	-0.069464	0.010916
-10.467	0.24434	0.3898	1.1028	-0.25731	0.74493	-0.022819	-0.19202	-0.039329	0.019825	-0.074056	0.18193	-0.19566	0.1512	-0.2353	-0.048638	-0.26988	-0.23352	-0.18455	-0.20865	-0.047495	-0.34825	-0.38817	0.19997	0.26663	0.52258	-0.13437	-0.21949	0.086118	-0.003536	-0.048671	-0.31163	0.21463	-0.10824	0.11025	-0.041874	-0.078691	-0.082291	0.19379	-0.028732	-0.12754	0.22917	-0.26738	0.021254	0.19407	-0.013503	0.21727	-0.032052	0.17917	-0.13327
-10.452	0.30444	0.79939	1.802	-0.32763	1.6898	0.23892	-0.23413	-0.17756	-0.13158	0.18785	0.18153	0.17778	0.080507	-0.62423	0.65775	0.14545	0.29873	-0.005785	-0.20256	-0.18112	-0.32455	-0.41574	0.5437	0.18549	0.42018	-0.29333	-0.010058	0.35272	0.28094	-0.18242	-0.14255	0.005096	-0.11361	0.40401	0.075937	-0.29061	0.0586	0.28657	0.072336	-0.017732	0.16413	-0.0074761	0.049209	-0.11728	-0.23075	0.13975	-0.22774	-0.27603	-0.22237
-10.472	0.41542	0.75235	1.7783	-0.43074	2.2301	-0.28213	-0.70166	-0.043439	-0.060236	0.12806	-0.075236	0.35615	-0.29577	-0.26986	0.22115	0.058563	-0.19759	-0.3046	0.050068	-0.22492	-0.15751	-0.40116	0.24685	-0.17401	0.065917	0.069307	0.058354	0.23285	0.092175	0.1181	0.0063967	0.21955	-0.05448	0.20088	-0.20486	-0.15614	-0.042289	0.19583	-0.016337	-0.073778	0.10769	-0.20315	-0.019316	-0.058943	-0.20592	0.19981	-0.030319	0.098815	0.072583
-10.507	0.4365	0.88385	1.8484	-0.45821	2.1354	-0.13467	-0.53971	0.13844	0.14032	0.12195	-0.092847	0.23194	-0.31669	0.038536	-0.2053	0.088809	-0.11159	-0.21261	0.091573	-0.17279	-0.098653	-0.21552	0.30679	-0.20103	0.087141	-0.042737	0.014135	0.065112	0.0089985	0.014684	0.057657	0.079314	-0.05702	0.12631	-0.21707	-0.060688	-0.1041	0.25452	0.0065616	-0.019731	0.024339	-0.092611	0.0079749	-0.090316	-0.09902	0.071022	0.053368	0.20134	0.0861
-10.752	0.3058	0.49832	1.2335	-1.0042	-0.3433	0.78099	0.050712	1.4209	2.2952	0.21466	-0.23796	-2.461	-1.2388	0.040944	-2.4912	-0.32011	-0.25806	-0.00036083	0.31184	0.63621	-0.81882	0.29774	1.1558	-0.41443	0.21712	-0.75194	0.46272	0.10183	0.060077	-0.63653	0.57844	-0.21759	0.059735	0.16115	-0.0305	-0.33681	-0.31987	-0.066134	0.18063	0.14474	-0.080207	-0.18543	-0.094702	-0.12926	0.053875	-0.34348	0.60923	0.25771	0.043244
9.8505	0.11	-1.3996	-0.49308	1.8865	2.2213	-1.7079	3.3686	-0.74731	0.13321	-1.1931	2.6716	-2.148	-0.21309	0.83424	-0.95913	2.9862	0.19249	2.5539	-0.76059	0.15734	-0.99431	-2.1475	-1.5508	-0.30189	-0.42361	-0.42954	0.099449	0.47194	-0.020609	0.22358	2.6301	-0.41837	-0.084815	1.5017	0.63269	1.3982	0.053273	0.24046	-1.1817	2.1962	0.1025	-1.0347	-1.6707	0.7443	-0.44684	-0.17577	-0.045099	-0.87653	-0.9074
5.2587	-0.32197	-2.588	-1.9179	1.8927	1.4494	-3.0014	1.2687	-0.69335	-0.71878	2.1414	2.9726	-3.1034	-2.3771	-0.44014	0.69063	1.3317	0.18064	0.40308	-2.7565	1.6988	0.90913	-2.0243	0.47294	-0.55817	-0.35651	0.010894	0.19282	-1.3702	0.22362	0.16743	2.2835	-0.37551	-0.052108	-0.49752	0.51623	0.12279	-0.64398	-1.6362	1.1862	0.95373	0.59939	0.14491	0.057204	0.44854	-0.33039	1.0723	-0.29214	-0.64306	0.073275
8.6942	3.9557	-1.3686	-4.0787	-3.0265	3.975	0.13211	3.6769	0.14657	0.26372	-1.4023	3.0512	-3.1871	2.0654	0.54474	0.59031	-0.80952	1.3818	-1.7838	0.1573	-1.3044	1.2967	-1.0733	0.38143	-0.77105	-1.3788	-0.22205	1.622	0.44722	-0.15043	0.94769	-0.12438	0.75198	-1.1495	0.01124	-0.40802	-1.3983	-1.3355	-0.49174	-0.14074	-0.25446	-0.16927	0.73856	-0.3346	-0.48642	-0.021927	-1.3375	0.14737	-0.57328	1.1359
-3.1994	-0.010418	-1.5679	-2.301	2.3528	-0.6213	-1.4743	0.7258	-0.56826	-0.15569	-0.55119	0.051559	0.23525	-0.21095	0.18512	-0.20359	-0.20433	0.40819	0.63153	-0.29642	0.11113	-0.42406	-0.088086	0.039656	0.49002	-0.72405	0.15851	0.29897	-0.13471	0.29035	0.010632	0.45364	0.12764	0.63182	0.50324	-0.5967	-0.67498	0.67252	0.0359	0.46599	0.73843	0.5257	0.24964	0.47044	0.035977	-0.85258	-1.022	-0.19803	1.5086	0.51498
-10.413	0.30399	0.52291	1.5477	0.066886	1.7961	-0.10644	-0.094693	0.056005	-0.27216	-0.26317	0.25782	-0.08075	-0.37264	0.16076	-0.21515	-0.46301	0.009304	0.19519	-0.22516	-0.0096079	-0.020483	-0.37221	0.46012	-0.054189	0.10136	-0.068766	0.12429	0.15324	0.088857	0.07116	0.090329	0.14069	-0.36098	0.16061	-0.17707	-0.31269	0.099757	0.38413	-0.15822	0.059989	0.43018	-0.01718	0.21015	-0.18085	-0.51152	0.22202	-0.13646	-0.041579	-0.15963
-10.421	0.20517	0.59755	1.5118	0.08865	1.7649	-0.04547	0.09842	0.016625	-0.49082	-0.27291	0.26505	-0.30626	-0.421	0.16216	-0.044823	-0.51655	0.18091	0.33353	-0.10423	0.12985	0.38251	-0.11673	-0.094519	0.064001	0.26577	-0.018437	-0.14993	0.022587	-0.11132	0.14755	-0.069794	0.14964	-0.38408	-0.098094	-0.052567	-0.033056	0.2058	0.38978	-0.14133	0.052314	0.45467	0.0034782	0.03569	-0.21286	-0.51162	0.045624	-0.21316	-0.055632	-0.12951
-10.435	0.22027	0.58401	1.4076	0.00063282	1.4814	0.17037	0.27439	0.21855	-0.36615	-0.22244	0.23312	-0.37476	-0.54572	0.13954	-0.29445	-0.54248	0.34316	0.43017	-0.082586	0.22836	0.3878	0.021293	-0.068466	-0.036285	0.27227	-0.052678	-0.13443	0.032429	-0.065659	0.15499	0.0028253	0.073998	-0.38458	-0.14244	-0.078015	-0.071333	0.2668	0.36244	-0.22417	0.13655	0.46098	0.030656	0.038217	-0.36812	-0.56008	0.015588	-0.29194	-0.25246	-0.18579
9.0605	-0.54652	-4.0973	-0.48756	0.042546	1.7849	0.087498	2.4382	-2.9591	1.0373	1.0607	-1.5644	-2.0841	1.0258	0.81524	-0.15602	0.19346	1.1913	-2.2188	3.2104	0.26751	0.84982	-0.62291	-1.4502	-0.7621	3.2119	-0.98532	0.43289	0.19735	0.42739	1.6949	0.69497	-0.47048	-0.30923	1.2479	-1.378	-2.1453	1.4798	0.46326	0.16309	-0.60345	0.35654	-0.35307	0.4341	-1.0501	1.2497	-0.79601	-0.70958	0.72767	-0.43576
4.2445	-2.3627	-1.298	0.044928	-1.7171	-0.30293	-0.95243	3.3666	-1.7921	1.4235	3.595	-1.2878	-0.23768	0.12229	0.96565	1.1649	-1.0064	-0.26119	0.54874	2.1673	1.0642	-0.29618	-0.52735	-0.37409	-1.1892	0.80013	1.6715	-1.0296	-0.086879	-0.65972	1.3646	1.1395	0.92773	0.47664	0.61141	-0.27034	0.1223	0.45344	0.6433	-0.32446	-0.80433	-0.089173	-0.28875	0.16138	-1.1317	0.8566	0.073148	-0.21193	-0.18079	0.23186
1.5165	-1.0284	0.89582	-1.857	-2.8622	-0.4003	0.48884	-0.097055	-0.44493	0.21576	-1.523	-0.41522	1.8951	0.28782	1.0551	-0.34446	0.99874	-0.22577	0.61771	-0.77504	0.77308	-0.39613	-0.83665	1.3271	1.1125	-0.0022871	-0.73904	-0.48063	-0.93243	0.7992	-0.30532	-0.44692	1.0228	1.2432	0.35662	0.23955	1.0712	0.055893	0.43476	-0.3089	0.5439	0.66999	0.66271	0.5771	0.070987	-0.20121	-1.3588	0.066416	0.36003	0.76276
-4.3386	0.16188	0.18616	-2.0573	0.85451	-1.5708	-0.81989	-0.10799	-0.32814	0.12175	-0.023398	-0.031097	1.0993	0.72881	-0.97016	0.023552	-0.89259	0.30474	-0.1872	0.50328	0.015336	0.14218	-0.36847	0.54434	0.17954	0.084838	0.003519	-0.54301	0.77161	0.097926	-0.56315	-0.95141	0.05463	-0.32891	-0.10757	0.9141	-0.19566	-0.61152	0.28353	-0.40503	0.0023151	-0.39559	-0.24238	-0.17303	-0.3095	0.22653	-0.29985	-0.11561	0.46802	0.22864
-10.208	0.32744	0.47187	1.81	0.21887	1.6824	0.031364	-0.2645	0.3138	1.0322	-0.44015	0.78768	-0.11632	-0.44856	0.86927	0.55112	-0.086212	0.56455	0.80263	-0.072068	0.23664	0.48025	0.49082	-0.17986	-0.15735	-0.79944	0.24051	0.469	-0.33767	-0.4601	0.21982	0.44746	-0.35195	0.058022	-0.17427	-0.27272	0.058949	-0.057451	0.014255	-0.063622	0.09825	0.02914	0.26874	0.28238	0.13779	0.066316	-0.40558	0.1687	0.43743	0.46934
-10.203	0.33086	0.29755	1.7162	0.3918	1.6258	0.13489	0.37882	-0.25635	-0.11923	-0.6154	0.49109	-0.41538	-0.52296	0.39715	1.1536	-0.023925	0.71944	0.57324	-0.2013	0.20132	0.50392	0.10175	0.34934	-0.2366	-0.64902	-0.05888	0.71288	0.123	-0.030252	0.091993	0.48021	-0.15084	-0.36756	0.10896	-0.20162	-0.51228	-0.1342	0.16421	-0.014343	-0.071514	0.36147	0.058589	0.19413	0.13939	-0.2233	-0.16384	0.23674	0.10664	0.19553
-10.23	0.25559	0.30286	1.6792	0.59991	1.9625	0.0025629	0.41071	-0.54645	-0.63471	-0.6031	0.56763	0.018651	-0.16409	0.27147	1.4078	-0.14957	0.84229	0.69324	-0.34186	0.14731	0.67016	0.054605	-0.033129	-0.05105	-0.57225	0.11736	0.49389	0.04348	-0.015842	0.13499	0.26564	-0.093949	-0.27991	-0.015741	-0.078663	-0.2315	0.0938	0.072779	-0.11423	-0.08523	0.31015	0.16228	0.21581	0.056635	-0.17222	-0.14949	0.019672	-0.018275	0.06769
-10.265	0.20432	0.041072	0.80082	0.51549	0.9379	-0.037501	0.49633	-0.18508	-0.57372	-0.50012	0.65671	0.44982	0.0032947	0.3509	0.68603	-0.67946	0.68904	0.84601	-0.50987	0.18008	0.6373	-0.078888	-0.5937	0.0029647	-0.48639	0.29909	0.094752	-0.08572	-0.0022896	0.31249	0.08636	0.19471	-0.061259	-0.33511	-0.094539	0.026917	0.37729	-0.078125	-0.47403	-0.00096886	0.26634	0.11848	0.34827	-0.088862	-0.18759	0.026031	-0.24679	-0.1617	-0.19345
4.9248	2.7221	6.4593	-1.6362	0.26365	2.5037	-0.56115	-1.367	1.6061	0.33785	-0.4791	-2.2606	0.075692	-0.153	-0.72222	-0.97649	-0.062561	1.2314	0.67092	1.6582	0.15662	-1.125	0.034084	1.1053	-0.28942	-0.35302	1.7474	0.62088	1.1733	-0.13865	1.0304	0.23791	0.925	-0.06836	1.0256	2.2741	-0.85314	0.33979	-0.57717	1.843	0.18749	1.2778	0.22048	-0.16149	-0.34312	1.3904	-0.44768	0.10415	0.569	-1.4185
1.2291	0.75378	4.0798	-2.3876	1.4643	0.48107	0.39439	-0.94675	1.9893	-1.2911	-0.46281	-1.8736	0.88775	-1.9691	0.47573	-0.54395	0.47813	-1.7495	0.32596	0.20631	-0.75217	-0.26603	-0.69115	0.85562	-0.69679	-0.95611	-1.1986	0.46482	-0.37284	0.63058	-0.016704	0.92469	1.1952	0.12546	0.60789	0.47485	-0.58531	-0.20167	0.50752	0.56528	-0.85595	1.2829	-0.28893	1.0479	-0.33095	0.035658	1.7841	1.0571	-0.055441	-0.82162
-6.5566	0.29205	0.72954	-0.23019	0.037433	-3.6638	0.90852	0.62967	2.3898	2.3816	-0.34929	-0.23879	-1.5602	-1.3976	0.73464	-4.3212	-0.49716	-0.33127	0.04933	0.33521	0.67888	-0.32233	0.33052	1.1035	-0.96042	-1.0976	-0.87501	0.66788	-0.82765	0.12955	-1.0203	1.0475	0.076809	0.62143	0.29703	-1.0594	0.35405	-0.83851	-0.4661	0.17194	-0.061929	-0.65441	0.28101	0.51535	0.60983	0.76667	-0.23407	0.56503	0.88206	-0.0059724
-8.5462	0.1368	0.020765	-0.56865	0.68879	-1.9409	-0.083977	1.0243	-0.47702	-1.1004	-0.58948	-0.18227	0.30966	0.60783	0.74689	0.67116	0.34266	-0.27599	-0.59116	0.091447	-0.064171	1.0127	0.39353	-0.85281	0.029991	-0.69119	0.21632	-0.093894	-0.78815	-0.29664	0.20812	-0.13722	0.24443	0.1754	-0.48056	-0.46813	0.47105	-0.75074	-0.3608	0.18599	-0.42941	-0.33812	-0.36122	0.11127	1.2379	0.98691	0.17625	0.31525	0.91285	0.33394
3.0482	-1.0743	-0.51317	-0.79435	-5.3477	-0.60172	1.0238	-2.7794	-0.69002	0.80735	-2.3367	0.89673	1.0816	0.36572	-2.7993	-1.063	1.2171	-0.84583	-0.037989	0.44658	0.88678	1.1219	-0.84737	-0.27026	1.1422	-0.75086	0.71142	0.41896	-1.1008	-0.66206	-0.10268	0.60523	0.58252	-2.1091	-1.3717	-0.43824	-0.49027	1.2816	-0.8184	0.97249	0.24933	0.47366	0.38155	-0.46693	0.18969	0.24021	1.0508	0.040247	-0.69046	0.57893
2.2882	-2.3814	-0.22568	-0.43605	-5.0748	-1.0291	-0.89753	-1.222	-2.262	2.6183	-2.9331	0.43729	2.6395	-0.6439	-1.8753	-1.1362	0.61653	-0.71574	-0.43783	1.1215	0.2557	0.94605	-0.62624	-0.35118	1.2051	-0.083515	0.56471	0.12953	-0.41027	-0.71814	-1.6053	0.25039	0.51367	-1.2677	-0.82798	0.035937	-0.30894	0.91221	0.053959	0.86523	-0.13168	0.74472	0.72338	-0.42789	0.13083	-0.46236	0.40897	-0.8264	-0.15055	0.67849
0.65824	-3.4861	-1.0137	-0.48741	-3.0498	-1.7979	-0.62615	-1.4342	-1.8292	3.1921	-1.5213	0.56944	1.7216	-0.70496	-0.94739	0.022845	1.2564	-0.3456	-0.50865	-0.21028	-0.023889	0.74021	-1.5622	-1.0911	1.2278	1.2735	-0.21552	-0.079686	-0.3945	-0.48003	-0.4325	0.46151	0.84514	-0.84317	1.176	0.86899	0.27214	0.12484	0.33745	0.1048	-0.46533	-0.51802	-1.0719	-0.29827	-0.080693	-0.038241	-0.17972	0.98701	-0.14266	-0.12909
-7.1124	-0.67206	-1.7469	-0.67117	0.77551	-2.6498	0.17647	0.3737	-1.3632	-0.033661	-0.038214	-0.55346	0.54199	1.1901	0.53961	1.8098	1.79	-1.113	-1.0121	0.2582	-0.84564	-0.37532	0.71372	0.55221	0.38396	-0.7435	0.62191	0.38267	-0.053801	-0.051798	0.30411	-0.083409	-0.41669	-0.041118	0.12091	-0.091373	-0.30227	-0.47685	-0.23802	0.010393	0.1501	-0.27163	0.16605	0.25063	0.55165	0.059017	0.5149	-0.15166	0.022399	-0.12701
-2.0427	0.23853	-2.0074	-1.3928	-3.0997	-0.24467	0.57651	1.9119	0.76401	-1.2639	-0.4512	-0.41752	0.054147	0.6116	0.79649	-1.572	0.14833	0.21275	-0.17759	-0.62432	-1.449	-1.1693	-0.18323	0.54977	-0.79298	-0.3664	-0.85985	0.22991	-0.27391	-0.072535	-1.2305	0.32097	-0.72635	0.13271	0.61223	-0.2585	-0.30236	-0.71386	0.20499	0.741	-0.4266	-0.34746	0.39421	1.2891	0.97014	0.76564	0.48172	0.068453	0.44667	-0.53805
-4.8726	1.1093	-0.62233	-1.5386	-2.0366	-1.28	0.51866	0.18877	0.12387	0.78529	-0.071587	-0.44318	-1.3141	0.80715	0.32796	-0.91898	-0.14697	-1.0953	-0.29055	0.045125	-0.31705	0.20978	0.41487	-0.79695	0.37274	-0.67332	0.2004	-0.0013792	-0.3634	0.036325	0.25602	-0.31635	0.099722	0.36168	-0.91753	-0.50463	0.59585	-0.076371	-0.58181	-0.16669	-0.40776	-0.63546	-0.12878	-0.19825	0.41941	1.0429	0.31482	-0.23738	-0.079615	-0.17694
-6.5808	0.27596	0.12007	-1.1727	-0.55057	-3.4863	0.15656	0.90005	0.82366	1.5533	0.24533	-1.0244	-3.2971	-1.2088	-1.0086	-2.6158	-1.2665	0.02541	-0.33373	0.5321	1.1055	0.41315	0.45958	-1.0717	-0.49464	0.30111	-0.47026	0.061195	-0.10897	0.453	-0.47214	0.29789	0.83778	0.34545	-0.44821	0.098858	0.1707	-0.077368	-1.4915	0.04597	-0.31876	-0.50813	-0.20291	-0.66191	-0.094392	0.64451	-0.13789	-0.11712	-0.71715	-0.028346
-7.6565	0.48511	0.56633	-0.89777	-2.7595	-8.5682	5.4214	1.432	4.238	7.5348	1.9908	1.527	-2.8039	-1.2614	-1.2017	0.64164	0.69771	3.6526	1.88	-0.39927	1.3496	-0.18899	0.85592	0.61306	-0.06707	0.68922	-1.4044	0.13717	0.64774	0.1049	-1.4358	0.17086	-0.8626	0.28525	0.45926	0.045028	-0.84366	-0.61029	0.88302	-0.039272	0.13741	1.0128	-0.72136	-0.31394	0.1869	0.53867	-1.2592	-0.45772	-0.067905	-0.51986
8.6621	-4.1052	1.4458	0.64996	0.8239	1.726	2.8599	0.56927	-0.52492	1.6338	-0.15214	0.70247	-0.055029	-1.6629	-1.6162	0.3881	-0.0018792	-1.4272	-0.49102	2.0457	-1.3421	0.17672	-1.0924	-0.96581	-0.20312	-0.33988	1.3603	-1.4195	0.98765	-1.2343	0.44742	-0.96749	1.2919	1.418	0.023045	-1.0609	-1.8178	0.32087	0.3323	0.13533	0.013092	-0.40148	-1.5625	0.98378	-0.24392	0.2147	-0.86686	-1.4283	-1.5987	-0.19527
10.855	-1.178	1.338	1.9962	3.4461	1.2959	-0.21059	-0.4071	-2.292	2.331	2.8453	-1.1146	-0.50744	-1.4949	0.03609	-0.98331	0.088564	1.8484	-1.7564	-0.65766	-0.15216	0.11623	-0.76645	-0.11932	0.044842	-0.060254	0.58657	-2.4625	0.5083	0.28285	1.0115	-0.028133	1.072	-0.90933	0.40994	0.48279	0.15073	-1.1043	-0.15779	0.10562	0.31541	-1.3278	1.1454	0.73791	-0.4583	-0.44635	-0.28705	-0.77122	1.0787	-0.17563
8.5409	1.5404	1.1549	1.7862	2.9467	0.46645	0.16502	-0.86347	0.062805	2.6229	0.47751	1.1453	-0.052695	-0.42539	-0.030835	0.64847	0.49798	1.4169	-3.5127	-1.402	-0.81371	0.86496	0.85076	-0.1813	-0.37051	1.0845	-0.60181	-1.4748	-0.44501	1.3551	1.8027	0.44263	-0.45477	0.08831	-0.40156	-0.11078	-0.33929	0.45301	0.64917	0.013221	-0.59604	-1.2353	0.23549	0.50893	0.2711	0.46959	1.3458	-0.87747	0.54849	-0.057939
-5.9165	-0.99155	-1.1071	-0.66102	2.5614	-2.1792	1.3213	1.4255	-0.44562	-0.6256	0.096659	-0.57317	0.59013	-0.019284	0.73343	0.91201	1.3046	0.86996	-0.29403	0.33608	-0.39128	1.5342	1.2327	-0.87417	-0.26243	-0.65817	0.089159	-0.58481	0.034419	-0.054255	0.79412	-0.20753	-0.48202	-0.3318	-0.4617	-0.22396	0.24145	0.088391	0.53356	-0.094969	0.31807	0.4788	0.0067489	-0.38338	-0.17122	-0.66325	-0.38317	-0.72819	0.18248	-0.19423
1.6464	-0.87011	0.21873	-1.5416	-1.4996	-0.41021	-2.5252	0.87437	0.68047	-0.54386	1.0181	0.89258	-0.17174	0.3255	-0.66131	-0.98074	-1.4461	0.20127	0.21784	0.93803	-0.58726	-0.83571	-0.26862	1.336	1.3401	-0.23895	1.0271	-0.34452	0.23631	1.038	1.4528	-0.12175	-0.84135	-0.0048732	0.52776	0.50032	-0.80959	0.30108	0.56075	-0.28046	-0.29355	0.23367	0.49592	-0.44193	0.46381	1.1213	0.14411	-0.8513	-0.14647	1.0143
3.3577	1.0352	0.27799	-1.3136	-1.5641	-0.28257	-0.22181	-0.44445	1.3237	-0.46424	0.57744	0.073552	-1.7586	1.1028	-0.59116	-0.14364	-0.74336	0.92593	-1.1876	-0.55681	-1.882	-1.0924	-0.23226	0.22054	-0.37548	-0.41532	0.29633	0.35519	-0.42638	-0.43312	1.161	0.26956	-0.40022	-0.96769	-0.902	-0.85094	-1.1979	-0.14139	-0.0033565	-0.57699	-0.097104	-1.1644	-0.41339	0.23786	0.76073	-0.75334	0.16928	-0.90329	0.35119	0.19609
2.4906	0.80768	0.55249	-1.2188	-0.70997	-0.48445	0.77258	-0.11899	-0.85703	-1.1495	-0.29417	-0.043881	0.12147	0.83754	0.359	0.86694	1.3099	0.15128	-0.18794	-0.37449	-0.018125	-1.071	-0.33302	0.7158	0.70437	-0.28289	0.10429	0.75606	-1.4346	-0.48156	0.041658	-0.63458	0.71249	0.83198	-0.237	-1.1567	-0.62292	-0.53089	-0.47809	0.40984	0.4392	-1.1159	-0.31038	-1.0241	0.13509	0.18722	-0.58313	-0.1813	-0.0094339	-0.060563
4.8731	3.1076	-2.0083	-3.0404	0.43405	2.1004	1.0509	1.9441	-0.12152	1.0206	-0.73219	-1.5335	1.3447	-1.8022	-0.57548	1.277	-1.2963	-0.90312	-2.9179	-0.0746	0.55939	0.16701	-1.6139	-0.31984	-1.4449	0.27295	-1.9394	-0.39155	0.62483	0.4268	-0.55532	-0.00057884	-0.2419	-0.36198	-0.82047	-0.18959	-0.48128	-0.91806	-0.67187	1.2902	0.40568	-1.5491	0.81935	0.19859	-0.58557	1.2681	0.9566	-0.32227	0.35517	0.76359
0.1498	1.4663	-1.6945	-2.8318	0.65001	0.13302	0.29872	-0.42282	-0.54846	-1.3474	-0.3692	-0.38334	-1.967	0.29195	0.72544	0.49767	-0.25126	-0.4891	-0.66766	-0.66688	-0.23167	0.34491	0.22978	0.25307	1.1372	-0.24591	-0.92137	-1.0684	-0.17235	-0.17078	1.1407	-0.080461	1.34	1.2249	0.47085	-1.0729	0.64863	1.7839	-0.89515	0.35856	0.027709	0.32303	0.45169	-0.83034	0.5451	-0.16353	-0.41193	0.47221	-0.75972	-1.0397
1.8298	1.6749	0.45983	-1.6115	-0.27355	0.59233	0.72193	0.026202	-0.19717	-0.23202	-0.22504	0.054638	-0.30136	1.5071	0.57549	-0.72916	0.24243	-0.65873	-0.21256	0.25432	-1.2398	-0.69155	0.7547	1.1614	0.067617	0.71675	-0.85751	-0.12591	-1.4782	0.54009	1.0898	-1.1883	0.16009	1.2317	-0.33318	-0.27146	0.58108	0.36696	0.65234	-0.8159	0.54651	-0.2001	-0.37494	0.58973	0.50934	0.47976	0.46706	0.38764	-0.88493	-0.73068
-5.0502	0.13131	-0.74787	-1.9733	1.195	-0.89107	-0.1175	0.045264	-0.011835	-0.1271	-0.20745	-0.45956	-0.207	0.86893	0.069655	-1.0133	0.42843	-0.38986	-1.3572	-0.1251	-0.54354	-0.33485	-0.45789	0.36873	0.26925	-0.49003	-0.10992	-0.52318	0.67085	-0.2254	0.18441	-0.50802	0.2416	-0.26608	0.096536	0.23163	-0.22034	-0.071043	0.34304	-0.23291	-0.052486	0.082887	-0.43562	-0.11301	-0.29349	0.13288	0.067754	-0.69551	-0.043404	-0.14103
6.1138	-1.0673	1.5843	0.36754	-2.2402	-0.39368	1.1674	-3.12	-1.4191	-1.1334	-2.5434	-0.64705	1.8135	0.025656	-0.25591	-1.6325	0.37669	-0.37659	1.3333	0.50879	1.9066	-0.30755	1.149	-1.5025	0.22625	-0.12011	-0.25592	-0.11918	-0.025342	-0.10555	-0.79087	-0.48215	0.73804	-0.89321	0.76601	-1.6625	-1.2274	0.19199	0.02767	-0.44822	1.1466	-0.025759	-0.93629	-0.76138	0.0084468	0.86453	0.074447	0.087595	-0.46032	1.1296
6.8751	-0.33886	1.3243	-0.73878	-3.6661	1.0426	1.4862	-2.8456	-0.98002	-0.96276	-1.9304	-0.66024	0.58451	0.99079	1.0005	-2.5209	0.83683	0.81545	1.3445	-0.3449	-0.1329	0.62125	-0.27585	-1.2221	-1.1666	0.68474	2.207	1.2046	1.0289	0.79967	-0.73574	-0.8355	-1.1523	0.38863	0.3277	-0.19908	1.2716	0.20603	0.18676	0.67364	-0.96464	-0.341	-0.28705	0.17507	-0.081991	-0.27561	1.446	-0.8207	0.53616	0.44329
10.601	7.24	6.0721	0.75915	-3.8563	-0.2805	-0.14867	1.6944	-2.6028	1.4162	-1.7532	-0.55139	1.9345	0.076315	0.56437	-0.98999	-1.0761	0.62758	-0.51202	-1.8696	0.27776	0.83174	0.46588	0.22426	-1.7333	0.62348	-0.19733	0.82039	0.6078	-1.4023	-0.95734	-1.0838	-0.26241	1.8028	-0.77668	0.30706	0.7418	-0.40751	0.85642	-0.97027	-1.6153	-0.13584	0.11855	0.7744	0.70255	-0.091495	0.1265	0.08304	-0.3202	0.40541
0.88216	4.5884	2.9527	-2.684	-0.067021	0.31078	-0.65868	1.5562	0.033172	0.25629	-1.4613	-0.038545	0.14878	2.0086	0.22856	-0.1517	-0.74777	1.6675	0.81593	-0.9195	-0.037757	0.23744	-0.14156	-0.12255	-1.1475	0.11943	-0.13912	-0.15758	-0.003408	0.52434	0.33726	-0.3658	0.4195	-0.24215	0.2198	0.76343	0.057918	0.33964	0.262	-0.25885	0.22393	-0.1869	-0.34969	-0.29702	0.041736	0.049799	0.29835	-0.15873	0.12184	-0.21807
8.7764	-0.80589	0.11327	0.012099	-0.95225	-0.5122	-0.94069	0.52478	1.872	-1.719	-1.3933	-1.9586	-3.215	-1.1858	-0.60865	0.8597	0.81051	-0.012279	-0.063415	-0.22941	0.52819	-1.7543	-1.9756	0.20227	-0.42079	1.5432	0.37317	-1.9298	-2.2075	-2.5167	0.15186	0.10567	-1.0892	-0.318	-0.10315	-1.463	0.022324	1.2146	0.71873	0.74459	0.4935	-0.48702	1.2582	0.76832	-1.2485	-0.47241	-0.049927	-2.3574	1.0027	2.9201
11.266	1.6936	-2.8414	4.5747	0.47053	-1.605	2.8111	-3.3653	-0.036289	-2.0113	-0.15675	-1.6259	-1.0688	1.7478	-1.3177	-1.2756	-0.63672	-2.1073	2.2967	0.15653	-0.72316	1.2131	-1.0387	0.3867	-2.4684	-1.1929	-0.089328	-0.69709	-1.535	-2.1521	0.70358	0.34707	-0.070178	0.57702	-0.81721	-0.46922	0.037623	0.11928	2.5179	2.1726	-1.0923	-0.1278	1.799	-0.71203	-0.62886	0.38797	1.1132	1.0239	-1.319	0.61826
3.733	-2.143	-0.061141	1.6721	0.74556	-1.6512	0.23479	-0.024555	-0.4696	2.0618	0.70785	-0.18861	1.6915	-0.0063149	0.5791	1.996	0.2146	-1.0536	-1.3983	0.4574	-0.86806	0.39184	-1.2138	0.90102	-1.6269	-1.9254	-0.42396	-0.11	-0.8116	1.0667	-0.47168	0.93522	-0.085739	1.2113	0.91812	-0.8909	0.49213	0.88865	-0.51946	0.39966	-0.87632	-0.14856	0.93121	-1.3354	0.37547	1.4628	0.37512	0.90665	0.90664	-0.32528
-4.2596	1.0619	-3.6082	2.8031	-0.14954	-6.236	2.2339	-0.46076	-1.2381	-0.28914	0.66698	-0.45551	-0.62679	1.3325	1.2165	4.6526	3.8349	-1.3376	-0.62478	0.66057	-0.86977	-0.22914	1.0497	1.536	0.60818	0.01507	0.63554	0.53259	0.027953	-1.4722	0.38432	-0.15494	-1.3098	-0.95969	0.40294	0.050598	-0.89189	-1.7593	0.97608	0.73957	0.091714	0.72873	-0.22765	0.50054	1.5423	-0.23758	1.1683	0.36848	-0.19239	0.33451
6.8898	-0.06978	0.64971	-0.98841	-2.7478	1.4958	2.5881	1.511	1.8579	0.86557	-0.22544	0.3314	0.81914	1.3329	0.96579	-0.84609	0.049095	1.0432	-0.86491	1.5376	-1.0919	1.5156	0.36776	-0.44931	1.9095	-1.9955	0.5873	-2.0506	0.12702	0.25588	0.70758	-2.1869	0.55696	-0.35957	0.621	0.61291	-0.58882	0.58904	-0.89462	-0.49713	1.0604	0.40116	0.65922	1.1118	0.88959	-1.2274	-0.11718	0.31273	-0.14353	-0.43716
7.3389	-1.7674	-1.0221	-0.57283	-1.7221	1.962	-0.58374	2.0997	0.88618	1.3026	-1.2627	0.5476	1.2432	-0.37691	-1.4564	-1.7004	2.525	-0.30985	1.1833	-1.4522	-0.8129	0.21756	1.5623	-1.0666	2.0815	0.27273	-2.2626	1.2005	-0.94839	-0.85992	2.2951	-0.31323	1.1836	-0.55468	0.3612	0.091838	0.041556	-0.5629	1.6564	0.66512	0.16194	-0.091203	0.18561	0.6027	-1.5037	0.41657	0.68704	-0.95676	-0.075193	-0.47248
5.8196	-2.7802	-3.0506	-0.6335	-4.532	1.9792	-2.7877	0.48698	3.3949	-0.18767	-2.2743	-0.48175	1.5264	-0.25148	0.61985	-0.27281	1.0667	0.27434	-0.92193	-1.9654	-0.80372	-0.5549	0.72087	-0.8294	0.23934	0.031093	0.6114	0.57544	1.576	-0.46241	-1.1136	0.077855	1.3805	1.3245	-0.38714	-0.32088	0.010758	-1.0668	1.0789	0.039719	1.7038	0.033141	-1.3948	0.1538	-0.36817	-0.65126	0.29409	0.016165	0.71881	0.192
-2.118	2.0588	-0.86494	-2.6553	-0.94648	0.063623	-0.55313	1.2203	0.15887	-0.82501	0.25414	-0.077821	0.35687	0.93595	-0.68312	-1.2082	0.50451	-0.48533	-0.22114	-1.3593	0.43705	-0.13895	0.10923	0.49838	-0.75625	0.32604	0.57098	-0.93704	-0.14719	-0.044818	-0.13069	-0.71876	-0.13758	0.0027967	-0.35765	-0.24731	-0.22794	0.016789	-0.2611	-0.033995	-1.005	0.84823	-0.71218	0.091469	0.30348	-0.48582	-0.67658	-1.2003	0.57971	0.18415
4.8172	-3.1216	0.93527	-0.20686	-1.3902	0.44874	-0.41832	-1.6982	-1.1192	1.3322	-3.2417	-0.13933	1.8129	0.61075	0.19672	-1.3283	1.0109	-0.37127	0.54773	2.1847	0.73221	1.8353	-0.37775	-0.33799	0.61892	0.017293	0.83073	0.69435	-1.4613	0.15218	-1.4707	-0.58648	-0.40944	0.049025	0.63162	-0.48597	0.64295	0.41312	-0.17475	1.1988	1.0903	0.46771	-0.29043	-1.0468	-0.55299	-0.46383	0.61543	-0.13368	0.64414	-0.4462
4.8655	-3.7727	3.8701	0.23739	-0.10431	-0.32228	0.43184	-2.0501	-2.0889	0.89122	-2.9078	-1.3855	0.44178	1.5974	-1.2683	-1.465	1.3983	-0.6433	2.5895	0.65472	-0.74605	1.1142	1.1888	-1.6637	-0.83572	1.25	0.83374	-0.46281	-2.1099	0.033322	-1.3819	1.2925	-0.35822	-0.12505	1.0873	0.64431	0.57957	-0.475	1.0099	-1.7686	0.51179	0.18574	-0.9976	0.55446	0.16375	-0.049614	-0.60609	1.25	-0.13389	0.54272
4.2698	-1.9477	4.3381	0.21329	-0.56043	-0.17087	1.3271	-0.2378	0.15451	0.006967	-0.66466	-0.85225	-0.8738	2.0103	0.44347	-0.19607	0.70102	0.35187	1.3711	0.065113	-1.2132	1.0381	0.84889	0.51507	-1.1084	0.99911	-0.47983	-1.1554	-2.1716	-0.84773	-0.30931	-0.47377	-0.57691	0.64034	0.20221	-0.24331	-0.026986	-0.18444	-2.0597	-0.537	0.38338	-0.2437	-0.76022	1.6974	0.057684	-0.44482	0.66659	-0.22298	0.29408	0.86647
-3.879	0.068112	0.55512	-1.6841	0.61141	-1.6127	-1.1176	-0.057755	-0.68557	0.3064	-0.77797	-0.017523	0.65762	1.0573	0.087376	0.25148	0.62955	0.04511	0.042812	-0.10989	-0.12482	-0.69147	-0.27667	0.96614	-0.021529	-0.41645	0.0068702	0.18716	0.51006	-0.24378	0.11861	-0.42675	0.31771	-0.11448	0.35199	0.17519	-0.78243	0.28589	-0.43071	-0.09139	-0.38808	-0.65071	0.18152	0.091526	-1.0091	-0.48574	-0.22264	-0.26573	-0.15764	-0.44354
3.5056	1.0105	2.0345	-3.9606	-0.85641	1.538	0.44449	0.46709	0.72961	-1.4235	-0.18876	-0.72406	0.10952	-1.5319	1.2984	0.63452	-0.27588	-0.24743	2.3724	-0.53947	0.38042	1.7554	-0.85806	1.1977	1.0315	-1.1994	-1.1126	0.43238	-1.7203	-0.19122	-1.4832	-0.4809	0.12703	-1.267	0.50671	-0.23669	-0.17382	-0.87523	1.0085	0.25752	1.3062	0.31529	-0.16258	-0.49059	-0.43267	1.156	0.75912	-0.22923	1.5073	0.57441
6.5175	2.6403	3.7167	-2.9228	0.97377	1.8173	-2.9387	-1.4438	1.4026	1.9186	0.96529	-1.1202	1.4921	-0.65665	0.617	-0.067487	1.0353	-0.86926	-0.26141	2.03	-0.32275	1.0369	-0.99895	-0.58248	1.4357	-0.71489	-1.9118	-0.33919	0.10385	-0.28519	-0.043033	-0.58804	-1.4931	-0.22218	0.21965	0.74196	-0.16079	-0.38107	-0.583	-1.0447	-0.03072	0.19846	-0.75567	-0.38485	-0.35	0.051272	0.0167	0.85998	-0.49447	0.10135
7.5118	4.6173	2.424	-2.1896	0.4661	2.9213	-0.56695	-0.95197	1.4699	2.0483	1.3522	-2.1003	0.57273	1.2473	1.7869	-0.58434	1.4568	-0.057654	0.064937	0.93191	-1.3235	-0.84406	-1.9869	-2.0946	-0.06788	0.22618	0.30794	1.1951	0.045127	-2.853	-0.43504	0.29774	-0.46535	1.2642	-1.1521	0.0055571	-1.2172	-0.68785	0.63984	0.48016	-2.4659	0.23148	0.21051	-0.94752	0.035256	-0.30205	0.20693	-1.504	0.69867	0.077726
-3.8883	0.70627	0.080154	-1.9518	1.7454	-0.90589	-0.67307	0.19875	-0.52839	-0.57789	-0.2651	0.19494	1.2948	-0.82107	-0.65116	-0.53296	-1.1908	-0.27198	0.98878	0.61014	0.27793	-0.31022	-0.52303	-0.69734	-0.33693	0.32819	-0.011564	0.073134	0.50435	0.20336	-0.091101	0.3899	-0.5145	0.24323	-0.073699	0.58091	-0.1832	-0.16519	-0.14358	0.73604	0.75759	-0.19676	0.19738	-0.14417	-0.20459	-0.78993	-0.18588	-0.0938	-0.23764	0.14193
2.757	-0.65629	4.0376	-0.60856	0.7924	-1.6075	-1.6965	0.28064	0.22604	-1.0348	-0.60332	-2.0249	0.75142	0.16868	0.68031	-0.71946	1.8469	1.5131	1.8359	-0.8336	0.067803	1.8633	-0.1728	-1.0033	1.5016	0.93712	-0.53898	-1.0823	-2.5659	1.7754	-0.9713	1.2361	-0.48094	-0.90995	0.59162	0.49641	-0.87116	-0.12469	-0.6451	0.030062	-0.39683	-0.47556	0.85671	0.585	-0.57981	0.050919	-1.2097	0.42409	0.076031	-0.45377
5.7	2.8651	-0.20249	2.4707	-3.214	-1.4568	-2.1225	-1.3468	1.399	-0.89343	-1.1154	-1.2414	1.114	0.90431	-0.54038	0.82401	-0.39209	0.040629	0.39375	0.48968	-0.19816	-1.3544	-0.36629	-0.40169	-0.57945	-0.068978	-0.21886	-1.4484	-0.16162	-1.5328	1.3711	1.559	-0.54637	1.7583	0.32336	0.65999	-0.61867	1.345	0.033892	0.79291	0.64527	-0.4815	-0.052014	-0.30645	0.18905	-0.41289	0.15231	-0.0062589	-0.1151	-0.83394
5.5092	-3.0422	0.75564	-0.538	-1.1579	1.8917	-2.1484	-1.9068	0.99236	1.2025	1.4494	-1.7284	1.4369	1.3665	-0.89982	-0.22985	-1.3064	0.57646	-0.76412	-0.9837	1.5652	0.44206	-0.70079	-0.1618	-1.003	1.0303	0.66946	0.42545	0.13746	-0.57571	2.0252	1.456	-0.70571	0.12675	-0.60611	-0.22597	-0.12653	-1.1041	0.57334	0.36242	1.2852	-0.51283	0.88966	-0.095998	0.8192	-0.16439	-0.76032	0.33768	0.55765	-0.12867
-1.9929	1.9757	-0.64639	-1.2418	1.503	-0.10122	-0.27585	-0.72038	-0.16155	-0.65855	-0.27706	-0.10433	0.43449	1.2227	0.27542	-0.58357	0.47391	0.31625	0.38263	-0.58154	-0.44227	-0.35624	-0.86588	0.0096988	-0.37513	0.06855	-0.49179	-0.38612	0.34521	0.35517	0.51993	0.2306	0.19665	-0.41666	0.91824	0.05483	0.4516	0.30286	0.15517	-0.3825	-0.33611	-0.51603	-0.47674	-0.81752	-0.14362	-0.27934	-0.14162	-0.19943	-0.33465	0.64971
-10.392	0.27736	0.68631	1.7475	-0.25505	1.8742	-0.11643	-0.34563	-0.42739	-0.48364	0.18285	0.0064293	0.37536	0.086843	-0.19459	0.95839	0.41646	0.03994	-0.15596	0.18032	-0.18771	0.22995	0.11323	-0.47962	0.11722	-0.0043145	0.25031	-0.17157	0.0048622	-0.038379	0.15663	-0.10866	0.022696	0.048485	-0.045665	0.0062436	0.21262	0.14214	-0.12493	0.040421	0.0024324	-0.10619	0.076699	-0.16871	-0.034717	0.067344	-0.054594	-0.13446	-0.13808	0.11595
-10.423	0.23963	0.78949	1.8899	-0.23473	1.7569	0.067836	-0.158	-0.30339	-0.47475	0.1628	0.038879	0.91838	0.23098	0.11346	0.99186	0.74676	0.24268	-0.074188	0.20375	-0.30716	0.33611	0.29057	-0.18796	0.13558	-0.27939	0.10041	-0.074012	-0.19052	-0.073753	-0.00061793	0.017322	-0.29279	0.19294	-0.031716	-0.12433	0.30926	-0.13554	0.037546	0.17294	-0.049356	-0.29704	0.1276	0.071714	0.21919	0.37332	-0.14874	0.0070157	0.16012	0.19314
-10.419	0.28071	0.66029	1.8564	-0.23199	1.6644	-0.012545	-0.12949	-0.58904	-0.5734	0.12738	0.031336	0.46104	0.33313	-0.1898	1.2095	0.67213	0.16743	-0.18426	0.1723	-0.21094	0.2002	0.17277	-0.20308	0.17354	-0.12271	0.068999	-0.021065	-0.10739	-0.002478	0.017585	-0.078204	-0.17706	0.14706	0.062686	-0.027568	0.1982	-0.12566	-0.084731	0.25749	-0.11758	-0.29161	0.045244	-0.08117	0.33331	0.38673	-0.093505	0.14992	0.091558	0.19538
8.403	3.5152	-3.4342	-0.13573	-0.45186	0.37182	0.61435	-2.3181	-0.21898	2.2141	1.1875	0.77238	-0.31562	0.99433	0.059571	1.1827	-0.3735	-0.82968	1.6163	1.7149	-2.8912	0.056757	-0.0090608	1.3934	-0.025461	-0.15034	0.92679	-1.6717	-0.65921	1.1094	1.3115	0.36766	0.72028	0.24125	-1.6171	-0.37479	-0.29388	1.2841	0.95554	-0.3009	0.83307	0.36887	0.95272	0.41513	0.10239	0.26243	0.010104	0.17864	1.458	-0.31096
13.604	7.1542	3.598	3.5057	-1.2767	-2.2693	-2.3175	1.1724	-2.5128	2.5618	0.94694	1.4976	1.0681	1.3849	-0.63104	0.35798	-1.9658	0.0026057	-1.2243	1.2126	-1.3309	0.61777	0.88764	-0.35337	-0.012378	-0.64983	0.92801	0.20562	0.88778	1.8391	-0.11896	-1.208	-0.58308	-0.46728	0.85135	-1.8758	-0.21496	2.1527	1.1944	1.1815	0.28292	1.4168	0.65031	0.25694	-0.701	0.49086	1.1808	0.43761	0.74292	0.0019097
10.225	5.3726	0.50966	0.3666	0.38849	0.12048	3.7719	0.57671	1.5425	-0.79362	-1.2808	2.461	-0.069418	1.0634	0.92595	2.1452	-0.59515	0.44011	1.3458	-1.941	2.4856	-0.0056086	-0.83031	-1.4621	0.37861	0.30312	-0.85438	1.6657	0.64365	0.16852	0.98855	0.73179	1.6015	0.51132	-0.35667	-0.20166	-0.53674	-0.081668	0.70158	0.53233	0.38733	1.0598	0.30818	-0.34702	-0.92758	0.47686	0.54977	-0.091714	-0.74162	0.9124
-10.387	0.30133	0.81256	1.8252	-0.49767	1.7299	-0.036996	-0.84315	0.16461	0.71284	0.24642	0.087091	0.45079	-0.20964	0.065386	0.40537	0.35258	-0.094635	-0.20262	0.20577	-0.24586	0.023031	0.032191	-0.20675	-0.10381	-0.2327	0.19816	-0.0071224	-0.094704	-0.20718	0.11697	0.12986	-0.0086419	0.18036	0.046522	-0.29447	0.12258	-0.21082	0.036857	0.079964	-0.036974	-0.10378	-0.087866	-0.048649	0.15828	0.23169	-0.090892	0.10617	0.47056	0.40068
-10.444	0.28102	0.72231	1.8252	-0.43777	1.5579	0.14439	-0.47936	0.20863	0.42291	0.18869	0.23455	0.12679	-0.15407	-0.23034	0.15426	0.16601	0.18684	-0.050455	0.042009	-0.075553	-0.071375	-0.091124	-0.012214	0.033366	0.096807	-0.10301	-0.090291	0.010419	0.019334	-0.097533	-0.0025073	-0.038689	0.12601	0.11881	-0.1661	0.065717	-0.11415	0.042306	0.14108	-0.048796	-0.089283	-0.051849	-0.10201	0.083528	0.16669	-0.12331	0.053119	0.18486	0.19682
-10.49	0.20033	0.57728	1.7982	-0.32523	1.6809	-0.06463	-0.18703	-0.23616	-0.20046	0.042829	0.10301	-0.59107	0.018666	-0.21578	0.026536	0.039471	-0.094778	-0.050736	0.097805	0.068472	-0.056023	0.13804	-0.18584	0.26259	0.42667	-0.11439	-0.22141	-0.12587	-0.10965	-0.052236	-0.16014	-0.13914	-0.014203	-0.043254	0.16355	0.19327	0.13278	-0.10012	0.10314	0.079427	-0.15187	0.15063	-0.18164	-0.059825	-0.028191	-0.17109	0.0092092	-0.20402	0.081566
-10.459	0.22722	0.22769	0.95945	-0.20912	0.68457	-0.11398	0.11542	-0.16362	-0.30458	-0.032883	-0.15786	0.010329	0.085286	0.064812	-0.28231	-0.053684	-0.25087	-0.18551	-0.017919	-0.03595	-0.019592	0.050361	-0.031951	-0.0071132	-0.11827	0.086025	-0.0047418	-0.090621	0.086319	-0.021242	0.022103	0.11125	0.15704	-0.11029	-0.034554	0.13073	-0.020367	-0.21333	-0.10996	-0.037399	-0.14893	-0.049842	0.073589	0.072225	0.2176	0.12126	0.086992	0.034003	-0.11014
-10.455	0.21416	0.83891	1.7834	-0.22978	1.899	0.16747	0.014959	0.1032	-0.46402	0.024523	0.28806	0.29564	0.062198	0.1062	-0.24768	-0.050062	0.22	0.17131	-0.0071781	-0.053932	0.10205	0.11591	-0.04065	0.34908	0.32332	-0.25531	-0.41651	-0.17891	-0.096625	-0.063601	-0.18404	-0.19829	0.035015	-0.044132	-0.079414	0.31063	-0.024307	0.38273	0.084937	0.063382	-0.018919	0.15197	0.050909	-0.0030599	0.08624	-0.13474	-0.17767	0.079658	0.015944
-10.446	0.11678	0.72254	1.899	-0.15153	1.5993	0.46058	0.34933	0.083485	-0.74298	0.079605	0.21634	0.48184	0.1199	0.11858	-0.1537	0.18059	0.37275	0.26945	-0.035326	-0.1123	-0.0083248	0.060845	0.58764	0.3231	0.33686	-0.47634	-0.27229	-0.062239	0.072273	-0.26979	-0.086955	-0.28552	-0.036261	0.14027	0.01549	0.041143	-0.084319	0.49566	0.11527	0.20518	0.058089	0.26512	0.24281	-0.11548	-0.033889	-0.037755	-0.34085	-0.25968	-0.20476
-10.485	0.16062	0.66177	1.783	-0.19986	1.7449	0.28459	0.19195	-0.10045	-0.56712	0.014928	0.10107	0.14879	0.0091587	-0.17711	0.065633	0.15595	0.18808	0.031795	0.031507	-0.057868	0.010178	-0.0241	0.34715	0.14267	0.22167	-0.36119	-0.13468	0.0017351	0.12095	-0.17756	-0.04874	-0.11658	0.0050131	0.11774	-0.030952	0.012219	-0.099929	0.26089	0.13308	0.0018272	0.015235	0.061498	0.029418	0.034758	0.074075	-0.099016	-0.065638	-0.053369	-0.058661
-10.429	0.22122	0.28987	1.1869	-0.22083	0.75221	0.086954	0.029742	-0.11409	-0.22009	0.041487	-0.0099384	0.044754	0.10265	-0.060464	0.12035	0.10354	-0.033588	-0.10401	-0.0046381	-0.036486	0.033735	0.015335	-0.10426	0.064297	-0.031358	-0.017309	-0.069311	-0.066727	0.056032	-0.027119	-0.021614	0.037623	0.12107	-0.048743	-0.012924	0.12399	-0.076694	-0.085027	-0.00093969	-0.075726	-0.09371	-0.078258	-0.018501	0.18309	0.26099	0.020503	0.081293	0.13494	-0.01466
-10.503	0.25201	0.58771	1.7389	-0.35412	1.551	0.09249	-0.042461	-0.28918	-0.30305	0.071271	-0.057405	-0.66714	-0.17145	-0.3553	0.14766	0.13673	0.039139	-0.088868	0.14647	0.15457	-0.025509	0.12451	-0.051443	0.17104	0.2829	-0.16993	-0.087794	0.076342	0.050374	-0.081044	-0.090116	-0.067288	-0.043891	-0.00010943	0.17291	0.014028	0.092066	-0.091692	0.10376	-0.0098724	-0.04832	0.093643	-0.22182	-0.07815	-0.061134	-0.1226	0.043945	-0.20699	0.0040365
-10.386	0.27813	0.80916	1.8297	-0.29733	1.698	0.073582	-0.079694	-0.047018	-0.28015	-0.0012531	0.070354	-0.17559	-0.10125	-0.099957	-0.19327	-0.023047	-0.013994	-0.044717	0.022373	-0.023503	-0.14352	0.019441	0.29207	0.19873	0.42083	-0.22176	-0.17487	-0.0014516	-0.024927	-0.10764	-0.11925	-0.062939	-0.075263	0.034012	-0.016339	-0.0028346	-0.0055556	0.21589	0.08354	0.10478	0.068386	0.050509	-0.021072	-0.10429	-0.14691	-0.066511	-0.13399	-0.11998	-0.05498
-10.355	0.35154	0.75613	1.7951	-0.35223	1.5603	0.12366	-0.19359	-0.025666	-0.039527	0.099189	0.13284	-0.11795	-0.13459	-0.34664	0.12477	0.014815	0.11708	-0.02473	-0.0066253	0.010355	-0.056552	-0.12026	0.095304	0.16105	0.27594	-0.15294	-0.15654	0.10486	0.04373	-0.092675	-0.11546	0.028341	0.023484	0.096957	-0.0084679	-0.032555	0.010555	0.17883	0.046863	0.0033107	0.031736	-0.00057824	-0.10355	-0.085568	-0.099315	-0.034944	-0.073404	-0.12275	-0.063139
-10.41	0.32556	0.73039	1.7174	-0.32772	1.8685	-0.056883	-0.39058	0.017511	-0.094004	0.11066	0.058096	0.098587	-0.14321	-0.063198	-0.035101	-0.07372	-0.14515	-0.07358	0.021924	-0.15605	-0.048262	-0.11722	0.041161	0.14356	0.27221	0.0010447	-0.1967	-0.0021733	-0.097887	0.052783	-0.15273	-0.014152	-0.12021	0.004499	-0.10292	0.040162	0.067703	0.26079	-0.025635	0.043352	0.080706	0.012842	-0.039355	-0.19558	-0.26624	0.091109	-0.23112	-0.038023	0.023486
-10.478	0.28805	0.76856	1.7243	-0.35079	1.7143	0.14278	-0.31729	0.28136	0.12164	0.12702	0.084146	0.17844	-0.26887	-0.046309	-0.30113	-0.042895	0.016604	-0.052044	-0.029576	-0.16737	-0.16962	-0.2141	0.39307	0.035141	0.26692	-0.13977	-0.098238	0.058471	0.022437	-0.10046	0.021303	-0.040793	-0.11285	0.12711	-0.21389	-0.13035	-0.09064	0.37797	0.0088417	0.041028	0.14486	-0.080248	0.041226	-0.11572	-0.18196	0.1041	-0.16784	0.083448	0.031692
-10.391	0.33961	0.70354	1.7308	-0.31899	1.804	-0.20015	-0.43939	-0.24763	-0.096321	0.10353	0.020012	-0.22177	-0.14307	-0.229	0.2448	-0.030449	-0.22482	-0.16084	0.12332	-0.047246	-0.0092748	0.069117	-0.40146	0.20214	0.26614	0.098811	-0.21176	-0.014422	-0.1147	0.11948	-0.17645	0.021206	-0.0074667	-0.081017	0.0035829	0.11003	0.18095	0.0039091	-0.023155	0.0014388	-0.03032	0.069242	-0.21763	-0.13249	-0.13484	-0.027579	-0.070567	-0.090296	0.095573
-10.386	0.25669	0.31503	0.9212	-0.15228	0.82602	-0.11475	0.05427	-0.11577	-0.38837	-0.047426	-0.055256	0.085429	0.062937	-0.066262	-0.35821	-0.30817	-0.24851	-0.14348	-0.13018	-0.059836	-0.080856	-0.19093	0.014424	0.084992	0.18651	0.079643	-0.1813	0.022063	0.11526	0.038894	-0.1594	0.24005	-0.0055279	-0.088746	-0.015819	0.029702	0.14123	-0.014038	-0.2008	0.026533	0.050264	-0.059573	0.058307	-0.11489	-0.11446	0.25115	-0.21356	-0.152	-0.2643
-10.408	0.34458	0.50116	1.596	-0.27096	1.7847	-0.26532	-0.38724	-0.36613	-0.18714	0.097819	0.14688	-0.32951	0.10497	-0.38581	0.39539	-0.13978	-0.091897	-0.02659	-0.059181	0.014633	0.0064732	-0.068432	-0.54903	0.269	0.27822	0.14173	-0.24503	0.074116	-0.03993	0.17601	-0.20191	0.12951	0.062751	-0.086337	0.14491	0.22555	0.311	-0.25282	-0.06768	-0.071665	-0.025584	0.11982	-0.20298	-0.056204	0.0064157	-0.020371	-0.031382	-0.17692	0.016097
-10.503	0.2856	0.51105	1.7351	-0.51784	1.2854	0.26253	-0.21999	-0.44964	0.18297	0.35714	-0.092965	0.192	0.047644	-0.26578	1.8879	1.0903	0.60037	-0.14415	0.37152	-0.0021931	0.69065	0.69072	-1.133	-0.25305	-0.90347	0.28013	0.25024	-0.17017	-0.1096	0.10918	0.3534	-0.19825	0.64702	-0.15163	0.030476	0.59217	-0.23885	-0.71081	0.35735	-0.32432	-0.57437	-0.043437	-0.37652	0.71129	1.2147	-0.61124	0.71104	0.60465	0.67641
-10.378	0.10798	0.66398	1.6968	-0.53087	0.57443	0.66962	0.2556	-0.54833	-0.025225	0.51378	-0.17326	0.66316	0.31533	0.10206	2.2941	1.6496	0.64552	0.15453	0.44373	-0.3009	0.54428	0.94714	0.032	0.016706	-0.71522	0.34554	0.36756	0.0081728	-0.10344	0.11588	0.2729	-0.7213	0.22985	0.036959	0.39647	0.049947	0.014635	-0.30723	0.13518	0.23871	-0.35077	0.57163	0.14007	0.02147	0.22333	-0.16465	-0.14907	-0.5912	-0.01777
-10.269	0.029195	0.058175	0.98426	-0.42615	-0.16098	-0.032832	-0.25142	-1.0986	0.19548	0.14222	-0.36231	0.4832	1.0541	0.13038	2.1471	1.5926	-0.61127	-0.35281	0.2077	-0.61802	-0.51733	0.42684	0.80053	0.24934	-0.87053	0.57283	0.81185	0.10384	-0.011742	0.16197	0.26304	-0.51792	0.21916	0.32941	0.402	-0.36005	-0.12169	-0.66341	0.086572	0.22826	-0.50547	0.59053	0.49477	0.2375	0.12088	0.50223	0.04727	-0.62184	-0.16684
1.5942	-0.64577	-0.11891	-1.5113	-1.8611	-0.3852	-0.60655	1.0346	1.0154	0.028998	-0.45968	-1.242	-0.12156	-0.11079	-0.69333	1.3421	-0.27545	0.012594	-1.4946	-0.031477	-1.1727	0.3257	-0.25441	0.78524	0.45785	-0.32269	0.38301	1.2723	0.77104	0.25642	-0.069113	-0.40377	1.2589	0.22934	0.42711	-0.73403	-1.0056	0.025182	-1.1124	0.52641	0.63916	0.13503	-0.084872	-0.42865	-0.50998	-0.31407	0.22472	0.2095	-0.9597	0.5892
3.3251	1.2532	-2.918	3.4675	-2.9035	-2.714	0.55365	-0.6623	2.9264	-3.3813	1.6593	0.31513	1.7858	-1.553	-0.091809	0.39213	-0.61027	1.5399	-0.014367	0.16554	-2.172	0.8173	-0.17135	0.029626	-1.7718	-1.5252	0.15163	0.18987	1.3159	-0.81088	-0.97195	1.3858	1.0214	-0.64723	0.089218	0.63091	-1.0766	0.13362	-1.0745	0.56138	0.81278	0.23805	-1.1902	-0.33474	-0.25381	0.23456	-0.31119	-0.40772	-1.0097	-0.55709
2.0299	-1.846	-0.0058716	0.065824	-0.39493	-0.013019	1.2623	2.1284	0.11666	-0.51221	-0.22992	-0.58476	0.35474	-0.75433	0.48436	-0.56867	0.95783	-0.41608	-0.72308	-1.1859	-0.41691	-0.78082	1.2615	-0.018655	-0.17495	-0.46435	1.1382	-0.9892	-0.29449	0.39328	-0.25221	-0.51932	0.89628	-1.4388	-0.28202	-0.81718	0.030451	-0.049741	-1.508	1.1266	0.12813	-0.1646	-1.2175	0.4355	0.33945	-0.14213	-1.3008	-0.26839	-1.0893	-0.28629
4.1506	-0.59773	1.3411	-0.93184	0.7906	-0.14685	0.30709	-0.75387	-1.351	0.32919	2.2528	-1.5121	-0.46127	-2.3786	-0.89458	-0.28507	0.61272	-1.616	-0.75612	-0.25718	0.55607	0.37417	-0.28906	0.25824	1.3909	-1.5505	0.61571	1.7509	0.762	-1.6343	0.30641	-2.1818	-0.18098	0.72355	0.063469	1.9094	-0.10817	0.035143	0.43078	-0.86833	-0.52236	0.013187	1.6224	0.37423	-0.3967	0.60576	0.66186	-0.34995	-0.16912	0.068651
2.3061	-0.18844	0.75933	-1.5421	-0.56527	-0.58977	0.38349	-2.0156	-2.7491	0.41341	-0.28106	0.50945	-0.22651	-0.32168	-0.77705	0.11061	-0.77442	-0.46701	0.38599	0.89286	0.45533	0.5928	0.87815	0.25014	-0.57719	-0.71621	0.026943	0.9827	0.64019	-0.31191	-0.77025	-0.76762	0.94869	-0.020094	-0.13538	1.4271	-0.41462	-0.80495	-0.60373	-0.34937	-0.24578	0.13985	0.77815	0.16907	0.092323	0.34888	0.34822	-0.16507	-0.48867	0.37722
4.0298	2.9049	-2.7649	2.2742	-1.2669	-2.4119	-0.34012	-2.3283	-2.8451	-1.715	0.29147	0.53622	-0.74091	-1.4268	2.0318	-0.033737	-0.0054379	0.1528	1.1238	0.11953	-0.050461	-0.25798	0.2936	-0.76393	-1.2348	-0.6109	-0.64017	0.9147	-0.82988	-0.82229	-1.4548	-0.74283	1.1589	-0.41825	-0.69118	0.73182	-1.3035	-0.49044	-0.84772	0.085153	-0.3222	-0.016855	0.72935	-0.01862	-0.42635	0.381	-0.49851	1.0059	0.41434	-0.24375
-4.1494	0.8749	0.43388	-0.91064	1.9769	-2.0857	-1.2466	0.78174	-1.2068	0.17199	-0.82527	0.19635	0.3836	0.76166	0.63842	-0.34462	-0.11576	-0.68603	-0.15548	-0.009751	-0.24074	-0.38416	0.80032	0.24785	-0.53939	-0.74025	0.3536	0.88755	0.08267	0.37737	0.34726	0.14363	0.033293	-0.22233	0.46313	0.28014	-0.25914	0.23916	-0.29889	0.16335	0.31781	0.1157	-0.0279	0.25487	0.16782	-0.72387	0.20811	0.28203	-0.1402	-0.14297
7.3285	-2.9746	-0.7839	1.6984	2.2278	2.1575	0.57472	0.33849	-3.4541	1.8629	-1.8201	-0.75527	0.73407	0.0010312	1.4307	-0.70305	-4.0501	1.7476	2.3634	-1.7823	1.0184	-0.31053	-0.19119	1.3097	1.0126	-3.8858	-1.3411	0.72428	-1.2231	-1.1828	1.1428	0.96033	-1.8732	-0.21516	0.3558	1.441	-0.74811	0.80839	0.49582	-0.064518	0.02113	0.53216	-0.28454	-0.83391	0.67483	0.69131	0.26543	1.3511	-0.24187	-1.1026
5.5705	-4.3315	0.14936	1.0829	3.6642	1.7637	0.66722	1.1545	-0.50067	0.93596	-1.0719	0.48883	-0.42695	1.2947	-1.0446	0.25574	-2.9915	0.11319	3.195	-0.029408	-2.2173	-0.81695	0.54572	2.4815	1.6749	-1.7696	-0.32652	0.80074	-1.0711	-1.3568	-0.60543	0.77765	-0.60592	-1.0434	-0.080263	-0.59775	-0.042869	0.54016	0.74439	-0.83025	-0.16431	-0.54977	0.07427	1.5305	-1.1698	0.42402	-0.034705	-0.61618	-1.4664	0.46209
5.1355	-2.4335	1.8198	-0.57874	-1.2185	-0.17972	-1.079	-0.42133	-1.0025	1.9546	-1.7673	-0.2585	-0.042152	2.5961	1.5665	1.7464	1.0916	1.1991	1.9427	-0.33735	-0.45277	0.56974	-0.77414	2.7704	0.92163	0.61405	0.49467	-0.36328	-0.14849	-0.42452	-1.324	1.4133	-0.3459	0.35734	-0.065877	-0.057038	-0.45871	-0.080288	-0.8918	-0.22577	0.99993	0.035176	0.76387	0.9542	-2.3236	-0.42982	0.78221	-0.18294	-1.46	0.45192
-5.4981	-0.38022	0.27518	-2.8227	0.83743	-1.0079	-0.95629	-0.10217	0.055152	-0.97449	-0.13828	1.1485	0.83184	0.2569	-0.33318	-0.23998	-0.81695	0.55977	1.1423	0.29483	0.31455	-0.035475	-0.47031	-0.37047	-0.45399	-0.16897	-0.30781	0.084425	0.58384	-0.18098	0.12662	-0.14641	-0.16076	-0.20272	0.079569	0.23087	-0.13471	-0.13993	0.40378	-0.41719	-0.011074	-0.29248	-0.07943	-0.6261	-0.73625	0.01486	-0.43279	-0.33744	0.27844	0.16676
-0.12675	-2.2861	-0.32528	-1.319	-2.0429	-1.4516	-3.0137	0.031604	-0.38057	-0.1532	-0.66642	-0.049278	-1.6725	-0.40452	-0.37661	-0.37616	-0.53227	0.042188	0.02752	0.11172	-0.55902	0.6797	0.32609	-1.4727	0.20222	0.70006	0.71366	0.10567	-0.95818	-0.62651	1.3629	-0.39653	-0.93748	0.57231	0.16251	0.483	-0.47073	-0.13851	0.32733	0.18676	0.69509	-0.13171	0.67785	-0.31358	0.53911	0.87468	-0.35133	0.59453	-0.04194	0.22322
1.9272	-2.3804	1.7996	-0.60959	-0.56274	-1.3156	0.18183	-0.87716	0.7798	0.92572	0.0024143	2.4768	0.27005	0.59628	-0.30905	1.9367	-0.7814	0.68748	0.12294	-0.8921	-0.40309	-1.2735	-0.97436	-1.3997	1.723	0.2167	0.38645	0.053786	-0.90612	-0.32429	-0.10673	-0.59591	0.73606	0.28841	0.62396	-0.75729	0.2271	-0.51455	-0.5608	1.2723	-0.25346	0.13053	-0.022491	-0.13251	-0.014029	-0.17348	0.21974	0.37835	0.88278	0.19145
2.0359	-0.74024	2.3738	0.64533	-0.65088	-2.7593	0.31134	-1.1673	1.1493	2.0167	0.83337	2.347	-0.060741	-0.18283	0.074413	0.46854	-1.2177	0.54853	-0.40513	0.085029	0.60139	-0.14804	-2.8571	0.047345	1.9515	1.7272	0.012712	0.55672	-0.85567	0.21129	0.49209	-0.36274	0.7633	-0.6551	0.82207	-1.2472	0.45989	0.77562	-0.56175	0.34028	-0.41012	0.56928	-0.032006	0.14076	0.54688	-0.40246	0.1716	0.41506	0.24733	0.91479
-6.7494	0.31677	-0.44588	-1.199	0.66601	-1.9149	-0.43396	0.43125	0.24985	0.094989	0.049524	-0.30455	-0.4935	-0.077555	0.3427	-1.8592	-0.93569	-0.61646	0.19089	0.18925	0.26421	-0.46503	0.13269	0.016054	-0.50077	-0.057659	0.17371	-0.076497	0.087923	0.28057	-0.13338	0.08703	0.27326	0.12293	-0.18777	0.028248	-0.2197	-0.043694	0.41206	-0.48291	0.053917	0.09951	-0.49806	-0.018929	-0.31931	0.14239	0.1009	0.5412	0.13659	-0.088941
5.9149	-1.88	-1.8866	1.7473	2.7303	0.59092	-0.030052	1.3444	1.0555	0.32693	0.34056	-1.3208	0.77031	0.24112	-0.53915	-1.5033	2.098	-2.4064	1.7746	-1.5525	-1.9158	0.59052	1.3546	0.44262	0.5154	0.63296	1.4921	0.19385	-0.39159	-0.2852	-0.6484	-0.74046	1.3779	-0.25883	-0.095264	-0.2378	0.17177	-0.85832	0.96694	-0.4499	-0.048023	-1.264	-1.3517	-0.80121	-0.14616	0.52281	-1.3453	1.3545	-0.0030888	0.52187
2.1293	0.54752	1.1737	0.57471	-0.081922	-1.4689	-0.2459	2.7804	-0.0096586	-0.66237	1.3742	-0.046743	1.4636	-0.90507	-0.12531	-0.5385	0.26846	-0.54362	1.6292	-0.20556	-0.072687	0.44213	-0.013197	0.84199	-0.8736	-1.2576	1.4667	0.79442	-0.49712	0.76418	-0.19691	-0.022827	0.9234	-0.88135	-0.7436	-0.8784	-0.68341	0.98536	0.81727	-1.1611	-0.6918	0.45972	0.122	0.61926	-0.52068	-0.40038	0.18082	0.0082795	-0.43261	0.41193
0.061776	1.2081	-0.45941	-1.3388	-0.56241	-0.69686	-0.13679	0.11098	-1.0207	-1.4815	0.28938	0.040249	-0.57382	-0.83916	-0.40756	-0.93776	-1.0225	0.42509	-0.52031	0.37595	0.64828	0.66783	0.58978	0.23788	-0.32671	-0.48018	0.47319	0.48687	1.0284	0.35794	0.39374	0.24574	0.60797	-0.54976	-0.43231	-0.23815	-0.43584	-0.53675	-0.12033	-0.33568	-0.66887	-0.51607	0.31245	0.23703	-0.12255	0.010315	-0.85945	-0.66908	-0.20475	-0.045264
-6.4445	-0.18288	-0.77212	-2.0394	1.885	-1.2345	-0.39068	0.37398	-0.010271	-0.67262	-0.22981	-0.80133	0.47558	-0.17042	0.48311	-0.72962	-0.35236	-0.17734	-0.015762	-0.26029	0.13384	0.52355	0.44707	-0.37325	0.15427	0.10045	0.42187	-0.25979	-0.071345	0.15068	0.23123	-0.27176	0.49965	0.13061	-0.025323	0.021441	-0.011933	0.28287	0.15161	-0.066484	0.1955	0.65266	0.092979	0.027706	0.10425	-0.11497	0.11129	-0.081906	0.21083	-0.075872
4.125	-2.844	-2.7838	0.16649	-2.5652	0.83816	-3.5871	0.13501	1.8284	1.2372	-0.18969	0.8497	0.70857	0.98292	-0.36914	0.40819	-0.18254	-0.74153	-1.0212	0.9937	2.2315	1.4203	0.29516	0.46073	0.043416	0.3246	2.1158	0.40662	0.01633	0.16763	-0.96626	0.60191	-1.2918	-0.50115	0.097222	0.37152	-0.13967	-0.59091	0.195	0.99682	-0.15091	0.59788	-0.87355	0.29179	-1.0422	0.28064	0.17694	-0.21837	0.49106	-1.4659
4.6643	2.3792	-2.9056	-2.2512	-3.654	2.1433	0.39565	0.60033	-0.95935	0.24234	-0.62685	-2.4796	0.86508	-1.2975	1.2233	-0.0072969	1.3783	-0.50611	0.109	-0.9932	2.0585	-0.63946	-0.026159	-0.78698	0.55994	-0.6173	-1.0179	-0.34595	-0.74905	1.0079	0.74457	-1.8041	0.20982	-0.92608	-0.49473	-0.86832	-0.087417	0.67869	-0.31948	0.23052	-0.4922	1.0644	-0.10218	-0.49621	-0.11532	-0.054976	-1.7443	-0.4562	1.5167	0.1489
6.1639	-1.3237	-1.6535	-1.0078	-1.5047	2.1053	-1.9241	1.0077	0.63936	1.3128	0.18781	-2.5417	1.6522	0.42288	-0.20207	0.46675	0.068652	-1.3484	-0.71096	0.064895	3.5056	0.71784	0.38573	0.49158	0.28054	-0.0044878	-0.92852	-1.097	-0.10205	-0.3113	-0.58742	-1.2664	-0.90332	0.13178	-0.67603	1.0194	-1.1788	0.34627	-0.8402	0.052563	0.034674	0.35647	0.088834	-0.258	-0.25727	-0.04892	-1.8697	-0.41188	1.1496	-1.7904
0.48527	3.2633	-0.33499	-0.20932	1.4591	-1.061	-0.85799	0.18959	-1.2292	-0.12461	-0.15769	-0.26271	0.27455	1.1616	0.9811	-0.19768	0.65942	0.62452	0.18955	-0.47597	0.47838	-0.58305	0.12785	0.13551	-0.81998	-0.27321	0.09773	0.96267	0.74614	0.24189	-0.58404	0.14748	-0.10275	-0.26235	-0.068439	0.62897	0.082354	-0.14076	-0.16247	-0.16897	0.4958	-0.038609	-0.39155	0.10026	-0.40094	0.088366	0.80778	0.66725	-0.04137	0.026955
15.095	-3.7702	0.94295	3.4669	6.3568	3.8131	-1.3541	4.41	3.4399	0.79333	-0.83826	-0.74906	-0.48378	0.72126	-4.6746	-1.2842	3.8486	-0.90813	2.1127	0.063358	2.2668	-1.5494	1.105	0.3779	-2.8623	-0.065893	0.77038	-3.394	-2.0744	0.43282	1.3859	0.0068288	0.15303	-2.322	-0.6936	-1.9161	-0.6994	-0.65309	-1.1176	0.54473	-0.22372	-0.041786	0.91669	1.7003	0.17683	0.50018	0.59905	0.98836	-0.1118	-0.02515
10.074	-1.0275	-1.4478	1.9744	1.6314	1.3438	-1.1503	0.52412	0.66294	-0.39053	1.9844	0.32026	1.5674	0.4076	-4.2769	-2.4246	1.3564	1.2324	0.20627	2.2005	0.15447	0.65027	0.46831	2.3703	0.44057	1.5971	-0.83032	2.6569	-1.6115	1.2312	1.9418	-0.94775	0.75431	0.88044	-0.78599	0.36103	0.068094	0.40064	1.2653	0.17537	-0.45719	-0.4746	0.82002	0.76026	1.958	-0.4716	-1.4981	-0.28256	0.56742	-0.62863
3.0713	-0.78878	-0.067593	-2.674	-1.9466	1.5235	-0.1304	2.1594	-0.23137	-1.8174	1.714	1.4323	0.80991	0.16518	-2.8542	-1.4682	1.6628	0.58387	-0.3707	-0.22409	0.8859	0.6027	-1.57	-0.7177	-1.359	-0.74944	0.49053	-0.15695	-0.3587	0.38096	-0.51979	0.45148	-0.31763	0.45917	-0.43232	-1.4061	-1.4075	0.60148	-0.34275	1.1981	-0.44783	1.36	-0.87956	1.4502	0.69779	-0.27392	-0.31661	-0.77594	0.23649	-0.50513
-5.3138	0.248	-0.56387	-2.953	1.2927	-1.2886	0.084601	-0.033415	0.30477	-0.49452	-0.082215	0.23005	1.5569	0.28989	-0.3993	0.53296	-0.20612	0.4841	0.44501	-0.15507	-0.087754	-0.038245	-0.30048	-1.2497	-0.059675	0.39846	-0.21927	-0.67225	0.27356	0.073309	0.049123	-0.43276	0.12923	0.42164	0.14595	-0.04556	0.50979	0.45445	0.63125	-0.15256	-0.11939	0.22987	-0.09254	-0.46887	-0.29645	-0.27323	0.075981	0.018712	0.086147	-0.32767
8.1972	1.8042	1.7648	0.83802	5.3557	1.8887	-4.6994	-2.1035	2.9924	2.2522	2.108	-0.89844	0.29201	1.8565	1.0067	-0.2595	2.2027	0.39792	0.085042	0.23827	0.98471	1.1524	1.6207	-1.8285	0.34683	-1.7425	-0.44569	0.40713	-0.40313	-0.18296	-0.46856	-0.49258	1.4075	-0.8513	0.5611	-0.081612	-0.92446	-0.65272	0.25977	1.2047	0.26628	-1.1557	-0.1075	0.68128	0.090093	1.2642	0.67871	-0.50729	-0.9864	0.55252
9.1424	1.9775	2.4311	0.68911	5.2937	2.3888	-4.0661	-1.8215	4.0306	1.8178	1.3435	-0.53464	0.029585	-0.0033355	0.4455	-0.04033	3.2236	-1.0042	-0.46203	0.67982	1.7225	0.059588	2.0687	-1.381	0.48047	-2.3881	0.47129	0.31688	0.32016	-0.062237	-0.8981	-1.628	1.3967	-0.86586	0.58064	0.70908	-0.040841	1.099	0.086317	-0.04834	0.56359	-0.5524	-1.4071	0.94236	-0.082442	1.1473	0.17544	0.11593	-0.18325	0.029702
3.0451	-0.44577	0.092404	-0.89136	-0.37944	0.41387	-0.16021	-0.1801	1.5746	-0.97164	0.80873	1.2503	1.3504	-1.449	-1.1422	0.73984	-0.15726	-0.56759	2.2488	-0.61636	0.36359	-0.38511	0.58445	-1.2485	-0.81732	-1.1084	-0.56198	0.33768	0.14661	-0.78876	-0.936	0.57698	0.31725	-0.1328	-0.46368	-0.87055	-0.04127	0.96378	0.12851	-0.6552	-0.017206	1.0544	-0.1414	0.95955	1.069	-0.59028	0.19419	0.12016	-0.13075	-0.098815
-1.1854	2.4062	-0.63802	-2.7068	1.0204	0.55379	-0.26092	0.67255	0.12276	-0.85146	-0.16955	-0.14787	0.76587	0.71027	-0.16797	-0.0060243	-0.99821	0.33425	0.58915	-0.273	0.031529	0.42683	-0.14294	-0.62196	-0.42523	-0.33859	0.097561	-0.21566	0.29749	-0.07588	-0.4125	-0.29339	-0.50283	-0.45749	0.096317	1.0736	-0.40771	-0.3201	-0.019739	-0.18037	0.19424	0.38709	0.38444	0.32059	-0.82396	0.1189	-0.44711	0.7464	0.44406	0.40387
-10.617	0.28964	0.62132	1.8218	-0.75446	0.91954	0.55556	-0.059373	0.29271	1.0001	0.36262	-0.20543	-1.3059	-0.68613	-0.29064	-0.031786	0.5198	0.26641	-0.12978	0.45204	0.36556	0.14394	0.59658	-0.15026	-0.33033	-0.29239	-0.30722	0.30462	-0.055325	-0.027109	-0.2765	0.47897	-0.29503	0.30402	-0.013532	0.01471	0.12284	-0.28415	-0.40169	0.36697	-0.14612	-0.39336	-0.10038	-0.4118	0.28164	0.61698	-0.6305	0.6868	0.39256	0.50174
-10.477	0.31319	0.57371	1.7273	-0.32184	1.7172	0.021048	-0.11307	-0.21703	-0.31139	0.13176	-0.049896	-0.39462	-0.1971	-0.33465	0.10279	0.083175	0.034362	-0.11611	0.11803	0.078614	0.073576	0.051827	-0.12405	-0.044536	0.18868	-0.11172	-0.11955	0.045153	0.081415	-0.047594	0.0050881	0.021514	-0.0031974	0.029789	0.053844	-0.0061611	0.023737	-0.078166	0.074824	8.47E-05	-0.084935	0.015243	-0.24988	-0.050218	-0.036425	-0.097855	0.056522	-0.17151	0.027272
-10.483	0.19572	0.67003	1.8283	-0.17016	1.6888	0.064688	0.1741	-0.26297	-0.61194	-0.029584	0.063152	-0.48159	0.081797	-0.035541	-0.16425	0.083449	-0.016684	0.053383	0.19513	0.077484	0.0019961	0.24245	0.11613	0.29526	0.48551	-0.24796	-0.22871	-0.17237	-0.070428	-0.12682	-0.16582	-0.26197	-0.076101	0.0073001	0.16652	0.18282	0.028854	0.042894	0.17166	0.083714	-0.13226	0.26289	-0.079422	-0.056299	-0.083097	-0.091867	-0.029353	-0.26205	-0.064091
-10.551	0.27121	0.32219	0.86465	-0.39855	0.38937	0.30766	0.31942	0.70521	0.24159	0.11939	-0.13013	-0.66889	-0.67971	0.042079	-1.6157	-0.7075	-0.015547	0.11724	-0.058427	0.31277	-0.0029378	0.0036638	0.079396	-0.19067	0.29889	-0.16696	-0.21648	0.061589	0.17559	-0.13167	0.043203	0.25116	-0.064045	-0.21355	-0.038138	0.00016106	0.21249	0.10705	-0.32502	0.11981	0.19033	-0.11897	-0.040286	-0.45977	-0.26534	0.041396	-0.22186	-0.21587	-0.37622
-10.474	0.1994	0.83677	1.8136	-0.25159	1.908	-0.062659	-0.33343	0.19165	-0.072309	0.032912	0.28434	-0.036588	-0.023701	0.24813	-0.48147	-0.14387	-0.18925	0.082796	0.12083	-0.032192	-0.014892	0.13073	-0.076549	0.33784	0.42817	-0.029408	-0.41057	-0.33141	-0.31061	0.045142	-0.25953	-0.27087	0.022772	-0.12745	-0.076823	0.34732	0.035677	0.25611	0.066079	0.14927	-0.045524	0.19173	0.011587	-0.033902	-0.13261	-0.091245	-0.14709	0.15672	0.10817
-10.516	0.10354	0.70399	1.8597	-0.17448	1.5278	0.23826	0.2611	-0.066838	-0.37944	0.034156	0.40067	-0.48954	0.22882	-0.025564	-0.41644	-0.063192	0.16237	0.31042	0.049073	0.21103	-0.1105	0.31051	0.09804	0.60903	0.60573	-0.44002	-0.44751	-0.27029	-0.075866	-0.2106	-0.23425	-0.43183	0.042555	-0.037593	0.26388	0.32678	0.1837	0.085117	0.20236	0.17624	-0.19723	0.33	-0.0005455	-0.054228	0.019919	-0.24676	-0.10114	-0.28555	-0.084923
-10.5	0.28321	0.69195	1.6877	-0.36234	1.6237	0.21029	0.01184	0.15264	-0.105	0.13115	0.035864	-0.23459	-0.33114	-0.16464	-0.20133	-0.021168	0.24715	0.06793	0.062274	0.11272	0.12497	0.054791	-0.041547	-0.012468	0.27729	-0.19906	-0.19666	0.0078369	0.056284	-0.10031	-0.049466	-0.021693	-0.089469	0.0084022	-0.071429	0.058981	0.069925	0.14723	0.06756	-0.011174	0.067508	-0.039221	-0.16255	-0.1429	-0.053078	-0.1259	-0.059614	-0.081611	0.0019456
13.726	0.7286	7.8967	2.284	1.4039	-0.30053	-1.0248	0.4284	-0.93861	-0.29198	1.4211	0.061785	2.0106	0.93461	0.72318	-0.54038	-1.2079	-0.75975	-0.10324	-3.2176	-1.0755	2.4526	4.4034	1.0682	-0.72562	2.5168	-2.6467	0.59132	-1.8783	-0.52173	0.031241	1.8897	0.13044	0.23045	0.052146	-2.0901	-1.4163	0.47976	-0.37903	0.0058153	0.5556	0.9184	-1.0865	-0.78818	0.5981	0.095835	-0.58457	0.008679	-1.4942	0.74438
15.237	11.021	3.4491	6.9717	-0.86652	-3.1513	-1.4573	1.061	-0.52266	-1.174	0.2633	2.7006	1.1381	0.22912	3.832	-1.1277	1.4949	2.1305	-1.6103	0.76262	-0.32047	0.22066	0.58716	0.51143	0.18612	1.4134	0.14142	0.62846	-0.97816	-0.096649	1.0787	-0.45152	1.4177	-0.41977	-0.15063	-0.94675	-0.86906	0.47853	-0.53856	-0.44529	0.47024	0.22814	0.20016	-0.63218	0.09827	-0.59624	-0.72935	-0.071846	0.42901	-0.57954
10.782	-3.4851	5.849	1.2477	1.2278	1.6615	3.9763	1.7952	0.14937	-0.090487	-0.46683	0.18155	1.1271	2.3619	0.89421	-1.5867	-1.2008	-0.87202	0.12525	0.97683	-0.48773	-0.68791	1.0285	-0.097079	0.20958	-0.73802	-2.2075	-0.073062	0.60172	0.67177	1.2663	1.5893	0.33587	-0.15336	1.1649	1.7329	-1.2192	1.3418	-2.2451	-0.67442	1.0395	1.3673	0.51014	-0.71303	0.4625	0.039731	0.45289	1.3416	0.26766	1.7312
3.6032	3.4242	2.4592	3.0301	3.038	-1.8329	-0.038218	-0.13551	-0.80452	-0.63083	-0.32345	-0.32529	0.72524	1.106	-0.82143	-1.3236	0.40591	0.37322	0.30753	0.41505	0.3222	-0.18822	-0.24088	0.34747	-2.1468	-0.25345	-0.33557	0.12433	-0.23826	1.0784	1.0041	-0.36126	-0.043714	0.19713	-0.15057	0.77318	0.58874	0.44604	0.40085	0.54614	-0.17986	-0.89379	0.25731	-1.3648	0.43036	-1.0886	-0.14179	0.97166	0.073917	0.13593
-10.469	0.16715	0.91103	1.8128	-0.3024	1.3876	0.49973	0.1965	0.35475	-0.1899	0.13525	0.10467	-0.22807	-0.35047	0.26948	-0.20751	0.20216	0.26673	0.19668	0.28306	0.090019	0.28433	0.34001	0.098252	0.17951	0.3982	-0.24078	-0.32998	-0.19542	-0.25556	-0.07066	-0.11821	-0.38015	-0.18126	-0.089897	-0.085645	0.1921	-0.10832	0.51396	0.13199	0.10414	0.18371	0.040621	-0.036401	-0.026283	-0.17281	-0.20759	-0.1504	0.12082	0.076352
-10.455	0.16682	0.78962	1.89	-0.22361	1.5404	0.16565	0.011838	-0.027796	-0.22251	-0.049753	0.33288	-0.68043	0.12947	0.079924	-0.28171	-0.022965	-0.036202	0.18024	0.20089	0.20226	-0.035204	0.37763	-0.20742	0.56432	0.61435	-0.25408	-0.43258	-0.37488	-0.30269	-0.092204	-0.28867	-0.4039	0.01904	-0.13618	0.15369	0.41911	0.028411	0.13821	0.22988	0.07194	-0.14308	0.21883	-0.12628	0.081725	0.11225	-0.25913	0.037871	0.074316	0.1467
-10.482	0.32187	0.70348	1.6708	-0.28846	1.6205	-0.021492	-0.10588	-0.0091567	-0.093131	0.010331	-0.015536	-0.3909	-0.22662	-0.12366	-0.38045	-0.087995	-0.08177	-0.11733	0.07834	0.084243	-0.12381	-0.022576	0.11332	0.0025483	0.23615	-0.16766	-0.016921	-0.03829	0.0188	-0.10553	0.017536	0.0044002	-0.0086331	0.026714	-0.083093	0.0265	-0.074553	0.056861	0.074822	-0.054034	-0.04415	-0.05096	-0.10104	-0.0053763	0.012455	-0.0802	0.14452	0.052768	0.052144
3.3319	0.96143	-4.9112	-0.56896	2.056	0.72649	0.09052	-1.783	-0.33883	0.36624	0.70505	-1.0173	1.0143	-1.2821	0.082212	-0.060442	-0.10006	0.93649	-3.1947	0.45625	-2.1919	1.1183	0.59682	1.583	0.48738	-1.0712	-0.2616	-0.89889	0.67821	1.0283	-0.5182	1.2435	0.048389	-0.045126	0.91626	-1.4573	1.0704	-1.1035	-0.4401	-0.33241	0.47111	1.8153	0.30193	-0.50495	0.60732	1.1922	0.40293	-0.86277	-0.82921	-0.8885
4.9686	4.6689	-4.7063	-1.9978	1.6896	0.95524	0.61513	-2.3757	0.61036	-0.34726	-0.50785	-0.96325	0.85779	-2.4743	-0.26959	-0.80402	1.4131	0.71251	-2.1875	0.16266	-1.7184	0.33794	0.14982	1.1936	0.85441	0.79684	-0.41265	-0.082168	0.84596	-0.26944	-0.36422	1.9866	0.27598	1.4112	0.13227	-0.36918	-0.12322	0.99772	0.65493	-0.2676	-0.064803	0.74468	-0.68118	0.30492	0.85523	-0.7559	-0.038923	0.27193	0.34222	-0.80317
8.9822	4.2616	-6.2028	1.8248	2.0966	0.70758	2.4984	-2.886	0.8215	0.27073	-1.7182	-1.8951	-0.055568	-0.20362	2.3966	-1.1739	-0.75683	-0.65809	-0.13439	-0.44823	-1.085	-0.50378	0.48389	-1.6275	0.54678	0.88817	1.6387	-0.70865	1.6391	-0.72225	0.9765	0.091999	-1.7664	-0.31704	1.1267	-0.80039	0.15571	-0.022324	1.1566	0.24321	0.004406	1.066	-0.27325	0.74862	-0.77307	-1.3496	-1.8903	1.1801	-0.074877	0.83984
-0.86101	-0.057581	-4.918	-0.34173	5.6869	-0.72854	-0.7461	-0.66627	-0.61146	-0.40462	-1.4431	0.97086	-0.29076	-0.90121	1.2569	-0.12594	0.12163	0.97911	-0.25338	-0.92988	0.34541	0.023645	0.42103	-0.02675	-0.12156	-0.92568	-0.039665	-0.41853	-0.192	-0.67836	-0.097721	-0.039236	0.096819	-1.0306	-0.93005	-0.23162	-0.48261	-0.23766	0.075823	-0.03959	-0.74757	1.4336	-0.3117	0.43594	-0.50541	-0.083837	-0.44409	0.4948	1.3341	0.54994
0.38214	-0.8507	-2.1234	0.41985	-2.0612	-1.5676	-0.23714	-0.83247	-1.8253	1.3164	-0.59935	-1.094	-0.51269	-0.70016	0.60536	-0.39512	1.6266	-0.26941	-0.51672	1.0443	0.70756	0.214	-0.98448	-0.9522	-1.0078	0.70887	1.2539	-0.059007	0.18439	-0.5369	-0.44474	0.90533	-0.11511	0.93581	-0.18995	-0.68685	0.53511	0.07722	0.10114	0.57729	0.3741	-0.65133	-0.69754	1.0512	-0.021211	0.1307	0.55508	0.15546	0.19277	0.82788
-0.29975	-2.2664	-2.3108	0.77843	0.071501	-1.0072	1.3594	0.069491	-1.8516	0.28065	1.0309	-0.51336	0.56281	-0.76023	-0.6573	-0.28164	0.34875	0.33326	-1.5879	-0.28508	-1.2047	-0.32539	-0.055935	-0.47271	1.7088	-0.68662	-0.14722	0.84493	0.39998	-0.96549	0.28344	-0.26747	1.0524	-0.062965	0.44358	0.13365	1.5143	-0.20567	-0.65111	-0.11428	-0.34307	-0.82594	-0.15761	-0.42218	0.52627	0.9096	0.82705	0.59199	0.32826	0.46883
0.70857	-2.0794	-1.8012	-0.61613	-1.9451	-0.19625	0.035168	0.30148	-0.95062	0.72075	-0.57641	-1.5942	-0.17562	0.089306	-0.93736	-0.3786	-0.57204	0.30027	-0.79085	0.49469	-1.0323	-0.2082	-0.043755	-0.021585	0.84987	-0.1036	-0.31548	0.97416	-0.38867	0.32317	-0.9126	0.4182	0.3528	0.2827	0.20787	-0.053104	0.4825	-0.19544	-0.29288	-0.35716	-0.56208	0.014166	0.071236	0.059448	0.034939	0.99965	-1.0763	0.84229	-0.32149	0.63388
-4.7224	0.93027	-1.9699	-2.122	-0.0035024	-0.68674	-0.2287	0.031616	-0.10023	-0.73789	0.12175	0.10949	0.29151	0.67474	0.030265	-0.74724	0.87938	-0.99976	-0.41156	-0.14457	-0.22535	-0.20962	0.24094	0.38092	-0.35455	-0.16154	0.1712	-0.3233	0.29556	-0.35211	-0.37584	-0.26466	0.26999	0.10992	-0.16762	0.12309	-0.058012	-0.19549	0.5427	0.20207	-0.82457	-0.27426	-0.29643	-0.13912	-0.32722	-0.090599	-0.31102	-0.073569	-0.076805	0.026415
-10.414	0.3252	0.6225	1.6004	-0.32871	1.4549	-0.060804	-0.42345	0.20234	0.56492	0.0075114	0.14093	-0.29228	-0.27364	0.13903	0.027352	-0.021093	-0.044871	0.11767	0.084548	0.055912	0.03054	0.16964	-0.21016	-0.020749	-0.14117	0.12404	0.050553	-0.1285	-0.15552	0.11789	0.087596	-0.057729	0.10002	-0.078759	-0.10083	0.16717	0.033552	-0.015719	0.027385	0.022628	-0.051865	0.082442	0.0025431	0.046368	0.092531	-0.15613	0.15566	0.21823	0.23639
-10.505	0.25185	0.67078	1.6642	-0.41946	0.90475	0.53358	0.089518	0.63499	0.93938	-0.0057475	0.32927	-0.88274	-0.4	0.23054	-0.85553	-0.11451	0.2174	0.34832	0.075958	0.30062	-0.26336	0.25324	0.5176	0.043504	0.084244	-0.47398	0.1214	-0.14601	-0.087036	-0.33934	0.20771	-0.34538	0.097376	0.082497	-0.02667	0.033556	-0.14344	0.15739	0.18086	0.1179	-0.069744	0.10649	0.14632	0.076791	0.1716	-0.35503	0.22465	0.25152	0.12461
-10.432	0.3625	0.55962	1.5064	-0.225	1.5773	0.15761	0.069797	0.011367	-0.24224	0.0086669	-0.053493	0.089403	-0.45151	-0.13775	0.23395	0.0067445	0.41651	0.066501	-0.09022	-0.0076752	0.2244	-0.19162	0.12754	-0.34624	-0.22658	-0.055835	0.24596	0.25028	0.24622	-0.053842	0.21379	0.19788	-0.10739	0.090874	-0.096356	-0.27097	0.007097	0.079249	-0.095229	-0.12703	0.19772	-0.093757	0.012535	-0.098784	-0.041303	0.018115	0.060026	-0.017862	-0.064451
-10.336	0.24401	0.25236	0.83587	-0.10835	0.57857	0.019819	0.094197	-0.072037	-0.073928	-0.046042	0.20963	0.26687	0.12221	-0.058735	0.12194	-0.30151	0.11504	0.23129	-0.29908	-0.026798	-0.032234	-0.17324	-0.066021	0.074107	-0.057992	0.16089	-0.0043093	0.11455	0.18784	0.088195	-0.03784	0.22016	0.084289	-0.050357	0.07997	-0.051108	0.29336	-0.12135	-0.32943	0.052556	0.07854	0.076016	0.2072	-0.17412	-0.11673	0.20285	-0.27422	-0.32385	-0.36036
-6.9838	-0.70702	0.06694	-0.24496	0.77263	-2.1193	0.18305	1.019	-0.78547	-0.91484	0.054584	-0.27186	-0.51582	1.085	0.16164	-0.44261	-0.34706	-0.74592	-0.29738	-0.32916	0.021049	0.42986	-0.12768	-0.82447	0.44648	-0.10891	0.18802	0.02522	-0.5022	0.28711	-0.21366	-0.077815	0.25997	0.038215	-0.24598	-0.076975	-0.010953	-0.10794	-0.66674	-0.20512	-0.029449	-0.66692	0.31463	-0.11516	0.38407	0.38276	0.10473	-0.27642	-0.71771	-0.8387
1.322	-2.3576	-1.6671	-2.2652	-0.58816	-1.1163	1.3076	2.6518	-0.15002	-2.0453	1.3166	0.15131	0.88044	-1.9087	0.28525	1.8612	1.4219	1.7356	1.4164	0.89476	0.85185	0.7088	2.3777	-0.48232	-0.55307	-0.43294	-0.96647	0.91077	0.7031	-0.67415	-0.79165	-0.15281	0.20609	0.39813	0.32449	-0.35197	0.28465	0.56636	0.94498	-0.66428	-1.2008	-0.59317	1.6296	0.18139	-0.35252	-1.0052	1.0975	-0.8987	-0.3456	-1.0577
3.656	-3.1252	-1.9253	-1.7144	-0.76764	0.25048	0.52174	1.6333	-1.2511	-2.0895	0.10337	-1.0657	-0.47543	-1.8494	-0.15054	0.35629	0.25175	0.61858	1.5431	0.66238	0.51024	0.0043219	1.1087	-1.0894	-0.83058	0.41315	-0.35536	-0.43333	0.39285	0.54608	-1.7303	-2.5098	0.82238	1.2025	0.63257	-0.012372	-1.9566	-0.0083936	-0.63202	0.0051358	-0.86112	-0.61338	1.3325	0.20603	-0.15081	-0.72649	0.57488	-1.639	0.64484	-0.48807
-5.6505	-0.52727	-0.98116	-1.9014	2.1712	-1.2486	-0.79835	0.25667	-0.68942	-1.0958	-0.14015	-0.29828	0.65707	0.89624	0.074437	-0.41268	0.58153	-0.536	-0.60238	0.086571	0.061712	-0.025816	0.19192	-0.27155	-0.4311	-0.13579	0.35699	-0.097321	0.0091118	-0.058807	0.32262	-0.25463	0.13233	0.12704	-0.3191	-0.14707	0.23879	-0.40958	-0.011812	-0.018029	0.045744	-0.0010792	-0.56724	-0.11944	0.3958	0.30854	0.10957	0.23758	0.51084	0.099873
-10.579	0.11086	0.51486	1.806	-0.20601	1.3904	0.49744	0.49168	-0.54281	-0.86739	0.14051	0.075386	0.44665	0.48763	-0.27756	1.3226	0.91344	0.69443	0.076515	0.11357	-0.066825	0.37834	0.41724	-0.12281	0.1742	-0.31287	-0.28949	0.032336	-0.13468	0.14317	-0.20701	0.088659	-0.37393	0.43781	0.10886	0.18724	0.36272	-0.20793	-0.22953	0.40083	-0.18054	-0.42809	0.12519	0.013525	0.48179	0.92042	-0.40034	0.35874	0.11623	0.10812
-10.605	0.27166	0.81221	1.6493	-0.74682	0.91988	0.89433	0.010658	0.85268	0.88266	0.45058	-0.27907	0.47683	-0.76947	0.20827	0.053383	0.78254	0.63881	0.0019719	0.28201	-0.16775	0.22693	0.2156	0.74378	-0.6784	-0.72374	-0.2349	0.45032	0.1311	0.1541	-0.24606	0.62737	-0.27891	0.17629	0.28265	-0.33827	-0.18367	-0.54977	0.37215	0.14381	-0.09644	-0.0020329	-0.18481	0.17442	0.1072	0.35483	-0.17784	0.27257	0.46896	0.15508
-2.0753	0.41259	1.9564	-0.63345	-4.2931	0.69288	2.4854	0.82493	1.3139	2.405	1.5596	-0.77518	0.89425	-1.1445	-1.1854	5.3258	3.2037	4.3981	1.5107	1.0124	0.29525	1.7948	2.2893	-0.86759	-1.5319	-1.7147	0.36858	0.91254	0.28249	-0.30192	-0.21485	1.1082	-1.631	0.56338	0.1127	0.77109	0.37078	-0.43349	0.028834	0.50851	-0.20638	-0.049932	0.075867	-0.59073	-0.29958	0.94776	-1.5459	0.75847	0.24433	0.79982
-2.5704	3.1282	3.5816	-1.7253	-0.074101	0.4684	0.17255	1.6108	-0.47424	0.24694	0.47246	-0.22466	1.805	-0.15913	-0.5347	1.5771	0.82704	2.2947	0.62673	0.38915	0.53325	0.66536	0.31588	-0.65125	-1.214	0.045311	-0.20926	-0.14519	0.60693	-0.18483	-0.065363	-0.29029	-0.74762	0.60976	0.053559	1.8156	0.34798	-0.0063105	0.042994	0.81202	0.12377	0.083121	0.69632	-0.017427	-0.74988	-0.31552	-0.5899	-0.34562	-0.46005	-0.083949
3.9998	-2.2874	0.33921	1.427	-1.1888	-1.3177	-2.7757	-0.45307	-2.1664	1.8287	1.4912	-2.0535	-0.76009	1.1277	-0.48541	0.29059	0.47599	-0.42455	-0.06358	0.26969	-1.4076	1.2889	0.10969	-0.59433	1.1087	-0.01292	-0.15841	0.75035	0.55775	2.454	0.1468	0.47286	-0.095496	-1.3442	-0.27015	0.14221	0.029358	0.34483	-0.32153	-0.32496	-0.1023	-0.61349	0.43381	-0.088676	-0.66839	-0.098624	0.56416	-0.30796	-0.53607	-0.53504
7.174	-1.3222	-0.8041	2.7896	-0.67008	-0.60244	-1.2571	-0.0039728	-3.5827	0.80354	1.3363	-2.5261	-1.2705	1.9499	1.0846	-0.13605	-0.098576	-0.50966	-0.33425	-1.1914	0.52053	1.9073	0.22987	0.16677	0.57767	0.062429	-1.5746	-0.38461	1.3146	2.7847	0.014658	0.61375	0.3885	-0.40805	-1.5141	2.6676	1.5492	1.2553	-1.9544	0.95299	0.06862	-0.79124	-0.5385	-0.34916	-0.21609	-0.84904	0.020955	0.076624	1.2974	0.0012808
4.2894	-3.356	-0.73232	2.0955	1.3086	-1.2785	0.97061	0.04019	-1.7116	0.50673	-1.1479	-2.1024	-1.512	-0.41776	-0.95912	0.23428	-0.095553	-0.01233	0.55703	-0.60133	-0.15712	0.55953	0.52819	-0.62926	0.045966	1.3302	0.83105	-0.010095	0.0047261	1.3236	0.0064058	-0.64416	-1.2038	0.089018	0.57591	-0.52723	0.47525	1.4491	-1.2032	-1.565	0.22979	-0.17474	0.92787	0.97974	-0.51956	-0.72865	-0.082861	1.2424	-1.0911	0.076105
-4.3432	0.70156	0.32635	-0.49341	2.489	-2.0835	-0.37716	1.3045	-0.084716	0.86632	0.053784	0.33029	0.56639	-0.040144	0.48917	-0.29964	-0.66989	1.6754	0.68506	-0.66601	0.39453	0.58587	0.54436	-0.3748	-0.46097	-0.039093	0.80319	0.070693	0.77723	0.4741	-0.23144	-0.17435	0.38689	-0.0095637	-0.27385	0.1613	-0.3707	0.65764	0.15786	-0.95791	-0.030036	1.0068	-0.26422	0.065789	-0.53753	-0.75498	-0.41452	-0.73002	-0.5811	-0.66479
4.9653	2.2797	-1.8149	-0.69693	0.87714	0.63065	-0.44098	0.23363	0.93022	-0.91441	0.7515	0.41588	1.3227	0.48867	-1.1128	-0.35247	-0.24059	-0.1455	0.9583	1.662	-0.6308	-0.31281	-0.4839	0.71862	1.9323	-1.3463	-2.0351	0.083584	-1.2991	0.93773	0.12595	-1.0653	-1.3927	0.36456	0.93435	0.11852	0.15863	0.022311	0.87008	-0.77521	1.4161	-2.2316	0.51613	1.6343	-0.18099	-0.76496	-1.342	0.4242	0.051887	1.2045
3.5063	4.2214	1.6546	-2.4814	-0.4876	1.1089	-0.056581	2.2968	-0.49582	-1.1705	0.28712	0.84005	1.4469	2.0294	-1.0541	-2.1428	0.12053	0.78448	0.025404	-0.99002	1.9152	0.56696	1.2405	0.8862	0.99115	-0.4433	-0.24444	-0.47577	1.2071	-0.37078	-1.0095	-0.5319	-1.6425	0.47186	0.28932	-1.0341	-0.96578	0.97747	-0.016432	-0.18085	2.2999	-0.80846	0.71175	-0.63502	0.16168	-0.037387	0.37892	-0.70849	1.2083	0.65876
2.5889	1.4999	0.63202	-0.055396	0.39005	-0.13285	-0.83592	-0.13563	-0.78422	0.3485	0.49504	-0.63602	0.57019	1.1066	0.66879	-0.2221	-0.10325	-0.52828	0.86292	0.12764	0.77604	0.13229	-0.57803	0.11214	0.73745	0.82677	1.3504	-0.63016	0.54601	-0.68603	-1.5343	1.8769	-0.28494	0.39411	0.047038	-0.15818	-0.74932	0.62581	-0.17935	-0.47394	0.3695	-0.56624	0.42702	-0.023606	0.944	-0.27577	-0.0052694	0.057532	-1.4583	0.36802
-4.8929	0.62486	0.71056	-0.94289	1.7608	-1.1786	-1.0079	0.42207	-0.72068	0.37634	-0.47792	-0.012522	0.67801	0.39541	-0.032819	-0.12354	0.30053	-0.1914	-0.48332	-0.11244	-0.35397	-1.1709	-0.44862	0.34097	-0.14066	-0.0043044	0.35777	0.58648	0.55741	0.33031	-0.10057	-0.15595	-0.18137	0.35411	0.10402	0.29739	-0.28133	0.3453	-0.035677	-0.21554	0.166	-0.080418	0.0087661	-0.022261	-0.55143	-1.0298	0.36162	-0.04917	-0.61596	-0.42218
-10.381	0.30071	0.62427	1.6799	-0.15789	1.9177	-0.18505	-0.5178	-0.1157	-0.12092	-0.039721	0.23197	0.88917	0.088738	0.28163	0.9912	0.36098	0.13198	-0.019189	0.044798	-0.24872	0.42805	0.099533	-0.58388	-0.088217	-0.50915	0.33764	-0.02622	-0.25695	-0.24206	0.2823	0.071646	-0.044137	0.25183	-0.14458	-0.28163	0.39346	-0.17246	-0.023424	0.083374	-0.21453	-0.14856	-0.011501	0.053272	0.4273	0.54262	-0.10456	0.20454	0.61181	0.45733
-10.4	0.21156	0.58512	1.6461	-0.15654	1.4288	0.084715	-0.25149	-0.036899	0.014431	-0.12181	0.2947	0.57575	0.089319	0.058143	0.68723	0.2294	0.14223	0.019919	-0.14671	-0.26928	-0.15877	-0.33204	0.56508	0.062542	-0.020364	-0.14676	0.15056	0.078035	-0.027455	0.01544	0.045754	-0.079117	-0.10438	0.29257	-0.27366	-0.22658	-0.35283	0.41454	0.13568	-0.10622	0.19612	-0.11206	0.26077	0.34247	0.077093	0.14732	0.063919	0.36652	0.094243
-10.436	0.22304	0.46152	1.5925	-0.16856	1.4732	-0.064872	-0.038003	-0.25622	-0.22364	-0.2081	0.087987	-0.38406	-0.066637	0.071608	0.36421	0.11473	-0.16383	-0.014694	0.085638	-0.043101	-0.062303	0.022678	0.23901	0.11252	0.092324	-0.069333	0.11467	0.0062695	-0.15908	0.049237	-0.0037717	-0.11093	-0.23308	0.093424	-0.032544	-0.07063	-0.13016	0.16314	0.11754	-0.030729	0.087419	0.0095598	0.060001	0.17657	-0.075862	0.04589	0.12903	0.12533	0.085061
-10.777	0.30008	0.93177	1.6892	-1.6953	-0.9216	1.8392	0.029693	2.6421	4.2229	0.8751	-0.23753	-3.4674	-2.2181	0.014533	-3.0129	-0.0098878	0.60767	0.49177	0.70876	1.1503	-0.48048	1.0711	0.80113	-0.86614	-0.031268	-0.95966	0.57364	0.0044688	-0.032773	-0.87345	1.011	-0.65679	0.3894	0.02059	-0.015781	-0.081316	-0.38385	-0.1373	0.35386	0.19435	-0.28274	-0.13074	-0.46184	-0.24163	0.41583	-1.1198	0.92895	0.54888	0.44085
-10.445	0.32849	0.85307	1.6313	-0.70741	1.2023	0.25218	-0.25324	0.69371	0.88505	0.23068	-0.063885	-1.0216	-0.7523	0.12649	-1.2157	-0.34213	-0.26274	0.074568	0.23189	0.23264	-0.14843	0.25415	0.18659	-0.017291	0.52657	-0.083316	-0.24259	-0.014527	-0.22013	0.0059794	-0.016657	-0.086427	-0.14274	-0.15364	0.033397	0.025558	0.20546	0.20123	-0.16161	0.24684	0.16346	0.10289	-0.14882	-0.51412	-0.5541	-0.069256	-0.19484	-0.18634	-0.11897
-10.466	0.30625	0.76397	1.6583	-0.38078	1.6062	-0.03853	-0.18734	0.17423	-0.006542	0.033196	-0.11886	-0.48683	-0.40221	-0.15242	-0.77507	-0.34853	-0.26302	-0.087861	0.055366	0.028643	-0.24988	-0.1257	0.38011	0.049537	0.5285	-0.13001	-0.10693	0.13375	0.031455	-0.05144	-0.080004	0.12454	-0.14272	0.066978	0.050668	-0.10286	0.16438	0.17895	-0.10482	0.1147	0.19519	-0.013781	-0.039005	-0.38907	-0.40343	0.12686	-0.20956	-0.26182	-0.23644
-10.407	0.32202	0.38039	0.94656	-0.30906	0.66448	-0.081981	0.10538	0.16451	-0.15933	-0.024123	-0.20292	-0.3856	-0.2433	0.045827	-1.0211	-0.48758	-0.41412	-0.1658	-0.091972	0.041965	-0.21463	-0.16023	0.28414	0.0035841	0.36419	0.012298	-0.17089	0.10794	0.11709	0.0097053	-0.10954	0.27754	-0.14575	-0.077274	0.051443	-0.082639	0.18592	0.10499	-0.26099	0.1224	0.2218	-0.052151	0.083162	-0.29492	-0.34278	0.32116	-0.22999	-0.2501	-0.42227
5.4998	-3.0139	0.46005	0.93946	0.10099	-0.56565	-1.7467	0.78129	3.894	0.27344	-1.3044	-0.75495	-1.0142	1.6234	-1.1102	1.6806	0.81298	-0.8546	-1.6703	-0.93528	0.38965	-0.24168	-0.68096	-0.70063	-1.0979	1.7449	0.062378	1.9877	-0.46809	0.8085	1.223	-0.0052248	0.29083	-0.79573	0.98021	-0.59857	1.1765	0.40477	-1.0366	-0.65787	-0.4641	-0.047472	0.96941	-1.088	0.56916	-0.83592	-0.17191	0.079075	-0.16486	-1.1189
6.424	2.0357	-6.5066	5.9256	-2.707	-3.3451	-1.8407	-2.2579	3.2179	-2.6351	0.35931	0.29423	0.84946	-1.0144	-0.04832	-0.14922	-0.10276	0.28315	-0.2102	0.25583	-0.43127	-0.56719	0.51966	-0.38135	-1.0807	-0.38403	0.42943	-0.17063	-0.58616	-0.15194	-0.68396	0.43274	0.63999	-0.24613	-1.6484	0.88012	0.60437	0.87989	0.50875	-0.083501	1.0293	0.26495	0.31926	-1.6056	-0.075971	-0.17676	0.42644	1.0622	-0.59569	-0.17506
4.5095	-3.773	0.75364	-0.10216	-1.7835	-1.2147	0.31831	-0.97455	2.2826	2.5447	0.93135	0.3361	1.0876	-1.4869	1.1725	1.4948	-1.9291	1.0561	0.65678	-1.2579	-0.48006	1.1553	-0.69901	-1.3062	0.79658	0.0005212	-0.79391	-1.2877	1.5719	-0.4583	2.3339	-1.4625	-0.024271	-0.37329	1.5239	-1.147	0.1312	-1.014	-1.0036	0.21999	0.10794	1.0821	-0.67976	-0.63918	0.5636	-0.71728	-0.017254	-1.1643	-0.96553	-1.1676
0.32468	1.6485	-2.2801	2.0961	1.3315	-3.7064	1.6719	-1.8646	0.81576	-0.28783	0.95232	0.66792	0.2967	-0.097733	-1.0256	-0.98281	0.30525	0.70465	1.058	-0.1484	-0.12986	-0.80839	-1.2449	-0.020983	-0.60735	0.78449	-0.94181	-1.0666	0.90865	0.57115	0.94347	-0.66287	0.92523	0.1316	-0.092114	0.57736	-0.10291	-0.3719	0.0929	0.53314	-0.25588	0.04362	-1.3394	-0.67954	-0.010211	-0.30571	0.19326	-0.57349	0.37954	-0.33893
5.3398	-1.757	0.82935	3.3224	-0.37273	-1.2503	-0.0072282	-1.1187	0.52764	-0.41548	1.1804	0.53047	1.6005	0.53058	1.4134	-1.4363	-1.4312	-0.14584	-2.3208	0.1958	1.8802	-0.14921	-0.52624	-0.60211	0.7665	-1.0253	2.0805	0.51248	-0.13441	-0.19679	0.77734	-0.11126	0.54322	-0.93611	1.06	0.32437	-0.97669	0.15448	0.38067	-0.26017	0.72897	-0.12646	0.25875	1.1807	-0.13084	-0.13849	-0.9465	-0.30792	0.51527	-0.27841
3.1426	-3.224	1.5309	0.69873	-1.2024	-1.3472	-0.66618	-2.0505	-0.73944	1.4858	-0.63362	-0.51818	1.6662	-0.016984	-0.77341	-1.6436	-0.24502	-0.48174	-0.20883	0.80241	0.44924	-0.06137	-0.69592	-0.94802	2.4989	-1.6074	-0.84311	1.2442	0.31501	-0.88494	0.0094631	-0.046278	-0.93018	0.10706	-0.64644	0.066659	-0.15287	0.55711	0.48804	1.3006	0.056303	0.23501	-0.33034	-0.51736	0.11702	0.10424	0.71367	-0.31031	0.16617	0.37938
7.2483	-4.3801	5.8112	-0.058133	-0.97725	-0.98633	0.21481	-0.80436	1.1227	-1.0503	-2.5381	-0.33915	-2.3018	0.039025	1.4067	1.5283	-0.56866	-1.7714	-1.9245	0.070435	0.2375	-0.5425	-0.17794	-0.81483	0.2011	-0.13097	-0.82663	-2.1364	1.3913	-0.35917	0.57222	0.31952	-2.2888	-0.033365	0.89209	-0.29089	-0.25849	0.37811	0.75704	0.77788	-0.40531	-1.1616	-0.98404	0.42248	0.4527	-0.47645	-1.1435	0.86709	-1.5059	0.22359
-3.4183	-1.5345	1.754	-2.0511	2.8619	-2.9404	-0.21614	-0.648	-0.26204	-1.1388	-0.26793	-0.70784	-0.78136	1.4264	-0.46219	0.03927	2.1627	-0.94261	-0.58915	1.4661	-0.42618	-0.72748	-0.032212	0.66526	-1.1665	0.36745	-0.68234	-0.067197	0.30401	-0.8237	0.88562	-0.16865	-0.18571	-1.7986	0.45672	-0.20302	-0.2505	-0.96154	0.94519	0.55661	0.21181	0.32755	0.11618	-0.76474	0.22536	-1.5492	0.24742	-0.17591	0.38718	0.035378
5.7524	-2.1301	4.3112	2.3172	1.8846	-2.8603	0.46835	0.30241	1.5646	-3.2606	-2.4948	-1.4548	-2.1067	-1.0943	-1.1333	0.97209	1.2393	-0.17962	-1.3866	0.31262	0.031199	-0.20444	-1.2288	-2.0971	0.31261	-0.033347	0.43985	2.0013	1.8145	1.1068	-0.52699	1.6672	-0.6159	-2.1108	1.6072	-2.1384	0.86624	2.248	0.22977	0.39782	-2.2882	-0.74134	0.85261	0.095831	-0.1545	0.043478	-0.17604	-0.70317	0.33599	-0.1588
6.1547	-1.6119	5.5146	1.3122	0.51203	-2.0017	0.2457	1.0164	0.92451	-2.3161	-2.2623	-2.035	-1.891	0.26094	-0.68777	1.9755	-0.26519	-0.84701	-1.2567	-0.37048	-0.53657	0.23089	0.093349	0.34189	0.063541	-0.57861	-1.3639	0.90765	1.7629	-0.62551	0.42417	0.62121	-0.56705	-0.21291	-0.23462	-1.2239	-0.49489	-1.0011	0.45422	-0.51789	-0.93704	-0.44788	-0.28177	0.47978	0.2279	0.65675	0.061298	0.056297	1.6527	-0.89155
1.4452	-1.753	-1.9736	0.47927	-0.59199	-1.5501	1.5778	0.60968	-0.49835	-0.55316	1.0224	-0.55923	1.2662	-1.0308	-0.81049	1.1115	-0.31409	1.3699	0.0097608	-0.77429	-0.001434	1.8848	0.76748	-0.48282	-0.67685	-1.3612	-0.26189	1.134	-0.089929	0.32726	1.5686	0.5755	0.44932	1.466	-0.52575	-0.64756	0.70209	0.46716	-0.1177	-0.61375	-0.014262	-0.63522	0.48045	1.2981	-1.1444	-1.1135	1.1457	-0.65469	1.1213	-0.061745
-5.2718	-0.55436	-1.3865	-1.7699	2.3921	-1.5931	0.99461	1.2997	0.10938	0.094232	-0.10673	-0.085028	1.3698	0.56097	0.12973	1.0161	0.49379	1.1505	0.57757	-0.51441	-0.19296	0.79576	0.82534	-1.0957	-0.27744	-1.248	0.42353	-0.24704	-0.14444	0.61608	0.54319	0.022914	0.0095069	0.39724	-0.64362	0.2115	0.053907	0.78024	-0.10744	-0.59455	0.13601	0.27859	0.15499	-0.33949	-0.26387	0.50341	-0.20555	-0.32923	0.11539	0.20866
6.3007	-1.5281	4.761	2.4355	1.4811	-0.47663	1.7276	-4.1909	-0.28447	-1.3511	2.4636	-1.6428	-0.92837	3.224	0.74814	-1.7531	0.17558	-0.028566	1.7772	-2.4328	-1.7081	0.030685	-2.8717	-1.715	-0.1566	-0.23287	0.9528	0.99369	-1.1217	0.47617	-0.92195	0.11615	-0.057368	-0.89393	-2.2761	1.329	-0.52217	-0.39347	-0.52017	-0.37115	0.10681	0.17551	1.2593	-0.014406	-0.77848	0.67188	-1.1614	0.27188	1.4117	-1.0722
4.2699	-2.8424	3.5539	1.1867	2.9404	-0.39065	1.6475	-1.6318	0.051505	0.83372	4.2273	-2.5652	-0.41318	2.163	0.64052	-0.62152	0.21735	1.0939	1.3174	-3.5307	-1.0879	1.7681	-0.75968	-2.4598	-0.1509	0.17406	1.4884	-0.21919	0.32316	0.5989	-0.91461	-0.59439	0.32211	-1.3868	-0.73266	-0.1218	-1.1462	-0.14038	-0.15934	-1.112	-0.33248	-0.19862	1.767	0.17561	-0.90792	-0.22906	-0.062887	0.034496	-0.40833	-0.32146
2.7659	-0.36301	-3.6055	1.712	0.98334	-1.4266	0.77585	0.17805	0.01427	0.41192	-0.42306	-0.058219	1.1429	0.033431	-0.16069	-1.008	1.2836	0.54901	-1.1383	-1.5446	0.13027	0.64903	0.28137	-0.026338	0.46074	-0.53915	0.38302	-1.1828	0.3981	-0.10899	-0.57776	-0.31414	0.21365	0.82089	1.8039	0.55753	0.33863	-0.93979	-0.1156	0.41095	-2.2348	0.049859	-0.588	-0.12784	-0.88798	0.44685	-0.35458	0.44534	-1.3953	2.7299
-4.6126	-0.96053	-2.1071	1.4881	0.68296	-1.7608	1.1496	0.96243	0.16461	-0.11866	0.19309	0.79277	0.95562	0.79638	0.52834	-3.1403	-0.27233	-0.63736	0.018684	-0.80723	-0.22336	-1.1183	-0.78754	1.1899	1.7858	1.1129	-1.1519	-0.79967	0.063316	0.02008	-0.25057	0.18209	-0.023797	0.34929	0.11242	-0.48722	0.73679	-0.65793	-0.17418	-0.013229	0.22118	-0.47084	0.35811	0.84893	0.27009	0.40171	0.51278	-0.63347	-0.18639	-1.0096
-0.67517	-2.0662	-0.16859	-1.7089	-3.5688	-1.0681	-1.5517	-2.0662	0.57051	0.77693	-0.64865	0.01088	0.67121	-1.9616	1.3396	-0.46354	0.65113	-0.20917	0.080062	-0.77139	0.69343	-0.9829	-0.81303	2.9414	-2.3868	1.3495	0.90476	-0.32408	0.098636	1.4947	2.2499	0.1671	0.38492	-1.4182	-0.72816	0.099736	-0.32021	-0.097581	1.5452	-1.448	-0.36206	0.74975	0.79871	-0.035551	0.06431	1.245	0.39493	0.69993	-0.23197	-0.028476
1.1366	-2.604	0.31418	-3.3738	-4.0814	-0.42099	-1.9398	-2.1076	-0.99329	1.43	0.24748	-0.50446	1.8515	-2.2701	1.936	1.4525	1.089	-0.80019	1.3681	-1.3074	1.3156	-0.42855	-0.64353	4.803	-2.801	1.4906	1.2396	-0.23826	0.6139	0.50418	2.1448	0.12397	-0.12014	-1.6932	-0.75699	0.8105	0.113	0.3439	0.39101	-0.83883	-0.64141	-0.51486	0.39087	0.88109	-0.21237	0.97878	-0.49987	-0.018599	-1.1412	-0.8576
-5.541	0.23064	-0.9168	-2.852	0.95135	-1.8105	-0.99174	-0.0021393	0.064265	0.26398	0.6503	-0.47783	0.12848	-0.1602	-0.17522	0.022215	0.16982	-1.0524	0.17044	0.095974	0.085055	-1.02	-0.12207	1.7821	0.0078568	0.3526	0.35962	0.20609	0.32865	-0.25781	-0.31893	0.02217	-0.46967	-0.22285	0.087205	0.5239	-0.36853	0.46709	0.51288	-0.057941	0.60576	0.40706	0.059088	-0.090137	-0.71162	-0.54337	0.40189	0.44069	-0.57046	0.20168
1.3827	-1.5101	0.17054	-1.1817	-2.4211	-0.73612	-1.0912	0.19739	-0.089989	-2.0149	0.19791	0.65177	-1.4861	-0.74303	0.69626	0.53202	0.88663	-1.2351	0.84177	0.73554	0.97322	-0.030578	-0.16665	-0.59896	1.1214	0.96978	-0.53136	-0.93117	-0.90647	-0.18279	-0.59801	0.074861	0.89847	1.2681	1.519	0.88332	0.48226	0.70848	0.38277	-0.21529	0.4297	1.049	0.88197	1.1667	1.2032	-0.43065	-0.3732	0.56969	0.43833	0.50796
0.52004	-3.0948	-1.3443	-0.27783	-2.1182	-1.4891	0.16082	-0.65076	-0.06735	-0.19179	0.68119	0.44958	0.31004	-1.6263	0.76149	-1.0992	-0.62438	1.3528	0.43973	-0.56662	-1.7677	0.76356	0.90737	-0.75742	1.3649	-1.2042	-0.90797	0.4247	0.61861	-0.34488	0.01455	-0.15951	0.24781	-0.18461	-0.39409	-0.18427	0.57853	1.1994	0.3475	0.73522	-0.27177	1.3552	1.3689	-0.29332	-0.31964	-0.24435	0.072725	-0.072435	-1.2759	0.66104
0.040696	-3.4136	-0.7809	0.79699	-1.5745	-2.2574	0.25589	0.11037	-0.81516	-0.33506	0.27034	-0.051065	0.30064	-1.0352	1.117	-0.90078	0.055261	1.8087	0.27232	0.13418	-1.188	0.18557	0.87057	-1.8719	0.59228	-1.0637	0.45942	-1.2421	0.13607	1.4811	-0.24733	-0.21594	-0.11198	0.81181	0.64245	-0.017982	0.098311	0.56319	0.69128	0.30615	0.40612	0.93243	0.76845	0.23057	-0.18079	0.28672	-0.32449	-0.70375	-0.92125	0.68437
-7.0946	-0.070575	-1.0589	-0.92649	0.60441	-2.0009	-0.35302	-0.087217	0.014584	-0.35102	0.1924	-0.018287	0.40718	0.42198	-0.014542	-0.89977	-0.0052029	-0.61581	-0.14587	-0.10101	0.36141	-0.25719	-0.32327	-0.23573	-0.51288	-0.40273	-0.089755	-0.17675	-0.12102	0.046177	-0.15334	-0.043808	0.55452	0.30399	-0.0038156	-0.23215	0.12063	-0.12725	-0.34661	0.067342	-0.4584	-0.38781	-0.067394	0.23022	0.21965	0.37558	0.098124	-0.096582	0.19115	-0.11626
4.5467	-0.74981	-0.84211	-1.8015	2.1241	0.55915	-0.015846	-0.44928	-1.6119	-0.27535	0.71422	-0.32992	-2.3717	-1.6519	-0.040423	0.20159	-0.77183	-0.42088	-0.0321	1.8169	1.5683	-1.7231	0.63397	-1.694	0.11712	0.021017	-1.2184	-0.68132	-2.34	0.5651	1.4327	-0.50671	0.32256	1.5531	0.91803	-0.71899	-0.99487	-0.29332	-0.47837	0.32853	-0.0025237	0.99759	-0.28564	-0.63131	0.29009	-0.17392	-0.45489	0.3118	-0.34704	-0.72685
4.209	-4.1595	-1.5455	-0.31568	-1.1434	0.35607	2.2981	1.4946	-1.2368	-0.45958	1.6202	0.39931	-0.027328	-0.79041	-1.7697	0.45814	-0.32334	0.61006	-0.065631	-0.025385	0.012126	0.6494	-0.16661	-0.71818	-0.29143	0.98349	1.2766	-0.41256	-0.058732	1.4942	0.12256	-1.0217	0.6486	0.49436	-1.4405	-0.18512	-0.86854	0.3935	0.47027	0.63657	0.81564	-0.78375	0.083243	-0.33492	-0.35571	-0.36467	0.16812	2.4533	-0.13873	-0.032954
6.6417	-5.1235	-2.5744	0.021709	-0.83173	1.9787	3.6636	1.6643	-1.8504	-0.57634	0.75141	0.77377	0.79988	-1.301	-3.3784	-0.64511	-1.8319	0.6835	-0.40151	0.45348	-0.030133	2.0197	0.098432	0.68631	-2.4389	0.065642	1.9985	-0.011351	-0.74538	0.01728	-0.61911	-2.1519	-0.6087	-0.56983	0.9021	-0.16993	-1.9658	0.062263	-1.6103	0.69454	1.2206	0.010488	-1.274	-1.6707	-0.14845	0.060386	1.677	-0.54386	-0.83165	0.10793
-3.9891	-0.64123	-1.2072	-2.2035	2.8763	-0.94853	-0.047007	0.088935	0.26666	0.024455	1.1317	-0.025235	1.6065	0.40225	-0.9242	0.13313	0.76472	1.0162	0.068374	-0.96733	0.41725	-0.059747	0.41506	-0.40855	-0.21151	0.38587	0.25759	-0.67206	0.33456	0.0042257	-0.41615	-0.72626	-0.020537	0.0019532	-0.64566	0.5345	0.16184	0.74799	0.96162	-0.38186	-0.087613	0.78087	-0.62192	-0.71229	-0.79347	-0.46818	-0.42222	0.060471	-0.25824	-0.011424
9.6164	0.54199	4.085	0.64093	-0.69605	0.076409	-1.16	2.2647	-0.19711	-0.072491	-1.4684	-1.1848	1.8341	-0.37392	-3.5468	-1.8202	-0.58639	-0.98254	2.4823	0.17394	-0.55251	-0.9233	1.6194	-0.90871	4.1828	-1.4962	0.31616	0.25439	1.1572	0.28057	2.2774	2.8314	-0.21732	-0.77272	-1.9149	0.46304	-0.14389	-1.2622	0.40408	1.361	-2.3256	0.28385	-1.0289	-0.2719	-0.12922	-0.28478	-0.61451	-1.2405	-0.45349	0.36834
7.704	1.2506	3.1039	-2.2071	-1.307	0.29907	-0.4693	-0.67993	-0.59841	-1.4221	-0.69028	1.2504	-0.57331	-0.23904	-1.3091	-0.29108	0.66886	-1.536	0.91467	-1.3091	-0.77734	0.38186	0.29839	-1.1006	0.41759	-0.13254	-1.4977	0.20648	1.0133	-0.15193	-0.072332	0.16032	-1.1195	-1.2895	0.36624	-0.86117	0.37426	-0.27031	-1.6457	0.35972	-0.27911	-0.38167	-0.49461	0.27718	-0.7761	1.1134	-0.81117	0.27599	-0.53993	-1.213
1.853	-2.152	0.99816	-3.0084	-1.2872	0.13846	0.033732	-1.9665	-0.57541	-1.0713	1.4278	1.2322	-0.16134	0.1601	-1.2068	0.76377	-1.171	-0.048414	0.5702	0.28272	0.26104	1.4235	0.13687	0.34673	-0.42702	-0.14651	0.25817	-1.4687	1.7681	0.33308	-1.1404	-0.35199	0.67971	-1.378	-0.10726	-1.2608	-0.13752	-0.94473	-0.33487	-0.77244	0.35434	-0.73568	0.84205	0.40554	0.22853	0.19112	-0.20905	0.32945	-0.26718	-0.53245
-3.5142	1.407	-0.098653	-3.3842	-0.99371	-0.060042	0.42993	0.78826	0.53694	-0.58297	0.18593	-0.26733	0.68968	1.0042	-0.4724	0.47944	0.2732	0.17324	0.64407	-0.08846	-0.68115	0.3943	-0.43588	-0.72619	0.69493	-0.11666	-0.46787	-0.70866	0.0087001	0.36449	-0.070495	0.033362	-0.0042916	0.27637	-0.34239	0.59398	0.3543	0.055872	0.46602	-0.34049	0.40058	0.42997	-0.52604	-0.46756	-0.42451	0.39709	0.0003255	-0.082254	0.32103	-0.32458
2.4814	-0.37587	-0.17892	-3.4318	-1.4643	0.63975	-0.69579	-0.57355	-1.1514	1.3462	-0.0045471	1.4588	2.2032	-1.4689	0.84167	0.36323	-1.8197	0.35739	0.98218	1.3063	-0.35127	-0.8057	0.39474	-0.90841	-2.0947	1.3017	0.62253	0.7328	0.12115	0.92993	-0.21457	-0.061223	0.07292	-0.99114	-0.31677	-0.58981	0.47965	-1.2226	-0.48413	-0.26079	-0.34988	-0.64776	0.84134	0.43145	0.35167	0.21832	-0.97241	0.0065781	0.65832	1.0063
4.969	1.2117	0.3968	-3.8183	-4.0698	1.5475	-1.3668	-0.23435	0.40631	-0.72071	-0.012033	1.8694	0.72103	-0.44379	0.96827	-0.56725	0.016279	0.29781	0.93693	-0.53761	0.55248	-1.129	0.39118	0.012963	-1.6298	0.51489	0.86334	-0.72213	-0.29739	-0.55386	0.60928	-0.29139	-1.0578	-1.9857	0.71615	0.69896	1.3923	0.114	-0.89345	0.58969	-1.0233	0.24714	-0.36395	-0.11193	0.70103	0.79934	5.87E-05	-0.52328	-0.16087	-1.5034
0.7046	-0.64127	0.90433	-3.4135	-1.8473	0.57087	-0.85044	-0.69291	-0.25489	-1.8501	-0.0062309	-0.32997	-0.8893	0.097686	0.13445	-0.62714	-1.5557	0.27774	0.88192	1.0132	-0.36663	-1.0021	1.1823	-1.0879	0.58086	0.43852	0.26794	0.40354	0.12493	-1.0728	-0.55722	-1.6318	-1.6644	-0.49117	-0.014989	1.0398	0.25539	-0.73265	0.68566	-0.60068	-0.4519	0.85902	1.339	0.7398	-0.095059	0.46189	0.17315	-0.34732	0.59965	-0.66677
-4.9699	1.2917	0.23286	-1.7585	0.97261	-1.7579	0.51373	0.58008	0.18451	-1.3488	-0.60738	-0.5278	-0.34031	0.025034	0.77112	0.057815	-0.21881	-0.43057	0.080545	0.11125	-0.14123	0.62722	-0.066897	-0.036162	0.077285	0.78848	0.20528	-0.65944	-0.091171	-0.60388	0.4688	0.082039	0.15289	-0.27264	-0.32322	0.19503	0.016638	-0.44064	1.011	-0.048057	0.24428	0.55764	-0.46811	-0.48373	0.52172	-0.25917	0.74021	0.14163	0.18738	-0.040738
-10.304	0.35634	0.43793	1.3024	-0.36488	1.492	-0.48322	-0.57805	-0.45332	-0.031813	-0.0059905	-0.36052	-0.28167	-0.22481	-0.29215	0.47798	0.017445	-0.51535	-0.46792	-0.02947	-0.20539	-0.22115	-0.3028	0.12787	-0.23276	-0.14562	0.31311	0.38316	0.29865	0.12287	0.15921	0.084177	0.29929	-0.20026	0.1349	-0.093354	-0.37463	-0.0020555	-0.21164	-0.10859	-0.08143	0.057966	-0.1303	-0.073805	-0.044247	-0.2987	0.33391	0.089752	-0.078253	0.056136
-10.371	0.32115	0.78691	1.4577	-0.27546	1.3935	0.042207	-0.18277	0.54995	0.18108	-0.059672	-0.10675	0.40383	-0.56469	0.26157	-0.79457	-0.14511	-0.10868	-0.16885	-0.012098	-0.19018	-0.22038	-0.37165	0.86985	-0.36525	-0.19651	-0.16765	0.30938	0.10806	0.16588	-0.17744	0.28933	0.15469	-0.14209	0.23917	-0.47483	-0.25184	-0.35446	0.44462	-0.030318	-0.028723	0.16964	-0.29461	0.27756	0.043155	-0.086132	0.19939	0.023479	0.40242	0.0069195
-10.365	0.24705	0.73811	1.4712	-0.26746	1.2564	0.23471	-0.036584	0.41238	-0.0019064	0.03873	0.021688	0.21376	-0.50371	0.10375	-0.16216	-0.001694	0.15561	-0.040748	0.065371	-0.048565	0.17714	-0.093789	0.20188	-0.1653	-0.077244	-0.11643	0.030233	0.053856	0.030541	-0.067111	0.10326	0.032681	-0.095608	0.025187	-0.34525	-0.048135	-0.16161	0.37213	0.0025156	-0.11387	0.20308	-0.22729	0.041023	0.080248	-0.0080826	0.0063845	-0.01596	0.25815	0.046661
-10.33	0.13625	0.27318	0.79672	-0.055122	0.28691	0.025243	0.34219	-0.081022	-0.57668	-0.21186	-0.060517	-0.20146	-0.027022	0.25369	-0.021956	-0.19882	-0.24308	-0.10259	-0.014625	0.0039494	0.2129	0.021333	-0.034754	0.10253	0.26684	0.064724	-0.19704	-0.11448	-0.19062	0.12259	-0.21587	0.12438	-0.27016	-0.16103	-0.1001	0.064432	-0.12671	0.26568	-0.096257	-0.02485	0.33459	-0.20774	0.053395	0.17307	-0.14222	0.2277	-0.053407	0.18458	-0.1591
5.6935	-1.2232	1.1524	0.29132	-0.72284	-0.88007	2.3804	-1.6044	0.039072	-2.6274	-3.1585	-2.1254	1.0381	-1.8659	-2.1647	-0.87155	0.13935	2.064	-0.69057	0.85884	1.2241	2.7033	-1.7211	2.7318	-0.55437	-0.25529	0.46338	1.9457	-1.5676	1.8977	0.88598	-0.46312	-0.33695	1.082	-0.22123	0.33292	0.5379	-0.17126	-0.73599	0.66133	-1.1465	0.30382	-1.5836	1.0533	-1.1792	0.58783	0.42816	-0.63005	-0.2548	-0.98872
6.3537	-2.4652	3.3357	0.76586	-0.42824	-0.7691	1.3108	-2.0064	1.7427	-3.2996	-2.3562	-1.3599	0.1466	-0.61024	-1.5478	-0.72546	0.54085	1.0403	0.26753	1.328	0.83991	0.24519	-1.9525	0.34066	-0.33767	-0.43046	2.0918	1.9981	-1.0925	1.2032	0.48244	0.65683	-0.017182	0.73041	0.74272	0.80107	-1.1161	-0.30632	-1.0391	-1.907	-1.0947	-0.74439	-1.0857	-0.41919	0.29392	-0.095945	-0.26301	0.15485	0.99236	0.82964
4.9223	-0.39935	2.6583	0.043471	-1.407	-0.50733	1.7802	-1.6129	-1.4054	-1.1052	-0.012511	-0.11289	1.747	-0.36279	-0.30708	-1.0463	0.2595	-0.16501	-1.2327	-1.7522	1.7018	1.1479	-0.7125	-1.0834	-1.1126	-1.0774	-0.93312	-1.4964	0.4924	0.14507	0.95972	1.1141	0.37023	1.1623	0.53942	0.45855	-3.2452	-1.2068	-0.35392	-2.0303	-0.49659	-0.47623	-0.64619	-0.52351	-0.34168	0.14233	-0.070483	1.76	0.86976	0.58151
-2.7803	0.61037	-0.47184	-0.26625	0.94565	-2.4639	0.37856	-1.0034	0.13231	-1.3847	0.2256	0.53328	1.1977	0.29765	-0.4345	0.49496	0.54276	-0.18409	-0.17239	0.31675	-0.079186	-0.23833	-1.095	-0.42397	-0.42547	0.051626	-0.9018	-0.33149	0.24561	-0.067038	0.18038	0.10685	0.50261	0.90865	-0.47991	0.42676	0.065954	-0.14209	-0.2043	0.3939	-0.69346	-1.2688	-0.35379	-0.31909	-0.46953	0.18307	-0.24296	-0.35312	0.31077	0.42588
4.7964	-1.9308	-1.1308	-1.2765	-3.6581	0.47588	-0.72598	0.3496	0.57082	1.2206	-1.8122	-0.13947	0.29972	0.078483	-0.65123	1.2913	0.71287	0.90524	-0.10304	-1.7994	-1.6278	-1.623	0.72928	0.77404	0.25638	-0.52985	-1.4648	0.0034249	0.082273	-0.40922	1.2352	-0.074815	0.57654	0.20605	0.58309	0.35123	-0.12342	0.30921	0.50588	-0.09319	0.262	-1.0044	-0.036415	-0.010222	0.31927	0.024589	-0.22472	0.095985	0.011783	-0.059576
6.718	-2.6332	-1.8586	-0.50054	-2.1115	2.1997	2.905	0.6592	-0.11859	1.3729	-1.5088	-1.0782	-0.45327	1.1759	-1.6153	-0.39426	0.69247	1.4994	0.18875	0.54696	0.22338	0.1524	-0.51337	0.71936	0.59806	-1.5101	0.78228	-1.6058	1.7819	0.96502	-0.885	-1.2245	0.3826	0.76387	-0.10107	-1.8729	0.90209	-0.84724	-0.20627	0.16357	-0.228	0.93828	0.28547	0.57941	0.045723	-0.465	0.83365	0.17115	0.52518	-0.057108
6.4122	-5.0535	-1.1884	1.5616	0.46607	0.132	0.098021	0.2597	0.19565	0.30129	-0.018692	-1.6155	1.2599	-1.4411	-1.3758	-0.045426	-0.78618	1.7996	-1.4175	1.4414	0.048214	-1.2383	-0.019276	1.4816	-0.78373	-1.3556	-2.5709	-1.422	0.095977	-0.011309	-0.07644	-0.092478	0.46263	0.075743	-0.38009	0.69901	1.246	0.85817	-1.3515	-1.3534	-0.3241	0.47258	0.10948	-1.2612	1.5862	-0.16961	0.87037	0.72371	-0.29619	0.41091
-4.1741	0.18649	-2.2257	-2.7144	1.4351	-0.37092	-1.0314	0.69891	-0.28563	0.34555	-0.19534	0.14021	-0.018362	1.2589	0.52316	-0.81783	0.3637	-0.37875	-0.43888	-0.1145	0.36173	0.30704	0.8216	0.4998	-0.8384	-0.854	-0.56406	0.39967	0.55893	-0.02453	-0.075279	-0.64828	-0.062359	-0.67524	0.58564	0.28814	0.45377	-0.16711	0.14637	0.3404	-0.14043	0.30539	-0.33895	-0.19292	-0.14737	-0.11096	0.019558	0.24051	0.50828	0.28394
7.2298	-4.3626	0.085787	-0.48477	-0.85264	0.61857	-0.68108	-2.0233	-2.1191	1.4657	-2.6087	4.3598	-0.30413	0.03254	-0.54187	1.1896	-1.0414	2.4228	0.44094	-1.1972	-0.076443	-1.5226	0.4212	-0.55745	-1.011	-0.56654	-0.2562	-0.77959	-0.12288	-1.7173	-2.2861	0.38846	0.75299	-1.1599	-0.48936	0.79731	0.24955	0.058629	1.9041	0.88555	-0.35058	-0.074543	-0.93722	-0.5191	0.26436	0.45905	-0.74337	0.12818	0.19865	-0.84831
6.469	-2.5151	-1.083	0.033006	0.0080256	0.33294	-3.5972	0.72091	-2.1197	-0.092267	-3.2344	2.2368	-2.5101	-0.8038	-0.15268	0.62409	-0.84075	2.0724	2.2564	3.1186	0.86317	0.33029	0.50935	-1.0359	-1.832	-0.46126	0.41336	0.18952	1.1971	-0.35323	-0.53224	-1.5428	0.0075121	-0.21528	-0.06739	-1.1363	0.85464	-0.05762	0.27949	-0.32811	0.50656	-1.9051	-1.4896	0.79659	0.60602	-0.76422	0.3696	0.29565	0.98246	-0.29096
4.5251	-2.2652	-0.63164	-0.65155	1.5989	0.74459	-2.6422	0.39561	-0.4883	0.5214	-2.763	1.0713	-2.6327	0.29641	-0.069731	1.6348	-1.6817	0.99119	0.69975	1.8912	1.1777	0.7987	0.36206	-1.1429	-1.5516	-0.61927	-0.060093	0.42505	0.67531	-0.39455	0.41113	0.91071	0.8923	0.46816	-0.3491	-1.182	0.20749	-0.83329	-0.31051	0.59897	1.034	-0.675	0.7914	-0.13872	0.61092	-0.81313	0.46778	0.3444	0.53574	-0.2097
-5.865	-0.26473	-0.48764	-1.9861	1.7026	-2.0755	-1.1178	0.43947	-0.64995	-0.1597	-0.31846	0.041422	-0.20506	0.62441	0.41469	0.83587	0.20036	-0.81391	0.46691	0.17328	0.14515	-0.19428	0.3576	1.0746	-0.36179	-0.60331	0.24073	0.78189	-0.053787	-0.67093	0.37782	-0.084323	-0.63127	-0.58356	-0.093548	0.11758	-0.12719	-0.4824	0.39803	0.10364	0.38967	0.57089	-0.062499	0.1171	0.16652	-0.7783	0.19301	0.49403	0.20877	0.32932
-10.547	0.30068	0.6301	1.8604	-0.12238	2.2004	-0.33048	-0.32612	-0.54552	-0.43512	-0.13986	0.1945	-0.17626	0.31593	-0.38668	0.19481	-0.089251	-0.20111	-0.00841	-0.13543	-0.11957	-0.47492	-0.3217	0.40875	0.36929	0.45999	-0.18544	-0.053831	0.12604	0.11355	-0.093828	-0.17157	-0.017791	-0.12815	0.21263	0.12555	-0.20049	0.21373	-0.0034846	0.048532	-0.0097794	-0.019104	0.20486	0.0823	-0.12791	-0.25021	0.16452	-0.121	-0.44467	-0.13902
-10.414	0.42223	0.75034	1.9266	-0.24154	2.1624	-0.44541	-0.63812	-0.48859	-0.036274	-0.077522	0.22899	-0.17613	0.24309	-0.11154	0.45135	0.047241	-0.40643	-0.065248	0.086431	-0.11709	-0.22354	-0.057352	-0.13038	0.40784	0.32571	0.15892	-0.15293	-0.072296	-0.21666	0.17151	-0.23919	-0.1236	0.020707	0.03678	0.12737	0.099064	0.15965	-0.048999	0.076648	0.076383	-0.061746	0.24396	-0.031591	0.0014605	-0.19566	0.052539	-0.057974	-0.078021	0.11579
-10.527	0.32514	0.73292	1.8154	-0.25372	2.0147	-0.20475	-0.41456	-0.24639	-0.038173	-0.069773	0.11455	-0.32491	-0.037716	-0.20448	0.086189	-0.039643	-0.26839	-0.10328	-0.021492	-0.069576	-0.39262	-0.28318	0.45685	0.20006	0.30304	-0.12048	0.060278	0.1804	0.020613	-0.026305	-0.069376	-0.033864	-0.17964	0.24016	0.019909	-0.23008	0.051751	0.10397	0.10065	0.037491	0.037155	0.10738	0.016544	-0.10455	-0.273	0.17033	-0.033347	-0.18221	-0.0068778
-0.55469	0.070073	0.28038	-2.0376	-2.1957	-0.73512	0.14455	1.1653	-0.63719	-0.4882	-0.94888	-1.9368	-1.3237	0.15008	0.19391	-0.37701	0.15569	0.0025267	-0.92906	0.65834	-0.50889	0.94324	-1.5191	2.1053	0.10755	-0.50949	-0.54341	-0.50833	0.65647	0.16499	-1.2895	0.64729	0.32049	-1.2549	-0.2472	0.37223	-0.30886	-0.33986	1.0825	-0.033664	-0.11824	0.67394	-0.69361	0.24283	0.47454	0.071469	-0.34346	-0.068606	-0.27186	-0.21459
4.3274	-0.24831	-4.319	2.448	-1.8705	-1.589	3.4968	-0.41901	-0.62486	-1.1977	1.5069	0.52707	-0.42044	0.020492	-1.3448	-0.52179	0.88414	1.6349	0.28709	0.030506	1.8989	0.95102	-1.5559	-0.48332	0.56279	0.423	0.64332	-0.84849	0.46783	0.23807	-0.0083648	0.48933	0.68425	0.62435	1.1929	0.59942	-0.15632	0.42545	0.22247	-0.63163	-0.14008	-0.98852	-0.26223	0.59197	0.00093887	-0.45491	0.15774	0.95939	-0.077644	0.023203
7.8463	3.5901	-4.0712	0.27989	-2.1306	1.8809	4.325	2.604	-0.18975	0.98147	0.41147	-0.18433	-1.7486	3.0702	0.33222	0.50383	-0.28447	2.2333	-2.1511	-0.61843	1.5622	0.94541	-2.5946	-0.54767	-0.28154	-0.3934	-0.049139	-0.85777	-0.33597	-1.3677	0.85389	0.81572	1.1292	-1.0696	-0.17449	0.22231	1.1942	0.70194	-0.54955	-0.035418	-1.2052	-0.18119	0.083514	2.2591	0.69924	-0.33404	0.12563	0.9288	0.38167	-0.65574
-4.7372	0.71321	-2.5718	-2.7531	2.2645	-0.076842	-0.44882	0.72563	-0.34313	0.5545	-0.97557	0.48838	0.22389	0.50248	0.51528	-0.34262	-0.53955	-0.2379	-0.24145	-1.1608	0.046102	0.080121	0.086579	0.15458	-0.18826	-0.76752	0.030766	0.5955	0.2308	-0.1862	0.1027	0.045644	-0.1778	0.16444	0.1278	-0.15384	0.37391	0.41567	0.066319	-0.21631	-0.047576	0.16326	-0.014381	0.15079	0.059976	-0.22046	-0.37652	0.52437	0.14736	0.37386
6.0853	3.9358	-3.0933	0.74828	3.3649	-1.2818	-0.99674	-1.765	-0.89892	-1.2706	-0.73568	-1.6144	-3.1156	-1.5578	-1.2293	0.47178	0.79053	0.68055	-1.4519	-0.18174	-0.076956	1.0028	1.1013	0.44217	1.1706	1.5925	0.024279	0.53702	1.1922	-1.1637	-0.38827	-0.10775	-1.6783	-0.12725	-0.86321	1.3472	-0.54495	-1.0044	-1.5478	0.11242	0.31812	1.1903	-0.55442	0.92053	-0.48794	0.11341	-1.0598	0.74872	0.28566	0.49509
0.77172	0.21112	-1.5834	-1.5483	-0.40482	-0.41925	0.64006	-0.28513	0.18597	1.369	-0.23551	-0.98792	-0.25407	-0.70758	-0.26413	0.28962	-0.83278	-2.2056	-0.70535	1.4337	-0.35875	0.11224	0.27245	0.35656	0.69609	1.6946	1.2749	0.30325	0.59274	0.23426	1.2314	0.50566	-1.0222	0.30225	0.20761	0.50756	-0.54908	0.18353	0.25854	-0.62962	0.0088653	-1.0254	0.56033	-0.20946	0.36224	-0.64228	0.23295	-1.2691	-0.9807	-0.038021
3.2009	1.7873	-0.34982	-1.7328	-1.4248	-0.26262	1.5077	1.0637	-1.0393	-0.06914	-0.13407	-0.70497	-2.1561	1.5124	-0.34191	0.55359	0.32889	-0.76182	-0.08496	-0.24684	1.1429	-1.2688	1.2175	0.76024	1.3834	1.0744	0.36065	1.205	-0.51619	0.67351	0.48232	-0.43859	-0.083676	1.1637	-0.13184	0.1561	-1.1124	1.9622	-0.2016	-0.26252	-0.014015	-0.97288	0.95819	-0.035376	-0.73532	-0.15706	0.60869	-0.49057	0.19815	-0.00069513
-5.7899	0.51939	-0.20115	-2.5077	1.0945	-1.1067	-0.070815	-0.15611	0.46452	-0.89727	0.13758	-0.16613	0.61732	0.37836	-0.33627	-0.26233	-0.40959	0.064829	-0.050073	0.022895	-0.23508	-0.030823	-0.3001	0.087531	0.11657	0.93225	0.32821	-0.33246	0.53677	0.14434	0.33887	0.051672	-0.30263	-0.11183	-0.21001	0.37675	0.024549	0.14577	0.30635	-0.31428	0.29253	0.18604	-0.44016	-0.44118	-0.23329	0.29252	0.11861	0.21631	-0.20808	0.25211
4.9942	3.5039	-5.5749	1.1245	1.1333	0.020926	1.5447	-1.9433	0.4506	-0.95969	-0.31359	-0.61409	1.4535	-1.3237	-0.59051	0.30038	0.56031	-0.51406	-0.014451	0.40968	-1.0036	-1.7246	-0.32196	1.7246	-0.4945	1.2689	-1.3417	0.63405	-0.079796	0.31897	-0.50363	0.27423	-1.2514	-0.41348	-1.3966	-1.0781	-0.47905	0.46209	-0.25359	-0.40309	1.5575	-1.2994	0.96402	0.4848	-0.96423	0.044543	-1.2461	0.24003	0.45111	-0.89556
3.1299	1.8102	-2.8455	-2.3171	1.6718	1.9978	2.0056	-0.14515	0.37719	0.68324	1.0218	-1.3296	2.0199	-1.2898	-0.28155	0.98092	-2.8272	-0.97899	-0.8045	0.9451	-0.68857	-1.6059	1.0753	-0.22344	0.70679	0.37214	-0.24644	0.32354	-1.0926	0.15806	-0.70283	-1.4975	-1.7295	-1.1158	-1.4222	0.69132	1.2701	-0.61828	-0.56455	-0.066926	-0.86258	0.052806	-0.56456	0.088961	0.69298	-0.30479	0.33287	0.48669	-0.76529	-1.2518
5.558	-0.43078	-1.1931	-2.21	1.6055	1.357	1.3854	-0.49974	-0.13536	-0.9042	1.2116	2.09	-0.36187	0.34227	-2.3064	0.28846	-0.73026	0.59551	-0.10628	0.077402	0.71076	-0.76316	-0.048261	-0.981	1.815	0.49796	1.0984	0.0059887	0.44184	0.62463	-1.6167	0.41982	-1.4281	-0.52714	-0.35584	-1.2792	0.29442	-2.0717	0.041606	0.49428	0.4578	0.27302	0.85269	0.24698	-0.79664	1.2299	0.75746	-0.0027139	0.52044	-0.035749
-4.3751	0.28533	0.067112	-3.2151	3.0503	-0.86361	-0.022095	-0.24087	0.53869	-0.80274	-0.13265	0.29341	1.1378	0.12773	-0.3964	0.30241	-0.58062	1.0288	0.27499	-0.57116	0.1275	0.25142	-0.4313	-1.0402	-0.28434	0.68283	0.084273	-0.2592	0.17751	-0.03801	0.13243	0.052243	-0.22883	0.40218	-0.37005	0.013384	0.24065	0.23677	0.028472	-0.15223	0.15585	0.44081	-0.17689	-0.16527	-0.25003	-0.073181	0.052855	0.3298	-0.34362	0.35979
-10.478	0.4117	0.72714	1.4443	-0.59083	1.6658	0.2267	-0.25377	0.2952	0.030755	0.48742	-0.18309	0.46809	-0.73836	-0.28306	0.35736	0.0071456	0.5282	0.093826	0.094787	0.012256	0.66274	0.103	-0.76681	-0.41455	-0.14662	0.40684	-0.21734	0.24287	0.11187	0.26117	0.052683	0.31223	0.025907	-0.2518	-0.053985	0.096759	0.41118	0.053323	-0.38833	-0.012855	0.26742	-0.07576	-0.21205	-0.52501	-0.25932	-0.067833	-0.41838	-0.25222	-0.12154
-10.31	0.40859	0.81956	1.6147	-0.48993	1.1737	0.40758	0.067612	0.00078693	-0.1341	0.43414	-0.20619	0.48153	-0.33867	-0.29982	0.80724	0.44559	0.57926	0.14995	0.073086	-0.17006	0.33826	0.11186	0.035105	-0.23131	-0.11727	0.16238	0.061689	0.35047	0.14552	0.054134	0.069899	0.014776	-0.094966	0.039247	0.05637	-0.20195	0.19248	0.12033	-0.21801	0.034673	0.25523	0.056814	-0.026233	-0.39015	-0.23463	0.065978	-0.40653	-0.45246	-0.27074
-10.328	0.45712	0.75642	1.6344	-0.3171	1.6337	0.03152	-0.17383	-0.36769	-0.4268	0.3186	-0.20106	0.72724	-0.1614	-0.48947	1.2376	0.38562	0.50077	-0.13853	-0.03476	-0.24789	0.40838	-0.16311	-0.37248	-0.26719	-0.24604	0.20963	0.09071	0.28391	0.21483	0.13727	0.023979	0.29279	0.071704	0.070132	-0.086845	-0.071182	0.085531	-0.12148	-0.0789	-0.24078	0.077856	-0.16454	-0.15756	-0.018769	0.15568	7.40E-05	-0.062363	-0.084823	-0.042624
-10.368	0.18125	0.30768	0.97976	-0.18778	0.44594	0.35386	0.01294	-0.16205	-0.20638	0.30053	0.35745	1.0505	0.47197	-0.49202	1.1462	0.14031	0.65359	0.20594	-0.33912	-0.1434	0.21803	-0.18987	-0.57188	0.22771	-0.016592	0.15603	-0.35066	0.12737	0.2514	0.067473	-0.27398	0.21299	0.32671	-0.035254	0.13845	0.22906	0.25927	-0.12061	-0.21153	-0.16126	0.0047856	-0.027116	0.083536	0.075519	0.37741	0.075828	-0.36784	-0.20115	-0.28053
-1.8003	-1.3813	-0.46683	-1.3882	-1.0105	-0.69194	0.93382	0.34191	0.39535	0.26824	0.9069	0.10169	1.1653	0.23334	-0.70391	0.23004	-0.91513	-0.29506	0.16093	-0.54929	-0.46219	0.50782	-0.14513	-0.10563	-0.69651	0.26512	0.35345	0.14708	0.04009	0.44522	0.69813	0.18668	0.69879	0.70644	0.24271	-0.94996	0.2531	-0.57766	-0.40265	0.18953	-0.13995	-0.30754	-0.7232	0.12482	0.69443	-0.28367	0.38541	0.12282	0.47553	-1.0315
1.6288	-1.7611	-2.0216	-0.10941	0.20722	-0.78045	0.99715	-0.38999	-1.2543	0.33123	1.5398	1.5908	0.25021	0.045779	-0.97282	-0.68688	0.63739	-0.58982	-0.79653	-0.080197	-0.49297	-0.17298	-0.29958	0.98662	1.2716	-0.402	0.26748	-0.44452	0.21718	-0.34176	-0.37113	-0.2921	-0.54013	0.7725	0.27567	-0.15004	0.070516	-0.80656	-0.39184	-0.58515	0.32337	-0.33633	-0.61374	0.50978	-0.4039	0.69391	0.36316	-0.84552	0.36968	-0.21589
7.986	3.2242	-7.468	3.794	1.268	-0.59428	-0.085412	-3.8341	-0.51602	-1.4574	2.0985	1.6613	-1.0341	3.0546	-0.74656	-1.8105	0.22733	-0.50996	1.2815	1.0219	0.73312	1.3659	1.3895	-0.11364	-0.52647	0.19519	-0.58059	-0.70136	0.35864	0.52915	0.4935	2.8982	0.08129	0.30056	0.6431	-0.74146	1.0624	-1.5229	0.053083	0.71145	-0.91843	0.54439	-0.24741	0.69218	-0.92297	-0.51001	0.22617	-0.37646	-0.23874	-0.53382
-1.5604	1.4325	-4.0952	-2.9376	3.4444	0.8106	-0.50151	0.16194	0.13932	0.42148	-1.6069	1.2091	-0.18397	-0.033259	0.93622	-0.1585	0.052596	0.50997	-0.46153	-1.3838	-0.32397	0.36418	0.18639	-0.083242	-0.15488	-0.71299	-0.47667	-0.16043	0.16266	0.12768	0.61548	-0.23271	-0.34591	-0.10099	0.13858	-0.023554	0.2242	0.099165	-0.13879	-0.10209	-1.0444	0.90276	-0.37977	0.59396	-0.54879	0.31391	0.43026	0.13312	0.16769	0.78722
-10.076	0.25404	0.91207	1.6184	-0.13812	1.0915	-0.05911	-0.82135	0.040066	0.63942	0.0035148	1.1304	-0.024051	0.45618	-0.62648	0.55893	-0.69389	0.065409	0.24246	-0.48953	-0.00045567	-0.47079	-0.67799	-0.40127	0.87811	1.2112	-0.15648	-0.76355	0.047253	-0.23602	0.042765	-0.84423	0.24332	-0.1215	0.10091	-0.0052428	0.12996	0.23067	0.38954	-0.052533	-0.10604	0.4568	-0.17326	-0.1049	0.17069	-0.1797	0.048293	-0.47196	0.1443	-0.012297
-10.391	0.25218	0.55067	1.5224	-0.1683	1.5474	-0.28083	-0.041069	-0.22638	-0.39059	-0.17784	0.26456	-0.55924	0.063487	-0.029568	-0.49914	-0.43372	-0.30305	0.059693	-0.044754	0.13971	-0.12033	0.016219	-0.15017	0.40628	0.60348	-0.10096	-0.38109	-0.1286	-0.096517	0.03127	-0.30278	-0.026623	-0.063585	-0.12723	0.15614	0.21771	0.25911	0.04736	-0.037547	0.10631	0.011912	0.18338	-0.051951	-0.115	-0.17656	-0.018159	-0.14097	-0.19315	-0.11399
-10.405	0.22013	0.56161	1.5199	-0.06317	1.5654	-0.13139	0.052542	-0.21208	-0.66935	-0.2007	0.11358	-0.093203	0.050169	-0.11323	-0.33237	-0.32516	-0.051178	0.04049	-0.16945	-0.0069831	-0.088521	-0.2205	0.199	0.22836	0.36051	-0.25697	-0.21343	-0.0084877	0.1061	-0.099287	-0.16825	0.10752	-0.080195	0.037023	0.016917	0.1139	0.11745	0.16372	-0.019457	-0.066621	0.085241	0.035509	0.088942	-0.014911	-0.033321	0.083731	-0.10168	-0.10136	-0.13771
-10.29	0.28037	0.24922	0.83687	0.034665	0.88246	-0.39934	0.088816	-0.31482	-0.80444	-0.28279	-0.031025	0.13824	0.18057	0.11134	-0.31248	-0.49432	-0.46522	-0.20552	-0.21635	-0.092563	-0.029075	-0.30293	-0.049034	0.1512	0.2166	0.15917	-0.21038	-0.057941	0.02009	0.13561	-0.25437	0.36894	-0.10819	-0.14365	-0.072713	0.033841	0.090119	0.041804	-0.24368	-0.048748	0.15446	-0.14051	0.13699	0.013691	-0.141	0.38138	-0.13604	0.0024443	-0.25685
-10.356	0.28613	0.53037	1.4124	-0.27843	1.4896	-0.41798	-0.50342	-0.27418	0.0042177	-0.12919	-0.038721	-0.32317	-0.076954	0.071498	0.0018518	-0.10068	-0.61855	-0.24468	0.0088845	-0.10213	-0.32681	-0.18632	0.27903	0.13307	0.23764	0.11435	0.028609	0.036922	-0.17713	0.13744	-0.13275	0.095655	-0.20392	0.018845	-0.10671	-0.18543	0.0026144	0.060802	-0.068761	0.048541	0.092719	-0.018533	0.01058	-0.079493	-0.34843	0.2497	-0.050002	-0.03596	-0.016538
-10.295	0.24681	0.56608	1.419	-0.35677	1.4024	-0.35564	-0.75356	-0.23535	0.3108	0.021437	0.14902	-0.17081	0.06581	0.12599	0.57528	0.096971	-0.51068	-0.1421	0.13332	-0.11351	-0.048592	0.13619	-0.4758	0.28335	0.18194	0.5082	-0.19954	-0.14692	-0.37462	0.38483	-0.22062	-0.035795	-0.078285	-0.24356	-0.026927	0.18383	0.17685	-0.082225	-0.11312	0.11262	0.0096882	0.13282	-0.082854	-0.052763	-0.26088	0.10775	-0.14483	-0.014927	0.14939
-10.387	0.25219	0.50749	1.5987	-0.43786	0.9247	0.17291	-0.14589	-0.041712	0.40882	0.14402	0.10614	-0.583	-0.09608	-0.097925	0.3585	0.27737	0.064428	0.017213	0.17728	0.16448	0.10558	0.3739	-0.38481	0.075417	-0.18174	-0.0042705	0.061244	-0.11396	-0.072715	-0.080728	0.1328	-0.17457	0.30165	-0.089559	0.076871	0.25563	-0.023425	-0.37471	0.17996	-0.070069	-0.31505	0.13492	-0.16377	0.19283	0.42886	-0.35043	0.28598	0.17026	0.27577
-10.377	0.19329	0.16559	0.95318	-0.0056041	0.73372	-0.099661	0.18811	-0.45437	-0.73779	-0.08377	0.054198	0.708	0.45516	-0.019464	0.67689	0.20032	0.13619	-0.1021	-0.11435	-0.093598	0.37396	0.064327	-0.63309	0.041535	-0.44672	0.18269	-0.095515	-0.23653	0.077208	0.078988	-0.019581	0.13567	0.44799	-0.17369	-0.049427	0.45155	-0.10925	-0.37332	0.013224	-0.25546	-0.329	-0.10398	0.068562	0.50557	0.7923	-0.026845	0.24571	0.37515	0.099521
3.2713	4.7482	4.5633	-2.826	-0.69389	-0.11293	0.42106	2.6988	2.2791	2.8404	0.15197	-2.387	0.10511	-2.3861	1.8804	-0.57118	-0.53075	-0.5219	-0.035963	1.4644	-0.12037	1.6886	-0.73161	-0.49387	-0.35151	0.83653	0.49912	-0.013754	0.06147	-1.19	0.71886	0.32571	0.16147	-0.7739	-0.05283	0.19956	0.026416	0.30228	0.77358	0.040375	0.87975	0.13801	0.28514	-0.34161	0.49408	-0.76491	1.0988	0.050081	0.2913	0.14849
-7.5212	-0.46397	0.0841	-0.16188	1.744	-1.6377	0.21644	1.758	-0.436	-2.0347	-1.0601	0.63328	-0.17782	1.3065	0.98559	-1.2081	-0.5135	-0.4603	0.20045	-0.33262	0.13569	0.12179	-0.013451	0.37322	1.3376	0.2017	-0.86422	-0.25707	-0.89344	0.095635	-0.67759	-0.37998	-0.24558	0.11599	-0.31117	-0.27825	0.51278	-0.26823	-0.11164	0.10936	-0.062898	-0.37184	0.65411	0.96588	0.66373	0.59284	0.2062	-0.41075	-0.41882	-0.69556
-0.14032	3.1272	1.4578	-0.3709	-0.92204	-2.8668	2.1312	-0.60819	1.2258	5.7073	-0.51471	0.5428	-1.5737	0.9692	0.55173	-0.059549	1.4499	-0.17553	-0.019099	-0.0069815	-0.5622	-0.62759	-0.15241	0.83708	-0.41868	-1.1438	-0.13715	0.99542	-0.66764	-0.6051	0.45224	0.5241	-0.50127	0.73171	-0.011988	-0.44294	-0.12556	-0.20514	-0.9359	0.18595	0.077991	-1.9627	0.44642	0.13254	0.7051	-0.51079	0.3246	-0.2691	0.027189	0.58007
-5.2838	1.0689	-0.27807	-1.8622	1.3521	-1.4741	0.30706	-0.16686	0.82495	1.7742	-0.46475	0.29097	-0.76463	0.77204	0.067896	-1.0371	0.030041	-0.14709	-0.037553	-0.61369	-0.076736	-0.82945	-0.48455	0.52791	-0.50016	-0.33381	-0.39649	0.25351	0.60838	0.5687	-0.0030844	0.11507	0.29001	-0.39329	0.94777	0.52024	-0.72764	0.22702	-0.42784	0.3032	0.31335	-0.12573	0.25219	0.36351	0.030239	-0.13554	0.53655	0.18396	-0.51449	0.13385
5.1728	-0.97919	-1.6178	-0.63852	2.0044	1.6553	-1.3744	-1.1317	-1.3704	1.7308	2.1469	2.1373	0.59394	-0.96031	1.1938	0.03094	-0.20878	0.0018213	-0.94643	0.094179	-0.26713	-1.8822	0.25438	-1.5305	-0.50524	-1.3514	-0.10483	0.16889	-2.4303	0.00073663	0.58069	0.17425	-1.4909	0.91105	-1.0354	-0.5178	-0.54517	-1.42	-0.080283	-0.87911	-1.1176	-0.35795	0.86399	0.019116	-0.24855	-0.99755	-0.43403	-0.5617	-0.18051	0.094055
14.327	1.2828	2.4959	4.1487	1.8945	-0.31703	-1.1249	2.3882	-0.878	0.33717	3.103	1.1876	-1.4592	-2.6054	3.8735	0.26118	1.1038	-3.1031	1.8708	0.42539	-3.5937	0.97252	-0.90984	0.52368	-2.0282	0.75498	-0.55677	-0.78397	0.82399	0.74961	-0.073838	-2.367	-1.7636	0.33167	0.50213	0.22875	1.5527	0.92433	-0.49529	-0.48372	-0.65276	1.5746	-2.228	0.064614	-0.090402	0.73324	0.16238	-0.5752	0.7981	0.84256
12.521	-0.20673	5.0994	1.7304	2.4153	0.75658	-0.43578	3.4706	0.38061	0.88131	0.9572	-0.79201	0.44613	-3.2672	2.0323	0.24247	3.0616	-2.2145	-1.3373	0.42867	-0.14626	-0.62732	-2.2107	-0.46668	1.1382	-0.62331	-1.5432	-0.73414	1.1235	-0.1652	-2.3694	-0.33544	3.1392	-0.20093	0.15529	1.0122	1.2725	-1.431	0.78004	-1.2111	-0.87902	0.23842	1.4039	-0.72236	-1.5104	-0.49692	-0.577	-0.12127	0.32717	0.46788
-2.5698	2.1207	1.3357	-0.68186	2.934	-1.5439	-1.5353	-0.32282	-0.63767	-0.16931	-0.30603	-0.21522	1.2973	0.52073	-0.93861	-0.62138	-0.43061	0.30071	-0.96096	0.18194	0.012999	0.060762	-0.26171	-0.45024	-0.88211	0.40303	-0.48665	-0.81919	0.28606	0.71213	-0.12599	-0.52116	0.16262	0.22502	1.5554	0.54871	0.70429	-0.18953	-0.74497	0.76007	0.65244	0.17445	0.50116	0.025086	-0.20095	0.29756	0.62676	-0.18993	0.14163	0.45235
-5.0484	0.46884	-1.4843	0.64758	2.1249	-1.3902	-1.0633	-1.256	0.15957	1.2391	-1.2042	0.64493	0.63811	0.5864	1.2324	-0.12089	-1.1352	-0.75874	0.030834	-0.62929	-0.032315	0.29536	0.22647	-1.4626	0.6959	-0.84372	1.1119	-0.15808	-0.77536	-0.090159	0.56609	-0.42474	1.1143	0.23074	-0.37757	-0.84973	0.28996	0.52048	-0.9382	-0.42372	-0.13688	-0.11785	0.20399	1.1283	0.58837	0.61306	0.10629	-0.5097	0.38294	0.53502
-4.3352	-0.029066	0.5182	-0.29749	-0.35245	-2.6982	1.0996	-0.90635	2.2012	1.8944	0.11013	-0.62806	-1.5936	-1.5137	1.259	-2.819	-0.67592	-0.31055	-0.62374	0.082702	0.50436	0.2708	1.0457	-0.46487	-0.68666	-0.99057	-0.20982	0.020128	-0.46666	-0.048291	0.12584	0.22771	0.38701	-0.03301	-0.59789	-0.88465	0.66047	-0.58239	-0.14599	0.15143	0.13734	0.73841	-0.073365	0.31613	0.16961	0.59434	0.002936	0.13768	0.70275	0.51487
-4.1397	-1.0981	2.0718	-0.53446	-0.38097	-2.6762	0.36761	-0.43038	0.72109	0.8136	-0.26602	-0.62274	-1.438	-0.36409	-0.82722	-1.4109	-0.72229	-1.0028	-0.095319	0.056361	0.65712	-0.098159	0.69148	-1.4969	-0.35581	-0.10551	-0.51432	-0.22818	-0.37874	0.37503	-0.44205	0.64876	0.17362	-0.26508	0.070939	-0.30144	0.33833	-0.24921	-0.34332	-0.12384	-0.044588	-0.13133	0.789	-0.51282	0.40438	-0.63023	0.50193	0.026235	0.39705	-0.34469
-7.1038	0.23665	1.1897	-0.77262	0.61114	-2.5959	-0.16512	0.38889	0.32621	0.68468	0.094867	-0.030206	-0.10296	0.32715	-0.10405	-1.1454	-0.26551	-0.11415	-0.22145	-0.033282	0.29324	-0.44992	-0.25973	-0.08367	-0.10664	-0.17862	-0.10865	0.16535	0.088343	0.40749	-0.14134	-0.18213	0.32655	0.27135	0.10112	0.15274	-0.22641	-0.10646	-0.027528	-0.083482	0.094738	-0.085201	-0.17467	-0.30242	0.13742	0.13513	0.075338	-0.00058637	0.11274	-0.34894
6.4513	3.0596	0.92502	-3.408	-1.0884	1.686	0.7464	2.5901	0.33452	-2.0312	1.182	0.55961	0.29488	-1.0951	1.558	-1.423	0.69626	1.8389	-0.57823	0.35522	-0.91836	-0.07205	-0.75523	-0.59073	1.9941	0.24441	0.11779	0.46461	-0.61161	1.5421	-0.89838	0.10294	0.039999	0.20266	0.29378	1.1551	-1.7341	-0.77938	-0.10775	-0.19681	-0.58863	0.077673	-0.31541	0.10082	0.87381	0.60722	0.86183	1.2718	-0.73206	-0.55803
7.8374	-0.84845	0.97479	-1.817	0.081901	1.4954	0.075583	1.4463	1.2077	-2.14	1.4445	-0.29874	-1.3927	1.181	1.2308	-0.61082	-0.85905	1.4433	-1.2773	1.2809	-1.8147	0.92577	-2.7016	-0.30893	-1.4368	1.0229	-0.34914	0.12357	-0.83279	-0.6862	-2.8384	2.2326	0.73273	2.3612	-1.6002	0.98731	-1.4736	0.28282	0.85865	0.61889	-0.45275	0.23997	-1.2986	2.3693	0.65043	-0.14472	-0.49655	0.18286	-1.0854	-0.35596
4.4129	-3.2222	1.1125	-0.98112	-0.55088	-0.35398	0.13355	-0.22033	-0.020649	-1.8882	1.7794	0.73426	0.21809	0.068062	0.61338	-0.71851	-0.43287	1.5038	-1.5676	1.1611	-0.1433	1.6344	-1.1739	-0.33641	1.0435	-0.5669	-1.3811	0.73463	0.97824	-0.94804	-0.57374	0.20498	-0.026692	-0.3183	-0.38283	-0.35297	-0.2306	0.52118	-0.13196	-0.91854	0.2609	1.5784	-0.38118	0.46852	1.4241	-0.89027	-0.0074546	0.66197	-0.54419	-0.041148
-5.9668	-0.26745	-1.9436	-2.3324	0.89455	-1.4639	-0.17945	0.84906	0.068742	-0.56441	0.48931	-0.41945	1.1366	-0.60039	-0.0051961	0.33033	0.054142	-0.02944	0.30889	0.37687	0.014967	0.5335	0.67658	-0.4873	0.0078878	-0.057498	0.28904	-0.64412	-0.16269	0.39805	-0.23729	-0.077415	-0.28799	0.37603	-0.46324	0.26519	0.08264	0.096531	-0.0010465	0.12365	0.34266	-0.073258	-0.03434	-0.0068832	-0.52771	0.4173	0.23717	-0.27167	0.18709	0.13925
-10.246	0.27011	0.61062	1.6038	-0.33131	1.0884	-0.032496	-0.26118	-0.30209	0.034686	-0.077549	-0.072074	-0.27798	0.061334	0.11725	0.52819	0.37719	-0.32185	-0.21406	0.14624	-0.1237	-0.044053	0.11437	0.23528	0.1337	-0.04508	0.065405	0.18724	-0.076866	-0.23704	0.021896	-0.016856	-0.23238	-0.026146	0.070133	-0.066826	-0.06272	-0.25897	0.039728	0.15804	-0.040928	-0.050088	0.041882	0.062101	0.29219	0.053667	0.053859	0.18097	0.25721	0.19623
-10.295	0.3831	0.4794	1.4343	-0.33088	1.4008	-0.23563	-0.17916	-0.43661	-0.24126	-0.0019261	-0.10458	-0.51591	-0.17971	-0.52092	0.34552	-0.16661	-0.19355	-0.27545	-0.067019	0.032593	-0.075241	-0.23728	-0.10251	0.0094818	0.13393	0.070315	0.14501	0.31085	0.14429	0.053756	-0.075304	0.30356	-0.1427	0.063773	0.026653	-0.23763	0.1606	-0.16401	-0.056503	-0.14832	0.10864	-0.14161	-0.16525	-0.047744	-0.13995	0.13062	0.023008	-0.12639	-0.0072673
-10.391	0.21738	0.42532	1.4314	-0.19979	1.419	0.010944	0.047622	-0.37598	-0.64225	-0.067369	-0.097345	-0.37025	-0.14989	-0.47637	0.22056	-0.15163	-0.024147	-0.17936	-0.10824	-0.032242	-0.066952	-0.30001	0.27141	-0.011364	0.16071	-0.19985	0.12409	0.28332	0.22787	-0.072027	-0.054547	0.18712	-0.14044	0.18436	-0.00088418	-0.28043	0.010002	0.024068	0.0096853	-0.15105	0.13787	-0.18966	-0.039981	0.020314	-0.11899	0.14277	0.030026	-0.090652	-0.12089
-10.357	0.18846	0.23053	0.82032	-0.043672	0.51542	-0.21251	0.15368	-0.19808	-0.51934	-0.24128	-0.037932	-0.1222	0.12148	0.17904	-0.19774	-0.27212	-0.39133	-0.20356	-0.10213	-0.028565	-0.0044719	-0.13378	-0.017912	0.12176	0.12934	0.070336	-0.10512	-0.10612	-0.05967	0.053346	-0.16136	0.2106	-0.10333	-0.10985	-0.10185	0.060167	-0.1113	0.047411	-0.10367	-0.086707	0.13917	-0.19777	0.089786	0.23482	0.063969	0.24212	0.077461	0.23027	-0.11184
12.343	-4.724	-2.1451	1.8799	-0.46864	1.6518	-0.46756	0.25248	1.3333	0.35618	-0.71474	-0.24306	-0.40939	0.57651	-0.64045	-1.4034	1.0922	-0.66531	3.1381	-1.3625	-0.31859	1.9711	-0.70113	0.87594	0.96275	-1.0998	0.67636	-1.5106	1.8855	1.7484	-0.48643	-1.1332	-1.3454	1.5327	-0.64486	0.46633	0.43196	-1.3879	0.0075619	1.4493	-0.55166	0.88541	1.3945	-1.3538	2.0288	-2.8416	0.27362	0.13256	1.8283	-0.7115
14.719	0.66182	-4.9251	7.8833	-1.8986	-0.73613	-2.9678	-0.74427	5.4128	0.24425	-1.2624	0.25526	0.44014	2.8173	0.51842	1.4352	-2.5445	0.27764	-0.11106	-0.77679	1.7176	1.2854	-1.002	-1.1847	-0.75557	1.4574	-1.9116	0.70637	-0.077961	0.91848	-1.5959	-1.5944	-1.2334	0.13216	0.51164	0.56464	-1.4092	-0.058915	0.039569	-1.138	-1.2412	0.72981	0.4933	-2.0102	-1.1309	-0.89003	1.0203	0.02282	-0.233	-0.60727
7.3862	-0.3125	-5.0102	4.8817	-1.5951	-1.8057	-2.6278	0.03032	4.2354	-0.20916	-0.082925	1.5842	-0.22112	1.4993	-1.9487	1.5383	-1.2063	-1.0691	-1.1696	1.2384	1.8018	-0.25986	-0.51305	0.53765	-1.4281	0.14998	-1.0239	-0.60508	-0.50641	-0.27636	-1.2637	-0.38825	0.32799	0.26345	-0.21779	2.241	-0.2296	0.48322	-0.037838	-1.6827	-0.16025	0.60277	0.3975	0.22032	-0.21377	0.40602	-0.15516	-0.82033	0.084532	0.76916
-5.5232	-0.58038	-0.60851	-1.8971	1.1559	-2.8533	0.08829	-0.63865	0.24199	1.567	0.59581	0.72681	0.20884	0.43447	-1.1761	-0.15406	0.64866	0.17623	-0.0028432	-0.062703	-0.094246	-1.2244	-0.54487	0.62776	-0.30866	0.092267	-0.49707	-0.032172	0.55281	0.21495	-0.26101	-0.18359	-0.19981	0.29934	0.73766	0.25264	-0.183	-0.17489	0.005854	0.2767	-0.2558	-0.019249	-0.18705	-0.13182	-0.08034	-0.048363	-0.19403	-0.19239	0.2529	0.23564
6.5561	-4.7163	-2.9148	1.6307	-0.63751	0.9729	-2.7152	-0.38265	-0.13481	1.9945	-0.98176	-2.6471	1.3755	2.1568	2.0776	-1.2889	0.27085	2.4682	0.6815	0.2391	-0.15422	-0.73574	-0.92259	-1.8859	-0.90253	0.83673	-1.7314	0.28771	0.41617	1.2271	0.090679	-0.43977	-0.88932	0.31551	-0.55476	-1.222	0.24817	-0.17446	0.7838	0.67207	-0.012252	0.56761	1.1114	0.1088	0.40518	-0.16866	-0.082326	0.90032	-0.73345	-0.64372
5.3791	-4.6011	-1.2676	0.87806	-2.7299	0.43737	-2.439	0.15729	4.4966	-0.63685	-1.807	-1.0099	1.9654	1.1114	0.19331	1.0946	-1.5428	0.70146	-2.3057	0.44976	-1.8934	-2.6964	2.0392	-1.3495	-0.21261	0.68857	-0.59478	0.70836	0.92272	-0.3732	-2.5089	0.7084	-0.34979	0.52554	-0.30801	-1.426	-0.16796	0.95941	-0.65788	-1.1908	-0.030294	-0.45501	0.68587	-0.47257	-0.65378	-0.35696	-0.16777	0.13154	-0.11733	0.8379
1.3563	-3.6008	0.45168	-0.19435	-1.1486	0.10268	-1.3341	-1.27	2.5804	-0.043707	-0.7344	-2.2022	1.8998	-0.93947	0.46011	1.2761	-2.2365	0.094829	-1.1402	-1.2474	-1.2168	-1.7422	0.69883	-0.80347	0.57619	-0.8363	0.37213	-1.2659	-0.33178	-0.81692	-0.50729	-0.18146	-0.44561	0.91376	-0.18636	-0.23725	-1.3297	-0.74049	-1.5199	0.096983	0.56562	-0.24317	-0.58622	0.054916	-0.18137	0.42994	-0.65696	0.73702	-0.010795	-0.52745
-6.9614	-0.41415	-1.2067	-1.4537	1.5569	-1.0414	-0.53552	0.047722	-0.35299	-0.050212	-0.21353	0.14227	0.50085	0.65356	-0.058479	-0.84396	-0.40235	-0.38106	-0.1046	-0.56047	0.43492	-0.57009	-0.35188	0.035417	-0.24133	-0.27523	0.50612	0.2746	0.11282	0.03876	-0.13094	0.050716	0.33055	0.069689	-0.21861	0.043645	-0.4514	0.20346	-0.022365	-0.29843	-0.063738	-0.018154	-0.044609	0.18575	0.046301	-0.27376	0.062349	0.059061	0.018736	-0.35477
4.1267	1.9504	4.6512	-2.621	1.0234	-0.82496	1.9881	-2.2019	2.3056	1.6734	0.15146	2.6559	-1.0752	-0.015226	-1.1803	1.8412	-1.6134	-0.8099	1.0843	1.3967	-1.848	-0.47539	-1.0565	-1.5805	0.69453	1.166	0.74411	-0.43357	0.70369	0.68586	0.75027	-0.61746	-0.28014	-0.43242	-1.5353	0.9663	1.1018	-0.30345	1.0235	-1.0014	-0.92921	0.3005	-1.7556	-0.54033	1.1442	-0.38528	0.0415	0.71555	-0.3479	0.21679
3.6703	2.8834	-0.27293	-5.9096	-4.4926	2.1587	1.3853	-0.16162	1.7982	2.1376	0.39377	2.4531	-2.0745	1.3319	-0.39491	0.8555	-0.31357	-0.61232	0.47007	-0.14296	-1.0622	-0.094499	0.26843	0.45545	0.033704	0.52966	-0.49897	0.39438	-1.2489	0.18297	-0.73848	-2.0605	0.087651	-0.97447	-1.3156	-0.30976	-0.29945	0.052848	0.080283	-0.061629	-0.018127	-0.21209	0.1757	0.11041	-0.34836	0.21094	0.54487	0.85486	-0.10776	0.060844
-0.78701	1.2911	0.11312	-2.9149	-0.48673	-0.43141	1.4751	-0.0548	-0.045027	-0.035427	-0.80527	0.25629	0.36666	1.9748	-0.6596	1.2579	-0.34625	-0.35687	-0.83241	-0.68426	-1.0439	-0.35296	-0.48795	-0.010726	0.032925	0.5064	0.06435	-0.32531	-0.11392	0.29131	-0.17121	-0.18305	0.36036	0.2991	0.44734	0.0061237	0.2064	0.19377	0.015672	0.036188	-0.055158	0.060384	0.12096	0.11731	0.54673	0.89219	0.18157	0.39419	-0.71941	0.12891
11.796	2.188	-1.8396	2.9948	1.919	-0.06069	1.679	2.5452	-0.19472	-0.14483	1.7469	-0.92223	0.72085	-0.88632	-0.88479	-0.048695	-0.34392	-1.1475	1.8394	2.3594	-0.043578	-1.7389	-1.8999	-0.51426	-0.56529	0.62825	0.33808	-0.98755	1.1179	-0.75625	0.42132	0.88985	2.4108	0.043262	-2.3276	0.82362	0.052565	1.7335	1.7019	2.0339	2.6566	-1.7274	-1.1931	0.47903	0.32553	0.89702	-0.74697	-0.14833	-0.38946	0.43415
11.886	-0.24015	-3.7165	-0.54402	3.3669	3.524	2.1148	3.5974	2.304	1.3611	-2.0391	-1.5758	1.6815	-1.2801	-0.94174	0.88768	1.4352	-2.5226	2.458	0.45811	1.0256	-2.0329	-0.22332	-0.70179	-0.77756	0.69428	-2.1751	0.45702	0.96978	1.1416	-1.4367	-1.1031	0.24266	-0.21998	-0.69548	-0.67479	1.0549	2.3173	0.27923	-0.50572	-1.0337	0.46366	0.81209	-1.2036	1.5439	-0.54482	0.11497	-0.26661	0.67674	0.44916
9.0236	4.6425	-4.1518	2.3761	2.7509	-0.17132	4.0758	1.9276	0.015321	-1.9096	0.59403	-3.2179	2.4196	-1.801	0.73261	0.20576	-3.0529	-1.2492	0.54572	0.37959	3.1176	-0.44755	-0.25681	-0.52068	-0.054593	2.5493	-0.82639	1.9767	1.3644	-1.0123	0.3093	-0.31436	-0.0043236	0.19066	1.5445	-1.1741	1.4329	-2.3719	-0.72718	0.46467	-0.4201	-0.018263	-0.00054426	1.7449	-2.2581	0.014079	-0.2303	1.6503	-0.75108	0.8673
-3.1085	2.2665	-2.0104	-0.98956	-1.8571	-2.7011	2.7833	1.7643	0.5448	-0.82473	1.2022	-0.15271	1.1956	0.7704	0.75042	2.2581	1.941	1.3293	1.5106	0.15423	-0.32815	1.463	0.98152	-1.1493	-0.49494	-1.689	0.71889	-0.10265	-0.029167	0.24924	0.4316	0.83931	-0.33487	0.56149	-0.88664	0.38529	0.36447	0.37751	-0.40939	-0.32905	0.16312	-0.69243	0.74662	0.10741	-0.15814	0.97121	-0.11922	-0.70884	-0.71512	-0.53035
8.1104	1.9948	3.1211	-1.8381	0.44617	0.78424	-0.67274	0.2531	-0.66342	-0.9083	1.0944	-0.57699	-1.3858	0.39657	-0.50112	0.52731	0.66085	-1.1483	-1.5362	1.3852	-0.1182	1.3486	-1.7379	1.6426	0.53862	-1.1046	1.815	-0.52247	1.9608	0.91158	0.17297	1.5658	-0.67206	0.61712	-1.6032	-2.2138	0.38985	-0.69055	0.13978	-0.30188	0.94497	0.34117	0.82456	-1.1766	0.2064	-0.13715	-0.98234	0.83398	0.24066	-0.55873
13.401	1.7541	0.51279	-0.52315	1.2248	2.6329	-0.054781	-0.44779	-1.0446	0.22207	1.5899	-0.79916	-0.69142	0.13499	-1.6596	-1.5541	0.53636	-0.045577	-2.1255	-0.22181	-0.10796	1.9593	0.80802	1.144	-1.367	-1.001	0.66343	1.9806	-1.729	-1.5092	-1.2915	-0.68544	-1.6116	-0.32901	0.78586	-0.54597	2.0366	0.54191	0.29523	-1.6257	0.40449	-0.96923	-2.1949	-2.0201	0.70991	-1.6093	0.076248	-0.5072	-0.39674	-1.6552
11.629	3.2026	-1.897	-1.2532	0.30218	3.9962	3.2603	2.0305	-1.6929	0.55253	-0.22281	-3.0775	-0.4139	3.4456	-0.2352	-2.1423	0.5655	0.67685	-1.3494	-3.1376	1.6193	-0.70941	-0.4334	0.86062	-1.6922	-0.54689	3.1418	0.69888	0.833	-3.1254	-2.3583	-0.97245	-0.433	0.6982	1.4208	-1.3777	2.1513	-0.27866	0.70809	0.75739	-0.83819	0.7774	1.2297	-2.0211	1.0789	-0.286	-1.5937	-0.068553	-1.4502	-0.21045
4.9747	2.1206	-4.5943	2.0972	1.0248	-0.47746	-0.79344	-1.0401	-0.3866	-0.21527	-0.25568	0.86627	-1.9729	-1.6487	-0.93476	-0.20223	-0.024216	-0.56794	-0.17129	-0.31825	-0.60989	1.6838	0.62048	-0.21362	0.80339	-0.51886	0.32171	0.81492	-0.74799	-0.81402	0.018245	-0.49108	-0.45181	0.75316	0.77865	0.68742	-0.49327	0.43559	-1.6776	-0.91781	0.0019954	-0.34375	0.11308	0.050773	0.067146	-1.0484	-0.97951	0.43221	-0.25217	-0.43093
5.6793	2.8745	-4.9716	2.2571	-2.0714	-0.81436	-0.17278	-1.6466	-1.7074	-2.1354	1.7974	0.92027	-0.1932	-1.7352	1.1581	-1.111	-0.72899	1.0549	1.2453	0.30026	1.3917	-1.7757	-0.21101	-0.55055	-0.2043	-1.481	0.16934	0.61701	-0.0090457	-1.5496	1.4022	-0.89164	-0.17414	-0.91636	0.79612	1.1309	-0.79941	0.33144	-2.1767	0.60653	-0.70429	0.023534	0.8418	0.27158	0.54052	-1.5363	-0.50579	-0.10143	-0.029785	0.58876
6.053	-1.0128	-4.3953	-0.6289	-0.88236	1.7138	-2.9369	-0.25366	-0.63091	-1.0469	1.2467	0.66214	-0.41785	-0.18801	1.1573	-0.35596	-1.8219	1.8872	2.2643	1.5688	0.96912	-0.29121	0.63479	1.0357	-0.72196	-0.09043	-0.22498	0.62298	1.4199	0.85817	0.73127	-0.072855	-0.11292	0.18408	0.66941	0.17607	0.78149	-1.9985	0.15585	0.27938	-0.36067	0.59871	-0.43744	1.0316	0.55655	-0.013098	-0.085467	-0.49295	-1.0094	0.98187
6.947	-3.7546	2.7758	-0.22489	-0.74046	0.47235	3.8005	1.2384	1.5437	1.3864	1.2414	1.4893	1.4585	0.60787	-1.0948	1.1521	-0.69183	-1.4361	0.9541	-0.011435	0.96954	-1.3802	-0.012693	-0.42011	1.2571	0.26823	0.71394	-0.58861	0.65308	-0.37599	0.94395	-0.15473	-0.84368	-0.72539	0.41368	0.69025	-0.43613	0.34553	1.013	-0.45704	-1.44	-0.075933	0.068473	0.086484	-0.60998	-0.29226	0.53067	0.078882	-0.59928	-0.4994
0.59185	-1.2681	2.9458	-2.9755	-1.1821	0.02368	0.71464	-2.1719	-0.55698	0.013583	2.2785	1.4418	-0.43792	-1.3941	-1.9049	-0.040546	-1.0769	-2.0648	0.39105	-1.7965	0.70575	1.252	-0.15513	-1.3621	-1.8817	0.51317	-0.46549	0.022618	-0.93402	-0.97917	0.87828	-0.067209	-0.90266	0.11889	-1.1265	0.4894	1.7772	0.65749	-0.11669	-0.96034	0.46058	0.87359	-0.1674	0.95726	0.28419	-0.59723	-0.8565	-0.042606	-0.13065	-0.25566
6.7744	-0.79511	2.5178	-0.86261	0.51127	0.51448	1.4606	-3.4073	1.093	0.68835	0.85545	0.65191	-0.46814	-0.25156	-0.85772	0.60913	0.16454	-0.77211	-1.6119	-1.171	-0.91284	-1.9722	0.88746	-0.20136	-1.1239	-0.20561	1.5548	0.53483	-0.69698	-0.36418	-0.3502	-0.46897	-1.607	-0.27958	0.26616	0.057437	0.99694	1.489	-1.4158	1.2964	2.0781	0.83213	-0.85863	0.97327	-1.887	-0.96316	0.85632	-0.98781	1.3434	-0.78376
-3.3141	0.024352	-0.013202	-2.1135	3.9815	-1.6014	-0.18347	-1.2585	0.48193	1.3935	-0.52076	0.40533	0.33245	0.76099	-1.2686	-0.19733	0.12724	0.86766	-0.30402	-0.57196	0.12404	-0.97102	-0.63934	0.84825	-0.32858	0.71128	-0.053352	0.21149	0.70501	0.16368	0.061352	-0.27367	0.0011054	-0.14845	0.71028	0.62794	-0.40077	0.2212	-0.2179	0.43835	-0.20228	0.5262	-0.10484	0.061446	0.041048	-0.3696	0.29593	-0.064998	-0.54035	0.80773
4.9087	3.5047	-0.20506	-1.4369	1.2528	1.2944	-1.5698	-2.2419	0.74588	1.3009	0.3012	-0.19903	1.0289	0.063756	-0.0092911	0.26504	0.086762	-1.0295	0.28951	0.81643	-1.0388	0.63401	-0.077904	-1.3809	1.022	-0.50784	-1.2251	2.0698	-0.23301	-0.80928	0.63608	0.12541	-0.90319	0.062738	-0.4885	-1.0383	0.82295	0.20034	-0.90146	-0.085082	1.2423	-0.51631	-0.14071	0.50339	0.45369	0.28611	-1.1527	-1.0581	0.59476	0.24895
3.0734	1.6062	-0.70929	0.98801	-1.7886	-1.578	-0.23947	-1.957	-0.18272	0.22815	0.67073	0.31862	0.884	-0.70938	-0.016166	1.4869	0.2851	-1.3638	1.2488	-0.086779	0.24421	-1.1699	-0.22851	-1.6094	-0.14972	-0.55673	-0.21459	0.044072	-2.158	-0.53151	1.0139	-0.19574	0.76291	1.7763	-0.19309	-0.36098	0.19361	0.12589	-0.60021	0.94279	0.13602	0.48964	-0.16522	0.7761	0.88702	-0.31563	0.42328	0.49746	-1.395	-0.34341
1.4224	1.703	1.2186	-2.1385	0.41897	0.48434	0.72609	0.67327	0.16718	-0.9743	0.64357	0.54397	1.7991	0.33064	-0.43966	0.093325	-0.49543	0.12879	-0.14858	0.2636	-0.90698	-0.98661	-0.42715	0.18555	0.091173	-0.023968	-2.0238	-0.89721	-1.4263	-0.90112	-1.0049	0.20967	-0.98839	0.3566	0.76932	-0.82475	0.53407	-0.10984	-0.48939	-0.20702	0.25455	-0.49892	0.060497	0.24895	0.84664	0.71657	-0.19157	0.038853	0.6663	-0.28213
-2.4026	1.4204	-2.3729	-1.7037	2.1765	0.06905	0.013071	-0.84277	-0.30161	-0.84833	-0.34489	0.3205	0.59403	0.28026	-0.3197	-0.41818	-0.036334	-0.2269	-0.028957	-0.35233	-0.90968	0.42387	-0.58792	-0.073749	0.45028	0.41949	-0.65074	0.33549	0.16518	-0.2614	0.021985	1.0748	0.050754	1.0093	0.9203	-0.48681	0.28145	1.0143	0.095498	-0.14201	0.051037	-0.33498	0.28331	-0.59883	-0.14762	-0.37703	-0.28002	-0.21528	-0.086696	0.45781
10.15	-5.3232	4.1467	1.5067	1.3043	-0.44248	2.5726	-0.93338	-0.52905	-0.91233	-2.087	1.1932	1.2621	-1.0499	2.0936	0.14957	-1.2883	-0.42001	-0.00089614	1.9242	-0.78328	0.44347	3.298	1.3136	-0.24719	1.862	-1.2638	-0.66052	0.30733	-1.4398	-0.52058	-0.93397	0.60638	0.65519	-0.94159	-0.0017675	-0.94412	-0.72187	-0.80845	0.44617	-0.85768	-1.1349	0.34877	-0.99147	-0.86735	-0.0042556	-0.6315	1.0595	-0.63244	-0.57283
11.678	-2.709	4.449	0.55505	-1.6887	0.97571	5.3094	-0.22495	-1.6069	-1.6956	-2.0901	0.16523	0.37479	2.3187	2.059	-0.058926	-0.99922	-0.75538	-0.53265	0.098575	1.1526	-1.6636	3.0824	0.69885	-0.87762	0.26894	-0.4716	-2.8226	-0.19104	-1.22	0.53742	1.7967	1.2794	-1.4907	0.23645	0.57046	0.89941	-1.1725	-1.0873	-0.1736	1.1322	0.65903	-1.0248	-0.76518	-2.1864	0.41126	-0.20704	-1.3401	1.122	0.24234
5.8362	-0.42475	2.1227	-0.074049	-3.1034	-1.0357	-0.58798	-1.1776	0.52556	-0.30043	-2.6399	-0.86979	0.0789	0.63954	0.16937	0.16339	0.42151	-0.43373	-0.29113	-1.0332	-0.59994	-0.56162	0.173	1.6328	-0.30003	-0.72855	0.27531	-0.60796	-1.0377	1.0602	1.3503	-0.57717	0.68378	1.6448	-0.48826	0.0096286	0.27007	-0.61004	-1.0187	1.0654	1.2278	0.94336	-0.55705	-0.6946	-1.1222	-0.60143	-0.4249	-1.0898	-1.3529	0.38671
-5.1765	-0.034803	0.12508	-2.3508	0.35629	-1.6547	-0.70337	0.23583	0.34167	-1.6244	-0.056977	-0.054917	0.02389	0.57289	-0.39321	-0.79576	-0.092596	-0.01473	0.33	0.73223	0.27555	0.5162	-0.10219	0.14298	-0.57864	-0.018953	-0.28585	-0.42326	-0.055239	-0.65613	0.40498	-0.12771	-0.43866	-0.65563	-0.1753	-0.23535	0.3711	-0.38639	0.38481	-0.20765	-0.27844	0.10211	-0.57174	-0.43545	-0.13434	-0.23184	-0.14095	-0.13285	0.45614	0.26025
11.143	0.27365	1.8548	1.6269	4.4204	0.9398	-1.2825	1.0903	-0.89807	0.46469	-4.1271	4.9349	-0.58972	-5.2414	0.72737	-0.40858	1.9078	-0.29117	-2.214	-1.5499	-0.98105	1.5636	-3.5643	0.022197	0.071706	-0.61415	-0.95256	1.279	0.091512	0.017285	-1.1627	0.19571	-2.7799	0.70493	-2.7432	0.17453	0.74378	-1.101	-0.8121	-0.24064	0.12665	-1.2903	0.54195	-0.41113	-2.7104	0.36827	0.19007	-0.61405	-0.7856	-0.44712
7.9032	-0.55115	-0.31734	-0.21867	2.574	0.71635	-0.36679	-2.4627	-1.3213	1.4283	-0.90111	1.8459	-0.84003	-2.45	0.32085	-0.35209	2.0537	0.68657	-0.42268	0.64603	0.51978	-0.15532	-2.9495	-0.6104	0.16172	-2.3815	-0.088975	-1.7234	-1.859	0.45645	-0.050544	-1.0284	0.90703	-0.12096	-0.28601	0.63941	-1.5477	-0.49478	1.5728	-0.64603	0.65141	-0.040207	0.72905	-0.40812	0.73674	-0.54939	-0.70561	-0.59742	-1.6187	0.28832
2.0516	-1.5778	0.39056	-2.5917	-0.75599	0.21623	-0.51138	0.17321	-0.097735	-1.6011	2.412	1.6849	-0.29569	-0.95401	-0.32336	0.53332	-0.21542	0.57753	-0.26299	0.12671	-0.30208	-2.2235	1.6586	-1.2716	-0.071569	0.42467	-0.99595	1.3922	-1.3267	-0.0971	-0.24384	0.7671	2.0178	0.24511	0.90238	-0.33937	0.06205	-0.37337	0.73184	0.32917	-1.5133	-0.34066	0.3171	-1.3826	-1.1166	-1.2189	0.74912	-0.52119	-0.29422	-0.6881
-4.6534	0.56946	0.23788	-2.7337	1.9085	-1.4053	-0.36094	0.27491	0.34351	-0.90024	0.84399	-0.088283	1.5632	-0.2975	-1.0585	-0.40561	-0.6186	0.41514	-0.26325	-0.0040459	0.1161	0.1152	-0.63395	-0.22725	-0.33914	1.0859	0.10967	-0.16475	0.19912	-0.090174	-0.34872	-0.51394	-0.52574	0.2253	-0.68627	0.39732	0.51181	0.13498	-0.12013	0.27548	0.34178	0.038149	-0.14227	-0.61197	-0.95283	0.35824	-0.16168	-0.049186	-0.47047	0.59739
2.4628	-3.3938	0.49978	-0.73178	-2.4494	-0.82485	-2.4363	-0.60857	1.5189	-2.1615	1.9224	-1.7037	-1.7226	0.12378	-0.42904	-0.13651	-1.8708	1.0849	1.048	-1.0233	0.20839	-0.11231	-0.64274	1.1581	0.70841	-0.57753	0.98142	-0.77507	1.0719	0.037382	0.25353	0.14774	-0.014008	0.25799	-0.016842	-0.88854	2.064	-0.15352	-0.54826	0.31089	0.22625	-0.95977	-0.1444	-0.40778	0.14077	0.06147	-0.71838	-0.38931	0.20328	-0.051957
6.876	4.0093	4.4144	3.0226	-2.4986	-3.9254	-5.2964	2.4621	-0.72424	-1.8182	-0.57097	-1.7077	-1.1468	-2.1096	-1.6453	-0.30388	-1.4838	2.0678	1.24	0.85738	-0.55764	0.51438	0.6386	1.3456	0.60114	0.18295	1.4482	-0.066268	0.054655	-1.0316	0.017917	-1.6166	1.5665	0.045942	0.13024	-0.46889	1.1036	-1.4117	-0.026787	0.24784	0.5833	0.3294	-0.47355	-0.91349	0.28112	0.57638	0.18876	-0.21542	-0.045802	0.021309
-0.38366	-2.979	2.9475	-0.47834	-0.11747	-2.454	0.44263	0.20611	0.26882	-0.43536	1.0275	-1.7912	-2.0367	-0.6819	1.1068	-1.8492	-0.25056	-0.19926	-0.60918	-0.19042	-0.067341	0.82901	-0.62784	-0.43221	0.50962	0.32594	-0.47585	0.94154	-0.078183	-0.15227	-0.21846	-0.049465	-0.90851	-1.574	0.02444	0.19762	-0.48341	0.085516	0.77161	0.40986	-1.1466	-0.58526	-0.65188	0.21059	0.69965	-0.13283	1.3471	0.071414	0.50346	1.0221
4.594	-2.1004	-1.6787	-0.44928	-1.2891	0.62105	-0.82199	1.7086	1.116	-1.1957	-0.75737	-1.2377	-3.3238	0.48236	-1.5093	0.27873	0.86515	0.86051	-1.172	-0.053279	-1.1407	-1.6791	0.052283	-0.69465	-1.0763	1.3741	-0.50762	0.54603	0.88085	1.3342	0.4768	-0.61222	-0.048939	0.101	-2.5805	-0.029719	-0.42112	-1.2744	-0.063465	-0.91402	1.2153	1.9575	0.52691	0.014235	-0.005145	1.6629	0.73394	0.28981	-1.2013	0.91945
5.1932	-4.8416	-1.7438	1.5601	-0.22147	-0.74041	-1.6327	1.9688	-0.74756	-1.2645	-1.6721	-1.4678	-2.2968	-0.54005	-0.72374	-0.23609	1.3453	0.97614	-1.7085	-0.56238	1.5788	-1.6344	-0.50013	-1.9756	1.6711	0.41135	0.29358	2.0331	0.85254	-0.081682	1.4888	0.55396	0.020475	-1.0762	-0.17306	0.68256	0.60999	0.44085	0.79437	-1.008	0.38496	0.73896	-0.93903	-0.57042	-0.12002	1.3224	-0.074143	1.0778	-1.0916	-0.32459
9.5164	-0.29502	4.5442	4.6861	1.5051	-3.0706	-1.7173	1.1394	-3.4839	1.2367	-1.0748	-0.34527	-0.88364	-0.054158	0.78653	0.74917	-0.0080963	1.0881	0.10616	-0.76734	0.45035	-1.6581	-1.9064	-0.70395	-0.013839	0.5657	1.8754	0.74885	1.0045	-0.24024	-0.17374	-1.9212	-0.99614	1.9336	-0.38192	-0.25472	-0.27355	0.2866	0.59873	0.37321	-0.97245	-0.98009	-1.3509	0.13284	1.6922	1.2635	-0.56643	-0.50678	-1.9412	0.32762
-0.64353	0.090389	0.92298	0.074841	2.4224	-3.1492	0.26827	-0.70142	-1.3031	0.58632	-0.79886	1.0288	0.85948	1.5042	-0.5584	0.47773	1.069	-0.12925	-0.51806	0.31409	-0.73933	-0.64444	-1.2601	0.22785	0.51052	-0.37109	-0.64702	0.33732	1.709	0.1502	1.2444	0.0098581	-0.026279	0.10676	0.35254	1.0409	-1.4859	-0.19589	-0.19767	0.71177	0.13977	0.21601	-0.24712	-0.29013	-0.84577	-0.8523	-1.0174	-1.0168	0.76109	0.10486
9.4752	2.5877	0.81638	4.6447	-0.78109	-2.9236	0.62901	2.4672	0.030628	-1.2394	-0.63869	0.9383	-0.064023	0.25092	1.3666	0.20218	1.1912	-0.6332	0.87841	0.57163	-1.3456	1.3748	1.7643	1.551	1.5481	1.7035	0.53838	-0.47192	-0.031992	1.0721	-0.41019	-1.3916	-1.9793	-0.4639	-1.9564	-1.139	-2.2308	-1.7213	0.46487	1.6333	0.28166	0.80586	0.21011	-0.5221	1.6373	-0.14941	0.63622	0.26667	-0.0083143	0.38617
3.0623	-2.0157	-3.5956	0.36031	-1.2535	-0.08629	1.148	0.29315	-1.0284	0.71837	1.7913	-0.1843	2.0853	-0.24189	-1.2015	-0.035336	-0.46603	-1.2692	-1.0785	-0.16312	0.94317	-0.77826	-0.95335	0.7621	1.3105	-0.4288	0.56385	0.95313	-0.088355	-1.4457	0.79538	2.0848	0.61549	-1.5734	0.64687	0.9414	0.32307	1.6254	-0.58651	0.38094	0.054035	-0.27781	-0.15447	-0.40931	0.46225	-0.5446	-0.43937	0.15615	0.91889	-0.081018
2.2657	-1.4669	-1.5944	-1.1499	-1.3868	0.076676	0.17768	0.40491	-2.048	1.7472	1.5362	-0.15205	1.9977	-0.67438	-1.6791	0.81874	-0.28937	-1.9282	0.38424	-0.82853	-0.61759	0.21295	-0.59926	-0.21186	0.77591	0.79184	0.65442	0.037271	-0.80398	-0.26484	-0.09137	0.74252	0.10735	-1.1314	0.34014	0.14468	0.2964	-1.5554	-1.4007	0.82625	-0.70452	0.21477	0.48507	-0.11551	0.29061	-0.35746	-0.2883	-0.08778	-0.03863	-0.32651
-5.3296	0.35392	-0.95552	-2.6802	0.47435	-0.95043	-0.0929	-0.2041	-0.6451	-0.66953	-0.032037	0.29083	1.2381	0.46435	-0.52378	0.14576	-0.48544	-0.3954	-0.028319	0.21675	-0.52218	-0.74956	-0.51767	-0.23057	0.034141	0.9422	0.43591	-0.079033	0.1549	-0.023244	-0.23951	-0.21276	0.09937	-0.052392	0.20053	0.0059297	-0.15338	0.033014	-0.22017	0.28075	-0.17029	-0.072798	0.31802	0.11342	-0.089925	0.77474	0.1798	0.17245	0.2534	0.094524
3.2006	2.0788	-0.44746	-2.2166	-0.13283	0.72641	-0.34616	-2.0296	-0.18586	0.20047	0.24373	-0.2448	0.90641	-1.3994	-1.0084	0.75087	1.9598	-0.99396	-0.33514	-0.11154	0.084701	-0.71038	1.2564	-0.0067278	0.61749	0.63486	0.4484	0.69336	-1.1418	-0.97175	-1.0693	0.28372	0.61728	0.068707	-1.5296	-0.79031	-1.1533	1.3501	-0.63676	-1.0661	-0.19316	-0.035032	-0.35465	1.0282	0.41046	-1.2588	-0.76951	0.42424	-0.18906	0.5402
6.2171	6.8192	-0.48942	-2.7063	-1.5967	2.2933	-0.2148	-0.32666	-0.28949	0.72049	0.053301	0.12427	-0.068765	1.0364	0.24665	1.019	-0.38886	-0.03483	-0.24654	0.862	-0.22865	-0.96825	2.0582	-1.0356	0.43795	-0.29247	0.12448	0.90412	-0.68859	0.52789	1.5958	0.42249	0.33119	-0.26482	1.0706	-0.87414	-0.87702	-0.95021	0.81916	-0.45441	-0.29046	-1.6428	-0.28835	-0.51795	-0.92793	-0.081039	-0.22593	-0.18521	0.75321	-0.28681
3.618	4.7935	2.788	-1.7336	-2.3757	0.6646	-1.0529	0.75428	-0.9939	0.81026	0.71684	0.34413	-0.073972	0.70279	-0.0013093	-0.27923	0.52065	-0.90257	-0.32247	-0.49959	0.30171	0.035545	0.9641	-0.87089	-1.4656	-0.060381	1.1263	0.6837	-0.88895	-0.48367	0.55923	-1.2844	-0.30832	-0.15077	0.67333	-0.017686	0.14761	0.19745	-0.24123	-0.44749	-0.71245	-0.74139	-0.49897	0.55793	-0.39965	0.26503	-0.59193	0.98338	-0.35095	-0.54958
-4.4919	1.6175	-0.19293	-1.8346	-0.66481	-0.55973	0.6169	0.33842	0.81336	-0.35328	-0.44128	-0.28006	-0.57087	1.0549	0.11609	-0.85021	0.3642	-0.48875	-0.45626	-0.31996	-0.58296	-0.33562	-0.214	0.38673	-0.22304	0.128	-0.098384	-0.36296	-0.14052	-0.11675	-0.013602	-0.028249	0.66147	-0.06681	-0.32313	-0.077719	-0.066063	0.12256	-0.32479	-0.034421	-0.24284	0.067189	-0.41065	0.11266	0.33804	0.38782	0.4436	0.046488	-0.085665	-0.034461
4.3697	-1.4632	-1.5849	1.9684	0.37361	-1.0553	-1.763	1.4956	0.79526	-0.37608	-0.626	-1.0625	-0.59676	-1.4429	-1.8447	0.14627	-1.6555	-2.4886	-0.30156	-1.5815	-1.3146	1.1927	2.6366	0.10858	-0.13	-0.53073	-0.23726	0.14778	0.38455	0.85168	-0.56713	0.29483	0.53197	0.045187	0.63963	1.0299	-1.5531	-1.434	0.39174	1.4172	-0.36398	-0.22253	0.6921	1.231	0.66504	-1.0172	-0.91221	-0.94194	-0.19978	0.41898
5.7353	-1.171	-2.4656	0.2893	-1.6204	0.43609	-0.45697	2.0135	2.1578	-0.98422	-2.0618	-0.28727	-0.95918	-1.4441	-2.7649	1.0341	-0.88971	-1.7315	-0.70194	-1.107	-3.0765	1.1259	0.95631	0.23788	-1.1408	-0.51765	-0.76594	1.6682	1.2821	-0.87322	-0.11997	-0.6996	1.8221	-0.5949	0.69795	2.4653	-1.0538	0.45231	0.5192	-0.33431	0.52262	-1.1555	-0.023639	1.0738	0.3282	-0.0014017	0.3336	-0.38051	0.74605	0.6079
2.6383	1.1517	0.85908	-0.29245	-2.811	-0.94335	-0.306	0.08861	0.83935	-1.1901	-0.97016	-0.25903	1.5071	0.40733	-0.29751	-0.4059	-0.09492	1.4689	0.36043	-1.6032	-0.55046	0.077513	-0.6992	0.62996	-0.22219	-0.022277	-1.8316	0.21276	0.026559	0.7296	-0.51986	-0.67085	-0.17611	0.1467	-0.92888	-0.48191	0.31568	-0.22774	-0.28838	0.59016	-0.52525	-0.29019	-0.09734	0.19831	0.26437	0.037177	-0.77424	-0.61162	-0.018321	-0.10455
-6.2443	0.076955	0.20383	-1.6998	1.4225	-1.5239	-0.32788	-0.23575	-0.15904	-0.20257	-0.34735	0.24176	0.96294	1.3333	-0.54336	0.36595	-0.037264	-0.030538	-0.36229	0.15088	-0.47548	-0.28721	-0.7823	-0.27065	-0.17292	0.082852	-0.20142	0.21396	0.15864	0.54556	0.33441	-0.037297	0.25304	0.0083663	0.38977	0.13708	0.099611	-0.012885	-0.39459	0.1066	0.00099189	-0.69523	0.1695	-0.27392	0.23843	0.42492	0.29023	-0.30401	0.089562	0.075971
2.683	-0.93029	-0.020408	-1.5694	-4.243	0.4642	-1.1585	1.2306	1.0218	-0.8761	-1.0015	1.3622	-1.0536	0.70206	0.49204	-1.1145	-0.33273	1.7904	-1.08	0.57564	0.021216	0.57237	-0.24387	0.12667	0.89963	1.2226	0.14924	-0.14268	-1.9997	0.49395	1.7949	0.91801	-0.88174	0.95521	-0.98635	0.52353	0.13822	-0.59106	-0.86076	-1.315	0.60871	1.7547	0.71109	-0.53248	-0.77838	0.44601	-0.17775	-0.41166	-0.36796	1.1724
1.0385	-1.5086	-1.1503	-1.6912	-1.5231	-0.41073	1.568	-0.52665	-1.356	0.13484	-1.2837	0.5694	-0.54323	0.15782	1.5024	-0.15148	0.014357	-0.19733	0.48419	0.43972	0.43821	-0.32619	0.93081	1.0159	0.98892	0.45569	0.32321	0.76558	-0.75028	0.86755	0.44124	0.49778	0.29523	0.29834	0.27161	0.40489	-0.89367	-0.31854	0.015596	0.87806	1.0076	-0.51336	0.031938	0.1489	0.12866	-0.76518	-0.19921	0.48933	0.90987	-0.048452
0.79205	-1.6402	0.15415	-0.047333	0.1387	-1.5642	0.83489	0.19769	-0.9883	-1.1034	0.25302	-0.37794	-0.23107	-0.54646	2.3939	0.97554	0.77426	-0.47175	-0.73405	-0.75497	-0.19365	-0.73679	0.82555	1.1271	1.3152	-0.72826	0.46856	0.38317	0.59843	-0.4927	-0.57991	0.32272	0.42766	0.062979	-1.0849	-0.4128	0.48878	-0.29478	0.25925	0.60961	0.68374	-1.0668	0.55122	-0.65658	1.7144	-0.54728	-0.68286	0.27649	0.45014	0.21293
-3.7057	0.87885	0.07357	-2.3074	0.40977	-1.0095	0.020965	0.8943	0.20304	-1.0076	-0.15936	-0.033812	-0.024287	0.40484	0.15945	-0.15228	0.015583	-0.36923	0.45807	0.26895	0.67337	0.15138	0.61594	-0.070484	-0.86067	0.23352	-0.30433	-0.21174	-0.14881	-0.22675	0.46585	-0.098403	-0.44127	-0.40648	0.23717	0.19348	-0.25108	-0.34396	0.61593	0.23502	-0.13484	0.31687	-0.39394	-0.37521	0.61325	-0.30314	-0.68631	-0.055731	1.2034	0.26652
1.7788	-3.1434	-2.1924	-0.19143	-1.9911	-0.33158	-2.5155	0.6474	-0.46347	0.051807	0.85222	-1.1626	-0.36107	0.43867	0.10497	-0.19306	-1.6094	1.9888	-0.036392	-0.68248	-1.103	-0.6599	0.11865	0.091478	1.0205	0.64767	-1.0701	0.16905	1.3924	0.88474	0.3146	0.31092	-0.41848	-0.18572	0.33063	-0.64631	0.8629	-1.1345	0.51693	0.75885	0.41798	-1.1172	0.40456	0.75499	0.31333	-0.20594	-0.0040404	-0.50098	-0.12471	0.40932
-0.1624	-2.2388	-0.79243	-0.53913	-2.9977	-1.1352	-1.7563	-0.33043	1.0588	-0.21942	-1.252	-0.85456	0.16275	0.87935	0.030524	0.033968	-0.2217	0.28851	-0.0066846	0.24793	-1.0389	-0.4632	0.39597	-0.29176	-0.013524	0.68632	-1.1105	-0.31119	0.36793	-0.0092684	-0.91013	0.32796	-0.13013	1.5142	0.16178	0.65731	0.90378	0.50352	0.45469	-1.1246	-0.031833	-0.15414	0.80063	0.050859	0.10965	0.0091929	-0.022092	0.6943	0.18675	0.49198
2.3552	-3.8082	0.83114	-0.43953	-1.1222	-0.83807	0.27295	-1.4308	-0.98472	-0.28696	-0.70129	1.2849	-0.434	-0.88605	1.0525	0.14587	-0.012973	-0.5244	-0.58145	0.98096	-0.31967	-0.16984	0.27386	-1.0903	-0.6266	0.90482	0.71308	-1.9881	0.35749	0.42982	-0.45753	0.92424	0.58618	1.2575	0.16639	-0.29279	0.17616	1.5277	1.0484	-1.1084	0.053015	-0.33193	-1.2532	1.1211	-0.27648	-0.27653	0.6186	-0.29167	0.50388	0.60153
-4.1533	-0.95886	-0.23524	-2.2453	2.4407	-1.6043	-0.22581	-0.33067	0.010499	-0.49623	-0.0033592	-0.2831	0.77462	0.47902	-0.60815	-0.14608	0.12169	0.22619	0.18965	-0.069492	-0.083138	0.079265	0.048646	0.04166	0.1497	-0.1558	-0.15944	-0.63978	0.051321	-0.50471	0.35406	-0.30588	0.25485	-0.14524	-0.16635	0.062342	-0.14464	-0.020059	0.27934	-0.012637	-0.35369	0.25413	-0.56757	-0.71468	-0.32498	-0.2965	-0.38091	-0.26936	0.67363	-0.33378
0.79281	-1.5167	2.7973	-2.0943	-0.52777	-0.61548	0.40366	-1.903	-0.39264	-0.94045	-0.54364	0.44096	1.1788	-1.2346	-0.4945	-0.33984	0.92338	1.0697	-0.19226	0.63374	1.4151	-1.07	0.0026435	1.3257	-1.3224	0.1977	0.29701	-0.33042	0.27392	0.61711	0.52201	0.28212	0.43473	0.70586	-1.0741	-1.1669	1.7205	-1.504	-1.0729	-1.7332	-0.16079	-1.2893	0.74062	-0.47087	0.52329	0.223	0.50222	-0.031779	0.56928	0.23213
3.1898	-0.26132	2.3154	-1.8662	-0.25866	-0.53962	-0.72351	-2.5653	0.0033468	-0.51104	1.7335	0.51131	0.0011063	-0.35133	0.34765	0.56579	-0.81183	-0.67947	-1.362	-0.18996	0.40867	1.4211	0.035292	-0.33257	0.39452	-0.034911	0.12239	-0.31915	-0.27914	2.4169	-0.1146	0.26621	1.1242	0.6923	1.0012	-1.2594	0.62217	0.019152	1.2451	0.55474	0.50011	-0.084443	0.37332	-0.46131	-0.097723	0.14039	-0.94847	1.7622	-0.86788	-0.98663
7.2789	-2.3011	5.2212	-2.9483	0.76096	-0.42975	1.201	-2.2176	0.60773	-2.6975	1.4526	2.4342	-0.42001	-2.3563	1.0218	0.29706	-0.14405	-1.5208	-2.1518	0.25242	3.4269	0.81287	1.0377	1.2459	2.4828	-0.8259	-1.317	1.3331	-0.90735	0.47263	0.12781	-1.1354	-0.70431	0.446	-0.60119	-1.5553	-0.16779	1.2402	1.5008	3.1967	-0.9957	-0.44302	-0.0024804	-0.73738	-0.064161	-0.38434	0.082072	-0.12703	-0.37278	1.4031
-3.5221	-0.60902	1.9437	-2.9623	3.395	-2.6642	0.91318	0.5731	0.92292	-1.87	-0.14653	-0.94292	0.17009	0.027251	0.028812	1.0354	1.0057	1.0246	0.53349	0.66421	0.47513	0.91709	0.51104	-0.81973	-0.95467	0.55958	-0.076324	-0.21192	0.0059115	-1.0368	0.93167	-0.057537	-1.0071	-0.73609	-0.80869	0.30635	0.1621	-0.51136	0.93702	0.31898	0.69092	0.54503	-0.26576	-0.8012	-0.25917	-1.0031	0.17228	0.33143	-0.0012221	0.55665
2.7104	0.028157	-0.59802	0.097514	-2.8032	0.17049	-0.47222	0.013995	-0.70183	0.81145	-1.3676	-0.97017	0.45029	0.067967	2.1164	0.9707	-1.2291	-1.1983	-0.4184	-0.17834	-0.18558	1.1918	-0.96444	1.5054	-0.38585	-1.8199	-0.79958	0.61468	-0.91566	0.27711	0.34053	1.576	0.097832	-1.0122	0.04705	-0.9237	0.264	0.66096	-0.013745	-0.23854	-1.4271	1.4597	-0.18815	0.073084	-1.2032	0.43307	-0.37746	-0.42001	0.67424	0.11168
0.93371	-2.0422	-2.115	1.3099	-0.060379	-0.55397	-1.1152	0.41195	-0.50569	0.42803	-0.30208	-0.018611	-0.37548	-0.48198	0.89487	0.30828	-1.0924	-1.149	0.7514	1.5653	-1.1568	0.57202	-0.73791	0.081774	-0.2119	-1.6128	0.63627	0.90564	-0.59916	-0.45217	1.0815	1.3035	-0.16019	0.018148	0.70343	-0.89054	-0.22631	-0.75861	0.92035	-0.12884	-0.37536	0.96137	-0.065833	-0.12625	0.083173	0.31755	0.52875	-0.61957	-0.32229	0.77929
2.8509	-1.9712	-2.4691	2.5616	1.8298	1.0263	-0.75881	2.9056	3.4453	1.5661	-1.5781	2.5229	0.50062	2.5288	1.6626	1.742	-1.424	-1.1222	-0.14969	0.21796	1.4182	0.041741	-0.43789	1.2245	0.21258	0.065459	1.9077	2.4002	-0.66909	0.058135	-0.59321	0.61109	0.69693	0.84574	0.12938	0.58259	-0.18306	-0.25288	-0.11517	0.36992	-0.087442	0.72521	-0.14313	-0.18615	0.16378	0.84104	-0.37419	0.56591	0.39226	-0.71984
-4.2359	0.1839	-1.3094	-0.90056	3.9584	-0.045522	-0.9861	0.71896	-0.837	1.3083	-1.4666	1.0272	-0.067611	0.98349	0.29245	0.22332	-1.081	0.31863	0.079694	-1.3311	0.45476	-0.49324	-0.10038	0.5825	-0.90354	-1.2713	-0.3362	0.51278	0.024593	-0.2156	-0.17789	0.48356	-0.35509	-0.31305	-1.323	-0.4317	-0.44633	0.12745	0.09985	-0.50441	-0.56637	0.3749	-0.25414	0.26567	-0.49681	-1.1593	-0.26884	0.70338	0.018991	0.09328
8.1191	-2.7424	2.5828	0.74915	1.7599	2.152	-0.67194	-0.77841	-0.024135	-0.096624	2.9066	-0.86381	1.1038	0.85311	1.672	-2.0632	0.87344	2.4368	0.2965	1.7413	1.5668	-4.4095	0.53374	-0.95081	0.45499	-0.69232	0.081768	1.4692	2.931	-1.5666	1.0551	0.026992	-1.1827	-1.4188	-0.93097	-0.042094	-2.1235	-0.10418	-2.2822	-0.73358	0.38352	0.64495	-0.45462	-1.3667	1.674	1.1656	1.501	-0.74856	-0.46888	1.3188
7.9835	0.87494	-0.59476	0.90323	1.1029	0.97965	-1.0456	-0.26855	-0.37561	-0.53144	0.92702	-0.12719	-0.0088652	0.17492	-0.30713	0.12086	1.7262	0.22819	2.5185	2.3487	-0.34058	-1.8785	0.10737	0.0017515	1.0465	0.76399	0.1775	0.237	1.3545	0.87941	0.30584	0.75784	0.46376	2.1383	-0.81218	-1.9037	0.77924	-0.24511	-1.127	-0.61935	-1.2493	1.1519	-0.69838	-0.19907	-0.29942	-1.3035	0.011733	0.82022	0.081547	-0.54831
10.504	2.097	-2.1968	3.4944	0.81541	0.23713	-1.8246	1.8127	-2.7928	-0.46023	0.76263	0.72016	0.40128	-1.9452	-1.7742	-1.7184	-1.0623	1.5277	0.82405	1.025	-2.8844	-0.73591	-0.011633	-0.004176	-0.9906	-0.52618	0.019671	0.1021	-2.4691	-0.022691	-1.0322	-0.22271	-1.3334	-0.59391	2.3728	-1.249	0.20521	1.4706	0.46649	0.19018	1.2819	-0.50018	-0.19924	-2.1181	-0.43175	1.0127	-0.064372	-0.52915	1.0247	0.42758
2.201	-2.908	-1.4136	1.0085	-0.26062	0.26156	-1.3161	-1.0364	-0.81439	2.5083	0.2053	-0.99282	1.343	1.2317	2.6285	-0.47183	-0.22915	-1.1593	0.37229	0.29372	1.6255	0.8916	-0.67532	-1.2522	-0.60518	0.19007	-0.92054	0.67609	0.91704	-0.22007	-1.3765	0.24285	-0.54629	0.38811	-2.339	-0.33607	0.43568	-0.13556	-0.14132	0.60443	0.57187	-0.47256	-0.68398	-0.21586	-0.26706	0.53388	0.35393	-0.066055	0.0048561	0.037795
2.3946	-0.13506	-0.77395	3.6115	1.8403	-1.136	-0.73399	0.1555	2.0864	-0.59749	1.0988	0.44842	1.7822	1.7619	1.2382	-0.71115	0.73187	-1.5499	-0.63163	1.0086	1.309	1.0884	-0.12595	0.12636	0.5712	0.53393	1.7725	0.41631	-0.31606	0.85144	-0.2747	-0.80031	0.080947	-0.26707	-0.39408	-0.042739	0.12474	-0.47646	-0.11164	-0.62425	-0.32701	-0.88996	-0.20196	0.10351	-0.063881	0.67924	0.10564	-0.32409	-0.48391	-0.30528
0.6581	-2.842	0.50662	0.36935	1.7388	-0.91327	1.5118	1.6646	2.0331	-1.7313	0.90327	2.2439	1.8346	1.7321	3.247	-0.1085	-0.26776	0.51068	-1.2202	1.3282	1.3513	1.3468	-0.17249	0.98253	0.45467	0.21668	0.65793	0.59859	-0.247	0.047706	-0.66278	0.28954	-1.1364	-0.58858	-0.91455	0.06828	0.22049	1.6081	0.60839	0.099201	0.13152	-0.13385	0.030206	-0.23492	0.62645	0.82679	-0.31632	-0.5531	-0.55574	0.66419
-5.0147	-0.28094	-0.23514	-1.0473	2.4961	-2.3032	0.30632	1.3814	0.25727	-0.92057	-0.21153	-0.078913	0.52627	0.076989	0.36806	1.0315	1.1444	0.67537	0.38786	-0.0066053	-0.2199	1.366	0.85292	-0.89074	-0.69384	-0.31813	0.013215	-0.27013	-0.040628	-0.14239	0.68044	-0.087397	-0.22261	-0.72419	-0.55585	-0.43533	0.68306	0.34698	0.46037	-0.20184	-0.03767	0.58488	0.019787	-0.29812	-0.11572	-0.77093	0.012487	-0.57189	0.12712	-0.039102
4.494	-1.9256	0.70135	-0.41722	0.82244	-0.059004	0.35428	-1.5213	-2.2902	0.14359	0.37916	-0.092568	-0.65902	0.17434	2.3497	0.76921	0.7938	-0.66644	0.041071	2.005	0.70787	1.7313	0.037781	0.39246	-0.70101	0.82662	-1.9617	0.98022	0.4739	-0.19452	-1.943	-0.3918	0.61895	-1.1232	0.95067	0.14887	-0.38429	-0.65688	0.78223	-0.27369	0.15842	-0.059403	-0.47552	0.98842	0.81232	-1.5178	0.15911	-0.88932	0.099453	-0.25517
5.2865	-2.8658	-1.0926	0.52631	2.4135	1.7093	0.29028	-0.59465	-2.4536	0.55977	-0.67676	2.0054	-0.98465	1.7829	0.93051	0.40318	-0.78938	0.92338	0.41614	2.5084	1.5426	1.5105	0.76516	0.51844	0.061706	0.6234	-2.6107	1.6965	1.9182	0.40777	-0.34334	0.95177	0.55039	0.37095	-1.2072	0.54616	0.19519	0.8873	-0.92938	-0.21333	-0.19948	-0.56313	-1.1413	1.7218	-0.0056162	-1.1357	0.30597	-0.5521	0.50278	0.69852
2.9689	-1.6502	-0.28929	-0.046904	1.9459	-0.11058	0.72582	-0.67227	-0.8142	1.496	-0.16862	0.91827	-0.32026	0.60098	-0.63941	1.3255	-0.19188	-0.2909	0.84995	1.1179	1.8285	-0.66325	1.8437	1.069	0.024483	0.30184	0.0023529	1.9277	0.80686	-0.54259	0.14898	-0.81214	1.0697	0.034372	-0.85273	0.76812	1.6481	-0.3183	-1.0851	1.4033	0.98118	0.65179	-0.28986	1.251	1.4637	0.044228	0.43633	1.3422	-0.61572	-0.41914
-7.1635	0.3561	-0.40792	-1.4852	0.81739	-1.6306	-0.409	0.31094	0.50138	0.18157	-0.23354	-0.23955	-0.464	-0.57171	0.32467	-1.5597	-1.2555	-0.69676	0.37294	0.046899	0.29586	-0.5614	-0.3189	0.39561	-0.25584	0.23002	0.072871	0.053082	0.049338	0.10521	-0.093377	0.37217	0.2344	-0.15044	-0.011499	0.2181	-0.33586	0.17325	0.062989	-0.03935	0.52882	0.20163	-0.090731	0.069408	-0.034702	-0.31211	0.19978	0.24349	-0.088665	0.015298
5.3574	-2.5601	-2.5984	2.036	0.17464	-0.17952	0.27818	1.9689	-1.5533	0.63366	0.60631	0.004832	1.6239	-1.6311	-0.57327	-2.4416	0.94917	1.384	-1.9325	-1.0055	-0.51111	1.0603	0.9579	-0.85782	0.9673	0.92721	0.39945	1.5179	0.004371	-2.7434	0.27253	1.034	1.2289	-0.25718	-0.091382	0.26278	-0.45566	-0.2827	0.59002	-0.53956	1.2299	0.12182	0.57918	0.54035	-0.78966	-0.44343	0.41242	1.5659	0.82024	-0.71841
4.0318	-1.79	-2.374	1.3817	0.023114	-0.32797	0.24512	1.5289	-0.53594	0.37142	0.71375	-0.67915	0.022627	-1.3042	0.33972	-0.83921	-0.62958	1.2104	-1.9385	-1.2228	-1.5314	-0.65201	1.7849	-1.9336	0.16596	-0.55339	0.69303	-1.6181	-0.54857	-1.5429	0.63382	-0.35565	-1.59	0.29472	0.58193	0.51567	-1.277	-1.2137	1.0961	-0.15264	0.039149	-0.90669	0.1661	0.81831	-0.48442	-0.17123	0.89139	0.84766	0.2545	-1.7286
0.20936	-1.8242	-2.9808	0.25143	-1.4933	-1.2099	-0.17625	0.7576	-0.52464	0.26942	-0.95067	-1.0752	-0.34123	-0.40564	0.86611	1.5321	-0.41846	-1.7928	-0.96282	-0.72117	-0.079895	-0.83003	0.445	0.97552	-0.79441	-1.1462	-0.89338	-0.72801	0.00029628	-0.76463	-0.26349	0.22189	-1.116	1.3806	-0.34473	0.32091	-0.55209	1.1493	-0.027613	-0.54782	-0.11536	-0.025825	0.27722	-1.3195	-0.1356	0.21813	0.64139	0.020597	0.69376	-0.66754
-6.0329	-0.51446	-1.7361	-1.1705	1.1067	-2.3913	-0.5343	0.45632	-0.86216	1.1249	0.32298	-0.57952	-0.16214	0.30722	0.266	-0.28916	0.88194	-0.74667	-0.71683	-0.037636	-0.16789	-0.85228	0.6613	1.3066	-0.017103	-0.36699	0.42105	0.61251	0.20657	0.063686	-0.14564	-0.11663	-0.4379	0.30345	0.38065	-0.10348	-0.55026	0.039707	-0.037676	-0.28862	0.20713	0.026314	0.17965	0.14839	-0.37899	-0.54982	-0.13708	-0.17905	0.2251	-0.15629
10.568	4.6526	1.4844	-2.4502	2.1413	2.5394	-0.81884	-3.5753	0.77656	0.38666	-3.0881	-0.15986	-0.827	0.020393	0.2522	-0.90666	3.1511	2.1976	0.090016	1.1006	0.63312	1.2795	1.2415	2.649	0.78316	0.27521	-0.44124	-2.7977	0.041321	-1.1928	0.47969	-0.42966	-0.68254	2.3841	0.54936	1.368	-0.85203	1.1012	-1.5109	-1.0778	-2.6504	0.27607	0.21033	0.48051	1.2623	0.17531	0.28508	-0.66641	0.13614	0.018392
0.7925	1.5994	1.6084	-4.1573	1.0118	1.3707	-0.52224	-1.5716	1.4507	0.22542	-1.4789	0.083248	0.97248	-2.2441	2.4085	2.0143	-1.788	-0.055737	-0.27601	-0.18155	-1.0289	0.015414	-1.3349	-0.72116	-1.5517	1.1679	-0.028967	0.8296	-0.16287	-0.26978	0.73921	0.94049	0.3145	0.026091	0.91567	0.64013	0.30003	0.3156	-0.59873	1.0077	0.41351	-1.1926	0.33814	0.33958	0.45518	-0.58021	-0.33975	0.35996	0.013675	-0.84944
-0.74647	2.0533	1.0785	-3.2254	0.746	0.41708	0.51272	-1.3825	1.0889	0.68211	-1.4448	0.32141	0.41167	-2.3095	1.1874	0.42463	-1.7383	-0.27343	-0.081001	0.57182	-0.11323	0.63905	-1.3508	-1.5659	-0.39644	0.9478	1.4208	0.59624	-0.45062	0.75749	0.057481	0.92688	0.49833	-0.88474	0.31285	-0.3087	-0.11248	0.14149	-0.8837	1.3866	0.36611	-0.26819	0.68489	-0.74058	1.0988	-0.35647	0.25946	-0.43297	0.5115	-0.51048
4.9515	2.898	0.73082	-0.69675	3.6817	-0.11078	-0.44762	-1.8908	-0.065216	0.73108	-0.58111	0.61967	0.22223	0.85416	-1.5296	-0.23162	1.6229	1.1068	-1.7728	0.013694	-0.56345	0.44281	0.18654	0.85322	-2.1564	-0.36592	-0.76617	-0.37282	0.38918	0.99603	-0.2239	-0.020672	-0.13527	-0.48324	2.6653	1.4938	1.1373	0.48792	0.12612	2.8585	0.64752	-0.50509	1.6623	-0.26088	0.34902	0.20486	-0.81464	0.4452	-1.7903	1.0587
5.4017	0.13954	-1.6564	-1.1638	-1.1772	1.3451	-1.5525	-0.3447	-0.36158	1.4548	1.1019	-0.20572	0.32712	1.9665	2.2327	-0.49061	-0.14478	-0.2909	0.92514	1.9106	-0.825	-0.15212	1.0879	0.00014801	0.3914	-0.094286	-0.085522	-1.4601	1.8538	-0.079962	0.48325	0.42881	-0.42693	1.0364	1.8733	-1.8247	-0.57977	-0.086653	0.75133	-1.1245	0.3642	-0.4152	0.29072	-0.51572	-0.12873	-0.536	0.26673	0.92968	-0.048531	-0.71025
8.7408	-3.2916	0.79583	-0.050657	-1.4433	1.4434	0.056471	-0.2355	-0.58669	0.3189	2.9212	2.1955	0.04005	1.0893	1.072	-0.73582	-0.89812	-0.16412	-0.99978	-0.63799	-1.8652	2.4286	1.2204	1.1278	-1.3573	1.2721	0.043312	0.40951	1.1749	-0.82104	0.42698	0.28264	0.86615	-1.6644	-0.15026	0.20281	1.0008	1.356	-0.35941	-1.8363	0.5619	-1.714	-0.38654	-0.66065	0.46542	-0.47932	-0.8206	-0.83956	0.32212	1.4129
6.5682	-4.3928	1.8836	0.15232	-0.8799	0.7423	-0.097034	1.0172	0.45517	-0.36133	3.1202	0.98414	1.6919	-1.2644	1.0036	0.13277	-0.58176	-1.5893	-0.28026	-2.3338	0.73974	0.78876	1.0199	-0.24744	-0.72214	2.0073	0.079934	0.74035	-0.24528	1.0588	1.489	1.1613	0.59573	1.3174	-0.75289	0.77539	0.1784	-0.60828	1.4253	-0.032965	-0.88064	-1.0144	0.035492	-1.0068	1.3392	-0.5773	-0.59691	-0.32048	-0.015998	1.2757
-4.9385	1.0945	-0.18542	-2.4008	1.1906	-0.78931	-0.53124	0.88944	-0.50314	-0.92933	-0.29519	-0.44093	1.2423	0.53195	0.0064534	0.29328	-0.11785	-0.030211	-0.34134	-0.14203	-0.21575	0.46632	0.62618	-0.6625	-0.18588	-0.23414	0.44295	-0.4025	-0.19906	0.24847	-0.081201	-0.10774	-0.17199	0.57067	-0.12286	0.31384	0.40458	0.071877	0.092112	0.22054	0.57006	-0.18528	0.00060534	-0.30708	0.17906	0.51281	0.11165	0.44474	0.27215	0.29777
0.88696	-0.50973	-2.4183	-0.39993	0.6215	0.33719	-0.26063	2.5026	1.1685	0.51803	-0.016449	0.25167	-0.069847	1.2708	-0.14078	1.7286	-0.12557	-3.1632	-1.0037	0.63133	0.52687	2.1273	-0.84235	-0.14202	-0.71474	0.41651	0.52204	0.72597	-1.0278	-0.34135	1.3017	-0.2498	0.00911	-0.11557	0.22117	-0.46623	-0.93393	-1.0494	0.64303	-0.67388	-0.17248	0.98695	-0.10874	-1.3149	0.5111	0.52956	0.03179	1.1383	1.0132	-0.25496
4.1545	0.55517	-1.5638	-3.9528	-4.4318	2.5237	-0.019012	2.1492	-1.0386	1.1135	-1.3364	2.0559	-1.9311	1.2907	1.2497	-1.0025	1.4015	-1.4029	-0.35557	0.26234	-0.79914	0.42074	0.77207	-1.8407	-0.21197	0.5646	0.46922	-0.15702	-1.0476	0.23806	0.0041454	0.30384	1.2322	-0.94508	1.1641	1.3707	0.037192	-1.0825	0.98658	0.54288	-1.2207	0.20025	0.050003	-0.45225	0.39954	-0.62124	0.42055	0.7233	-0.21492	-0.059222
1.8999	-1.5286	-0.22993	-3.274	-4.0955	-0.15191	-1.3192	-0.45882	-2.5099	-0.12348	-1.1814	0.82075	-1.085	0.44121	-0.24066	-0.59014	1.1044	-0.17439	0.26871	2.4956	-0.88152	0.65825	0.60873	-0.81791	-0.69449	0.98499	-0.040729	0.43882	-0.77148	1.0737	-1.1612	0.65902	1.0558	-0.7011	1.3948	0.83453	-0.18359	-0.38148	-0.48649	0.63741	-1.0174	0.74671	0.19798	0.29126	-0.29759	-1.1262	0.33643	0.24858	-0.18375	-0.26982
-5.4123	1.3463	-0.1263	-3.4593	-1.3925	-0.049147	0.33829	0.78963	0.76114	-0.65145	-0.17332	-0.0098048	0.17589	1.1375	-0.3017	-0.41295	-0.24296	0.037861	-0.1166	-0.69317	-0.18348	-0.10443	-0.37376	-0.44778	-0.15336	0.067236	-0.17385	-0.45112	-0.15616	-0.40778	-0.37043	-0.4202	-0.0039127	0.15152	-0.17373	-0.12099	0.52137	0.19711	0.1548	-0.056309	-0.18447	-0.042504	-0.57344	0.043681	-0.29929	0.62534	0.25015	0.32088	0.061863	0.035713
11.489	-4.2396	4.7907	1.4269	1.7005	1.2781	2.8571	-2.1197	-0.25807	-1.6445	-0.24122	-1.2369	-2.7632	0.899	1.2402	-0.19399	-0.15018	3.516	-1.5332	2.273	-2.0155	-3.3326	-0.38774	0.4398	1.2384	-1.0929	2.8936	1.513	-1.6931	0.45556	0.35802	-1.1142	0.65579	2.0542	-1.4206	1.8478	1.0293	-0.59065	2.0711	-0.11249	0.64099	0.074396	-0.085862	-0.53541	-1.4233	-0.65236	1.1241	0.7862	1.9387	-0.22504
5.7247	-0.75984	1.3254	-0.69146	1.2012	0.96021	0.27459	0.6917	2.2279	-0.63873	-0.63393	1.2259	0.13947	0.44767	-0.27019	0.65105	1.3685	0.43658	0.62012	2.2042	-0.74344	-3.2861	0.3698	0.82536	-0.48925	-0.1474	0.73923	1.0565	-1.7778	0.37303	-0.45191	0.79461	-0.31203	-0.16205	1.1941	-0.57332	2.1164	-0.26784	-0.85564	-0.06051	-1.5551	-0.93374	0.53417	0.50771	-1.6265	-0.77159	0.32895	0.41337	-0.9654	-0.70078
9.8552	-4.9458	3.7965	1.2604	2.9786	1.7257	3.9213	0.77365	-0.80987	-0.11268	0.75263	1.58	-0.29012	-0.22355	1.7009	0.51647	-2.0136	-3.5991	1.912	1.0789	-2.8325	-0.33091	0.30523	-0.21719	-1.7528	-0.11456	1.1206	1.2558	0.69566	2.1315	-1.0089	-0.84286	-0.51824	0.4787	1.055	1.3115	0.54423	-0.43102	-0.7011	1.0965	0.79418	1.173	0.61928	0.43366	-0.076876	1.7703	-1.7969	-0.68701	0.8427	-0.54385
-2.9441	-1.4081	-0.014789	-2.159	4.4804	-0.9932	0.50013	-0.27408	0.10729	-0.82948	-0.71782	-0.81324	0.74907	1.1229	-1.3697	0.58288	0.75902	0.83513	0.85346	-0.077596	0.35037	-0.81696	0.75144	0.037151	-1.044	-0.27285	0.26708	0.1719	-0.076319	-0.057407	1.0454	-0.063228	-1.1519	0.078076	-1.4587	0.13052	0.13281	-0.32997	0.19452	-0.3814	-0.0072873	0.041547	-1.1179	-0.57574	-0.93426	-1.2475	0.12783	0.71084	0.27708	0.66587
4.3527	0.018366	-2.0291	-0.84825	-2.0443	1.3767	1.7374	0.62314	-2.0865	2.2838	-0.36419	-2.1374	0.56238	0.14145	-0.36979	0.39648	-0.35147	-0.78347	-1.6726	1.1915	-0.1345	-0.7114	0.15932	0.32629	1.1307	-0.12762	-1.0972	0.34087	-1.0519	-0.99318	0.20377	-0.78131	0.040566	-0.61772	-1.533	0.84981	0.78219	0.70534	-0.18859	-0.26737	-0.70143	0.74085	1.3702	-0.19458	-0.10867	0.087677	0.40025	0.31809	-0.34019	0.17755
4.9704	0.89109	-2.8474	0.86345	-4.7851	-0.15712	0.021938	-4.3923	-0.27379	-1.3004	0.72032	-0.96345	-0.62338	-1.4923	2.9764	-0.40059	1.2403	-0.10834	1.7952	-1.9509	0.52231	-0.2845	-1.1528	0.28509	-1.795	-0.40326	-0.30356	0.1604	1.0561	-0.44936	1.8176	-0.9445	-0.86372	-0.75923	0.77037	-1.0498	0.12196	0.24037	0.45765	-0.63332	-0.75531	-0.83287	-0.49036	0.16529	0.20235	0.94749	0.65335	-0.43666	0.3364	0.48954
3.7457	-2.6009	-1.1112	-3.3578	-3.6268	1.7796	-1.6776	-1.8367	-2.3785	-1.1031	2.1429	-1.3484	-0.51021	0.24644	2.1265	-0.47621	0.55458	0.84813	0.60798	-1.6422	2.9469	-0.04192	0.24931	1.2641	-0.50518	1.1627	-1.5966	0.58096	1.5084	-0.43792	0.070351	-1.4912	-0.37766	0.059926	-0.26234	-0.38408	-0.82532	1.407	1.8406	1.3538	0.57482	-0.11913	0.3835	1.0627	-0.70527	1.3747	0.15318	0.32487	-0.027033	-0.48835
-10.429	0.34727	0.75957	1.5975	-0.39845	1.9178	-0.089688	-0.52511	0.16168	0.0030633	0.16857	-0.18631	0.84615	-0.46861	0.015247	0.26684	0.14093	0.0037499	-0.23641	0.091774	-0.30941	0.18974	-0.25379	0.036968	-0.3473	-0.24075	0.25593	0.071707	0.16947	0.03252	0.19183	0.11328	0.25462	0.002536	0.039301	-0.25029	-0.049854	-0.072463	0.23494	-0.14267	-0.091684	0.16826	-0.15048	0.057683	-0.13196	-0.11437	0.17626	-0.18397	0.16919	0.0046431
-10.411	0.30179	0.81323	1.5895	-0.44003	1.7553	0.12314	-0.38789	0.22273	-0.059071	0.16007	-0.19973	0.84972	-0.46099	0.029907	0.12205	0.18344	0.075142	-0.16433	0.022467	-0.28532	0.19142	-0.19993	0.2966	-0.34853	-0.19691	0.1501	0.084294	0.17059	0.14725	0.13357	0.17989	0.14108	-0.078045	0.11186	-0.26866	-0.12697	-0.10515	0.42573	-0.13509	-0.016817	0.2676	-0.10984	0.12807	-0.15712	-0.1765	0.19042	-0.162	0.14946	-0.053083
-10.422	0.36307	0.83943	1.736	-0.6758	1.1544	0.26816	-0.46834	0.40839	0.83939	0.33728	-0.050082	0.025606	-0.55985	0.016801	0.087599	0.29363	0.19272	-0.060399	0.1807	-0.036848	0.14032	0.22054	-0.025236	-0.25893	-0.18909	0.058748	0.026265	0.013116	-0.10381	0.025426	0.2487	-0.10933	0.14722	-0.0034868	-0.15993	0.020651	-0.14492	0.094276	0.022297	0.0059197	-0.062918	-0.10038	-0.062818	0.035874	0.10998	-0.13828	0.12251	0.27844	0.24918
-10.633	0.2811	0.36395	0.91762	-0.76388	-0.43179	0.7018	0.32684	1.3429	1.5505	0.13689	-0.16674	-1.9179	-1.1406	0.12929	-2.3832	-0.66708	-0.089916	0.1282	0.12212	0.63081	-0.39975	0.20081	0.63093	-0.38475	0.30751	-0.56204	0.13924	0.040757	0.077189	-0.44416	0.36674	0.028152	-0.023021	-0.043817	-0.064028	-0.14444	-0.15286	0.10067	-0.042217	0.10489	0.14534	-0.27121	-0.077758	-0.17846	0.0032417	-0.22718	0.36498	0.23137	-0.14081
6.4481	1.082	-3.3749	-0.21029	4.7957	0.89798	-2.8021	-3.8588	2.382	0.33337	-0.54063	-1.4847	-1.7608	-0.30068	2.2735	0.9818	-1.0718	1.8113	-0.038441	-0.55428	1.4771	1.1869	3.1479	1.8007	2.0103	0.4204	1.8905	-0.3425	-0.96567	0.0032762	-0.23125	-0.7253	2.0922	-0.78116	-1.101	-0.22981	0.97462	0.72554	-0.20374	-0.2582	-0.70047	0.62483	-1.0151	0.29932	-0.50648	1.6167	-0.2671	-0.40321	-0.38814	-0.46721
3.5872	2.4092	3.2034	-0.13549	1.8171	-0.64578	-2.6418	1.7912	1.585	-0.31241	-0.38557	-1.4829	0.58549	-1.5647	1.5454	0.91026	-1.0793	0.38572	1.776	-0.23234	0.41298	0.25947	-0.37283	0.71512	-0.049115	-0.56279	1.8934	0.53822	-0.086171	-1.6405	-1.277	0.33683	2.3438	0.74033	0.71494	0.29162	-0.23588	0.81129	-0.34281	0.66166	0.71966	-0.27634	0.50164	0.73193	0.10538	-0.078352	1.0849	0.6556	-0.038906	-0.74349
0.78934	2.1591	1.1295	-0.34908	1.6492	-0.74932	0.072386	0.46339	0.40554	0.73639	0.17052	-0.80783	0.64474	-1.6128	0.79678	-1.1614	-1.7062	-0.42896	1.071	0.66909	0.96601	0.24781	-0.35158	0.39679	-0.81039	-0.62508	-0.023728	-0.4536	0.10345	-0.078583	-0.0064912	0.87974	0.97466	0.97999	0.36959	0.65173	0.15592	-0.59831	0.42513	0.3986	-0.08618	-0.63363	0.4863	-0.31771	0.40409	0.00033817	0.84117	-0.81677	0.10158	-0.89973
-6.3438	0.9181	1.0304	-0.94628	1.2278	-1.3818	-0.62519	0.74359	0.0096261	-0.39769	-0.49567	-0.13654	0.58556	0.45573	-0.15191	-0.75754	-0.53009	-0.31014	-0.59413	-0.2284	-0.0078161	0.39195	-0.80698	-0.48769	-0.37056	-0.18706	-0.019852	-0.41288	-0.10999	0.39248	-0.029897	-0.62315	0.82155	0.17922	0.067538	-0.034753	0.58921	0.13602	-0.43045	-0.12641	-0.15925	-0.31646	-0.28807	0.27687	0.030088	-0.16622	0.93138	-0.34913	-0.31068	-0.23945
7.5424	-3.0103	1.8784	-0.10517	-0.66493	-0.42043	-1.2217	-1.251	0.21238	-1.8853	-0.45838	1.4601	-1.2106	0.88837	-3.5674	-1.0175	0.47145	-2.4366	-1.6798	0.21325	0.9515	1.3801	1.4236	-1.222	-2.4487	-0.57437	-1.0616	0.76487	0.61491	-1.0125	1.2068	-0.023955	-1.1001	1.6194	-0.23645	1.0405	-0.45239	1.4172	2.2503	-0.55105	1.021	1.3788	1.4483	0.95496	0.59482	2.0965	-0.31035	-0.54332	0.091034	-0.65977
13.468	2.3979	2.2227	2.2834	-2.4572	-0.64754	0.14517	-0.24403	0.34077	-1.0311	-1.4786	5.4698	-0.23604	0.88825	-2.8925	-2.0682	1.4952	-1.8432	0.55491	-0.65018	-1.6169	1.6535	0.45094	0.79472	0.01882	-0.9349	-0.47298	0.89509	3.0237	-2.6704	2.3369	-0.62255	0.33566	1.2075	-0.27161	0.11443	1.6528	-0.71052	-0.27466	-1.4213	-0.22523	0.66617	0.64174	0.089172	-1.1797	1.0811	-0.016983	0.45859	-0.24685	-1.0849
10.384	-2.7331	3.6073	-1.8473	-1.1217	1.2978	0.15796	0.38737	1.0082	-2.2556	3.6108	2.8242	-1.1001	0.60704	-0.42534	-0.28105	0.083752	-0.17967	-2.0455	-3.6179	0.53719	-2.7485	2.0639	0.54172	-0.077889	-0.40969	2.0191	1.5038	0.16028	2.5809	-1.4064	1.0285	-1.3603	1.0107	1.1031	1.6678	-0.30512	1.346	0.31676	1.3149	-0.80961	0.092383	-1.6398	0.45693	0.12491	-0.31449	-0.22869	0.77622	1.2157	0.84959
6.4251	-1.0242	-0.12289	-0.6263	0.80747	0.71362	-1.7609	-0.99008	-0.52603	0.14545	2.2045	-0.26784	-1.4648	0.73324	0.11469	0.11103	-2.3604	1.093	-1.3257	-0.09656	-2.4173	-1.2214	2.529	0.42564	-1.1767	-1.551	0.72269	-0.43551	-0.85641	0.79845	-1.2771	2.0966	1.1244	-0.2761	-0.15691	0.13683	1.2434	-0.75109	1.1536	0.22462	-1.9637	1.6054	0.79403	-0.042662	0.46956	-0.6621	0.11231	-1.6536	-0.17971	1.2172
5.3368	-2.0942	-0.82662	-2.3366	-1.4444	0.87088	-0.51402	-1.6998	-0.074026	-0.51913	2.3876	0.63523	-1.1217	-1.1653	-0.17349	0.99064	1.7154	-1.3862	-1.2962	-2.4675	0.061547	-0.50516	0.52018	0.79376	0.19835	0.158	1.2148	-1.0038	-0.32767	0.6693	-1.8669	0.37623	0.39343	-0.068055	0.63938	0.16837	0.56894	0.78424	0.28	-1.045	0.43802	1.4236	0.72318	0.50195	-0.090326	-0.35409	-0.7301	0.26279	0.066177	1.4269
3.3873	1.3589	-0.032374	-1.9981	-3.0062	-0.38072	-3.4229	2.3436	-2.2006	0.24156	0.061933	-0.25542	-0.69193	-0.46352	-0.26851	-0.036161	1.0687	0.25441	-0.37722	1.8882	-0.49764	-0.92869	-1.0179	0.3138	0.44525	-0.08556	0.1775	-1.1567	0.59353	0.066612	-0.2234	-0.26426	0.38943	-1.208	-0.10548	0.39336	0.46272	0.073535	-0.68407	-0.98756	0.56754	-0.34765	0.8512	-0.96028	-0.85468	0.96973	-0.29609	1.1973	-0.014393	0.38528
-5.8069	-0.028229	-1.5045	-2.2848	1.3621	-1.6108	-0.88351	0.14732	-0.95542	-0.32551	0.156	-0.083531	0.92372	0.67773	-0.02411	-0.033402	0.43428	-0.91772	-0.57797	0.1627	-0.17376	-0.27966	0.070861	0.33426	-0.20988	-0.4649	0.54092	0.27465	0.39411	-0.018766	-0.14701	0.20856	-0.39438	0.2638	0.25459	0.23855	0.44277	-0.10062	-0.0079732	0.20341	0.48833	-0.11268	0.20132	-0.031789	0.2462	-0.042088	-0.077658	0.36938	-0.28682	-0.039602
7.6084	-0.29025	-1.8729	0.11759	3.2087	0.69298	-0.039405	-1.1218	0.0023388	1.1418	-0.60605	-1.2689	-1.4788	-0.71636	-0.36396	0.98783	-0.84488	1.3131	-1.0875	-1.1051	-0.40738	-1.3682	-1.3339	-1.7348	-1.2753	-2.0293	-1.3604	-0.26179	-1.5085	1.9613	0.34768	-2.4822	-0.029437	-0.28676	0.16304	-1.1849	-0.19146	0.24599	1.0509	-0.53728	0.50015	1.6562	-0.84847	1.117	0.1802	0.83429	-1.0882	0.59616	-0.43227	0.45563
5.5497	-0.37149	-0.12569	1.031	1.9932	-0.46737	1.1037	-0.037583	-1.2536	0.86334	-0.14606	-1.956	1.2003	1.664	-1.4375	-0.47603	-2.241	0.81265	0.33273	2.0882	-1.6621	0.286	-1.917	0.13673	-0.6268	0.17118	-0.8968	0.65197	-0.61566	0.99271	0.47823	-0.1274	0.3967	-0.41934	0.087695	-0.52669	0.54156	-0.68208	0.12738	-0.032953	0.24325	0.26272	0.2956	0.31759	0.14225	1.1116	-1.625	-0.75552	-0.46334	0.22878
1.9814	1.7468	-0.89109	-0.92662	-0.98468	-0.49153	1.0599	0.24532	0.23173	-0.50838	0.81691	-0.014771	0.34992	0.72025	-1.1868	-1.1521	-0.45066	-0.91318	0.030274	-0.20189	-0.12794	-0.67693	-0.61983	-0.11911	1.7042	-0.1648	-1.276	0.16061	-0.15579	-0.82793	0.84171	0.15941	0.062779	0.19434	0.67825	-0.0037506	1.4182	-0.11857	0.68435	-0.62759	-0.31038	-0.58076	-0.76183	0.55877	-0.18715	0.18791	-0.90339	0.44398	-0.74387	-0.13918
-6.5955	0.074885	-1.1784	-1.748	1.1448	-1.5615	-0.12093	0.18899	0.30209	0.18511	0.32871	-0.39361	0.33867	-0.058666	-0.52953	-1.3446	-0.4806	-0.43086	-0.73146	-0.15437	0.0017805	-0.69959	-0.077061	0.032202	-0.28637	0.5871	0.13623	-0.2752	0.33744	0.39293	-0.3469	-0.29339	-0.10447	0.36047	-0.043265	0.083828	0.046969	0.05558	-0.022416	0.016359	0.2835	0.040901	-0.084196	0.037253	-0.69989	0.099319	0.43609	-0.037959	-0.057984	-0.033967
6.9464	-3.7104	2.0919	1.1592	-0.056027	-0.62367	0.8333	0.91176	3.9162	-1.4092	-1.7089	-0.12457	0.40336	-0.43424	2.6036	0.38262	-0.60768	0.78962	-1.9334	0.31316	1.4677	1.0644	-0.15269	0.38602	1.5937	-0.28458	1.1703	-1.0097	-0.11347	0.057618	1.4892	-1.428	-0.81384	-2.2949	0.35881	0.53467	2.1082	0.035823	0.66762	-0.44462	0.42948	-1.0159	-0.68446	1.0404	-0.63641	-1.283	-0.33254	0.3703	-0.1627	0.20814
6.5147	-0.62275	1.0501	1.147	-1.3204	-0.98111	1.364	-1.0991	4.1139	-3.181	0.1871	0.36891	-0.9178	-0.16718	0.69583	0.12306	-0.9526	0.73889	-1.5525	0.98005	-0.45753	0.40505	0.35207	0.729	-0.65517	-1.5486	-0.95093	-0.78123	-0.065232	-1.7106	0.8611	-2.6772	1.2153	-0.066414	1.1865	0.38423	1.2908	-0.56438	-0.30441	0.89328	0.80177	-0.027767	1.429	0.66712	0.61627	-0.33417	0.0718	0.70633	0.36666	-0.048838
3.922	0.83971	-0.48319	-0.47056	-3.8466	-0.047009	-1.0432	-1.7165	1.9367	-1.1834	-0.65509	-0.30361	0.34856	0.50118	-0.51874	0.36809	1.0602	-0.63628	1.0229	0.25943	-0.31749	-0.70334	-0.55755	0.1266	-0.46388	-0.80916	-0.62113	-1.6837	0.63479	-0.33428	-0.73949	1.0731	0.39799	-0.059257	-0.47341	-0.84583	-0.10797	-0.22371	-1.6149	0.89109	0.060174	-0.49823	-1.9338	0.13434	0.55397	0.46718	-0.38181	-0.63519	0.020598	0.61951
-4.8877	0.736	-0.40402	-2.4303	-0.13475	-0.83504	-0.81418	0.17143	-0.34829	-1.1758	0.28217	0.03736	0.95425	0.82047	-0.3532	-0.42583	0.21777	-0.39978	0.073239	0.21763	0.043019	-0.081859	-0.026247	0.017026	-0.4056	-0.049675	0.15013	-0.33489	0.29102	-0.091399	-0.046347	-0.38576	0.13561	0.031295	0.05051	0.38049	0.10695	-0.2975	0.2562	-0.12919	-0.054714	-0.1362	-0.0108	-0.51044	-0.43929	0.35506	-0.21937	-0.44221	0.14695	0.025364
6.6775	0.65562	-5.4658	3.8524	-1.5567	-0.23583	0.30628	2.2984	1.9646	-1.0596	-1.7012	1.8554	1.1035	0.18268	2.2013	-0.25334	1.7495	-0.47717	1.1686	0.049635	1.0587	0.65773	-1.0766	0.27085	1.6651	0.71329	1.673	-1.0337	-1.5545	0.58604	-0.26813	1.4893	-0.068414	0.05875	1.043	1.5519	0.07664	-0.92409	-0.085618	0.36154	-0.030336	-0.35252	-0.022612	-0.68233	-0.72495	0.097759	-0.59691	-1.1206	0.33243	0.042824
1.428	-3.304	-4.5069	1.9333	-1.463	-0.45473	-1.3808	0.19441	1.6336	0.80202	-0.93711	-0.59107	1.3377	-0.47284	1.031	0.5399	-0.35649	-0.92384	-0.7645	-0.8855	-0.11084	-0.38831	-0.40777	-0.18448	0.18344	-0.10914	1.8306	0.17811	-0.43754	0.93274	0.45123	0.032526	-1.326	0.67973	0.61084	0.53879	-0.70993	-0.48027	-0.039391	1.2278	0.098297	-0.54507	-0.16614	0.11937	0.52312	-0.046124	-0.59421	-0.26274	0.019692	-0.97003
3.7883	-1.2909	-2.8943	1.2077	-1.0441	1.2861	-0.3164	2.8181	0.0089073	2.8	-1.5043	0.14547	0.27146	-0.56244	1.185	-0.62436	0.27207	-1.1796	1.8697	-2.4466	-0.94293	0.51927	-0.27554	0.25042	0.34256	0.3752	1.4712	-0.36482	0.80308	0.29773	0.38428	-0.88492	-0.44532	0.53381	0.75739	0.5243	-0.57575	-0.31331	0.14097	-0.9449	0.37013	-1.9151	-0.9781	0.32022	0.36816	-0.00057599	1.8063	0.91119	0.70992	0.86045
-4.1241	-0.12427	-3.2336	-0.54415	3.6928	-0.55963	-0.7355	0.8055	-0.53172	1.1629	-1.2117	1.4118	0.023907	-0.0071421	0.73568	0.080043	-1.4899	0.085925	0.69936	-0.6121	0.25076	-0.87155	0.029684	0.42026	-0.97693	-1.3008	-0.036017	0.7193	-0.27114	0.23286	0.23352	0.70328	-0.38837	-0.28527	-0.4206	0.34798	-0.58916	0.53487	-0.055786	-0.17395	-0.19702	0.22775	-0.077643	0.1364	-0.61827	-0.44044	-0.082963	0.78875	0.49402	0.36765
5.6596	0.9725	-2.0517	-3.3964	-1.2076	3.3842	-0.91023	-0.074584	0.06821	1.0759	2.9903	0.33339	0.03946	-1.4422	0.6685	-0.55407	1.39	-0.90855	-0.05425	-0.7551	-1.2355	0.2931	-0.44037	-1.2946	0.65343	2.0224	-0.232	-0.57789	0.48015	-0.80434	0.39323	0.67816	-1.195	1.5302	-1.3384	0.13189	0.3549	-0.24961	-1.3462	1.531	1.5837	1.5081	-0.73153	0.24397	-0.72428	-0.93087	1.7837	1.5136	-0.56509	0.17527
3.5613	1.9034	-1.5206	-1.5543	0.16375	2.0863	-0.61737	-0.4763	1.9835	1.0001	1.4051	-0.73981	0.11741	-0.20506	0.51191	-0.67675	-1.3039	-0.64819	0.91194	1.3414	-1.4833	1.2323	-0.71248	-0.47511	0.86192	-0.80747	0.3759	-1.4746	0.436	-1.1451	0.14674	0.27715	-0.19525	-1.3412	-0.83252	1.6135	1.4966	0.048753	-0.58234	0.86552	-0.6315	-0.096055	-0.022302	1.1512	0.53955	-0.29124	0.54102	0.25897	-0.10463	1.1471
7.0308	8.9105	0.95819	0.55426	-1.3479	0.36252	1.5723	1.4801	0.98472	0.29337	0.39136	0.90834	-1.4858	1.1021	1.2406	-0.94303	-1.2747	-0.84569	-0.072096	0.54508	0.73855	0.57508	0.12434	0.029763	0.1159	-1.1225	1.067	-0.61702	-0.27404	0.40876	0.11945	-0.67189	-0.092605	0.23475	0.46655	0.047478	0.54638	1.7688	-0.41266	0.71974	-0.2643	0.036028	0.1446	-0.41347	-1.2322	0.075196	1.6669	0.30449	-0.54693	0.17205
-2.1596	2.1885	-0.7332	-1.0286	0.67801	-1.3991	0.95433	0.40876	1.1603	0.13647	0.53114	0.051067	0.51716	-0.40927	-0.49541	-0.60619	-0.15974	0.44327	0.60835	-0.095475	-0.19614	-0.56151	0.1583	-0.16411	-0.47031	0.68609	-0.30249	-0.85019	0.69673	0.21642	0.0031711	-0.25307	0.26306	0.11137	-0.091886	0.28129	0.09107	0.9982	0.44588	0.36138	0.4022	0.10999	-0.29282	-0.50419	-0.12192	-0.43348	0.38015	-0.43247	-0.7623	-0.44913
8.3315	-3.5363	0.0056103	2.5331	0.79502	0.63523	-0.1687	2.5401	-1.565	0.97885	0.81477	2.4123	2.468	-1.0205	1.2195	-0.70019	-1.4823	-0.83828	-2.1267	1.8062	2.0032	-1.9649	0.13162	1.1257	-1.3607	0.34722	1.136	-1.3091	-2.1677	-0.37809	0.51974	-0.60017	-0.17523	1.0843	-0.77153	1.0432	-0.024929	-1.8244	-0.98062	-0.97894	-0.43991	0.34832	0.106	-0.84813	0.29594	-0.74749	-0.52824	-1.09	-0.94114	0.45409
9.909	-3.6512	0.051812	1.6513	2.8898	1.3767	2.0035	-0.52315	-0.84256	1.6244	-0.22206	3.0555	0.5394	1.4056	0.87688	-0.29434	0.3045	0.28519	-2.6488	0.066812	1.2281	-0.70583	0.46502	0.53519	-0.58044	0.92536	-0.51176	-2.2937	1.366	-0.7923	-1.6524	1.448	0.5402	0.46721	-1.6885	-1.1067	-0.1812	0.63875	0.59679	1.272	-1.2127	-0.38906	0.48331	-0.16068	0.007324	1.144	1.1096	-0.12963	0.58186	-1.2395
5.1706	-2.299	0.69075	1.3604	2.5639	-1.5669	0.61391	-3.7154	-0.89223	1.473	-0.59606	3.6508	0.34648	0.36618	-0.40808	-0.20398	1.4299	1.6865	-1.3012	-1.4721	0.33909	-0.91569	0.31072	-0.64135	0.20916	1.6506	-0.7962	-0.67927	0.26897	-0.38372	-0.74421	-1.5771	1.2674	-1.2284	0.90856	-0.45022	-0.47592	-1.7177	0.94483	-0.14294	1.1015	-0.48268	0.78647	0.23133	0.4119	0.098769	-0.60696	-0.4459	-0.29	-1.3926
-5.4495	0.73263	-1.2486	-2.1967	-0.088203	-1.3419	0.19108	-0.40118	-0.12648	0.5188	0.29195	0.067102	0.42557	1.4011	-0.47154	0.58751	0.10246	-0.033871	-0.37156	-0.69551	-0.53142	-0.79798	-0.62425	0.6882	0.69325	0.0014027	-0.2513	-0.45423	0.3808	-0.042329	-0.15892	-0.35799	0.1139	0.2043	0.30767	-0.15353	-0.21672	-0.22734	-0.0041021	-0.096048	-0.20415	0.090445	-0.43853	-0.26868	-0.092498	0.23602	0.07641	-0.45482	0.11675	0.014271
8.6201	-1.4351	-0.54916	0.56384	1.7251	1.1735	-0.0099711	-0.38657	3.2564	-1.4083	3.6641	0.095977	-0.12223	0.69846	-1.5331	0.64985	-1.6825	1.4141	1.4796	-0.97475	-1.6036	1.3822	-2.0513	1.3804	0.11695	0.91463	-0.77967	-0.18145	-1.1277	-0.80394	-0.46887	-0.18067	-1.6091	-1.0494	0.88458	-0.53812	-2.0974	0.040528	-0.96971	-0.17204	-1.1691	-1.4235	-0.49941	0.46582	0.49039	-0.32727	1.7574	0.9669	0.18299	-0.1783
6.9128	-2.445	1.4855	-0.74615	1.187	0.62143	-0.80365	-1.7719	-0.061804	0.40817	3.1549	-1.2469	-0.99469	0.03939	0.063655	0.96437	1.3303	1.7023	1.836	-2.6384	-0.81853	-0.42698	0.19889	1.1726	0.44293	2.487	-1.6892	1.4789	-0.98479	0.2953	0.99236	-0.48676	2.71	-0.41135	-0.25812	-0.49026	0.89684	-0.58546	-1.0864	0.1938	-0.094182	-0.40912	0.61215	-1.5779	-0.55938	0.25311	2.2544	0.73155	0.4985	0.90445
3.1588	-1.5402	-0.84861	-0.88764	-0.91313	-0.80282	-1.2474	-0.78142	-0.47294	0.75374	2.1666	-2.5404	-0.15241	0.094815	-0.27743	2.1571	0.61431	-1.3388	0.061315	1.0816	0.21267	0.5349	0.19221	1.7698	0.75515	-1.0664	1.2842	-0.19002	-0.19869	-0.30727	-1.0077	1.0798	-0.84905	-0.18448	0.39659	-0.57654	-0.19352	-1.0364	0.51439	-1.2283	0.33067	0.52499	0.056385	0.67325	-0.11605	-0.31123	1.0374	-0.27347	-1.1744	0.35489
-6.4761	-0.076855	-0.37054	-2.5587	0.87536	-1.4818	0.0077887	0.92094	-0.056505	-1.3993	0.55727	-0.37918	0.98331	-0.24339	0.14452	0.36626	-0.44696	0.27516	0.54215	0.35848	0.092667	0.63688	0.414	-0.65746	-0.43836	-0.043506	0.48028	-0.25691	0.039978	-0.27623	0.049042	-0.027925	-0.51741	0.058921	-0.45188	0.42518	0.45093	-0.14234	0.51932	-0.13786	0.73138	-0.021861	0.11631	-0.38987	-0.69186	-0.093266	0.24416	-0.25571	-0.13808	0.095404
10.697	6.3245	8.0689	1.5582	-1.1941	-1.8085	-2.5695	0.61255	-1.332	-0.26892	-0.84217	1.8778	0.49424	-2.2402	-2.0279	1.0785	-1.7199	-1.4987	-1.0294	0.19847	2.2039	-0.61525	1.6611	-0.54325	0.89074	-2.1869	0.38569	-3.885	2.2181	2.3582	0.18748	1.5293	-1.0694	0.070627	-0.16181	-0.36564	-0.12554	-0.020756	-0.012388	-0.21976	-1.0225	-0.24928	1.0234	0.92143	-1.0041	-0.21138	0.78369	2.2959	0.62351	-0.19025
16.404	11.428	2.0546	3.8388	-3.682	0.52693	3.8875	-1.44	-1.6747	-0.73364	-1.1673	-2.2198	0.57433	-0.99155	-0.58759	1.4436	-0.39642	-1.0531	-0.628	-1.864	3.1284	-2.9035	1.0578	-1.7738	-0.012059	-1.8863	-0.70928	1.1952	-0.8603	3.6133	-1.5743	1.7976	-0.64128	-1.3741	-0.09365	0.64385	0.62226	-1.9153	1.8128	-2.912	2.6663	0.021887	-0.53649	1.2568	2.4626	-0.63686	1.9712	-2.218	-1.0162	-0.62031
10.421	3.7516	-2.1857	-1.0079	-2.7026	3.1078	1.1104	0.95151	0.25146	0.32022	0.23228	-1.4432	-1.6278	2.789	0.11235	1.6394	-1.0508	-0.20763	-1.3687	-0.30605	1.723	0.45122	-0.10391	0.024241	0.066673	-0.69433	-0.84622	0.22215	-0.021836	2.4121	0.24415	-1.5939	0.79281	0.96398	-1.8528	0.84354	0.56646	-1.1877	-0.088677	1.0984	1.0027	-1.0446	-1.3338	-0.08911	-0.71335	-1.4866	-0.92194	-0.80282	-0.96592	1.3527
0.57795	3.3215	-3.7428	0.50097	0.36931	-0.70262	0.44062	0.50474	-0.88515	-1.3973	-0.19015	0.30486	0.6019	0.45611	0.56291	0.16736	1.2373	-0.40595	-0.01454	-0.87506	-0.53023	-1.2473	-0.040829	-0.5603	-0.86398	-0.42693	0.25249	-0.59087	-0.62744	-0.19598	0.40265	0.031439	0.172	0.10684	-0.14419	0.12634	-0.0044768	-0.69456	-0.34627	0.026419	-0.23212	0.26689	0.18861	0.39107	-0.19037	0.53569	0.26956	0.4502	0.22594	0.12902
5.3696	2.2388	-1.9765	0.48828	-2.6284	-2.0307	-0.47763	-1.7802	0.095785	-0.98365	1.9023	1.6128	0.85984	-0.71561	0.32776	1.0529	0.019268	-1.2663	2.6641	1.3202	0.35089	-1.228	-0.30609	-0.017213	1.9359	2.0066	-1.5184	0.65143	-0.62494	0.66082	-0.43558	-0.58218	-1.1074	0.70932	0.73137	0.33698	-0.13404	-0.61441	0.15862	-0.1493	-0.27012	0.32576	0.30963	-0.046784	-0.435	0.89503	-0.56907	-0.050093	0.17039	-0.62493
4.7659	0.94766	-2.6011	2.535	-1.6573	-2.5854	0.041123	-1.0524	-0.099602	-1.5148	2.5928	2.6484	-0.2345	1.5619	-0.61529	0.70682	-0.16975	-1.0039	1.1085	1.6364	1.9116	-1.0734	-0.69804	0.46045	0.71015	-0.27114	0.78563	-0.57387	0.92911	-0.96237	-2.1853	-0.57895	-0.29472	-1.6278	-0.25963	0.55276	0.12815	0.99793	-0.40039	-1.2144	-0.64453	-0.21408	0.8695	0.076471	0.51577	0.85827	-0.5531	0.60208	0.66086	0.44988
0.36968	-2.1591	-0.74422	-1.8852	-0.65906	-0.2539	-1.5685	1.4774	-1.6593	-1.786	2.5545	-0.39642	-2.6028	-0.31544	0.68505	1.2847	1.0153	-0.91743	0.97019	-0.32942	1.8506	-1.9521	0.56256	-0.35201	0.1774	0.041048	-0.1347	-0.17218	-0.67658	-0.72366	-0.27821	0.24124	-0.037097	1.5612	1.612	-0.37965	-0.32698	0.036431	-0.54685	-0.060408	-0.015019	0.15571	-0.96144	-0.14801	-0.79426	1.1124	0.30728	-0.36152	0.3457	-0.59833
-6.0967	-0.15656	-0.90315	-1.8512	1.1084	-1.8272	-0.39138	0.33478	-0.42503	-0.652	-0.17472	-0.72395	0.3103	0.10685	-0.085916	-0.10863	0.024721	-1.1884	-0.43124	0.49467	0.019672	-0.16397	-0.090861	0.37553	-0.4156	0.39895	0.11953	0.023422	0.0049713	-0.14773	0.173	-0.11888	-0.76945	-0.37411	-0.019912	0.1564	-0.10472	-0.43638	0.28343	0.46717	0.42362	-0.052655	0.17536	0.054177	0.039717	-0.30505	-0.23726	0.12543	0.25982	0.40106
-6.8564	-0.11036	0.46766	0.90787	-0.043776	-1.8686	1.2288	-1.1663	-0.31297	0.015771	0.055973	0.089409	0.034736	-0.30909	0.51245	0.65967	-0.69078	-0.17346	0.096134	-0.51672	0.29178	-0.56096	0.80869	0.53	-0.70054	0.26426	0.40165	0.056432	0.069872	-0.41986	-0.81386	0.37245	-0.4269	-0.42691	-0.81153	0.21862	0.16379	-0.038746	0.082053	0.077826	-0.44618	0.77696	0.10916	0.37738	0.39861	-0.27491	-0.16303	-0.036962	0.16601	0.52346
-4.0739	-0.49681	5.27	-0.82654	0.85527	0.48327	2.4412	-3.7772	1.0273	3.6902	0.38582	-0.15783	1.2017	-0.00065903	-0.5019	4.1524	-1.2748	-0.95581	-0.56721	-1.7067	0.64072	0.51494	0.59405	-0.4814	0.61779	1.1867	0.26962	-0.40298	-0.16431	0.31736	0.037474	0.61663	-0.014492	-0.24477	0.61217	-0.072786	-0.5722	1.009	0.26007	-0.1153	-0.40268	1.1982	-0.020818	0.37631	0.068181	0.16981	0.044352	0.30877	-0.13636	0.18567
1.5962	-0.69989	2.4415	1.0784	1.0519	0.083628	-2.2301	1.0903	-0.15511	-0.9919	1.6075	2.5275	0.48881	-0.41152	0.0763	-0.17035	-0.6293	1.6839	0.58898	-0.23869	0.87843	-0.81123	1.5111	-1.6833	0.45657	1.9506	0.86608	-1.7278	-0.20922	1.169	0.4334	-0.52668	-0.98773	-1.2295	1.0169	-1.0818	0.080577	1.4146	0.5045	-0.34523	-0.23235	-0.8524	0.65935	0.24145	-1.0605	-0.070377	-1.0388	-0.66153	0.1815	0.70721
-4.1319	-0.24552	2.6309	1.0345	-2.8578	0.71202	0.40147	0.30552	-0.99005	-1.0659	0.73708	0.87172	-0.25099	0.090259	0.15428	-0.079729	-0.14898	-0.24297	0.53366	-1.6436	-0.73384	-0.37441	-0.18758	0.44793	-0.055445	0.12063	0.2786	0.02066	-0.077219	-0.018234	-0.07549	-0.12988	0.10393	0.22839	-0.41754	0.55132	0.75672	0.48507	-0.17588	-0.15636	0.082274	-0.0056658	-0.45867	0.24252	-0.39944	0.43246	0.2193	0.30358	0.10825	-0.042975
6.4463	-2.894	1.8364	0.37406	2.9163	-0.2418	2.2636	1.8188	0.62938	0.90057	-2.6996	3.2497	-1.5031	-1.2015	0.94224	1.2025	1.1475	0.4536	0.71791	-0.24873	-0.18016	-1.6872	2.8434	0.96333	-1.4154	0.57336	-0.98519	0.94981	1.0872	0.59546	-0.99784	-0.8497	0.48774	0.23038	0.40679	0.14415	-1.1735	1.8032	0.44797	0.69	-0.27067	0.053535	-1.6696	-0.20866	-0.068763	-0.47822	1.2354	-0.11319	-1.0533	-1.5174
5.7193	-1.7076	-0.69785	0.86106	1.3102	-0.608	0.68699	1.0686	0.57357	1.3829	-1.9432	2.0892	-1.6055	-0.55729	-1.1371	-0.10394	0.39907	-0.14535	-2.5055	-0.62065	-0.47213	0.093664	1.0725	2.1634	-0.57321	-0.093359	0.11273	0.22613	-0.50949	-0.19141	0.78229	-0.30657	-1.0903	-0.89948	-0.38809	-0.16712	-1.0203	-0.96338	-0.84669	-0.64137	0.27109	0.27082	-0.026316	-1.1502	-0.065621	0.54243	0.94386	-1.2357	-0.20627	-0.36936
3.6552	-1.9224	1.1975	0.48405	-0.22674	2.0168	-0.6249	-0.52652	-0.8553	0.43136	-1.6939	3.7688	-0.55373	0.29113	0.25685	-0.16251	-0.5877	-0.36825	0.096533	0.38864	0.10087	1.6509	0.69137	-0.62768	0.26972	0.18522	-0.40668	-0.56952	1.0639	-1.6294	0.95385	-1.3458	0.90291	-1.9933	-0.59536	-0.072194	-0.30674	0.059687	1.1872	-0.5336	0.33392	0.20191	0.19446	-0.50811	-0.12913	0.033188	0.70107	-0.2504	-0.90126	-1.2436
-5.1268	-0.6711	0.60979	1.4551	-2.8647	-0.63278	-0.18892	0.03248	-1.1914	-0.3809	-0.085403	1.0746	0.035133	0.35368	0.84674	0.35234	-0.47811	-0.99167	0.61347	-0.25687	-1.4735	0.64241	-0.51263	-0.13202	0.10908	0.39271	0.62974	0.082293	0.99166	-0.032068	-0.24889	0.15465	0.30069	0.87485	-0.55455	-0.34569	-0.1601	-0.39215	-0.37507	-0.80679	0.834	0.35591	-0.18078	0.13991	0.15618	0.058066	0.53905	0.076674	0.27172	-0.41175
-10.989	0.79733	-1.1097	-0.56818	1.5488	1.259	-0.031308	0.43161	0.41806	0.22699	-0.41332	-0.40122	0.15467	-0.21175	-0.54571	-0.070702	-0.045697	-0.029844	0.13812	0.11434	0.066827	-0.23625	-0.0074548	-0.07679	-0.4942	-0.10533	-0.1132	0.2345	-0.29082	0.030311	0.11141	-0.23003	-0.02424	-0.020257	0.24661	-0.060346	0.14329	0.084939	0.043952	0.10808	0.058021	-0.041873	0.063146	0.05037	-0.036754	-0.021655	0.062734	0.016614	-0.062586	0.11569
-10.988	0.78082	-1.1895	-0.67678	1.6034	1.3977	-0.35887	0.34839	0.23029	0.32292	-0.058262	-0.29907	-0.10747	-0.094994	-0.45374	0.20838	-0.011922	-0.087846	-0.12518	0.065469	-0.012131	-0.07797	-0.069366	-0.3343	-0.18839	-0.051627	-0.11416	0.027928	-0.12693	0.22933	0.17587	-0.11632	0.15267	-0.19036	0.27817	-0.086025	0.18956	0.043009	0.062875	0.0063592	0.071414	-0.052924	-0.049987	0.062388	-0.23307	0.0093733	0.059573	-0.13492	-0.085052	-0.071303
-10.931	0.78833	-1.2173	-0.64981	1.5619	1.3634	-0.17397	0.29443	0.17302	0.24202	-0.060344	-0.28504	-0.114	-0.082384	-0.30276	0.17514	-0.017364	-0.0048509	-0.062995	0.064195	0.09085	-0.177	0.0005206	-0.090978	-0.50446	-0.048629	-0.078886	0.24415	-0.017337	0.20526	0.20643	-0.14633	0.051286	-0.10111	-0.014222	0.11003	0.36645	-0.084213	0.05162	0.022325	0.094135	-0.26091	0.092672	0.13873	-0.026319	0.030029	0.010691	-0.079998	-0.15793	0.056842
-10.829	0.5166	-0.8469	-0.28887	0.89024	0.26269	0.40557	0.096796	0.11922	-0.17077	0.16458	0.035303	-0.096686	-0.064794	0.015157	-0.018324	0.16145	-0.20998	-0.28823	0.14527	0.47946	-0.1723	0.1286	-0.016741	-0.57797	-0.24106	0.095664	0.23189	0.21291	-0.15999	0.26565	-0.14091	-0.049878	0.10373	-0.3051	-0.094372	0.38552	0.035474	-0.11633	0.21193	-0.051559	0.09709	0.092185	-0.0070885	-0.0036844	0.054572	-0.12257	-0.052336	-0.0094939	-0.016015
10.978	1.3035	-6.1586	2.7867	-2.9348	1.4115	4.0888	-1.6807	1.0041	-0.34322	0.31339	0.17456	1.8131	-0.40048	-1.921	0.93834	0.91965	1.5564	-2.0722	2.4276	-1.0065	-0.83781	1.1527	-0.54294	-0.51334	0.4774	2.2665	0.84123	0.34671	-0.2237	-0.21184	-1.5044	1.2662	-0.54175	-0.97338	1.0373	-1.4763	0.21029	-0.22244	0.15634	-0.67513	0.80235	0.40206	-0.68127	0.15688	0.19586	0.13666	-0.98121	0.9478	0.35087
10.724	1.8232	-5.876	3.0601	-3.1359	2.2941	3.3927	-1.0989	-0.66828	-0.68052	-1.1451	0.31581	2.7745	-0.63242	-1.0076	1.8441	2.4537	2.6536	-2.5805	1.5277	0.20548	-1.5057	2.2569	0.1406	0.25723	0.67848	1.3822	0.73678	-0.36827	0.28419	-0.56784	-1.79	1.1453	-0.75385	-0.58042	0.72224	-0.81694	0.013112	0.53801	1.4193	-0.23837	0.80383	1.2144	-0.35422	-1.1368	0.09131	-0.030068	-1.4752	1.2612	0.25848
-4.3207	1.3695	1.3815	-0.60207	-1.1157	-0.59454	-0.96729	0.4302	-1.062	-0.90861	0.26142	0.87492	-0.11777	0.065418	-0.13509	-0.45259	1.2437	0.61157	-1.4173	-0.2031	0.19135	0.30081	0.37923	-0.39557	0.58167	0.13733	1.1367	-0.31828	0.22571	-0.8019	0.28515	0.0094158	0.2984	-0.67099	-0.22576	-0.31275	-0.25009	0.81984	0.64545	0.22419	-0.87672	0.44058	0.11344	0.013716	-0.87149	-0.25059	-0.26059	-0.16325	0.11956	-0.50588
-8.0032	1.3762	0.61395	-0.50678	-0.91088	-2.4595	-0.091221	-1.5649	0.36726	2.1308	0.35606	-0.057389	0.33634	0.19825	0.39607	1.9046	-0.75353	-0.33641	-0.84678	-1.1422	-0.45904	-0.26478	0.13434	-0.27883	-0.076719	0.69401	0.023757	0.29095	0.9	-0.12332	0.016399	-0.17101	-0.96987	-0.26886	-0.5712	0.4592	-0.58175	0.14019	0.34503	0.24023	-0.15026	0.15496	-0.11819	-0.25268	-0.3614	0.1193	-0.1462	0.32457	-0.22522	0.26057
3.0025	-1.8914	-1.4649	1.7535	-0.9572	-1.328	-0.87686	-0.64765	1.934	1.6115	0.22213	-1.7054	0.60284	-0.45088	-2.0859	0.28364	-0.2828	-1.5119	-0.37708	0.60705	0.83107	0.81329	0.98073	0.75061	0.0078804	-1.3257	-0.89877	-0.58556	0.69196	1.0523	0.36938	0.83557	-1.1481	0.53347	-0.028016	0.070909	1.5276	-1.0185	-0.69596	-0.53442	0.28152	-0.069347	-0.42484	0.32441	0.54563	-0.39045	-0.47126	0.30439	0.019162	-0.15687
4.6309	-1.7044	1.189	-0.72056	-0.087023	-1.0718	-0.86482	-0.27141	0.79486	0.33534	-0.082869	1.0852	-0.10062	0.37428	-1.5658	-0.99502	-0.084668	0.093044	0.98343	0.72849	2.0283	0.28307	1.6297	-1.0511	-0.67699	-1.7341	-0.93433	-0.92613	-0.81154	3.1408	0.41124	0.27067	-1.0188	-0.05523	-1.4979	0.031142	0.077734	0.094898	0.80282	-0.94738	0.72052	0.17133	-0.73777	-0.059939	0.55003	0.71758	0.65462	-0.30745	-0.95653	0.29745
9.1591	-0.68005	-0.13526	2.1891	5.8939	-2.3295	-3.3862	0.86095	0.036187	-2.0519	0.064354	2.2563	-1.1364	0.80474	-0.98927	1.1883	0.70795	0.60121	0.23186	-1.7733	2.0969	-1.9567	1.6291	0.88078	0.19226	0.81245	0.42588	-0.31069	1.415	0.77155	-0.4351	0.32454	0.44843	1.471	2.6223	-0.34437	0.64078	0.24708	-0.94285	-0.6443	-0.41707	0.3833	1.4822	0.75252	0.18498	-1.0052	0.56234	-0.75463	0.40546	0.52166
-2.8613	-0.69403	0.28333	3.1889	-1.7931	-1.6006	-0.086661	0.63831	0.26731	-1.616	0.010117	-0.064182	-0.69504	0.48866	0.30666	0.34586	0.60259	0.075873	0.25822	-0.6161	0.15196	-0.1224	-0.60396	0.20969	-0.23032	-0.026817	-0.75698	0.27083	-0.55029	0.27222	0.01489	-0.16378	0.46951	0.1168	0.28805	0.10588	0.81626	0.28566	-0.020519	-0.48779	0.048509	-0.17329	-0.84497	0.14207	-0.72837	-0.27473	-0.31126	0.41043	0.12555	-0.53951
-1.3639	-1.0696	2.3734	1.394	-0.52871	-0.82979	-0.75651	1.1134	-0.93952	-0.5143	1.7942	-0.11463	0.79529	-0.87691	0.42263	0.66109	0.17828	0.6503	0.36555	-0.37135	-1.8047	-0.77767	1.3981	-0.93765	-0.38601	0.036295	-0.20734	0.11408	-0.35859	0.39901	0.15484	0.63661	-0.26172	-0.32884	1.2772	0.36316	0.64352	1.6044	1.6966	-0.52253	-0.58039	0.5767	-0.19834	1.3691	0.79256	-1.1683	-0.99288	-0.32299	-0.3692	0.93838
3.1644	1.8165	3.2458	-0.58311	-1.5561	0.60447	0.64891	1.7942	0.041706	-2.1175	3.5703	-0.80559	0.28489	-0.53006	-0.54189	-0.10492	0.025076	0.080191	-0.62308	-1.2517	-1.7869	-0.19025	2.0681	-1.7433	-0.36558	-1.1487	-1.1572	-0.78423	-1.4535	-0.49376	0.92041	0.62694	-0.57543	-0.24583	1.6578	0.12512	0.80989	1.6184	1.5744	-1.014	-1.1417	0.60353	-0.30048	1.1885	-0.66076	-0.57333	-0.38306	-0.51967	-0.083656	0.01662
[truncated: 453 more rows]
[truncated: 10 more columns]
