# Supplementary material for: Emotion recognition based on customized smart bracelet with built-in accelerometer
Source: PeerJ. 2016 Jul 26;4:e2258. doi: 10.7717/peerj.2258 (PMC4974923; doi:10.7717/peerj.2258)
Supplement: Supplemental Information 1 [file peerj-04-2258-s001.zip › rawdata/w=3/foot/happiness-neutral/result.csv]

1	2	3	4	5	6	7	8	9	10	11	12	13	14	15	16	17	18	19	20	21	22	23	24	25	26	27	28	29	30	31	32	33	34	35	36	37	38	39	40	41	42	43	44	45	46	47	48	49	50
1.8301	-3.5517	4.3428	-2.5097	-2.0351	1.6708	-0.27463	-0.25098	2.3418	0.81685	1.1821	-1.5359	0.2151	1.1315	-0.087101	-0.83633	1.029	-0.02904	1.8238	0.50635	-1.5184	0.33026	0.47984	0.042241	0.078619	0.061558	0.066202	1.3419	0.72239	-0.88996	-0.62651	0.095177	1.2333	1.7492	0.3513	1.0786	0.50758	-0.84576	-0.15322	-0.70957	-0.20192	-0.07908	1.2376	0.23643	-0.81776	-0.97523	-0.31189	0.1683	0.18813	-0.5575
7.3423	-3.2677	5.9246	-0.29278	-0.26368	2.8357	-0.081318	3.867	-2.2394	2.8297	1.255	0.090382	1.3035	0.49456	0.55632	0.83585	1.2141	-1.1352	-0.33367	-0.6276	0.094466	-1.5203	0.095109	-0.37995	-0.11634	-0.13205	-0.65496	-0.91067	-0.17135	1.4573	-1.0906	0.93001	-0.90759	0.4101	-0.52737	1.8184	0.90656	-2.3194	-0.75676	0.25519	1.9082	1.161	-1.1358	-0.43179	1.0403	0.47416	1.659	-0.66224	-0.083133	-0.10898
4.5273	-2.7011	2.7661	-1.0806	3.5395	0.38553	-2.3173	1.4115	0.14394	0.65963	-0.34981	1.1727	3.6389	2.0255	-0.13726	-0.23545	0.69206	0.20187	0.55341	-0.79927	-1.5823	0.11965	0.89323	0.71879	0.10934	-2.3785	-0.81514	-1.4356	0.88452	1.2327	-0.31216	0.69207	-0.13807	1.288	1.3952	-0.44871	-0.03237	-1.5	0.025853	0.33624	1.4479	1.1926	-1.079	-1.7811	-0.68088	-0.31537	-0.44563	-0.67788	-0.76819	-0.95867
-4.2239	-2.3179	2.9663	-1.5099	-0.42008	-0.11826	-0.2121	1.9093	0.84005	-0.15852	0.81804	-0.063318	0.46913	-0.81669	0.66687	0.44019	-0.33634	-0.40861	1.1258	-0.64294	-0.46677	-0.22693	0.5697	0.34109	-0.57846	-0.2605	0.075807	-0.11058	0.39101	-0.27571	0.085	-0.82158	-0.18432	-0.086847	0.06798	0.043275	0.067067	0.65852	0.16706	0.034621	-0.25048	0.10802	0.6993	-0.67563	-0.16103	-0.15858	0.8777	-0.45449	-0.19945	0.070011
3.9377	-2.7228	-5.3364	1.691	0.15456	-0.48615	-1.5601	1.2308	-1.629	-0.51153	-0.18495	1.2784	0.50014	0.38499	-0.77999	0.3049	-0.11401	-0.61651	0.004115	-0.15864	-0.27075	0.023828	-1.0743	1.5262	-0.21298	1.0104	-0.75519	0.080633	1.1334	-1.8875	-1.0809	0.40755	0.62496	-0.31228	0.84265	-0.51966	-1.3177	-1.8437	0.48668	-0.045819	-0.030746	0.26969	0.98197	2.2562	0.39331	0.12774	-0.13131	0.27822	-1.4611	0.0093102
3.3861	-1.3465	-3.4452	0.43441	-0.47861	-1.2001	-2.1012	0.85238	-1.2237	-0.65925	-0.28227	1.3905	-2.0602	0.24378	-0.23756	0.1127	-1.189	-0.72415	-1.2446	-1.0567	0.33298	0.95178	-1.6845	2.2853	-0.0087037	-1.8598	0.19013	0.14499	0.13657	0.29894	-0.45244	-1.4734	-0.42695	0.65218	0.56938	-1.217	0.83546	-0.35454	-0.96552	0.81606	0.27392	1.1242	-0.3411	1.791	-0.2041	-0.51388	-1.0349	0.40769	-0.46805	-1.1028
4.3141	-2.5857	1.3419	0.49949	-4.0424	1.4601	0.73838	0.48627	-1.224	0.89408	0.5578	0.19573	-0.029716	0.067023	0.59044	-0.87227	0.10983	0.29024	-0.46805	-1.1396	0.47102	1.365	0.39624	-0.0025464	-1.1593	-1.1611	0.02701	1.2339	-0.68645	0.31632	-0.21539	-1.9085	0.095045	-0.96016	0.25981	-0.84501	-0.19742	-0.40956	1.0274	0.93239	-0.21493	-1.4452	-0.35216	0.29777	-0.76812	0.38837	-1.2757	-0.89708	0.81032	-0.10359
-5.7404	-1.9696	0.4567	-2.0176	-0.57911	-1.4915	0.088873	0.092533	0.53668	0.20762	0.27965	-0.94541	0.459	0.043525	0.93752	0.023936	-0.10207	0.45667	0.50038	-0.25159	0.13713	0.45484	0.084639	0.44061	-0.34391	0.31469	0.21576	0.0031367	-0.10504	-0.18098	-0.016656	-0.16516	-0.34952	-0.49389	0.3825	0.50828	0.3933	0.1094	0.15139	-0.41674	-0.017933	0.50888	-0.054691	0.22777	-0.91535	-0.55474	0.55572	-0.12449	0.094119	-0.17484
-11.261	1.4525	0.15453	1.7324	-0.024307	1.9132	-0.097764	-0.37218	0.10749	-0.31141	-0.26111	0.48588	-0.13375	0.3574	-0.67615	-0.026876	0.47946	0.20074	-0.54242	0.11428	-0.081282	-0.33087	0.012441	0.32873	0.18391	0.071545	0.31732	0.18798	0.47255	0.38405	0.21187	0.065545	-0.021138	0.080083	-0.53113	-0.32414	-0.20523	0.28089	0.31655	0.40541	0.2542	-0.20239	0.00033117	0.43643	0.53474	-0.082263	0.083489	-0.1895	-0.012039	0.20004
-11.4	1.672	0.069986	1.6531	0.12929	1.7586	0.26047	-0.14392	-0.3517	-0.11673	-0.88764	0.11669	-0.59046	0.2231	-0.67211	-0.76529	0.51231	0.23399	-0.44769	-0.1246	0.33475	0.11399	-0.16726	0.27949	0.66359	0.18583	0.67039	-0.49203	0.38681	0.20421	-0.099405	-0.23976	0.15374	0.077309	-0.22563	0.23999	-0.68744	0.47288	0.14051	-0.1366	0.11082	-0.020092	0.11236	0.04181	-0.1599	-0.057262	0.058031	-0.27739	-0.0092364	0.051991
-11.233	1.5874	0.3187	1.5648	0.22096	1.9181	-0.3707	-0.39339	0.068664	-0.56185	-0.39924	0.10824	0.0658	-0.41495	-0.33608	-0.14329	-0.56598	-0.11149	0.14707	-0.0069711	0.22084	-0.093595	-0.37169	-0.19018	0.12955	0.058224	0.19037	-0.22332	0.21701	0.20781	0.018609	-0.026395	0.049804	0.025137	-0.26511	0.06078	-0.45506	0.029332	-0.00068064	-0.10654	0.10439	0.022521	0.062454	-0.033433	-0.21928	-0.07877	0.057173	-0.063333	-0.051664	0.04787
2.3961	-2.8078	2.4303	-2.6705	0.815	0.94013	-0.98217	-1.0301	-2.6377	-1.4636	0.44493	2.7823	-0.83483	-0.59106	0.78964	-1.4372	0.83414	0.61424	0.18781	-0.4599	0.56751	-0.13	-1.3581	1.9286	0.66853	-0.48429	-0.69157	-0.88318	-2.3386	-0.15164	1.8392	-1.8395	1.1652	0.1719	-0.70323	1.3025	0.21083	0.0030344	-0.70688	-0.31583	-1.576	-0.18359	-0.76669	-0.030618	0.87103	-0.15222	-0.0041555	0.66534	-0.26834	-0.75696
3.669	0.019474	0.38432	-3.2349	-2.3291	0.64111	-0.62947	-3.4734	-0.88048	-1.0019	1.2734	0.30386	-1.2648	0.058787	-0.40402	-1.8702	-1.8303	1.8337	0.50398	-1.2214	-0.50819	-0.817	-0.3582	1.2914	-0.26905	-0.36628	0.66729	1.2304	0.3734	0.46511	0.97282	-0.50483	0.34914	-0.38387	-0.84558	-0.81983	0.24725	-1.1127	1.2106	-1.0588	1.0333	-1.1968	0.94839	-0.028092	0.20927	0.85221	-0.84509	0.89009	-0.23454	-0.14579
1.8784	1.671	-1.4124	-2.4775	-1.4287	-0.66049	-0.76622	-2.805	-1.2046	1.3751	0.67215	0.11859	-0.95214	0.3941	-0.95247	-1.704	-0.7776	1.5655	-0.68881	-0.16195	-0.52477	-0.84165	0.51472	0.70241	-0.54847	-0.58695	1.609	0.70273	0.063628	1.3416	1.1847	0.92935	-0.23217	0.095893	-1.9885	0.23675	0.084809	0.81586	0.02632	1.1946	0.60067	-0.92878	-0.093083	0.54975	-0.14294	0.58789	-0.1813	0.21983	-0.39426	-0.20595
-7.5084	-0.85379	0.11685	-0.42405	0.23141	-2.0698	0.2199	0.52104	-0.2513	0.093407	1.1024	-0.45959	0.68762	0.25394	1.4829	0.28898	0.59813	0.034469	-0.18661	0.62044	0.31831	-0.0034218	0.51016	-0.51871	0.11143	-0.058982	0.019477	-0.29955	-0.66889	-0.38108	-0.1966	0.35134	-0.17134	0.38429	0.055291	-0.16445	0.83334	-0.89255	0.26154	0.38234	-0.063024	-0.058862	-0.26142	-0.17021	0.54972	0.6724	-0.33098	0.51845	0.69953	-0.27709
1.5951	-0.39708	-1.1312	0.36554	-1.1936	-0.85102	-0.71856	-2.1065	0.5087	-1.5145	-0.031539	-1.6363	-0.87869	-0.18212	-0.14081	-0.0407	1.2731	-0.13725	0.1627	-0.24414	-0.31156	-0.76797	0.84023	-0.93297	1.54	0.73769	-0.86975	0.19449	-1.0993	0.25453	0.29037	-1.1688	0.43547	-1.0551	-0.73171	1.3625	0.50433	-0.28592	0.31108	-0.28292	-0.31961	-0.12631	-1.1269	-0.096693	-0.070059	0.4342	-0.30038	0.74317	0.24535	0.62868
1.9869	-0.58589	-0.87768	-0.49674	-1.925	-0.38334	1.8698	-2.3852	-1.6856	-0.2709	1.0395	-1.0476	-1.4826	-0.48454	-0.33077	1.8187	1.6343	-1.5654	0.51039	-0.88598	-0.21329	0.36901	-0.29956	-0.17854	0.71419	0.012086	-0.4286	1.0453	0.97298	-0.50443	0.92221	0.13623	-0.0012499	0.25956	-0.26209	0.16792	0.60798	-0.23614	-0.43556	-0.47841	-0.83202	-0.15127	-0.72583	-0.26917	0.60553	-0.016783	-0.32354	0.98584	0.16243	0.15813
1.3976	2.1399	-2.2771	-2.4253	-0.06758	-0.23938	1.8284	-0.74344	-1.7581	0.22791	2.1437	-1.4644	-1.6689	-0.069678	-1.1419	2.4248	-1.2248	-1.3629	2.1464	1.0305	0.75296	-0.40727	0.2944	-1.5952	1.5126	-0.60449	-0.75137	-0.28226	1.2941	-0.92847	0.12654	-0.19603	-0.56141	0.61185	-0.53371	-0.21176	0.10556	-0.27632	-0.22758	0.84063	-0.31187	0.098124	-0.88724	-1.3687	-1.1267	1.0274	0.25472	1.2218	-0.11151	-0.26612
-4.5771	-0.61599	0.23298	-2.0473	1.0581	-2.5491	1.4999	-0.5775	-1.6569	0.52167	0.54889	-0.30885	-0.64746	-0.039839	-0.92895	0.32569	-1.2592	-0.55042	-0.75877	0.084491	0.037899	0.19971	-1.1458	-0.60848	-0.39356	0.33661	-0.33224	0.62077	0.022806	0.047573	-0.12913	0.18771	0.56437	0.073575	0.10704	-0.025486	0.86317	-0.011005	-0.75245	-0.046067	0.353	-0.25793	-0.62838	-0.086254	0.70618	-0.23628	0.28001	0.15823	0.10788	-0.24901
6.5001	-6.0383	0.28635	0.78464	3.2375	3.9306	0.51424	2.4958	-0.095882	-0.57348	0.86235	-2.7355	0.17766	-0.9926	0.4175	-1.6059	1.0798	1.0782	1.1759	0.7997	-2.2245	-1.3213	0.049835	0.050634	1.3101	1.3259	0.67678	-0.012819	0.079447	-1.2087	-0.22775	1.7772	-0.073523	1.5208	-0.97902	1.429	1.2979	-0.68333	0.41032	-0.38133	0.95742	-1.3611	0.61063	1.2389	-1.5293	0.0062299	0.94171	0.37966	-0.14761	-0.14621
6.6855	-2.628	0.23357	-0.48426	5.1133	2.8975	-0.53553	0.66035	-1.2292	-2.9733	3.179	0.2996	-1.0277	-1.1868	-0.052047	-2.2333	1.556	0.43495	1.3697	-0.98872	0.75803	-1.7083	-1.5117	0.15973	0.019586	-1.901	0.025248	-0.76368	-0.46995	-1.6827	0.061809	0.99102	-0.73228	1.2261	-0.59671	0.98743	-0.62062	0.59416	0.019795	-0.62073	1.102	-0.18822	0.19574	1.4704	0.74876	0.068813	0.17669	-0.26044	0.38649	-0.92944
7.3628	-2.1438	5.0285	1.7586	0.0024621	0.38204	3.2789	-2.4513	-1.6023	0.78863	1.1691	-0.88566	-0.12989	-0.74855	-0.083039	-1.4407	-1.5602	-1.1643	1.393	0.91587	0.44806	-0.57783	-1.1072	0.03622	-0.13222	0.075309	-0.57775	-0.96506	-0.11135	0.78231	-0.31668	-0.081507	1.2653	-0.69989	-0.32076	-0.47345	-0.52194	2.9081	1.6204	0.75433	-0.22094	1.0527	1.644	-1.6652	1.2083	1.5218	-1.9717	-0.30587	-0.79658	-0.59797
7.4017	-2.234	0.38967	-1.2373	-2.6809	2.3477	5.5124	0.78844	1.6158	-2.2245	-3.2212	1.0423	-1.3531	1.3144	-0.84008	0.12839	-1.4757	-0.36101	-0.52179	0.56221	-1.0491	0.00029772	1.3243	0.9069	-0.85299	-2.2267	-1.0295	-1.7255	-1.0132	1.8687	1.1856	0.069195	0.03971	0.39015	1.5949	-0.94802	-0.9826	-1.2442	-1.2024	-0.18364	0.046978	-0.32705	-0.29798	-0.3985	-0.31362	0.49846	0.074104	0.079221	0.18834	0.59088
4.1431	-0.10085	1.118	-2.4708	-2.3719	0.71924	2.8587	0.40155	1.7216	-3.0683	-2.3598	-0.85595	-0.095659	0.82544	0.22794	0.10679	0.84098	-1.2023	-0.21705	-0.1126	-0.53788	-1.7094	0.18878	1.1678	-0.65557	-0.58659	-0.95732	-0.62969	0.83898	0.68925	-0.080127	0.96906	-0.61015	-0.40665	0.78341	-0.9084	-0.64887	0.11507	-1.8712	0.70444	1.0789	0.38105	-1.1199	1.5166	-0.12716	1.0381	1.1693	-0.1358	-0.46091	0.88864
4.7496	-1.619	1.1932	-0.82711	-2.8093	1.2591	5.2247	-0.055115	1.7499	-1.9443	-1.0957	0.2393	-1.3226	0.17226	0.045086	-0.41833	-0.57754	-1.4298	-0.82376	-0.29644	-0.20592	-1.5834	-0.4209	0.40705	-0.97073	-1.915	-0.56384	0.27092	-0.30986	-0.021157	-0.46787	1.301	-0.067118	1.0307	-0.23301	-1.6131	-1.2949	0.56703	0.32981	-0.24374	-0.29016	-0.44305	-1.0865	0.84773	1.3066	-0.28069	-0.45252	0.75412	-0.3483	0.73672
-6.3332	-2.3808	0.43786	-1.3907	0.028869	-1.354	0.15714	0.40871	0.40983	-0.76427	1.1613	0.12238	0.5006	0.045161	0.79832	0.097832	-0.23006	0.6211	0.12324	0.29629	-0.22457	-0.12127	0.28332	0.25078	-0.4759	0.29288	-0.22446	-0.56243	0.23548	0.10516	-0.17614	0.23879	-0.34077	0.092845	0.35605	-0.05963	0.051841	0.50971	0.6087	-0.075765	-0.30971	0.31121	0.83482	0.65509	-0.3328	-0.04945	-0.32285	-0.17312	0.068571	0.51885
4.3332	2.598	-0.34279	1.0427	0.14383	-2.4466	-0.14967	0.33059	-0.91018	0.78224	0.86246	0.90235	0.23517	1.6093	1.6579	0.42288	0.48947	1.5845	-0.0066992	-1.4285	0.81481	0.35803	1.0935	0.55409	1.7324	-0.73622	-0.63946	0.51897	0.19329	0.26457	-1.0856	-0.24547	-0.28419	1.0596	0.95407	0.1762	0.8315	-2.5346	0.74738	0.15956	0.54755	-0.767	-0.47236	-0.71492	0.42809	0.15651	0.5343	-0.054999	-0.092803	-0.74869
0.4079	0.30565	-2.2363	-0.93932	-1.3701	-1.2368	-0.53237	0.49409	-0.66589	0.12376	-1.178	0.036075	0.78465	0.75031	0.051885	0.077199	0.39249	0.13978	1.3772	-0.60572	-0.1721	2.9041	0.49215	0.55893	-0.11175	0.23204	-1.0973	-1.0686	-0.9617	-0.45229	0.39398	0.51358	-0.55532	0.30681	-0.59122	0.5119	0.32607	-0.51074	-0.59058	-0.7399	0.085094	0.97046	0.10219	0.55386	0.89654	0.26237	-0.15746	0.016653	-0.27571	0.61686
0.12866	0.073475	-2.1747	-1.0189	-1.482	-0.96001	-1.0166	-0.10042	-0.98602	-0.24855	-0.84284	-0.19914	1.0786	0.9598	-0.94903	-0.6723	0.46398	0.11996	1.6541	-0.25716	-0.092425	1.7472	0.9334	-0.98379	-0.55245	1.2189	-0.7189	-1.4902	-0.94527	-0.45431	1.1158	-0.052348	-0.071822	0.059213	-1.1117	-1.2886	0.21588	0.63627	0.99909	0.12342	0.47116	-0.1561	0.52941	0.081135	0.55522	-0.11997	0.82438	1.1447	-0.083993	-0.90084
-5.8718	-0.18406	0.63787	-1.272	0.41383	-2.4271	-0.20794	-0.087873	-0.85852	-0.57459	0.26343	-0.76267	-0.095794	-0.35164	0.23212	-0.035355	-0.53071	-0.26161	-0.065406	0.2056	0.23363	0.067839	0.16025	-0.21798	-0.42087	0.40791	0.35719	-0.40064	-0.1867	0.15507	-0.54448	-0.33325	-0.10317	0.063768	-0.14578	0.34733	-0.30497	0.12664	-0.30417	0.11136	0.035896	0.35433	-0.37259	0.20408	-0.16361	-0.15881	0.0076261	0.34494	0.04889	0.086763
4.261	-1.3593	-1.376	4.0931	0.45693	-1.9377	-0.34023	0.76603	0.75026	-0.010825	-0.61553	-0.77057	1.0787	-1.1561	-0.6576	-1.2602	0.58976	-0.35629	0.84414	-0.88861	-1.5635	1.6551	-0.44931	0.51292	-1.0137	-0.36489	0.29066	-0.28839	0.36188	-0.79348	0.042605	0.67675	0.36864	-1.0871	-0.18372	-0.53545	-0.10007	-0.32371	-0.83638	-0.096414	0.035988	-1.168	-0.68939	-1.0142	0.015311	-0.14936	1.0555	-0.52737	0.15619	1.0449
5.8241	1.2882	1.6915	4.5802	-0.40966	-3.9527	-0.80189	0.96476	0.029466	-0.21982	-1.2203	0.051959	-1.1798	-0.62794	-1.0008	-0.096943	0.87566	-0.56425	2.1963	-0.71742	-1.0579	1.1657	-1.5437	-0.081896	0.58541	0.048616	-0.6024	-0.5719	-1.8485	-0.010662	-0.33056	-0.052018	0.23895	0.99712	0.13014	-1.4603	-0.63202	-0.51641	-0.36982	-0.41095	1.5464	0.39397	1.3514	-0.96578	0.88064	-0.14502	-0.33332	0.42302	0.14208	0.3296
3.2486	-1.0096	-2.1156	0.42773	1.8924	-0.98965	-1.0511	2.2701	-0.1943	0.50843	1.0945	-0.11215	-0.70178	0.70988	1.1033	-0.19608	-1.0775	-0.10959	0.18391	-1.1743	1.3244	1.2069	-0.024066	0.60698	1.1205	0.92288	-2.1261	-1.2695	0.47497	0.76365	-1.7777	0.78169	-0.96707	1.2695	0.36736	-0.31481	-0.90837	-0.17886	-0.18084	1.2133	2.1558	1.7933	0.25326	-0.39666	0.88934	0.30155	0.12206	0.97397	-0.75771	0.28582
-0.84062	-2.72	1.808	0.65713	2.3	-2.0593	0.0014772	0.98188	0.40267	-0.31344	1.027	-0.029113	-0.0048799	-0.10741	0.56499	0.077165	-0.24558	0.098873	-0.74198	-0.13079	0.61755	-0.17451	0.66206	0.026559	-0.02366	-0.3088	0.29775	0.25936	-0.42791	0.40034	-0.12224	0.062812	0.25111	0.084142	0.92657	0.86578	-0.10855	-0.90572	-0.051547	0.28187	-0.04429	-0.17297	0.12266	0.53435	0.21093	1.1646	0.92736	0.46072	0.081617	0.12447
8.4358	1.4556	-1.1579	0.31028	-1.5513	0.2726	-4.2374	2.6913	0.53095	1.2336	0.25522	1.2825	-1.2581	-1.1612	1.3694	2.1628	0.58148	1.0739	1.2456	-0.64731	0.3373	0.055596	-1.3114	2.0398	0.95779	1.5077	-1.572	-0.33354	1.7564	0.00025365	-2.0533	2.1057	-0.2913	1.8312	0.54219	-1.8944	-0.33663	1.1042	1.0162	1.341	-1.4489	-1.4532	-2.9269	-0.24394	0.23076	-0.11701	0.81671	0.62654	-0.040463	-1.4575
8.7551	0.52292	-5.0184	1.5951	-0.53009	0.35293	-1.3578	0.82829	0.78641	0.99526	-0.28518	3.3734	0.52123	-0.2655	2.3071	0.8131	-0.43711	0.30153	-0.54215	1.862	-0.63866	-2.9029	0.13754	-0.10289	1.0885	-2.5709	-1.5224	0.063147	1.6778	0.28668	0.1549	1.4956	0.79084	0.51711	-0.65637	-0.29229	0.86486	2.8339	0.26084	-0.84597	0.62833	0.25914	0.86365	-1.4196	0.18118	0.45326	1.2625	0.49603	-0.34573	0.47702
5.7666	1.031	-4.6133	-0.28077	0.32738	0.45613	0.41856	1.2574	-0.49652	0.76431	0.0094644	2.024	1.4834	-0.5685	-1.0986	1.5084	-0.58963	-0.63002	0.36319	-1.2141	-0.17956	-0.45326	0.48837	-1.1772	1.0014	-0.071234	0.19987	2.0769	0.40752	-1.2	0.052008	1.6575	-0.47711	-1.1983	-0.46771	1.9368	-0.5848	0.21519	-0.67804	0.19555	-0.40995	0.94324	-0.33198	0.4634	0.52696	0.27493	-0.1086	-0.45036	-1.201	-1.1992
-5.0211	-2.2287	-0.49519	-1.9976	2.1995	-1.8255	-0.65971	0.68117	-0.37704	0.23636	-1.3287	-0.76902	-0.21896	0.04103	0.18563	0.34721	-0.39061	-0.27434	0.14462	-0.8266	-0.30897	0.25612	-0.032849	-0.071456	0.11538	0.038586	0.10244	1.0448	0.65708	0.25755	-0.88844	-0.26661	-0.56115	0.54673	0.63682	0.46876	-0.58065	0.23685	0.46627	-0.59493	0.41201	-0.6692	-0.75872	-0.1395	-0.72673	-0.75967	0.24903	-0.088913	0.25877	0.41391
6.5724	-2.3353	5.2332	1.8152	-1.1984	0.51139	5.5382	0.49594	0.15557	2.1386	-1.784	0.66504	0.92562	-0.93246	0.78785	-1.066	-1.5944	0.15415	-0.98964	0.69322	-0.61863	1.5671	0.00027998	0.84603	-0.77386	0.37289	-0.73257	-0.21785	-0.20168	-1.0021	0.11873	-0.71164	1.1744	-0.21813	-0.23271	0.36804	-0.10447	0.12831	0.62386	-0.10162	0.45118	1.6034	-0.20791	-0.43503	0.16672	0.092796	-1.589	0.23225	-0.092514	-0.58704
1.161	-0.02333	1.2165	-1.1407	-1.5346	0.76107	0.087392	-0.76985	-2.3268	0.73009	-0.28377	-0.0043203	0.14277	-0.8961	0.96721	1.1167	1.1043	0.58082	0.84901	1.1341	-0.31407	-0.12028	0.72305	-0.65163	-0.20722	-0.026607	0.84826	-1.2331	-0.2545	-0.31793	1.0226	0.58165	-0.4738	0.024876	0.68989	-0.17203	-0.11637	-0.17403	-0.5015	0.33176	0.33217	0.35857	-0.22912	1.1394	0.38242	0.25581	1.7537	-0.30386	0.37505	0.48879
0.56423	0.11699	1.1207	-2.1168	-1.6759	0.30353	-0.018651	-0.79533	-0.67365	-0.18771	0.21259	0.071657	0.050175	-0.3397	0.92493	0.12227	0.57155	1.0749	1.7149	-0.074305	-0.30589	0.038556	0.18368	-0.93001	0.50034	-0.68172	0.14186	-0.74336	-0.16902	1.1683	0.89999	0.95981	0.43266	-0.30709	0.85046	-0.014611	-2.031	0.22882	-0.89028	-0.47074	0.446	-0.057952	-1.9086	0.36508	0.013502	0.28184	0.26006	0.1905	0.78268	-0.21847
8.9845	-3.4395	0.28891	4.6363	2.1635	1.2391	-0.57675	0.3374	2.1835	1.3294	-0.78007	-0.98238	-2.3536	-1.069	-0.5734	2.8195	-1.1967	1.2262	0.23637	-2.3153	-1.8996	2.2381	0.63064	3.1886	-2.2148	0.3402	1.636	-0.95271	-0.78293	4.4656	2.7363	0.53429	0.7234	-1.9129	2.7191	0.54438	0.84874	-0.63593	-0.20313	-1.4841	-0.33639	-0.4812	1.4926	-0.25694	0.7091	-0.38855	1.2068	1.0071	0.88407	0.19875
1.8494	-2.1495	-3.9226	0.98185	0.090066	-0.37178	-1.9227	-1.0753	-0.70349	-0.25948	0.73105	-1.3177	0.87801	-1.1262	-0.67792	-0.30627	-0.033314	-0.094939	-0.22166	-1.8622	0.6159	0.94215	0.1965	0.23435	1.167	1.0227	-0.036567	0.44411	1.9066	0.70406	-0.045635	0.86865	0.65912	-2.9509	-0.62752	0.69127	0.67238	-0.25248	0.25735	-0.94739	0.50767	1.6731	0.44989	-0.53781	-0.077119	-0.054849	-0.3258	1.2421	-0.093264	-0.44338
4.5902	1.0907	-0.29197	-1.9253	-4.163	1.8156	2.8027	-0.59056	-0.089232	0.92435	1.2498	1.1293	2.2681	1.3601	-1.2029	1.5274	0.028808	-0.47504	0.24522	-1.9925	0.98197	-1.2873	0.16694	1.3937	-0.25309	-0.61651	1.2793	0.66879	0.43379	0.33758	0.58661	0.35517	-0.35647	-1.1379	-0.087117	-1.3826	-1.2516	0.59159	-0.11189	-0.48178	-0.10217	-0.62807	0.39503	1.1299	-0.19072	0.6777	-0.53395	1.4689	-0.22318	-0.6916
-4.2167	-0.39588	1.0328	-3.1453	-0.35156	-1.4683	1.9158	0.11841	0.85962	-0.4515	0.77966	0.80821	-0.34557	0.34647	-0.16324	1.131	-0.79359	-0.064441	-1.5545	0.64022	-0.11036	-0.19662	0.065217	0.064305	-1.0901	0.19124	0.14083	0.1139	-0.30881	0.12677	-0.12685	0.23882	-0.077682	0.20002	-0.037484	-0.059453	0.13549	0.67899	-0.67708	-0.63677	-0.63333	-0.16811	-0.095837	0.70664	-0.10456	-0.56345	-0.38446	0.51269	-0.23402	0.045162
13.171	-2.2027	3.4737	7.0355	3.4672	-0.76014	2.1866	-4.1081	3.1925	-3.0972	1.2346	-0.46943	0.24341	1.0317	0.26264	-2.3699	-0.50984	-0.18562	0.76775	0.02222	-1.8785	2.7088	1.3279	-0.046817	0.74623	-0.51713	0.86022	0.59169	0.90534	-0.91234	0.86987	0.45224	-1.3476	-0.031624	-2.1564	1.2959	-0.24499	0.8312	-1.4517	0.012112	-0.37559	-2.0428	-1.1577	-0.75881	-0.74648	-3.8245	-1.4022	0.29601	0.050082	0.93162
7.4592	-2.1243	-0.12848	0.31953	1.9345	1.5711	-1.3223	-0.88987	-1.0725	-1.0363	0.29012	-2.056	1.0841	-0.1635	0.65114	-3.4469	0.93573	0.79134	-0.22897	0.72293	-0.28061	0.25094	-0.067586	1.2478	-0.62692	1.0188	0.81372	-1.6481	0.99887	-0.086627	-1.2253	1.5118	0.83625	-0.22076	-0.30517	-1.8813	0.87474	-0.93584	-0.43867	0.9804	0.17445	-0.13656	-0.95945	0.55017	0.10973	-1.0557	0.76921	0.32926	0.61145	1.5216
6.8013	-1.3422	0.73875	-1.6988	0.24191	0.53776	0.21601	-2.3078	-0.3327	-0.036052	-1.367	-1.7685	0.37766	0.045946	0.38298	-1.8924	-0.29997	-0.073645	-1.3163	0.43886	-0.29994	-2.9514	-0.34631	-0.96014	0.14695	-0.35684	-1.5611	-0.58198	-0.072102	1.5478	0.17498	0.85747	1.3247	-0.30223	1.9761	1.1631	-0.71959	0.48258	-0.4202	-0.60626	0.91993	-0.81271	-0.85671	2.1532	-0.75809	0.22205	-0.97443	0.24064	-0.13706	-0.58776
-11.204	1.7777	0.24741	1.7125	0.269	1.7236	-0.040376	-0.23611	-0.26576	0.20572	-0.36403	0.20787	-0.32684	0.48549	-0.21784	-0.071744	0.6127	0.18908	-0.55797	-0.13139	-0.096956	0.23373	0.17621	0.12372	0.15095	0.14673	0.030598	-0.36278	0.03675	-0.22319	-0.16537	0.022762	-0.078966	-0.019722	0.040163	0.0085362	0.058376	-0.040513	0.13107	-0.16813	0.010576	0.10926	0.079182	-0.23863	-0.23281	0.25053	0.03901	-0.075153	-0.19541	0.14008
-11.229	1.5184	0.20978	1.4656	0.31091	1.6745	0.24151	-0.12056	-0.151	-0.10121	-0.47552	0.069742	-0.22909	-0.16208	0.052104	-0.29459	-0.22718	-0.029574	0.049854	-0.24696	0.28075	0.30582	-0.45801	-0.47086	0.12361	0.062332	-0.34006	-0.16635	0.050515	-0.11512	0.035413	0.078909	0.16531	-0.011304	0.22665	0.087164	0.26265	-0.14745	-0.09745	-0.16898	-0.014491	0.1677	-0.055093	-0.24456	-0.42344	0.20933	-0.085346	0.086576	-0.24893	-0.088764
-11.281	1.471	0.20787	1.5113	0.29227	1.7064	0.07901	-0.13518	0.18842	-0.15659	-0.18568	0.26513	-0.079643	0.02586	0.0049339	0.019333	-0.078748	-0.0052697	-0.0035099	-0.10093	0.060172	-0.072275	-0.33652	-0.26645	0.00959	0.066778	-0.46087	0.12541	0.17924	-0.024426	0.10732	0.17774	0.090071	-0.10335	-0.013267	-0.17235	0.24734	-0.17142	-0.089633	0.015964	-0.0474	0.12806	-0.049668	-0.037725	-0.10877	-0.029002	-0.14074	0.074707	-0.17975	0.039742
-0.041046	1.779	-1.8577	-1.5274	-1.5827	0.16664	1.2727	-0.34355	-1.3948	0.25606	1.2874	-0.76711	-1.7499	0.32091	-0.58442	1.7991	-0.68781	-0.54466	0.13061	0.39418	0.24682	-0.2594	1.3067	0.4436	0.9614	-0.69146	0.80747	-0.32991	0.13142	-1.1706	0.14798	0.076784	-0.40715	-0.11772	-0.5428	-0.65933	-0.1021	-0.24599	-1.529	-0.42413	0.1188	-0.17436	-0.3199	-1.2898	-1.2461	0.34251	-0.043108	1.0947	-1.212	-0.94449
2.9384	0.35724	-2.3036	0.21219	-1.3361	0.098577	1.2571	-1.5014	-0.59138	0.57957	0.12549	-1.0084	-1.3254	-0.95756	-0.10561	1.8072	-0.13493	0.34076	-0.76896	-0.75273	-0.4119	-0.011975	0.30311	1.4513	-0.38385	0.34228	0.13752	-0.47061	1.5025	-1.2205	0.26187	-0.79668	-1.5055	-1.1141	0.47593	-1.6221	0.21193	-0.75837	0.89681	0.10729	0.65281	-0.11721	-0.27471	-0.10009	-0.034958	0.99492	-0.55287	0.59905	0.2042	-0.45621
3.6619	-2.4159	-0.62422	0.97089	-2.3421	0.71633	-1.1923	-1.8211	-2.4567	-0.36761	-0.029678	-0.2141	0.85623	0.37917	-0.2137	0.053609	-0.66756	-0.32674	-0.72604	1.0907	-0.514	0.25456	0.24206	1.4216	-0.62085	0.056052	-1.1794	0.83584	1.1831	0.32267	-0.43057	-1.413	-2.4476	-0.88986	0.64519	-0.38038	1.1877	-0.63051	0.96479	0.60212	0.4779	0.87773	0.41982	1.4421	0.7811	-0.9838	-0.6863	0.14985	-0.038493	0.50062
-4.8529	-1.7525	1.0415	-1.655	0.51128	-1.9867	-0.38535	-0.25441	0.035159	-0.069175	0.38804	-0.28663	-0.013293	-0.19848	0.33386	-0.10375	-0.37403	-0.075933	0.47439	-0.29886	0.62705	0.17796	-0.32434	0.42292	-0.46553	0.41412	0.27399	-0.72582	0.18813	-0.081355	0.25577	0.070056	-0.21325	-0.23237	-0.093291	0.017011	0.024883	0.33776	0.014246	0.27633	-0.39404	0.69946	0.39044	0.20714	-0.51865	-0.3554	0.61502	-0.0063036	-0.39718	0.28426
3.1717	1.6773	-2.3611	-1.435	-0.4102	-0.25225	3.8947	1.7198	-0.25167	0.78542	0.18177	0.86913	0.91218	0.39009	-1.6102	0.67791	-0.26273	0.85561	-0.031302	-0.73553	-1.3844	-0.24598	-0.41359	-0.58653	-0.087897	-0.92271	0.61847	2.1087	0.38902	-0.12651	1.4712	0.82588	-1.0358	0.1781	-1.7085	-0.46197	-0.36158	-0.38684	-0.85617	0.38918	0.082507	1.1709	0.52586	0.38486	0.25218	-0.48705	-0.95118	0.27499	-0.61627	-0.22665
2.7564	2.8378	-1.8252	-2.024	-0.085809	-0.4253	2.9554	1.4477	0.26596	0.58085	-0.32536	-0.21417	0.14348	-0.27957	-1.3994	0.40684	0.063659	1.0515	-0.15818	-0.57288	-0.83764	-0.14043	-1.6009	0.43606	-1.3371	-0.57207	-1.1718	0.15231	0.11189	0.50608	0.15512	1.0385	-0.015852	-0.60664	-2.3501	1.0705	0.060596	-0.54833	0.059594	-0.24699	-0.7554	-0.15972	0.38375	-1.0233	0.64515	-0.10726	-0.63527	0.24971	0.86078	-0.96772
0.056095	0.28435	-2.2425	0.3332	-0.68484	-0.72938	-0.66423	0.37113	-0.10987	0.33015	-0.81652	0.5333	0.23663	0.0021459	-0.038794	0.45205	-0.74891	0.24977	0.53346	0.5162	-0.96936	0.47012	0.11598	0.7153	-1.3721	0.44208	-0.076678	-0.48129	0.41605	-0.13222	-0.38695	0.54136	0.56822	0.73884	-0.89715	-0.22712	-0.75285	-0.53012	0.55751	-0.64648	-1.7163	-0.54347	0.45798	-0.45824	-0.30312	0.38327	-0.22044	-0.12626	0.61368	-1.4384
-5.879	-0.58209	0.15604	-1.4665	0.46773	-1.7423	-0.26333	0.34861	-0.32539	-0.4137	-0.56675	-1.1861	-0.066005	-0.37325	0.4871	0.38275	-1.0763	-0.004991	0.39717	0.09185	-0.052277	-0.05157	0.17155	0.063268	-0.36331	-0.20759	0.50269	0.011154	0.0030723	0.38987	-0.53777	-0.41881	-0.55875	0.25529	-0.099448	0.069724	-0.87379	0.22467	0.090957	0.065396	0.20581	0.1188	-0.050022	-0.092317	-0.22912	-0.49146	0.6407	0.03251	0.14996	0.0067368
5.4711	-0.50479	-2.9519	-0.83118	-1.0352	1.0437	0.96049	1.0408	0.45618	0.83095	-0.33138	-0.24142	0.4676	-1.6823	0.15136	-0.8933	1.3584	0.6187	-1.0049	1.0839	-1.1445	-0.20191	-1.7518	-2.239	-0.40704	0.28727	2.483	0.32576	-0.48817	-2.8183	-0.075372	0.42061	1.7236	-1.0409	0.63227	0.51567	-0.22477	1.3255	1.0829	0.41298	0.54121	0.98727	-1.0519	0.53599	-1.3496	1.6495	0.68818	0.65786	1.1046	-0.60574
3.6773	-0.15857	-1.5969	-0.074296	-0.76383	-0.9242	2.4637	0.61018	-0.54569	-2.3226	-1.5025	0.33328	-0.36454	-1.5802	-0.62661	-0.9717	0.67876	-0.018636	-0.56661	-1.0135	-0.068792	-0.056146	0.45758	-1.8268	1.3944	-0.30921	0.032967	-0.6429	0.43947	-1.2898	-1.6909	1.6727	0.15614	-1.7734	-0.76611	1.5175	1.1336	0.12842	-0.0117	0.10197	-0.14289	-0.081825	-0.62507	0.15337	0.5364	-0.52838	0.48955	0.88937	0.35048	-1.2843
3.3609	-0.28621	-0.14631	1.1242	-2.4269	-1.4153	2.5591	0.93833	-1.7729	-1.0395	-1.6594	0.25923	-0.15821	-0.35734	1.058	-1.2611	-1.0189	-0.18355	0.47054	0.0076588	-1.1096	0.33409	0.054753	-1.0837	-0.18012	-1.0879	1.1648	0.20305	2.3356	-0.53649	-0.79327	1.331	1.2336	-1.4739	0.28049	0.056344	0.7788	-0.41496	-0.85199	-0.55894	-1.1132	0.032688	0.27705	0.25167	0.55635	0.82917	-0.12083	0.63054	-1.0713	-0.80888
-4.8023	-1.6777	-0.40072	-1.7546	0.76975	-2.3378	1.0548	-0.31142	-0.61626	-0.9267	0.60185	0.2865	0.75914	0.19713	0.11448	0.4381	-0.84385	-0.12046	-0.46475	-0.038413	-0.21545	-0.16999	-0.44829	-0.41269	-0.30856	0.46166	0.014006	0.23461	1.028	0.38058	-0.18874	-0.022728	0.21123	0.08491	-0.52961	-0.22939	0.92197	-0.40646	-0.26422	0.37121	0.023105	0.52993	-0.32117	0.14843	-0.44232	-0.22716	-0.15987	-0.15337	-0.18894	0.61606
-11.066	1.4502	0.4176	1.5733	0.23477	1.7179	-0.81094	-0.76338	-0.080398	-0.031264	0.066556	0.027234	-0.031378	-0.022415	-0.16205	0.23283	-0.26493	-0.12722	0.19762	0.0084189	-0.15631	-0.046714	-0.054527	-0.36704	-0.31452	0.070545	-0.57087	0.27399	-0.059366	-0.042944	0.031348	0.10663	-0.050127	-0.17305	0.090166	-0.22991	0.56162	-0.30216	0.052151	0.10858	0.081844	-0.021047	-0.068224	-0.014208	-0.11203	0.11277	0.043361	0.09746	-0.13663	0.041807
-11.13	1.5557	0.31514	1.4974	0.20678	1.4164	-0.21343	-0.52196	-0.26113	0.27337	-0.1032	-0.25124	-0.45085	0.020649	-0.26079	-0.25824	-0.22547	0.012567	0.19961	-0.15335	0.14225	-0.0030173	-0.39005	-0.45787	0.19305	-0.0083297	-0.51196	0.2714	0.28065	0.15326	0.064676	0.091119	0.10932	-0.11177	0.14304	-0.062416	0.29816	-0.25268	0.024176	0.07062	-0.011237	0.067347	-0.08826	-0.14389	-0.16035	0.056085	-0.029008	0.16693	-0.11996	-0.036931
-11.188	1.4516	0.14306	1.4299	0.14445	1.5398	0.15272	-0.40386	-0.36351	-0.47212	-0.83774	-0.034681	-0.32929	-0.29433	-0.44934	-0.2789	-0.42106	-0.066119	0.30834	-0.17564	0.18192	0.013103	-0.80719	-0.40062	0.17265	0.12674	-0.30296	0.12924	0.21667	-0.020166	0.22838	-0.015999	0.32777	-0.22503	0.085365	-0.097964	0.34341	0.018205	-0.2286	0.059587	0.045153	0.050116	-0.18196	-0.043332	-0.25893	-0.069602	-0.071783	-0.021299	-0.10083	-0.10291
-11.037	0.72916	-0.0092692	0.91487	0.10661	0.46256	0.22443	-0.48165	-0.47838	-0.1018	-0.21144	-0.30247	-0.058377	-0.32561	-0.21556	0.12058	-0.53662	-0.069632	0.58723	-0.010867	0.0087507	-0.11169	-0.58937	-0.36825	-0.34759	-0.0014388	-0.36826	0.13329	-0.23396	-0.020423	0.32485	0.11472	0.0069064	-0.18784	0.097046	-0.14559	0.34459	-0.081588	-0.29129	0.012187	-0.14806	0.1856	-0.16738	0.11167	-0.14863	-0.22665	0.0033037	0.18313	0.005574	-0.18288
-11.321	1.6208	0.27366	1.6941	0.17377	2.2835	-0.63004	-0.503	0.26388	-0.98889	-0.23809	0.40583	0.54057	-0.46164	-0.39751	0.29533	-0.59006	-0.2407	-0.16415	0.21304	0.0095696	-0.20085	-0.22244	-0.027162	0.072043	0.079071	0.39592	-0.45552	0.33939	0.32839	-0.0085771	0.028084	-0.039471	0.12454	-0.5607	0.03486	-0.73822	-0.049079	0.1649	-0.065983	0.16719	-0.017028	0.14864	-0.047973	-0.035991	-0.0010213	0.14986	-0.15689	-0.095026	0.14085
-11.306	1.4715	0.36117	1.4982	0.37501	1.9249	0.0068167	-0.17553	0.21659	-0.26354	-0.29574	0.24854	-0.059098	-0.24948	0.32907	-0.19828	-0.3749	-0.048534	0.24541	-0.16449	0.3731	0.032929	-0.37862	-0.51689	-0.22436	0.12754	-0.5606	-0.13939	-0.1195	-0.27796	0.24571	0.19642	0.097839	-0.21063	0.24588	-0.10632	0.26147	-0.12377	-0.26611	-0.18176	-0.15054	0.16931	0.023037	0.12714	-0.42561	-0.079286	-0.15455	0.1454	-0.18084	0.021671
-11.269	1.4814	0.32989	1.4231	0.37606	1.7342	0.32248	0.21766	0.75397	-0.039575	0.13292	0.40473	-0.23912	0.042154	0.829	-0.4761	-0.16637	0.047761	0.17842	-0.16157	0.64069	-0.046624	-0.34251	-0.72342	0.024897	0.066575	-0.91753	0.30643	0.13949	-0.096059	0.19347	0.33421	0.25238	-0.081703	0.37429	-0.23167	0.74469	-0.27645	-0.15992	0.16301	-0.11731	0.067735	-0.067669	0.28577	0.0075409	0.09109	-0.35338	0.22179	-0.12249	0.01805
-11.109	0.76207	0.20255	0.97013	0.24166	0.78414	0.056025	0.10124	0.60319	-0.49575	0.48162	0.34662	0.5569	-0.19121	0.92053	0.46321	-0.37696	-0.12552	0.21382	0.2451	0.16833	-0.11388	-0.0097713	-0.38539	-0.56052	-0.026512	-0.54951	0.0011149	-0.35553	-0.27757	0.09632	0.26331	-0.028806	-0.024444	0.11107	-0.26573	0.61588	-0.36555	-0.11764	0.14004	-0.11974	0.067411	-0.075365	0.23204	0.20306	0.069545	-0.16815	0.24934	0.051876	-0.0054581
7.0482	3.9912	-1.6547	-1.7802	1.1329	1.4145	0.45806	0.34937	-0.096032	-1.2886	-1.3369	2.4255	-2.2501	-1.5353	3.8205	0.20748	-0.3895	0.74273	0.3719	1.6595	0.96152	2.5746	0.30683	0.72929	-0.011555	2.861	2.3582	-0.36908	0.57481	-0.4651	1.4877	2.06	-1.5205	-0.073398	0.03815	1.4463	-0.98607	-0.18401	0.25443	-0.61338	-0.51214	0.076151	0.074996	-0.8629	0.69325	1.6762	-1.0059	-0.39165	-0.3632	-1.6366
9.217	5.6093	-0.81094	-0.86364	0.36723	-0.4045	0.72475	-0.23034	-0.69201	-1.781	-1.6002	3.6672	-0.67069	-1.0485	4.1826	-0.8427	0.37805	1.5047	0.84216	1.8593	1.4681	1.6203	-0.32003	-0.37657	-1.4363	1.2347	3.0455	0.9241	1.9101	0.1901	-1.0518	-0.79075	-2.0297	0.10623	1.0761	0.98601	1.1081	0.04807	0.76945	-0.45538	-1.2316	-0.75201	-0.44086	-0.46226	-0.061162	-0.097212	-0.59644	1.1494	0.2512	-0.022369
9.2834	2.2116	0.093167	-2.5612	1.6571	2.4754	1.3854	-2.9032	0.83726	-0.52645	-1.1669	0.76817	0.41542	-1.5212	1.6489	-0.20978	0.55643	2.038	0.43803	1.0242	3.7039	0.39099	2.7004	-0.16078	-0.11499	0.95421	0.51454	1.1438	-0.84533	0.019404	-2.1396	-1.8728	1.3464	0.721	-0.32229	0.061836	-0.050191	-0.62612	-0.26832	-0.15353	0.99203	0.1081	-0.95344	1.4041	0.01877	1.6344	-1.2823	0.056562	-0.090196	-0.067775
-1.2433	-1.5034	2.5652	-3.6593	2.4566	-0.079286	-0.42942	0.42914	0.61139	0.80413	0.059745	0.49944	-0.7328	-0.10813	0.74391	0.26288	-1.0416	0.5403	-0.86291	1.5909	1.777	0.34233	0.47962	-0.87088	-0.85741	0.42821	0.24967	-0.40272	-0.19909	0.46738	0.55273	0.18401	0.16046	-0.02825	-0.54588	-1.011	-0.051858	-0.056479	0.10391	0.88516	-0.54355	-1.061	1.4751	0.0622	-0.072414	0.25874	0.046702	-1.4239	-1.0764	0.75078
-1.9058	-0.95972	-1.9398	-0.20291	0.08835	-1.4473	-0.58125	-0.16734	-0.82919	0.46227	0.11514	-0.25035	-0.46291	0.47819	0.42772	-0.081744	-0.0014078	-0.39339	0.71953	-0.55208	-0.72976	0.52289	-1.4387	-0.3382	1.0207	-0.31175	0.69702	0.3722	-0.24843	0.51158	-0.41367	-1.1472	0.19134	0.36735	-0.22365	-0.54473	0.62344	-0.63745	-1.2813	0.8192	0.4844	0.68594	0.50888	0.56372	-0.043102	-0.52595	-0.79332	-0.017457	0.2288	-0.70717
3.1758	2.0058	-0.96301	-0.38723	1.8733	-0.68331	-0.12432	0.72908	-1.2495	1.061	0.60685	-1.5712	-0.25431	-0.97994	-1.5691	-0.059703	-0.83633	-0.43878	2.1812	-1.2933	0.037051	-0.09763	0.050173	0.79298	-0.89657	1.1827	-0.52156	-0.12152	-0.21011	-0.099272	-0.62954	0.48488	-0.15458	0.46491	-0.58272	-0.46972	-1.1328	-0.63468	-0.31149	0.34649	0.36361	-0.29392	-0.70906	0.01019	-1.3869	1.1494	-0.55251	0.043252	0.80271	-0.26071
3.18	1.4358	-1.1723	-1.0795	3.0354	0.015065	1.6895	0.1565	-0.26	1.0125	0.71295	-0.36115	-0.24007	-1.5853	-0.1987	-1.1328	-1.5583	-1.1814	1.0071	-1.1785	-1.1407	-0.65329	0.437	0.26635	-1.0049	-0.079026	0.10369	0.59306	-0.74263	-0.94699	-0.54589	-1.3174	-0.20492	-0.35787	0.13644	-0.13908	0.094811	0.2604	-0.1047	0.98797	-0.24214	-1.4191	-0.68457	0.16853	0.13919	0.46286	0.73178	0.17017	1.2264	-0.71148
0.12069	-2.2761	1.4132	-2.7172	-1.1984	1.2248	-0.57184	0.71192	0.70693	-1.5035	2.026	0.48814	0.80074	1.0744	0.3992	-1.5906	0.24783	0.78869	2.7659	0.96137	-0.41986	-0.8257	0.66217	1.5141	1.7802	0.25348	0.13229	0.27267	0.13442	0.6181	0.88007	0.37666	-0.62882	0.38571	0.50126	0.2022	-0.85926	0.62984	-0.18611	1.193	1.8131	0.089695	0.96499	-0.65718	-0.46559	-0.59198	0.34877	0.16271	0.2654	0.38836
2.3642	-4.7437	3.6576	-3.0502	-0.33021	1.1103	-1.1225	-0.33067	-0.86671	-2.4696	1.0128	1.5345	-0.27976	0.26768	-0.60415	-0.26194	2.5294	2.1618	2.0492	1.1983	-2.7226	0.35072	-0.61266	-0.86804	1.7368	0.52111	-0.52885	0.36446	-0.50843	-0.69615	1.3142	-1.3614	0.27477	0.56077	-0.13283	-1.2685	-0.3413	-0.54687	0.44041	-0.7023	-0.47918	-0.017114	2.0304	-0.48031	-1.7301	1.3175	-0.09551	-0.5537	-0.069531	-0.076775
6.7314	-4.6325	3.4875	-2.3406	3.1678	1.4462	-2.1245	-2.4673	-1.129	-0.93384	-1.1951	2.8759	0.62366	0.41156	0.24026	-0.073353	2.191	1.1524	-0.0018191	1.8341	-1.2693	0.28641	-1.0993	-1.6216	1.5909	2.1926	0.045083	-1.5099	-0.58282	0.49439	0.077612	1.1133	-1.6922	0.015167	1.9305	0.21063	-0.5908	-0.8767	-1.5716	0.90235	0.80526	0.94809	0.81143	-0.9396	0.45139	-0.189	-1.2233	0.2749	-0.22587	-1.4833
-3.9855	-2.8216	1.1394	-2.8969	3.6827	-1.8421	-1.587	-0.137	-0.14793	-0.29715	-0.4851	0.70409	-0.40917	-0.58466	0.011886	0.32403	-0.11495	-0.1969	-0.014937	0.27093	1.0511	-0.217	-0.83123	-0.32994	0.17694	-0.56179	-0.020218	-0.71438	-0.27958	-0.36236	0.34484	0.32157	-0.0019276	-0.83913	-0.52146	-0.85261	0.3385	-0.13874	0.13114	-0.46942	-0.84226	-0.17893	0.83346	0.075921	-0.091012	-0.26481	-0.98527	-0.16493	-0.26182	0.15798
7.3892	-0.98513	2.0335	3.2031	-3.1493	-0.92235	-0.47048	2.0546	-1.1952	-0.13531	2.0693	1.2984	0.0080415	-3.2379	2.0136	-0.69404	0.11108	-1.3677	-2.5091	0.52485	1.3567	1.3496	0.3516	1.6585	3.025	-1.8484	-1.1235	1.6944	-0.54543	0.95244	0.19154	-1.094	0.1672	0.55916	-0.20153	-0.9566	0.78341	-1.4841	0.26182	-1.4893	0.071572	0.57974	0.86747	1.2157	-0.72857	0.27897	0.012594	0.048984	-0.80351	0.61757
6.8871	-0.099083	-0.65449	0.20635	-1.751	0.55831	0.18861	-0.60591	-0.19412	0.62591	1.4064	1.4579	1.2845	-1.3485	1.1031	-0.19989	0.91291	-0.71088	-2.1732	-1.3739	1.3481	1.4291	1.2545	-1.9863	-0.20215	-0.56954	-2.448	0.25354	-0.32859	3.4552	-0.19175	0.62048	0.5479	0.64989	-0.074455	1.6278	-0.11521	-1.5334	-0.12906	0.70488	0.5932	0.42263	0.65541	-0.42369	0.024348	-0.17854	-0.2692	-0.6136	0.21007	0.53109
7.9237	1.3847	1.8306	1.7323	-2.2095	-0.82289	-0.79612	1.499	-0.54356	-0.21621	-0.75831	1.8432	4.2779	1.0368	-1.655	-1.2081	0.56109	-0.29461	0.31161	0.51286	2.1825	1.1372	-0.27731	-0.12894	-1.2765	-0.84343	-1.7592	1.3743	0.21198	-0.24849	-0.2488	-1.0165	-1.0744	-1.1776	1.7006	1.312	-1.8535	1.4805	-0.35013	-0.65803	0.772	0.059044	1.5762	-0.58651	0.46868	-0.7018	0.22462	0.54237	-1.4472	-0.32055
-3.1843	-2.965	-0.0916	-1.7641	-0.42954	-0.50602	0.07108	0.60162	0.24509	-0.54655	0.18296	-0.14776	-0.16778	-0.72164	0.24478	0.64261	-0.083873	-0.33471	-0.94093	-0.57772	0.25795	0.21973	0.16897	0.3379	-0.29727	-0.45161	0.41288	0.43316	0.29824	0.7459	-0.16006	-0.3358	0.3365	1.4512	0.61097	0.89444	-1.3163	-0.33811	-0.29745	-0.23602	-0.21622	0.19013	-0.26485	0.14286	0.024189	-0.87092	0.53795	0.36491	-0.18059	0.44475
7.6143	-4.3813	4.5561	-1.2655	0.83394	1.321	-2.4762	-0.39694	-1.7418	1.14	-2.8292	1.078	-0.54187	1.24	-0.84722	2.2851	0.75864	0.29703	-0.2767	-2.357	1.699	-0.079197	0.80622	-2.1892	-0.55116	-0.96464	-0.15464	0.19909	0.29073	0.90786	-0.12341	0.19156	-0.30561	0.77	-1.2925	0.11539	-0.46485	-0.64424	-1.3246	0.3573	0.24319	-0.28753	-0.26875	-0.23752	-0.1854	0.92538	-0.1119	2.1094	0.89789	0.43358
1.1088	-1.9959	1.8042	-0.67679	-0.26802	-0.75491	-0.92751	2.1996	0.38167	1.3946	0.095845	0.90835	0.0049878	0.95122	2.1128	-1.8402	0.10525	-0.10601	1.977	-0.88918	-0.28766	-0.069511	1.4319	0.48013	0.088561	-1.0979	1.42	1.9181	-0.18136	1.5928	0.42317	-0.42859	-0.17444	0.53936	-0.024593	-0.50234	0.6579	-0.062027	0.48298	1.6004	-0.13803	0.20149	0.7064	-0.81862	0.063896	0.80256	0.97586	-0.37099	-0.44996	-0.83168
5.8391	-1.1186	3.9109	-2.6622	-2.5509	0.78432	-1.3707	0.30186	-0.67402	0.90358	-0.16635	-0.15542	-1.0706	1.2466	-0.41288	-0.65321	1.3424	-0.37858	1.6655	2.5112	-1.3225	0.8631	1.1697	-0.2249	-0.43483	1.3322	0.66686	2.6699	-0.75039	0.18426	-0.66877	0.098011	0.55286	0.65159	0.19567	-0.87577	0.41363	-0.52471	1.1962	0.81443	0.06932	0.29337	-0.004332	-0.74385	-1.1035	0.33062	2.3399	0.87224	-1.2876	-0.538
-4.1108	-1.7849	1.0908	-3.6885	1.5622	-1.5437	-0.59222	0.93656	-0.44383	0.62407	1.0089	0.26992	-0.61614	-0.31151	0.30562	0.27791	-0.21131	-0.01932	0.044196	-0.66622	0.0039725	0.3026	0.3926	0.45868	-0.08894	-0.26599	-0.34283	0.19536	-0.3865	-0.34242	0.27111	0.064428	0.29571	-0.15902	0.22936	0.18794	0.48386	0.46566	-0.4521	0.19112	-0.083203	-0.27769	0.5178	-0.18429	-0.013899	-0.14741	0.26198	-0.30513	0.41715	-0.45856
2.436	0.12001	-1.0315	-1.4534	-1.0667	0.29382	0.89533	-2.0425	-1.1867	-1.2176	1.1988	1.1099	-0.44711	-0.73909	-0.3297	-0.42509	-0.88201	-0.93095	-0.060152	-0.76596	-1.7579	-1.0953	0.55309	0.18783	-0.084011	-0.21224	-0.61139	-0.4927	-1.9743	0.050974	0.46143	-0.50031	-1.4055	0.059932	0.54519	-0.51046	0.087286	-0.17072	0.44213	-0.1856	0.17175	0.11511	0.047419	0.57602	-0.73466	-0.50737	-0.54096	-0.37194	1.614	-0.1257
2.6798	0.98262	-1.2656	-1.4875	-0.29296	0.15802	1.0804	-1.5858	-0.61127	-1.705	1.3121	0.3609	-0.45367	0.12394	0.14808	-0.1084	0.12232	-0.16076	0.49498	1.845	-0.12284	-1.1254	-0.30826	0.24295	-0.18499	-0.32139	-1.2491	-0.12885	-2.0666	0.25606	-1.2653	-1.4285	-2.1149	-1.4826	0.34585	0.32861	0.21829	-0.4839	0.12305	0.04121	0.24466	-0.46351	1.007	0.39205	1.0268	-0.10438	0.36142	0.84797	1.2399	-1.1832
1.1888	0.38812	0.45522	0.1145	0.13759	-0.92777	0.5577	-1.0045	-1.1948	-0.082202	1.8081	-0.1144	-0.55177	-0.063896	1.1814	-0.087756	-0.47973	0.20167	1.4288	1.1229	0.39098	0.013576	-0.2041	-1.0395	-0.058346	1.2885	-0.050469	0.85307	-0.57821	0.42578	1.7625	-0.94216	-0.60489	-0.28526	-0.27043	0.27096	-0.95915	-0.31533	1.0532	0.37526	-0.3093	0.12523	1.2725	0.56317	0.97979	0.16879	-0.21178	0.25439	0.0079638	-1.2649
-5.8687	-1.4829	0.36052	-1.642	0.25761	-1.5113	-0.39184	-0.21397	-0.68274	-0.47751	0.65575	-0.94636	-0.0010657	-0.7117	0.67903	0.26085	-0.79237	-0.18257	-0.087494	0.14344	0.90703	-0.044676	-0.43377	0.10736	-0.39746	0.038718	0.35261	-1.0506	-0.64556	-0.13809	0.1798	0.052544	0.04871	-0.49736	-0.065188	0.24849	-0.012622	-0.094538	0.02572	-0.0072884	-0.57523	0.4657	-0.35004	0.30251	0.10397	-0.13365	0.22022	0.61023	-0.22577	-0.26962
1.2589	-0.46386	-3.4155	0.17083	-1.3261	-0.24986	-1.8257	-1.2228	-0.20659	0.58727	-0.14603	1.0727	0.64048	-1.3282	0.22687	-0.26463	-1.1642	-1.1516	0.29222	-0.6348	-1.2651	-1.1787	1.3732	1.5479	1.2781	0.076672	1.397	-0.45163	0.070658	-0.45938	0.094113	0.069113	-0.46291	0.0032003	0.94096	0.47111	-0.59648	-0.16069	-0.55487	-1.1609	-1.2472	0.31215	-0.42468	-1.1072	0.24316	0.31773	0.15027	-0.74593	0.087223	-0.42121
-0.83443	-0.69903	-2.8873	-0.18262	-0.43094	-0.97952	-0.48251	0.26284	1.2511	1.1381	0.83596	-0.41747	-0.2447	0.54283	1.137	-0.11155	-0.77226	-1.6227	0.58035	-0.21882	-0.044699	0.99512	-0.90578	0.075251	0.2087	-1.2002	-0.47511	0.040096	-0.96954	0.63008	-0.20709	-0.36631	0.026185	0.6623	1.2237	1.1852	-0.26296	-0.51642	0.12958	-0.90799	0.026116	0.87514	1.2107	0.11332	-0.47062	0.73937	-0.58364	0.63008	0.7173	-0.27876
4.3154	2.9922	0.75465	-1.1605	-1.581	-1.1842	1.5928	2.4161	1.245	1.7418	0.55644	0.32986	0.80688	0.75421	-0.017458	0.76801	1.0488	-0.44813	0.33354	0.60171	0.062034	-1.3734	-1.1005	-0.23872	-0.75362	-0.72103	-0.55379	0.6899	0.13768	0.37418	-1.3733	1.5109	-1.1209	1.4687	0.65857	-0.35915	-1.1779	-0.073744	-0.50596	0.055367	-1.4665	-0.31652	0.41602	-1.3149	-0.41261	-0.27399	-0.29897	0.42965	-1.1632	-0.39311
-5.2196	-0.087715	-0.52032	-2.8453	1.113	-2.5867	1.9644	1.2603	0.35351	1.4353	0.35457	0.17553	-0.60966	1.2487	-0.42404	0.66134	1.0217	0.31423	-1.5084	-0.46222	-0.61108	-0.17701	0.66781	0.90046	0.2343	0.08365	0.11549	0.59119	0.092094	-0.20252	0.21966	0.43144	-0.38574	-0.47382	-0.10322	-0.71706	0.33481	0.42419	-0.41514	0.16222	0.0079067	-0.25782	-0.012957	0.019316	0.4633	-0.35225	0.042202	0.12784	-0.0036952	0.26757
7.3389	3.8136	-0.58813	3.6853	3.0348	-2.4072	-0.79107	-0.27336	-0.93835	0.56696	1.3434	0.64834	2.1864	1.1115	0.49052	2.6667	0.17099	1.8034	-0.70441	-0.2046	-0.28042	0.027842	-1.6806	-3.142	0.74301	-0.40602	0.77737	-0.19396	0.96189	-1.8168	0.89652	0.47713	-0.67289	0.75521	-0.53251	1.4079	-0.11631	0.20658	-0.76715	1.0375	-1.5786	-0.47392	1.0019	0.56096	0.54563	-0.79976	-0.1538	0.39103	0.42797	0.89086
6.1942	-0.38474	-1.4992	0.24842	2.0071	2.5358	0.08462	1.7607	-0.82403	1.159	1.9728	-2.4875	1.0171	0.95104	-1.6172	-0.75675	-1.0982	-1.6992	-0.094536	1.0645	0.47971	-1.5805	-1.4355	-0.41326	-0.92758	-1.9754	-0.53763	-0.99286	-0.43629	-1.4654	-0.53445	0.73367	-1.4247	1.4358	-1.6258	0.79629	-0.40253	0.4503	-1.2262	-0.19382	-0.6863	1.4834	-0.62867	-1.0372	0.73508	-0.61728	0.084196	0.88621	-0.053102	0.6305
4.7525	1.2565	0.68088	4.772	1.3217	-3.6395	0.012231	-0.88787	-1.6952	0.12336	1.0851	-0.3112	1.0099	-0.18389	-1.7037	-1.4802	-1.4214	0.77614	0.72916	-0.41464	0.33014	-1.1571	-1.2264	1.069	-0.22048	-0.95973	-1.575	1.0519	-0.52671	-0.13263	-0.70168	1.3603	-2.2236	0.12161	0.12442	-0.21072	-1.266	1.0808	0.12295	0.20728	-0.80938	0.35195	0.51335	0.34837	-0.19174	0.59225	-0.69408	0.205	-1.4204	-1.102
-5.7241	-0.3739	0.41803	0.055848	-0.26621	-2.5798	0.88286	-0.087102	-1.0921	1.3885	0.84019	-0.74848	-0.76063	1.1493	0.67353	-1.0927	1.8148	1.3842	-1.0177	0.24689	0.71564	0.41165	1.3505	0.21863	0.58143	0.15587	0.13157	-0.26342	-0.066909	0.47817	-0.40771	0.66034	-0.62207	0.23443	0.4184	0.33769	-0.054414	0.13905	0.72561	0.28328	-0.0099662	0.018819	0.070779	0.32455	0.094443	0.77585	0.16379	0.23396	-0.21667	-0.044496
2.5275	0.93538	-0.022099	-3.2953	-3.0016	-0.031982	0.096886	-3.8471	1.7754	-1.6507	-1.2539	-0.4604	-0.42538	1.4013	-0.775	1.9247	-0.02119	-0.68872	-1.6601	-1.0632	-1.0357	-1.4077	0.48296	0.18445	-1.0775	-0.91692	0.15329	0.21734	-0.23793	-0.078772	-0.64915	0.060531	0.89808	1.3423	0.93544	1.3964	1.4187	-0.03381	0.10349	0.10126	0.3442	-0.046131	1.7722	-0.9613	0.21244	-0.92506	-0.45932	0.53084	-0.37608	-1.4292
2.8751	-2.0572	2.3337	-3.3943	-4.5107	2.8019	1.4678	-1.4314	-0.47693	-1.6038	-0.24479	-0.6645	-1.3308	2.1628	-1.2587	2.3989	-0.32384	0.8178	0.13867	-0.16388	-0.31784	0.00064896	1.2546	-1.3138	-0.89354	-1.4214	1.4613	0.51061	0.032582	-0.93454	-0.20126	0.51958	0.97663	0.022507	0.81855	-0.16217	-0.28654	-0.57589	0.94108	-2.0453	0.8713	0.21043	0.36794	0.37569	1.0915	0.53348	0.5667	0.073981	0.95132	-0.62478
1.7756	-0.2385	-0.02609	-2.3163	-1.6758	0.47506	1.2451	-0.76935	0.30397	-0.70539	-0.141	-2.0386	1.0554	-0.74384	-0.64711	0.36115	-0.896	0.29603	-1.0449	1.7473	-0.59615	0.14329	-0.85791	-0.25072	1.7163	-0.37395	-1.5388	1.4821	0.61736	0.27512	0.45728	-0.55539	0.79244	-0.48097	-0.04511	0.64602	-0.69226	0.33243	0.15157	-0.049677	0.59425	-1.1938	-0.50818	-0.10568	-0.122	0.14714	0.46841	-0.75921	-0.37395	0.2962
3.1632	0.62413	-0.52851	-0.58262	-4.2509	0.58381	0.97704	1.4157	0.82519	-0.27023	-0.90762	-0.13944	-0.092079	0.69466	1.1534	-0.22821	0.60289	-1.2107	-0.17635	0.7411	0.58014	1.775	-0.4805	-0.92718	0.4288	-0.24216	0.36723	0.26708	-0.94723	-0.59635	0.17066	0.1614	-0.94483	-1.0466	-0.029324	-0.039956	-1.0263	0.22984	-1.2207	-0.32844	-0.3268	1.6552	0.17383	-0.041735	-0.13705	1.0742	0.032883	1.2142	0.64307	1.8469
5.7994	0.38339	-0.59792	2.5747	0.59413	-1.1631	2.3312	-1.5413	2.8539	1.8955	-0.023842	1.1495	-0.15924	0.55584	0.96209	-0.065506	1.0532	-0.77397	-0.98552	1.491	0.10957	4.2527	-0.52507	0.04802	-0.30602	-0.61238	-0.22883	-1.0141	-1.0085	0.21927	-1.1141	-1.2293	2.526	-0.61341	-0.30745	-1.5967	0.044502	-0.89952	-0.036071	-0.34576	0.42545	-0.65376	1.366	-0.39699	-0.46751	0.46154	0.63085	0.9168	-0.12287	-0.2836
4.1828	0.1127	-2.9445	0.12053	0.31906	-0.33932	-1.7897	-1.7457	1.2214	1.3138	0.017597	0.99002	0.044118	-0.22549	1.0663	1.7682	2.4855	0.038408	-0.84664	-1.0232	1.3551	0.071992	-1.7143	1.0234	-0.75898	0.71217	0.0083801	-0.030938	0.58031	-1.2519	-0.16745	-1.3778	0.83607	0.58373	0.44612	-0.57696	-0.091034	-0.3758	1.1061	-0.53445	0.34176	0.91899	0.25208	-0.89544	-0.46771	0.18194	-0.51876	0.51075	0.5051	0.15391
-3.1513	-3.281	1.2817	-0.083838	-0.43596	-1.3424	1.361	-1.3616	0.071014	0.95283	0.10227	-0.24135	0.0077401	-0.63805	0.11906	0.015301	0.13371	0.19556	-0.36764	-0.48428	0.87218	0.22515	-0.23806	-0.58102	-0.43383	-0.30522	-0.071498	-0.23569	0.13433	-0.0018236	-0.31192	0.10106	-0.22992	-0.53099	0.11819	-0.39072	-0.10862	0.56044	0.35352	-0.86581	0.081802	0.46846	-0.30157	0.24437	-0.21085	-0.66219	0.04497	-0.49042	-0.038653	-0.28109
1.0402	-0.74206	-2.7208	0.46101	-3.0158	-1.3857	-2.4612	-1.4366	1.4804	0.43664	-1.374	-0.52964	-0.36115	-1.3039	0.38222	-0.35498	1.6812	0.77628	-0.51053	0.99135	-1.9319	-0.54281	-1.7281	0.98364	-1.0397	0.85697	0.4262	0.65158	1.4591	-0.406	-0.36976	1.2023	-0.03709	-0.99439	0.10003	0.13154	0.77449	0.0359	-0.66281	-0.28551	1.095	-0.49662	-0.15848	0.27186	0.70709	0.4028	-0.20708	0.61492	-0.37281	-0.17607
1.3669	0.38888	-2.2736	-1.0157	-1.8105	-0.54838	0.19644	0.89343	-0.8951	-0.53885	-0.52277	0.38051	-0.83512	0.089751	0.16388	0.62901	1.2668	0.53166	-1.1225	-0.26855	-0.73855	0.41329	-0.8578	0.11343	-1.1722	1.3262	0.902	-0.050048	-0.4703	0.28803	-0.28958	0.82227	1.13	0.37853	-1.0169	0.75126	1.9341	-0.024073	-1.167	-1.7017	-0.80153	0.19014	-0.24735	-0.4517	-0.35615	0.16859	0.15423	-0.80661	-0.20235	-0.91899
1.0378	1.0414	-0.39037	-1.5821	-1.5406	-0.12074	0.84895	2.0569	-0.38444	-0.86323	-0.97314	-0.58946	1.2973	1.9914	0.22303	-1.0328	0.11795	-0.6301	-1.026	0.78432	0.92507	1.3228	-1.2827	0.62076	-2.2168	0.68959	-0.071966	0.46612	-1.4339	-0.0079001	-1.1932	1.0288	1.9124	1.0876	-0.45379	-0.27765	1.1484	0.082539	-1.0472	-1.0332	-0.85747	0.45791	-0.79832	-0.41359	-1.4001	0.64206	0.55348	-0.88749	0.31169	-1.3507
-6.6025	-1.2474	-0.11601	-1.8832	0.60887	-1.9131	0.99856	0.16738	-0.34093	0.26249	0.16112	-0.56413	-0.45663	0.62251	0.14337	0.71134	0.13961	0.28173	-0.5083	0.034291	-0.17026	-0.24363	-0.10136	-0.010977	-0.44138	0.18173	-0.42433	-0.55169	0.10923	-0.19596	-0.38404	-0.15399	0.037679	-0.61432	-0.19263	-0.57509	0.59417	0.2145	-0.4576	-0.37023	-0.29116	0.4367	-0.071896	-0.17076	-0.15171	-0.24427	-0.49631	-0.1847	0.28972	0.31673
5.0386	-1.3671	-2.8193	0.22072	-0.92578	-0.93067	-1.2095	1.508	2.8078	-0.19947	-2.2799	0.059251	-1.7182	-3.0267	1.1233	-0.96932	0.62282	0.18976	-1.7569	-0.59364	-0.99671	1.2761	-1.1209	0.7431	0.24506	0.80024	-0.46801	-1.9492	0.85679	-1.6433	0.79564	-0.76433	-0.040437	1.7608	0.26276	0.57083	0.72966	-0.21934	-0.77771	-0.80554	1.3999	0.54137	-0.090366	-0.21406	0.093588	0.22086	-0.62685	0.81226	-0.40671	0.45481
5.5686	-2.3169	-1.9846	1.7002	-4.5111	0.45618	0.40868	0.94128	2.5771	0.64518	-1.9728	0.72857	-1.5391	-1.6652	-0.11549	0.44062	-2.4347	0.71619	-2.238	-1.0353	1.9905	0.72073	-0.7153	0.40737	0.31385	1.4536	0.051843	-2.2446	-0.598	-0.3008	-0.002198	-0.20824	0.1065	-0.24602	-0.086319	-0.061164	1.1327	-0.3528	0.27501	-0.74256	-0.31982	-1.5902	-0.46558	-1.4873	-0.08205	-1.0238	-0.27001	-0.88951	0.38138	-0.94292
7.6768	-2.2542	1.7901	2.0895	-4.4423	2.8745	2.3494	1.4258	-2.74	0.6928	0.18608	-0.071398	-0.089386	-2.5121	2.2305	-0.91124	-1.7239	-0.27675	-0.32506	-1.4832	3.3171	0.28717	2.1121	-0.54226	-0.77039	-0.82769	1.1588	-0.086063	0.55769	-2.0259	0.74993	-1.357	-0.37619	1.6276	-0.95281	0.39047	0.76494	0.05438	0.19563	0.41351	-0.70324	1.008	-0.047856	-1.6463	1.2735	-2.1747	-0.82037	-0.50333	1.08	0.2999
-3.7921	-1.9431	0.65102	-1.4123	1.4379	-1.9026	0.15109	0.37159	-0.014862	0.60817	0.1703	-0.24482	0.68936	-0.7856	0.703	-0.18691	-0.39468	0.029828	0.25827	0.67308	0.040143	0.30238	0.41954	-0.24764	-0.59383	0.27271	0.1107	-0.2312	-0.037018	0.038133	-0.20551	0.19299	0.5307	-0.45341	-0.15449	-0.42988	0.46358	-0.46553	0.28598	0.51012	-0.064349	0.051363	0.57442	0.98912	-0.45926	-0.077454	0.41594	0.020504	-0.19487	0.58201
7.9605	0.64935	-2.8424	-1.5547	0.8298	1.6258	-0.58727	-3.1952	-2.4996	-1.9197	-0.97811	-0.33689	-1.3323	1.533	1.9264	1.2024	-1.2075	1.9205	1.5405	-1.0621	-0.011237	0.69149	1.7296	-0.55752	-0.87035	-0.12608	2.0653	0.21743	1.1473	-0.42101	-0.40932	1.4268	-0.19111	0.51257	1.7875	-0.054046	-0.5145	-0.69557	-1.1265	-0.28329	-0.50885	-0.40941	0.58543	0.582	0.84471	-0.47544	-0.66621	0.1696	-0.9448	1.0231
8.8792	2.8881	-1.4814	-1.0069	2.093	0.97726	-2.9421	-2.0218	-2.7924	-1.3238	-1.7202	-0.39961	-1.0331	1.8592	1.783	3.3927	-0.91037	1.1547	0.21508	-1.4814	0.63384	0.1859	1.5127	-0.35184	-0.48003	0.84852	-0.42906	-0.5528	0.45815	-0.25237	-0.82313	0.45479	-0.68803	1.3771	-1.1161	0.15447	0.22072	1.3087	-0.21899	1.147	-0.47022	0.29775	1.3584	0.82956	0.74155	-1.2433	0.3848	-1.2389	-0.034441	0.62172
11.07	3.5768	-0.66848	-0.28152	2.282	0.69522	-3.7081	-0.63138	-2.8665	-0.0067864	-1.1095	1.9545	1.7318	2.4514	1.6645	-0.7388	-1.7149	-0.63226	-3.2138	-0.20775	-1.0179	1.4173	-2.8419	0.17949	-1.0632	-0.34263	0.52009	0.35624	-0.8861	-0.39295	-0.37327	-1.1885	1.1095	2.2414	-0.78272	-0.066044	1.1164	0.60396	1.7453	-2.4327	-1.2831	-0.1536	-0.8637	1.7516	-1.5347	-0.70722	1.497	-0.66279	0.75945	-0.26142
-2.1299	-1.2585	0.087685	-3.8574	1.9921	-1.3445	-0.17479	-0.48107	-0.81624	-0.15669	-0.3774	0.11799	-0.60528	-0.69992	-0.72876	-0.0044568	-1.5707	-0.060275	-1.0792	0.11475	0.76107	0.64	0.053526	-0.41948	-0.06505	0.56609	-0.029833	0.5261	1.2253	0.71596	0.48768	0.63356	0.15144	-0.028896	-0.45107	0.40798	-0.43654	-0.26389	1.0653	-0.32462	0.93686	-0.22552	-1.0183	0.10433	-0.83844	-0.53958	0.40458	-0.051294	0.48274	0.45604
7.3918	4.1395	-3.3094	-3.657	0.088385	1.6664	1.309	1.8698	0.16551	-1.3142	1.8868	0.81084	1.7921	2.0106	-2.4739	0.27811	0.21647	0.43311	-0.16734	0.79791	0.20503	2.0129	1.4936	0.69547	-1.6916	-0.43759	-0.37267	0.14059	0.57429	0.34933	-0.48295	2.5736	-0.24176	-2.5216	-1.7573	0.079284	0.055827	0.94705	-1.1162	0.72426	0.63473	0.18912	-0.15652	-0.13269	-0.91487	0.54517	-0.29627	1.1431	0.84951	-0.55303
6.2546	-0.84494	-2.8105	-0.60877	1.4926	0.99933	0.7633	0.69219	-3.2419	-2.8581	-1.7695	1.7726	0.043093	0.97098	1.1931	-1.2274	-2.6229	1.6014	-2.3671	-0.60704	0.1846	-1.8034	1.3464	-0.60831	1.4174	-0.088201	-0.86639	-0.42877	-0.45508	-0.33881	-0.17053	-1.1965	-0.67774	2.2745	1.1869	-0.025986	0.39624	1.4019	-1.1378	-0.44765	-0.12032	-0.094526	1.0402	0.14651	-0.30523	0.2408	-1.5543	-0.67123	0.74978	0.12814
10.57	2.6352	-0.73465	-1.1903	1.9113	1.1168	-0.26722	2.94	-2.9983	-0.46045	-2.5362	0.19349	3.7228	3.8351	1.4866	-2.7072	-2.3216	-3.2962	0.20927	-0.12626	1.1352	-2.2042	-0.48831	1.3892	-0.25042	2.1463	0.39186	-0.69646	0.94733	0.036166	0.048523	-1.9456	-0.65137	1.0184	1.3082	0.42624	1.0218	1.333	-0.48372	-1.6221	-0.11564	-1.2405	0.9106	0.67346	-0.42292	0.056189	1.0787	0.59969	0.18051	-0.44752
-3.2534	-0.74279	0.71307	-3.9228	2.4226	-1.9942	-0.529	0.31145	-0.052716	0.39344	-0.79988	-0.27232	-0.23644	0.010368	0.1294	0.62453	-1.3256	-0.16664	-0.44765	-0.031264	-0.18313	0.6087	-0.27597	0.42285	-0.47758	-0.43904	0.74453	-0.05861	0.20485	0.98734	-0.74162	-0.57873	0.19692	-0.46878	-0.44557	0.13007	0.24635	1.0047	0.13732	-0.34648	-0.2032	-0.5858	0.048088	-0.72503	-0.45065	0.23669	-0.57962	-0.53018	-0.072745	0.62649
6.6244	0.77506	-1.1133	3.3189	0.84912	-1.7148	-0.25465	1.0791	-0.2029	-1.8748	0.18498	0.29503	-1.7806	-1.2495	-0.56605	-0.70162	2.0349	0.27326	1.5144	0.70876	-0.35559	-0.61947	-0.52244	0.90165	-0.63618	-0.17802	0.029455	-1.8875	-0.099458	0.42694	-1.2132	2.3299	-0.42094	-0.086777	-0.17345	-0.70905	-0.47071	-1.2457	-0.36963	-0.62643	0.16343	1.1258	0.84554	0.038237	0.32458	-0.58708	-1.2602	-0.11473	-0.31255	0.40918
4.6748	0.7298	-2.767	1.0255	1.7586	-0.62131	1.6379	-0.1872	0.57579	0.8241	0.74466	-0.30021	-1.8705	0.87823	0.64156	1.8652	0.21647	-1.3577	2.8475	0.61141	0.38539	0.15555	0.075899	-0.65768	0.71705	-0.017082	-0.3868	-1.3603	1.0804	0.4251	0.11472	-0.90908	0.3313	0.85755	-0.59056	-1.2924	-1.0328	0.041257	-0.16608	-0.44239	-0.00407	1.4276	0.58894	-0.14314	-0.88719	1.4051	-0.48425	-0.9042	0.32238	-0.22395
2.1387	2.3132	-1.7889	-3.0208	-0.80164	-0.99662	0.21369	1.3773	4.0702	1.7992	0.77367	-0.34937	-0.56429	0.86226	1.3246	0.26062	0.63207	-0.82914	0.19314	-1.1774	-0.98604	0.88768	-0.59154	0.95762	0.39036	-0.14859	-0.66212	-0.1655	-0.70403	0.47315	0.72006	-0.46648	0.4025	1.1537	-0.73372	0.57712	-0.80292	-0.90959	-0.92881	0.10757	-0.25013	-0.47423	-1.3994	0.22209	-0.16445	0.51485	-1.7068	0.32522	-1.0084	0.18606
-4.9108	-1.1449	0.65417	-3.3675	0.63039	-1.6605	0.995	1.6369	0.93455	0.33052	0.85266	0.69396	0.12435	0.20682	0.78522	1.2012	0.029055	-0.049886	-0.52395	-0.52619	-0.63198	-0.051782	0.44257	0.63702	-0.68596	-0.27837	-0.035377	0.75044	-0.2459	-0.076051	0.36071	-0.39521	-0.032213	0.35522	0.025681	0.39605	0.43159	0.14439	-0.15338	-0.274	0.25371	-0.18153	0.118	-0.009949	0.41322	-0.21478	0.04667	0.32577	0.27159	0.03404
3.3272	-0.5425	-2.4269	-0.8604	-2.9949	0.25388	-0.062711	-0.24928	-1.3907	-0.67008	-1.4	0.010194	0.36346	-0.64531	-0.45814	-0.43311	0.74641	-1.106	-0.57611	0.06303	-0.14462	1.0433	0.18845	-0.87097	-0.010596	-0.40567	-0.28111	-0.46211	0.056404	-0.13139	-0.070104	-0.64267	-0.14529	-1.12	0.46695	-0.42112	0.40479	-0.82447	0.11726	-0.1569	-0.40412	-0.74593	0.90529	0.22444	-0.77551	0.1324	0.2805	-0.46737	-0.84171	-0.19562
5.8167	0.77491	0.58123	1.2885	-4.4448	-0.22952	0.75249	1.4507	-2.4264	-0.79216	-1.1099	0.76074	-1.4146	-0.90274	0.23456	-0.83639	0.44042	-1.5978	-1.1411	1.4495	-0.31129	-0.96556	0.79636	-2.3365	-0.32976	1.2914	-0.11086	-0.43755	-0.31634	0.49239	0.25504	-1.4131	0.60414	-0.96562	-0.43672	0.73806	0.13008	-0.049974	0.67566	0.28083	0.22531	0.58341	0.20327	-0.94246	0.36999	-1.7496	0.59532	0.98516	0.05889	-0.97417
1.3124	1.4773	-1.8567	-0.86998	-2.0558	-0.57906	0.89137	-0.34552	-0.42992	0.14149	-1.3577	1.2225	1.2503	-0.23524	0.38813	-0.85399	0.41974	-0.47074	-0.67851	1.1846	0.18141	-0.53251	0.012247	0.86277	0.75405	0.18525	0.5835	-1.0284	-1.18	-0.94925	-0.15692	-1.5484	-0.42538	-1.3628	0.72001	0.43738	-0.73649	-0.14956	0.32524	0.3501	-0.89966	0.20626	-0.34337	-0.95571	0.035383	-0.33922	0.10379	-0.16131	-0.039677	0.74934
-3.646	-0.59573	1.8833	-0.51177	-0.89719	-1.9979	1.2327	-0.043059	0.16611	-0.62505	-0.089074	-0.40096	0.67503	-0.39123	-0.13519	0.79247	-0.54069	-0.039923	-0.30751	0.75326	-0.34862	-0.070106	-0.19583	0.13162	0.01302	-0.68669	0.57549	-0.63785	0.25569	0.29412	-0.41298	-0.036837	-0.068091	-0.22139	-0.36666	-0.18964	-0.41442	0.1403	0.058449	0.14907	-0.19404	-0.0073275	0.35567	0.071109	-0.050638	-0.35043	-0.59835	-0.11251	-0.28239	-0.086137
-11.124	1.4662	0.13724	1.4592	0.25697	1.1784	-0.026651	-0.19876	0.16361	0.47846	0.32388	0.053519	-0.40404	0.31539	0.16543	-0.46553	0.27501	0.15274	-0.1341	-0.10732	0.32312	0.042629	0.18229	-0.19058	0.30006	-0.025464	-0.25476	0.21714	0.17356	0.25136	-0.046985	0.21827	-0.03617	0.23546	0.15053	-0.022953	0.19916	-0.066412	0.33348	0.30339	0.15752	-0.096409	0.00051187	0.070771	0.19311	0.357	-0.014306	0.14768	-0.05108	0.081488
-11.193	1.6043	-0.031831	1.5644	0.30859	1.1232	0.39044	-0.32623	-0.53771	0.98887	-0.17511	-0.014533	-0.75048	0.70956	-0.4367	-0.57885	0.98952	0.4533	-0.48885	-0.28019	0.19116	0.21608	0.32951	0.31466	0.36092	0.07475	0.19535	-0.22583	-0.00083432	0.12672	-0.040007	0.20702	-0.26355	0.18802	0.10793	0.055233	-0.23157	0.32448	0.26275	-0.086185	-0.0069719	0.1029	0.15197	0.027869	-0.14709	0.15761	0.11698	0.03873	-0.2077	0.058992
-11.02	1.1654	0.15437	1.3727	0.20991	1.1258	0.16058	-0.56567	-0.39795	0.86415	-0.26303	0.18066	-0.9733	0.69196	-0.065962	-0.52207	0.72335	0.47376	0.19382	-0.26773	0.23606	0.0057713	0.22331	-0.088498	-0.66761	0.18412	-0.68337	0.54402	-0.59804	-0.39941	0.62081	0.40118	-0.15344	-0.29114	0.5578	-0.59323	1.1664	0.35996	-0.16232	0.29749	-0.076831	-0.14133	-0.16815	0.80796	-0.011354	-0.09983	-0.01836	0.1312	-0.10234	0.02584
-10.924	0.67079	0.076895	0.79511	0.28099	0.21934	0.21553	-0.3575	-0.067439	0.38189	0.32504	-0.027555	-0.024592	-0.17778	0.46778	-0.10517	-0.3132	0.20298	0.65914	-0.029214	0.40837	-0.038864	0.077679	-0.33025	-0.99332	-0.12714	-0.54518	0.26228	-0.84927	-0.039027	0.59649	0.62993	-0.40956	0.036115	0.43215	-0.36628	0.63304	0.11728	-0.16006	0.18491	-0.15728	0.040197	-0.070471	0.66323	-0.028174	-0.051922	0.065502	0.43011	-0.13592	-0.1337
10.936	3.0617	-2.5709	2.092	-0.61074	-1.3518	-0.31128	1.777	2.3016	-0.45942	0.47108	4.4582	-3.942	-1.9327	0.17699	0.46019	-1.9577	1.2102	0.10354	2.1611	2.6256	-0.10654	2.016	-2.2037	2.5181	-1.5291	0.46573	-0.72795	-0.074235	-0.86844	0.085363	-0.49421	-2.4452	0.10531	0.77972	-0.93031	1.1084	0.89107	-0.38997	1.1845	1.3371	1.5096	0.11253	0.30547	-2.5271	-0.23043	1.6423	-0.43536	0.35058	-1.4426
2.1933	0.75954	-2.7345	0.75228	-3.6994	-1.8711	-1.4398	0.22061	2.8588	1.7928	0.70379	1.917	-1.1365	-1.6376	-0.81945	-0.84195	0.46404	0.58154	0.74775	-0.47583	1.0642	-0.49741	-0.55862	0.27323	-1.3778	1.0095	0.16954	-0.39524	-0.36602	-0.47286	2.3113	-0.093005	0.72957	0.40407	-0.24419	0.93507	-0.43226	0.0080839	-0.37328	-0.61275	1.614	-0.57161	0.71736	0.56159	-0.77596	0.19473	-0.69033	-1.0372	-0.60073	1.3808
-0.39219	-0.66645	-2.1014	-1.3418	-4.1344	0.68364	0.49703	0.64955	1.4236	0.0081671	0.56989	1.44	1.9054	0.93745	-1.1385	0.79072	-0.44438	0.4706	1.0153	0.4335	0.30975	0.084652	0.9544	-1.3833	1.2167	0.24013	1.4166	-0.39229	-0.70564	0.34653	0.093027	0.16706	0.1105	-0.4561	0.10755	0.42712	-0.48563	-0.26362	-0.23328	-0.8194	-0.95462	-0.40521	0.29307	-0.32376	-0.5249	0.33495	0.081583	0.43234	-0.97783	0.74693
-6.4849	-0.27927	0.52896	-2.236	-0.89113	-1.7511	0.7985	-0.037437	1.2874	-1.4922	0.68907	0.30653	0.73265	0.066921	0.8594	0.46699	0.025911	-0.14688	-0.83078	0.50353	0.029984	-0.36145	0.35038	0.48609	-0.74365	0.0049898	0.42038	-0.39016	0.11974	0.58136	-0.4455	-0.036636	-0.15525	-0.1089	-0.22433	0.34045	-0.56668	0.30731	0.1518	-0.22519	-0.45928	0.45398	-0.0076057	0.44784	0.62045	-0.40633	-0.043904	0.37705	-0.14788	-0.058657
3.2183	-0.58197	-0.83816	-1.5377	0.75107	0.0019578	1.0908	1.1014	-2.0887	-2.487	-1.6291	0.69968	0.19758	0.93676	-0.54303	-0.83531	-1.2381	0.050699	0.42001	-0.23708	0.28554	0.26429	-1.0161	0.27111	1.0514	0.42699	0.26599	1.9943	-0.34997	-0.64709	-0.31756	-0.073635	-1.1157	0.42561	0.92471	0.52987	0.16608	-0.76636	-0.80801	-0.44121	1.4042	-0.7073	-0.64629	-0.49705	1.2934	0.21632	-0.1306	-1.4427	-0.38033	0.12442
-0.10332	-0.27087	-1.076	-1.6383	-2.9315	-0.63615	-1.1632	-1.218	2.7049	-0.41694	-0.27135	-0.40947	-1.1163	1.3956	-0.06103	-0.35199	-1.2411	0.33707	0.31071	0.8331	0.62824	0.078753	0.2485	0.20243	-0.17355	-0.62798	-0.0016649	0.62988	0.48691	-1.6543	-0.29682	0.34024	-0.036061	0.89697	0.3057	0.096976	0.042151	-0.45697	-0.10858	0.42043	0.7769	-0.47438	0.41718	-0.52434	0.17565	-0.59632	-0.65523	0.098245	-0.020056	-0.3673
1.7559	0.059865	-1.5709	0.12583	-2.3167	-2.0013	-1.4772	-1.8001	2.5596	0.1094	-0.35067	-1.9759	-1.8552	-0.13217	-1.3378	0.0098241	-0.98805	-0.1746	-0.40316	0.9366	-0.82776	-1.1475	-1.1802	-0.23289	0.2168	0.55345	-0.61826	0.65191	-0.43714	-0.7126	0.83966	-1.1198	0.36321	1.7124	0.68147	0.30249	1.1821	-0.44263	-0.12135	-0.33109	1.5395	0.068214	-0.04773	-1.4229	-0.14447	0.05535	-0.1878	0.76692	-0.0035167	0.015896
-6.0761	-1.6878	-0.58954	-1.8435	0.6316	-2.2452	0.053439	-0.55383	-0.80134	-0.16997	-0.14109	-1.1679	-0.91629	-0.33312	-0.14234	0.35225	-0.88055	0.2329	0.15226	-0.26518	-0.12699	0.42083	-0.32032	-0.37614	0.11993	-0.1054	-0.6149	0.33372	-0.17981	0.30381	-0.16854	-0.25393	-0.012729	0.39551	0.72892	0.63547	0.0079193	-0.1835	-0.31962	-0.32877	0.3422	-0.21168	-0.51676	0.087599	-0.1467	-0.34181	0.052718	-0.063238	-0.15489	-0.04578
8.4774	0.55803	-1.8087	3.4513	1.702	2.3863	0.73558	1.1908	-1.2885	0.63401	1.3887	-1.3496	-1.8714	-0.29908	-1.4003	2.1973	0.58932	-1.7857	0.8045	1.0623	-0.2421	1.2124	1.8517	0.90845	-1.0689	-0.1718	1.4065	0.070134	-0.17935	-1.5341	1.3162	-1.0721	1.1024	-0.28878	1.7451	1.3984	-1.0741	1.208	-0.4202	0.25884	1.3848	0.28638	0.82649	1.4884	-0.5472	0.055927	1.2126	1.4063	0.15554	-1.8461
15.257	10.75	4.7404	7.9115	-0.38857	-6.2442	-1.9548	2.2485	1.0549	-2.3402	-0.73162	-0.42241	0.0056912	1.9552	-1.4221	1.9565	0.96526	1.0337	-0.61979	0.074039	-0.51705	-3.3499	-0.25276	-0.20886	-1.8044	0.23806	-1.2451	-0.37287	-0.67335	1.269	1.5526	0.60426	-0.14759	0.5392	-0.14488	0.087695	-0.13034	1.093	-1.1721	0.55076	-1.2196	0.27501	0.92004	0.60059	-2.0985	0.16836	0.37471	0.27528	0.80592	1.0291
7.8211	2.7315	0.55031	1.244	-0.63702	-1.2696	2.1943	1.1898	2.1449	1.8601	0.71123	1.5574	-0.14049	0.51322	-0.83566	-0.22894	-0.92014	0.66534	-1.2114	0.91907	-2.16	0.2129	-0.26567	-2.7467	0.15386	0.48527	0.20688	-0.78564	0.48391	-0.91686	1.0734	-0.85136	0.1876	1.7149	-0.017918	-0.20482	-0.0061463	-0.92868	2.1311	2.0822	-0.46466	0.26706	-0.15447	0.39618	1.0573	0.14927	0.010043	0.17388	1.3669	0.24168
1.977	0.23282	0.49885	-0.22607	-2.1061	-0.54804	1.3589	0.68823	0.047721	-0.070299	0.71477	0.45691	1.2344	-0.48713	-0.073027	0.44949	0.92813	-0.36728	-1.4229	2.1369	-1.0768	-0.25128	0.15257	-0.18233	0.41841	-0.73613	0.99401	-1.0254	-0.24045	0.8619	0.29714	1.3228	-0.032442	-0.52217	-0.76253	-0.62737	1.0104	-0.21503	-1.635	-0.269	0.62641	0.1022	0.99959	-0.8248	-0.20469	-1.0276	0.79693	0.33678	0.27479	-0.73325
-2.0441	-1.9261	-0.34486	0.78284	-1.7097	-0.94713	-0.015703	-0.81914	-0.4071	-0.34023	1.2378	0.088356	0.12049	0.014068	-0.47921	1.2201	1.2087	0.49512	0.2402	0.2605	0.14614	-0.011486	0.38739	0.48981	-0.19331	0.40028	0.007388	-0.70102	-0.95552	-1.6969	-0.30359	-0.64422	-0.79108	-1.2616	0.070421	0.72034	0.2955	0.21282	-0.37977	0.48362	0.053919	-0.25912	-0.015222	-0.049474	-0.2697	-0.30609	0.048054	-0.81144	-0.3963	-0.97342
-2.9899	-0.71842	0.053497	1.4152	-0.7339	-1.6866	0.58866	0.0033533	-0.58796	-0.46594	0.67718	0.57219	0.94582	0.24749	-0.23739	0.50874	0.84287	-0.27557	0.1558	0.047239	0.11072	0.058037	0.78339	0.99543	-0.015374	0.73985	0.37991	-1.618	-0.47272	-1.2919	0.0037936	-0.57721	0.46744	-0.18655	0.23208	0.40189	-0.30197	-0.0061514	-0.13987	-0.025609	0.49098	-0.51634	-0.25237	0.04739	0.08779	-0.80997	-0.30816	-0.69083	-0.3309	-0.88516
-7.6964	-1.0019	0.19823	-0.18433	0.020901	-1.808	0.78152	0.22493	0.17367	-0.53772	0.82488	-0.17481	0.84397	-0.17669	0.59497	0.70282	-0.10177	-0.0936	-0.21322	0.62392	0.11176	0.054756	0.32057	0.23459	-0.31045	0.10156	0.52397	-0.6373	-0.51338	-0.089033	-0.098153	0.062977	0.097399	0.28787	-0.19704	0.43336	-0.28482	-0.15464	-0.1151	-0.15244	0.058186	0.038679	-0.15791	0.31021	0.5414	-0.10929	-0.13313	0.1046	0.63656	-0.3647
2.1956	-0.81509	-0.92869	0.89853	0.85606	0.19302	-0.4757	-1.7692	1.0428	-1.5196	0.21607	-0.91529	1.1078	-0.70302	0.55828	0.11608	2.2942	-0.83927	-0.35948	0.60935	2.0147	-2.5582	0.39762	0.63519	-0.077098	0.89071	0.66662	0.42601	-0.89701	-0.25699	-0.20243	-0.92248	-0.55591	-0.23419	-0.82449	1.0012	0.92564	-0.18936	-0.014095	-0.078224	-0.15646	0.46663	0.088436	-0.55225	0.56738	1.0458	1.024	-0.17841	-0.32561	0.059848
7.7594	3.4711	2.6994	5.1837	2.6293	-3.4374	0.1013	-1.4461	0.55616	-2.3413	2.1999	0.86982	-0.29104	-0.82217	-1.2714	-0.71074	0.69779	0.68051	1.1071	0.31733	0.43158	-0.42517	0.87919	0.79134	-0.59583	-2.734	-0.13308	0.93509	0.28283	-0.13637	-1.9113	0.031146	0.89408	0.72901	-0.63892	-0.26941	0.4301	-1.1505	-0.41394	-1.3419	0.16603	-1.2784	-1.2743	-0.3712	0.75929	0.17601	-0.90581	-0.0032991	-0.13859	0.58314
4.7925	0.95347	-2.5441	-0.18472	0.97035	-0.43097	-1.0924	0.12839	0.059479	-1.4427	1.2836	0.32977	-0.67738	-1.1446	0.063089	-1.6551	-0.46689	2.0998	-0.45763	-1.1765	-0.66707	0.71492	2.2549	-1.2853	-0.049331	-0.8098	0.24332	1.9656	-0.9392	0.78471	-1.247	2.0081	2.2929	1.5147	-0.82371	-0.80031	1.3965	-0.55417	0.45445	-0.98224	0.78532	0.67214	1.2446	-1.1131	0.93977	-0.57219	-0.49303	-0.33805	1.1656	0.84863
-1.2894	0.45866	1.6401	3.1131	1.4018	-4.5971	1.5898	-0.016493	0.28388	-0.71997	2.1397	0.35023	1.2413	0.14817	1.3205	-0.087282	-0.025361	-0.11196	-0.083197	0.36731	-0.68715	0.91154	-0.089486	0.54005	0.7389	-0.24695	-0.40788	0.21716	0.83548	-0.0028754	-0.44711	-0.2681	0.76155	0.32432	0.52889	0.39437	1.6208	-0.41782	0.73906	1.3275	0.62042	0.35869	-0.76887	0.51505	0.95865	0.89131	0.63291	-0.015019	-0.53655	0.34158
-3.0383	-1.7196	-1.585	0.21773	-0.71357	-1.4946	-0.028074	-0.36819	0.83972	0.62008	0.13117	-1.2568	-0.49171	0.91401	1.3133	0.61735	1.0932	-0.15813	-0.16613	0.29392	0.25406	-0.93105	1.3922	-0.72223	0.068077	0.49776	-1.4307	0.98363	0.18783	-0.079405	0.0033285	0.018328	-0.24452	0.66075	-0.47276	0.6833	-0.096154	-0.17891	-0.87175	0.019734	-1.1899	-0.36717	0.64633	-0.5824	0.67017	-0.93179	0.26774	0.29679	0.1854	-0.076235
4.3748	-0.31957	5.0808	2.5867	-3.3869	-1.3138	1.0237	0.38606	-0.36694	0.41962	-0.35006	-0.8034	0.15978	-0.24695	0.36323	0.44928	-0.74956	0.95542	1.3091	1.5512	0.67239	0.034325	-0.12729	0.46871	-0.048741	0.48481	-0.14188	0.5848	-0.21816	-0.052386	0.14685	-0.036179	-0.56704	-0.64928	-0.43386	0.0055046	0.17073	1.402	0.80688	0.11867	-0.73239	-0.28751	-1.2708	-0.38712	0.7204	-0.61636	-1.3433	0.36111	-0.82872	-0.19838
9.931	0.072514	6.0532	4.0155	-3.7388	0.44465	1.2464	0.37618	-1.2491	0.9151	0.92091	-0.49221	1.5615	-1.0507	-0.023619	1.7981	-0.61321	1.6326	0.8143	0.43065	-0.27281	1.8023	-0.0067984	-0.51396	1.1869	-0.44826	0.12935	-0.32729	-0.21169	0.87042	2.2595	-0.84287	-1.6739	1.0338	0.63411	0.14535	0.80334	-0.018582	1.1268	1.3997	-0.4323	-1.2755	-1.3694	0.46096	-0.73794	-0.54728	-1.3623	0.86713	2.168	-0.66869
-2.6087	-0.15572	1.0414	-3.0015	1.4487	-2.1256	-0.76121	-0.05425	0.49055	-1.0937	-0.29908	-1.2356	-0.30406	-0.85357	-0.32807	0.814	-0.37304	-0.12352	-0.62761	0.24633	1.2113	-1.0299	-0.44422	-0.18732	0.014249	-0.079541	-0.23989	-1.4286	0.028038	-0.36476	0.4035	-0.36473	0.35995	-0.19984	0.16367	-0.06138	0.041976	0.13958	0.22387	0.18515	-0.46005	1.0108	0.50499	0.016472	0.31588	-0.18547	0.22466	0.70469	-0.79906	0.14115
12.748	-3.7059	3.9873	1.853	2.9294	2.7333	-1.2866	-2.8029	4.2019	0.069949	-5.4166	1.0451	-4.148	2.5555	-0.35034	2.1204	-0.71888	-3.9525	-1.266	3.395	2.3553	0.53649	-0.54735	0.79391	1.3122	-3.5818	-0.28961	0.54174	-0.41449	-0.62595	-1.2774	1.1046	-2.0446	-1.6712	-1.4103	1.0795	1.0954	-0.62383	3.4568	-1.0617	-0.71436	0.46282	-1.8252	-0.2883	0.47294	-1.6986	0.65446	0.025679	-0.49323	0.45201
12.021	-0.5739	3.3241	2.0414	3.0722	1.3725	2.0375	-3.4755	2.6269	1.678	-1.3895	1.0245	-0.9229	1.9613	1.9384	-0.39909	-2.2654	-1.0049	-2.0989	0.99012	-0.80202	1.1497	-0.47613	0.050947	0.49936	4.1281	-1.7892	2.3891	0.3159	0.015171	-1.1499	0.73648	-1.1483	-1.2018	-0.71148	1.0115	-3.104	-1.9206	-2.1705	0.0022548	0.37773	-0.51793	1.3319	0.83731	0.44719	0.2677	1.7668	-0.86455	2.6411	-0.50007
6.7334	0.83096	1.7424	-1.9519	2.4197	0.32659	1.0754	-0.8895	0.30771	1.7433	-1.4653	0.87997	-0.85297	1.9092	0.87884	-1.3127	-2.4277	0.28487	-1.1818	1.1693	0.56466	-0.85318	-0.10292	0.96426	0.34935	2.5714	-0.86895	0.18632	0.91124	-1.113	-1.643	-0.50919	0.55884	-1.2461	-0.11302	-0.36493	-0.25443	0.35014	0.24256	0.82489	0.021733	2.0085	1.4191	0.34187	0.1983	1.1232	-1.5649	-0.56653	-0.029915	0.32985
2.0272	-2.3736	-4.3742	2.1514	-0.37477	-0.58846	-1.5921	0.18022	-0.16392	-0.23215	-0.2135	1.2873	-0.035572	0.11163	0.38157	-1.8713	-0.14613	-0.067376	-0.99025	0.012744	1.1717	-1.1349	0.31788	-0.27544	0.47939	-0.20639	-0.14067	0.11713	0.51225	1.9087	0.43404	-1.5226	0.67699	-0.61435	-0.56531	-0.18832	0.32188	-0.37587	-0.64383	0.92849	-1.8659	1.4426	0.10284	0.72293	-0.59672	-0.34357	-0.27227	0.19898	0.61513	-1.7301
-0.86469	-1.3502	-4.148	0.66952	-2.5374	-1.619	-1.4785	-0.56461	-0.021737	0.18707	-1.3057	0.85545	0.43558	0.50239	-1.085	-0.04208	-0.14507	0.84721	-0.15812	-1.4162	0.86641	0.44649	-0.78977	-1.8993	1.1296	0.58567	0.64407	-0.67952	-0.68479	-0.0028535	0.95817	-0.31507	0.26584	-0.80197	-0.6004	-0.23938	-0.61751	0.35501	0.59514	0.24038	1.2011	0.062088	1.091	0.065977	0.38688	0.50353	-0.14007	-0.14711	0.045773	-0.22197
-1.2037	-1.2726	-3.1531	-0.1315	-2.9288	-1.1095	0.49394	1.2455	-0.089033	-0.50839	-1.4947	1.7323	0.36232	0.4422	-0.41981	-0.53527	0.48208	0.57024	-1.0675	-0.014144	0.22737	-0.058225	-0.37607	0.44869	-0.073347	0.35202	-0.049028	-0.67629	0.63156	0.3696	0.27946	0.6227	0.35673	0.18503	-0.44631	0.48124	-0.54571	0.079653	-0.5628	0.36465	-1.0223	-0.96844	-0.81301	-0.36327	-0.71846	0.21086	0.07006	-0.47658	-0.866	-0.83039
-6.4652	-1.1752	-0.59439	-1.4524	0.21511	-2.1481	1.3584	-0.11766	-0.2702	-0.12252	0.11821	-0.24619	0.40727	0.49383	-0.12799	0.62293	0.58951	0.57243	-0.90315	0.0080202	-0.076323	-0.43017	-0.51881	0.3584	0.4274	-0.07576	0.42984	-0.020965	0.34832	0.18958	0.227	0.53236	-0.36848	-0.48612	-0.4612	-0.33244	0.071406	-0.28919	-0.014517	-0.60046	-0.16482	0.31964	-0.51835	0.47201	0.062268	-0.33292	-0.13964	0.42368	0.22476	0.067007
-11.073	1.1554	0.21006	1.2302	0.43397	1.5306	0.37781	0.49198	0.23277	-0.12553	-0.7332	0.4649	0.033194	-0.0026399	0.33994	0.073905	0.22493	0.15688	0.26904	-0.2609	-0.10292	0.081534	0.053917	0.16294	-0.39606	-0.015326	-0.26938	0.22442	-0.44317	-0.32215	0.27544	0.099687	-0.038256	-0.014487	0.26571	-0.26336	0.44991	0.13837	-0.1398	0.10877	0.00044651	-0.11804	-0.054335	0.14237	-0.13285	0.067232	0.018061	-0.017517	-0.11146	-0.0033677
-11.074	1.1	0.21032	1.2805	0.38377	1.4147	0.45739	0.57307	0.47679	-0.17835	-0.52861	0.4087	-0.01487	0.076515	0.28662	0.074685	0.1785	0.036862	0.22061	-0.24626	-0.16507	-0.11512	-0.16193	0.046615	0.032233	-0.018373	-0.40405	0.49827	0.046976	-0.15503	0.19842	-0.084198	0.26205	-0.019057	0.10752	-0.23662	0.44562	-0.061011	-0.12813	0.27508	0.06783	-0.16395	-0.14689	0.0026338	0.16457	-0.039922	-0.12866	-0.060321	0.03396	0.0075479
-11.22	1.6288	0.0097926	1.5771	0.29033	1.0942	0.54159	0.347	-0.38397	1.1759	-0.44222	-0.15704	-0.90107	0.93279	-0.76051	-0.84417	1.4663	0.53626	-0.85172	-0.3709	-0.036361	0.20287	0.4691	0.75787	1.2124	0.002327	0.87534	-0.088384	0.58011	0.53548	-0.39929	-0.32094	0.0038379	0.46587	-0.22242	0.48244	-0.97305	0.47428	0.56036	-0.017543	0.23361	-0.13596	0.17556	-0.33828	0.1823	0.16433	0.14066	-0.28501	0.048241	0.076476
-11.075	1.0877	-0.12849	1.1222	0.37761	-0.5073	1.2134	0.43777	-1.0159	3.0136	-0.18565	-0.63036	-1.8049	2.1816	-0.24779	-0.97767	2.7676	1.1692	-0.74768	-0.63454	-0.17725	0.39911	1.127	0.92134	0.61315	0.08358	0.11341	0.099383	-0.31483	-0.42526	-0.24893	-0.15514	-0.29289	-0.08134	0.58414	0.19683	0.11959	0.64609	0.018882	-0.35958	-0.37148	0.15348	0.17271	0.11982	-0.059925	-0.25715	-0.084329	-0.0025605	0.20389	-0.00773
1.308	-2.4281	-2.2595	0.92534	-1.7105	0.063715	-0.91986	0.95087	-2.042	1.1485	-1.168	0.97382	-0.71431	0.75052	-0.32679	0.42714	-0.012891	-1.1536	-0.67797	0.91447	-2.2106	0.8657	0.27835	-0.43114	0.24531	0.34877	-0.62708	0.63018	-0.027137	0.47887	-0.24025	-1.2871	-0.24284	0.58947	-0.2364	-0.27534	1.0751	-0.24192	-0.57809	1.043	0.37284	0.12841	-0.012692	0.094547	0.484	-1.9377	0.57966	0.77363	-1.174	-0.085605
-0.43965	-0.44199	-2.0499	0.81662	-1.5316	-1.296	-0.72206	0.82524	0.38462	0.8326	-0.32815	1.2112	1.0631	0.38952	-1.0665	1.2365	1.3314	0.85937	0.17824	0.42627	-1.195	1.0955	0.5166	-0.2532	-0.093753	-0.72408	-0.89658	1.1476	-1.2342	-0.58204	0.91916	-0.86915	-0.30186	-0.46316	-1.0696	-1.0018	-0.69518	0.74081	0.25183	0.37407	0.3286	-0.22922	-0.023216	0.051259	-0.22703	0.0248	0.47436	-0.019575	0.00014213	0.59636
3.2454	-3.4817	2.0597	7.4468	-2.1709	-2.73	1.6146	-1.9708	-1.8692	2.1201	-0.85378	1.4508	0.98041	-0.64651	-1.031	0.16546	-1.8082	-0.016551	0.52525	-0.60544	-1.1403	0.040178	0.59397	-0.3727	0.6287	0.5584	-1.0307	0.2259	0.57408	-0.81615	-0.42525	-0.8737	0.5043	0.82903	-0.27913	1.0433	1.2806	1.1171	-0.71073	-0.0079149	0.33175	-0.39665	0.36441	-0.878	1.1667	0.5415	-0.64228	-1.0605	0.10485	0.63411
-5.5494	-2.5478	0.56831	0.66823	1.5089	-2.7713	0.71611	-1.0072	-1.1462	0.60881	-0.267	-0.85271	-0.28281	0.096948	-0.0044369	0.13204	-0.37748	0.066812	-0.012642	-0.060752	0.38589	0.17958	-0.57367	-0.084216	0.34988	0.28145	-0.32557	-0.53399	0.076759	-0.22891	-0.4277	-0.36851	0.36932	-0.31289	0.10735	0.43905	0.38156	-0.12754	-0.28262	0.05314	-0.39357	0.30074	-0.29792	0.054638	-0.16602	-0.14733	0.4696	-0.03443	-0.10635	0.38429
9.817	7.5143	3.8216	-0.26389	-0.65911	-2.4604	-1.1561	-4.6356	1.4644	1.284	-1.5078	-1.7061	0.30225	-0.99521	2.3668	1.7525	-0.63051	2.1572	-0.62972	-2.4454	0.59261	-0.7905	-2.8605	0.25499	1.9085	0.11049	0.22582	0.38029	-1.2928	-1.5298	-1.5247	0.94167	1.1535	0.56859	0.79876	1.8048	0.064922	1.1518	-0.19251	2.1669	-0.63935	-0.32513	1.4592	-0.71689	-0.60436	-0.51212	1.8169	0.81842	0.91903	0.8353
6.9932	8.6876	4.06	0.5987	-1.2951	-3.5971	-1.1012	-2.0473	1.0019	1.3212	-0.74033	-1.0346	0.65798	0.91499	1.9735	-1.6484	-0.3046	0.65199	0.44973	-1.3833	0.067995	-0.21257	-0.83337	1.4212	-0.050941	-1.8933	0.70329	0.57185	-1.1034	0.47087	0.53747	0.099128	0.16876	0.29538	-0.84788	1.3866	-0.33001	-0.32835	-0.011954	0.53857	0.43481	1.1553	0.052386	-0.21241	-0.046313	0.5209	1.1329	-0.91867	0.16997	-0.50188
2.7166	1.6333	-1.7994	-1.3711	-0.60767	-1.1471	0.6388	-2.242	-1.9183	1.9728	0.67588	-0.53476	-1.1081	-0.097062	-0.23175	-1.002	-0.92419	-1.3532	1.1318	-1.133	0.59723	1.2688	0.65206	1.3105	0.25702	-0.81622	-0.45725	1.5641	-0.13598	0.37885	0.75288	-0.87155	-0.70871	-0.67772	-0.12951	-0.97263	-0.30189	-1.1188	0.67417	-0.59137	0.23612	0.72761	-1.3717	-0.61801	-1.2145	1.0854	0.92528	0.46405	0.44973	0.74561
-2.7605	0.81652	0.38449	-2.8425	0.22166	-2.9291	0.1281	-0.44086	-1.0364	0.62248	-0.45918	-1.2993	-1.505	-0.047264	-0.89837	-0.65653	-0.62916	-0.45992	0.5543	0.12548	0.4044	0.20614	0.1309	-0.51572	-0.044375	-0.022935	-0.03746	0.69588	-0.040249	0.44282	0.51862	1.1952	-0.47461	0.014808	0.13816	0.10673	0.47112	-0.45498	0.22561	0.24694	-0.0034169	-0.49942	-0.86746	0.32242	-1.1925	-0.39029	0.79983	-0.083907	0.0024687	0.29747
9.9942	4.6797	-0.82802	-4.3768	0.36916	1.7931	0.94118	2.201	0.89162	0.68737	1.7849	-2.7009	1.5399	2.5969	1.7899	-1.1713	-0.8375	-2.4496	0.88912	-1.86	-1.312	1.4746	-0.021956	-2.1302	1.4361	2.546	0.018286	-2.4118	-1.6658	-0.3271	-0.77212	-0.054915	0.4067	-0.93755	-1.5541	0.2355	-0.22921	-0.95598	-0.20592	1.0609	0.51085	-1.5649	-1.6623	1.243	0.041606	0.91355	-0.44355	0.1378	-1.6079	0.8533
8.3127	4.9429	-1.607	-1.1982	1.615	0.31402	1.7983	2.0215	0.20329	0.83188	2.6745	-1.1585	0.67049	2.4043	0.2664	0.28845	-0.29239	1.2403	0.24006	-2.0337	-1.2469	1.2085	-0.62638	-2.31	0.15556	-1.6133	0.15753	-4.778	-0.197	-1.328	-0.79631	-0.16796	1.3035	-1.0524	1.0705	-0.28343	0.82755	-0.58794	0.48167	-0.59292	0.12486	-2.2989	0.40963	-0.50579	-0.29074	-0.27723	-0.61215	-0.32469	-0.067654	1.0612
1.4569	0.84706	-2.5889	-2.0587	-1.8426	-0.70753	-0.051607	0.0020813	0.16421	0.12596	-0.55759	0.76056	-2.1893	2.0999	0.41332	-0.10243	-0.92173	0.090021	1.3254	0.56574	-0.3601	0.70255	1.9366	0.20223	-0.024886	-0.5462	0.9681	0.19729	0.62326	-2.4944	0.93704	1.4863	0.72078	-1.1327	0.06634	0.24177	-0.06129	0.05776	-0.27347	-0.12253	0.35275	1.7047	-0.12486	0.086123	-0.90715	-0.20374	-1.1107	0.32444	0.73798	0.98877
-5.0123	-1.1105	0.019622	-2.6897	0.44312	-2.8342	0.4412	-1.079	-0.39247	-0.16355	0.75682	0.12882	0.097809	0.24818	0.36345	-0.18649	-0.65669	0.19914	0.05438	-0.1375	0.27368	0.70473	0.17965	-0.23453	-0.56067	0.070578	-0.3353	0.77178	0.056719	0.012963	-0.1416	0.0066835	0.042437	-0.16971	0.29517	0.27895	0.73164	-0.086359	-1.0663	-0.056927	0.023864	-0.069456	-0.14889	0.63398	-0.32608	-0.3876	0.52652	-0.54541	0.0017775	-0.21892
9.9688	2.4434	1.4772	-1.3968	-0.56022	0.50002	1.9289	0.67412	-1.2274	-0.33536	0.7653	3.4133	0.55203	-0.95168	-0.51931	1.8548	-0.28853	0.15961	0.7037	1.7465	-1.5905	-1.302	-0.12732	-1.0129	2.2868	1.4045	0.1312	0.44491	-0.071659	1.8121	1.3554	2.0478	-1.0143	0.1002	-0.037485	-0.45538	-0.33699	-0.92805	-0.19277	-0.83108	-1.4299	0.0052329	-0.096943	0.71066	-2.1721	-0.23531	-0.31962	-1.5049	0.11256	1.2936
1.7595	-2.5161	2.392	-1.4883	-0.71932	0.25203	-1.5869	0.80878	-0.1091	-0.71193	0.95128	1.9892	1.6251	2.8107	1.7197	-1.4578	0.18405	1.3401	1.3726	0.43538	-1.0583	-0.73558	0.45944	0.65702	1.0946	0.042136	-0.99728	-0.060051	0.39727	2.4037	1.1686	-0.31833	-0.87119	-0.26965	0.49219	0.79566	0.62921	0.51047	-0.1288	0.04086	1.3275	-0.10927	0.017293	-0.71204	0.33951	0.3944	-0.087502	-0.056423	0.41475	-0.078654
7.408	-4.9562	6.5693	-0.38716	-1.5632	1.7421	0.64882	-2.3114	-1.2711	3.4712	-0.57725	0.60083	-0.47109	-0.82991	0.64591	0.38511	-0.17404	-0.62675	-0.65668	-0.24264	1.1635	0.27709	-0.31749	-1.6007	0.21603	-0.56325	-0.22477	0.17745	-0.70884	-1.7867	0.45398	0.45299	-0.067065	0.4917	-2.55	-1.0729	-0.77764	0.031558	0.11779	-0.06289	-0.36226	-0.10963	0.97098	-0.50783	0.20264	0.64735	-0.53145	-0.68192	-1.1892	0.33815
-2.3514	-2.2666	1.3448	-3.8564	3.6122	-1.5948	-2.1564	0.35674	0.66789	-0.79807	0.30506	1.0288	-0.43986	-1.4896	-1.2426	-0.2994	0.69983	-0.6733	0.025342	-1.5614	0.96366	-0.22423	0.10145	-0.20399	0.75263	-1.0154	0.11622	-0.90371	0.41072	-0.79088	1.1376	-0.067989	-0.64882	-0.65489	0.20321	-0.045275	-0.030106	-0.30723	0.042083	0.32725	-1.1243	0.41594	0.10525	-0.38538	-0.36396	-0.44466	0.26345	-0.012884	0.1724	-0.15696
-1.1548	0.10558	-2.6984	0.53636	1.6482	-1.3714	-0.7493	-0.41807	-1.1211	0.97555	0.049346	-0.94509	0.19983	0.55389	-0.56251	-0.099739	-0.49159	-0.16398	-0.012075	-0.068076	-0.45194	-0.72209	-0.14527	0.14744	0.3259	0.26757	0.57912	-0.66969	-0.46831	0.30485	0.63504	-1.3621	-0.12331	0.30145	-1.0497	-0.40127	-0.089173	-0.077892	-0.43761	0.47913	0.94227	-0.097452	-0.021534	0.76064	-0.27221	-0.59592	-0.35352	-0.53817	0.436	-0.87073
0.036486	-1.3044	-3.8365	1.849	-0.85413	-1.5928	-2.8452	0.28539	-0.31221	0.99705	-0.69307	-0.60304	-0.80274	1.3231	-1.0259	0.43007	0.40291	-0.26429	-0.17974	0.47511	-0.56984	-0.76673	-0.040409	0.42771	-0.4329	0.66872	0.11352	-0.17812	0.34754	-0.27224	0.69982	-0.24991	0.26844	-0.15858	-0.37054	0.51619	0.0086733	0.33367	-0.24449	-1.0931	0.37723	-0.27577	-0.44516	-0.12701	0.054088	0.73032	-1.1814	-0.75583	-0.39416	0.11229
2.0939	-1.9985	-4.4223	2.652	0.2786	-0.67124	-2.282	0.83428	0.049133	0.55275	0.8633	-0.031237	0.55904	-0.28638	-0.64968	-0.60175	0.35483	-0.18239	-1.7614	1.0405	-0.17093	-0.77835	2.3308	0.77818	-0.45217	0.31415	-0.33188	-0.36812	1.0992	0.71014	0.018762	0.66751	2.236	-1.0985	-0.68296	0.003046	0.35233	-2.1346	0.59123	0.35112	-0.049879	0.69548	-0.53315	0.076261	0.0036167	1.0439	-0.3519	-0.37143	0.30886	0.074207
-5.9574	-2.0233	-0.86585	-0.93108	1.7152	-1.8572	-0.055425	0.59753	0.3253	-0.85698	0.60579	-0.33541	0.16293	0.020662	0.9605	0.23167	0.64462	0.32782	-1.7382	0.46474	0.57296	0.2232	0.70844	0.14986	0.63189	0.11258	0.79525	-0.9144	0.37304	1.0144	-0.68156	0.19467	-0.11043	0.62414	-0.1462	0.70742	-0.62723	-0.85937	1.2645	0.0081345	0.4351	-0.077781	-0.18388	-0.19736	0.28491	0.86294	-0.040547	0.19012	-0.21519	0.41132
7.3461	2.0972	4.7838	3.3411	-1.2218	-1.5747	-3.148	0.66858	-0.7163	1.2386	-1.4216	-2.2291	0.59412	-0.94441	0.43724	1.0646	0.48111	0.02683	0.51826	1.025	-0.93495	0.11776	-0.49167	2.0716	-0.34046	2.0629	0.99625	0.69797	0.3421	-0.4129	-0.88748	-0.032296	0.64757	0.95812	-0.53724	-1.8248	0.16912	0.26782	-0.28145	-0.68237	0.14339	-0.29679	0.19922	0.44709	1.0593	-0.57849	-0.46889	0.73974	-1.2669	-0.11065
4.6683	0.59563	1.9024	2.1658	-1.5809	-0.77227	-2.505	0.16537	-0.87026	1.4281	-0.27123	-1.2173	0.03624	-1.5797	0.61972	0.76933	0.29953	0.27831	-0.29452	1.1971	-0.099513	-1.2495	-0.49191	0.20357	-0.39469	0.79403	0.19287	0.1058	-0.51873	-0.086236	-1.2473	-0.41576	0.38361	-0.080834	-1.3168	-1.0207	-0.15234	0.39031	-0.80354	-0.13357	1.5385	-0.11899	-0.58854	0.63437	-0.58859	0.093089	0.61798	0.6989	-0.31559	-0.30847
0.8994	1.4742	0.90975	1.6412	-1.9662	-2.0499	0.40877	0.41671	-0.66448	-0.23517	0.6971	0.054466	0.99911	0.39279	1.1994	-0.18226	-0.043274	0.43509	1.3283	0.4088	-0.20864	-1.1845	-0.95505	-0.72259	-0.96974	-0.026093	-0.50858	-0.59311	-1.0186	0.01431	-0.42958	-0.2522	0.61099	-0.023641	0.34297	0.30002	-0.75205	-0.082808	-0.32509	-0.3733	-0.51209	-0.13057	0.084865	-0.24935	0.65356	-0.5455	-0.36034	-0.087908	-0.62569	0.42286
-7.1615	-0.52758	-0.25605	-1.873	0.094398	-1.9744	0.68458	-0.10165	0.33524	-0.25449	0.74373	-0.065454	0.016089	0.25593	1.0763	0.47179	-0.10791	0.16675	-0.14042	0.50658	0.15601	-0.091853	0.38633	0.26036	-0.57604	-0.0062432	-0.39051	-0.35676	-0.69802	-0.48657	0.36735	0.36465	-0.48174	-0.24703	-0.1267	0.21007	0.31031	0.025266	-0.18725	-0.0046452	-0.32263	0.084024	-0.021462	0.65105	-0.25975	-0.16333	-0.22633	0.33063	0.12745	0.031532
3.7375	-2.2631	2.7861	1.4495	0.81602	-1.2135	0.052447	-3.1567	0.030642	0.037791	0.57202	0.95662	-0.0583	-0.076255	-0.75086	0.29307	0.45766	-0.58481	0.51786	-0.63855	0.23126	0.58811	-0.36994	-1.2965	0.52843	0.48916	-0.82318	-0.68204	1.2845	-0.011172	-0.083778	-0.87419	0.49061	-0.18146	-0.24844	-1.2014	-0.59754	0.18024	0.010395	0.57403	0.20485	0.41666	-0.10674	-0.47454	-0.52048	0.48726	0.88549	-0.86988	0.6129	1.1043
5.0258	-3.7767	2.8185	-0.68965	3.7064	0.41424	-2.7452	-1.5085	-0.47221	1.9639	-2.8692	2.3852	0.99103	0.29456	-0.52285	0.46375	2.1468	-1.5336	0.46655	0.08765	1.2335	-0.11985	-1.6968	-0.21389	0.016442	0.32181	1.5993	-0.2216	0.041743	1.3091	1.1476	1.2124	0.42175	0.56611	-0.81776	-0.37269	0.19244	-1.0097	-0.37283	1.4342	-0.3894	-0.70366	-0.13906	0.1589	-1.0682	0.16606	-1.0702	0.54843	0.45258	0.56095
6.4337	-3.739	2.1604	-0.21046	4.8912	0.86022	-2.7477	-1.211	0.22149	0.25585	-2.6055	2.3334	0.016475	1.3707	-1.3637	1.2514	2.147	-2.5079	1.9016	-0.55953	2.4178	-0.87303	-0.62467	0.27143	-0.52058	-0.52631	2.0183	0.28204	0.22452	0.35268	-0.76287	0.95701	0.74864	0.084294	-1.4278	-1.0779	-0.72385	-0.95438	0.88072	0.97769	-0.9393	1.1611	-0.46605	0.88674	-0.53072	0.80167	-0.9982	1.0591	0.76694	-0.027744
-4.7589	-2.5677	1.266	-2.1041	0.2279	-0.59422	-0.34514	0.52642	0.71001	-0.38796	0.7133	0.33954	0.70802	-0.76655	0.53149	0.40134	0.08634	-0.12983	-0.28163	0.3553	0.43575	0.20073	-0.058173	-0.30771	0.089363	0.064186	0.344	-0.61756	0.050099	0.15908	-0.53556	0.13583	-0.35245	0.31639	0.10456	0.12809	-0.30694	-0.24523	0.47661	-0.082136	-0.32619	-0.047273	0.069546	-0.14947	-0.19856	0.040301	-0.10866	-0.256	-0.023795	-0.26234
3.3524	-0.55806	-2.9592	-1.0331	0.56077	1.2749	1.4716	-0.90766	0.029446	-1.999	-0.58179	-2.0421	1.0438	-0.27403	-1.287	-1.4432	0.73259	-0.096993	1.0264	0.81502	-0.073044	0.94713	0.5849	1.4837	0.81098	0.49196	0.55134	-1.6942	0.74241	-0.28169	0.20374	0.58862	2.2004	2.4828	-1.0959	0.47242	-0.36079	0.21208	0.941	0.31071	0.40215	0.66784	0.13413	-0.0063981	-0.1272	-1.0519	0.5512	-0.25715	-0.27395	-0.29556
3.7038	-3.3671	-2.0513	0.21606	0.17956	1.2727	0.46339	-0.2323	0.97372	-4.121	0.44358	-2.6152	-0.10682	1.2763	0.31956	-1.6115	-0.43498	1.6697	-0.02171	0.26322	-1.4673	1.0933	2.1867	-0.42357	0.020835	0.15947	-0.11506	1.9014	1.2817	-0.031766	-0.94495	-1.7396	-0.43808	0.61871	-1.6078	0.96211	0.44264	-0.54718	0.072018	0.50192	-2.1215	0.2484	1.5546	0.446	-1.7241	0.62515	-0.63735	-0.61744	-2.0191	-0.30694
3.6118	-3.6129	-1.9067	-0.26171	-0.77596	1.2001	-0.37993	-0.070423	-1.1802	-2.7147	-0.41127	-0.89707	0.65633	1.0491	-0.38042	-2.2531	-0.16102	0.90863	-0.63176	-1.0707	-1.0521	2.5094	0.80822	-0.41322	0.57028	-2.1315	-0.78038	-0.1589	-0.51279	0.69045	-0.72673	-0.30449	-0.13347	1.1703	-0.54019	-0.35546	0.020185	-0.57665	0.72532	0.93503	-1.9094	1.0831	0.024661	-0.26217	-1.2179	0.29197	-0.7604	0.03643	0.10013	0.62371
-5.2294	-2.1892	-1.2372	-1.3697	1.1842	-3.1755	0.47037	-1.1161	-2.3143	0.15972	0.23144	-1.5109	-1.413	-0.12614	-0.099157	-0.58361	-0.046107	0.122	-0.40716	-0.37693	0.42824	-0.14006	-1.1048	-0.11922	0.050667	0.060541	-0.7847	0.37363	-0.13751	0.26575	0.54437	0.1349	0.11196	-0.1688	0.36022	0.57125	0.25312	-0.67549	-0.096549	0.089183	-0.20414	0.53312	-1.0032	0.64865	-0.14899	-0.1727	0.688	0.73457	-0.32501	-0.069431
9.0981	-1.1134	1.0973	3.7929	1.793	0.96011	1.9197	0.33697	-0.87558	0.669	2.4048	-0.14444	0.41503	-1.1453	0.13704	-1.1587	0.27407	-0.34139	0.18493	-0.25927	0.67252	-0.33088	-0.94201	0.39719	0.60067	-2.1423	2.62	1.9301	-1.8674	-0.60325	-1.4376	0.11885	-0.097072	0.034105	2.3501	0.79794	-0.94339	-1.8943	-2.9152	1.9634	-1.6745	-0.057226	0.76189	-0.28818	-0.64208	-1.5093	-1.3368	0.57039	-1.5527	0.45068
8.1564	-1.5127	-1.5797	2.5188	1.583	1.2356	0.26757	-1.5254	1.5323	0.79433	2.0818	-0.46625	2.3765	-1.17	-0.73343	-1.3691	0.71271	0.63993	-0.77624	0.25821	2.2079	-1.2789	-0.62764	0.14105	-0.12461	1.2843	0.81228	1.4267	0.038035	-0.84208	-0.46341	-0.76164	-0.082501	-0.57233	1.4728	1.1897	-0.10466	-0.93492	-0.82663	-2.1687	-0.63753	0.3349	-1.2437	-1.6297	-1.1564	-0.10263	0.73424	-0.20721	-1.102	0.92392
4.6825	-0.85431	-1.7003	-1.3585	-1.1356	0.4563	-0.29049	-2.7401	1.2598	-1.7168	-0.92484	1.0846	0.053608	0.66724	0.70354	-0.7839	-0.57198	0.73473	0.79833	-1.5645	0.32465	-1.6381	1.3591	-0.047343	0.35671	2.2046	-0.19924	-1.4841	-0.73081	0.304	0.059622	-0.58619	-0.38349	-0.61288	2.2211	-0.58988	-0.61168	-0.43738	-0.78289	-1.9414	-0.67685	0.070588	-0.38017	-1.3081	0.48948	-0.40588	1.0684	-0.29003	-1.0388	-0.53394
-5.4699	-1.5169	0.87538	-2.5395	0.96207	-1.8732	-0.31541	-0.63686	0.51684	-0.45695	0.88386	0.51591	0.33772	-0.2012	0.19625	0.25034	-0.41519	0.021449	-0.1086	0.45028	0.11628	0.48387	-0.002411	-0.22472	-0.11298	0.1723	-0.018147	-1.0596	0.11927	-0.44389	0.20748	0.17848	-0.13653	-0.1643	-0.34394	0.037809	0.27214	0.5502	-0.088177	-0.15928	-0.17965	0.14619	0.99232	0.41205	-0.81262	0.20792	-0.55337	-0.26288	0.39451	0.06205
7.2348	-0.057533	-1.847	-0.50184	1.4095	1.2396	3.6096	-0.61868	1.4818	0.56909	-2.9111	-0.76972	1.5844	-1.7651	-0.9153	0.43895	1.9183	0.90345	-0.52349	-0.8831	0.69751	-2.8667	0.9844	-0.43174	-0.58858	0.95142	0.28161	1.5699	-0.72216	1.006	2.0231	-2.0532	1.3407	2.3012	-0.28889	-0.031487	0.235	-0.68431	0.04927	0.14527	1.1797	0.92679	-1.056	0.9172	0.31256	-1.3354	-0.11456	0.091423	-0.059978	-0.34332
7.1481	1.1694	-4.0028	-1.2488	2.0791	1.6948	4.297	0.92822	-0.074654	-1.3378	-2.4995	-0.86135	-1.106	-2.3731	1.5044	2.2493	0.77077	-1.5369	0.38586	-1.0991	-0.82002	0.51233	0.62029	-0.44173	-0.14589	1.0768	0.02974	-0.79323	0.40334	1.2596	0.37925	-1.6686	0.33523	0.27471	-0.10844	1.5352	-0.30198	1.6137	-0.90167	0.54586	-1.5128	-0.60901	1.3395	0.32451	0.052246	0.19168	0.19771	0.071287	-0.82069	1.4777
4.9402	1.5484	-3.7585	-1.7311	-1.4924	-1.551	2.5175	-0.46672	-0.36893	-1.8326	-1.9496	0.062397	-2.16	-2.1953	-0.22664	0.8092	1.2222	-0.84837	1.1408	-1.8417	-1.593	-0.12444	-1.6999	-1.4055	-0.28843	1.6396	0.22811	1.3955	1.4947	1.3783	-0.39369	0.60883	0.92164	-0.046104	-0.41983	1.213	0.82903	0.18237	0.53133	1.1212	-0.082838	0.22135	-0.066155	-0.043367	0.67947	0.66949	-0.91485	0.15658	-0.52918	0.286
-5.9489	-1.6069	0.68627	-1.8375	-0.28373	-1.6606	0.54961	-0.68305	0.36028	0.40647	0.049205	-0.36292	0.49377	-0.02791	0.40556	0.24604	-0.4631	-0.2244	-0.45502	0.40137	0.12385	0.65055	0.16584	0.24882	-0.047042	0.10635	0.25827	-0.085158	0.16181	-0.036165	-0.17887	-0.37596	-0.07315	-0.14451	0.091928	0.1199	0.26145	0.42601	-0.55043	-0.23935	0.056173	0.11845	0.22301	-0.033575	-0.20576	-0.54109	0.23922	-0.031835	-0.2908	0.32696
-0.47428	0.4768	0.028002	-0.75283	-0.22498	-0.7916	-1.1564	2.045	2.4357	-0.1875	-0.71595	-1.6042	0.50636	0.8673	-0.29297	-1.1261	-1.1513	-0.35808	1.0536	1.5033	-0.1961	1.268	0.80013	0.16719	1.017	-0.083612	0.52771	-0.44511	0.13047	0.2371	-0.18436	-2.2868	0.53732	0.558	0.024412	1.4746	-1.2593	-0.048404	-0.52658	0.86325	0.156	-0.69528	-0.12264	1.8333	0.31492	-0.92755	-0.7174	0.16643	0.012924	-0.21386
1.0331	-0.85987	-0.81412	-1.087	-3.9034	-1.4871	-2.4114	1.8145	5.3198	-0.017265	0.12468	0.34123	-2.9267	1.2672	-0.044018	-1.3118	-0.995	0.12091	0.91541	-0.85149	-0.42198	-0.38814	-1.8917	-1.5009	-0.089761	0.20883	0.14792	0.30983	0.078991	0.23236	0.10761	-0.5319	0.5699	0.99627	-0.29132	1.1859	-0.78918	-0.83023	0.34068	-1.9896	0.32088	1.1463	-0.20874	1.5134	0.66809	-1.1434	-0.33933	-0.43411	0.6736	0.68257
-0.45908	-0.35396	-1.0231	-1.336	-3.8271	-1.5546	-2.004	1.3238	4.0986	0.22427	0.86616	0.5268	-2.3266	0.46415	-0.64131	-1.0016	-0.067032	1.711	1.621	0.092683	0.49536	-0.61814	-1.2715	-1.325	0.19992	0.41274	0.27836	-0.51165	0.65569	0.50192	0.048342	-1.3081	0.58474	-0.20554	-1.1213	0.94038	-0.92362	-0.50056	-0.14955	-0.11617	-0.065311	0.23341	0.43983	0.4826	0.5444	-0.70726	0.017422	0.42087	-0.27993	0.47732
-8.2907	0.21941	0.28369	0.15352	-0.85127	-1.6855	0.80149	0.31779	-0.63759	-1.2666	-0.080211	-0.5192	1.2685	-0.33253	-0.91911	0.57218	0.037424	-0.12358	-0.87953	1.0003	-0.30024	-0.35359	-0.019676	0.93112	1.1371	-0.10497	2.4228	-1.4622	0.54432	0.79904	-0.77133	-0.78306	0.058758	0.7225	-1.773	0.80274	-2.2778	0.2781	0.42536	-0.16041	0.30756	-0.040743	0.13323	-0.61206	0.98098	0.036247	0.16415	-0.26981	0.55866	-0.30435
7.6743	5.5577	1.5295	1.7498	-0.22058	-2.052	0.4522	1.6645	0.23329	-2.7013	-1.2081	-1.3595	0.89213	-0.15926	0.61129	-0.74342	0.82203	0.37742	-0.2672	1.7817	1.2768	0.57877	0.65242	-1.2708	0.88076	-2.0057	1.1254	-0.73593	-1.721	0.71301	0.84624	0.89734	0.88335	0.67639	1.3615	0.3255	1.1348	-1.0001	0.72446	0.08377	-0.61583	-0.75246	0.34134	0.50108	1.8851	2.0028	0.89532	-0.027861	-0.3693	0.7875
4.0288	1.9613	-1.062	1.3184	0.6611	-0.2769	-0.19226	1.1943	-0.41395	-2.8237	1.3714	-0.95714	-1.5786	-1.249	0.0084854	0.87025	1.1586	-2.3796	-0.96646	1.6224	1.4374	-0.95826	1.9106	0.46861	1.7497	0.69953	1.21	-0.68472	-1.6305	0.36505	1.2648	0.88841	0.5209	-0.059123	1.8423	0.35655	0.12167	-0.66548	-0.50942	1.2933	0.53424	-0.9044	-0.056362	0.13798	0.35173	1.1718	0.12161	-0.83336	0.55641	-0.13505
-0.11088	0.42932	-2.1159	-0.56239	-0.63024	0.17621	1.3907	0.41528	-1.6892	-0.45692	0.070325	-1.3136	0.65481	-1.0024	0.57512	0.12798	-0.73859	-0.97065	0.57153	0.241	-0.40631	-0.95182	1.1915	1.0411	-0.22579	0.68832	-0.17189	-0.45828	-1.1386	-0.79892	-0.68242	-0.35305	0.10831	0.35583	-0.14778	-0.68006	1.1044	-0.1269	-0.90968	-0.18214	0.024983	-0.7442	-0.33426	-0.16872	0.68708	0.39434	-0.50462	0.17179	0.63155	-0.18786
-7.4578	-1.4024	0.09487	-1.1229	-0.30649	-1.4046	0.43379	0.30019	0.071463	-0.19289	0.65026	-0.19028	0.58982	-0.0012736	1.1164	0.61041	-0.27474	-0.38148	-0.012766	0.36209	0.17102	-0.018265	0.40269	-0.31254	-0.49906	0.30448	0.31685	-0.22484	-0.44571	-0.33137	-0.32952	-0.052371	-0.15773	0.06768	-0.37397	0.14526	0.34475	-0.24621	-0.04369	-0.21185	0.097876	0.14241	0.14614	0.1858	0.060195	-0.20317	-0.14948	0.14147	0.6913	-0.037676
0.84266	-1.4508	-1.9131	-0.18265	-1.0286	-0.40276	0.6758	2.7111	-1.0967	0.037481	-1.3729	0.31467	-0.24219	-1.452	0.54793	-0.27264	-0.37634	0.044906	0.42954	-0.98501	-0.22454	0.93894	0.48336	-0.25807	-0.2148	-0.25034	0.090928	0.85558	0.35653	0.72688	-1.0643	-1.7523	0.44702	-1.5812	-0.8567	-0.20767	-0.79091	-0.35343	-0.06207	-0.099661	0.60759	0.091694	0.33523	-0.50138	-1.1521	0.47767	1.2634	-0.26846	-0.059276	-1.3789
4.7323	3.4701	0.20317	0.55758	-0.96656	-2.183	-1.8693	3.2539	-0.76918	-1.7627	-1.9322	-1.1778	1.0646	-0.013512	-0.048932	-2.334	0.8084	-0.62066	0.49117	0.28122	0.41231	0.81338	0.85301	0.021333	-1.5424	-1.9183	-1.7837	1.3753	-0.37179	0.33105	-0.1669	0.01664	-0.98187	-0.54147	-1.0586	0.53607	-1.6804	0.52694	-0.00088811	-1.0833	-0.49865	-0.10006	0.60392	-0.22869	-0.52131	-0.23363	0.32219	0.92318	0.65223	-0.49323
2.8029	-0.35503	-1.9067	-0.36256	-0.13608	0.06974	-0.29692	1.5618	1.1751	1.3135	0.56043	-2.3458	-1.4831	0.31202	-0.60898	0.67664	-0.93112	-1.4511	1.9893	1.5502	0.20558	-0.023809	-0.14545	-1.902	0.97962	-1.6988	-0.072954	0.42162	-0.71242	-0.40176	0.4179	-0.60064	-1.9243	0.067453	-1.2005	1.5417	-0.14858	0.42944	-0.39718	-1.3103	-0.60652	-0.3655	-0.53532	-0.051699	-0.86027	0.40819	0.50568	0.66934	-1.122	0.051787
-3.7027	1.3515	1.6534	-2.6101	1.3329	-3.1188	-1.1479	1.0937	-0.76269	-0.13658	-1.3538	-1.9587	-0.1131	-0.97431	-0.45633	-0.44081	-1.0924	0.2551	1.5815	0.33853	-0.7244	-0.45385	-0.61886	0.608	-0.19891	-0.63178	-0.12202	1.0104	-0.83716	0.90256	-0.16015	-0.76798	0.22278	-0.53425	0.45535	0.09775	-0.052082	-0.28952	0.72885	-0.055249	0.14342	-0.41932	0.016493	-0.1002	0.056645	-0.18926	0.14663	0.078631	0.085087	-0.43041
3.2724	-1.915	-0.82994	0.060291	-0.81791	0.52173	-0.89686	-0.17044	-0.34759	0.77062	1.7323	-0.87301	0.30028	0.23638	-0.94193	1.7952	-1.3132	0.53153	1.1508	-0.28503	0.63802	1.5854	-2.218	1.3976	2.8386	-0.72156	1.9755	0.61711	-0.2764	0.77931	0.084191	-0.26029	0.55217	0.50718	-0.12906	-0.56443	0.38283	-0.52098	-0.97845	1.1609	0.93512	0.54006	-0.3786	-1.4084	-0.20087	-0.52847	-0.36054	-0.72181	-0.10256	-0.41372
1.6074	-1.7872	-3.4779	0.11979	-0.84138	0.094146	-1.5316	0.11866	-0.33635	-0.26715	-0.16882	0.098122	0.18631	0.55821	0.11757	1.2301	0.33932	0.28934	1.1632	0.23206	-1.5007	0.47078	-1.2786	0.55626	1.6866	0.2488	0.92077	1.7138	-0.58339	0.58234	0.65339	-0.79042	-1.2109	0.89215	-0.39413	-0.60822	0.72854	0.26454	-0.65801	-0.05682	0.051669	0.30184	0.3947	-0.45219	0.37678	-0.41666	-0.76313	-0.77689	0.60791	0.88497
2.0462	-0.49669	-4.4671	0.8891	0.86452	-0.33704	-0.62487	0.78923	-0.45832	-0.27921	-1.118	0.09697	1.1937	1.0357	-1.1581	1.9724	0.55441	-0.73954	-0.25895	-0.13772	-0.49646	-0.49364	-0.39884	0.38931	1.6645	-0.087486	0.47797	1.1251	-0.73112	0.90981	0.91739	-0.53811	-0.91387	0.11376	-0.22024	-0.057601	0.28654	0.69403	0.577	0.28289	-0.35465	-0.095521	0.51127	1.1614	0.43083	-0.66455	-0.54176	-0.9536	0.76492	-0.38434
-5.8585	-1.1612	-0.51625	-1.5413	1.6458	-2.3383	1.4649	0.068794	-0.32188	-0.082805	-0.58645	-0.42864	-0.022417	0.016825	-0.89645	0.59219	-0.32263	-0.089444	-1.3847	0.5325	-0.55767	-0.26477	-0.34458	0.56516	0.66866	0.15487	0.93171	-0.00011972	0.61485	0.51372	-0.52601	0.097174	0.049641	-0.029714	-0.67697	0.37927	-0.80392	0.056175	0.36709	0.22445	0.081144	-0.24605	-0.076252	0.34042	0.15014	-0.17733	0.087908	0.039189	-0.1718	0.1667
3.8889	-0.74873	-2.473	1.4896	2.5727	-0.89926	-1.0593	2.7801	1.282	-0.063571	0.30278	-0.98406	-1.8729	1.0655	0.47887	-2.2829	-1.306	-0.6956	-1.639	-0.35953	0.39393	-1.2466	-0.61652	-0.092285	0.28453	0.6102	0.71907	0.98998	-0.59509	-1.311	1.3815	-0.56022	-0.62815	0.088945	-0.2908	-0.51657	0.14358	-1.3912	0.21284	1.5016	1.0959	-0.96601	0.2004	-1.6291	1.2479	-0.57695	-0.21151	-0.10094	0.78817	-0.25673
3.484	-2.7315	-3.2159	1.4469	1.4416	-0.37241	-0.90077	1.2087	-0.027333	-0.92706	-0.45762	-1.5156	-1.1624	0.92238	2.0264	-1.9851	-0.23518	0.042098	-0.90175	-1.0836	0.42371	-0.23139	0.95872	-1.243	0.48296	0.53332	-0.21855	0.42778	0.24807	-0.11265	-0.60651	1.1581	-0.37781	0.87983	-0.049298	-1.1032	-0.2379	1.5422	-0.10336	0.89635	-0.45204	-0.9752	0.080438	-1.1719	0.98073	1.2345	-0.33463	0.48781	0.68635	0.44811
7.1641	0.8101	-3.9358	-0.48447	0.83804	-0.41121	0.88877	0.23954	0.9374	-0.025252	-0.7615	1.123	-0.23395	-2.183	-0.78029	-3.4995	-1.1876	-0.041527	-0.34046	-0.86966	0.61894	1.7829	0.96752	-0.35277	-0.46209	1.5623	0.86766	1.3103	-3.2968	1.3235	0.56737	2.4066	-0.38767	0.11401	-1.8145	-0.069972	1.2672	1.8277	0.24554	0.42843	0.82979	0.22318	0.61575	0.69033	0.58645	-0.6856	0.55319	0.83047	-1.029	0.44972
-3.077	-1.1694	1.2399	-3.0091	2.0693	-2.0511	0.20643	-0.46293	0.65494	1.1723	0.10476	0.49598	-0.36734	-0.24519	0.35305	-0.30602	-1.4231	-0.43639	-1.3567	0.35759	1.0977	0.47985	1.0841	-0.34308	-1.0185	-0.03186	0.78978	0.019547	0.069876	0.60988	-0.10673	0.60814	-0.61709	1.1398	0.33908	-0.28889	0.11155	0.54061	0.34573	0.3913	0.54036	-0.67274	0.015413	0.58696	0.25182	0.39363	0.25512	-0.069457	-1.1012	0.58717
-11.181	1.6289	0.23377	1.1585	0.73389	0.9485	0.93115	0.60755	0.54409	1.3897	0.46232	-0.31111	-0.13372	0.24244	0.31178	-0.19789	-0.044515	0.26036	0.26992	-0.54277	0.17432	-0.36386	-0.46664	-0.34307	0.57744	-0.35471	-0.83996	0.50877	0.51421	0.4621	0.17031	0.53261	0.047598	0.11082	0.13276	0.029978	-0.58422	-0.42453	-0.34152	-0.37612	-0.50628	0.45836	0.2531	-0.27989	-0.31323	-0.51046	-0.26625	0.52235	-0.26421	-0.041455
-11.142	1.8787	-0.0027082	1.3773	0.43446	0.56971	1.6119	0.5646	-0.78462	2.5971	-0.70557	-0.27461	-1.7728	2.0845	-0.35722	-0.84392	2.6321	1.1589	-0.8374	-0.79819	-0.15893	0.11422	0.51409	0.74487	0.64805	0.12989	-0.33999	0.20248	0.014604	-0.52352	0.067103	0.13134	-0.10219	-0.31076	0.53012	-0.1497	0.25261	0.51111	-0.28581	-0.41436	-0.5767	0.32661	0.1745	0.17251	-0.30426	-0.50076	-0.26591	0.059492	-0.13159	0.051175
-11.074	1.1912	0.33801	1.2984	0.2919	1.3568	0.0037047	0.19384	0.32035	0.28783	-0.33572	0.070694	-0.33336	0.28961	0.081161	-0.20068	0.12918	0.14524	0.27311	-0.16667	-0.031845	-0.13997	-0.12139	-0.10221	0.034787	-0.002794	-0.37374	0.4892	0.082388	-0.055962	0.19066	-0.094092	0.20942	-0.18771	-0.014841	-0.093785	0.23311	0.011052	-0.20454	0.079212	-0.076673	-0.092698	-0.15079	0.24674	0.11758	-0.36461	-0.1233	-0.065932	0.124	-0.0023808
-11.021	0.5974	0.18174	0.87232	0.28992	0.43859	-0.060652	0.15709	0.15466	-0.054075	-0.036577	-0.11591	0.26456	-0.18171	0.40479	0.20131	-0.28587	-0.034457	0.53018	0.00055971	-0.073661	-0.034177	0.065268	-0.061703	-0.41177	-0.078948	-0.11452	0.052904	-0.4487	-0.18837	0.077919	-0.097013	-0.079632	-0.060488	0.09919	0.010492	0.089944	-0.032324	-0.15536	-0.049486	-0.063829	-0.0023165	-0.018092	0.083037	-0.0060761	-0.15946	0.0038712	0.042798	0.23652	-0.12798
-0.54789	-1.6197	-1.0637	-1.3531	-1.5848	0.12353	-0.088049	1.3935	0.84277	-0.19381	-0.048232	-0.050562	1.9403	1.1296	-0.78954	0.51396	0.2835	0.68188	0.99837	-0.75507	0.1111	0.62303	-0.99811	0.053514	-0.085822	1.6313	0.25342	-0.46882	0.55237	-0.74312	0.77955	-0.33554	-1.0778	0.57465	-1.0263	0.19322	-0.042526	0.34112	-0.68033	0.73524	1.5891	0.16836	-0.25068	0.052869	-0.37132	-1.3873	0.54806	-0.15456	0.71168	-0.083044
-0.017397	0.5706	-2.1517	-1.1845	-1.434	-0.67814	0.44161	0.82833	0.81918	-0.4041	0.013023	0.33116	2.4887	1.4368	-1.0658	0.60604	-0.49407	1.4528	0.67416	-1.221	0.33047	-0.42513	-0.40733	0.58485	-0.1594	0.92109	-0.60895	-0.3947	0.15514	-1.2654	0.78816	-0.79182	-1.8575	-0.11686	-0.72861	-0.77622	-0.57239	-0.45655	0.50359	-1.3484	-0.51185	-0.96198	0.35306	-0.091306	0.6532	0.25419	0.52777	-0.40415	-0.49491	-0.18321
0.68714	0.77132	-2.2998	-1.4612	-1.6264	-0.42446	0.19093	-0.26877	0.40289	-0.98888	-0.097422	0.18159	2.4616	1.5789	-1.0729	0.18562	0.098539	-0.53723	0.62907	-1.5626	0.59269	0.60002	1.3884	1.2267	-0.57331	0.98773	0.12285	-0.81138	0.48516	-0.083026	-0.32695	-0.24332	-1.4945	0.80343	-1.111	-0.2915	-0.30782	-0.29847	0.32977	-0.18	-0.26789	-0.39871	-0.26398	-0.16735	-0.91107	-0.57927	-0.049064	1.1335	0.24799	-0.035736
-5.4413	-1.5505	-0.073167	-1.7216	-0.52088	-1.6979	0.0031423	-0.24907	0.16887	-0.66939	0.50155	-0.44921	-0.06542	-0.19762	0.14938	-0.011787	0.027112	0.011125	0.20258	0.32876	0.13505	0.12503	0.72954	0.22151	0.26305	-0.078878	0.88554	-0.54011	0.40925	0.14059	-0.10931	0.67754	-0.287	0.19672	0.47565	0.4333	-1.0487	0.089667	-0.35419	-0.59283	0.22316	0.14679	-0.21826	0.29933	-0.80034	-0.23953	0.64454	-0.08226	0.25715	0.081643
5.5328	-2.5102	-3.029	2.0025	-0.63843	-0.58357	-2.0585	0.86549	2.3176	-1.6551	0.16225	-0.44515	-1.0375	-0.23786	0.58468	1.041	1.4402	0.85262	-1.0256	-1.4258	-0.073564	1.3117	0.57199	-1.1595	-0.33018	-0.65636	-1.6307	-1.1777	-0.7342	0.16736	0.35123	-0.76143	-0.37063	-0.049904	-1.2197	-0.79603	-0.74387	0.40117	0.38639	1.4723	0.15659	-1.405	-0.075974	-0.64444	-0.33386	1.0354	-0.90168	0.53202	0.58336	0.27068
7.0483	0.026909	-2.8003	1.4545	-0.76243	-0.12669	-1.1672	1.8536	0.090103	-1.5051	0.24718	-0.33367	0.71441	0.13538	-0.3306	0.29363	0.52607	0.51178	0.80096	0.12893	2.3503	3.4538	1.0465	0.83899	-0.50079	-0.013901	-1.3887	0.67099	0.82548	-1.0369	0.72196	-0.70113	1.0407	0.96586	0.1631	-0.69807	-0.62296	0.34893	1.0038	-0.70359	-1.2064	0.13245	0.11156	0.96815	-0.54009	0.41718	0.1005	1.9626	-0.57062	1.5151
5.711	3.0438	-1.8985	-0.89538	-0.40817	-0.76453	1.8361	2.6218	-0.32296	-0.21338	-1.4195	1.1451	-0.65154	0.52404	-1.0475	0.62384	0.2186	-2.2382	1.1063	1.307	0.99147	0.0018378	0.89396	1.5034	1.5003	0.46854	-0.35174	-0.21792	0.083667	0.11427	1.8132	0.24497	1.3008	-0.56243	-0.46049	-1.6114	0.96056	1.4721	-0.37656	0.75244	0.76245	-0.69056	0.84072	0.23252	-0.13105	-0.97918	-0.8332	-1.8477	0.021669	-0.0022358
-5.2529	0.7574	-0.33957	-3.5475	1.3468	-2.6492	2.0974	0.59427	-0.69446	1.2395	0.18761	0.21752	-0.84969	1.0915	-0.89465	0.7849	0.04359	-0.04267	-1.1358	-0.10873	-0.62846	0.084042	0.074137	0.58473	-0.25258	0.32749	0.0019182	0.85579	0.13827	-0.37347	0.13508	0.024156	0.41686	0.018931	-0.34025	-0.61938	0.025049	0.31378	-0.9783	0.14762	-0.17698	-0.34161	-0.41836	-0.017989	0.70498	-0.88328	0.2442	-0.15274	0.20235	-0.074632
2.7093	-0.77907	-1.7039	-0.19039	-1.359	0.040861	-0.056535	-1.5866	-0.48107	-0.87603	-0.92074	-0.7449	-0.33362	-0.25073	1.1576	0.56491	0.97771	-0.70199	-0.25754	0.10951	-0.70324	-0.84065	0.21721	1.0212	-1.152	-0.50835	-2.1158	-0.48336	0.20418	0.31515	-2.2418	-0.51237	-1.4731	0.66272	0.30122	0.93477	0.39037	0.050733	-0.54823	-1.2085	0.6038	-0.26199	0.91988	-0.51359	-1.128	1.0499	-0.52458	0.41634	0.93103	-0.023386
8.2367	-0.50536	1.2244	-2.2197	-0.77374	2.6278	-0.31868	-2.9663	0.14807	2.1647	-2.1825	-1.1076	3.0263	-1.6664	1.1329	2.1792	2.2004	1.0038	0.16938	-0.31019	0.037985	0.58026	0.81846	-0.45481	-0.60739	-0.059946	0.33517	0.85398	0.33836	-1.0585	-0.081643	-0.84182	0.48727	-0.68054	-0.33284	1.1971	-0.42067	-0.20981	0.82356	0.97384	1.2996	-0.1186	-1.2476	0.52796	-1.3716	0.060944	-0.9742	-0.26515	-0.1283	0.5307
5.5737	-0.50652	-0.67895	-3.065	0.83268	1.4029	-1.5691	-3.4454	-0.09254	1.4219	-3.3079	-0.33479	1.8193	0.38323	0.64942	1.8351	0.21275	-0.36461	-0.65854	1.2381	-1.4904	1.709	1.2255	0.26128	0.30575	-2.0056	-0.55417	0.05952	-0.17543	-1.1025	0.70791	-0.13936	1.2926	1.2704	0.41515	2.8222	-0.87942	0.53902	-0.44712	0.7235	0.86069	0.27669	0.39655	0.41783	-0.032647	-0.69212	-0.716	0.64931	0.92311	0.05979
-5.4006	-2.1539	0.80673	-1.5327	-0.50232	-1.3809	0.61787	-0.5604	0.22545	-0.547	1.0636	0.30493	0.1765	-0.1472	0.70814	0.32824	0.0039066	0.58211	-0.76659	0.15695	0.66434	-0.21865	0.78583	-0.46657	-0.11603	-0.052379	0.27764	-0.77654	-0.16623	0.58454	-0.14674	0.23189	-0.58759	0.28404	-0.071497	0.058782	-0.45957	0.29671	0.31203	-0.95061	0.45861	-0.2786	0.529	0.094045	0.031933	-0.045818	-0.28041	-0.22802	0.16412	-0.0076789
6.1675	2.2889	-0.64458	1.5457	2.9646	-0.98521	0.12022	-0.51343	-1.9904	0.62615	0.34294	-0.73872	-0.91388	2.3413	0.55546	-0.5529	-0.68597	-1.8128	0.72466	0.11358	-0.7343	-2.2401	1.533	-1.4817	0.48662	0.46758	-0.19198	-1.0082	-1.9073	-0.94888	0.28731	-1.021	0.95957	0.075155	0.55714	-1.1306	-1.2244	-0.7792	2.1436	-0.73319	-1.1011	0.3026	-1.5555	0.86336	-0.33694	-0.32096	1.0233	0.16641	-0.068152	0.72727
6.856	-1.2946	0.44794	0.12272	0.7644	2.7141	0.49752	-0.64357	-2.1635	2.8608	1.4888	-1.2127	-0.55708	1.3984	0.64137	-0.55691	0.92763	-1.7411	-0.52686	0.30191	-0.98914	-2.1668	-0.52631	-3.0174	0.091743	1.8784	0.22564	-1.1892	-2.2156	0.78428	0.2636	0.18147	0.40052	2.3899	0.58255	-0.44702	-1.4111	0.55904	0.1508	-1.3403	-1.34	-0.6186	-1.3459	0.098148	0.86689	-0.9432	-0.4535	0.54196	-0.09745	-0.64738
3.3611	0.39479	-0.44313	-2.7847	-1.0919	0.40003	0.66153	-2.5173	0.49873	1.2001	0.58904	-0.10046	-0.87431	-0.97716	-1.0359	-1.6976	0.47694	-0.28504	0.16678	0.79657	1.2599	-0.23339	0.23647	-0.42068	-1.7619	0.10033	0.62461	-0.023205	-0.95529	1.6797	0.98255	0.4311	-0.27996	1.2461	-0.3493	-0.3085	0.46542	0.60354	-0.85114	-0.77952	-0.39793	0.58348	-0.91086	-0.6502	1.1206	0.51535	1.4307	0.92376	-0.87063	-0.32185
-0.91023	1.3167	3.2623	-3.2489	-0.67458	-0.77777	-0.30538	0.040986	-0.27916	0.21829	-0.074204	-0.89962	-0.8776	-0.72919	-0.47419	-0.54459	-1.363	0.040846	-0.46187	0.4657	0.91203	0.0063506	0.26378	-0.36732	-0.2247	0.51201	0.30258	-0.44227	0.42027	-0.47338	0.4962	-0.30441	-0.61406	-1.0546	-0.35539	-0.88679	-0.12733	0.2041	0.50155	-0.69063	-0.41604	0.10496	-0.25481	-0.27563	-0.45743	-0.27389	0.2179	-0.059177	-0.30954	0.39447
-11.054	1.2077	0.23951	1.2677	0.4648	1.4058	-0.18518	-0.0421	0.23028	0.13714	-0.15966	0.062503	0.052389	-0.12316	0.14	0.089573	-0.44392	-0.083695	0.50183	-0.1409	-0.11315	-0.094008	-0.21644	-0.28112	-0.26113	-0.12852	-0.5794	0.38915	-0.13724	-0.023759	0.20886	0.086414	0.057569	-0.12995	0.15342	-0.093103	0.24528	-0.23946	-0.18394	-0.072989	-0.10914	0.086537	-0.016227	-0.10109	-0.2206	-0.18845	-0.016843	0.1549	-0.040371	0.021959
-11.017	1.2236	0.2536	1.3605	0.43201	1.423	-0.28173	-0.072277	0.2348	0.13121	-0.0005222	0.20489	0.20766	0.036129	0.14583	0.36266	-0.17886	-0.085	0.28225	-0.13935	-0.27062	-0.084741	0.0015179	-0.11781	-0.27448	-0.10876	-0.48712	0.36668	-0.14171	-0.070095	0.073699	0.12232	-0.046626	-0.037604	0.094826	-0.21753	0.3282	-0.26014	-0.079416	0.044167	-0.004775	-0.0069462	-0.016717	-0.1209	-0.076038	-0.039952	0.047214	0.10324	-0.10553	0.0061252
-11.178	1.3375	0.24635	1.3208	0.4368	1.5185	0.12781	0.35977	0.39958	-0.012554	-0.30551	0.30734	0.14491	0.018745	0.37854	0.0052693	0.084621	0.088341	0.061547	-0.22677	0.038104	0.059744	0.10735	0.02216	-0.049689	-0.058567	-0.098904	-0.0092629	-0.14202	-0.12626	0.052975	0.1308	-0.003132	0.11554	0.10506	0.013643	-0.035191	-0.016093	-0.0022556	-0.020321	0.0043632	-0.04766	0.075583	-0.078207	-0.12217	0.073348	-0.0023351	0.024666	-0.096632	0.01727
-11.06	0.6356	0.11557	0.8404	0.26043	0.54424	0.19365	0.19553	0.10273	0.068802	-0.096954	-0.0089069	0.23189	-0.080126	0.2593	0.22083	-0.11513	0.090847	0.41616	-0.048392	-0.090506	-0.14712	0.043234	0.10197	-0.44052	-0.093226	-0.05911	0.087418	-0.4276	-0.1336	0.22519	0.0433	-0.15113	-0.027343	0.010683	-0.085201	-0.030934	0.085562	-0.21407	-0.08252	-0.13336	0.065014	-0.00025013	0.22628	0.0092283	-0.31017	0.0089963	0.10852	0.12669	-0.10155
4.6968	1.1886	-2.5	3.1247	1.8972	-0.61751	-2.9586	0.68401	0.51555	-0.88505	0.86275	0.85993	-0.33721	0.39836	0.98953	0.43161	0.49866	-2.0835	-1.8462	2.2508	0.2756	1.1596	-0.33493	0.078967	-0.38159	-0.99086	0.54423	-0.25655	0.24436	1.5122	0.59167	1.6181	0.4579	-0.57855	-0.14561	0.12524	0.047452	0.89208	-0.0053128	-0.4987	-0.11805	-0.222	-0.096737	-0.72431	0.27607	-0.81554	0.48403	0.75115	1.9154	0.20706
2.7941	-0.20936	-3.3897	1.3838	0.33965	0.017642	-1.5267	-0.0054921	0.78107	0.68169	0.15709	0.44098	-0.80044	-0.33199	0.16267	-0.74336	0.90668	-1.0836	-0.20199	2.0007	-1.3232	0.80257	0.086385	-1.6209	-2.6007	-0.1254	-0.95672	-1.1989	1.2435	0.34918	0.19803	-0.35178	-0.095654	0.90812	0.95689	0.52377	-1.1899	-0.66602	0.95642	1.6937	-0.76364	-0.68414	0.95874	0.81184	1.3214	0.14161	0.15275	-0.44701	-1.3207	-0.65355
4.4668	0.51214	-0.62365	2.6548	-0.67109	-0.57742	-0.17962	-0.1582	0.5738	1.2619	1.3871	0.7814	1.0975	-0.033659	1.3992	0.1466	0.19123	-0.87877	-0.37943	0.42912	-0.46563	0.45884	-0.070738	-1.657	-0.12144	0.57616	-0.68651	0.63946	-0.2033	1.5521	-0.85291	-0.59918	0.65525	-0.7141	-0.97028	1.0267	0.86805	0.45829	0.17209	-0.2527	0.80369	-0.59736	-0.61399	1.546	0.49248	1.232	-1.1554	-1.0236	-0.51686	-1.3131
-5.3568	-0.93268	0.21218	-2.1226	0.32517	-1.1436	0.037302	-0.13767	0.1797	0.08273	0.30277	-0.048619	0.17955	0.020305	0.26134	-0.36506	-1.5721	-0.082731	0.60494	-0.53717	-0.4299	0.95941	0.13287	-0.29968	-0.44884	0.29964	0.15386	0.25931	0.076339	0.44265	0.31215	-0.4062	-0.41275	-0.50703	0.014917	0.25186	0.34852	0.047557	0.082911	-0.71097	0.039556	-0.219	-1.1147	-0.15874	-0.42294	0.028537	0.55144	-0.70627	0.16412	0.46774
6.3503	4.6565	2.0427	-1.4322	-1.9643	-0.010388	-0.56436	-2.1096	-1.6597	0.97842	0.11354	2.0751	-0.98355	0.49478	-2.2037	-0.95249	0.40947	-1.0091	0.64753	3.0008	-1.0449	2.3496	-1.8127	0.083691	-0.79876	0.10035	0.42419	0.29608	-1.4832	-0.10088	-2.1283	0.38533	-1.2459	0.46709	0.19748	0.56099	0.11927	0.081924	-0.11241	-0.40434	0.091843	-0.80083	-0.40428	-0.45326	-0.30428	0.20426	0.13553	-2.1123	0.68432	0.04682
6.1475	4.3777	1.7709	-0.75225	-3.7303	0.99941	0.23657	-0.1962	0.18611	3.39	0.93004	1.3208	-1.9034	-0.8117	-0.84721	-0.51706	0.1117	-0.057939	0.62592	0.79898	0.072936	2.4506	-0.84711	0.30229	-0.38393	0.33341	1.3281	-1.1633	-2.0879	0.43905	-2.2267	0.97935	-1.7575	0.64634	-0.22499	0.22554	0.3718	0.85438	-2.7631	-1.0992	0.32085	0.54078	-0.61158	0.84062	0.11971	0.29139	-0.086492	-1.3037	0.78491	0.20155
8.7365	4.9569	-5.4105	-2.7036	-0.15818	1.2041	2.0867	-0.21705	1.1952	0.22129	2.6994	1.3847	2.4263	1.6596	-0.77218	0.81893	-0.35901	0.59045	-0.08561	-0.49094	1.0202	-1.216	0.79059	-0.11716	0.83274	1.0861	-0.18458	1.1934	-1.8584	-0.99009	0.12361	1.2516	1.4656	-0.53939	0.8888	-0.35104	-0.53836	-1.1197	1.5157	0.77836	0.52446	0.31451	-0.25828	-1.3537	0.46412	-1.0605	1.3279	-0.84497	-1.0489	0.05508
-1.0009	-0.2244	0.31968	-4.8405	1.1692	-0.77065	1.9138	0.702	0.58531	-0.085125	1.1012	1.1556	-0.95993	0.11725	0.74411	1.7032	-0.57389	0.12916	-2.3589	0.34913	-0.13375	0.098676	0.46226	-0.18243	-1.219	0.39002	0.030358	0.64041	0.85337	0.45301	-0.17984	1.0636	0.10946	0.95778	0.84317	-0.40928	-0.26359	-0.44585	-0.57085	0.65245	0.48197	-0.19557	0.16792	1.0238	-0.057792	-0.67396	-0.41005	0.31689	-0.41848	-0.34838
13.137	2.0367	1.0701	-2.8867	2.0995	4.1375	0.43003	0.73796	-1.7224	0.64543	3.362	1.7955	-2.0076	0.084452	1.1414	1.2171	-2.0615	4.7193	-1.2586	0.52025	-1.5021	-0.21697	-2.7981	1.6661	0.27857	-1.1735	-0.37937	0.27253	-0.47798	0.20495	1.3097	-1.0273	0.98056	0.10538	-1.372	-0.05496	0.46911	-0.38804	-0.50507	-0.86092	0.92432	1.0713	-0.39452	0.015145	1.197	-0.22069	1.5518	1.0063	-0.15003	1.2136
12.836	2.1098	0.78501	-3.7368	3.5234	4.3071	0.80929	-0.54946	-1.4029	-1.3188	3.1439	1.1817	-1.0091	1.4034	0.14654	0.81157	-1.4397	4.8067	-0.73341	0.81926	-1.7857	-0.13719	-1.8767	0.93324	0.09887	-0.10988	-1.1551	1.589	0.35133	-0.41694	-0.30577	-0.615	1.4021	-0.46157	-1.0752	1.4963	-0.30207	0.29486	0.18119	-1.4062	0.28644	0.32483	-0.60344	0.66726	0.51073	1.1825	0.4461	1.4308	-0.37518	1.0303
10.963	1.8907	4.1903	-2.6256	4.0928	2.0293	-3.8384	1.2104	-1.3491	-0.32192	0.96889	0.081879	-2.0354	-1.7296	-0.77459	-0.04011	1.2115	-0.97875	-2.3515	-1.1321	0.38237	-0.1299	1.1775	0.22325	-1.7371	1.2236	-1.6397	0.837	1.1801	-2.4783	1.4957	-0.07646	-0.17183	-0.03195	-2.0491	-0.77348	0.11114	-0.67356	-0.63324	0.41448	0.62177	-1.5863	1.1585	-1.1399	-0.88858	0.064222	0.86057	-0.99493	-0.43775	-0.67679
-0.01912	-2.3679	1.874	-5.3477	6.076	0.55203	-2.3737	2.4446	1.5183	-0.032779	0.30064	2.0318	-0.99497	-1.303	-2.0948	0.68629	-0.19616	-1.5151	-0.92258	-2.1758	0.099636	-0.041514	0.85036	-1.234	0.34159	-0.36863	0.43628	0.46469	1.0786	-0.91943	0.50872	0.82476	-0.24029	0.12895	0.89446	-0.067688	0.56861	0.61503	0.653	-0.91398	0.19903	-0.89417	-0.41936	-0.52261	-0.83658	-0.065243	-0.71955	-0.14119	0.44496	0.19818
-11.061	1.3351	0.22875	1.2415	0.43308	1.5604	0.26884	0.46461	0.39777	-0.1173	-0.28813	0.43008	0.20784	-0.032013	0.44677	0.24045	0.015514	0.018769	0.17965	-0.11203	-0.11218	0.038008	0.00076218	-0.033699	-0.2061	-0.074773	-0.36607	0.078353	-0.24383	-0.24516	0.081178	0.11952	0.055947	-0.029535	0.18179	-0.13994	0.26039	-0.16321	-0.17184	-0.096585	-0.081853	0.044342	0.021331	-0.12182	-0.16403	0.012808	-0.043232	0.096283	-0.11822	0.029113
-11.072	1.3202	0.24738	1.2237	0.42063	1.5598	0.38541	0.61883	0.35212	-0.53004	-0.65198	0.57445	0.21178	-0.20747	0.71724	0.028404	0.0098906	-0.040964	0.26429	-0.16435	0.10083	0.34135	-0.061413	-0.11158	-0.34455	0.048884	-0.31206	-0.12356	-0.51858	-0.46611	0.07599	0.086262	0.092355	0.00060846	0.38142	-0.091382	0.53833	-0.060699	-0.15121	-0.013993	0.0040377	-0.0071231	-0.036009	-0.13781	-0.26926	0.2947	0.014786	-0.0034375	-0.15917	-0.085916
-10.897	1.2987	0.29011	1.248	0.20653	1.551	0.21284	0.40347	0.42276	-0.67923	-0.39977	0.7477	0.47133	-0.17448	0.50847	0.41349	0.062527	0.0040409	0.16504	-0.0067278	-0.16256	-0.011125	0.10496	0.069487	-0.58883	0.011071	-0.43494	0.30027	-0.44543	-0.244	0.33776	0.28353	-0.097551	0.073461	0.26961	-0.53081	0.80159	-0.153	0.092817	0.42442	0.18897	-0.17284	-0.16588	0.093982	0.13503	0.33122	0.030217	0.058564	-0.25308	0.03793
-10.984	0.69564	0.086027	0.83354	0.25658	0.51319	0.39938	0.62421	0.79157	-0.39383	0.57571	0.44309	0.77159	-0.19692	0.90574	0.63222	-0.14074	-0.14177	0.13319	0.12093	-0.17025	-0.13153	0.10505	-0.084128	-0.3002	-0.20626	-0.42534	0.43333	-0.15234	0.096969	0.051405	0.21756	-0.031222	0.32737	0.065604	-0.20969	0.50565	-0.44484	0.21213	0.50671	0.11962	-0.095378	-0.13238	-0.065309	0.55812	0.37194	-0.026002	0.18348	0.040155	-0.027005
-11.249	1.1802	0.31099	1.6182	-0.011088	2.0177	-1.1575	-0.51348	0.5359	-0.97918	0.10828	0.54654	0.59049	-0.16643	-0.25419	0.32918	-0.30865	-0.19416	-0.29692	0.38752	-0.14073	-0.28432	0.36351	0.25419	-0.10352	0.063843	0.6623	-0.064704	0.16576	0.39844	0.0060117	-0.11812	-0.055091	0.27995	-0.65473	-0.048091	-0.53946	0.091319	0.54297	0.36353	0.46246	-0.32432	0.083835	0.26392	0.59728	0.097058	0.22687	-0.25378	0.11843	0.21564
-11.292	1.6158	0.12242	1.5792	0.15174	1.6079	0.44092	0.28754	0.035262	-0.078668	-0.4736	0.33978	-0.12552	0.34895	-0.19614	-0.26895	0.74834	0.24692	-0.68742	-0.058456	0.1509	0.041127	0.17873	0.40326	0.57808	0.08073	0.66045	-0.58892	0.28874	0.13604	-0.23124	-0.084642	-0.017514	0.2465	-0.23518	0.21217	-0.73087	0.28486	0.23197	-0.15909	0.045979	0.044777	0.19617	-0.090943	-0.014897	0.10343	0.018076	-0.14425	-0.01486	0.12727
-11.18	1.5135	0.29774	1.4118	0.21088	1.6436	0.30549	0.32129	0.28008	-0.55051	-0.50491	0.38575	0.1479	-0.14091	0.25641	-0.091895	0.018373	0.047655	-0.14677	-0.083808	0.22461	0.01283	-0.09559	0.028207	0.072568	0.1567	0.099689	-0.36007	-0.036299	-0.13714	0.035385	0.045538	0.044314	0.055468	-0.042149	0.022342	-0.16397	0.034666	-0.02218	-0.0897	-0.0020716	0.065315	0.051073	-0.043603	-0.21665	0.11403	-0.077643	-0.026623	-0.066032	0.047632
-11.187	0.72735	0.17233	0.98257	0.14081	0.95987	-0.2367	0.13638	0.48964	-0.96974	0.082318	0.23545	0.85683	-0.54116	0.30965	0.39211	-0.63565	-0.21294	0.13951	0.30669	0.04841	-0.16128	-0.0050506	0.025237	-0.2093	-0.059066	0.4548	-0.40855	-0.10212	0.11447	-0.075997	-0.1061	-0.048142	0.17655	-0.42326	0.1384	-0.6009	-0.057373	0.042218	-0.049019	0.068088	-0.003776	0.049176	0.088185	0.20086	-0.076998	0.041257	-0.021127	0.21574	-0.016908
2.9425	-0.80511	5.3281	-1.6722	0.59051	0.63369	-3.325	0.46171	0.58547	-0.8481	0.76372	3.2892	1.8512	-0.18744	-2.8817	-0.80968	1.4875	-1.8278	-1.3134	-0.80007	-2.715	0.58861	-0.2487	0.017062	-0.99903	-0.051129	0.85431	0.35225	-0.75184	-1.1147	-1.3731	0.74861	0.84999	-0.48229	1.0882	-0.0011794	0.61653	0.89022	0.6496	0.10921	-1.1242	-0.90945	-0.68963	0.68212	1.3236	0.47393	-0.60977	1.0641	0.34874	-0.46134
1.7788	-0.71976	4.2422	-2.5463	2.3143	3.1333	0.19212	3.2616	0.15856	0.34734	-3.3624	0.22481	-0.7119	-0.46489	-0.30189	-0.79474	0.52085	1.1557	0.51498	-1.442	-1.8171	-0.11392	-0.49465	1.6707	0.682	-1.0073	-0.33463	1.1584	-1.7695	0.07432	1.4921	-0.16141	-1.1011	-0.66261	-0.0029549	1.5651	0.77597	0.57034	0.82448	0.21534	-0.59535	-1.1515	-0.12882	0.03918	-0.78438	0.71265	0.33897	-1.0472	-0.19022	0.41689
-1.5476	1.4139	3.8914	-0.083477	3.2366	0.51993	-0.58016	1.1641	1.2386	0.72986	-0.69706	0.82016	-0.18262	-0.3546	-0.77146	-1.4942	-0.39707	0.16098	-0.13778	-0.95775	-0.67398	0.22498	0.85711	0.33739	-0.59153	-0.82223	0.32811	1.271	-0.3838	-0.13948	0.081629	-0.087228	-0.19053	-0.84881	1.2296	-0.30733	-0.2735	1.145	0.028842	-0.22841	0.071932	-0.67123	0.14731	-0.35559	-0.011051	0.093331	-0.81081	0.35034	-0.3647	-0.20953
-11.016	1.4637	0.34033	1.2194	0.16544	1.5234	-0.009215	0.05557	0.57605	-0.89	0.033699	0.23147	0.44961	-0.62553	0.2056	0.10428	-0.84437	-0.26286	0.36161	0.10705	0.2415	-0.29652	-0.59932	-0.4637	0.077847	-0.054163	-0.34871	0.23358	0.34186	0.31824	0.21887	0.1448	0.21011	0.080452	-0.14687	-0.19834	0.017016	-0.34726	0.0036254	0.30391	0.052649	-0.037392	-0.19488	0.085055	0.18497	0.054713	-0.1084	0.14337	-0.044378	0.00099809
-11.125	1.3809	0.22239	1.3322	0.25893	1.5119	0.13474	-0.016134	0.31636	-0.93489	-0.15222	0.19754	0.36929	-0.88962	0.17999	-0.22716	-1.002	-0.27106	0.37956	-0.041842	0.51214	0.037086	-0.62306	-0.56686	0.10634	-0.092408	-0.032677	-0.17165	0.21147	0.40398	0.10394	0.20015	0.17413	0.33003	-0.013375	0.17318	-0.26855	-0.15438	0.13	0.2055	0.16846	-0.013791	-0.059017	-0.1265	-0.087817	0.35298	0.033367	0.080776	-0.1425	-0.11251
-11.053	1.3172	0.31129	1.3467	0.22946	1.6192	-0.23122	-0.1463	0.33007	-0.96768	-0.19491	0.34792	0.41159	-0.59211	0.32941	0.20292	-0.702	-0.28594	0.40472	0.094542	0.1798	-0.015858	-0.40844	-0.45362	-0.30107	0.012015	-0.34728	0.0067173	-0.080176	-0.10151	0.099048	0.09577	0.17108	-0.015754	0.071634	-0.14984	0.36302	-0.28451	-0.10127	0.16559	0.028604	-0.046278	-0.14241	0.011137	-0.00034415	0.16385	-0.018873	0.05008	-0.089672	-0.046546
-11.069	0.75555	0.22306	0.92025	0.16018	0.79441	-0.1893	0.1682	0.54715	-0.86752	0.29133	0.21461	0.76247	-0.44689	0.68977	0.51252	-0.60336	-0.26568	0.25617	0.33014	0.038021	-0.11896	-0.078662	-0.27258	-0.3449	-0.034977	-0.11498	-0.18156	-0.20894	-0.1542	-0.093611	-0.026692	0.030791	0.047259	-0.088498	-0.032839	0.11333	-0.32225	-0.043676	0.080164	-0.021424	0.040421	-0.060782	0.054668	0.20145	0.059413	-0.072579	0.12144	0.19166	-0.053929
4.5799	1.3458	2.1421	-1.3923	-1.4808	-1.3283	-0.14451	-0.4157	0.87373	-1.9049	0.88709	-1.0892	-1.6182	1.172	0.59964	1.5904	0.32269	0.57312	1.4086	-1.2016	1.2188	-0.71066	1.2753	0.55918	1.1425	1.0446	-1.4098	0.54523	-0.40729	-1.1989	0.83706	-0.85713	-0.42739	0.23608	-0.76501	0.73122	0.14894	-0.947	0.62142	-0.73557	0.3592	0.007633	-0.84715	-0.42748	0.37209	0.38988	0.45283	-0.11447	-0.45897	-0.49595
3.5136	-2.1007	0.7236	-0.58263	1.479	1.1155	-1.3585	-1.8384	-2.1443	-0.0069638	0.043969	-0.29136	-0.053632	1.9467	1.7249	0.71903	0.97781	0.57546	0.064899	-0.048462	0.18341	-0.69541	1.0324	0.25021	-0.054799	-0.43448	0.13331	-1.4052	0.015158	-0.46459	0.65832	-0.11298	0.51004	0.0018097	-1.069	1.02	0.47879	0.4334	-0.4447	-0.065309	1.5859	-0.23137	-0.86762	-0.14831	-0.3003	0.24735	-0.37177	1.0358	-1.0893	1.1659
4.1887	-3.5269	2.6334	-1.1587	0.76523	1.6479	-1.4164	-1.1914	-0.60436	0.019511	-0.94446	-0.70564	-2.0811	2.8816	0.21827	3.0765	0.45953	-0.71986	0.99128	0.64041	-0.20261	-0.51407	0.77647	0.46962	-1.3519	-0.83729	0.51202	-0.82038	-0.98076	-1.1448	-0.24391	-0.86044	0.63329	-0.34735	-1.1289	0.1872	0.66782	-0.56265	-1.3479	-0.02966	-0.30759	0.59179	0.58451	-0.30166	0.41308	1.4321	-0.014404	-0.013173	-0.59093	0.17281
-5.0691	-2.3476	0.84966	-2.5884	2.0734	-1.8288	-0.83535	0.070832	-0.043551	-0.08109	0.0981	0.44805	0.11064	-0.60937	-0.0234	-0.044392	-0.22716	-0.24243	0.16427	-0.083188	0.43651	-0.016545	0.024313	-0.16621	0.0057557	-0.31442	-0.050061	-0.16621	-1.0024	-0.73542	0.073349	0.032596	-0.0036146	-0.37933	-0.092713	0.29919	0.36539	-0.30233	-0.051603	-0.66052	-0.43695	-0.29072	-0.021267	0.097038	-0.59928	-0.35997	-0.57818	0.082121	0.19764	-0.3842
-11.178	1.1772	0.26411	1.603	0.034233	1.9448	-0.96207	-0.57647	0.18176	-1.0197	-0.19942	0.34855	0.51663	-0.28138	-0.46349	0.43142	-0.41956	-0.21893	-0.16901	0.34639	-0.26726	-0.15609	-0.01018	0.13532	-0.072918	0.049774	0.54316	-0.21854	0.24678	0.22322	-0.13021	-0.19566	0.0093828	0.10386	-0.59643	-0.026599	-0.3889	-0.0020443	0.35443	0.17912	0.33793	-0.22857	-0.03372	0.018112	0.36215	0.079094	0.21131	-0.2511	0.10315	0.12655
-11.176	1.4171	0.092011	1.5367	0.14558	1.9261	-0.18617	-0.19558	-0.034434	-1.3044	-0.46366	0.54285	0.79252	-0.61416	-0.2493	0.50595	-0.36472	-0.27061	-0.29467	0.20473	-0.17093	0.11573	-0.17152	0.13159	-0.081006	0.087942	0.53647	-0.67063	0.0083225	0.11295	-0.17639	-0.0041358	-0.073064	0.30048	-0.33291	0.089294	-0.45666	-0.12615	0.33714	-0.00085307	0.28506	-0.0062496	0.043201	-0.32498	-0.07617	0.45296	0.25215	-0.18671	-0.17729	0.08114
-11.254	1.5482	0.080874	1.5967	0.070882	1.754	-0.15524	-0.23664	-0.087101	-1.1787	-0.48095	0.25891	0.57368	-0.61128	-0.62346	0.02123	-0.39853	-0.24785	-0.4673	0.20424	0.048213	0.035704	-0.31505	0.18734	0.57334	0.028266	0.99846	-0.71054	0.56105	0.60592	-0.31032	-0.18722	0.019591	0.47979	-0.65589	0.39878	-1.17	0.088173	0.47536	-0.010238	0.36669	-0.037006	0.10606	-0.41689	0.0074799	0.39145	0.29429	-0.25765	-0.04316	0.0056398
-11.291	1.143	-0.13304	1.3565	-0.25212	0.78251	-0.11037	-0.22929	-0.53111	-0.95231	-0.51398	-0.29068	0.44963	-0.37814	-1.4585	-0.32497	0.0054749	0.0074942	-0.97212	0.42976	0.014131	-0.067003	0.0053081	0.9397	1.3745	-0.026591	2.5348	-1.3726	0.93499	1.2234	-0.66611	-0.67994	-0.13104	0.77131	-1.3782	1.0272	-2.821	0.63253	0.8315	-0.23806	0.46417	-0.028762	0.31878	-0.42886	0.33174	0.053961	0.44639	-0.54101	0.30853	-0.014381
-11.096	1.2476	0.20261	1.2929	0.27116	1.4406	0.29414	0.42377	0.31027	-0.37035	-0.56401	0.33945	-0.10573	-0.1044	0.24432	-0.24694	0.03004	-0.0067733	0.135	-0.14462	0.12929	0.18808	-0.13761	-0.068315	0.14856	0.044495	-0.08001	0.13489	-0.0097277	-0.030261	0.074298	-0.081443	0.20853	0.12266	0.14221	0.0078077	0.27943	0.025642	0.13786	0.28517	0.21026	-0.2165	-0.15588	-0.034059	0.14952	0.26089	-0.006563	-0.11557	-0.012411	-0.032748
-11.165	1.2127	0.23121	1.2385	0.29745	1.4806	0.2641	0.53907	0.52001	-0.55828	-0.56215	0.34913	-0.033104	-0.23138	0.38098	-0.39053	-0.20615	-0.028029	0.26653	-0.1059	0.29205	0.12402	-0.23613	-0.19223	0.20136	0.047137	-0.089221	0.1817	0.1156	0.032644	0.14015	-0.10103	0.26374	0.13293	0.074486	0.093213	0.15143	0.013327	0.11272	0.32069	0.24006	-0.23987	-0.17583	0.029633	0.19651	0.24823	-0.07733	-0.14516	0.084529	-0.052831
-11.222	1.2017	0.4054	1.3928	0.3217	1.8552	-0.50057	0.2986	0.97526	-0.69842	0.0046831	0.37698	0.52732	-0.42314	0.24446	0.0091437	-0.65456	-0.20087	0.18458	0.14484	0.157	-0.21157	-0.051647	-0.071312	0.22708	-0.10834	0.2695	0.14401	0.42643	0.46697	-0.048811	-0.15018	0.12694	0.27274	-0.43915	0.15659	-0.66964	-0.089871	0.27525	0.23865	0.33494	-0.26048	0.069843	-0.01501	0.36927	-0.029419	0.043148	-0.12369	0.2038	0.0677
-11.086	0.65971	0.2748	0.93967	0.31755	0.84407	-0.37142	0.25776	0.63129	-0.66039	0.17204	0.21301	0.78275	-0.5858	0.63799	0.30502	-0.73881	-0.17822	0.5032	0.17338	0.083954	-0.070835	0.18175	-0.063475	-0.52332	-0.16158	0.13679	-0.050379	-0.41774	0.078059	0.067992	0.00069965	-0.15438	0.21522	-0.091938	0.072821	-0.24731	-0.057231	0.073175	0.073898	0.14569	-0.15779	0.033425	0.13485	0.17285	0.044686	0.10924	0.036068	0.1945	-0.058902
-11.166	1.0975	0.40775	1.3631	0.44464	1.6309	-0.39323	0.19322	0.54065	0.15205	0.021034	0.24459	0.17482	0.13162	0.54981	0.29638	-0.096125	-0.071837	0.3179	-0.11162	-0.17426	-0.034408	0.12645	-0.16557	-0.26598	-0.076157	-0.56215	0.32913	-0.14959	-0.33269	-0.033952	-0.058675	0.098329	-0.1408	0.17062	-0.14859	0.34895	-0.30601	-0.20586	-0.068661	-0.086671	0.034578	0.0042914	-0.049829	-0.10992	-0.15009	-0.12886	0.1058	0.061099	0.066583
-11.106	1.1803	0.40654	1.3663	0.51144	1.5907	-0.72463	-0.26001	0.4927	0.52166	0.39482	0.12026	0.25213	0.19627	0.15925	0.57763	-0.25569	-0.030801	0.34334	-0.058612	-0.45887	-0.30017	0.17932	-0.065942	-0.44255	-0.15033	-0.61487	0.48796	-0.064072	-0.084302	0.08697	0.18594	-0.15487	-0.16615	-0.039789	-0.2443	0.048682	-0.37426	-0.15374	-0.10001	-0.1066	0.10564	0.11848	0.0053627	-0.021366	-0.39582	-0.0039457	0.21473	-0.03848	0.146
-11.142	1.3084	0.33722	1.4262	0.47445	1.6262	-0.40085	0.026318	0.54975	0.26422	0.26945	0.217	0.33141	0.086546	0.15205	0.34607	-0.14499	-0.030049	0.04592	-0.078794	-0.2418	-0.16435	0.20445	0.017707	-0.087146	-0.16129	-0.14846	0.18846	0.039336	0.12536	-0.058507	0.10351	-0.12026	0.1148	-0.14691	-0.041356	-0.29547	-0.23338	0.093245	-0.046317	0.048348	0.04793	0.21291	-0.1321	0.046108	-0.1171	0.075264	0.076497	-0.03409	0.070429
-11.139	0.64328	0.20331	1.0097	0.22686	0.82752	-0.31382	0.40197	0.66749	-0.81273	0.21257	0.24563	0.9093	-0.53544	0.51336	0.35385	-0.54383	-0.22036	0.15935	0.26039	-0.0072254	-0.050839	0.25445	0.14362	-0.12315	-0.15817	0.55153	-0.2473	-0.13053	0.25036	-0.2057	-0.17453	-0.085029	0.39855	-0.34556	0.28429	-0.64835	-0.043518	0.28859	0.11107	0.25608	-0.17832	0.078094	-0.075674	0.34687	0.16954	0.13169	-0.072768	0.27812	-0.031634
1.9252	-2.4011	-3.0785	1.7802	-4.0265	-0.59661	-3.4962	0.13751	1.8114	0.27211	0.63086	0.74926	-2.9633	-1.2389	0.32598	0.89851	0.30942	1.1658	0.18755	-1.0131	-0.53478	-1.2741	-0.41362	-0.66386	-0.34253	1.1039	1.1206	-1.1535	-0.39611	0.15013	-0.53722	-0.80105	-0.40998	-0.34447	-0.96336	-0.73941	-0.175	0.89278	-0.85415	-0.17619	0.46288	-0.25975	-1.0551	0.26351	0.53852	-0.20364	0.18039	0.77062	-0.23361	0.035656
3.3404	-1.7531	-1.6539	1.4945	-6.7263	0.41276	-2.917	0.92546	1.2316	1.0715	0.070733	1.1662	0.40129	-1.0892	-0.57211	-1.0195	0.41368	0.77211	0.14951	-0.4763	-0.49462	-2.8769	1.3785	-1.4216	-0.29573	-0.43015	0.97064	-0.74032	-0.87341	-1.53	-1.7913	1.0859	1.1154	-0.9973	-0.98457	-0.26552	0.30866	-0.068929	-0.063229	0.1786	-1.0698	0.58027	0.07393	0.97231	0.5115	-0.96254	0.11336	-0.84395	-1.0885	0.43751
1.3997	-2.263	-3.7817	1.0072	-3.5753	-0.33212	-2.6839	-0.090617	-0.18641	0.74311	1.0198	0.14163	0.23059	1.382	-1.383	0.98103	-0.88059	0.45583	0.73069	0.24728	0.44671	-0.066821	-1.0901	-1.8158	1.6017	-0.07182	-0.17503	0.51906	-0.91342	-0.21147	-0.12828	-0.76941	0.72326	-0.99499	-0.27273	-0.82889	-0.31448	1.2549	0.13398	-0.36988	-1.3945	-1.09	-0.51243	0.21115	0.56872	0.42931	0.13523	-1.8007	0.69181	-0.5839
-4.4177	-2.458	0.15447	-1.0393	-0.43668	-1.5708	0.78343	-0.71929	-0.26948	-0.077362	-0.21643	-1.1262	-0.12865	-0.70949	-0.17512	0.32946	-0.88405	-0.43261	-0.6156	0.22938	0.48339	0.014941	-1.0205	-0.21803	0.1087	0.23518	0.04257	-0.12845	0.34214	0.14712	-0.47753	-0.42632	-0.16211	-0.11269	0.13789	0.62713	-0.19124	-0.081745	0.35018	-0.47607	-0.10326	0.47206	-0.72674	-0.30723	-0.094096	-0.32662	0.48408	0.074308	0.10255	0.37992
8.4509	-1.3939	-2.5151	0.95602	3.8568	1.7073	-1.7525	-1.4067	0.71649	-1.5223	2.226	-1.9218	-0.33143	0.14168	0.14935	-0.897	0.8499	-0.76902	-1.8621	0.015091	-1.6328	-0.04657	-1.6677	0.24897	-1.0523	-0.30085	1.0509	-1.0739	-0.65399	0.49286	1.3817	-1.4716	-1.4226	-1.2515	0.53282	-1.4004	-0.13413	-0.68051	0.33148	-0.52399	-0.72524	1.5717	-1.2055	-1.4265	0.77562	1.1007	-0.94997	-0.36552	0.086041	0.12578
4.9601	-0.79438	0.46495	2.2781	0.75882	-1.8952	1.0115	-3.1324	0.37711	1.5051	1.3526	0.4867	1.7111	-0.083195	-1.1336	-1.364	-1.2964	-1.5183	2.1029	-2.5958	-1.9983	0.7033	-0.90376	-0.20183	-0.58413	1.0043	-0.15042	-0.5198	1.8747	1.5456	-1.707	-0.43522	-0.38544	-0.34758	0.39779	-0.18479	0.027255	0.43525	-0.0978	-0.058842	-0.20608	1.3059	-1.8395	-0.045982	-0.0040163	1.0074	-0.097093	-1.4225	-0.045941	-0.60583
8.235	1.9574	-2.114	-2.5132	0.24915	1.7369	0.030259	-3.4318	-0.7688	-0.055408	0.50393	-1.036	-1.4236	-0.51676	-0.13721	0.17868	-0.77178	1.7222	0.68272	-0.68906	-0.75906	-1.9929	0.098005	-0.96618	-1.7987	-0.44043	0.019373	-0.18704	-0.84153	2.8139	-2.5431	0.40185	-0.66236	0.29321	-1.0316	-0.54012	1.5596	1.8052	0.61286	-0.011283	-0.30717	1.4465	1.7206	-1.0558	-1.7172	-0.49058	0.36655	-0.467	-0.40495	0.17057
-2.0179	-2.1342	1.0627	-3.4688	0.80839	-1.0356	0.66878	-1.1751	-1.2394	0.96488	0.63649	0.042753	-1.2502	-0.75504	-1.3869	-0.81718	-1.5539	-0.51074	-0.20012	0.5354	0.96424	0.3827	-1.0557	-0.7663	-1.0626	0.679	0.060228	-0.36555	0.52367	0.47315	0.48199	1.0222	-0.41758	0.52422	0.38493	0.0054769	0.19864	0.29299	0.28901	0.76981	-0.34383	0.086029	-0.23534	0.42177	-0.78002	0.051408	0.55055	-0.12436	-0.18223	-0.14948
13.192	9.5008	4.9313	0.094572	-0.098537	-2.076	1.4546	0.64772	1.7135	-0.31192	0.41727	-0.75854	1.295	-0.21286	-1.1327	0.98821	-0.029055	-0.63535	-1.4429	-1.4761	0.68699	-1.8594	1.3797	-1.2074	0.15571	3.2981	-1.3331	0.035289	0.48002	1.9861	0.77246	0.1986	-1.5621	-1.0735	-0.40774	-0.29953	0.19104	-2.2077	1.1464	-0.17392	-0.41139	1.5091	0.97872	0.6786	0.41057	-0.052309	-0.90835	0.71683	-0.087101	0.10849
10.718	7.6509	-0.37708	-3.5225	3.4132	1.2826	1.5206	-0.89006	2.1482	1.4048	0.80772	-0.34305	-0.039878	0.63406	0.51486	-0.86631	-1.5221	-0.82853	-1.9908	1.9319	-0.8153	1.6513	0.49442	0.52759	0.020478	0.76091	-1.2857	-1.7286	0.55431	-1.0072	3.5068	0.46923	0.14057	0.59999	-1.3818	-0.65334	0.36153	-1.1119	0.96451	-1.0744	0.45191	0.18281	-0.45229	-2.0095	0.34581	-0.68025	-0.55422	0.36106	-1.4011	-1.109
12.393	7.0393	7.7643	2.7997	-0.19201	-1.8013	0.02441	-0.94617	-0.59849	-0.12135	-3.3305	-2.0935	1.8205	-1.5184	0.01599	0.24448	-0.19348	2.8111	-0.86779	1.8008	0.53214	0.2862	0.69625	0.60093	0.004292	-0.37414	0.66826	-1.983	0.52209	-0.6245	0.014893	-0.31274	0.054056	-0.37174	-0.29149	-1.476	0.74064	-0.6986	-0.27251	-1.469	0.76285	-0.19184	-0.53522	0.58651	-0.52865	-0.55922	-1.166	0.38654	-1.5739	-0.50189
-4.7774	-0.949	0.68514	-1.6904	1.9487	-2.0891	-0.52179	-0.2213	-0.77441	0.059991	-0.32315	-0.31185	-0.48991	-0.43373	-0.76339	-0.2909	0.33051	0.25262	-0.92758	0.70206	0.22499	0.43922	-0.49191	-0.28463	0.53693	0.067878	0.59341	-0.8052	-0.30665	0.19233	-0.68787	0.0085525	0.32103	-0.08173	-0.08488	0.19084	-0.60037	-0.1966	-0.25157	-0.56486	-0.62239	-0.13802	-0.14315	0.35826	-0.17196	0.28464	-0.54715	-0.072517	0.018184	-0.067916
-11.05	1.2134	0.22573	1.4229	0.292	1.5069	-0.58782	-0.33615	0.25498	0.0084337	0.3319	0.19209	0.29849	0.06468	-0.032318	0.51554	-0.1826	-0.22704	0.097775	0.053049	-0.43033	-0.19238	0.019101	-0.077845	-0.17523	-0.12074	-0.42223	0.47858	0.068697	0.16618	-0.057468	0.046967	-0.0097238	0.076027	-0.098999	-0.19506	0.34515	-0.39762	0.17218	0.21474	0.12189	-0.079932	-0.017714	-0.16608	0.22111	0.15398	0.099711	0.0058831	0.024943	0.060859
-11.048	1.2477	0.081053	1.3206	0.30401	1.4496	0.0078884	-0.18513	-0.2505	-0.28947	-0.36098	0.26746	0.25542	-0.090886	-0.085905	0.51719	0.0051774	-0.20297	0.073723	-0.12733	-0.46041	0.12342	-0.17558	-0.013205	-0.30746	0.033076	-0.31581	0.10501	-0.17604	-0.15876	0.006063	0.082486	-0.019641	0.001406	0.14762	-0.22032	0.59415	-0.23186	0.077512	0.14716	0.13608	0.0014575	-0.033297	-0.31908	-0.16449	0.37275	0.1469	0.0056706	-0.16903	-0.036458
2.7278	2.641	6.3942	-4.9773	-4.1093	1.8318	-3.7391	1.1459	2.2432	0.035835	2.915	1.1642	-1.1774	-1.3915	-3.2018	-1.8855	0.49646	0.13087	-0.58129	-1.2667	-0.87909	0.96783	-0.12864	-1.1812	0.98264	0.14986	-1.8485	-0.13281	2.6009	-0.14051	-0.11482	-0.92439	-0.62062	-0.076302	2.6037	1.3128	0.63166	1.579	0.35752	0.7049	-0.13322	1.8761	-0.62325	-0.39366	0.57196	-0.49703	-1.1058	0.25837	0.43456	1.1218
-2.0794	0.38892	4.5645	-4.9266	-2.0607	-0.39067	-1.456	0.57716	1.6332	-1.8276	1.7222	1.0082	0.76505	-1.3738	-0.83148	0.098111	0.98494	-0.63652	-0.74584	-0.8772	-0.46818	0.17349	-0.044987	-0.62786	0.41141	-0.14823	0.63768	-1.1131	1.2856	-0.5375	-0.10139	-0.79176	0.26413	0.1906	1.737	0.45694	-0.10912	1.0777	0.18875	-0.72795	0.27377	1.3947	0.54058	-0.52895	0.0016275	-0.67559	-0.30226	0.71462	-0.098719	-0.99989
2.0712	9.8976	5.3618	-3.8019	-2.596	0.9126	-0.24431	0.26168	0.2557	-2.6784	-0.79979	-1.5734	-1.1468	-0.37591	-4.4447	-0.83873	-0.56303	-0.3855	-2.6868	-0.57005	0.62504	-0.18431	-0.25743	0.0019696	2.3893	-0.30337	2.0358	0.96272	3.3348	2.2386	-2.0464	-2.221	0.065416	1.4065	-0.54996	-1.4317	0.57921	-0.027248	-1.6035	-0.021145	0.15682	-1.4984	0.19425	-0.52581	0.28977	1.1376	0.9147	0.34245	-0.70252	0.37962
1.2277	4.7392	5.327	-5.3435	-0.70584	0.44523	-3.3918	-0.37504	1.245	-2.6524	1.6843	1.4419	-0.48913	-1.7696	-4.0134	0.7566	0.7836	-3.3274	-2.713	-1.6142	-1.5637	1.9286	1.6475	-0.21435	0.64193	2.5506	0.21568	1.5041	-2.1292	-1.6688	-1.3433	-0.67928	0.7245	1.2806	1.3531	-0.57128	-0.24893	1.6786	-2.3584	0.84282	-0.30257	1.0422	-0.60412	0.51599	0.61155	1.0935	-0.5182	0.44048	-0.073679	-0.03494
-2.9879	0.34806	4.1682	-1.9509	-2.0162	0.79119	-2.6825	-0.61941	-0.58878	-1.9149	1.7405	1.304	1.8105	-0.262	-1.7192	2.3086	1.3197	-0.71822	-1.7647	0.26424	-2.1007	-0.9055	1.9874	1.1405	-1.0735	-0.36407	0.53798	-0.19638	0.16938	-1.0608	0.0022858	-1.3725	-0.58653	-0.1329	-0.59096	-1.1008	0.46934	0.72249	0.54371	0.69742	0.5367	-0.24653	0.37443	-0.10066	1.471	0.75419	0.70372	-0.26733	0.079131	-0.25529
-10.714	-0.46098	-0.013489	0.17113	-0.15511	-0.86508	-0.51281	0.0014067	0.055283	-1.212	0.34383	-0.38629	1.2175	-0.82808	0.73567	0.56697	-1.0964	-0.35794	0.85854	0.63264	0.050341	-0.058505	0.16444	-0.18045	-0.82215	-0.040618	0.62674	-0.8501	-1.0403	-0.36456	-0.22467	-0.51412	-0.1516	0.0023361	-0.25466	0.38187	-0.3677	-0.060464	-0.35915	-0.26732	-0.09505	0.054012	-0.052298	0.32527	0.17189	-0.26756	0.041816	0.15207	0.71378	-0.35829
11.623	-3.3654	1.8552	4.7129	-0.38183	2.2436	3.1911	0.87947	0.32327	1.5641	-0.10969	-0.81912	0.6447	0.86488	-1.2939	1.1103	0.20387	-2.4347	-1.3515	-2.4441	-0.75614	-0.26439	0.21772	-0.28733	-1.0964	-0.06427	1.3051	-0.06307	1.5615	0.38892	2.5354	-0.69983	-1.7195	-0.26522	-0.95075	0.012213	0.76583	-0.82226	-1.5627	-1.7509	-0.47292	-0.47376	1.5819	0.23019	0.16464	0.66992	1.0336	0.019546	-0.055686	0.36379
11.961	1.7729	2.9653	3.728	2.8289	-1.3081	2.0525	0.17406	0.41759	-1.1455	1.1525	1.2114	0.82921	1.2508	1.5257	0.49934	1.646	0.71022	-0.76404	-2.5462	-0.80123	0.13444	-1.9663	-2.2811	-1.3705	-1.795	1.2648	-0.57942	0.16489	0.96676	-1.0467	-1.7964	0.53925	-2.1411	-0.87532	-1.2691	-0.89512	-0.50789	-0.18939	-0.107	1.9333	0.16272	1.0935	0.065783	-1.3916	-1.1571	0.84811	0.19697	0.2386	-0.69735
6.6134	-1.3677	-1.1707	0.73532	-0.41128	0.97003	0.96382	1.2993	-0.30698	1.5812	0.74544	0.025849	-0.95843	0.71089	1.096	1.1855	1.48	-1.174	-0.79382	0.47117	0.7738	-0.27452	-2.4083	-0.81037	-1.5587	-0.58731	0.57342	0.76117	1.9768	0.96496	1.1102	-0.64161	-0.11952	0.78883	0.49627	-0.93836	-0.80379	-0.16379	-0.90642	0.25281	0.12413	1.0936	-0.54583	0.10262	0.3367	0.99946	-0.22331	-0.69857	-0.28447	0.40077
-11.293	1.4664	0.36547	1.6581	0.25887	1.9173	-0.62756	-0.39561	0.31688	-0.22919	0.044586	0.12248	-0.017193	-0.076134	-0.16759	-0.15309	-0.30352	-0.091369	-0.10748	0.031786	0.15968	-0.035468	-0.14687	-0.25441	0.28336	0.024393	0.0787	0.040072	0.43222	0.29745	-0.13634	-0.038489	0.13937	0.10505	-0.26084	0.12848	-0.31547	-0.069102	0.18318	0.071037	0.1698	-0.035685	0.036393	-0.0502	0.1154	0.021304	-0.0086871	-0.071258	0.070056	0.079983
-11.082	1.2638	0.4317	1.5194	0.18326	1.7956	-0.88395	-0.66124	0.37049	-0.09599	0.032299	0.24732	-0.27455	0.052861	0.098631	-0.13511	-0.28766	0.011803	0.36514	0.078382	0.18984	-0.15537	0.0057829	-0.42863	-0.54947	0.025715	-0.70703	0.61493	-0.13507	-0.087311	0.39886	0.19284	-0.00023178	-0.22807	0.14777	-0.48149	0.7837	-0.015505	-0.063532	0.40367	0.099687	-0.23215	-0.16203	0.60247	0.22599	-0.14407	0.013154	0.10064	0.00080442	0.038647
-11.159	1.3667	0.34432	1.4236	0.36046	1.7538	-0.29875	-0.35454	0.27593	-0.25817	-0.073349	0.26073	-0.056398	-0.30499	0.2623	-0.08639	-0.56976	-0.10721	0.40887	-0.052179	0.29088	0.065197	-0.27691	-0.59164	-0.31367	-0.0027282	-0.70729	0.22963	-0.076958	-0.11987	0.22832	0.26756	0.035624	-0.11119	0.26717	-0.24535	0.47192	-0.20804	-0.097453	0.083162	0.037458	0.024859	-0.050244	0.04511	-0.17076	0.043464	-0.047495	0.19607	-0.19835	0.013828
8.8572	-4.2177	6.5021	-0.83826	3.8597	2.2918	-1.059	-0.69182	-0.46116	-0.38281	-0.59474	3.662	0.0070386	0.028686	-1.3406	-1.4897	1.7222	0.057681	2.4075	1.0785	0.98665	-0.0044124	-1.1969	1.5754	2.0789	-0.28259	-0.36271	-1.7401	0.0051435	0.56367	1.6046	-0.83217	2.3032	-0.16935	-1.055	1.0893	1.427	0.16805	-0.85045	0.43295	-1.9303	-0.89453	0.22589	0.71949	0.84962	0.12062	0.41881	0.066679	-1.5065	0.58298
3.2641	1.6143	1.2196	-3.908	-0.59621	0.8411	-1.5054	0.2893	2.1184	0.34094	2.2869	0.96715	-1.3438	1.1132	-0.12141	-2.0014	0.55935	-1.0373	2.148	-0.45141	2.6326	0.76107	-1.0198	0.28407	0.71436	-1.8921	-1.8524	-0.84774	1.7409	0.50986	-0.11738	-0.077803	1.7268	-0.796	-0.78533	0.55349	-0.025822	-0.86809	-1.7481	-0.54955	-0.92632	-0.51828	0.64818	1.1512	0.7278	-0.32491	0.14534	-0.89367	0.80888	-1.576
1.1248	1.2996	0.41634	-2.9948	-3.2117	0.13026	-0.16676	-0.25247	0.77906	0.75988	0.95843	0.74199	-1.2488	0.14576	0.1478	-2.3001	-0.18889	0.37918	0.61692	-0.021011	1.6394	-0.013485	-0.20781	-0.27561	-1.0045	-1.3963	-1.111	0.31508	0.58648	-0.16955	0.01473	0.07683	-0.76212	-0.68503	0.24939	-0.15211	-0.66198	-0.074375	0.079095	-0.70293	-0.94874	-1.6483	0.42863	1.5786	1.3342	0.80291	0.20164	-0.19175	0.1388	-0.3518
-7.6472	-0.84448	0.19699	-1.006	-0.62029	-1.8506	0.37854	-0.37588	-0.2451	0.96661	0.98551	-0.39885	-0.060583	0.28089	0.77188	-0.79199	0.65674	0.60517	-0.32412	0.49588	0.69131	0.29864	0.71182	0.27873	-0.42077	-0.4044	0.22138	-0.54029	-0.67744	-0.1446	0.23099	0.27159	-0.81315	0.18482	0.40189	-0.081933	-0.22997	0.52353	0.28347	-0.65899	-0.062682	0.068691	0.12326	0.88497	0.19711	0.054051	0.015561	-0.14591	0.099851	0.037304
12.223	-4.263	1.0321	2.1247	-0.60259	3.911	1.0068	-1.7111	1.6625	-0.42821	1.0521	-1.5221	0.13255	-2.9888	-3.0225	-0.57232	-1.56	3.0489	-1.8921	-2.3932	0.36653	1.2907	-0.49212	2.6287	0.90433	-0.29236	-0.64146	-2.1908	-1.3164	0.29769	0.69515	0.97887	-1.0128	1.162	0.56594	0.48372	-0.42198	0.0040919	1.2282	0.72967	-2.3808	0.98654	0.45308	1.7796	0.51577	1.1002	2.23	0.12774	0.39575	-1.2506
9.3367	-2.0979	-1.0448	1.7699	0.7725	1.3328	3.3211	1.0946	-0.072113	-1.9216	0.62159	1.167	0.36865	-0.027243	-2.0424	1.6201	-0.11478	1.7507	0.17334	-1.6111	3.8795	0.76365	-0.50178	1.6482	-0.66583	1.0832	-1.6891	0.33389	-0.73147	-0.31875	-1.2358	-1.7879	1.9488	0.015335	-0.67442	-0.31641	-0.60549	-0.41011	-0.30678	0.70812	-1.1225	0.26103	-1.0407	-0.075645	-0.32396	-1.0147	1.7497	-1.034	1.4097	0.38636
5.6479	-1.944	-1.6258	-2.2749	-1.735	1.9818	3.1126	0.52642	-0.28752	-1.0314	-0.28274	-0.1838	0.73267	-2.097	0.26831	-0.71685	1.8612	0.63955	-0.67818	0.83056	1.5699	-0.22747	-2.5432	1.0665	0.070752	-0.2816	-1.3639	0.071083	-0.069498	-1.3007	0.13025	0.59705	0.76343	-0.13268	-0.69058	-1.9467	0.033767	1.1069	-2.4219	-0.88349	0.98756	-0.42118	0.42514	-0.14509	-0.11597	0.67514	0.94517	-1.0941	0.85222	0.50547
3.3999	-5.8704	1.8761	-0.027261	-0.23785	1.3262	0.77112	1.8151	-0.39073	0.31529	0.83124	-0.26722	0.20518	-2.9339	0.64641	0.05751	0.92326	0.052517	-0.49933	-0.75477	-0.81412	-1.2142	-1.2841	-0.54642	1.1358	0.022504	-0.42405	0.35298	-0.78806	0.78603	0.17372	0.53197	-0.16366	-1.7398	-1.4018	-0.24555	-0.40371	1.7116	0.43519	-0.58104	-0.6055	0.22265	-0.0074159	-0.19757	0.62435	-0.58614	-0.41159	0.50187	-0.60912	0.62233
8.198	-0.73822	1.3349	3.8126	-0.034718	0.71798	-0.56118	1.8829	-1.0665	-3.425	2.4398	-2.1543	-2.4317	1.6244	3.187	-0.55655	0.44359	-0.044357	-1.5442	-1.4314	1.0665	-0.72892	-0.9266	-0.71349	-0.62594	0.38244	2.8838	2.8569	0.026078	0.069996	0.68211	0.14177	0.14733	-0.49875	1.8858	0.10751	-0.57149	1.5058	0.017749	0.58118	-0.2195	-0.37477	-1.4653	-0.7018	-0.55327	0.2443	-0.59214	-0.13316	-0.19263	-0.57268
9.5668	1.3107	0.82443	1.1087	0.8234	0.82524	-0.00039731	-0.10923	0.35845	-0.95659	1.0054	-0.74446	0.4684	1.3047	1.6425	-0.52998	0.67279	-1.3272	-0.70391	0.090413	0.8491	0.70605	-1.5748	-0.021353	-0.45933	-0.34102	-0.66946	-2.0448	-0.28583	0.86842	0.60315	-0.53086	-0.48151	-0.026285	-1.3593	-0.087943	0.3018	1.713	-0.68842	0.93902	1.6394	0.45514	-0.93365	-0.51844	-1.211	0.35277	-0.90217	1.1473	0.87282	-1.7205
7.941	0.5401	-2.1769	-0.65394	3.1683	1.0862	-0.64844	0.81748	0.32049	-2.0211	1.1242	-1.5228	-0.31643	1.3084	1.0054	-2.0438	0.67734	-1.9983	-1.016	1.118	-0.14686	0.094281	-1.6799	0.12914	-1.2125	1.0336	-0.69179	0.88505	-0.49957	-0.37458	0.98069	-0.71167	-0.92956	-0.32392	-0.56843	0.85412	-1.1239	1.0132	1.2823	-0.22895	0.91303	1.294	-0.161	-0.52089	-0.75503	1.096	-1.1078	-0.32067	-0.38405	0.48245
-5.2903	-1.9147	0.012962	-2.0354	1.7257	-2.6379	-0.026712	-0.22656	-0.99619	-1.0001	0.076178	-0.63913	-0.10257	-0.88215	-1.45	0.38514	-1.0999	-0.10523	0.036377	0.58627	-0.35197	-0.15807	-1.2388	-0.40126	0.51377	0.41581	0.081424	-0.3094	0.4283	0.46219	-0.51189	-0.27061	0.6607	0.22283	-0.048907	-0.19174	-0.14913	0.026457	0.39829	-0.074067	-0.0046358	-0.058144	-0.15748	-0.31867	-0.093358	0.4042	-0.2711	-0.075649	0.075664	0.12378
4.7146	-3.208	-4.1567	1.3372	-0.53065	0.57416	0.80671	2.1886	1.0428	-2.0162	-1.0172	-0.72863	-0.41422	0.84302	-1.9669	-0.53263	-1.7004	1.3312	-1.0201	1.0892	0.11054	-0.61822	-1.1474	0.085791	1.7848	0.46688	-0.40709	-1.7979	-0.69389	-0.98804	-0.3827	0.1705	0.19085	0.3012	0.82101	-0.52402	1.3019	0.03883	0.34047	0.84037	0.087815	0.76639	-0.81374	1.7255	-0.7893	0.098726	-0.73907	0.15412	-0.10688	-0.21551
5.3141	0.39416	1.1798	0.49459	-4.1561	-0.41406	0.90656	1.3075	-0.050136	-2.0068	-1.1471	0.42729	-0.40962	-0.80872	-1.2406	1.5873	1.6197	2.8308	0.75946	0.071341	1.3523	-0.31	-0.92289	0.74688	-1.0666	1.0528	-1.2201	-0.42007	-1.8824	-0.82443	-1.8905	-0.64978	-0.50501	0.89543	-0.30255	-0.46236	-1.051	-1.3722	0.74798	0.62343	-0.050567	-1.245	-0.59312	-0.96888	-1.5472	-0.24193	-0.99109	-1.0321	-0.26615	0.38306
5.5249	-0.3225	-3.7039	-0.67612	-0.4298	0.51853	-0.10365	1.0993	1.9648	0.86187	-0.40385	1.8908	0.19587	0.12745	-1.2488	2.345	2.411	1.1372	0.10723	2.6367	0.43594	-0.90593	-1.5033	0.97254	-1.7738	0.14282	-1.5465	0.4383	-0.0043406	-0.089599	-0.1097	0.3679	-0.41261	0.37913	0.7478	1.9518	-0.53259	-0.46331	1.834	1.6101	-0.45046	-0.44483	-0.84679	-0.99514	0.097303	0.05496	0.59204	-0.18751	-0.4013	0.21339
-1.6932	0.053975	2.0951	-2.2822	1.0302	-1.8073	1.5251	2.6423	1.1387	0.85559	-0.6342	-0.048541	0.45839	0.10654	0.60752	1.0639	0.21845	0.28256	-0.88956	0.37223	-0.50395	-0.54923	0.89612	1.1341	-0.16355	-0.19109	0.23136	1.7035	0.04084	0.57181	-0.34457	-0.2398	-0.28085	0.40609	-0.11358	-0.63977	-0.80808	-0.23154	0.80779	0.27535	-0.017071	-0.2595	-0.2407	-0.58671	0.96395	-0.52007	0.3145	-0.10711	-0.69722	0.0069316
5.7606	0.28978	-1.9508	0.015147	1.8961	1.7278	-0.0747	-2.1733	2.91	0.31601	2.1501	-3.1256	1.3026	0.045224	0.11329	-0.72112	0.51667	-0.078218	-0.20056	0.8436	0.037682	0.7539	-0.79979	-0.12182	0.088782	0.53687	1.5455	-0.21383	-0.19487	0.42574	1.5231	-0.24895	-1.0322	0.45299	2.1682	-0.88769	1.3136	1.2265	-0.13377	0.83405	-1.0386	-0.84786	1.3504	-0.76657	-0.37798	0.50888	0.51831	-1.2737	0.92164	0.26928
4.3928	-0.66984	-4.5813	0.35844	1.8105	0.82664	-1.863	-1.3446	1.6262	0.74327	1.0081	-1.7294	1.6068	-0.12275	0.87855	0.15863	1.1951	-0.92138	-0.076875	-0.67131	1.9928	-0.46785	-0.38679	1.0657	0.67928	-0.25608	-0.70058	-0.14442	0.59375	1.3051	0.99713	0.71381	-0.5768	0.29956	-0.30847	0.33871	1.3571	1.7697	0.49583	-1.1658	1.2848	-1.3152	0.19317	-1.2421	-0.50112	-0.36042	-0.35441	-0.14101	-0.2129	-0.25823
4.6654	-3.4848	3.0931	-1.0322	-4.0607	1.6728	-0.89399	0.31219	-2.7027	0.79313	-0.4212	-1.1035	-0.69958	-1.1561	-0.15417	-0.42275	-0.014257	-0.017782	0.43752	0.49197	-1.6285	-0.82529	0.3128	-1.2558	0.45047	0.75302	-0.65661	0.54168	1.03	0.24691	-0.69304	0.43619	-0.059043	-0.34151	0.017933	-0.93321	0.56532	-0.58375	1.4364	-0.47207	0.32388	-0.33035	0.58384	-1.0962	0.077403	0.25573	-0.52132	0.69752	1.138	-0.075646
-6.2177	-1.208	0.81068	-2.4815	-0.32893	-1.7086	-0.65818	0.067917	1.1091	-0.37002	1.5216	0.23967	0.32409	0.15271	0.94952	-0.57669	0.48118	-0.21133	0.039952	-0.023031	0.51142	0.35228	0.27946	0.61156	-0.45132	0.32418	-0.15813	-1.1337	-0.003165	-0.71559	-0.06201	-0.26235	-0.18691	-0.30473	0.22274	0.48298	0.80364	0.12204	-0.16765	0.25671	-0.84976	0.75983	0.28385	0.023855	-0.10187	0.0011338	0.62022	-0.21048	-0.42695	0.016726
4.6946	-2.2567	0.15715	2.7152	-0.1477	-0.19167	-1.9205	0.41914	-0.69759	-2.5438	2.0234	-0.086781	-1.3899	0.98898	-0.46924	-0.36021	1.1388	0.88546	-0.45938	0.082047	1.4068	0.52424	1.5351	-0.69653	0.41432	0.39667	-0.63835	0.58917	0.52586	0.82031	0.57578	0.30394	0.67148	-0.00025371	-0.096809	-0.49198	0.37345	-0.048193	-0.79053	-0.17858	-1.3647	-1.7269	0.4259	-1.1128	0.0077695	1.0269	0.080585	0.33552	0.11042	-0.026313
1.6754	-2.7263	-1.222	0.98925	-0.32716	-0.42855	-2.6365	0.64815	-0.5012	-0.50978	-1.0762	0.71742	-1.0243	1.6678	0.56269	-0.53896	-0.32926	0.98853	-0.92343	1.3818	-0.62301	-1.1889	0.67514	-1.4279	0.78535	-0.29846	0.08006	-0.11328	-0.38659	1.9925	0.70437	0.48782	0.62666	-2.1666	0.2322	0.72819	0.38487	-0.53746	-0.89493	0.67884	0.21772	-0.73252	-0.62668	0.36212	-0.20428	0.23635	-0.096593	0.0070465	0.081085	-0.05949
4.2063	-1.8513	3.0276	0.0072131	-5.0535	2.5019	-0.36714	3.5309	2.3545	1.7153	0.40162	-0.67958	-1.0296	0.78786	0.35439	-0.29192	-0.39446	0.97465	1.2885	0.41203	0.83693	-1.186	-0.78719	-0.39769	-1.1355	0.014863	2.2859	0.67467	-0.14731	0.93928	-1.7008	-0.36981	0.89523	1.0685	-0.017141	-0.66136	0.26114	1.1816	0.4644	-0.57217	0.57543	-0.062283	-0.21291	0.66449	-0.063018	0.22631	-0.88312	0.78239	1.1376	-0.21024
-4.9829	-2.3609	1.2979	-1.6427	0.10382	-0.96172	0.66771	0.87099	1.5889	-0.04099	0.96881	0.45994	0.48511	-0.44616	0.70896	0.54871	-0.068809	-0.08391	0.30365	-0.34983	-0.27529	0.52544	0.38455	0.13628	-0.16243	-0.11153	-0.75172	0.0065146	-0.0073306	0.069717	0.089282	-0.26276	-0.57944	0.13268	0.6579	0.58294	-0.021543	0.61494	0.58096	-0.43905	-0.0030317	-0.25163	-0.1579	-0.19687	0.13336	0.073015	0.63638	-0.50867	0.38406	-0.011139
-11.453	1.6237	0.20344	1.7366	0.11329	2.2272	-0.41477	-0.29755	0.12793	-0.99105	-0.48906	0.22503	0.39589	-0.51987	-0.74544	-0.20324	-0.44417	-0.18915	-0.41704	0.12461	0.21965	-0.1064	-0.28049	0.1878	0.68837	0.01823	1.139	-0.65228	0.72696	0.73704	-0.26094	-0.23152	0.074701	0.41175	-0.79903	0.4364	-1.5338	0.26555	0.37494	-0.15558	0.32846	-0.052792	0.21676	-0.18165	0.0057399	0.062043	0.20697	-0.34036	0.019853	0.077795
-11.391	1.6789	0.17459	1.7022	0.21114	1.677	-0.29103	-0.49809	-0.24417	0.44692	-0.32199	-0.22273	-0.58482	0.38207	-0.84605	-0.60646	0.26871	0.1741	-0.36984	-0.087591	0.10983	-0.037118	-0.13985	0.12703	0.757	0.080319	0.50233	-0.24584	0.6423	0.47561	-0.1783	-0.21773	0.074022	0.0098062	-0.42503	0.31736	-0.93718	0.25572	0.15823	-0.23842	0.013839	0.060967	0.17302	-0.041323	-0.068191	-0.29283	0.042317	-0.16977	0.040646	0.035509
-11.341	1.5156	0.29313	1.5406	0.29194	1.5607	-0.18872	-0.20451	0.28724	0.25907	0.02629	-0.062111	-0.49365	0.15967	-0.062822	-0.51395	-0.12411	0.059936	0.022372	-0.090074	0.30322	-0.035665	-0.36313	-0.42584	0.53005	0.020801	-0.32776	0.29455	0.57202	0.34331	-0.056734	0.0029073	0.31456	-0.031744	-0.050246	0.10566	-0.048016	-0.13088	0.020356	0.10726	0.013169	0.020578	-0.0045722	0.0020601	0.11954	-0.17715	-0.18275	0.086189	0.012928	-0.036824
-11.199	1.0602	-0.047756	1.1844	0.099136	0.45098	0.3425	-0.15047	-0.42563	0.39472	-0.035248	-0.22837	-0.30823	0.34407	-0.31979	-0.28448	0.541	0.25296	-0.36091	-0.0088559	0.092049	0.076179	0.11871	0.20771	0.41756	0.0098419	0.41337	-0.28674	0.14658	0.22079	-0.14335	-0.056649	-0.1011	0.18473	-0.11742	0.20645	-0.39459	0.14876	0.25173	-0.017648	0.017573	0.085567	0.04365	-0.052186	0.10895	0.075559	0.064148	-0.02808	0.079011	-0.0476
5.3573	-0.16744	1.2907	-1.1712	-0.081578	-0.76059	0.90603	-0.108	0.51195	-1.8903	-2.7156	0.29961	2.9832	-0.52149	-0.40061	-0.47611	3.0914	2.0226	1.9553	-0.34544	-0.23089	-1.1129	-1.4727	1.3712	0.39787	0.98467	-0.90046	-0.0070667	1.5837	0.39154	1.4486	0.078765	-1.0404	-0.6402	1.0211	-0.13496	-0.50351	0.092697	0.013578	0.41654	-1.0634	1.4139	-1.4696	-0.052155	0.42152	-1.0294	0.13562	0.23091	0.33665	-0.33535
2.8682	-0.58449	1.1531	-3.3903	-1.8126	0.44463	-1.1144	-2.0786	1.1034	-0.012952	-0.81405	1.0093	-0.0082016	2.094	-0.26998	-1.3882	-0.58828	-0.68873	1.3602	-1.9817	-0.35879	-0.75387	0.50692	-1.2728	-1.2887	-0.66842	2.7413	-0.25658	0.60272	1.174	0.68162	0.81304	0.291	0.011893	0.6062	-0.19832	0.35926	-0.46065	0.87752	-0.71512	-0.085721	0.10791	-0.98448	-0.71042	-0.60688	-0.023833	-0.0033604	-0.35117	-0.55245	-0.17262
5.752	1.9541	1.0601	-2.3684	0.69462	-0.85149	-1.798	-0.87915	1.2755	0.982	-3.9427	0.28549	2.214	0.33019	1.7796	-1.0254	0.67897	1.1522	2.6736	-0.15137	0.58805	0.57975	0.8655	-1.4617	0.40591	0.1037	1.1661	-0.054364	0.9864	-0.1076	1.5884	-1.6375	-0.55041	0.30578	0.75792	-2.635	-0.22697	1.0961	-0.20624	-0.60632	-0.13547	-0.14125	-1.0078	-0.64145	1.3815	0.29695	0.79188	0.39384	-0.013859	0.17916
-4.4961	-1.9056	1.2291	-2.3731	2.0046	-2.4771	-0.5744	0.84062	0.084765	0.38559	-0.55608	-0.52808	0.019814	-0.379	0.23491	0.28778	0.10756	0.18611	0.40549	-0.039814	0.30493	-0.16657	0.21536	0.22972	-0.33126	-0.3896	-0.235	0.095359	-0.72187	-0.28573	0.43848	-0.21326	0.00037236	-0.62438	-0.1198	-0.20078	-0.012562	-0.069179	-0.42399	-0.2855	-0.39539	-0.14953	0.41273	0.069262	0.072044	-0.1235	-0.20654	-0.30718	0.093235	0.46604
-10.962	1.0358	0.23162	1.3503	0.37619	1.6658	-0.66375	-0.48252	0.056659	-0.39218	-0.15265	0.37595	0.48363	-0.36998	0.06934	0.77415	-0.58422	-0.2314	0.58409	-0.0033075	-0.49999	-0.075144	0.012769	-0.11198	-0.884	-0.033377	-0.51015	0.38353	-0.59136	-0.24781	0.26266	0.23111	-0.20129	-0.10628	0.11789	-0.40873	0.72009	-0.29201	-0.064008	0.090212	0.15395	-0.055711	-0.11929	-0.078301	-0.10886	0.1502	0.19611	0.093708	-0.19199	0.0643
-11.009	1.1782	0.18432	1.3009	0.5112	1.5365	-0.33682	-0.40501	-0.13185	-0.02279	-0.25381	0.12682	0.35551	-0.26317	-0.078383	0.61039	-0.46691	-0.15404	0.46655	-0.15405	-0.47272	-0.014982	-0.11988	-0.12607	-0.60299	-0.058005	-0.44385	0.16219	-0.42221	-0.21996	0.15924	0.2297	-0.159	-0.05912	0.14583	-0.21664	0.3578	-0.30699	-0.13913	-0.175	-0.019717	0.12876	0.02994	-0.26846	-0.36721	0.0052078	0.16077	0.13213	-0.21928	-0.034646
-11.06	1.5303	0.19274	1.3057	0.67616	1.2464	0.53186	0.20012	-0.048146	0.26874	-0.21881	-0.070927	0.28506	-0.27228	0.068453	0.17859	-0.38373	-0.11611	0.29477	-0.38154	-0.14082	0.080031	-0.4713	-0.22542	0.1561	-0.097137	-0.39383	-0.052965	-0.018755	-0.025009	-0.0047622	0.23418	0.0060765	0.080329	0.20305	0.15259	-0.29422	-0.35149	-0.24035	-0.43415	-0.20011	0.39039	0.13067	-0.68185	-0.63923	-0.014657	-0.03821	0.26711	-0.33399	-0.10036
-11.099	0.66925	0.11348	0.91963	0.25456	0.51575	0.13437	0.31142	0.14331	-0.034455	-0.083832	-0.016006	0.29628	0.018393	0.21104	0.22026	0.025201	0.049976	0.17143	0.029594	-0.17871	-0.074323	0.12256	0.20424	-0.13059	-0.056193	0.20534	-0.069459	-0.23917	-0.092203	-0.062517	-0.18627	-0.043648	0.036763	-0.10957	0.1086	-0.25844	0.053133	-0.092506	-0.13524	-0.060184	0.020703	0.035935	0.030284	0.10909	-0.21751	-0.0090814	-0.015725	0.25684	-0.081785
2.3876	1.0208	-4.7224	-0.57902	0.61678	-0.25236	-0.3683	-0.47406	-0.22916	1.5251	-0.45319	0.52047	-1.1566	-1.58	-0.67482	-2.4027	-1.1617	0.79335	0.65298	-0.19398	-0.93664	-0.9598	0.75274	0.9991	1.0814	-0.99517	0.19798	0.25608	-1.0882	-0.55468	0.83518	1.3206	-0.6998	0.46746	0.15033	-1.1716	-0.99527	1.1479	0.91989	0.85558	1.2987	-0.4243	-0.0031946	1.1003	0.30942	-0.41281	0.76414	0.72184	-0.47651	0.80449
3.4011	-2.995	-2.7792	3.1683	0.10963	0.39762	-1.7205	3.3264	0.29008	0.79725	-0.87626	-1.1991	-0.94806	0.10737	-0.43221	1.0929	-0.9447	0.72601	0.10563	-0.048346	-0.25198	-0.15665	0.66306	0.37591	-0.17308	0.010366	-0.26095	0.5376	1.2797	0.27138	0.82656	-0.95508	0.1983	0.16181	-0.51787	0.339	-0.050096	1.3431	-0.79524	0.024629	-0.36091	0.98752	-0.56465	-0.023733	0.35403	-0.24535	-0.12072	-0.39974	-0.40671	-0.89416
5.2674	-0.56763	0.20811	7.0025	1.7635	-3.0923	-0.27134	1.4207	0.80366	-0.079704	0.64363	1.0092	-0.4983	-1.325	0.34517	0.49333	0.65914	1.1669	0.12833	-0.046576	-1.544	-0.14932	-0.75526	-1.4248	-0.10039	0.30735	2.0292	0.92158	1.3687	-1.4265	0.50165	-0.39461	0.87758	0.94548	-0.1403	0.050554	-1.1831	-2.0213	0.19065	-0.95358	0.022321	-0.79046	0.77189	0.94218	-1.1958	0.45557	1.3022	-0.098295	-0.69845	-0.77883
-1.7043	-3.6384	1.581	0.30228	0.033465	0.02179	1.3318	1.3234	-0.31994	1.1561	0.36682	-1.4286	-0.51427	0.08039	0.86697	0.41668	0.2599	0.15729	-1.4688	-0.28874	0.27855	-0.30852	0.28005	-0.14478	0.061436	-0.12468	0.70775	-0.50737	0.086197	0.50644	-1.0223	0.10936	-0.30229	-0.28738	0.052613	-0.16265	-0.1807	-0.41498	0.515	0.67566	0.068488	0.054369	-0.22703	-0.56278	-0.0029915	0.094841	-0.15378	0.3261	0.19398	0.77122
-2.4505	-2.7783	-0.16724	-0.53594	-2.1875	0.53812	0.0012512	-0.44447	0.64166	1.1827	0.284	-0.41163	1.159	0.04126	0.21727	0.0042293	1.0838	-0.50888	1.2235	1.0742	0.032707	0.042516	0.76993	0.59083	-1.0537	-0.12036	-0.11157	-0.012535	-0.76375	-0.51315	0.28954	-0.027774	0.47988	0.82615	-0.36335	-0.30486	0.1735	0.15642	-0.038055	0.026291	-0.045055	0.48869	0.31485	0.1233	-0.62602	-0.038124	0.357	-0.22239	0.65885	0.28285
2.7326	-1.8142	-1.691	-0.11212	-2.0543	-0.98948	3.4281	0.71518	-1.5729	-1.3476	-2.5036	-0.49454	-0.34914	0.9102	-0.48971	-0.19206	0.14093	-0.71087	1.4253	0.2547	0.17568	-0.08357	-2.2039	-0.83861	-0.57945	0.29689	-0.049876	1.285	0.14226	0.50866	-0.19837	0.78023	1.0916	2.4736	0.68485	-0.29348	0.95362	0.027414	0.0069143	1.33	-0.2881	0.0082897	0.58055	-0.80992	1.1464	-0.60672	0.3037	0.15031	0.31152	0.57505
1.7727	-0.97515	-2.7487	0.01072	-0.59329	-2.2103	1.5957	1.3771	-1.4489	-0.45747	-2.2492	0.34974	0.44274	1.0921	-0.44103	-0.62054	0.39645	-1.1719	0.66137	-0.54505	-0.48913	0.51151	-2.2764	0.17127	-0.18248	-0.10921	-0.51979	0.55015	0.44355	-0.58781	0.34181	-0.066035	0.87479	0.30137	0.82684	-0.3202	1.5429	0.10277	0.42219	0.40268	-0.42034	-0.33423	0.65207	-0.20114	-0.35483	0.89284	0.34628	-0.22009	-0.01997	-0.36624
-7.4488	-1.187	0.013348	-1.6689	0.70866	-2.2061	0.13679	0.43074	0.54192	0.89665	0.48609	-0.3901	-0.094311	0.53018	1.1846	0.077762	0.69121	0.22867	-0.0536	-0.14321	-0.096844	0.3544	0.73012	0.54524	-0.49793	-0.41674	0.13118	-0.10805	-0.72707	-0.2451	-0.19156	-0.34594	-0.20882	-0.0024891	0.61296	0.35115	0.4495	0.22323	0.11194	-0.4167	-0.1341	-0.16535	0.075342	-0.051195	0.068045	-0.07757	-0.034678	-0.099594	0.18907	-0.41913
3.8177	-1.0562	-3.9814	2.4343	1.1082	-0.12919	-2.8849	-0.28103	-0.46997	-1.4594	0.93306	-0.67355	-0.51	1.4735	-0.28082	-1.098	-0.011473	-1.1694	-0.72756	-0.27035	-0.37158	0.3466	-0.76885	0.89432	-1.9741	0.2597	1.3681	0.98549	-0.5205	-0.17354	-0.64047	-1.1816	-1.0159	0.74363	-0.050367	-1.2191	0.11305	-1.1316	0.86479	1.5658	0.10899	0.76449	1.1172	0.57606	0.42072	-0.72078	0.12896	0.12814	0.0472	1.1986
4.4927	-1.1814	-1.8066	0.68494	-2.4418	2.0767	-1.2413	-0.85888	-1.3815	1.4965	1.2173	-0.024246	0.84095	-2.2403	1.0024	-0.86533	1.6543	-1.9811	-0.97375	1.1761	0.64443	-0.55622	-1.0099	1.516	-1.8279	0.82369	-0.18002	-0.23857	1.5749	-0.95869	-0.19302	-0.11071	-2.0754	1.1675	0.78425	0.14006	0.29457	-0.86101	0.83556	-0.28508	0.30681	-1.1697	1.5213	0.85652	0.40417	0.11026	-0.51515	-0.083489	0.65251	0.3663
5.1911	-0.35488	1.4562	6.8822	0.24867	-3.8303	1.0393	-3.6325	0.2816	1.4374	1.0624	5.0306	0.43997	-0.45204	0.94895	-0.8118	-2.528	-0.50465	0.82521	-0.97267	-1.2292	-1.7188	2.0822	2.7338	-0.58631	0.67554	-0.92415	-0.82049	1.4146	-0.15754	-1.097	-0.19349	1.8335	0.74871	-0.59105	1.533	-0.65448	1.3818	0.56586	0.6101	0.53186	-1.2771	-0.40567	-0.40139	-0.94161	1.5291	0.11631	1.1344	-0.063379	0.32908
-1.3679	-4.3598	1.4006	-1.1996	-2.008	1.7921	0.66921	1.3543	-0.088074	1.147	1.1318	-1.1628	0.53149	-0.44374	1.3325	0.2272	-0.48268	0.76496	-0.2262	0.21264	0.84966	0.62654	-0.10508	-0.5349	-1.1127	0.59821	0.46807	0.146	0.28367	0.86699	-0.89057	0.28075	-0.50578	0.80363	0.00030222	0.5112	-0.018595	0.25189	1.0961	0.41505	0.2438	-0.12411	-0.61906	-0.14512	-0.76331	0.41407	0.55592	-0.13274	-0.36699	0.1641
-11.353	1.6579	0.18545	1.4721	0.39599	1.6911	0.50844	0.18575	0.34569	-0.099283	-0.11304	0.15449	0.032599	-0.22944	0.042591	-0.24095	-0.26979	-0.055653	-0.10349	-0.19197	0.37005	-0.024804	-0.54075	-0.35525	0.56325	-0.014439	-0.24867	-0.11034	0.51372	0.2939	-0.031221	0.21945	0.17737	0.18486	-0.062575	0.12843	-0.42158	-0.22783	-0.024198	-0.13983	-0.068063	0.19901	0.072555	-0.33039	-0.20889	0.031599	-0.11811	0.14576	-0.23863	0.019649
-11.196	1.4078	0.19514	1.4961	0.1838	1.6712	-0.046435	-0.56078	-0.45383	0.044799	-0.53099	-0.037909	-0.41492	-0.010665	-0.51487	-0.078857	-0.13256	-0.050644	0.12904	-0.14366	-0.041747	0.061707	-0.40897	-0.2106	0.068849	0.1889	-0.20452	-0.0013059	0.097953	-0.15216	0.11837	0.0043812	0.10435	-0.24318	0.035558	-0.095865	0.1588	-0.029865	-0.17729	-0.10839	-0.063594	0.1678	-0.059462	-0.10221	-0.36221	-0.14075	-0.0061454	0.019659	-0.14256	-0.0018124
-11.095	1.4139	0.19221	1.5676	0.1679	1.5747	-0.10821	-0.54299	-0.29658	-0.36241	-0.339	0.24798	-0.18276	-0.16063	-0.16917	0.094352	-0.20253	-0.17712	0.12621	-0.052713	-0.084736	0.15624	-0.4151	-0.35542	-0.087691	0.16182	-0.46195	0.17976	0.028738	-0.15566	0.059932	0.071078	0.1865	-0.08003	0.22956	-0.17749	0.78004	-0.29919	0.071611	0.24776	0.1587	-0.0084555	-0.1964	-0.21276	-0.11144	0.41738	0.039653	0.020055	-0.16857	0.0011271
-11.072	0.74819	0.17397	1.0536	0.15723	0.65285	-0.017053	-0.053383	0.16624	-0.42192	0.1744	0.026746	0.37419	-0.28878	0.3713	0.2633	-0.42606	-0.17338	0.23291	0.16742	0.056011	-0.028953	-0.14295	-0.27582	-0.19138	-0.013692	-0.15385	-0.067748	-0.13594	-0.058027	-0.016446	-0.011325	0.03656	0.039097	0.0048725	0.0045033	0.20502	-0.23866	0.0085584	0.073547	-0.00011029	0.04427	-0.087275	-0.037178	0.12388	0.087396	-0.048685	0.09015	0.14415	-0.09006
-4.9845	-1.3262	-1.0485	-0.3738	-1.6306	-0.79299	-0.14668	-1.1961	-1.4156	-0.83658	0.50872	-0.087341	0.60357	0.62101	-0.3705	1.0209	0.83672	1.0284	-0.39588	0.39423	-1.4765	-0.16552	0.47758	0.21981	0.12689	-0.20929	-0.080189	-0.67612	-0.38641	-0.80574	-0.060284	-0.14454	-0.53893	-0.090509	-0.35498	-0.26299	-0.81617	-0.60137	0.3862	-0.23891	0.48059	0.010542	-0.072745	-0.2227	0.092116	0.014858	-0.40984	-0.38587	0.078308	-0.25005
-2.9347	-1.6626	-0.98227	0.41484	-0.9578	-0.22831	-0.45774	-0.94963	-1.2528	-0.32292	0.89368	-0.42781	0.27122	-0.0042709	-0.83512	0.22647	-0.05993	0.046063	-0.080798	1.4786	-1.1784	-0.047387	0.22375	-0.033802	0.29919	0.1353	0.74061	-0.3346	0.039089	0.32441	0.00060844	-0.66181	-0.031113	0.37645	-0.55793	-0.18995	-0.2554	-0.2106	-0.6445	-0.23324	-0.28246	0.53496	-0.26146	-0.6809	0.41	0.010702	-0.00171	-0.40841	0.88757	-0.17076
0.34408	0.85125	-0.87808	0.082179	0.59148	-1.4806	-0.69845	-1.7967	-1.3228	0.44187	0.24463	-1.2497	0.50813	-1.9735	-1.0339	0.2061	-0.92562	-0.46872	-0.16142	1.6882	-0.79	-0.11041	-0.45248	0.26081	0.96086	-0.39722	0.76598	0.60519	0.12576	0.57073	0.15111	-0.043857	-0.059731	0.10198	-1.1386	0.25075	-0.02938	0.11203	0.1792	0.65614	0.099413	0.097253	0.46684	0.25294	0.94382	-0.50224	0.86406	-0.76886	-0.74524	-0.26875
-5.8619	-0.90534	0.43317	-1.379	1.7274	-2.4702	-0.019444	-0.48796	-0.82521	-0.42817	-0.36708	-0.35178	-0.039852	-1.0485	-1.2928	0.070918	-1.1945	-0.40939	-0.015629	0.27178	0.15227	0.093931	-0.42435	-0.1166	0.19525	-0.10751	0.84937	-0.36433	0.45687	0.85976	-0.026569	-0.10764	-0.17587	0.15855	-0.21125	0.030251	-1.0012	0.52259	0.38819	0.10747	0.28666	-0.51716	0.14683	-0.11139	0.34212	0.27301	0.17394	-0.47484	0.19367	0.09329
3.5662	1.3739	-2.6323	1.768	-1.5219	-1.0017	-2.7637	-0.58865	-0.73563	0.15918	-0.004551	-0.31773	0.61694	-1.8335	0.76673	0.3222	-0.1181	-0.97292	-0.5849	1.4876	0.24853	0.60615	1.6919	0.71571	1.5385	-0.85627	1.479	0.093446	0.30178	1.2199	0.72947	-0.011615	-0.18948	-0.56744	-0.14898	-1.7718	-0.77199	-1.0239	-0.96225	-0.17651	-0.84232	0.84445	-0.93965	0.16791	0.32092	-0.068746	-0.55964	-0.026422	0.094137	0.98524
0.10626	-1.2322	-3.3135	0.78828	-2.5816	-0.17886	-1.6376	-0.64088	-0.90905	0.31295	-0.17541	-0.19694	2.1749	-0.64903	0.42026	-0.16464	-0.13048	-0.59742	-1.217	0.64143	-0.48117	-0.9164	1.2577	-0.89296	0.24151	0.14834	0.30788	0.12315	0.79559	-0.46671	-0.12584	1.0383	0.86714	0.16074	-0.010944	-0.37504	-0.065125	0.051086	-0.22085	-1.0568	-0.89358	0.56815	-0.26741	-1.0004	-0.28582	0.29782	0.82692	-0.32992	0.23311	0.82061
1.1421	-0.43684	-3.5564	1.2167	-1.6171	-0.89433	-1.4939	-0.91671	0.090464	0.96238	0.090296	0.33618	0.92998	-1.2678	0.047312	0.73155	0.67517	0.75393	-1.5792	0.25352	-0.38636	-1.1235	1.9774	0.1444	-0.4087	-0.84142	-1.4339	-0.68531	0.38923	0.81908	-1.1196	0.82421	0.88868	-0.13653	-0.018578	0.36936	0.99754	0.83892	0.12236	0.090063	-1.5051	0.49796	-0.60241	-0.9112	-0.78346	0.08786	0.19279	-0.34541	0.97378	-0.3069
-4.4467	-1.6437	0.064275	-0.98125	0.16427	-1.9156	0.71762	0.32427	0.20073	0.0091869	0.77971	0.11402	0.59093	-0.050709	1.1083	0.40993	0.63776	0.89805	-0.43113	-0.27387	0.037633	-0.39887	-0.033465	-0.032544	-0.18431	0.55483	0.29252	0.50244	0.09888	0.59902	-0.63549	0.70978	-0.55134	-0.023215	0.42383	-0.11432	0.12592	-0.38313	0.30791	-0.21883	0.44031	0.2161	-0.79686	0.77485	-0.28742	-0.1164	0.084842	0.11762	0.53755	0.0010677
-11.168	1.5375	0.25465	1.3084	0.68398	1.3163	0.040716	0.17807	0.33271	0.83547	0.31272	-0.19942	0.11202	0.089052	0.14032	0.011921	-0.27159	-0.008619	0.19627	-0.32897	-0.074873	-0.12339	-0.20381	-0.20393	0.36354	-0.22587	-0.35752	0.13753	0.30369	0.34984	-0.12146	0.20162	-0.045143	0.104	-0.0142	0.19538	-0.63298	-0.35472	-0.060016	-0.38359	-0.22135	0.27408	0.28026	-0.42455	-0.31985	-0.18745	-0.059157	0.22765	-0.11467	-0.032982
-11.1	1.2948	0.23624	1.3406	0.53467	1.5767	-0.30797	-0.1743	0.17419	0.077394	0.024542	0.085941	0.41302	-0.1455	-0.099221	0.52488	-0.44655	-0.17562	0.24329	-0.090005	-0.39483	-0.14642	-0.15316	-0.033818	-0.14052	-0.12908	-0.22478	0.12725	0.06909	0.077701	-0.064364	0.088582	-0.079873	0.04914	-0.11383	-0.035998	-0.25216	-0.34577	-0.023084	-0.19294	-0.024821	0.16225	0.13335	-0.39685	-0.24471	-0.097256	0.11928	0.13761	-0.076162	0.023
-11.177	1.1382	0.34983	1.2951	0.43055	1.8176	-0.28347	0.21601	0.72885	-0.73069	-0.23851	0.41886	0.6177	-0.48506	0.42035	0.38856	-0.71602	-0.24847	0.45214	0.044629	-0.088016	-0.13304	-0.18969	-0.18355	-0.27012	-0.091632	-0.21103	0.1671	-0.045077	-0.058811	0.059803	-0.0060235	0.095256	-0.012398	-0.12945	-0.10317	-0.083818	-0.20938	-0.098129	0.060079	0.087439	-0.032158	0.020747	-0.048235	-0.019863	-0.079478	-0.016588	0.020724	0.025381	0.0051433
2.5589	-0.8283	-1.7301	1.0686	-1.5523	0.0047146	-0.95561	-0.67245	-1.6366	-0.20772	1.6187	-0.60193	-1.3397	-0.87375	-0.40053	0.31123	0.3719	0.42901	-1.1267	1.146	-0.8199	-0.69725	-0.50921	-0.0053252	-0.72413	0.54086	-0.54544	0.38436	0.14794	0.14782	0.16989	-0.051201	-0.62718	-0.87798	-0.78149	0.85697	-0.67529	-0.38747	0.85689	0.6879	-1.2094	-0.77139	-0.86343	-0.81283	0.48762	0.095592	-0.85802	-0.62416	-0.23242	0.95812
2.7962	0.57777	-3.3219	-0.40273	-0.40745	0.016146	-0.7426	-1.5773	-1.6109	0.51182	0.83784	0.87957	-0.50184	0.21729	-0.49216	-2.3266	0.27538	-0.61002	0.44747	0.30352	0.59773	-0.27915	-0.65897	0.32533	-1.4904	1.0683	-0.52259	0.095712	0.058164	0.76393	0.23947	0.66249	-1.1143	-0.12944	-0.34232	0.32355	-0.82901	-0.51527	0.25995	0.48025	-0.061854	-1.3927	-0.37909	-0.4831	-0.082996	-0.73627	0.34501	0.49518	0.90889	1.4496
2.7488	0.75845	-0.03128	1.0529	-0.63703	-0.94703	0.38268	-1.1133	-0.69979	1.8174	1.778	2.2139	-1.3013	0.1625	-0.69432	-1.5979	1.2069	-0.39588	-0.19275	-0.12494	2.2278	-1.4967	-0.46644	1.4014	-1.4619	0.99475	-0.13696	-0.099567	-1.6161	-0.83678	0.016595	1.1552	0.15151	-1.0236	0.45336	0.15127	-0.58423	0.37033	0.47633	0.0339	0.80601	-1.1691	1.3496	-0.64688	-0.31614	-1.2187	-0.40861	0.30308	0.75106	0.29448
-5.1305	-1.7281	1.3368	-0.81189	0.93665	-1.6216	0.34199	-0.12179	-0.33552	0.756	0.63069	0.22563	0.10087	-0.18782	0.8346	-0.21998	0.30245	0.23469	-0.11786	-0.15181	0.24831	0.19498	0.56292	0.058328	-0.38908	0.26701	0.21014	-0.099557	-0.47834	-0.5725	-0.0049845	0.073147	0.010069	-0.10986	0.76092	0.026016	0.17422	0.73343	0.14125	-1.0957	-0.17973	0.18723	-0.29419	0.28237	-0.021636	-0.71098	-0.35025	0.26331	0.20184	-0.24708
8.1268	-0.13441	6.1207	1.8813	-1.2782	0.010167	1.8003	-1.0405	0.85796	-0.9137	1.9485	-0.019557	-0.94625	0.10636	0.69724	0.96665	0.80785	-2.0654	1.5113	-0.86818	2.1139	-1.9253	1.4274	0.72699	2.2449	1.0715	0.012583	0.040695	0.36754	-0.45023	0.20928	1.1146	1.5284	-0.34441	0.33792	-0.90616	-0.76913	-0.70381	1.0514	-0.73879	-0.435	-0.15559	1.791	1.1472	-0.24156	-1.087	-0.67013	-0.087474	0.98013	-0.64339
2.4557	-2.4832	2.4178	-2.1113	-0.36374	0.4085	0.10878	-1.1026	3.4037	1.864	0.64908	-2.052	1.35	1.0485	2.1314	-3.3048	0.27135	-1.2699	0.74171	0.75265	0.44387	-1.7862	0.44721	0.074042	1.0502	0.079427	-0.21931	1.1259	2.7929	-1.5301	0.92302	-0.84336	1.6309	-0.55754	-0.97522	-2.0981	0.065571	0.33737	-1.213	1.0394	-0.64591	0.91833	0.11642	0.48813	0.62067	-0.2838	1.9503	-0.024727	1.0781	-0.23885
3.7003	-1.4168	3.7786	-0.15136	0.22784	-1.194	-1.6943	-2.066	0.18777	-1.5602	-0.46135	-1.3986	0.14952	1.7986	0.064144	-1.0959	-0.14888	0.85544	-0.0069419	2.3336	0.33232	-1.2588	0.10957	0.39047	1.9022	0.29341	-1.8569	1.548	0.65923	0.039827	0.38355	1.0946	0.53241	-0.08818	-0.0074456	-1.4353	-0.71057	0.26847	-0.2083	-1.37	-0.39162	-0.076843	0.40087	0.036411	0.31659	0.10154	-1.0863	0.55048	1.7468	-0.60784
-5.1793	-1.3751	0.97166	-1.6677	2.1537	-2.2892	-1.1822	0.64216	-0.20487	-0.70964	-0.052153	-0.11944	0.20155	-0.78739	-0.063257	0.40289	-0.47789	-0.10755	0.40866	-0.32361	0.38645	-0.30146	-0.33102	0.3308	0.029588	-0.43138	0.31692	-0.32981	-0.50122	0.0033599	0.19263	-0.32937	0.15878	-0.23784	-0.20926	0.691	-0.083472	0.33418	0.039198	0.075478	-0.37699	-0.024483	0.45925	-0.14496	0.24855	-0.036135	0.79936	0.11079	-0.13185	-0.13946
4.761	0.14439	1.7439	-0.59863	-1.313	-0.34466	-1.6556	-2.191	3.3602	0.60881	-1.8612	-2.4989	1.7823	0.73259	-0.31383	-0.79156	0.1449	-0.67159	-2.0063	0.7524	-0.8164	-1.1473	0.085377	0.55542	1.2804	1.3353	-1.1383	-1.0835	-1.6449	0.40196	-0.045894	0.54866	-0.25188	-0.98122	0.7795	-0.1145	0.60351	0.052195	-0.57231	1.4028	0.12387	-1.6723	-0.31196	-0.012594	-1.8324	0.24316	-0.13133	0.94306	-0.51747	0.36867
3.658	-3.1364	-1.2086	-1.2805	-2.4802	2.2924	0.4806	-1.9265	4.5089	0.3561	-0.90258	-2.1514	0.11925	0.60544	1.028	0.65613	0.62615	-0.20248	-0.39112	-1.8033	-0.31269	-0.52778	0.55025	-1.4453	0.47905	-1.7108	-0.87638	0.15382	-0.54114	0.23538	-1.6363	-0.35019	-1.0597	-0.91083	-0.69967	0.53563	0.51574	0.66906	0.17388	0.8335	0.05216	-1.0603	0.37509	1.3119	0.6156	1.1734	-0.39802	-1.415	0.51648	0.56261
7.4208	1.0405	-3.2887	0.29609	0.79723	0.48624	1.2328	-2.5086	3.7993	0.58648	1.0122	-0.67274	2.1894	0.9255	1.9832	2.5622	1.4635	-0.8719	-0.80821	-1.9245	-0.25997	-0.11648	-2.7607	-0.74665	1.6535	-2.0212	1.8459	1.134	0.83617	-0.29315	-0.31196	0.40794	-1.0786	0.22339	1.3636	-1.93	0.7116	0.97151	0.95343	-0.95776	0.18123	-0.11641	-0.034453	1.0798	0.05932	-0.13032	0.082949	-1.0186	-0.48545	-1.302
0.15272	-1.5213	2.0314	-0.40314	3.7763	-2.6519	1.8731	0.63614	-0.35025	0.076338	0.86494	1.4885	-0.56734	0.41594	-0.014931	0.75738	-0.93624	0.010577	-1.6614	0.13446	-0.37642	-0.64151	-0.63561	0.028475	-0.13352	0.58709	-0.55971	-0.10117	0.26429	-0.59879	0.40242	0.99601	-0.24083	-0.7058	0.1304	-1.2536	0.0067242	-0.29687	-0.22321	0.31338	-0.54857	0.015628	0.22012	0.72348	-0.54758	-0.067469	-0.20506	-1.4698	0.34807	0.79803
0.13253	0.98919	-1.213	1.2564	0.58131	-0.35992	-0.96259	0.33863	-0.65055	-0.27165	0.58101	0.62301	0.54949	-0.85254	0.39334	0.68978	-0.02582	-1.1861	1.2949	-0.0009351	-0.56925	-0.10203	1.77	1.081	1.1208	0.41584	0.9948	0.65499	-0.51123	-0.86536	-0.72647	1.1813	1.0661	-0.5012	-0.45285	1.1386	-0.79029	0.39182	-0.89931	-0.21488	0.21612	0.51217	-0.44234	-0.13715	0.08584	0.21351	0.36589	0.25274	0.57146	0.88758
2.2453	1.5372	0.83912	2.2471	0.37013	-0.32186	-0.090675	0.68808	-0.26756	0.37169	0.4946	-1.2305	0.26377	-2.1323	-0.5747	0.49194	-0.71438	0.12586	1.4401	0.85369	-1.5585	0.15185	0.48224	1.7481	-0.18357	-0.2826	1.6156	0.24	-1.0077	-0.17017	-0.33833	0.32273	0.92972	-1.6316	0.14888	-0.010403	0.27592	-0.70408	-0.3751	-0.18681	1.0444	0.044402	-0.38757	0.015744	0.85034	-0.17969	-1.3454	-0.038712	1.7449	0.84777
-0.96901	0.18919	-2.6781	0.52282	2.1	-0.58016	-0.25723	1.2792	-0.091931	-0.33393	0.45665	-0.7859	-0.79331	-0.57232	0.16864	-0.00091666	-0.69267	-0.80965	1.4195	0.59376	0.077494	-0.56805	0.093714	0.29582	-1.1051	0.56403	0.45671	0.48938	-0.30793	0.63521	-0.43853	-0.13346	1.0114	-0.99695	0.37613	-0.2481	-0.31813	0.80971	-0.2689	-0.67534	-0.009686	-0.48909	0.20751	-0.56822	0.28032	0.04564	-0.53769	-0.49751	0.91966	0.044341
5.9863	-1.3319	0.21826	3.6538	2.7516	-0.91463	2.2721	-2.5993	0.2352	-2.4296	0.99038	-0.27683	0.0064663	-1.2488	-0.41624	-0.67591	2.1161	-0.029114	0.92438	0.10035	0.79584	0.86247	1.404	-1.5271	-0.87302	-0.16305	-0.62487	1.1348	1.4731	0.13781	-0.16745	0.59458	0.39333	1.2636	0.44942	-0.55408	-0.40452	1.0076	0.013424	0.18839	0.45378	0.60785	-1.1609	-0.34888	-1.2289	-0.56411	0.54379	-0.34227	1.4136	0.077791
5.1116	-2.8629	3.2708	3.8226	-1.3289	-0.99014	3.1085	-2.8874	-0.96037	-0.3011	-0.4445	0.85836	-1.3808	-0.016207	-1.9743	-0.81463	-0.55437	-2.2344	1.052	-1.3581	-0.023816	0.413	0.28228	-0.88944	-1.0514	-1.0897	0.50039	-0.74664	0.6641	-1.7145	0.29849	2.0676	-0.57188	2.4104	0.88572	-0.42354	0.053398	-0.3932	1.2561	-0.19685	1.2382	0.66382	0.64537	1.1226	-0.29398	-0.24051	0.75776	-0.59589	-0.369	-0.35319
2.5328	-4.5152	-0.27218	2.0026	0.53326	0.71483	0.78821	-0.83814	0.40808	-3.0758	-0.87532	-2.3427	-2.6003	0.45682	-0.7445	1.3548	1.3097	-0.33826	0.55594	-0.3036	-0.32648	-0.8312	0.8513	-0.011113	-0.081362	-0.58436	-1.347	0.49168	-1.0916	-0.4026	-0.30394	0.8056	0.018474	1.0276	0.034088	0.19472	-0.39012	0.34061	0.42584	-0.8127	0.87359	-0.11493	0.25466	0.12115	-0.14424	0.2807	-0.20726	-0.87614	0.093733	-1.27
-3.4592	-3.5679	2.0752	1.0245	1.3116	-1.7555	0.59495	-0.084724	-0.51937	-0.27864	0.42885	-0.14282	0.63259	-0.62799	-0.27388	0.35067	-0.73857	0.52419	0.88327	0.4647	-0.34417	0.36746	-0.7548	-0.21222	0.10805	0.15272	-0.15982	-0.6558	0.25305	0.39161	0.12449	-0.22345	1.0693	-0.31178	0.28103	0.081361	0.32258	0.36745	0.20374	-0.38534	0.010818	0.098232	0.22215	-0.13532	-0.27796	0.11055	-0.12564	-0.44444	0.17576	-0.10263
3.6769	0.37616	-1.9896	0.79936	-0.027576	-1.7638	0.2161	-2.0331	-0.95388	0.22811	-0.739	-1.8013	0.49171	-1.1759	-0.87027	-1.1975	0.31633	0.27675	-0.25277	0.24318	0.63616	1.1324	-0.67299	-0.38943	0.29381	-1.7884	-0.68246	-0.52039	-0.56799	0.11367	1.6403	1.2575	0.17364	-0.20567	1.229	-0.50255	-1.3937	0.41132	-0.077637	1.0291	0.65121	0.091888	0.56985	0.23252	0.076164	0.91856	0.2802	0.59717	-0.24911	0.45613
2.9173	-0.75305	-3.0305	-0.40105	-0.59616	-0.98633	0.9649	-1.6407	-0.86723	0.23422	-0.99338	-1.772	1.4935	-0.60332	-2.9308	-1.1621	-0.22	-0.80935	0.17421	-1.1779	1.1507	1.517	-0.7324	-0.76373	-0.2688	-0.81392	0.116	0.14355	-0.75257	-0.10747	0.68458	1.8464	0.088179	0.23577	0.39927	0.48962	-0.20097	-0.66102	1.2339	0.56285	1.1989	-0.63595	1.0158	-0.084833	-0.066262	-0.045606	0.34812	0.33681	-1.1263	-0.77074
-0.039673	-0.89633	0.24623	2.0204	-1.4108	-2.6559	3.4904	-0.64219	0.91915	-0.19558	0.78462	1.5551	2.1888	2.2559	-0.19528	-1.1037	0.70827	-0.56492	-0.25924	-0.41377	-0.49908	1.1155	-0.54208	-0.78929	1.1728	-0.21256	0.97949	-0.39297	-0.39485	-0.096912	0.37597	0.60966	1.0007	-0.013246	0.28013	0.44001	1.0642	0.66846	1.3356	0.046807	-0.59335	0.17389	0.12855	-1.0672	1.1879	1.503	0.37592	-0.6334	-0.37805	-0.45923
-6.1111	-1.1687	0.20283	-0.68677	1.1319	-3.1928	2.467	0.30901	0.22303	1.1387	1.1296	0.87096	-0.089859	1.4612	0.4925	0.54916	2.0058	0.84238	-1.199	-0.045816	-0.15663	-0.17289	0.5729	0.869	0.33229	-0.062872	-0.405	-0.14628	0.36738	-0.1313	0.15192	0.44861	-0.035403	0.23804	-0.10363	-0.53012	0.42875	0.22361	0.11431	0.38311	-0.2897	0.37818	0.12042	0.24231	0.80388	0.24503	-0.2296	0.048104	-0.22815	0.35573
8.4313	-0.23725	-1.264	1.1528	3.2336	2.4755	-0.7968	-1.515	0.62376	0.71508	-0.91321	-0.91036	1.0899	-0.4359	-0.15678	-0.79557	-1.2293	2.8375	-1.9779	3.5244	-2.2471	1.6055	0.62807	-2.3931	0.15785	-1.6465	-1.1999	1.0237	0.32798	-1.1318	-1.1271	-0.97801	0.17717	-2.0595	1.9448	-1.2375	-2.0992	0.60574	-1.3947	0.91022	0.29748	0.64615	-0.28015	-0.41671	-0.15325	-1.0043	1.0981	0.13087	-0.3537	-0.95733
8.5699	1.1178	0.13019	-1.6475	-0.62281	1.8982	-1.5325	-0.11986	0.57242	0.099211	-1.4885	-1.8441	0.5546	-2.1482	-1.2715	-0.41862	0.90118	-0.54467	0.89756	-0.50621	-0.86336	3	0.55268	-1.2925	1.8671	2.583	-1.8923	0.51987	0.38113	0.52734	-0.65029	1.9428	-1.2985	0.058081	0.092563	-1.0623	0.046749	-1.0052	0.92119	-2.215	-0.98029	0.54716	0.48195	0.46104	0.91288	-1.2166	0.99349	-0.92247	0.70489	0.62164
4.0081	-0.99926	-2.9814	0.019977	0.28343	0.28833	-0.3924	-2.4968	0.63033	1.817	-0.83849	-2.5306	-0.18893	-1.1186	0.95639	2.314	0.18477	-1.7345	0.82742	-1.2225	0.1319	0.61933	-0.24304	1.2261	1.4829	0.52075	-1.8671	0.78896	0.83875	-0.21347	-0.34865	-0.33668	0.12208	0.17202	0.60869	1.1179	-0.59541	1.0443	-1.5699	0.38816	-1.0335	-0.47036	0.98108	-0.0054262	0.49848	1.0997	0.51977	-0.38809	-0.67471	0.10631
-1.0073	0.74204	4.0438	-1.2662	-2.5997	-0.86013	0.33697	0.97599	-1.0776	1.0819	-0.41001	-2.195	-0.52549	-0.82834	0.35093	-0.51991	-0.51287	0.067938	0.51775	0.26121	0.39107	-0.37862	0.17547	0.013184	-0.25421	0.26807	0.064734	0.44797	-0.38158	0.052137	0.12818	-0.67398	-0.49222	-0.57485	0.36756	-0.64358	0.13786	-0.034347	-0.032567	-0.067811	0.023627	0.47244	0.40742	-0.43856	-0.29212	-0.24344	0.38313	0.17029	-0.21918	0.25497
3.9898	-1.1631	-1.1568	0.41452	0.039637	0.31274	-1.4424	1.1474	-2.4424	0.10932	0.14249	-0.098159	2.7522	2.2922	-2.3006	1.6606	-1.6366	-0.26911	-0.61949	-0.40056	3.451	1.5436	-1.5582	-1.2336	0.58689	0.37479	0.17755	0.9591	0.26684	-0.69731	-0.12136	0.28279	0.53064	-0.57418	0.90409	0.97913	0.41561	0.35059	0.52109	-0.83815	0.73732	0.13618	0.37071	-0.23097	0.75179	0.49488	-0.56879	0.60158	0.83932	1.015
4.2569	-0.55407	-1.8175	0.53529	0.58753	-0.48376	-2.8564	0.65535	-1.4887	-1.1889	0.044495	-0.35112	2.2918	2.7728	-2.7177	0.8985	-1.5063	0.53908	-1.1448	-0.49963	3.7423	-0.027596	-0.55058	-0.51792	0.10743	-0.53462	0.074746	0.72833	-0.085047	-0.28101	0.46313	0.52699	1.083	-0.89288	1.3105	0.3063	-0.80343	-0.015152	0.022225	-0.95377	1.8932	-0.38318	0.16526	-0.76167	1.0655	0.48538	-0.27547	-0.010419	-0.037871	1.2208
3.3456	-1.46	-1.0615	0.61566	-2.7703	0.42644	-1.1968	-0.5326	-1.0307	0.49461	0.79279	0.33262	0.79153	2.3748	-1.6214	1.4932	-2.1459	0.80912	0.64215	0.41045	1.6246	0.15647	0.29848	0.31304	1.3213	-0.15342	0.59106	0.10077	-0.22141	-0.25099	-0.47734	-0.15897	0.26798	-0.99144	0.54113	0.19104	0.23354	0.62741	0.60025	0.84588	0.37169	-0.58485	-0.31244	0.35564	-0.45948	-0.5516	0.087551	0.19009	-0.12038	-0.027298
-5.7744	-0.54717	0.42646	-2.0076	0.29243	-2.7073	0.20829	-0.8703	-1.048	0.46477	0.27591	-1.1076	-1.0637	0.49441	-0.79513	-0.60716	-0.012061	0.55724	-0.30362	0.63577	0.44077	0.40921	-0.35946	0.27623	0.4836	0.098232	0.2071	-0.86163	0.1766	0.29258	-0.21237	-0.49537	0.15714	-0.21443	0.29685	0.13137	0.40411	0.39667	0.13737	0.23095	-0.38848	0.20233	0.32377	0.19848	-0.20831	-0.34407	0.29405	-0.039781	-0.38918	0.097889
4.0759	2.4099	-1.0615	-3.8186	-2.1027	1.5302	2.2969	-1.5189	0.059137	-0.63063	0.69752	2.7542	-1.4413	-0.36368	0.18977	-1.0624	-0.047831	-1.2991	2.516	-0.43567	-0.67501	-0.60461	-0.47489	1.6246	-1.7149	-0.85902	-0.44901	-2.2645	0.84032	0.71356	-1.1035	-1.7855	-0.78693	-1.3038	-0.17667	1.0059	0.30675	-0.54654	-0.031531	1.6188	-0.4637	0.78424	-0.035832	-0.18887	-0.086487	0.089911	0.85853	0.22103	0.44988	1.7882
9.7166	9.4481	5.9772	-2.0318	-5.2217	0.76922	-4.5202	2.2216	-1.9227	-0.35339	-0.49431	-4.9244	0.45786	-0.66407	3.0638	-1.1732	-0.93955	0.14496	-1.4216	-2.1435	-0.032935	-0.20399	0.068125	1.7484	-1.3836	-3.0963	-0.11436	-0.96473	1.952	-2.2208	2.2004	2.5653	0.51257	-0.32669	-0.57724	1.2401	-1.1004	-0.80598	0.061977	1.2494	-0.98519	1.1543	-0.6582	0.52837	0.019068	0.20566	-0.89482	-3.3392	0.83586	-0.82349
9.8837	6.6683	2.9589	-1.0787	-0.97531	1.7507	-2.3927	1.9161	-2.8024	0.66857	-0.65594	-1.4796	-0.58536	-0.25849	2.2214	1.9882	-0.25419	-1.3836	1.2045	-0.68089	-0.64668	0.33223	-1.3962	0.36965	1.6614	0.88809	0.92183	0.099994	-2.4596	1.084	-0.61324	0.92792	1.2067	-0.94356	0.59668	1.0529	0.51894	0.26366	1.9352	-0.18484	0.0040599	2.3219	2.0767	-0.3017	-0.86743	0.035616	-0.0080642	-0.091913	0.14374	1.0797
-1.3915	4.2622	3.4627	-3.0381	1.6863	-2.7894	-1.4877	1.5471	-0.68565	-0.19247	-1.4598	-1.3712	-0.49095	-1.2755	-0.034145	0.65539	-0.73052	-0.50796	1.3252	0.52333	-0.20674	-0.97452	-0.372	0.12956	-0.046204	-0.51805	0.22772	0.57682	-0.90318	-0.45634	-0.13387	-0.94879	-0.17126	-0.92921	0.11852	-0.51831	-0.15421	0.027025	0.30786	0.43522	-0.48713	-0.15122	0.41354	-0.60966	-0.62276	0.10156	-0.27094	0.70889	0.084776	0.12777
6.9407	1.4974	-3.6836	-1.984	0.59358	1.2136	2.0488	-0.57102	0.46233	-1.9721	-1.0451	0.77263	-0.2286	1.0695	-0.28134	-0.15005	-0.88867	-0.0032339	0.051511	-2.5113	-1.2503	-1.0344	0.73223	1.7408	0.092556	1.2788	0.082245	1.5469	-1.5878	-0.54296	0.9228	-0.028794	2.3956	-1.3829	1.1067	-0.63233	-0.92285	0.14427	1.3114	0.71151	-0.39768	1.0785	-1.2394	-1.0018	-0.26171	-1.2643	-0.71157	-0.2336	0.55405	-0.11953
10.945	0.73806	6.6495	7.7694	1.4704	-2.3905	0.89472	1.2322	-2.4112	-0.76992	2.4092	-0.61489	-1.1695	0.83679	-0.73874	1.1843	1.0586	-0.18081	0.71314	0.12421	0.11763	1.7482	1.7976	-0.80324	0.19642	1.3035	-1.3518	0.43924	0.74168	0.43367	0.71393	-0.4177	-1.4862	-0.09813	-0.028	1.236	2.0424	1.5174	-0.061468	-0.68998	1.333	0.41147	-2.5059	0.91555	0.8308	0.32519	0.61507	-1.4216	-0.71877	-0.32722
12.428	3.7796	-2.1039	-1.9718	2.8292	3.3954	-0.57527	1.8883	-1.9919	-1.6221	1.6746	-0.59165	-2.1033	-0.98799	1.916	0.87906	3.7203	-2.0184	0.9093	-0.22338	-0.35053	1.7397	0.85823	-0.84416	-1.6987	-0.47714	-1.8196	-0.36671	-0.1006	2.0179	-1.7776	-1.46	1.8715	-1.0801	1.3475	-1.0477	-2.0099	2.2969	1.116	-0.19148	0.98158	-0.33234	-0.38325	0.042844	0.84346	-2.8991	0.08313	-1.8103	-1.7389	0.77076
2.4261	-1.9761	4.0001	-1.4333	3.1205	-0.60775	1.5212	1.7325	1.426	1.1646	0.18337	0.36893	-0.46733	-0.54903	-0.22852	1.0878	-1.9786	-0.018131	-0.11139	0.50058	-0.8	0.57271	1.067	0.39946	-1.072	0.32812	0.12769	-0.058216	1.6394	-0.83365	0.73689	0.31558	1.5609	-0.5495	0.304	-0.17218	-0.025419	1.8485	1.1574	0.32883	0.11029	-0.0049774	0.69697	-0.13327	-0.87688	0.26643	-0.13755	-0.9689	-0.045143	1.0092
8.3685	-0.7719	1.1138	2.5025	1.0266	-0.10869	0.99984	0.63767	0.079609	-2.7841	-1.0766	1.49	-0.49601	-0.58482	2.0009	-1.3504	1.2721	-0.82926	-0.67181	-3.5057	-0.63221	-0.85098	-0.91403	-0.84467	1.3358	0.62923	1.294	-0.61934	0.87646	-0.90008	-1.6409	-0.37752	-1.64	-3.4284	-1.4629	0.30997	1.171	-0.027014	1.23	0.12657	1.0927	-0.38439	0.74018	0.88237	-0.19834	-1.2262	0.9116	0.94855	-0.91552	-0.35487
6.0743	-4.2984	2.2681	0.13599	-3.8825	3.8338	1.8065	2.9805	-2.4307	0.57107	-0.61143	0.035658	-0.70918	0.024164	1.1439	0.56334	-0.81492	0.1212	-1.4434	-0.63859	-0.3137	-0.34584	-0.92226	1.2297	1.5722	-0.28903	-0.11531	0.0078972	-0.57819	0.24654	-0.1506	1.1624	-0.80434	-0.75192	-0.18648	-0.76267	-1.3883	0.23375	1.1129	1.5503	0.67785	-0.66246	-0.12574	0.070161	-0.80129	0.37631	-0.099305	0.14987	-0.5992	-0.31353
1.1778	-2.2327	-1.5782	0.5439	-3.339	-0.34256	-1.6889	1.3863	1.631	1.8448	-0.97046	1.9775	1.3044	1.7523	0.53876	-1.8205	-0.95007	-0.64289	-0.2693	0.11693	-1.2276	-0.53718	0.6514	1.1711	0.52009	0.59987	0.52134	1.7286	0.048321	0.46861	-0.28231	-0.078448	-0.43355	0.07725	-0.4699	-0.38036	-0.44511	-0.46914	-0.30001	0.073078	-0.22571	0.3138	0.096534	0.86253	-0.9726	0.28325	-0.48636	-0.22363	0.28604	0.9752
-3.6978	-2.7792	1.4146	-1.0822	-2.1782	0.22781	1.0252	0.77146	0.95164	1.1424	0.42849	0.20079	0.93317	0.060569	0.89259	0.013565	0.071359	0.33519	-0.050098	0.13078	-0.014013	0.18325	0.64092	-0.015987	-0.26195	-0.21914	1.0908	-0.13913	0.13849	0.53638	-0.47314	0.44315	-0.60964	-0.1551	-0.23787	0.31478	-0.27317	0.56003	0.27367	-0.15256	0.30134	-0.29469	-0.30876	-0.32245	-0.26074	-0.072287	0.48084	-0.34255	-0.0076444	-0.20406
5.2172	5.0105	-2.5526	-3.1044	0.14094	-1.649	3.9007	0.93119	-2.6319	0.10945	-2.6031	0.23716	-1.9634	-0.082111	-2.8462	-1.4665	3.3126	-0.37283	0.5153	1.9283	-0.097067	-1.1851	-0.84901	-0.60905	-0.041014	-2.1052	0.5497	-0.45611	2.3311	-0.34806	0.41726	-2.1095	0.31068	-0.84951	0.88452	1.5494	0.99052	-1.1993	0.78883	0.80997	-0.14594	-0.91691	-0.1521	-0.20903	0.5978	0.40651	0.37801	-0.36835	2.1386	0.45761
11.686	3.4225	-3.371	0.11047	6.5444	0.68332	1.4448	3.7912	1.9445	1.9933	-1.6478	0.23767	0.90671	-0.58713	-2.1423	-0.65563	-0.1748	0.36734	3.1775	0.78408	-0.35741	-1.7456	1.4953	0.42849	1.3852	-0.66014	0.25274	-0.80017	0.86987	-1.4838	-2.5327	-0.49116	-2.2113	0.20559	0.35416	0.76088	2.4856	-0.056748	0.78788	-1.7002	1.5541	0.38992	0.52053	0.73091	0.43057	1.0333	-0.4894	-0.45351	0.98834	1.3571
11.239	-0.88657	-0.18088	0.84351	8.9609	1.8106	-0.8636	4.2681	1.9214	3.2	-2.9262	-1.2954	0.60577	-0.63812	-1.9186	-0.76308	-1.662	2.2244	0.12531	-0.86183	-0.5328	-0.30515	2.6147	-0.89627	-0.11563	0.24864	-0.13922	-0.73932	-1.3947	0.16402	-2.0535	-0.74516	-0.28934	0.2885	-0.43161	-0.33297	-0.50387	-0.63773	-0.16254	0.46506	-2.2401	1.6088	0.19241	-1.3184	1.3723	0.63691	-0.025668	0.87423	1.2475	-1.7688
-2.5973	-3.4424	2.7762	-1.062	4.3472	-1.4325	-0.87718	2.4823	0.13511	1.2585	-1.6329	0.16292	-0.023786	-1.5293	-0.66847	0.59422	-0.29655	-0.84555	0.45078	-1.3384	-0.28056	-0.31032	0.57725	0.038523	-0.18021	-1.2037	1.0078	0.83136	-1.1714	-0.074462	-0.9155	-0.097374	-0.070381	-0.31123	-0.83026	0.084117	-0.65451	0.40189	-0.019281	0.55269	-0.22068	-1.7173	-0.068536	-0.24499	0.11738	0.11551	-0.094457	0.069726	-0.10759	0.11388
-11.204	1.4094	0.23789	1.4581	0.24199	1.6783	0.05786	-0.31827	0.018997	-0.15986	-0.42301	0.18131	-0.34368	-0.23514	-0.099988	-0.3689	-0.39454	-0.017984	0.34223	-0.17994	0.34291	-0.028819	-0.50799	-0.41283	-0.13151	0.079846	-0.41626	0.15203	0.037443	-0.0053665	0.31314	0.23077	0.096759	-0.11636	0.16511	-0.18819	0.27355	0.010378	-0.16895	0.066623	-0.023016	0.021789	-0.079457	0.19778	-0.21085	-0.016439	-0.0575	0.08583	-0.1054	-0.036648
-11.156	1.5911	0.060456	1.6438	0.16525	1.5759	0.48443	-0.29921	-0.62642	0.29438	-0.7122	0.27225	-0.74402	0.53385	-0.38597	-0.40794	0.8667	0.34928	-0.36618	-0.21904	0.088223	0.32633	-0.0011298	0.10708	0.10056	0.23672	-0.05407	-0.15512	-0.11991	-0.28524	0.052125	0.056294	0.011162	-0.094742	0.31634	-0.11943	0.51358	0.24357	0.077541	0.073334	0.061717	-0.051304	-0.037151	0.0053274	-0.21424	0.28772	0.030691	-0.088625	-0.18344	0.066969
-11.296	1.516	0.13663	1.5273	0.22657	1.541	0.49999	0.046679	-0.0031634	0.28062	-0.3994	0.1359	-0.72041	0.40017	-0.030864	-0.6852	0.46011	0.25623	-0.16829	-0.28072	0.4148	0.087559	-0.23104	-0.24073	0.38719	0.12935	-0.26863	0.15904	0.27901	0.00016995	0.13538	0.053284	0.25627	-0.031723	0.20837	-0.0064048	0.2967	0.09129	6.86E-05	0.11025	-0.032683	-0.036508	-0.0916	0.15186	0.0067391	0.078164	-0.18108	-0.031233	-0.077393	0.01091
-11.083	0.86751	-0.016411	1.0605	0.11562	0.49983	0.32149	-0.26265	-0.2235	0.0012825	0.11974	-0.0613	0.040296	-0.13538	-0.053574	-0.0065098	-0.12945	0.059192	0.10526	0.045318	0.13316	-0.045487	-0.18245	-0.13904	-0.097812	-0.064538	-0.045795	0.034353	-0.083912	0.24782	0.17605	0.24323	-0.12453	0.18248	0.0082832	-0.058982	0.069568	-0.020366	0.11301	0.18303	0.021022	0.047273	-0.07619	0.09657	0.13224	0.10671	0.063119	0.15001	-0.055245	-0.1045
6.4964	4.7505	-2.5455	-3.0379	0.89426	1.2903	-1.6714	-2.3969	-0.39224	2.7253	0.43721	1.4051	-2.419	-0.11166	0.20015	-0.09123	-1.0951	-1.2632	1.3004	-0.36686	-0.35611	-1.4986	0.50562	1.3079	0.59217	-0.49246	0.42896	-0.48318	0.79333	0.73222	-0.12026	-0.34514	1.4627	-0.79766	0.52126	0.5841	0.30928	-1.8132	-0.60031	1.4467	0.63374	-0.75098	-0.24611	-0.59502	0.45135	-1.6877	-0.2189	-1.4355	-0.81223	-1.4117
5.5184	-0.38682	-1.4384	0.16069	0.38876	0.76899	-1.0885	0.98772	-2.3579	2.2926	0.24649	1.0434	-0.58874	-0.93187	-0.56927	-0.97636	-0.98945	-0.0075735	-0.19381	-0.57345	-1.3211	-0.90228	0.0838	-0.86811	-0.77741	-0.28148	-0.99949	-0.83638	1.0908	-0.76884	-0.38068	-0.19563	-0.046697	0.99289	1.6873	0.82763	-1.3009	-1.4343	-0.021826	-0.61281	0.25231	-1.9305	0.75594	-1.777	-1.6699	-0.029392	-0.4698	0.72693	-0.45917	-0.2176
9.4169	-2.0484	0.86437	3.469	-4.2026	1.453	-0.6851	2.0576	-2.6294	3.2682	1.0811	1.5227	0.59223	-1.6254	-0.023469	-0.38158	-2.3373	-2.0816	-1.1515	-0.59698	-0.88834	-1.3308	0.92635	-1.1314	0.81637	0.02747	-0.84805	-1.2942	0.39314	-0.40506	1.354	-0.65189	1.0874	0.56135	1.31	0.35846	-0.12769	0.44411	-0.45286	-0.53297	-0.34703	-0.42882	-0.40363	0.4476	-0.31574	-0.084875	0.15963	1.3332	0.33759	1.7057
0.89712	-1.7955	2.5613	1.1406	2.1473	-2.1497	0.15544	0.14094	0.35202	0.92746	-0.78533	0.68719	0.44022	-1.2114	-0.18216	0.6965	-0.61032	-0.61887	-0.7987	-0.18055	0.79387	0.6818	0.066362	0.41493	0.29972	0.53001	-0.09388	0.95137	-0.19162	0.10714	0.098185	0.36769	0.97172	-0.072922	0.94205	0.4767	-1.1252	0.27704	-0.25931	-0.76182	0.48329	0.11476	-0.9746	1.0127	0.085526	-0.19317	-0.45513	-0.030266	-0.20912	-0.22019
6.8276	0.089012	-1.7192	0.92638	2.5573	1.3241	0.33834	-3.2623	1.9489	1.1923	1.3598	0.32896	0.86586	-0.40861	0.1289	0.010399	-0.39723	0.038877	-0.86713	-1.0814	0.58961	-0.49425	0.10988	0.72851	1.0193	-1.2236	1.3853	-0.88785	-1.4675	-1.1541	-1.7063	-0.87228	-2.065	-0.11733	0.64678	-1.6011	0.69635	-0.13013	-1.0248	0.71925	-0.40471	-0.24356	-0.23041	-0.60596	0.70492	0.88394	-0.080042	-0.16644	-0.60168	1.0208
9.1183	2.7975	-4.9449	-0.78735	4.0099	2.7579	2.4092	0.31571	1.1852	1.2433	3.0751	-1.3255	1.5682	-3.1867	-0.61839	0.78339	1.0226	-0.25844	0.51137	2.2114	-0.44204	-1.1004	0.3162	1.0906	-0.80242	-0.51483	1.3385	1.1686	1.8451	-0.63797	0.062532	-0.53876	-0.083306	-0.49035	0.56431	0.30565	0.48543	-0.21535	0.53069	-0.44177	-1.57	0.26826	0.42738	0.48773	-0.26101	0.1738	-0.79027	0.3542	0.51056	0.2847
10.479	2.5562	-3.7285	-0.38603	1.8145	2.5948	2.1722	-0.10301	0.33713	0.97216	2.0256	-0.54089	1.9537	-0.47792	0.269	2.0302	-0.32545	-1.4302	0.54602	1.686	-0.70426	0.52113	0.22517	1.9366	2.6418	-0.77547	-1.1308	-0.15976	-0.33981	2.5183	-1.2049	0.29213	0.97722	0.68616	-0.22511	-1.1827	1.0806	0.94655	1.018	-1.2237	-0.99624	-1.1714	-0.2059	1.3116	-0.46392	-1.2368	-1.0673	0.78828	-0.30734	-1.2069
-4.2867	-2.044	0.13471	-3.218	1.5531	-1.6346	1.1429	1.1452	1.3645	-0.38297	0.67294	0.5992	0.45117	-0.010421	0.34128	1.0881	-0.28581	0.21321	-0.93724	0.79537	-0.59161	-0.44586	0.021761	0.21894	0.026612	0.29384	-0.58504	0.41847	0.527	-0.0071608	-0.026158	0.76316	-0.06574	0.3695	0.36032	-0.29846	-0.32366	-0.19727	0.81765	0.40289	0.67081	-0.57679	0.31894	0.22913	0.38633	0.11832	-0.51843	-0.42938	0.25429	0.3197
2.7368	-3.254	-1.7765	0.35742	2.2032	-0.83729	0.0915	0.88676	-0.21489	-0.07706	-3.4359	0.33268	-0.14723	-0.93276	1.4881	-0.30217	0.73059	0.29651	0.40149	-0.54293	-0.32261	-0.38836	0.050894	0.074486	0.98743	-0.71855	-0.67339	0.46086	-0.22171	-0.88642	0.41431	1.3356	1.0042	-0.56867	0.30951	-0.37729	-0.16345	0.29573	-1.2672	-0.18332	0.85875	0.90438	-0.48405	-0.55294	0.44045	1.0782	-0.52125	-1.5715	-0.16657	-0.15532
3.3871	-1.9107	1.4797	-0.61428	0.2404	-0.11474	2.1924	0.4203	-1.5313	-0.1548	-2.3886	-0.65089	0.56251	-1.1728	1.5627	-0.2399	0.48613	0.44918	0.0552	-0.64219	-0.059621	-0.051411	-0.73588	-0.45527	0.54467	0.081147	-0.75218	0.41938	-0.48164	-0.38788	-0.35287	0.013296	-0.25273	-0.88944	0.19454	-0.69805	-0.54052	-0.46721	-0.82628	-0.65592	0.52499	-1.162	-0.10827	-1.1778	1.7611	-0.11643	0.18646	0.59151	1.2015	-0.34955
-0.15263	-1.5248	0.089705	-1.3762	-1.1773	0.51773	2.4167	0.14579	-0.40497	-1.522	-0.91294	1.1702	1.6432	1.0814	1.8849	-0.22824	0.23968	0.10905	0.23728	-0.10449	-0.22786	0.76522	-0.20429	0.92084	-0.86138	0.79184	0.84143	-0.49113	1.1213	-0.87239	0.54343	0.55583	-0.4868	0.68839	0.28141	-0.5932	0.75205	1.0094	-0.52121	1.4718	-0.50044	0.84912	-0.72513	-0.81644	-0.32191	-0.25703	0.084785	0.24812	-0.062857	0.73669
-6.6633	-1.6421	0.8329	-1.2294	-0.31587	-1.2343	0.055254	0.62066	0.31083	-0.20824	0.75244	-0.63672	0.77099	-0.097912	0.97654	0.47107	0.26914	0.35983	0.096223	0.54034	0.36096	-0.43523	-0.059613	0.32603	-0.13917	0.091865	-0.20313	-1.0897	-0.30149	-0.53797	0.09368	-0.26851	0.0017597	-0.31818	-0.17046	-0.027513	0.57188	0.11444	-0.30891	0.49413	-0.48565	0.90522	0.70541	0.15019	0.28484	-0.40967	0.29642	-0.046581	-0.299	0.62225
-11.221	1.2901	0.24061	1.4891	0.14455	2.0074	0.022245	-0.17123	-0.02345	-0.77923	-0.87014	0.61846	-0.10859	-0.078831	0.07506	-0.0024888	0.066823	0.041035	0.069096	-0.025717	0.13756	0.13042	-0.11044	-0.086805	-0.52938	0.25556	-0.20518	-0.16955	-0.34378	-0.5512	0.23753	0.014561	0.12915	-0.2538	0.21697	-0.33853	0.72619	0.15775	-0.2051	0.062141	0.064888	-0.086761	-0.12438	0.32024	-0.17483	0.11872	-0.021265	-0.13923	-0.09422	0.068844
-11.245	1.1923	0.32369	1.4594	0.10025	1.8464	-0.23644	-0.29687	0.10275	-0.39639	-0.6569	0.23295	-0.4052	0.032259	-0.19116	-0.32717	-0.13788	0.031056	0.22349	0.001293	0.14887	-0.033093	-0.31089	-0.3162	-0.18321	0.23308	-0.33303	0.18387	-0.019478	-0.26507	0.2897	-0.13986	0.2896	-0.34392	0.08927	-0.23179	0.49402	0.14457	-0.17922	0.13524	-0.012699	-0.11925	-0.16995	0.44722	0.019106	-0.2393	-0.13866	-0.088138	0.077166	0.026559
-11.293	1.4994	0.22292	1.4728	0.31445	1.8173	0.050289	-0.18703	0.12487	-0.070125	-0.35812	0.20314	-0.14623	0.094376	-0.12893	-0.019503	-0.044868	0.038183	0.0068052	-0.10937	0.031081	-0.067557	-0.29467	-0.20611	0.014885	0.058146	-0.31093	-0.063763	0.13366	-0.11321	0.16235	0.088991	0.098183	-0.18387	-0.03319	-0.11033	0.016388	-0.018724	-0.1723	-0.14018	-0.12398	0.1325	0.024898	0.082968	-0.18999	-0.22355	-0.12967	0.04413	-0.13181	0.10131
0.99152	-0.84739	-2.9974	1.0428	-2.7749	-0.13053	-2.2847	-1.6886	-2.3464	-0.0022079	-0.29408	1.1324	1.169	-0.071953	-0.20521	-0.24408	-0.41694	-0.87633	-1.0447	0.575	-1.1065	-0.67271	1.4954	-0.17446	-1.0405	-1.7824	-0.49002	0.67938	-0.697	-0.15065	0.59618	-0.54622	-0.42095	-0.36582	-0.012142	0.53025	0.19583	-0.66249	-0.34117	-0.21381	-0.48792	0.52652	-0.49224	0.30246	-0.071129	0.12614	0.46313	-1.5623	-0.69676	0.33182
0.42834	0.84343	-1.1887	-0.31949	-2.829	-0.48996	-2.2901	-1.5286	-1.6829	-0.53758	-0.88318	-0.33663	2.2665	0.52047	0.27695	0.6364	0.023854	-0.34642	-0.33231	-1.481	-1.2307	0.6048	1.2585	0.60613	-0.83438	-0.9968	-0.13577	-0.59895	-0.39551	-0.14499	0.5416	0.2977	-0.59372	-0.050841	-0.56796	-0.15401	0.46744	0.096191	0.58974	-0.012069	0.46296	0.54779	0.16179	0.77526	0.15077	-0.015093	0.34905	-0.037883	0.14969	-0.22246
-1.5578	-0.64708	0.43631	-1.5042	-1.771	-0.024642	-0.20264	-0.16969	0.84661	0.093735	1.6211	0.22621	1.5142	1.4919	0.2635	-0.073794	1.2713	-0.73538	0.43399	1.2361	-0.44154	1.1774	0.074523	0.21501	-0.23748	-0.16256	0.41079	1.701	-1.4777	-1.1847	-0.24096	0.59449	-0.044442	-0.28653	-1.1115	-0.20141	0.21614	-0.26935	0.38798	0.45425	-0.32914	-0.37246	0.44517	-0.90102	1.4856	0.27922	0.25805	0.2808	0.35852	-0.3756
-6.5965	-0.036216	0.36565	-2.0389	0.36963	-2.1923	0.37077	1.277	0.80132	-0.47794	0.74165	0.12271	0.80189	0.21702	1.1971	0.6062	0.50391	0.32542	-0.10517	-0.096933	-0.41969	-0.40497	0.47016	0.4854	-0.12865	-0.6674	-0.39579	0.53454	-0.18782	-0.083299	-0.37531	-0.22662	-0.27712	0.1106	-0.20946	0.31461	0.62894	-0.15884	0.09592	0.027767	0.41847	-0.139	-0.072323	0.073362	0.78857	-0.040784	0.21864	0.014393	0.11044	0.065822
-11.308	1.804	-0.10516	1.6042	0.36874	0.46621	1.2187	-0.035916	-0.93239	3.2798	0.087755	-0.53751	-2.2517	2.4056	-0.50754	-1.318	2.8123	1.2122	-1.0768	-0.7126	0.18675	0.29672	0.79796	0.5309	1.035	0.15962	-0.30874	0.16467	0.22295	-0.15083	-0.16476	0.17999	-0.16462	-0.13316	0.5691	0.033809	0.2397	0.4585	0.019386	-0.31594	-0.46196	0.29031	0.2172	0.15093	-0.16096	-0.22473	-0.27676	0.19187	-0.10059	0.14866
-11.123	1.2341	0.18838	1.3564	0.34324	1.1847	-0.029153	-0.31474	-0.051647	0.84507	0.10955	-0.011604	-0.69411	0.73106	0.24041	-0.13657	0.48188	0.1972	0.23341	-0.2305	-0.00083745	0.040871	0.082466	-0.31526	-0.2695	0.11652	-0.99698	0.50271	-0.28208	-0.45169	0.1654	0.13439	0.081918	-0.40374	0.48264	-0.39113	1.0871	-0.16952	-0.26057	0.049991	-0.25232	0.058825	-0.12665	0.30908	-0.050169	-0.13712	-0.23336	0.21035	0.0086473	0.061785
-11.007	1.428	0.29083	1.4382	0.22976	0.93434	0.064488	-0.36992	-0.33089	1.3291	0.14788	-0.24407	-1.0381	1.0634	0.055168	-0.3522	0.92163	0.41236	-0.01489	-0.29821	-0.029268	0.052021	0.20454	-0.18569	-0.01892	0.12459	-0.91584	0.59337	-0.13067	-0.3962	0.10276	0.12384	0.079152	-0.32679	0.50558	-0.35969	1.083	-0.10192	-0.18174	0.087689	-0.28934	0.053097	-0.13685	0.3125	-0.0046637	-0.18093	-0.23374	0.16953	0.016224	0.031621
-11.368	1.9844	-0.63832	1.7021	0.029331	-0.96654	2.3046	0.037434	-2.6571	5.252	-0.57207	-1.2765	-3.8516	4.2876	-1.9751	-2.4619	5.682	2.284	-2.8107	-0.97435	0.0019854	0.72978	1.8369	2.0482	2.494	0.38799	1.4821	-0.85485	0.62626	-0.048075	-0.86888	-0.4237	-0.50487	0.11975	0.31187	0.80914	-1.1646	1.5498	0.56175	-0.85547	-0.51379	0.43837	0.53085	-0.032799	-0.16983	-0.27285	-0.012179	-0.32657	0.16786	0.18795
5.3946	0.99435	-3.0469	-1.0103	1.0355	0.30424	-2.3068	-1.3041	-2.4149	0.92414	-0.13383	0.1995	-1.5248	0.95861	1.4052	1.7591	-1.6232	2.0762	2.0975	-0.64771	-0.87622	1.5517	0.047397	-0.82635	-0.57802	-0.35576	-0.76191	-1.3032	2.3965	-0.016298	-0.05502	0.93253	-0.44417	-0.7373	0.56718	-1.1548	-0.88572	0.63357	-0.10283	-0.016877	-1.1234	-1.5742	-0.19813	1.1909	1.8694	0.082113	0.6242	0.653	0.49636	-0.45348
8.0622	1.8333	-0.50353	-1.7073	2.5403	0.81807	-0.76083	-0.51251	0.49336	3.3282	-1.3243	-1.5673	1.4736	-1.3352	-1.9347	-0.31054	0.11901	2.3338	-0.027239	1.1979	2.076	-1.5863	0.83936	-1.8506	-2.2961	-0.96621	-0.58459	-0.94913	0.63609	0.95624	-0.2114	-0.96652	0.92895	-0.23157	0.41785	-0.6622	0.90103	0.20406	-0.55156	0.0666	0.8531	-0.46003	0.58243	0.94273	0.79248	-0.81056	-0.43057	-0.54987	-0.30253	-0.21384
7.5333	2.0124	-3.0122	-0.52507	4.1877	-0.59867	-0.064311	-2.1077	0.31685	2.2899	-0.60534	0.83657	1.3156	-2.1078	-2.0932	-0.6651	1.3479	2.7426	0.78463	-0.58428	1.5613	-0.30698	0.99218	-1.773	-2.4265	0.35724	0.80102	1.36	-1.5467	1.1254	2.1394	-0.97239	-1.1849	0.65719	-0.45666	0.38937	0.22886	0.5626	-0.19266	-0.17526	0.2175	1.0656	-0.91514	0.9027	0.067033	0.6693	-1.1678	-0.86004	-0.54401	-0.53418
-4.2955	-2.1789	-0.097156	-1.6564	1.1953	-3.178	-0.013293	-0.40242	-1.1689	-0.31836	-0.35328	-1.6197	-0.21673	-0.45478	-0.27665	0.06492	0.00625	0.21237	0.13782	0.2413	0.092683	-0.42519	-1.4237	-0.16188	0.51068	0.0071307	-0.86704	-0.30266	0.33354	-0.25644	-0.21262	0.15131	0.14951	-0.39301	0.52661	-0.33149	0.80228	-0.71677	0.42861	0.23613	-0.41753	0.44871	-0.48079	-0.2372	-0.42631	-0.19765	0.12569	0.19781	-0.35087	-0.31384
2.6038	-0.59648	-1.3069	0.89734	-2.9063	-1.097	-1.3814	0.74209	1.8341	1.0345	-0.64433	-1.6542	-0.74706	-2.1947	0.3293	-0.16075	-0.22232	-0.07146	0.50491	0.19872	0.47206	0.52374	-0.23135	1.6162	0.6189	-0.76557	-1.0842	1.2721	0.19486	-0.031908	0.30054	0.099762	-0.19009	-0.53974	1.49	0.57176	0.27876	0.21063	0.71984	0.46679	-0.41224	-0.77131	0.24498	-0.089442	0.13437	0.43403	0.15716	0.70638	-0.33861	0.15453
7.3751	-5.4378	1.2895	0.93021	-2.1368	4.4678	-0.71341	2.2068	-0.3104	0.59756	1.4082	-3.4505	1.3285	2.0745	-2.7896	0.74786	-1.3381	1.6497	0.7664	1.8536	2.8433	0.68755	-0.0020494	0.5294	-1.619	2.3408	1.6823	-0.70769	1.6128	1.2842	-0.7886	1.0441	0.28924	-1.5372	0.93391	1.1711	2.1647	-0.68031	-0.78396	1.6911	-0.11788	-0.66154	0.79248	0.10208	-0.30058	-0.74674	-0.68316	-0.27559	0.14406	-0.079015
14.29	-4.4548	4.3003	9.416	0.1048	-0.24905	-0.22505	0.69871	3.4574	-2.1483	-0.22559	-1.0907	-3.0024	4.0838	-2.1619	1.1669	-2.7229	0.74709	0.49429	1.2044	-0.87405	-0.79805	-0.14909	0.94144	-2.8992	1.1332	0.55584	-0.55663	-0.21554	-0.13454	0.089022	0.25564	0.10247	-0.64629	1.1005	0.24181	-0.2009	0.78207	0.2136	-0.069298	-0.12902	1.2805	-0.61825	-0.55994	0.61554	0.67003	0.77076	-1.031	-1.2067	0.20747
-1.5103	-3.8192	0.83367	-1.7052	1.1095	0.48877	-0.23841	1.6209	-0.72459	0.60602	-0.62644	-1.2391	0.56589	-1.6082	0.90662	0.45322	-0.22386	2.1252	-0.11159	0.47555	-0.074431	-0.13252	-0.45299	-0.26564	-0.053337	-0.27173	-0.079525	0.14659	-0.087548	0.09056	-0.45774	-0.29932	-0.65191	-0.45541	1.0442	-1.0572	-1.2129	-0.5158	0.27628	-1.5422	0.74582	-0.12932	0.27209	-0.12567	-0.027501	-0.31835	-0.21125	-1.3068	-0.70232	0.67024
-11.225	1.3205	0.3694	1.4591	0.19884	1.7075	-0.42429	-0.46507	0.16789	-0.056981	-0.29074	0.012918	-0.40384	0.024832	-0.20082	-0.23603	-0.35453	-0.0040431	0.4493	-0.035512	0.13543	-0.22744	-0.46347	-0.43311	-0.071059	0.088474	-0.57947	0.40676	0.19225	-0.039288	0.29202	-0.042995	0.26748	-0.35718	0.0057921	-0.23604	0.32291	-0.061552	-0.32799	0.11244	-0.057732	0.015076	-0.071704	0.34437	-0.023061	-0.44495	-0.17633	0.067313	0.081147	0.057612
-11.113	1.2939	0.16539	1.4864	0.15399	1.2795	-0.27462	-0.79791	-0.45029	0.073903	-0.23817	-0.28425	-0.59317	-0.053093	-0.57003	-0.20259	-0.39908	-0.15719	0.3428	-0.14336	-0.039333	-0.072785	-0.79008	-0.59258	0.23959	0.12306	-0.67317	0.60106	0.41687	0.08895	0.16097	-0.1028	0.42505	-0.28055	0.12731	-0.13789	0.71783	-0.29145	-0.10193	0.27464	0.034273	-0.0015985	-0.26244	-0.14624	-0.0098246	-0.055151	-0.082393	0.072612	-0.0038491	-0.091299
-11.217	1.4608	0.093425	1.4544	0.36879	1.4936	0.10366	-0.4401	-0.38799	-0.09859	-0.3462	-0.037592	-0.21304	-0.29069	-0.17899	-0.12457	-0.39481	-0.12899	0.24432	-0.23679	0.12426	0.21062	-0.63962	-0.46983	0.029811	0.058531	-0.54324	0.021106	0.07386	-0.086578	0.069189	0.1436	0.1735	-0.076939	0.29661	-0.029494	0.44178	-0.26918	-0.1242	-0.090057	-0.050642	0.20059	-0.059885	-0.30495	-0.47747	0.19869	-0.03103	0.12988	-0.25707	-0.13129
-11.166	0.89688	0.076165	1.1169	0.13926	0.62472	0.097506	-0.15225	-0.16219	-0.12366	-0.068275	-0.13177	0.041062	-0.022018	-0.061206	0.029644	-0.056523	0.014275	0.029504	0.073035	0.029783	-0.00565	-0.11672	-0.052485	0.050004	0.031754	0.14001	-0.23256	-0.033958	0.011392	-0.061554	-0.078506	-0.0059024	0.014774	-0.090138	0.10676	-0.15092	-0.0070809	-0.032555	-0.093226	-0.053301	0.10297	-0.015005	0.0069977	0.020967	-0.085698	-0.017443	0.023719	0.12867	-0.082038
-6.8564	-0.11036	0.46766	0.90787	-0.043776	-1.8686	1.2288	-1.1663	-0.31297	0.015771	0.055973	0.089409	0.034736	-0.30909	0.51245	0.65967	-0.69078	-0.17346	0.096134	-0.51672	0.29178	-0.56096	0.80869	0.53	-0.70054	0.26426	0.40165	0.056432	0.069872	-0.41986	-0.81386	0.37245	-0.4269	-0.42691	-0.81153	0.21862	0.16379	-0.038746	0.082053	0.077826	-0.44618	0.77696	0.10916	0.37738	0.39861	-0.27491	-0.16303	-0.036962	0.16601	0.52346
-4.0739	-0.49681	5.27	-0.82654	0.85527	0.48327	2.4412	-3.7772	1.0273	3.6902	0.38582	-0.15783	1.2017	-0.00065903	-0.5019	4.1524	-1.2748	-0.95581	-0.56721	-1.7067	0.64072	0.51494	0.59405	-0.4814	0.61779	1.1867	0.26962	-0.40298	-0.16431	0.31736	0.037474	0.61663	-0.014492	-0.24477	0.61217	-0.072786	-0.5722	1.009	0.26007	-0.1153	-0.40268	1.1982	-0.020818	0.37631	0.068181	0.16981	0.044352	0.30877	-0.13636	0.18567
1.5962	-0.69989	2.4415	1.0784	1.0519	0.083628	-2.2301	1.0903	-0.15511	-0.9919	1.6075	2.5275	0.48881	-0.41152	0.0763	-0.17035	-0.6293	1.6839	0.58898	-0.23869	0.87843	-0.81123	1.5111	-1.6833	0.45657	1.9506	0.86608	-1.7278	-0.20922	1.169	0.4334	-0.52668	-0.98773	-1.2295	1.0169	-1.0818	0.080577	1.4146	0.5045	-0.34523	-0.23235	-0.8524	0.65935	0.24145	-1.0605	-0.070377	-1.0388	-0.66153	0.1815	0.70721
-4.1319	-0.24552	2.6309	1.0345	-2.8578	0.71202	0.40147	0.30552	-0.99005	-1.0659	0.73708	0.87172	-0.25099	0.090259	0.15428	-0.079729	-0.14898	-0.24297	0.53366	-1.6436	-0.73384	-0.37441	-0.18758	0.44793	-0.055445	0.12063	0.2786	0.02066	-0.077219	-0.018234	-0.07549	-0.12988	0.10393	0.22839	-0.41754	0.55132	0.75672	0.48507	-0.17588	-0.15636	0.082274	-0.0056658	-0.45867	0.24252	-0.39944	0.43246	0.2193	0.30358	0.10825	-0.042975
6.4463	-2.894	1.8364	0.37406	2.9163	-0.2418	2.2636	1.8188	0.62938	0.90057	-2.6996	3.2497	-1.5031	-1.2015	0.94224	1.2025	1.1475	0.4536	0.71791	-0.24873	-0.18016	-1.6872	2.8434	0.96333	-1.4154	0.57336	-0.98519	0.94981	1.0872	0.59546	-0.99784	-0.8497	0.48774	0.23038	0.40679	0.14415	-1.1735	1.8032	0.44797	0.69	-0.27067	0.053535	-1.6696	-0.20866	-0.068763	-0.47822	1.2354	-0.11319	-1.0533	-1.5174
5.7193	-1.7076	-0.69785	0.86106	1.3102	-0.608	0.68699	1.0686	0.57357	1.3829	-1.9432	2.0892	-1.6055	-0.55729	-1.1371	-0.10394	0.39907	-0.14535	-2.5055	-0.62065	-0.47213	0.093664	1.0725	2.1634	-0.57321	-0.093359	0.11273	0.22613	-0.50949	-0.19141	0.78229	-0.30657	-1.0903	-0.89948	-0.38809	-0.16712	-1.0203	-0.96338	-0.84669	-0.64137	0.27109	0.27082	-0.026316	-1.1502	-0.065621	0.54243	0.94386	-1.2357	-0.20627	-0.36936
3.6552	-1.9224	1.1975	0.48405	-0.22674	2.0168	-0.6249	-0.52652	-0.8553	0.43136	-1.6939	3.7688	-0.55373	0.29113	0.25685	-0.16251	-0.5877	-0.36825	0.096533	0.38864	0.10087	1.6509	0.69137	-0.62768	0.26972	0.18522	-0.40668	-0.56952	1.0639	-1.6294	0.95385	-1.3458	0.90291	-1.9933	-0.59536	-0.072194	-0.30674	0.059687	1.1872	-0.5336	0.33392	0.20191	0.19446	-0.50811	-0.12913	0.033188	0.70107	-0.2504	-0.90126	-1.2436
-5.1268	-0.6711	0.60979	1.4551	-2.8647	-0.63278	-0.18892	0.03248	-1.1914	-0.3809	-0.085403	1.0746	0.035133	0.35368	0.84674	0.35234	-0.47811	-0.99167	0.61347	-0.25687	-1.4735	0.64241	-0.51263	-0.13202	0.10908	0.39271	0.62974	0.082293	0.99166	-0.032068	-0.24889	0.15465	0.30069	0.87485	-0.55455	-0.34569	-0.1601	-0.39215	-0.37507	-0.80679	0.834	0.35591	-0.18078	0.13991	0.15618	0.058066	0.53905	0.076674	0.27172	-0.41175
-10.989	0.79733	-1.1097	-0.56818	1.5488	1.259	-0.031308	0.43161	0.41806	0.22699	-0.41332	-0.40122	0.15467	-0.21175	-0.54571	-0.070702	-0.045697	-0.029844	0.13812	0.11434	0.066827	-0.23625	-0.0074548	-0.07679	-0.4942	-0.10533	-0.1132	0.2345	-0.29082	0.030311	0.11141	-0.23003	-0.02424	-0.020257	0.24661	-0.060346	0.14329	0.084939	0.043952	0.10808	0.058021	-0.041873	0.063146	0.05037	-0.036754	-0.021655	0.062734	0.016614	-0.062586	0.11569
-10.988	0.78082	-1.1895	-0.67678	1.6034	1.3977	-0.35887	0.34839	0.23029	0.32292	-0.058262	-0.29907	-0.10747	-0.094994	-0.45374	0.20838	-0.011922	-0.087846	-0.12518	0.065469	-0.012131	-0.07797	-0.069366	-0.3343	-0.18839	-0.051627	-0.11416	0.027928	-0.12693	0.22933	0.17587	-0.11632	0.15267	-0.19036	0.27817	-0.086025	0.18956	0.043009	0.062875	0.0063592	0.071414	-0.052924	-0.049987	0.062388	-0.23307	0.0093733	0.059573	-0.13492	-0.085052	-0.071303
-10.931	0.78833	-1.2173	-0.64981	1.5619	1.3634	-0.17397	0.29443	0.17302	0.24202	-0.060344	-0.28504	-0.114	-0.082384	-0.30276	0.17514	-0.017364	-0.0048509	-0.062995	0.064195	0.09085	-0.177	0.0005206	-0.090978	-0.50446	-0.048629	-0.078886	0.24415	-0.017337	0.20526	0.20643	-0.14633	0.051286	-0.10111	-0.014222	0.11003	0.36645	-0.084213	0.05162	0.022325	0.094135	-0.26091	0.092672	0.13873	-0.026319	0.030029	0.010691	-0.079998	-0.15793	0.056842
-10.829	0.5166	-0.8469	-0.28887	0.89024	0.26269	0.40557	0.096796	0.11922	-0.17077	0.16458	0.035303	-0.096686	-0.064794	0.015157	-0.018324	0.16145	-0.20998	-0.28823	0.14527	0.47946	-0.1723	0.1286	-0.016741	-0.57797	-0.24106	0.095664	0.23189	0.21291	-0.15999	0.26565	-0.14091	-0.049878	0.10373	-0.3051	-0.094372	0.38552	0.035474	-0.11633	0.21193	-0.051559	0.09709	0.092185	-0.0070885	-0.0036844	0.054572	-0.12257	-0.052336	-0.0094939	-0.016015
10.978	1.3035	-6.1586	2.7867	-2.9348	1.4115	4.0888	-1.6807	1.0041	-0.34322	0.31339	0.17456	1.8131	-0.40048	-1.921	0.93834	0.91965	1.5564	-2.0722	2.4276	-1.0065	-0.83781	1.1527	-0.54294	-0.51334	0.4774	2.2665	0.84123	0.34671	-0.2237	-0.21184	-1.5044	1.2662	-0.54175	-0.97338	1.0373	-1.4763	0.21029	-0.22244	0.15634	-0.67513	0.80235	0.40206	-0.68127	0.15688	0.19586	0.13666	-0.98121	0.9478	0.35087
10.724	1.8232	-5.876	3.0601	-3.1359	2.2941	3.3927	-1.0989	-0.66828	-0.68052	-1.1451	0.31581	2.7745	-0.63242	-1.0076	1.8441	2.4537	2.6536	-2.5805	1.5277	0.20548	-1.5057	2.2569	0.1406	0.25723	0.67848	1.3822	0.73678	-0.36827	0.28419	-0.56784	-1.79	1.1453	-0.75385	-0.58042	0.72224	-0.81694	0.013112	0.53801	1.4193	-0.23837	0.80383	1.2144	-0.35422	-1.1368	0.09131	-0.030068	-1.4752	1.2612	0.25848
-4.3207	1.3695	1.3815	-0.60207	-1.1157	-0.59454	-0.96729	0.4302	-1.062	-0.90861	0.26142	0.87492	-0.11777	0.065418	-0.13509	-0.45259	1.2437	0.61157	-1.4173	-0.2031	0.19135	0.30081	0.37923	-0.39557	0.58167	0.13733	1.1367	-0.31828	0.22571	-0.8019	0.28515	0.0094158	0.2984	-0.67099	-0.22576	-0.31275	-0.25009	0.81984	0.64545	0.22419	-0.87672	0.44058	0.11344	0.013716	-0.87149	-0.25059	-0.26059	-0.16325	0.11956	-0.50588
-8.0032	1.3762	0.61395	-0.50678	-0.91088	-2.4595	-0.091221	-1.5649	0.36726	2.1308	0.35606	-0.057389	0.33634	0.19825	0.39607	1.9046	-0.75353	-0.33641	-0.84678	-1.1422	-0.45904	-0.26478	0.13434	-0.27883	-0.076719	0.69401	0.023757	0.29095	0.9	-0.12332	0.016399	-0.17101	-0.96987	-0.26886	-0.5712	0.4592	-0.58175	0.14019	0.34503	0.24023	-0.15026	0.15496	-0.11819	-0.25268	-0.3614	0.1193	-0.1462	0.32457	-0.22522	0.26057
3.0025	-1.8914	-1.4649	1.7535	-0.9572	-1.328	-0.87686	-0.64765	1.934	1.6115	0.22213	-1.7054	0.60284	-0.45088	-2.0859	0.28364	-0.2828	-1.5119	-0.37708	0.60705	0.83107	0.81329	0.98073	0.75061	0.0078804	-1.3257	-0.89877	-0.58556	0.69196	1.0523	0.36938	0.83557	-1.1481	0.53347	-0.028016	0.070909	1.5276	-1.0185	-0.69596	-0.53442	0.28152	-0.069347	-0.42484	0.32441	0.54563	-0.39045	-0.47126	0.30439	0.019162	-0.15687
4.6309	-1.7044	1.189	-0.72056	-0.087023	-1.0718	-0.86482	-0.27141	0.79486	0.33534	-0.082869	1.0852	-0.10062	0.37428	-1.5658	-0.99502	-0.084668	0.093044	0.98343	0.72849	2.0283	0.28307	1.6297	-1.0511	-0.67699	-1.7341	-0.93433	-0.92613	-0.81154	3.1408	0.41124	0.27067	-1.0188	-0.05523	-1.4979	0.031142	0.077734	0.094898	0.80282	-0.94738	0.72052	0.17133	-0.73777	-0.059939	0.55003	0.71758	0.65462	-0.30745	-0.95653	0.29745
9.1591	-0.68005	-0.13526	2.1891	5.8939	-2.3295	-3.3862	0.86095	0.036187	-2.0519	0.064354	2.2563	-1.1364	0.80474	-0.98927	1.1883	0.70795	0.60121	0.23186	-1.7733	2.0969	-1.9567	1.6291	0.88078	0.19226	0.81245	0.42588	-0.31069	1.415	0.77155	-0.4351	0.32454	0.44843	1.471	2.6223	-0.34437	0.64078	0.24708	-0.94285	-0.6443	-0.41707	0.3833	1.4822	0.75252	0.18498	-1.0052	0.56234	-0.75463	0.40546	0.52166
-2.8613	-0.69403	0.28333	3.1889	-1.7931	-1.6006	-0.086661	0.63831	0.26731	-1.616	0.010117	-0.064182	-0.69504	0.48866	0.30666	0.34586	0.60259	0.075873	0.25822	-0.6161	0.15196	-0.1224	-0.60396	0.20969	-0.23032	-0.026817	-0.75698	0.27083	-0.55029	0.27222	0.01489	-0.16378	0.46951	0.1168	0.28805	0.10588	0.81626	0.28566	-0.020519	-0.48779	0.048509	-0.17329	-0.84497	0.14207	-0.72837	-0.27473	-0.31126	0.41043	0.12555	-0.53951
-1.3639	-1.0696	2.3734	1.394	-0.52871	-0.82979	-0.75651	1.1134	-0.93952	-0.5143	1.7942	-0.11463	0.79529	-0.87691	0.42263	0.66109	0.17828	0.6503	0.36555	-0.37135	-1.8047	-0.77767	1.3981	-0.93765	-0.38601	0.036295	-0.20734	0.11408	-0.35859	0.39901	0.15484	0.63661	-0.26172	-0.32884	1.2772	0.36316	0.64352	1.6044	1.6966	-0.52253	-0.58039	0.5767	-0.19834	1.3691	0.79256	-1.1683	-0.99288	-0.32299	-0.3692	0.93838
3.1644	1.8165	3.2458	-0.58311	-1.5561	0.60447	0.64891	1.7942	0.041706	-2.1175	3.5703	-0.80559	0.28489	-0.53006	-0.54189	-0.10492	0.025076	0.080191	-0.62308	-1.2517	-1.7869	-0.19025	2.0681	-1.7433	-0.36558	-1.1487	-1.1572	-0.78423	-1.4535	-0.49376	0.92041	0.62694	-0.57543	-0.24583	1.6578	0.12512	0.80989	1.6184	1.5744	-1.014	-1.1417	0.60353	-0.30048	1.1885	-0.66076	-0.57333	-0.38306	-0.51967	-0.083656	0.01662
1.3496	1.483	1.913	0.92306	-2.0221	0.58967	-1.4255	0.20737	0.37309	-2.8238	2.8737	-0.35309	-1.0337	-2.3499	-2.3981	0.45038	-1.323	-0.38314	-0.92221	-0.84932	-2.1382	0.18689	0.54389	-1.9209	-0.1803	-1.7228	-1.3316	-2.0018	0.45385	-1.0301	-0.1472	0.71964	-0.4908	0.18413	1.617	0.16556	0.90472	1.2289	-0.15549	0.20473	-0.035099	0.90313	-0.37473	-0.049699	-0.61692	-0.97919	-0.76278	-0.40584	-0.21336	0.95497
-4.9393	1.0606	2.3592	0.86013	-1.7211	-0.12162	0.23795	0.047017	-0.76805	-0.23165	1.1076	0.61572	-0.36172	0.41596	0.51406	0.13271	-0.20341	0.10085	0.0041061	-1.214	-0.21554	-0.4954	0.22433	0.052979	-0.7093	0.28921	0.37339	-0.4024	0.30833	-0.49158	-0.44509	-0.11419	-0.66309	-0.11694	-0.14144	0.83215	0.41414	0.0673	-0.031913	0.32931	-0.35472	0.24381	-0.12318	-0.11928	-0.35505	0.2942	-0.14012	0.30713	-0.11155	0.44978
8.9258	-0.30644	-3.3453	-0.58132	-2.2367	1.1755	1.063	0.99794	0.10615	-1.8995	1.4216	-0.37988	-0.63259	-0.74978	-3.3819	1.3444	-0.14057	-0.11188	0.58849	-2.1091	-0.92492	0.60137	-0.033969	2.7132	1.0639	3.384	-2.6938	-0.22046	-1.2917	-1.482	0.70136	-1.6569	0.35984	1.0202	0.51892	0.84655	1.8774	-0.58711	1.6274	-0.70006	0.83552	0.10797	-1.2943	-0.51514	-1.633	-0.0087701	-1.227	1.6617	1.2251	-0.78597
5.5388	2.1447	-2.1252	-0.89218	-2.0898	0.17631	-0.45101	-0.048291	-1.1709	0.16878	0.4587	-0.38206	-1.1009	-1.9681	-2.4488	-1.3286	0.093627	1.0326	0.47316	-0.012737	0.73814	0.13443	-1.0732	1.3648	1.1621	-0.5014	-1.8534	0.33898	0.041376	0.044701	-0.85582	-1.0862	-1.0714	1.6687	-0.45923	-0.18355	-1.9548	0.05936	-0.34969	-1.1632	0.2679	-0.35168	-0.077923	-0.82323	-1.5269	-0.68512	-1.3526	0.52993	0.13869	0.66599
8.3249	3.7444	0.6413	-1.3952	0.42086	0.20994	0.41242	1.6841	-1.3192	0.40074	-1.1493	0.78949	2.2515	-0.42828	1.6092	1.5698	0.45702	-1.3047	0.54049	0.57477	-2.7233	0.71548	-1.2369	2.7431	0.2357	-1.4923	-0.5815	0.60699	0.76425	-1.0833	0.81009	0.46476	-0.31123	1.1531	-1.3191	-0.1079	0.28559	0.45543	-0.39329	-0.91496	0.23877	0.59287	-0.21163	-0.15793	-0.31418	1.2454	-0.66068	-1.2911	-0.27183	0.28298
-2.5073	0.91959	-0.6883	2.008	-4.0446	-0.25333	-0.52166	-0.021712	-0.95798	0.054532	0.29789	0.71375	0.88333	0.041793	0.83138	-0.74209	0.0011704	-0.10403	0.85234	0.13905	-1.0539	0.050999	-0.60614	-0.37973	0.67868	0.99553	-0.65925	-0.0155	0.72754	-0.38174	0.053626	0.071555	0.27722	1.4413	0.23789	-0.98934	-0.97233	-0.57368	0.379	-0.1949	0.2423	-0.13703	0.78456	-0.32395	0.37847	0.3929	-0.018574	0.47801	0.66903	0.38706
0.79334	-2.7133	1.3957	-1.6715	-1.2238	0.0336	-0.33266	0.22112	0.68901	-1.1576	0.49298	0.0014679	1.1166	-1.5031	-0.97292	-0.75502	-1.7506	-1.0475	-2.8652	-0.76634	-0.6066	-0.54796	-1.0659	0.60247	-0.65872	1.1963	0.14271	1.4436	0.82454	-0.99095	-0.31876	1.0047	0.074605	0.9513	-0.20014	0.85041	-0.027882	-0.51495	-1.1757	1.5107	0.078013	-0.37835	-0.35221	0.62618	0.077936	-0.14917	-0.013647	-0.36181	-0.040869	-0.88624
0.097192	-3.771	-0.10634	-1.6995	-0.53126	-1.8823	0.34464	0.39346	0.13054	1.1647	-0.82196	1.3712	0.49754	0.53945	-0.19429	-0.32286	-0.24208	1.198	-1.7097	0.57146	-0.031562	0.21473	-0.58456	-0.40803	-1.2683	0.37796	0.2412	0.023533	0.012376	0.33412	-0.28896	0.20631	-0.66836	0.41527	-0.4157	-0.23504	0.70003	-0.76934	-0.065682	0.28914	-1.2312	-0.26592	-0.58175	0.22284	0.26944	-0.27209	-0.39016	-0.56832	0.17805	0.74435
1.0947	-0.2964	-0.67482	-1.3775	0.38778	-3.2491	-0.24706	-0.81871	-0.32652	0.85563	0.20768	-0.41711	-1.0984	-0.046718	-0.37053	0.15894	0.05767	-0.67695	-1.9323	0.76061	1.3326	-0.040888	0.46463	0.10876	-0.35806	-1.7181	-0.14489	0.46205	0.59865	-0.20239	-0.024001	0.076839	-0.88521	1.0319	0.3627	-0.025992	0.59021	0.97798	0.94348	0.74102	0.47361	-0.10266	-0.48813	-0.53191	0.19357	-0.095652	0.61131	-0.82224	0.80665	0.28483
-6.1881	-0.36739	0.023417	0.54322	-2.5897	-1.7921	0.37796	-0.923	0.16532	0.31154	0.020991	0.54133	0.2983	0.044251	0.37506	0.047807	-0.06101	-0.22263	-0.69178	-0.016242	0.97014	-0.4299	0.34649	-0.28784	0.35098	-0.18675	0.17492	0.10448	0.16656	0.088235	0.075287	-0.20701	0.42794	0.23274	-0.33112	-0.57685	0.12132	-0.069276	-0.16035	0.23368	0.51874	0.39398	-0.18892	0.49719	-0.32091	-0.39249	0.001472	0.17758	-0.16738	-0.15198
4.9457	-3.7281	-2.3737	-0.98254	0.075094	0.20681	-0.92881	-0.58496	-0.25274	0.61805	-0.31382	0.25373	-1.1726	-1.4021	1.1437	-0.38079	1.6298	-2.9015	1.2654	-2.6729	-0.29046	-0.010519	1.1665	1.4985	0.65771	-0.23238	0.001674	-1.4368	-0.5533	1.2535	-0.023897	0.22349	0.1107	-0.032913	-0.55382	0.52702	0.35672	-0.09127	0.46211	0.59593	-0.06401	0.10567	0.40557	0.28278	-0.36257	-0.39465	0.4022	-0.84922	-0.30537	0.78952
5.8794	-2.8792	-2.8768	-0.19299	1.915	-2.0254	-1.4196	-0.10172	-0.65816	0.54121	-0.32034	1.2409	0.91992	1.8317	-1.8376	-1.3985	-0.1664	-0.68875	1.3686	-1.8312	0.27025	0.98095	0.63143	-1.644	0.6548	-1.9476	-0.24512	0.25607	0.41816	0.93604	0.40423	2.7921	-0.62371	-1.1642	-2.5885	-1.0098	0.62421	-0.89901	-0.17672	-0.22078	0.36115	-0.84352	-0.71371	1.0652	-0.83504	0.050067	1.3519	0.39564	-0.63542	1.2399
2.8315	-4.1532	-1.6003	-1.0949	0.074768	-1.7051	-0.48102	0.76924	-0.6371	0.31797	-1.5712	1.0434	0.078231	1.4641	-0.23362	-0.77104	-0.89438	-0.65955	1.343	-1.417	-0.86435	0.54745	-0.39813	0.0059458	0.32018	-1.0741	0.72061	0.029394	0.4152	0.34199	0.83332	-0.68542	-0.96047	-0.79995	0.69181	-0.33741	0.62289	0.88868	-0.35828	0.4407	0.40069	0.48497	1.5347	0.36035	-0.02817	-0.024162	0.11842	0.14226	0.36189	0.56739
5.7728	-2.292	-0.53117	-0.21343	1.9986	-1.0862	0.94028	-0.64814	-2.4283	-0.86196	0.28907	0.23207	-1.296	1.5169	0.35698	0.58314	-2.3861	0.10952	-0.13615	1.7315	0.72623	-0.86373	1.0142	-1.501	-0.84721	-0.92629	-1.5923	-0.75491	-0.71417	0.70612	0.4439	0.86305	-0.56448	0.30203	0.2451	0.94376	-0.13727	0.24842	1.6508	-1.1025	1.5982	0.55195	0.88326	-0.36497	0.53583	-0.12774	-1.1574	0.81133	0.46573	-0.40032
10.615	-5.1476	-0.21027	-1.2782	1.2676	3.1401	3.3133	0.47995	-4.6226	-1.2422	1.9405	-2.1887	-0.41859	-0.57512	2.8442	3.4738	-1.4919	1.5452	0.13366	0.55241	2.4239	-0.62807	-3.3756	-0.62611	0.20476	-3.2096	-2.89	1.653	-1.5397	-2.439	0.94099	0.29145	0.1541	-1.4461	-0.22226	0.32446	0.58221	0.79124	0.65658	-0.40835	0.72681	0.86987	0.14338	-1.1422	0.40781	1.1638	1.1756	0.28299	-0.062906	0.67628
9.2079	-4.7088	-3.8615	-1.0363	2.0555	-1.6556	2.4252	1.7887	-3.588	-0.91538	3.0684	-3.007	-0.1626	-2.7767	1.4711	1.3584	0.053023	1.0625	-0.94895	-0.16284	1.551	-0.56123	-4.167	-0.49718	0.21674	0.11992	0.3853	0.76831	-0.20701	0.96904	0.41152	-0.95218	0.93278	1.8372	0.22069	-0.0027293	-0.20097	-0.13523	0.25763	0.31218	-0.32605	0.51257	-0.45395	-0.75948	0.14446	1.0418	0.36641	1.0543	-0.49959	0.14672
-4.6483	-0.62961	2.1586	1.3009	-1.7006	-0.40173	0.09516	0.5925	0.60757	0.27492	0.63164	0.57414	-0.33025	0.83528	0.70099	0.2463	-0.50637	-0.56655	0.93633	-0.17624	0.22727	-0.18159	-0.29018	0.43108	0.12904	-0.13026	0.13375	0.36437	-0.37584	-0.78883	0.19619	-0.46465	-0.32097	-0.10365	0.18247	-0.043302	-0.66723	-0.52336	-0.1497	-0.00047745	0.31529	-0.44403	-0.19028	0.24364	0.10074	0.15131	0.34728	-0.33599	0.42617	-0.0016732
5.2253	1.9768	0.5357	1.432	-3.1191	3.1036	-2.1608	-1.1641	-1.1219	1.7125	-0.22326	-0.3683	-0.0072592	0.92092	1.2799	-0.31178	0.35676	1.6126	0.3087	0.36388	0.85884	0.29886	-0.81914	-0.12874	-0.028674	0.19913	0.62489	-0.41675	-0.24959	1.4543	1.567	-0.78385	-1.6847	-1.7132	-0.74794	-0.16389	0.39015	-0.17962	1.6174	0.99449	-0.22306	0.1877	-0.093088	0.025166	0.76577	-0.71543	-0.40154	-0.29055	0.36228	-1.5907
6.4249	6.8024	1.3597	-1.3488	-1.9328	-0.03285	-0.97102	2.3516	0.052625	0.61777	-0.71186	-0.59457	-1.7399	1.1292	-1.3362	0.8362	2.3516	-0.67688	-1.8868	0.45444	-0.22895	0.077063	-0.52631	-0.70204	1.0281	0.048933	0.4811	0.43927	-0.071389	1.7867	0.73278	0.89818	-1.013	-1.729	-0.87878	0.26953	0.79357	-0.16104	1.3439	0.19415	-0.47153	-1.1172	1.4956	-1.5377	-0.19846	1.2239	-0.65066	-0.023706	-0.057845	1.372
6.053	7.2829	3.5559	-3.5063	-1.6554	0.46328	1.1772	0.91033	-1.0736	-0.55164	1.3836	0.92945	-0.87915	0.32961	-2.1834	0.96689	1.604	0.45359	-1.17	0.8365	-0.83135	1.347	0.38144	-0.89371	-1.6756	-0.422	1.688	-0.87885	1.6195	-0.19661	-0.90253	1.6162	-0.65314	0.86721	-1.1575	1.3028	0.37169	1.6089	1.6471	0.47004	0.57105	-1.0424	0.094747	-0.70251	0.68648	0.96449	-0.29245	0.10262	0.55491	-0.33094
-3.3906	1.436	2.4184	-0.30875	-2.3938	-0.35409	1.3199	-0.82407	-0.71121	0.16812	0.44214	1.1621	0.32967	0.032983	0.64983	0.080596	0.36157	0.060432	-0.12933	-0.13506	0.8099	-0.047834	-0.65153	-0.020125	-0.49645	-0.40638	0.33034	-0.11751	0.47865	-0.22546	1.0517	-0.76834	-0.028341	-0.31154	-0.10591	-0.15412	0.34291	-0.097813	0.012708	0.35293	-0.042615	-0.18127	0.51564	0.42147	-0.41764	-0.38896	-0.28931	0.070693	-0.41548	-0.093515
1.2878	-2.3493	2.2348	-0.68949	0.26313	0.93279	-1.9178	2.9489	2.2513	0.48455	1.9605	0.054804	0.12136	3.502	0.31886	0.30656	0.73796	-0.14704	-0.64448	0.80852	0.73343	-0.54889	-0.032949	0.23611	-1.2888	0.75444	-0.020402	-0.77254	-1.1801	1.0028	-1.4505	-0.29902	1.0745	-0.46348	-0.69477	-0.89625	-0.5905	0.68712	-0.97019	-0.14505	-0.70934	-0.11764	-0.85225	-0.51269	-0.0050648	0.21828	-0.22099	0.39452	-0.31714	-0.17904
5.8452	-2.0533	-1.2544	-2.491	-1.6828	2.5696	-2.7818	-1.2578	1.3168	-1.8877	0.51657	0.086869	-0.036923	0.94563	-1.2756	0.93154	0.51443	0.50869	-2.1969	0.93453	-1.8994	-0.2357	-0.65784	0.068975	0.025532	0.89561	-1.6192	-0.67892	1.3999	0.32439	1.1445	-0.77561	-1.6582	0.66064	-2.8936	0.21919	-1.1152	0.31075	-1.2305	-0.37984	0.85425	1.1329	-0.16991	-0.1243	0.43616	-1.3548	-0.5215	0.39634	0.67387	-0.59007
6.9867	-2.9492	-2.0537	-1.3421	-1.1396	2.5785	-2.1574	-1.0902	1.6264	-1.067	0.68781	-0.70592	-1.2093	2.6513	-0.16119	-0.34211	0.54375	0.5228	-0.83597	0.31414	-0.4309	-0.46854	-1.3664	0.046956	0.65958	0.96926	0.27442	0.54542	1.2358	0.5944	-0.57222	-1.585	-2.2228	0.19843	0.98784	0.49838	-0.27481	1.0157	0.94463	0.53591	0.077551	1.1974	-0.288	1.4226	-0.18208	2.1595	0.012248	-0.2862	0.28313	-0.099463
-5.3321	-1.005	0.72461	2.0973	-2.6949	-1.1393	-0.7297	0.11909	0.6646	-0.58947	-0.23759	-0.88576	-0.081723	0.10219	-0.033129	-0.21249	0.6358	0.14942	0.19221	0.59964	-0.44913	-0.14249	0.29499	-0.35633	0.61238	0.23602	-0.53483	0.5312	-0.66247	0.52574	0.0031523	0.68232	-0.29034	0.36364	-0.026794	-0.029927	-0.25876	-0.061784	0.31994	-0.53992	0.15385	-0.3048	-0.014954	-0.2901	0.34298	0.035351	0.51778	-0.36779	-0.18015	0.30775
11.672	-2.5572	-2.398	-1.6632	0.051682	0.89008	1.9936	-0.97051	1.5912	-1.3182	3.2648	-0.66556	-0.21232	3.6812	-1.1292	0.11893	0.49055	-0.99181	-1.9817	-0.15738	1.1348	-1.0513	2.1639	-1.2498	0.16334	-2.5338	-0.18169	1.2415	-1.2512	-0.3885	1.958	-2.8339	1.5706	0.7335	0.17736	0.09158	-1.5532	0.043019	-0.37406	0.74891	-0.23299	-1.4866	0.25262	-0.086329	-0.32943	-1.9191	0.31127	0.7648	-0.69788	-0.28716
9.2294	-2.1546	-2.7986	-0.49579	-0.2251	0.84919	-2.4805	-1.2769	3.4991	-1.7207	1.5181	-1.095	0.30104	0.95012	1.0346	-0.62687	-2.4522	-1.1721	-0.17811	1.0835	-2.3772	-1.0284	1.1406	-1.8052	2.4685	-0.56743	0.5402	1.1268	0.99137	0.61859	0.15903	-2.3963	-0.69259	0.23688	0.081758	0.2477	0.60582	-1.1376	1.4651	-1.4421	-1.6561	-0.33404	-0.95517	-0.5314	-0.29817	-0.25292	0.256	-0.19429	-0.36013	0.92096
12.169	0.88308	-1.6471	-0.37839	2.4713	2.4076	-3.2415	-4.4377	1.503	-2.834	0.89483	-0.50337	3.5212	-2.3788	1.5553	-0.52938	-0.6499	-3.7974	1.3084	1.3696	0.57988	-2.4154	0.56588	-1.5494	1.473	-0.31266	0.21447	-1.294	1.3267	-0.35043	-1.2868	-0.98798	-0.19086	-0.97954	-0.76178	-1.54	-0.54611	-1.3145	-0.17457	-0.75614	-0.52103	0.94816	-1.2164	1.3823	-1.2148	0.28587	1.0667	0.46813	0.53109	-0.069172
-2.9185	-0.019574	-0.81845	0.50999	-3.8859	-1.2251	-0.65038	-0.83671	-0.091542	-0.73248	-0.70824	0.71246	0.15521	0.039052	0.90592	-0.80567	0.61854	0.54595	1.2132	-0.55673	-0.22495	-0.56039	-1.3077	-0.53368	1.0853	0.69811	-0.2552	-0.32453	-0.49137	0.53901	-0.74371	-0.24761	0.6163	0.27382	-0.31134	-0.64486	0.44632	-0.15681	-0.67204	0.17059	1.3339	-0.36086	0.4952	-0.37324	0.37269	0.34157	0.092955	-0.39476	-0.17977	-0.49513
-11.016	0.827	-1.4392	-0.73122	1.6201	1.14	0.15447	-0.25567	-0.081716	0.22293	0.52043	-0.1474	-0.24365	-0.051232	-0.13524	0.69808	-0.14614	0.053005	0.14269	0.0010046	0.30581	0.28934	0.16732	-0.1444	-0.084176	-0.14479	-0.30072	0.10757	-0.26678	0.47479	0.11775	0.24453	-0.085388	-0.047095	0.4892	0.038551	0.48483	0.096728	0.019815	-0.20799	0.20063	0.28621	0.15614	0.41086	0.062723	-0.27997	-0.013066	-0.028215	-0.23976	0.019492
-10.928	0.94828	-1.2185	-0.85266	1.727	1.5054	0.03415	0.25895	0.1299	0.16065	0.057901	-0.16317	-0.1533	-0.093571	-0.50314	0.17087	0.07974	-0.046722	-0.11051	0.18176	0.24452	0.33547	-0.036068	-0.43279	0.45993	-0.29414	-0.14215	-0.27721	-0.42127	0.22672	0.13053	0.30955	0.26738	-0.0038178	0.59727	-0.60585	0.010407	0.39401	-0.094446	0.031781	-0.078995	0.40919	-0.15679	0.12455	-0.29688	-0.11777	0.12243	0.025825	0.03766	-0.13706
-10.916	0.92077	-1.316	-0.65676	1.5114	1.4163	-0.30042	0.52635	0.025945	-0.12067	0.25102	-0.20228	-0.23149	-0.17142	-0.34461	-0.08084	0.21508	-0.085833	0.29722	0.23176	0.08359	-0.10763	0.04699	-0.24932	-0.4742	-0.23638	-0.15416	0.17085	-0.31993	0.055299	0.1247	-0.031797	0.091158	-0.2241	0.3903	-0.16789	0.30306	0.081237	-0.050421	0.14369	0.04107	0.21731	0.066374	0.16607	-0.036776	-0.16089	-0.0042916	-0.026764	-0.12196	0.043857
-10.756	0.64177	-0.67621	-0.19954	0.84554	0.15295	-0.15411	0.19344	0.22092	0.30153	-0.086138	-0.28187	0.016347	-0.12303	-0.17055	0.17595	0.092833	-0.27699	0.15819	-0.17007	0.14522	-0.39429	0.092391	0.057453	-0.9578	0.00046707	0.029053	0.44177	-0.08848	-0.21578	0.04332	-0.17143	-0.17414	-0.18504	-0.23029	0.2761	0.03901	-0.097348	-0.035	0.14702	-0.0079916	0.14879	0.099112	-0.13558	0.099164	0.10615	-0.075445	-0.0023674	-0.088834	0.24495
5.1594	-1.765	1.3504	0.43051	-1.1353	1.7352	-1.0764	1.856	0.40481	-0.63161	-1.5194	-1.1778	1.1403	0.48439	0.91424	1.0304	1.083	1.3129	-0.053073	0.029973	1.0851	0.2902	1.6633	-0.58016	-0.20708	-0.33291	-0.51	-1.3269	0.70354	-1.172	0.85648	-0.22726	0.17909	-1.1827	1.0019	-0.17923	-0.015764	1.1971	-1.281	0.46453	-0.059017	-0.80983	0.49475	0.0085039	-1.2779	0.79453	-0.76306	0.7584	-0.72738	1.1698
8.5755	1.9136	1.7941	1.3409	1.1953	0.13585	-0.61878	1.6347	0.71457	-0.4233	-0.01702	-0.14681	-1.5366	-1.9116	-0.27691	0.17067	-0.7328	-1.2069	-1.1553	1.0722	0.18459	1.223	-0.30524	0.2796	0.68863	0.30181	-1.2082	0.92069	-0.27743	-0.085266	0.90199	-1.8918	0.9877	-1.9903	-1.6731	0.44834	-0.84933	1.5405	-1.4114	0.0062769	-0.94745	-0.17188	-1.4747	-1.8315	0.51579	-0.79788	-1.2629	-0.22612	1.0381	-0.11152
4.1976	-2.1869	0.90557	-0.00079243	-0.82382	0.41299	-2.8307	1.5673	1.0124	-0.075951	-0.70894	-0.97333	-0.87115	-1.5546	-0.96958	1.3598	-0.51202	-0.83007	0.6488	0.56854	-0.74227	-0.00024359	0.3319	0.42217	0.71021	-0.83334	0.48146	0.062998	1.0505	-0.15771	0.45216	0.34694	0.049404	-1.3287	0.12962	-0.071801	0.12134	-0.17326	-0.35187	-0.0062332	-1.5469	-0.80576	0.87397	-0.94984	-0.43771	-0.23534	-0.14342	-0.79431	-0.048789	-0.20564
-2.1895	1.7424	2.5427	1.2456	0.58193	-1.5801	-0.60283	-0.41401	0.67177	-0.12192	0.80226	-0.014238	-0.46837	0.59665	0.40892	0.87353	-0.030116	-0.14559	0.4761	-0.13717	-0.1137	-0.044759	-0.10792	0.32679	-0.61524	0.40929	-0.26261	0.38121	0.73261	0.090033	-0.1118	0.18329	-0.63919	0.33888	0.22882	-0.24561	-0.2037	-0.81739	-0.32216	0.46685	0.2984	0.37072	0.73239	-0.079325	-0.018918	0.96127	0.1091	0.16278	-0.088013	-0.11899
0.41459	-4.0897	-0.72267	-0.17662	0.63556	-0.95098	1.5859	-2.5204	-2.3665	-0.99088	1.4416	-1.0462	-1.1714	0.9719	1.1131	1.0878	0.7096	0.46918	-1.6094	0.92641	0.66591	0.62066	-0.1608	0.31811	0.14301	-0.95704	-0.024413	-0.68327	0.38854	0.45316	1.1122	0.51494	0.49499	-0.13006	0.68766	0.34301	0.61652	-0.77417	0.44649	-1.4964	-0.43384	-1.1837	1.0946	0.041889	1.233	0.5816	0.13687	-0.96052	-0.82974	0.069954
0.75353	-4.3048	-2.435	1.2193	1.0121	-0.8222	1.9973	-3.1071	-0.13058	-1.5195	1.2076	-0.95909	-2.4498	0.77369	1.3986	-0.26372	0.90461	0.03599	-0.85668	0.14406	1.7083	1.3821	1.1383	0.069346	0.91669	-0.2643	0.50351	0.71724	0.40499	0.40217	0.50267	0.82403	0.23866	0.48629	0.8495	0.49209	1.1695	0.64821	0.40426	-0.94045	0.24226	-0.79528	-0.62966	-0.94929	-0.32806	0.87889	-0.22854	-0.66835	-0.62642	1.2537
-0.46035	-3.1555	0.3392	0.866	1.0655	-0.18492	1.5332	-1.5611	-1.257	-0.86225	0.36263	-1.3077	-1.9951	1.198	-0.0078545	-0.31347	1.1903	0.20056	0.33652	-0.27317	-0.36952	0.64376	0.30617	0.3462	1.0476	0.63816	0.752	-1.3116	1.0538	0.85983	0.24858	0.20911	-0.25426	-1.1569	-0.35455	-0.28118	0.57815	-0.79501	-0.74279	-1.4547	-0.90615	-0.98593	-0.081069	-0.30577	-0.4655	0.93214	0.64114	-0.41253	-0.083161	1.1122
-7.5636	-0.33904	0.60098	1.3309	-1.4929	-1.3799	-0.28366	0.21199	0.19506	-0.15985	0.37844	0.3667	-0.11469	0.24304	0.57452	-0.12412	0.095865	-0.16636	0.094084	-0.2902	0.014379	-0.30605	-0.022533	0.065153	-0.048413	0.020397	0.16732	0.21329	0.11535	-0.61367	-0.078535	0.015752	-0.13493	-0.2203	-0.17248	0.46237	-0.47922	-0.009975	-0.0002264	0.18271	-0.31079	0.14556	-0.12186	-0.14948	0.095436	0.012278	0.12327	-0.18592	0.3001	0.092879
0.19646	-3.5066	0.24158	-2.0528	-0.28737	-3.1676	1.491	2.4211	-0.36966	0.66615	0.57109	-0.15995	-0.030439	-1.2815	-1.4169	-0.27824	-0.143	0.12881	-0.95227	0.3049	1.3095	-0.43007	0.22591	0.084061	-0.26961	1.5892	-0.042638	-0.40614	-0.45133	-0.51928	-0.54849	-1.0021	-1.1163	1.0588	-0.57872	-1.3418	0.38601	-1.1664	-0.57874	-0.15672	-0.60272	-0.93202	0.29514	0.87692	0.65113	-0.74451	-0.34277	-0.51953	-0.17536	-0.45581
0.3249	-4.123	1.3964	-1.7674	-0.21545	-2.5974	2.9822	2.1528	-1.551	0.75421	1.5447	-2.3687	-0.092354	-3.1311	-1.0031	-1.0423	0.72882	1.283	-0.075532	0.81315	-0.85537	-0.41735	-1.2053	1.0005	-0.19812	0.3166	-0.42311	0.1165	-0.090181	1.0989	0.81509	-0.7315	-0.2386	1.9403	-0.29986	-1.6002	0.35399	1.023	0.21543	1.7995	0.82571	-1.0594	0.056795	0.99769	0.33568	-0.46094	0.38946	0.079454	-0.73854	-0.5889
3.7539	-3.4024	3.7528	-0.37661	0.97266	0.99307	3.3503	-0.15554	-0.29964	0.83905	0.66518	-1.5057	-0.65823	-1.131	-1.0838	-0.41845	1.5871	0.91623	0.91292	0.070083	-0.29722	0.57372	-0.50571	0.73144	-0.27744	0.048211	-0.98792	-0.20609	-0.9805	-0.5328	-0.17485	-0.70944	-0.17969	1.0723	-0.17034	-0.44238	-0.70544	-0.70862	-0.52621	0.83424	-1.116	-0.17751	0.30728	-0.45631	0.99296	-0.52659	-0.24037	0.23758	-0.17311	-0.37288
-3.5024	-0.85	2.8094	1.7805	-2.3266	0.49386	1.534	0.03665	0.20981	0.0050812	0.026847	0.45889	0.23094	1.338	0.53905	0.28427	0.51321	-0.5914	0.65017	0.53886	0.16937	0.39556	-0.30289	-0.060292	0.29332	-0.77683	-0.24717	-0.39838	-0.5507	-0.52786	0.23532	-0.011234	0.51829	0.118	0.18277	-0.43222	-0.022649	0.11375	-0.83133	-0.22611	-0.0076357	-0.047538	-0.72139	0.14195	0.14581	-0.30182	0.098239	0.072473	0.38286	-0.11822
-10.904	0.91686	-1.4005	-0.6649	1.5813	1.3806	-0.32693	0.38447	0.013743	-0.21808	0.47866	-0.15002	-0.29409	-0.15535	-0.2051	-0.038498	-0.11836	0.10987	0.12451	0.14128	-0.34737	-0.017029	0.091266	-0.42873	-0.47396	-0.15246	-0.096405	0.12015	0.053549	0.12852	0.23654	-0.31726	-0.14076	-0.51914	0.45172	0.076957	0.28199	-0.010638	0.037422	0.07624	0.25824	-0.020554	0.13233	0.25189	-0.27094	-0.15664	-0.13828	-0.18589	-0.22349	-0.077843
-10.991	0.83177	-1.2647	-0.61779	1.5788	1.4686	-0.29931	0.30689	0.27123	-0.046498	0.27662	-0.14946	-0.16632	-0.17044	-0.36714	0.11813	-0.23753	0.073293	0.0086682	0.13469	-0.46737	-0.056417	0.046484	-0.59462	-0.27325	-0.064863	-0.022917	-0.0036095	0.088578	0.13306	0.33531	-0.43253	-0.11861	-0.63152	0.69546	-0.15461	0.18802	0.12654	0.082822	0.18115	0.24949	-0.024926	0.13102	0.24078	-0.47384	-0.1312	-0.10492	-0.18788	-0.16712	-0.25232
-11.114	0.81093	-1.1268	-0.58992	1.8944	1.4866	0.54079	0.53494	0.25577	-1.1593	-0.88714	-0.2208	0.13322	-0.13379	-0.36367	-1.1582	0.21199	0.69726	0.4272	0.61272	-0.26241	0.44789	-0.0030814	0.24167	1.2874	-0.32162	-0.16809	-0.63478	-0.69131	-0.075482	-0.36688	0.35682	0.27478	0.20324	0.75116	-0.72244	-0.4677	0.31729	-0.065905	0.093377	-0.17366	0.30357	-0.15909	0.00042374	-0.062775	-0.24359	0.089649	0.16537	0.30557	-0.18252
-10.862	0.35489	-0.44219	-0.36322	1.0384	0.42558	-0.24401	0.46718	0.30001	-0.66914	-0.86853	-0.44855	0.11693	0.15127	-0.3228	-1.2127	1.0688	0.2344	0.57511	0.69816	-0.028073	0.080742	-0.2146	0.27993	0.97696	-0.41852	-0.27216	-0.48511	-1.0209	-0.32166	-0.60383	0.4649	0.4438	0.23866	0.21813	-0.391	-0.5589	0.14805	-0.1622	0.1585	-0.29588	0.67026	-0.17668	-0.42257	0.165	-0.13138	0.10748	0.080513	0.41548	0.097644
-10.954	0.97418	-1.1731	-0.57327	1.5258	1.1243	-0.0034526	-0.041961	0.44085	1.2791	-0.10814	-0.33765	0.067843	-0.28677	-0.60335	1.3864	-0.86303	-0.36564	-0.46101	-0.64759	0.11343	-0.32556	0.038339	-0.31959	-1.1689	0.34618	0.14739	0.55921	0.35564	0.39817	0.5135	-0.40402	-0.14179	-0.39091	-0.078165	0.31761	0.38119	-0.056278	0.11832	-0.085292	0.25426	-0.58572	0.11689	0.20336	-0.19059	0.27041	-0.0089534	-0.11876	-0.30095	0.083185
-11.006	0.87003	-1.4076	-0.69067	1.5288	1.3565	-0.14933	0.05485	0.032208	0.48725	0.41956	-0.12398	-0.26008	-7.13E-05	-0.18845	0.55791	-0.15216	-0.12164	-0.32728	-0.045145	0.1377	-0.029396	0.042102	-0.25828	-0.47478	-0.018014	-0.12127	0.32604	0.26146	0.35142	0.25987	-0.1993	-0.074835	0.00053226	-0.04844	0.12847	0.51735	0.0067827	0.11473	-0.098835	0.16302	-0.27297	0.070403	0.30746	-0.065792	-0.0056273	-0.026134	-0.037627	-0.25186	0.018737
-11.067	0.94603	-1.4262	-0.5444	1.5121	1.6294	-0.82977	0.048341	-0.13222	0.24417	0.78686	-0.068789	-0.1964	0.10112	0.25291	0.16509	-0.27938	0.2824	0.2329	-0.04247	-0.97795	-0.084824	0.12747	-0.42865	-0.15223	0.18327	-0.39668	0.30032	0.36853	0.067685	0.015756	-0.50338	-0.78085	-0.28796	0.42967	0.23141	0.095562	0.043966	0.34099	0.039611	0.32331	0.007877	0.13573	0.26984	-0.15227	-0.2636	-0.08116	0.14664	-0.43017	0.081144
-10.838	0.61087	-0.84502	-0.24076	0.85312	0.67757	-0.48422	0.15104	-0.15667	-0.050017	0.24434	0.060414	-0.092945	0.21762	0.54424	-0.3432	0.090702	0.16684	0.0097199	-0.12487	-0.52175	-0.2123	0.10295	0.1625	0.012119	0.18381	-0.13752	0.28642	0.54713	-0.31362	-0.18189	-0.11767	-0.50487	0.17971	-0.53389	0.26657	-0.32021	-0.079139	0.15848	0.1195	-0.082416	0.079169	-0.1119	-0.27834	0.12224	0.092059	-0.0059205	0.26867	-0.075141	0.20485
9.1432	0.065132	-4.8187	-3.3173	-2.6667	0.035206	1.4625	-2.2988	1.5748	-2.997	-1.5008	-1.3482	-0.786	0.040582	-0.1916	0.20407	-0.63904	3.0139	2.1126	-1.978	0.74895	0.21353	0.40411	-1.3329	-0.084026	0.88907	0.037691	-1.3497	1.5741	-1.0918	0.011262	-0.7167	0.56031	0.08335	0.66682	-1.3865	-0.0052593	1.7597	0.43113	1.7181	-0.83408	-1.649	0.083661	1.2776	2.6825	0.89014	-0.46473	-0.54529	0.050674	0.90684
1.7496	0.49763	1.8899	-0.76578	-0.37154	-0.78992	2.3755	-1.2055	1.101	-1.7701	0.007509	-0.7066	-1.9514	0.85203	0.78796	-0.13841	-2.25	1.9241	-0.22686	0.047036	-1.0243	1.2776	0.66284	1.4295	0.66995	0.37206	1.0676	-1.8978	0.41342	1.1322	-1.6416	0.19048	-0.93877	-1.5937	-1.0221	2.5055	0.47484	-1.1561	0.26511	-1.042	0.276	-1.3991	0.90677	0.27807	0.16687	-0.10578	-0.99106	0.036911	0.32364	-0.72008
2.2871	-0.3533	0.91934	1.6138	0.51991	0.10092	0.80992	0.50774	0.64585	-1.7822	-1.2063	-1.3335	-1.5942	-0.24021	2.126	0.22828	-1.6344	1.1651	-0.9208	-0.42277	0.44814	2.2418	-0.42515	1.2912	0.47764	-0.44194	0.29624	0.1661	1.0892	0.47396	-0.15698	0.55676	-0.32459	-0.18174	0.04944	2.0537	-0.099567	-0.54374	-0.59549	-0.24914	-0.61656	-0.56814	-0.70106	0.50545	-0.37406	-0.43555	0.20555	0.48583	0.24135	0.083585
-5.2725	-0.36211	0.23647	2.5108	-1.92	0.08146	0.12098	-0.17906	-0.92707	-1.2011	-0.06946	-0.044258	-0.47977	0.1026	1.2186	-0.070629	-0.049252	0.62404	-0.0052244	0.60714	-0.11477	1.1896	0.88204	-0.12577	0.6716	0.4606	-0.03964	-0.077525	0.6094	0.33804	0.66897	0.72627	0.020673	-0.36541	-0.31392	-0.55993	-0.40585	-0.47883	-0.18183	0.042576	-0.57104	0.12653	-0.31646	-0.95925	-0.010287	-0.0094559	0.541	-0.76673	0.38788	-0.3661
1.9968	0.62431	-2.7931	-2.2629	-1.2318	-0.86216	-0.061897	-2.1215	-0.22857	-0.90876	0.86682	0.21198	-0.20704	0.99627	0.47836	0.21655	0.081107	0.19461	0.36306	-1.4038	0.12774	0.62606	0.78221	-0.50851	-0.057357	-1.7583	0.59392	1.1089	0.5414	-0.028404	-0.54416	-1.269	1.1915	0.17409	0.52181	0.060057	-0.93426	0.95689	0.89531	0.8935	-0.67455	0.14135	0.58014	0.36737	-0.84626	-1.1194	-0.66028	-1.2011	-0.30829	-0.31776
2.1351	0.94418	-1.4095	-0.80134	0.46937	-1.4084	-0.42527	-3.1921	0.95985	-1.2372	1.7115	0.32637	-0.42167	0.80575	0.0817	0.36574	-0.6743	0.87214	-1.3258	-0.8	-0.23098	-0.72108	0.88272	-1.9958	-0.62886	-1.8587	-0.6477	0.46106	1.1088	-0.95668	-0.66085	-0.5635	0.55708	-0.0086477	0.059371	-0.6175	-0.38247	-0.30156	-0.40919	-0.31813	0.18985	-0.78308	0.0515	0.050184	-0.18563	-0.54904	-0.34872	0.1331	-0.014464	-0.99391
-0.95358	-2.5672	-0.049728	0.68473	-0.23172	-1.5772	-0.029243	-0.45339	0.13226	0.42848	-0.66996	-1.0735	-0.39027	-0.91126	-0.43336	-0.58812	1.7332	-0.28661	0.12383	-0.53085	-1.4276	-0.031427	-0.71867	-0.32861	0.02244	-0.25379	-0.089261	-0.20574	-0.45837	0.14678	-0.70171	-0.51585	0.064762	-0.1967	0.95799	0.16525	0.039928	-0.16392	0.31423	0.4226	0.30082	0.35137	0.1759	0.27305	0.50629	-1.0376	-0.42927	0.26663	0.0077688	0.17747
-2.2854	0.43726	1.5082	1.8351	-0.60046	-1.0167	0.6556	-0.38461	-0.45632	0.55861	0.14738	0.09707	0.19394	0.3744	0.51396	-0.39808	0.96526	-0.14262	1.2815	0.5908	-0.62918	-0.2563	-0.525	-0.2266	0.1362	0.92661	-0.54062	-0.13083	-0.92954	-0.49586	0.099653	-0.68166	0.68268	-0.6097	-0.73504	1.2918	-0.058678	0.41532	-0.40246	0.43919	0.36733	0.42479	-0.83068	-0.23095	0.16281	0.12522	0.10604	-0.22345	0.17821	0.33271
7.0303	2.0925	0.79477	1.6624	-3.4876	3.0144	-2.8445	-0.63197	-0.55889	1.2174	-0.62775	-1.6552	2.3212	0.30727	0.41486	-1.6219	0.87311	1.4452	-2.4933	0.11869	1.7318	1.2577	-0.33056	0.80814	-0.32484	1.2046	-0.36871	0.91415	0.50646	0.28042	-0.065093	-0.86524	0.25385	0.63444	0.90048	-0.93131	0.92506	-0.13379	0.58281	0.5292	-0.99009	-0.19857	0.38214	0.82693	-0.46581	-0.12384	-0.33594	0.02782	-1.0282	-0.1974
4.3398	3.2824	2.7254	1.0613	-0.35343	-1.1536	-0.83745	0.74927	0.40509	-2.9562	-0.48194	-0.00041028	0.46758	-1.6575	-0.56125	-1.0436	-1.8377	0.72246	-3.3875	-1.1307	1.0009	-0.64329	-1.2146	-0.58613	-0.86924	-0.11187	0.066355	0.56124	0.27244	0.54237	0.19445	0.11366	-0.046678	0.41317	0.70683	-1.0358	-0.31161	-0.13153	1.2304	-0.52212	-1.31	-0.43807	0.74819	-0.69524	1.0646	-0.78682	0.63514	0.14411	1.0611	1.3289
1.4554	0.80117	1.6809	1.0901	-1.8014	-0.45256	0.65111	-0.023698	0.7318	-0.79371	-0.44409	0.01099	0.35661	-1.6345	-0.47293	-0.4462	-1.3937	0.31936	-2.0433	-0.38927	-0.037024	-0.79801	0.013774	-0.17125	-1.0124	0.44924	0.0081154	-0.9701	0.473	-0.66519	0.053016	0.20003	0.41342	-0.22786	-0.10869	-0.069251	1.482	0.024485	0.82282	0.55587	-1.5436	-0.86546	0.69733	-0.73538	0.24202	0.24179	-0.65926	0.40052	-0.59658	0.44498
-3.9463	0.33111	-0.060378	2.5856	-1.668	-1.3882	1.2561	-0.56283	-0.97357	-0.080027	1.1095	0.66529	-0.61657	0.46941	0.26916	0.39142	0.033846	-0.45768	-0.45342	-0.6457	-1.0045	0.66555	0.15569	-0.29882	0.20022	0.50142	0.1227	-0.26278	0.65718	-0.090176	-0.009475	0.23726	0.11284	-0.75215	-0.47773	1.3177	0.085303	-0.12119	0.38059	-0.61781	0.15111	-0.82323	0.29082	-0.21379	0.070385	0.41478	-0.29424	-0.37781	0.0021538	-0.74904
4.9119	-0.32162	0.2548	-1.5211	-0.29838	-1.3421	0.63668	3.6881	2.9401	0.36259	0.55581	-0.61195	0.19035	2.3257	1.2239	-0.71919	-1.4858	0.70418	-0.63398	1.7385	-0.86454	-0.10061	0.69143	1.545	-0.69772	0.73749	0.99969	-0.97323	-1.116	0.3924	-0.56468	0.14855	0.20873	-0.10732	-0.61951	-0.050981	-0.48298	-0.31061	-1.1638	-0.006648	0.11382	-0.024155	0.31632	1.0126	-0.48195	0.61339	-0.11384	1.9064	-1.0465	-0.60698
2.7086	-3.0373	-0.23109	0.90193	-0.023035	0.38418	-0.80747	0.92483	-0.11657	-0.86967	-0.42314	-1.861	0.23286	1.8103	-0.32927	1.6738	0.38927	-1.1867	0.99653	0.60907	0.20936	-0.88797	1.6461	-0.0088769	-0.013783	-0.65932	0.20527	-1.6121	0.11988	-1.0197	0.19911	0.83392	-1.1346	1.7466	-0.64245	0.26655	-1.3881	-0.21271	1.0345	0.088867	0.28196	-0.081514	-0.21526	1.0751	1.6879	0.079878	0.55909	0.11144	0.74271	-0.54535
3.6099	-1.8678	-0.79499	-0.20896	-0.5596	0.67371	-2.4283	1.5675	-0.90305	-0.19765	-1.714	-1.7479	-1.4111	0.3473	0.42268	0.69868	-0.3806	-1.8933	0.82712	-0.57676	0.20666	0.21371	1.1314	-1.0165	1.3855	-2.1675	2.5632	-0.42906	0.52975	-0.36172	-0.044577	0.85067	-1.0249	1.1296	-0.65351	1.0721	-0.66849	1.0865	-0.038835	1.0812	-0.34127	0.95589	1.7077	0.60402	-0.14174	0.42524	0.61989	-0.35684	0.14556	-0.44434
-3.4943	-0.59181	2.2693	1.4233	-3.1317	0.76353	-0.045911	0.79746	-0.26887	-0.77544	0.16249	0.54037	0.56189	0.81275	0.92721	-0.39051	-0.3374	-0.36223	0.39131	0.051306	-0.25217	0.74054	-0.79645	-0.28045	-0.29809	1.0946	-0.3834	0.0034903	0.11095	-0.37713	-0.11392	-0.071333	0.4293	0.16977	-0.23818	-0.11209	0.23477	0.60979	0.12102	-0.13694	0.55099	0.63592	-0.024001	0.35415	0.61687	0.24388	-0.084752	0.14533	-0.2396	0.23806
3.3145	1.6379	-1.9093	-0.53593	-1.9761	-0.46957	-1.6006	-1.59	0.8607	2.0103	2.4795	1.7227	1.9831	0.39479	1.1594	-0.45926	-1.1182	0.28107	-1.5219	0.67358	-2.3259	-0.26286	-1.4682	-1.0954	0.61562	-0.81465	-0.25371	0.19247	2.2055	-0.76888	-1.8927	-0.18003	-0.019676	0.36408	0.059577	-0.045092	0.021098	0.32847	0.86058	-0.16447	0.61136	-0.31535	0.14021	0.79754	0.40041	-0.0040748	-1.0901	-0.34638	0.93251	0.9708
4.7052	1.7391	1.6636	-1.7915	-0.38784	1.0362	-1.3694	-2.1118	2.5722	3.9179	2.7376	2.4336	1.8806	1.3354	0.53697	-1.2552	-0.21183	-0.8342	-0.092982	0.60252	-0.55783	-1.2078	-0.65513	0.64787	0.67942	0.30926	-0.73513	-0.084185	1.057	0.43087	0.86698	-0.76709	0.62304	0.10194	-1.4624	0.72492	-0.16982	-0.33387	-0.13039	0.29979	-0.7243	-0.3532	0.52171	0.21178	-0.57942	-0.55073	-1.1611	0.49245	0.26481	1.1356
-0.18736	-0.72847	1.5842	-0.50695	-2.1542	0.35082	-1.5044	-0.043612	0.82416	1.9122	0.80163	1.1233	0.62557	0.12808	0.48703	0.55038	-0.77908	0.66878	-0.5222	-0.25334	-0.51142	-0.091134	-0.85234	0.067275	-0.26553	-0.88359	2.5384	0.78013	-0.41337	0.79358	0.80754	0.11021	0.17601	-1.7118	-1.1175	0.1011	0.0962	0.21908	-0.46629	0.83898	0.26408	0.23346	0.43549	-0.55243	-0.67694	-0.6865	-1.3213	0.62025	-0.35673	0.43601
-4.2165	0.12953	2.002	1.3573	-1.7314	-0.92075	-0.69313	-0.65911	-0.082621	0.82864	0.92356	0.35645	0.45895	-0.091246	1.0245	0.18277	-0.14615	0.27549	0.1467	-0.8953	-0.39733	-0.82938	-0.7023	-0.39644	0.14367	0.60724	0.42618	0.61457	0.23146	-0.16317	-0.39538	-0.42113	-0.95097	-0.3894	-0.76502	0.63884	0.2232	0.31632	0.25747	-0.10276	-0.015882	-0.19156	0.4718	-0.22324	-0.21389	-0.22127	0.11053	0.48276	0.10093	-0.4284
2.448	1.0483	-2.0668	-0.49076	-1.868	-0.60958	-1.5475	-1.2324	0.27437	0.52443	-1.3889	-0.9173	0.28969	-1.3536	1.2642	-1.2551	0.53867	0.26152	0.47632	-0.2397	0.59658	0.64295	-0.085176	1.4564	-1.6299	-0.30422	-1.8337	-0.31465	0.45953	0.54507	-0.59422	-0.16863	1.4602	-0.053554	0.80573	-0.39015	-1.0902	-0.41769	-0.098157	-0.67791	-0.19197	1.3971	-1.1024	-0.083753	0.64422	0.67863	-0.56508	-0.47081	0.3767	-0.13343
-0.21664	1.4746	-1.9762	-1.1617	-2.1759	-0.69652	-1.5572	-2.1054	0.07935	-0.26388	-0.41757	-0.63407	1.2018	-1.3722	1.0794	-0.75274	-0.18119	0.016124	0.47092	-0.43152	-0.29911	-0.25992	-0.26927	0.42168	-0.30335	0.054821	-0.022563	0.21677	-0.066142	-0.33162	-0.60689	0.084692	0.78528	0.26715	-0.76934	-1.3602	0.13791	-0.34346	0.25898	0.33857	-0.99848	0.66594	-0.2418	-0.0025009	-0.57637	-0.62878	-0.48188	0.10546	-0.31542	0.64382
-0.87425	0.4318	0.081123	-1.4002	-2.1353	-0.62586	-1.6897	-0.65915	0.14313	0.84346	0.21003	-0.57464	-1.0275	0.62344	-0.70499	0.19009	0.4769	0.8305	-0.50264	-0.2495	-0.97599	-1.1628	0.76183	-0.46913	-1.7819	0.12504	0.050815	-1.253	-1.5321	-0.48255	-0.41893	-0.034496	0.1563	0.7429	0.24911	0.39035	-0.21916	0.79289	0.042818	-0.28773	-0.49507	0.53322	-0.098681	0.30833	-0.35463	0.17236	0.91657	0.24909	0.27179	-0.16594
-4.5664	0.37667	1.0809	0.55139	-2.953	-0.82832	-0.42747	-1.0193	-0.47559	-0.77958	-0.24674	0.77267	-0.26551	0.060087	1.0132	0.23262	-0.31176	0.75081	0.50735	0.1094	-0.15423	-0.88796	0.30984	0.2205	-0.75363	0.22595	-0.18295	-0.015959	-0.40525	0.43135	0.51473	-0.1523	0.68146	-0.60972	-0.025829	-0.038087	-0.58758	-0.34699	0.40676	-0.19393	0.30058	-0.27724	-0.9825	0.3137	-0.4425	-0.36617	-0.2167	0.17495	-0.2179	0.013622
0.98669	-4.4956	-1.1218	0.2866	-0.016195	-1.4683	0.87031	1.8844	-0.58711	1.0274	2.9995	-0.11947	0.48451	-1.2706	0.62475	0.16459	-1.2318	0.35425	0.27937	0.56291	-1.5084	1.7205	1.0853	-0.98459	-0.44125	2.0053	0.61626	-1.0417	-0.43926	1.7786	0.83231	0.98908	-0.1632	-1.0396	0.59764	0.088333	0.11508	0.83009	-1.4813	0.80418	0.96883	-0.074964	0.56989	0.19316	-0.31538	0.84701	-0.072129	0.95616	1.5506	-0.49548
0.7906	-3.5776	0.25112	1.021	0.62598	-1.1344	1.216	-0.91889	1.0173	0.36394	2.0956	-1.194	-1.4078	-2.2236	-0.17118	0.26448	-0.98737	-0.75515	0.53825	0.34781	-2.2911	-0.35458	0.19436	0.48871	-0.030215	0.22084	1.1276	1.7917	-0.27667	-0.12499	-0.4369	1.4641	-0.86166	-0.8819	1.5686	-0.26203	-0.23735	0.45408	-0.86852	1.8567	-0.033121	-0.48877	0.91957	-0.032852	1.4543	-0.39851	-0.1407	0.10171	-0.28109	-0.6661
-1.5117	-3.9453	0.88775	-0.32582	-0.17529	-3.3386	0.50918	-0.24084	0.88334	0.22313	-1.0951	-1.9508	0.025552	-2.042	-1.4225	-0.457	0.51059	0.30626	0.64502	0.94671	-2.049	-0.79493	-0.55265	0.93622	-0.19888	-0.10903	0.52455	0.2551	-1.5672	0.48627	-1.3994	0.082882	-0.2767	-1.7488	1.1337	0.07888	-0.056513	-0.40414	-0.30464	0.20598	1.2634	-0.74572	0.90684	-0.02262	0.44879	-0.31748	0.64054	-0.39745	0.26421	-0.0351
-7.7633	-0.56706	1.8387	0.49515	-1.5895	-1.3788	-0.15075	-0.17699	0.039157	0.28643	0.061676	0.24787	0.21379	0.23717	0.49222	0.34257	0.23164	-0.32355	0.28698	-0.31508	-0.11232	-0.38808	0.03826	0.22017	0.027193	-0.026134	0.2224	-0.33183	0.053436	-0.5304	-0.19063	-0.14613	-0.12319	-0.16417	-0.33469	0.23088	-0.57047	-0.073687	-0.19448	0.14798	-0.081915	0.56702	-0.001839	-0.21008	-0.05865	-0.14144	-0.15074	-0.032209	0.41131	0.26503
6.8595	3.3121	-0.31337	1.0081	4.3308	-1.9216	-0.971	-1.893	-0.91352	1.202	-0.21978	0.074503	0.048756	0.51996	-0.12239	0.98358	2.2198	1.5364	0.66769	1.4557	0.36606	-1.122	0.4629	-0.80835	0.77363	0.81475	0.18793	0.77187	-2.0784	-0.97316	-0.68152	0.43234	0.55686	-1.7196	-0.058194	2.1125	-0.9711	0.18575	-0.88145	0.024341	0.18582	1.1101	0.072509	1.0166	1.326	-0.30512	-0.25703	0.97938	-0.076242	0.8462
7.6869	1.7219	-1.2858	0.63922	4.4852	-2.8937	-2.7441	0.78511	-1.7778	0.21822	-0.55666	1.0453	1.081	1.0012	-0.7039	1.3024	0.92325	1.7725	1.1008	0.69167	0.8825	0.23409	0.9944	-2.2471	1.4082	-0.43225	0.2693	1.6877	-1.7679	-0.13372	-0.56782	-0.94876	0.014682	0.22655	-1.3373	1.059	-0.43998	-0.37246	-0.32891	0.7699	-1.291	0.95771	-0.46977	0.18665	1.3863	1.2116	-0.78755	0.85926	-0.12549	-0.70885
1.9433	-0.96653	0.38924	-2.7902	0.064552	-0.38749	-1.7916	-0.54625	-1.3201	1.6588	-1.0035	1.7889	-0.66397	2.1859	0.82611	-0.26766	1.3062	0.41299	-0.42751	1.6815	-0.93082	-0.88808	-0.32421	-0.32574	1.1305	0.46925	-0.77689	0.46211	1.4043	-1.1285	-0.14068	-1.6902	-1.2575	1.3787	-0.50074	0.47882	-0.27356	1.0196	-0.10169	-0.4727	-0.47423	0.2863	0.15003	0.37461	-0.17173	-0.43977	0.72475	0.4033	-0.77061	1.1868
-6.6104	0.14517	0.57453	1.5146	-0.38269	-1.9139	-0.12331	0.17429	0.31731	-0.46048	-0.26393	-0.19969	-0.10418	0.48077	0.3975	-0.16937	0.72708	-0.40654	0.1826	0.1254	0.36275	0.20486	-0.49368	0.16033	0.71516	-0.30583	0.25016	-0.44843	-0.32532	-0.48762	-0.27536	0.33029	-0.14549	-0.17649	0.034318	0.040887	-0.6116	0.13321	-0.45079	0.44046	-0.48509	0.5135	-0.19969	-0.51454	-0.094885	-0.10564	0.074784	-0.058068	0.57104	-0.092128
7.6158	1.1203	3.6935	-1.7596	-1.5976	3.48	-1.4122	-0.86702	0.93449	0.5901	1.0717	-1.3661	-1.1535	-1.0815	-1.4394	-1.2279	0.028343	-0.45875	1.1288	-0.94304	-0.0017471	0.15198	1.196	0.49753	-0.22882	-0.97975	1.4608	-1.0456	0.28532	0.46365	-0.91049	-0.095791	1.8518	1.1682	0.099426	0.79693	-0.081523	0.39284	-0.15016	0.089034	0.35472	0.38711	0.11905	0.61174	0.69389	1.038	0.90804	-0.85656	0.40719	0.28098
7.4738	1.2838	0.44748	2.8417	-0.083594	0.12872	-3.1952	1.5293	1.0282	0.0086063	-1.3785	1.051	1.0389	-1.8849	-0.58862	0.57115	-3.1096	0.22507	1.1027	2.1446	0.19468	2.0217	-1.0895	-0.8475	-1.1358	-0.21583	-0.63414	-1.1262	1.3851	1.4484	0.27371	-0.28021	1.726	0.87948	-0.99705	-1.8682	0.35666	1.2176	-1.0086	-0.141	1.0684	-0.29777	0.66432	-0.81481	2.0772	0.5747	-1.384	-0.24281	0.77533	0.28032
8.1018	4.1981	1.9329	2.7439	0.74144	-0.37195	-0.15367	2.4687	-1.8579	0.81474	-2.0355	0.67377	0.64834	0.071997	-0.21368	0.38335	-1.2723	-2.036	0.48233	1.6955	0.31492	4.1479	0.087989	-0.60064	0.60204	0.72652	-1.6816	1.886	0.64026	-0.9481	1.4646	-1.1009	-0.52548	-0.012483	0.2059	-1.2474	1.1011	1.2182	-1.1878	-0.34109	-0.4338	-0.8224	1.4897	0.98331	1.0673	-0.39403	-0.63021	-1.3146	0.67491	0.87789
-2.4725	1.507	1.3695	2.7255	-3.1649	-0.22976	0.71746	0.30278	-0.32411	0.41296	0.74808	0.56919	0.42671	0.069901	0.34042	0.18912	-0.018171	-0.54406	0.64957	0.76947	0.37195	0.25732	0.3924	-0.41409	-0.21732	0.1328	0.37103	0.83462	0.27314	0.49294	-0.036249	0.48258	0.28309	-0.077655	0.3415	0.36822	-0.56307	-0.83384	-0.18931	0.88081	-0.64371	-0.77562	0.70607	-0.011698	-0.10056	0.33997	0.6134	-0.21549	-0.40818	-0.4756
4.6178	-0.83246	-1.9632	-0.85989	0.046365	-1.3872	-2.5868	-0.5856	-2.2478	1.0216	-1.0173	1.1829	-1.2277	0.53156	-2.6626	-0.048649	-2.0696	0.78561	0.68436	-0.16168	0.073361	1.5779	-1.0911	-1.1342	-0.048336	-0.17639	-0.57303	0.36366	-1.5763	-0.084152	-1.4953	0.010005	-1.6816	0.097074	-0.99132	-0.68278	0.22694	-1.2661	-0.38666	0.66222	0.36849	-0.40133	-1.1155	0.66701	-1.1271	-0.22456	-0.4755	0.38885	0.69168	0.019517
8.7324	1.1027	1.4503	-0.26401	0.44851	2.4442	0.0030055	-1.409	0.15816	0.34348	-1.7805	0.69274	-1.2857	0.89038	-0.90549	1.3761	-0.38793	-0.50691	1.8855	-0.78189	0.90427	1.1479	-0.87162	-0.4624	-1.2571	-0.53249	0.031314	1.0067	0.31182	-0.52516	-0.59624	-0.10557	-1.0059	0.11561	0.22361	0.028505	0.082002	-0.32868	0.68675	0.23813	-0.62481	-1.4091	-0.46602	1.5804	0.94406	-2.0238	1.9621	1.4692	0.20799	-1.4433
2.8599	-1.5931	0.87112	-0.48316	0.19542	-1.3259	0.69035	0.17066	0.67025	0.79667	-3.0236	0.11384	0.27682	-1.2099	-0.68991	-0.57044	0.56411	0.69421	-0.45527	-0.44026	0.5831	0.29397	-0.32433	0.20101	-0.91632	0.17707	-0.35964	1.1761	0.35865	-0.10879	-0.40389	0.17988	-0.17484	-0.18172	1.0427	0.51734	0.64235	0.12791	-0.0046653	-0.64266	0.53108	0.41769	0.028927	1.3248	0.87883	0.2972	-1.2198	-1.2553	0.68977	-0.35177
-6.6325	-0.61785	2.6292	-0.20999	-1.2652	-0.16706	0.19813	-0.86433	-0.038921	0.69534	-0.18727	0.33071	0.5371	0.22726	0.080819	0.67677	-0.23693	-0.11494	0.46266	-0.71615	0.15463	-0.17532	0.088484	0.034925	0.21504	0.39279	-0.23565	-0.16978	-0.016974	0.012306	0.066658	0.32929	0.26407	-0.12665	-0.06296	0.03351	-0.35929	-0.023303	-0.30535	0.24622	0.34394	0.3881	-0.13307	-0.35785	-0.11831	-0.048574	-0.076411	0.12607	0.0053058	0.20469
4.2373	-3.3581	0.81098	-0.17854	0.84116	0.35429	-1.8501	1.2673	-1.8931	1.6877	-0.83809	0.045127	-0.73757	-1.4928	0.073227	1.8808	0.65214	-0.080199	-1.3207	0.57016	-1.6706	0.59012	-0.72459	1.8678	-0.5253	-0.70956	0.14551	0.83035	-1.3057	-0.35123	0.59429	-0.30692	0.71832	-0.2112	0.51083	-0.69682	0.97728	-0.66709	-1.0385	-0.031128	-0.29792	0.65215	-0.0065404	0.23508	-0.83622	-0.18016	-0.79344	-0.28401	-1.0326	-0.084354
7.1998	0.025313	4.9522	1.231	4.1445	0.9868	-0.24683	-0.3304	-1.9526	-0.080208	-0.98635	-0.14121	-1.5071	-1.0922	2.2902	1.7482	2.8617	-0.62982	0.49425	-1.3393	0.83272	1.7976	1.2888	-0.98444	-0.94456	-0.14328	1.2473	-0.068704	0.55471	1.0388	-0.31821	-3.3683	0.51029	-0.76067	0.59099	-0.55781	1.2802	-0.13976	1.4895	0.34518	1.6335	0.064018	-1.1234	1.0549	0.2873	0.0031116	-1.3962	0.84658	0.28913	-1.2379
6.5737	-1.2613	2.5672	0.79565	3.4047	0.32264	0.72657	0.78022	-0.87874	0.35316	1.0627	0.086216	-2.9212	0.77405	1.349	0.74274	0.095703	0.98035	-0.6614	0.51224	-1.5904	-0.83013	-1.6995	-0.40221	-1.9586	-1.6757	0.2662	0.77444	0.11262	1.8174	0.43525	-0.38523	0.71284	0.17516	-0.1862	-1.5595	-0.19785	1.7764	0.090133	-1.0175	-0.082051	-0.016798	-0.38448	-0.21675	-0.66929	-0.24417	1.5726	0.24705	0.94331	0.97788
-2.7455	-0.21373	2.798	0.83053	-0.48514	0.39981	0.19281	-0.091211	0.20817	0.75923	0.84884	0.29078	-0.28963	0.9612	1.1917	-0.23757	-0.38665	-0.38534	0.53102	-0.29871	0.10936	0.013602	-0.40421	0.29836	0.020353	0.44126	-0.48166	0.44784	0.34893	-0.87513	-0.007232	-0.223	-0.43796	-0.024329	-0.026623	-0.2165	-0.32386	0.13788	0.61832	0.13496	0.51057	-0.37935	0.08034	0.39613	0.22288	0.12294	0.64878	0.37188	-0.27994	0.36279
7.3335	-1.2888	-0.26325	1.6317	-0.95213	-0.070964	2.0421	0.99679	4.5225	-1.5082	-1.2512	0.53763	-3.1971	-2.6356	-0.82492	-0.50119	-2.1233	-0.63626	-0.19383	-0.11623	1.2492	-1.1632	1.3454	0.55891	1.6862	-1.4712	0.4695	2.8469	0.19276	-0.16548	-2.0932	-0.2697	0.24779	0.50045	-1.6369	-0.75517	-1.2887	0.0043849	0.3145	-0.3885	0.24399	1.1457	0.93651	0.52891	-0.37123	-0.2578	-0.73873	0.47368	-1.0603	0.61185
6.4765	-0.86074	-0.48456	1.6702	-1.375	-0.54696	2.7489	1.6068	4.6832	-1.1669	-1.4743	0.47663	-2.7086	0.36707	-0.58351	0.36892	-0.27872	1.817	-1.1466	-0.86102	-0.66686	-0.14672	0.37947	0.98708	-0.37946	-0.1043	-0.6767	2.2577	-0.29455	-0.80629	-0.029007	0.26637	0.63544	-0.27521	0.1251	-0.91374	0.81634	-0.42945	0.56662	0.39362	0.26928	0.76035	-1.3719	0.52767	0.4975	1.0667	0.34807	0.63873	1.0633	0.093876
2.0789	-2.1144	2.1009	0.79381	-0.079509	-1.0124	-0.78783	1.1847	2.3376	-1.6673	-1.5111	-1.373	0.78921	-0.17297	-1.2319	0.72653	0.96634	-0.93758	-0.87924	0.48914	-1.7685	0.0042385	-0.99882	0.24416	-0.53475	-0.3946	-0.87116	-0.81816	0.72274	-0.63251	-1.0459	-0.066717	0.08181	0.086258	0.85201	0.35849	0.012015	-1.1584	-0.53076	-0.78073	-0.39424	-0.11886	-0.67808	0.9074	0.34951	-0.63994	-0.04221	-0.56123	0.42257	-0.025601
-6.5868	-0.36914	0.72419	1.2701	-2.2673	-1.2572	-0.62648	0.17711	-0.21461	-0.25261	0.5984	0.47389	0.4065	0.3786	0.85055	0.074139	-0.033403	-0.030615	-0.30263	-0.66144	-0.067795	-0.25282	-0.12092	0.05797	-0.041825	0.64008	-0.070926	0.21021	0.59708	-0.35393	-0.054914	-0.08017	-0.24402	0.032962	-0.43161	0.20957	-0.26176	0.030101	0.118	0.17182	0.12737	0.33084	0.067664	-0.045255	0.14134	0.21621	-0.22468	0.0093521	-0.22866	0.35357
8.6785	-1.5415	-0.073381	-4.334	-0.56012	1.5901	0.17421	-2.4593	0.25298	0.33172	1.0464	-0.33264	1.3936	-0.47319	0.26121	-0.16965	1.9107	0.15678	-0.10149	0.097032	0.17638	-0.35658	1.6083	0.049999	-1.2553	0.83535	1.4709	0.45001	-3.2341	-2.021	-1.812	2.3873	-0.27778	-1.856	-0.6957	-1.6623	0.85767	-1.3029	-0.03242	-0.28846	1.005	-1.6139	-0.42464	-1.5126	1.5731	-0.51114	-1.5956	0.25937	0.74811	0.058741
7.3481	0.51811	-3.6968	-3.7588	-1.4399	-0.72301	0.21974	-0.76446	-1.2131	0.29978	0.091272	-1.2471	4.1393	-2.3366	0.65134	-1.0038	1.6551	-0.85987	1.0552	-1.6582	0.13739	-0.011408	2.4962	-1.1865	1.5455	-0.051064	2.6869	0.17997	0.89145	0.39434	-0.1809	0.47366	0.97845	-1.1333	-0.89144	1.0736	0.80068	0.45643	0.19739	-0.31296	0.48801	0.60739	1.3468	-0.071703	0.48051	-0.90093	0.90942	1.1726	-0.71449	0.23161
4.1423	-0.21222	-3.6649	-2.1922	-1.2891	0.85419	-0.75016	-0.53145	-3.5684	1.2141	0.87174	1.2523	3.0666	0.37256	2.2836	0.78601	-1.3028	-1.9088	-0.58258	0.038194	0.0030626	-1.5216	-0.0059876	3.792	-0.16188	-0.94197	0.15516	-1.3377	-1.479	-0.72685	-0.65043	-0.58119	-0.42585	-0.83089	0.82055	0.86401	-0.73673	-0.29561	0.38637	-1.3761	0.055389	0.63133	0.19343	-0.43489	-1.1802	-0.53142	-0.33892	-0.59628	1.825	-0.45609
-5.7413	0.38602	-0.92251	0.57782	-3.0364	-1.1054	-0.38632	-0.7634	0.1969	0.97828	0.20632	0.86946	-0.16266	-0.40555	0.95361	0.29593	-0.93155	0.042151	0.75871	-0.77191	-0.15925	-1.0603	-0.063992	0.020478	0.34917	0.53116	-0.59311	0.4459	0.29138	0.15477	0.64224	-0.12716	0.57247	-0.036673	-0.040419	-0.35474	-0.95184	-0.10122	0.86705	-0.15621	-0.087134	-0.4963	-0.2098	0.21633	-0.0077163	0.51266	0.022808	0.14837	-0.30347	-0.34908
8.8228	1.6197	1.0731	-3.7154	1.2862	-1.6235	3.9204	-0.69683	0.354	-0.029365	-2.081	-1.3579	0.61644	1.1647	1.072	-2.7987	-0.59369	0.32651	1.4661	-1.8519	-1.2947	0.95345	-0.94871	-0.46287	-0.89361	-0.95966	0.51397	2.3354	0.26227	-0.11906	3.8958	0.012494	-0.023644	1.3591	0.19696	1.2125	0.071266	1.2339	-1.7623	-0.83186	-0.3129	1.3238	0.23215	-0.11852	0.38675	-0.72328	-0.49699	-0.51721	-0.0019355	0.91147
6.4819	0.80423	-0.14122	-4.1308	0.44764	-3.9044	1.6785	-0.10925	0.80861	-0.74464	-3.6238	1.3058	0.95576	0.57216	0.20705	-2.0665	-1.6054	1.3991	0.70195	-1.9146	0.54807	0.15426	-0.46771	1.2792	-0.80596	-1.0968	0.85598	-0.25267	-1.3727	0.0007287	0.99659	-0.96841	0.26685	0.73819	0.12398	1.7898	0.098169	-0.8637	0.70887	-0.50187	0.97377	0.56788	-0.1748	-0.2303	-1.0755	0.53734	0.22587	0.09101	0.40726	1.2225
7.2387	2.6092	1.6358	-2.8067	2.6018	-4.5618	3.515	3.078	-0.89615	0.32733	-1.1474	-2.5723	-0.93339	-0.51335	1.0029	0.11363	-0.73061	0.10736	-0.44998	0.47399	-0.10095	1.5691	0.35517	0.59631	-0.1579	0.26746	0.0043869	-0.59155	1.7164	-1.3507	0.35426	-0.39284	-0.85223	-0.37337	-0.33797	-0.71337	0.55067	-0.26272	0.047114	0.50727	-0.20798	-0.89923	0.40403	-1.3208	0.99137	-1.0107	0.077473	1.506	0.76769	-1.2127
-4.7914	-1.0059	0.53061	2.0108	-3.2798	-1.3561	-0.23102	0.27361	0.59844	-0.79477	0.03434	-0.12439	-0.58594	0.44871	1.0714	0.63963	-0.60134	-0.073498	0.56194	0.42664	0.41473	0.81145	0.18667	0.037509	-0.12732	0.1147	0.15149	0.55355	0.38995	0.41898	0.45497	0.58157	0.17502	0.079484	0.21117	-0.70026	-0.086956	-0.44506	-0.5972	0.55566	-0.30316	0.052929	-0.040774	0.32878	-0.28706	0.87303	0.8385	-0.3694	-0.066357	-0.30503
6.0295	-2.1051	-0.52593	-0.96612	1.0428	0.19272	-2.7801	0.81367	-2.0074	1.2069	-0.97929	0.26281	-2.2077	0.79245	0.72669	-0.48469	-1.3732	-0.97139	0.17381	-0.72955	-1.0329	1.2987	2.4334	0.2611	0.094208	-0.077019	-0.12153	-0.41274	-0.766	0.25069	1.3408	-0.59318	0.34323	0.75141	0.39646	-0.60479	0.68877	0.56966	-0.77998	-0.17799	-0.76472	-0.3945	0.23286	-0.30525	0.04384	-0.031252	1.7223	-0.60574	1.018	-0.30809
5.7737	-2.3409	-1.4929	-0.09324	1.5898	-0.24966	-2.1228	-0.87941	-1.4669	-0.78261	-0.75985	-0.53497	-1.1956	1.6933	-1.3403	0.099543	-0.62873	-2.2261	0.62732	-0.48084	0.22078	2.6294	1.5511	-0.59212	-1.1392	0.52821	-1.4189	-1.0698	-0.96557	-1.1367	0.50483	1.0272	-1.1771	0.64697	-1.1912	-0.18612	-1.2804	1.7166	0.36111	0.29086	-0.16468	-0.57959	-1.0724	-0.5749	0.50299	-0.49726	-0.3819	-1.2949	-0.23112	-0.35636
5.8625	0.51266	-2.4841	-1.8224	-1.1861	-0.23154	-1.1192	-3.1318	1.0794	1.5129	-2.6299	-0.11533	-2.6683	1.5881	0.40695	-0.22793	1.3896	1.4116	1.5778	0.45112	-0.45469	-2.4028	-0.55633	-0.086124	-0.52635	0.76598	0.060236	0.78838	1.2741	-0.48952	-0.25259	0.35119	0.2791	0.50496	0.99176	0.88133	0.048116	2.0539	-1.9332	1.7664	-0.33679	-0.58556	-0.23484	0.83262	-0.37854	-0.51148	-1.0666	0.90646	0.68695	-0.29045
-4.0251	1.3163	-0.91889	0.72556	-3.6702	-2.4074	-0.7334	-1.3253	0.41804	1.3743	-0.5495	-0.98903	-0.11806	0.11071	-0.4701	0.83743	0.014246	0.38688	1.3173	-0.21537	-0.30166	-1.1992	-0.10373	0.30322	0.26828	0.25863	-0.82374	0.35055	-0.34023	0.39314	0.50025	-0.42017	0.079783	0.68685	0.2313	-0.40501	-0.14688	-0.93414	-0.014709	-0.25451	1.032	-0.7589	-0.3011	-0.65931	-0.8535	-0.6144	0.0025618	0.071023	0.34986	0.346
0.46976	-0.88786	2.373	2.3781	1.3872	-0.73127	-0.17336	-1.1913	1.6727	0.40534	-0.14553	-0.54194	-1.0658	-1.3147	-0.52187	-0.94221	-0.65642	0.77831	-0.36165	-0.15281	1.0577	-1.1314	-0.35682	1.1397	0.021486	0.13113	0.3041	1.5009	-0.28689	-0.90624	0.062261	-0.14609	0.21795	0.69796	-0.5965	-0.2606	-0.83835	-0.15063	-0.1952	-0.77314	-0.30827	-0.21047	-0.79	1.0313	-0.58113	0.090037	0.25025	-0.98505	0.14755	0.85357
2.0266	-1.0693	3.8666	-0.35178	-0.52082	1.0993	0.77147	0.81211	2.0208	0.49527	-0.25848	-0.80569	-0.38094	1.1928	0.26591	-1.3042	-0.85383	-0.01538	0.51863	0.038982	0.0041186	0.63553	0.3446	0.92231	-0.84871	1.4672	1.4266	-0.039975	0.033093	-0.70177	1.3131	0.49394	0.1019	1.301	-0.31142	1.1912	-0.0932	0.21919	0.34587	-0.32011	0.72121	0.71494	-0.4707	0.80016	-0.60057	-0.074481	0.78892	-1.2941	-0.01748	0.12773
3.9402	-2.9877	2.2211	0.25593	1.7374	-1.249	0.025824	0.41668	-1.0783	-0.42002	-0.70025	-1.1823	0.64744	-0.19581	-0.25717	0.40178	0.48419	1.2441	0.90628	0.98679	0.82889	-0.23785	-1.6668	-0.80235	-1.2018	0.60608	0.034351	-0.58818	-1.0631	-1.2907	0.04752	-0.59778	1.1805	2.0049	0.29949	1.5628	0.20312	0.12709	0.4667	0.18535	0.75848	-0.87766	1.1359	0.5233	-1.2188	-0.5392	0.60698	-0.64162	2.0232	0.38814
-4.2623	-1.2258	2.1176	0.73622	-2.5818	-1.4077	0.6317	-0.30373	0.78917	-0.27158	-0.44964	-0.50667	-0.20262	0.31069	-0.14384	0.029888	0.83467	-0.14837	0.84121	1.1066	0.42843	-0.25552	0.026626	-0.093875	0.16822	-0.5249	-0.28172	-0.29689	-1.2525	-0.22286	0.19405	-0.25281	0.44071	0.18181	0.07064	-0.31645	1.0353	0.067715	0.043992	-0.062774	0.24781	-0.058357	0.44661	-0.038333	-0.62422	-0.13447	0.065813	-0.07195	0.1175	0.029729
-10.931	0.69041	-0.86105	-0.62713	1.5781	0.90413	0.25559	-0.4702	0.5499	0.80954	-0.55379	-0.34235	0.31081	-0.029029	-0.4225	0.88445	-0.73456	0.16369	-0.56711	-0.36237	-0.28009	0.24104	-0.064505	-0.18944	0.55528	0.34513	0.00055169	-0.15783	0.17636	0.37551	0.069899	-0.15689	-0.080177	-0.096221	0.16189	-0.067073	-0.1362	0.1124	0.13518	-0.17826	0.12289	-0.32618	-0.072754	-0.0091068	-0.25548	0.17993	0.098484	-0.019856	-0.08957	-0.15913
-10.948	0.77423	-1.0729	-0.42141	1.5296	1.0603	0.21532	-0.042249	0.30308	-0.10276	-0.52149	-0.28555	0.3687	-0.0030527	-0.084261	-0.31288	-0.31578	0.49374	0.15217	-0.0093663	-0.48148	0.10701	0.0076956	0.17691	0.65181	0.11729	-0.20632	-0.029519	-0.099589	-0.10089	-0.30936	-0.12384	-0.3663	0.27789	0.25179	-0.19411	-0.28712	0.23663	0.14701	0.045403	0.030167	0.046923	-0.0031778	-0.073512	0.052071	-0.097853	0.084895	0.28808	-0.035677	0.047484
-10.885	0.78196	-1.0623	-0.54991	1.3656	1.1187	-0.3335	-0.16345	0.21327	0.44691	-0.06361	-0.2862	0.094254	0.1007	0.0099009	0.21423	-0.31855	0.2856	-0.063192	-0.128	-0.62468	-0.16559	-0.031957	-0.029279	0.094231	0.2584	-0.20861	0.26888	0.31128	0.047131	-0.092126	-0.34153	-0.471	0.010337	0.00096099	0.25747	-0.05089	0.009882	0.25124	-0.03049	0.19192	-0.25084	0.081196	-0.018499	0.0075782	0.0080499	0.03347	0.1417	-0.24502	0.066829
-10.718	0.365	-0.41622	-0.14921	0.72368	-0.14327	-0.54352	-0.47181	0.18411	0.6213	0.034222	-0.34544	-0.035852	0.094937	0.14791	0.65656	-0.16024	-0.0094336	0.032874	-0.38936	-0.50495	-0.41054	0.046775	0.15726	-0.67901	0.39833	-0.073587	0.40185	0.31826	0.040413	-0.0768	-0.3443	-0.39553	-0.44568	-0.47842	0.96073	-0.016084	-0.51151	0.16788	-0.14859	0.29274	-0.20803	0.2054	-0.12791	0.15879	0.19137	-0.13184	-0.13257	-0.25894	0.19653
4.8167	0.93161	0.96344	-1.0472	2.2212	-2.4538	-0.10438	-2.3085	-0.1475	-0.60657	-0.92587	3.0533	0.74718	-1.8933	-0.89047	-2.2368	-1.7805	-1.1331	1.1212	-0.62564	0.706	-0.23311	-0.17055	0.36468	-1.9235	-0.22118	-1.7579	-1.1437	0.8035	1.6323	0.30066	0.11009	-1.6676	1.4466	0.28912	-0.94289	0.16261	-0.033817	-0.55866	-0.61776	-0.39725	0.52162	0.21564	-1.2643	-0.47896	1.5924	-0.51645	0.35989	-0.049886	1.0929
13.34	9.8215	0.2145	-1.485	7.0174	-5.9908	1.3718	-0.44152	-0.40222	-0.88562	0.25609	-1.5782	1.0513	1.8054	1.5318	-1.7438	1.0854	0.29839	-1.8123	-1.0257	-2.7329	0.77233	1.7012	-1.7753	0.53069	-0.042361	-3.427	1.197	0.014493	1.2454	-1.2579	-0.28541	-0.65512	-0.20634	0.80332	1.2883	-0.078277	0.21952	-2.2815	-0.468	1.3215	-0.72194	-0.11874	-0.22574	-0.38856	0.97068	0.81332	1.4486	-0.46477	-0.10093
6.2903	-1.9561	-2.9454	-2.4108	-0.36385	-0.2245	0.16175	-2.4064	-1.7939	0.53481	-3.4253	0.21999	0.53288	-0.59108	2.1012	-1.9132	-3.4559	0.40944	-0.562	2.0473	-1.0729	-2.1253	0.62481	-1.0431	-0.017355	-0.078345	-1.4953	-1.7617	1.3051	0.059161	-1.7465	0.33382	-0.55588	-1.2873	0.89083	0.40973	0.53978	-1.2942	-0.10898	0.61806	0.95357	-0.015644	-0.46224	-0.52883	0.40727	0.52565	0.035939	-0.55848	-0.44903	0.23133
1.0682	4.8637	-0.60989	-0.27011	1.0163	-3.9972	-0.97688	-0.45065	-0.066071	-1.0004	0.62746	0.0011207	-1.1551	0.6579	0.91219	1.147	-0.36467	0.67238	-0.29665	0.11974	-0.82993	0.72334	0.16379	0.72983	1.6768	-0.25088	0.51773	-0.02054	1.347	0.19215	-0.35891	-0.356	-0.40389	0.5602	-0.027233	0.32986	0.38753	-1.4489	0.031652	-0.35515	0.59795	-0.28044	0.17751	-0.44651	-0.0031389	-0.040475	0.32219	-0.9343	0.1018	-1.2163
2.2445	-0.37594	3.9566	-2.842	-1.1297	1.1534	-0.037206	0.3002	-1.1628	-0.18427	0.4823	0.54463	1.0646	-1.6691	-1.0006	-1.1237	-0.52801	0.16651	-0.53513	-1.5438	1.2693	0.55699	1.1823	-1.073	-0.46688	-0.44137	0.55924	0.66588	0.60909	-0.23225	-0.66087	-0.18392	0.0092624	-0.01916	-0.4767	-0.66454	0.30407	-0.24412	-0.21359	-0.14386	0.17924	0.2486	0.21253	0.26061	1.5905	0.90797	1.3224	-1.1802	-0.55162	-0.76831
6.8373	2.6407	1.1958	-0.29071	2.7881	-1.5005	-2.3463	0.11036	-1.5811	-1.1557	-1.0681	0.5941	-0.11933	-1.6529	1.1804	0.73625	-0.18463	0.17993	-1.2807	-2.3448	0.56778	-0.69163	-0.27554	-1.054	-0.032441	-0.023321	1.6349	-1.0039	-0.34486	-0.46491	-0.46334	0.090678	-0.34659	-0.045001	-0.79287	0.31976	1.1013	-0.53898	-2.0078	-1.096	1.2612	-0.34986	-1.2833	0.60654	0.77953	-0.11257	-0.084484	-0.98524	0.85038	-0.76155
8.042	4.7691	0.96509	-0.17722	3.8156	-2.6526	-0.24472	0.86969	0.6704	-1.304	1.4798	-1.5031	-0.70358	-0.41145	0.46423	2.2376	0.52616	-0.61287	0.94887	-0.55636	0.65102	-0.45401	-1.9873	-0.78353	0.67327	-0.4246	2.6214	-0.99874	-0.48031	-0.84959	-0.68612	0.4403	-1.4265	0.64966	-1.8292	-1.0224	-1.3423	-2.2041	1.963	-0.57229	0.85771	-1.2095	-0.26187	0.36948	-0.62445	-0.67272	0.32426	-1.4501	1.1496	0.6331
-3.7031	-0.27673	2.5114	0.41648	-2.7309	-0.70959	0.83717	-1.0254	0.40111	-0.074316	-0.12121	-0.11973	0.60092	0.45725	-0.33702	0.078234	0.90158	-0.27205	0.93037	0.87429	0.48997	-0.11655	-0.37937	-0.21846	0.14632	-0.32553	-0.49438	-0.51812	-0.84842	-0.4237	-0.032069	-0.7193	0.6223	0.61078	0.26432	-0.52901	0.80566	-0.10677	-0.41249	0.00088749	0.60565	-0.2233	0.27541	0.25887	-0.18084	-0.42632	-0.09572	-0.096791	-0.2519	-0.064646
5.6137	-2.8908	1.3496	-2.7724	1.5583	0.23597	0.52597	0.057266	-3.266	1.2195	1.0065	-1.8348	1.83	-0.8597	-0.39382	-1.3132	-0.89446	0.38693	0.13299	0.88167	-0.55728	-1.1795	0.071016	-1.1367	-0.433	0.59233	-0.086731	1.724	0.42862	-0.41315	-1.5064	-0.20616	0.38196	-0.5941	0.27139	-0.096533	-0.025267	-0.28387	0.33415	0.88593	0.6909	0.73032	-2.1353	-1.4887	0.612	1.5083	-0.081834	-0.79385	-1.2572	0.062526
5.7223	-2.54	0.70592	1.2806	3.3296	-0.76943	-2.5022	-0.55505	-2.0218	0.10712	0.27701	-1.4467	-0.087556	1.0905	1.0035	-0.35564	-0.83028	0.41797	-0.19874	-0.80666	0.13004	-1.8483	-1.8642	-0.025936	0.57181	0.4596	-0.43703	1.1099	0.292	0.36818	1.1248	0.58933	0.99117	0.544	-0.27296	0.18526	0.46051	0.53032	-0.11353	1.0063	-0.25879	0.42608	0.61761	0.65039	0.29571	0.32369	0.56742	-0.4461	0.069585	0.72391
1.6483	-2.5112	1.5692	-1.2384	-0.16733	-1.0004	0.472	-0.71908	0.93167	-0.5926	0.37015	0.038973	1.2567	0.27715	-0.29668	-0.48683	-1.0898	-1.2745	0.086822	0.18868	0.46576	0.11891	-0.63453	-0.24593	0.035407	0.83116	-1.0176	0.70615	-0.59517	0.13221	0.50813	0.078479	1.3802	-0.12706	0.78655	0.16589	1.4041	-0.86935	1.3376	0.92743	0.35896	0.76814	0.61916	1.184	0.36465	-0.92831	-0.21888	0.27367	0.87711	0.63117
0.0022711	-3.2923	-0.54255	-1.3295	-0.26826	-2.3328	1.0237	-0.86883	-1.2353	0.55527	-1.0138	-0.76984	0.93585	-0.27665	-0.4552	-0.13151	0.2026	0.64587	-0.40063	1.6615	1.2228	-1.7293	-1.1361	0.052608	0.033309	-0.86761	0.98715	-0.20256	0.38295	-0.3024	1.5252	0.96695	-0.1924	0.70912	-0.31555	-0.58319	0.46614	0.40826	1.5396	0.30211	-0.099251	0.094424	-0.18983	-0.47788	0.11732	0.12122	0.057806	0.87772	0.11704	0.34292
-0.10157	-4.5927	-0.0097087	-0.36084	0.23046	-1.115	-0.74323	0.52747	-1.5056	-0.13579	-1.0535	-0.42421	0.10576	0.73238	-1.153	-0.26379	0.22318	1.1999	-0.58575	0.70561	0.77143	-0.031958	0.042791	-1.5747	-0.25521	0.056419	0.30547	1.0053	-0.57839	-1.2759	0.53293	1.4159	0.29568	-0.047345	-0.15917	0.25397	-0.94236	-0.26139	0.66744	0.13758	-0.26448	0.28107	-1.0571	-0.068691	-1.2166	0.50194	-1.4183	-0.098011	0.37642	1.1489
4.4007	-0.72811	1.0744	0.25866	3.0085	-2.2497	-0.66935	0.86825	-1.2565	-0.03117	1.1487	0.88439	-0.94072	1.2615	-1.2208	-0.30958	0.70344	1.5935	0.73232	1.1862	-1.5703	-0.64203	-0.62981	-0.6545	-0.30154	0.55668	0.12171	-0.048362	0.53297	1.6105	1.7352	0.24092	-1.0694	-0.53545	0.84096	-0.059268	-1.4699	0.53559	-0.22828	0.87142	-1.0881	0.50224	0.36394	-1.0321	-0.23918	0.3424	1.1151	-0.57862	-0.29551	0.27219
-3.8393	0.98653	0.24464	2.6307	-1.1326	-1.4479	0.24581	0.53155	-0.37957	-0.54228	1.1685	1.2274	-0.27853	0.67936	1.2878	0.17922	-0.12248	-0.46073	0.079192	-1.1035	0.23468	-0.4782	0.32189	-0.41524	0.85485	3.00E-05	0.61672	0.060788	0.4144	-0.49224	-0.29613	-0.31234	0.1476	0.15333	-0.15444	0.13326	0.029585	-0.35279	0.034509	-0.45552	0.036933	-0.44761	-0.24771	0.47864	-0.29374	0.026194	0.41067	-0.089667	-0.21466	-0.55478
2.4857	-0.94312	-2.5406	0.039816	-1.1765	-1.0276	-1.8071	-1.4303	1.0092	2.8577	0.46117	-1.0993	1.3381	-0.32128	1.2522	-0.49551	0.98703	1.2182	-0.29365	1.4079	-1.1833	-0.32594	-0.47972	0.51733	0.31817	-0.6485	-1.0336	0.026319	0.92367	-0.58128	0.52266	0.86748	-1.1123	-0.33471	-0.65102	0.030742	0.74617	0.14605	0.66189	-0.41417	-0.19857	-0.35599	0.53017	0.18452	1.0452	-0.46065	-0.19227	0.7117	0.26123	-0.67216
-0.44299	-2.0962	0.16246	2.0904	-0.77126	-0.95448	-0.76671	0.90081	0.32526	2.0985	0.37037	-0.82797	-0.35025	-0.5887	-0.26443	-0.3672	-0.27191	0.51756	-0.53179	0.13253	0.67462	0.41083	1.2289	-0.043717	-0.19025	1.0382	-0.72477	1.0753	-0.60506	-0.80665	-0.24352	0.67145	0.1347	-0.53937	-0.048978	0.59963	0.28643	-0.27879	0.76717	-0.77202	-0.27825	0.72699	0.50069	0.1426	0.56087	0.13303	-0.34052	0.17997	0.40348	0.075367
4.8559	0.15029	1.4104	7.6887	5.253	-1.3063	-3.4273	-0.37053	0.27732	0.42704	0.42993	-1.0406	0.81161	0.49097	0.61927	0.47285	-1.0677	0.36753	-1.1536	-0.55286	1.5316	-2.6948	-0.46272	0.36011	0.80365	0.29591	0.20457	0.7145	0.22383	0.086993	-0.86775	-0.21493	-0.68458	-0.2015	-0.29153	-0.88855	2.3587	-0.18791	-1.2595	0.054904	-1.6745	0.39702	0.066107	0.69301	0.13065	0.023752	0.040066	-0.24965	0.046577	0.20414
-3.2225	-0.25729	1.1384	4.3891	-0.70184	-1.0296	-0.76743	-0.47525	0.4389	0.28331	0.47439	0.54092	-0.13037	0.28225	0.60735	0.40022	0.68972	-0.20572	0.31851	-0.27477	-0.59207	-0.20877	-0.30293	-0.51288	-0.20746	0.28496	-0.64589	0.57924	0.30442	0.21362	-0.4481	-0.15468	-0.40787	0.86066	0.59573	0.64883	0.40245	-0.47598	0.14096	0.74033	-0.10774	-0.55177	0.13162	-0.31172	0.089751	0.30323	0.19909	0.51114	0.015063	-0.23246
3.9016	-2.9635	-0.031337	-0.20928	0.61076	-1.4848	2.33	0.86307	-0.019632	-0.70186	1.934	0.061553	-0.43035	-1.0452	-0.3786	1.1873	0.14397	0.49281	0.56635	-0.33621	-0.58547	0.64052	0.32888	0.48893	-0.47156	0.11466	0.46916	-0.73387	0.55669	0.7459	-0.04152	0.29571	0.12674	0.48842	-0.68208	-0.53273	-0.054586	-0.43482	0.55549	-1.449	0.48762	0.16896	0.095362	-0.08518	0.32242	0.30433	0.38258	1.8292	-0.17188	1.7363
1.5767	-3.1097	1.6993	-0.024923	0.31945	1.2637	2.0065	-0.32122	-0.80766	-0.041971	4.7355	-0.69572	-1.5421	-2.1125	-0.86666	-0.44102	-1.2233	-1.2559	0.13516	0.28049	-1.706	-0.24341	-0.94267	-0.60748	0.65651	-1.5672	1.8414	0.4708	0.69833	0.17508	-0.27844	0.38973	0.22014	-0.89716	0.47596	-0.83429	-1.6131	-0.013522	-0.43736	0.77812	0.33252	-0.04381	0.3367	-0.68994	0.22909	-0.45477	0.10792	-0.4171	-0.92853	-0.44131
2.4337	-4.2893	-0.26937	-1.1082	-0.4251	-0.36954	0.3002	0.68854	-1.8625	-0.78516	2.1094	1.0259	-1.5258	-0.58158	-1.4126	-0.71983	-2.572	-1.0858	0.0569	0.60413	0.96324	0.35806	-1.6061	-1.0759	0.90167	0.69178	1.4521	1.2629	0.84846	0.59467	0.29267	-0.070384	-0.24446	-0.70779	1.5231	0.27073	-0.60406	0.034732	-0.071513	-0.15112	-1.1962	0.43129	1.008	-0.40797	0.89658	0.33316	0.68326	0.79807	0.4732	1.0639
-5.4355	-0.44153	1.8933	0.74867	-2.6067	-0.82526	0.43729	0.31592	0.18176	-0.49395	1.1852	0.85725	-0.022641	0.43261	0.61658	0.16017	-0.70519	-0.28994	0.279	-0.089342	0.35103	0.23886	-0.10818	0.24708	-0.20244	0.22917	0.38848	0.016972	0.54705	-0.54811	-0.054525	-0.044386	0.67257	0.18045	-0.41636	0.12079	-0.16851	-0.027431	-0.4697	0.035617	0.4072	-0.028792	0.27953	-0.056344	-0.18279	0.26414	0.14548	-0.37674	0.55834	-0.32178
17.637	1.8161	-6.9707	-1.6576	0.27344	3.3324	4.0228	1.4735	2.5925	0.058661	-2.0416	4.7102	-0.21373	-3.113	4.8424	-0.038652	0.79522	-3.762	-0.33928	1.0552	0.11187	1.1891	-3.1534	-4.0589	-0.97024	0.98052	-2.2094	1.0307	-2.7182	4.8011	-1.2312	0.098264	-0.4739	-0.047291	-0.84646	1.5211	-1.1703	0.48924	0.10047	-0.73722	-0.72959	0.071404	0.59256	0.89088	0.57256	-2.0214	-0.28217	-0.93996	0.61625	0.42242
16.276	2.7457	-6.4054	-5.086	-1.0804	1.6134	0.84125	2.3114	4.1363	-2.6358	-0.74022	-0.70186	0.25291	0.43608	2.3627	0.63914	-0.31296	-3.0387	-0.39653	-0.56693	2.6182	0.71887	-0.55516	-0.70078	0.21501	4.5812	-1.5858	-0.70731	-1.6944	-0.81814	2.4425	1.5191	-1.3533	-0.325	0.63594	0.79284	0.45466	-0.77938	0.35606	2.158	0.50627	0.43272	-1.4676	0.09707	0.12541	-0.87783	0.41682	-0.4591	-0.52427	-0.081504
10.135	3.9793	-0.22591	-0.98857	2.1412	0.61132	-0.10438	2.2317	1.833	-1.6213	2.1782	1.7497	-0.49829	-0.010051	1.1993	3.133	-3.5426	0.89817	2.4966	1.2448	0.17203	0.64709	-1.9798	0.33433	0.86323	1.9103	0.54502	-0.67468	-0.21676	-1.5913	0.81548	-0.12359	1.6836	0.30414	0.057226	1.2597	0.063666	-0.65004	-1.3311	1.3895	-0.12366	-0.59841	1.791	-0.84597	-0.20649	-0.014466	0.13842	-0.22693	-1.6367	-0.28769
6.4023	-3.1717	-1.3048	0.80651	1.9104	0.49219	0.70997	-2.9507	-1.5047	0.30591	-1.247	0.98869	0.001481	2.4075	0.74066	-0.41894	-0.47768	-1.9947	-2.1109	3.1827	1.1655	-0.23606	0.86879	-0.76588	0.66419	-0.54134	-1.2218	0.30802	-0.098408	-0.37299	0.57966	0.57829	0.38362	-1.0604	-0.41791	-0.61004	2.0953	0.1071	0.77794	0.9	0.84061	0.096814	0.41789	0.71175	-0.33941	0.53512	-0.42858	-0.5179	1.0908	-0.61699
4.1504	-3.7087	-3.3334	-0.94814	0.99823	-1.6976	-0.29023	-2.7219	-0.058243	-0.1258	-2.0216	1.0461	0.15713	1.8979	-0.68819	1.6112	0.71916	-0.60605	-1.3587	2.7629	1.392	0.051634	-0.7579	-0.60229	0.10454	-0.042654	-0.076561	0.61189	0.60217	-0.30954	0.25043	0.93904	1.0892	-0.54872	0.52666	-0.11649	0.55523	0.62234	0.40814	0.70887	0.033622	-0.53954	-0.66408	-0.20693	-1.3263	0.28272	0.27443	0.63829	-0.37281	-0.54847
1.5297	-2.7266	0.28589	-0.50876	0.52912	-2.8833	0.60223	0.084139	0.50155	-1.4721	-2.988	-1.9168	0.13642	0.25161	-1.7923	-0.6466	0.19862	-0.14709	0.12121	0.77703	-0.55471	-0.11531	-1.0014	0.45284	0.95141	-1.1728	0.021916	0.34167	0.41055	0.31742	-0.38824	-0.13243	0.37094	-0.2122	0.80766	-0.13718	-0.62565	0.069662	-0.52062	-0.249	0.16139	-0.21456	1.1826	0.08395	-0.49429	-0.30902	-0.38359	0.31364	0.02595	-0.10692
-3.9886	-0.73346	1.8802	1.8358	-2.1792	-1.1445	0.5981	0.092557	0.66998	-0.82909	0.063925	-0.69375	-0.16892	0.53332	0.45499	-0.12143	0.9334	-0.33921	0.35201	1.2653	0.79616	0.52243	-0.14373	-0.358	0.10953	0.035343	-0.5296	-0.15445	-0.63749	-0.12235	0.16443	-0.12462	0.7897	0.72179	0.31387	-0.34928	0.46712	-0.061513	0.076965	-0.18768	0.27846	0.13705	0.56259	-0.060398	0.31327	-0.02037	0.15809	-0.58918	0.1326	0.20744
-10.856	0.72997	-1.3533	-0.30233	1.348	1.0918	0.53113	0.090911	-0.25073	-0.036625	0.47307	0.32986	-0.19964	-0.13924	-0.049879	0.2581	-0.2114	-0.16735	-0.062452	-0.068116	0.33927	0.15958	0.031523	-0.077907	-0.44183	-0.10659	0.15402	0.068639	0.13032	0.16471	0.18057	0.094413	0.082012	-0.21151	-0.037462	0.20974	0.44318	-0.039979	-0.087676	-0.16324	0.16418	-0.10658	0.20594	0.27588	0.12376	-0.036712	-0.093083	-0.1125	-0.047966	-0.082168
-10.79	0.92654	-1.4039	-0.30371	1.2596	1.1836	0.057167	0.25922	-0.27327	0.0033961	0.56003	0.23699	-0.15469	-0.055131	0.12331	-0.016679	-0.15383	-0.088093	0.19719	-0.10742	-0.19095	0.041556	0.034045	-0.11001	-0.39027	0.0001347	-0.0077357	0.20531	0.24057	-0.015007	0.0079315	-0.15891	-0.27066	-0.23852	0.093854	0.29716	0.17235	0.0049476	0.064165	-0.10262	0.19534	0.027373	0.202	0.20202	0.063388	-0.0859	-0.070064	0.066007	-0.12107	0.042502
-10.732	0.87063	-1.3318	-0.32514	1.3688	1.2237	0.33731	0.20402	-0.20631	-0.0069128	0.18061	0.24155	-0.061719	-0.086715	0.08927	0.11005	-0.28841	0.0048793	0.033823	-0.19655	0.014263	0.00071148	0.0047087	0.23853	-0.24868	0.13876	0.12739	0.19475	0.36388	0.077806	0.0072384	0.022125	-0.066213	-0.060264	-0.37127	0.38662	0.16168	-0.17675	0.060361	-0.21786	0.092488	-0.32696	0.12024	0.067525	0.25244	0.091276	-0.046605	0.044831	-0.037506	0.018437
-10.79	0.47716	-0.80538	-0.037564	0.80729	0.35176	0.43587	0.022081	-0.21362	-0.11537	0.30928	0.41196	-0.10036	0.012997	0.22626	0.12399	-0.17869	-0.16656	-0.2179	-0.23275	0.05973	0.067277	0.01969	0.0078587	-0.10679	0.073481	0.24538	-0.073471	0.44205	-0.12239	0.099149	0.047172	0.0082139	-0.22656	-0.39863	0.21374	-0.074323	-0.11761	-0.10448	-0.057327	-0.023283	0.026971	0.050001	-0.13454	0.043407	0.1609	-0.11115	-0.076042	0.13911	-0.098449
2.4259	-2.4218	0.41757	-1.464	1.2614	-2.3068	0.57685	3.2402	0.38457	1.8988	0.84403	-2.1416	-0.33254	-0.89892	-0.74708	-0.48385	0.076678	-1.2269	-1.474	-0.3221	-1.4814	0.2271	0.45422	0.047913	0.065663	0.31985	0.53519	0.69301	-0.11969	0.44136	0.30177	0.068029	0.14815	-0.82807	-0.46667	-0.89286	-0.19848	-1.2414	-0.58885	0.63698	0.13071	-0.74574	-0.92373	-0.20508	0.19355	0.089716	0.066888	-0.57211	0.56271	0.59788
-0.23394	-3.4948	0.89427	-1.8271	-0.29706	-1.0935	-0.71419	1.6741	-0.62536	0.71978	-1.4849	0.4356	0.79153	-0.38679	-0.88584	-0.51131	-0.0038431	-2.1261	-1.3435	0.010845	0.72355	-0.1741	-0.021824	-0.10153	-0.65913	0.44759	-0.86501	-1.1853	-0.61393	0.19101	-0.43548	-0.43205	-0.099844	-0.39411	-0.55048	0.85709	-0.50406	-0.5023	0.18744	0.20446	0.17571	-0.49527	0.93461	0.81436	-0.33956	-0.12577	0.82878	-0.74799	0.56991	-0.20327
-0.84612	-2.3237	1.79	0.32688	1.5214	-1.4027	0.38032	0.83345	-0.56838	0.4622	-1.838	1.4678	0.11252	-0.6456	-0.13068	-0.38722	0.99969	0.96327	0.4206	1.2909	-0.18156	-0.71636	-0.18211	0.21068	-1.0801	0.27097	0.29193	-0.94798	-0.52077	0.25816	-0.157	-0.50749	-0.37393	-0.80324	-0.32565	0.18052	-0.66697	0.82712	-0.27914	-0.36272	-0.02209	-0.42337	0.41135	-0.88191	0.13538	-0.50147	0.23119	0.056724	0.24592	0.45892
-6.8537	-0.81599	1.2188	1.2767	-1.5015	-1.5774	-0.39684	0.082219	0.17241	-0.50012	-0.42056	-0.39396	-0.08147	0.32686	0.52134	-0.037356	0.60195	-0.63813	0.88067	0.1567	0.31299	-0.28517	0.16301	0.15201	0.0044692	0.20463	0.024313	-0.25145	-0.29884	-0.2981	-0.29322	-0.14093	0.54662	-0.14846	-0.26114	-0.13087	0.098324	-0.10724	-0.23295	0.18396	-0.11073	0.87834	0.23869	-0.36781	0.11221	0.26319	-0.082957	-0.15491	0.26899	-0.073999
6.7169	2.4282	-3.0851	-1.4728	-3.0835	0.41943	-2.7239	-1.0776	0.80188	2.3171	-0.024245	0.32743	-0.72946	-3.8667	-0.093878	-1.9704	-0.77052	1.7011	-0.43827	-1.0576	0.57654	-0.62405	-0.40649	0.42089	0.32722	-1.0712	-2.2264	0.23241	-0.66352	0.67649	1.5257	2.0062	1.049	-0.59482	-0.83045	-0.4603	-0.68736	-0.50554	-0.72976	0.59398	-0.35788	-0.1689	1.643	1.639	-0.13873	0.82974	1.2619	1.0188	0.15319	-0.11006
10.036	8.5197	-2.4926	-3.9765	-1.2082	-2.1238	0.6435	3.2875	-0.91101	1.9239	-0.5979	-3.6633	-2.5539	-0.06448	1.5302	1.0599	-1.1945	1.059	-0.46361	1.498	1.2889	-0.88752	-2.7319	-2.0848	-0.74458	1.5745	-0.69365	-2.3381	0.49132	-1.4418	-2.0806	0.68891	0.22895	-0.038958	-0.043855	1.2439	-0.53861	0.065276	-0.72728	-1.288	-0.96187	0.97037	-0.58027	0.44009	-0.61907	-0.30352	0.31856	-0.49943	-1.8692	-0.44913
5.915	1.5261	-2.9463	-2.082	-2.0726	-0.025905	-2.1019	0.9439	0.2204	1.6136	0.49212	-1.6146	1.4188	0.063338	1.5158	1.798	-1.6638	2.8743	1.2059	-0.071516	0.14494	0.73638	0.67893	-1.6044	-0.53347	0.32308	-0.59229	0.35651	-1.6469	-0.53559	0.23761	0.49393	1.0964	1.0473	-0.57687	0.0053617	1.6076	-0.1714	-1.4048	0.064483	0.42158	1.2263	-0.020326	-0.62793	1.054	-0.31725	0.3365	-0.83655	1.7187	-0.20284
-1.6925	4.4475	-0.70489	-0.55468	-2.7274	-3.1241	-0.38281	0.041308	-0.15492	0.52787	0.22673	-0.12435	-0.21591	0.33797	0.22739	0.1363	0.15698	-0.066416	0.16569	0.26715	-0.62662	0.17494	-0.47405	0.18661	0.34609	0.18613	-0.71878	0.46693	0.58975	0.05421	-0.61331	-0.53542	-0.30697	-0.21745	0.21358	0.54525	-1.0076	-0.15374	0.74108	-0.29864	-0.23519	-0.46598	0.29143	0.48301	-0.25214	0.52659	-0.45801	0.81711	-0.13812	-0.086867
8.4819	6.5637	1.2624	-3.9137	-0.76369	-0.76618	2.5174	0.27778	-0.63995	0.76719	-0.61938	0.33874	1.4676	-0.30736	0.37877	-0.89319	-0.98545	-1.0794	-0.10312	1.7323	0.64641	0.7134	2.2175	-0.5169	2.0479	-1.1217	1.8009	1.2276	-1.4094	-1.8398	1.0796	-1.5921	-0.67881	0.29244	0.085172	-2.7002	-0.07065	0.20128	-0.30722	0.72511	-0.10579	-0.4155	-0.92388	0.16737	0.98149	-0.27223	0.28064	0.49919	-1.2974	-0.042777
5.7699	4.8271	1.0093	-0.82466	-1.0089	-1.33	3.8323	-1.6542	0.10585	1.4221	-2.487	1.0192	0.44684	-0.28005	1.2923	-2.5272	-0.25041	0.73166	0.081522	-0.71139	-0.64288	-0.61213	1.3868	-0.35859	-0.45743	-0.13776	0.38157	1.6242	0.42412	-0.59554	2.2313	1.0763	0.82634	0.61851	0.3084	0.17476	-2.1124	-0.42913	0.34466	-0.25774	-0.030975	-2.1356	-1.5064	0.40896	1.6673	0.37364	0.16141	0.19457	-0.7913	0.63008
5.222	1.1758	-0.38425	-0.73198	-1.0021	-0.67362	0.20059	-0.3587	0.88921	-1.3063	-0.72948	1.4357	-0.68224	-1.0896	0.4264	0.43121	0.40606	-0.55654	-0.59915	-0.15099	0.93326	-0.00061577	-1.0285	0.92144	-0.0415	1.9541	0.26666	0.45327	-0.80588	0.079187	0.24866	-0.057069	0.49141	-0.88207	1.14	-1.0242	1.5049	-0.012632	-1.2157	0.98691	-0.84067	0.88712	0.26352	-0.41567	0.14145	-1.5315	0.33841	1.2874	0.086416	0.48985
2.1352	0.96273	1.2461	-0.17614	-2.8969	2.0233	-1.0918	-0.97049	0.058672	-3.5805	1.7925	1.6967	-0.39789	-1.3837	-2.399	1.574	-0.15368	-1.4752	-1.8403	-1.5353	-1.8919	2.3399	-1.6156	-0.70466	-2.0316	-0.12157	-1.285	-1.1865	0.79668	-2.4563	-1.4917	0.25729	0.91626	0.30882	0.76194	0.95711	0.16064	1.7644	-0.42636	-0.014706	0.44788	0.79104	-0.15917	0.48228	0.23672	0.57743	0.12356	0.03199	0.13099	-0.14877
6.7248	3.4986	2.212	5.0553	2.5892	-0.13277	-2.2164	-1.002	0.43628	0.74806	1.396	-1.0126	-0.91948	0.4087	-0.93321	1.4031	0.89834	-0.65749	-1.3767	0.25535	0.30703	0.0192	0.25474	-0.79699	-0.61419	-0.18799	-1.9993	1.6266	-0.060478	0.72477	-0.85182	-0.46483	1.2911	0.40747	-0.027374	-0.31372	0.23583	0.62712	0.39167	-0.48469	0.39494	0.90428	-1.2065	1.0555	0.88616	0.25274	0.66034	-0.55654	-0.07296	-0.29799
7.0334	0.32634	-1.9306	3.4665	-1.2802	2.5643	0.3018	-1.0781	0.5719	-0.10945	-1.397	-3.1591	-1.2058	0.15482	2.5413	2.3851	0.23217	2.1496	0.28216	-0.31419	-0.054319	1.2536	0.076396	-0.89046	-1.6061	0.65292	0.65177	1.412	-0.67794	0.60744	-1.2122	-0.51448	-0.88673	-0.16729	-0.67216	-1.324	-0.65179	-0.48992	-1.0054	0.20282	0.26044	0.86097	0.32339	0.85847	-2.404	-0.44543	0.097815	0.0034774	0.68995	1.159
2.9141	-1.8737	-0.91902	-1.7128	0.1656	-1.6391	1.0902	-1.1696	-0.41503	-1.3465	1.5392	-0.29014	-1.0641	0.67514	-0.29883	1.4792	-0.083195	0.35783	-1.5138	1.8439	-0.24253	1.6222	-0.0032006	1.4844	-0.18521	0.023197	-0.46118	-1.1308	1.4921	0.87064	-0.13425	0.60337	2.0719	0.59572	-0.47988	0.90392	-0.42858	-1.6354	0.18707	-0.43156	0.52893	1.1174	-0.42874	0.87979	0.081897	-0.62475	-0.079924	0.53677	-0.80395	0.13241
4.4376	-0.96371	-2.2553	-3.1554	-0.65467	-1.7897	1.2113	-0.15618	-0.84036	-2.0289	2.6135	0.27361	1.101	1.9477	-1.4215	1.8961	-0.27406	-0.6333	-0.61524	0.88021	0.68308	0.25209	0.21011	2.4391	-0.35816	-0.92607	-1.2779	-0.062446	1.1884	0.72564	-0.33341	1.3994	1.1185	-0.66438	0.85729	-0.50405	-0.60702	-1.2356	-0.42325	0.16354	0.41191	-0.32069	-0.32233	-0.45342	0.32322	-1.335	0.96444	2.2644	0.053607	-0.22463
3.759	-1.2387	-2.7334	-2.5544	-0.4153	-1.8226	1.4775	-1.0342	-0.38088	-1.6553	2.8221	0.073424	0.97837	2.1777	-0.83979	1.8265	-0.043238	-0.74073	-0.31661	0.10193	1.0147	0.34981	0.16036	2.1182	-0.095806	-0.96899	0.48447	0.27511	-0.16331	1.393	-1.4824	2.0129	0.047704	-0.65269	-0.073509	-0.47282	0.18749	-1.0121	0.4595	0.85818	-0.45763	-0.17138	-0.52693	-0.6624	-0.44572	-0.20494	0.048511	0.42623	-0.056471	0.047395
-6.5635	0.23801	0.15164	1.0858	-1.6865	-2.4753	-0.16468	-0.32429	0.81258	1.0794	-0.17483	-0.31913	-0.031946	0.22036	0.2915	0.88241	0.1193	-0.764	0.29729	-0.38033	-0.06239	-0.20706	-0.19408	-0.40213	-0.35534	0.55672	-0.32786	0.36649	0.0065926	-0.22774	0.044659	-0.008785	-0.33802	-0.1633	-0.37497	0.26971	-0.024416	-0.22661	-0.045378	-0.11489	0.40012	0.44651	0.18887	-0.5774	-0.056961	-0.080188	0.0039915	-0.23799	0.042298	0.10684
-10.9	0.76503	-1.2244	-0.45634	1.297	0.86889	-0.12493	0.29485	-0.068343	-0.014768	0.33127	-0.21615	-0.22054	-0.1378	-0.21006	0.12985	0.1941	-0.17809	0.39858	0.044387	0.35415	-0.18204	0.16232	-0.045659	-0.87326	-0.20588	-0.16933	0.42159	-0.40377	0.043077	0.065241	0.071371	-0.037185	-0.12439	0.15682	0.18967	0.42723	-0.044678	-0.035122	0.021265	0.099575	0.29468	0.16891	0.17976	0.1753	-0.1936	-0.040441	-0.012257	-0.23707	0.22873
-10.893	0.85941	-1.2575	-0.39728	1.4106	1.1745	0.1711	0.56397	-0.1944	-0.35935	-0.21424	-0.068205	-0.15026	-0.20576	0.11663	-0.17761	-0.21142	0.076664	0.16192	-0.29619	0.25783	-0.34372	0.31417	0.53732	-0.99225	0.12086	0.068348	0.55196	0.26444	-0.042263	0.015622	0.099033	-0.027348	0.12626	-0.70625	0.42387	0.17646	-0.41882	0.056666	-0.075462	-0.095823	-0.32962	-0.045442	-0.060097	0.41263	0.16158	0.016121	0.11869	-0.15918	0.31298
-10.842	0.87174	-1.2894	-0.42062	1.4058	1.0994	0.44922	0.50052	-0.041693	-0.56747	-0.37037	-0.028775	-0.048675	-0.18183	0.15171	-0.51365	-0.13937	0.26868	0.032698	-0.0088817	0.20716	-0.33527	0.27236	0.68774	-0.68115	0.01118	0.072746	0.52998	0.35598	-0.19482	-0.050206	-0.074474	-0.14478	0.42903	-0.80933	0.29838	0.26549	-0.27506	0.044028	-0.0071897	-0.021438	-0.43452	-0.0023711	-0.018953	0.45011	0.11173	-0.0034379	0.21845	-0.12815	0.19591
-10.798	0.46935	-0.71593	-0.074054	0.72178	0.31803	-0.044303	0.37626	-0.14158	-0.46179	0.22795	0.11523	-0.19271	-0.037675	0.27562	-0.39129	0.26025	-0.11983	0.089265	0.01775	0.12384	-0.33789	0.22952	0.12948	-0.7155	-0.12746	0.066998	0.27724	0.27238	-0.39025	0.096308	-0.076286	-0.1176	-0.031106	-0.47417	0.10341	-0.0032589	-0.15721	-0.11063	0.25813	-0.1415	0.26761	-0.045495	-0.19497	0.089576	0.079188	-0.12359	0.047255	0.0097918	0.15012
8.3162	-0.49711	-5.1561	0.97732	0.83517	0.46076	0.76182	-3.711	-0.059896	-1.2331	-1.8808	-1.811	-1.9715	0.24743	0.7506	-1.3324	-0.23969	-1.7509	0.55479	0.10633	-1.3888	-1.0873	1.1681	-0.10953	0.90324	3.6323	1.166	0.29767	1.1419	-1.2558	0.1607	-0.97615	-0.34349	-0.21321	0.85204	-1.0093	0.16354	0.43824	-0.31762	-0.84097	0.37153	-0.38348	-0.29327	-1.7861	0.9161	-0.55622	1.0165	-0.19761	0.18902	1.1272
8.6489	1.3721	-3.7418	3.7404	0.11375	1.048	0.65417	-1.7443	0.12528	0.37049	-1.3882	-1.204	-1.4419	-0.51394	1.0201	-1.1219	0.41383	0.47544	-1.039	0.59668	-0.36834	-0.085844	-0.12272	-1.0412	0.036095	2.8897	0.097213	-0.36206	0.14397	-0.24159	0.00396	-0.92432	-0.82919	0.99803	0.40736	0.41357	-1.1848	-1.2507	2.1629	1.3105	1.2973	0.10576	0.022352	-0.64346	-0.25546	-0.44096	-0.091284	1.0258	-0.046531	-0.01186
3.722	0.15545	-1.2582	4.1355	-0.43883	0.51749	-0.18071	0.61946	-0.86168	0.46612	-1.0366	-1.0272	0.91392	-0.18227	-0.24773	-1.423	0.93122	0.41424	-1.3157	-0.44226	0.33885	0.47916	-0.37488	0.68896	-0.23522	0.7365	-0.5697	-0.54499	0.1405	0.12722	1.2461	0.93691	-1.2237	-0.57263	0.22837	0.76798	0.27591	-0.92089	0.7911	0.040192	-1.2722	0.56915	0.15879	-1.1651	0.26061	-0.44715	1.319	-0.035593	-0.052984	-0.60854
-3.0876	3.0666	0.66826	-0.87259	-2.5729	-2.8184	0.50817	0.38704	0.22159	-0.47625	-0.76018	-0.57481	-1.3587	-0.12087	-0.28325	-0.65257	1.1957	-0.24429	0.47517	0.47771	-0.24168	0.12588	0.29783	-0.51109	0.11882	-0.26993	-0.40156	-0.47228	-0.86458	-0.49369	0.054293	0.18449	0.028976	-0.078654	0.21219	0.50387	0.53567	-0.39724	-0.0043129	0.16907	0.033946	-0.021116	0.17589	-0.078205	0.047664	-0.058082	-0.077175	0.21049	-0.31375	-0.017505
6.701	0.055241	2.5124	2.4817	2.7846	0.59018	-3.0586	-0.8227	2.8056	-2.0245	0.76945	-0.62582	2.2972	2.1237	0.33093	0.16198	-0.18946	-0.055849	-0.090251	0.46051	-1.4091	-0.38531	0.12527	1.2141	-0.56319	0.1684	0.023486	-1.9244	-0.47877	0.67138	0.43712	0.55415	0.18466	1.6683	-1.0685	0.10946	0.48494	0.76881	-0.19259	-0.12537	0.78277	-0.33207	-0.076183	0.79698	0.085801	-0.69652	-0.217	1.2015	-0.32367	0.033865
6.3863	-1.5485	-0.14802	2.9187	3.4838	-0.53426	-2.8141	-0.33643	3.0288	-2.3548	1.9231	-0.49623	2.3121	-0.19073	1.0992	0.89127	-0.84342	-0.16131	-0.74188	-0.23426	-0.95428	-1.1508	0.63757	-0.28002	0.42108	-0.81654	-0.022416	-1.001	-1.3321	-0.41204	0.17132	0.37574	0.044304	1.6935	-0.44995	0.1335	-1.3126	0.15933	-0.42923	0.23726	0.061283	-0.73173	0.2132	0.70479	-0.22438	-0.33492	-1.2612	-0.47126	-1.2886	-0.27922
4.5114	-0.92488	2.2212	0.70978	-0.80835	0.44734	2.0578	0.97519	0.98665	-0.66829	-0.93283	-1.815	1.0192	-0.57778	0.37845	0.050076	-0.82988	1.8129	0.33998	-0.10887	2.0012	-0.38612	1.3339	1.6913	-0.2369	-0.65414	0.15263	-0.74667	-0.85297	-0.30086	0.93601	-1.5674	-0.85252	1.348	-0.33684	0.73229	-1.944	-0.57495	0.64707	0.32661	-0.89503	0.18127	0.23215	0.25001	0.3891	-0.73141	0.31642	-1.7521	-0.81277	-0.87442
-4.4368	-0.52063	1.0184	2.2984	-4.1991	-1.0753	0.34866	0.17965	0.14794	-0.70871	-0.47655	0.19568	-0.13433	-0.0052039	-0.091595	-0.24717	0.60203	0.16438	-0.30056	0.42722	0.33224	-0.094455	-0.11292	-0.43645	-0.15048	-0.33999	0.35083	0.15726	-1.1685	0.74009	0.30337	0.39555	0.34229	0.30334	0.77708	-0.11717	0.49009	0.072316	0.22026	-0.097209	-0.29052	0.0031019	-0.099855	0.28973	-0.24948	0.57938	0.40038	0.40365	-0.29717	-0.074391
6.0265	-2.1826	-2.5823	-1.0843	-0.027712	0.61503	-0.35157	0.30562	0.52763	0.58426	1.6089	-2.8	2.4762	-0.48126	0.4524	-0.91773	0.2653	-0.54427	1.8289	-1.1105	-0.96499	1.9908	2.2895	-0.45809	1.6045	0.12896	-0.69813	0.59049	0.35953	0.49564	1.3895	-1.4179	0.42985	0.16981	1.3954	-0.20137	-0.073751	-0.37149	0.73826	0.042938	0.47246	-0.093978	0.95998	-1.0374	0.79835	0.41237	0.61833	0.58418	1.8358	1.1539
5.0361	-1.2311	-2.9661	-0.75791	-0.046408	-0.11931	-1.4437	0.55845	0.3529	1.5335	-2.3429	-0.81788	1.6912	-1.8957	1.8054	1.126	0.6	-0.11073	1.4293	-0.72035	0.30919	1.0732	0.030027	0.052426	0.66452	-3.4254	0.86144	-0.092459	0.71818	-0.3444	-0.069419	0.16962	0.67728	-0.50279	-1.027	0.72002	-0.29428	0.65518	1.3022	0.72138	-0.32734	-0.98307	0.29336	-0.58892	-0.49829	-0.52325	-0.16906	0.90123	-1.2145	1.0698
7.0734	-2.9134	-1.4401	1.7034	-0.12046	2.2383	0.77045	2.5687	-1.0159	1.4879	-2.7864	-2.7364	-0.52654	-2.3734	3.883	2.0596	0.10687	-0.33961	0.83395	0.699	0.44553	-2.0222	-0.9017	-0.96154	-0.29383	-1.4634	0.20565	-1.8867	1.4713	-1.8542	0.3537	0.83546	-0.01437	-0.47855	0.028389	-0.64829	-0.82043	0.65887	0.15795	-1.5274	1.0086	-0.95076	-0.68179	1.0875	-0.73006	0.54103	0.0034798	0.93308	-0.40764	0.60501
-3.5934	-0.44194	-0.61216	3.3856	-3.9136	-0.42347	0.3943	0.84713	0.40765	0.2901	0.086287	0.70022	-0.18912	0.26297	0.84038	-0.33196	-0.17821	-0.89355	0.94182	0.10064	0.12746	0.24056	-0.33985	-0.15496	0.67086	-0.24122	-0.038937	0.39398	0.20125	0.44611	-0.22136	0.32963	-0.060502	0.24172	0.22103	-0.41182	-0.63748	-0.5601	-0.44082	-0.27865	0.13342	-0.46331	0.048065	0.31206	-0.18764	0.65694	0.82297	-0.14265	-0.037227	-0.059932
10.46	-1.8111	-3.9306	-1.0141	2.2468	-0.48434	-0.56836	-0.62053	1.6043	-2.1373	-1.1689	3.2828	-1.4703	0.22529	-0.41836	3.1796	0.39259	2.9818	0.050087	0.84652	-2.4715	-0.11564	0.42492	-0.1005	-1.7455	2.6595	1.5903	0.75998	-0.4852	-1.47	1.8148	-1.0814	1.8768	0.43803	0.768	-2.396	-1.8355	-1.5247	-0.25146	-1.0546	-0.12156	0.43281	0.85046	1.2987	0.55143	2.6002	0.45623	1.1889	-0.40458	-0.25472
8.0821	-1.6804	3.7398	-1.3268	1.7028	2.7776	1.3372	-2.0025	-1.9588	-1.2274	-0.30451	-0.76239	-2.6349	-1.8868	-0.59516	1.5412	0.385	-0.69041	2.0545	0.037838	-0.22326	-0.91608	1.0489	-1.201	-0.12384	-0.38932	-1.2597	0.60203	0.53868	-0.16857	-1.0355	-1.6514	-0.47834	0.16588	-0.84057	0.69339	-0.77178	-0.23528	0.85191	-0.96156	-1.4414	-0.72677	-0.88649	-0.2864	-0.43564	-0.36085	1.6803	1.0644	0.34761	-1.5407
3.4243	-3.0686	0.58692	2.5705	2.2108	-0.5804	0.12865	2.1573	-0.77205	-0.19489	-2.724	-1.6477	0.24446	-2.5896	1.5968	1.6037	0.42331	-1.2636	1.1142	-0.38702	0.3708	-1.2546	0.87544	1.3803	0.06466	-0.17399	-0.21164	-1.1123	1.4458	0.28641	-0.76257	-1.5958	1.0599	0.78426	-0.51415	-0.34829	-0.28976	0.81402	1.2017	-0.17551	-0.22386	-0.05792	0.79737	-0.10225	-0.31255	-0.26361	-0.16634	0.84127	0.96342	0.42972
-3.6048	1.085	0.77926	0.63492	-2.6831	-1.136	-0.18228	0.49976	-0.91957	-0.19197	-0.24401	0.16414	0.45381	0.068648	-0.29041	0.25545	0.15783	-0.82785	0.64693	0.91363	-0.89511	1.3311	0.17353	-0.30181	-0.72815	0.73033	-0.46746	0.48787	0.64843	-0.13496	-0.44186	0.14971	-0.31561	0.096575	-0.43634	-0.61833	-1.1502	0.022194	-0.38234	-0.42444	0.18397	-0.020208	0.69738	-0.028928	0.19663	-0.16464	0.0065506	0.28948	0.48292	0.64326
2.4953	0.55275	3.4781	0.30422	1.4881	-0.94541	-1.2074	-0.72812	-0.025718	1.2638	-1.6268	-0.92891	0.6046	0.033657	-1.8719	0.92069	0.18087	1.6136	0.9782	0.025368	-1.0347	-1.7308	-1.197	-0.028796	1.538	-1.3219	-0.050701	-0.68277	-1.3782	-0.76966	0.37624	-1.4729	0.66745	-0.29576	-0.11976	0.20695	0.46776	0.11213	-0.16395	-0.80667	0.16529	-0.061335	0.61203	-0.21539	0.79406	-1.3318	0.10483	-0.24836	-0.070254	0.53645
3.9818	0.73259	-1.2386	-0.67122	-0.94982	1.0099	0.72598	-0.97148	-1.2502	-2.1034	0.34823	1.5909	0.83057	-0.33598	1.6935	-0.060421	0.0082125	-2.9909	-0.016269	0.60271	-1.0686	-1.3678	-0.45121	0.59427	-0.088407	-0.56122	0.94807	-0.35974	-1.5867	0.57882	1.204	1.3754	-0.87426	0.097054	2.6915	-0.21681	-0.78802	-0.1905	1.5115	1.5632	-0.73199	0.1888	-1.0146	0.74959	0.15625	0.79049	-0.5266	0.75135	0.70281	-1.1981
6.6197	4.3619	-0.78159	-2.4419	-1.4816	2.3624	2.9193	-1.5025	-1.9989	-1.6707	-1.9919	1.297	1.9419	-0.26534	0.68536	0.62754	-1.1748	-2.696	0.25705	0.30661	-1.2237	-2.1059	1.1516	0.8266	-1.6627	-0.59832	0.86138	0.54054	-1.2761	2.646	1.8077	0.44293	-0.46759	2.532	2.1397	0.10164	-0.80849	-1.7035	-0.78112	-0.31137	-0.12091	-0.79993	-0.091913	-1.8792	-1.2851	0.90257	-0.78536	-0.26018	-0.076955	0.1232
-4.8705	2.0068	0.07144	1.3986	-0.21857	-0.17354	0.57883	-0.38523	-0.243	-0.32984	0.42511	0.42222	-0.07262	0.005117	-0.20824	0.94874	-0.034008	-0.22956	-0.17619	-0.76362	0.67517	-0.698	-0.53369	-0.16892	-0.55271	-0.031318	0.23921	-0.22745	-0.018492	0.53319	0.13258	-0.54824	0.056234	0.71468	0.57405	0.12441	0.72033	-0.53898	-0.56252	0.030412	0.20974	-0.5687	0.21092	-0.083439	-0.10031	0.53292	-0.26698	-0.17302	-0.18976	-0.54714
0.93922	-1.4796	1.3113	-3.3394	-1.0678	-0.23998	-0.43702	0.34652	-1.1762	0.21655	1.0223	0.333	-0.31687	-0.011259	-0.57395	-1.4703	-2.1966	0.36328	-0.20449	0.31843	0.84157	-1.1409	0.51297	-0.16077	-0.20325	-0.38007	1.8472	-0.14683	0.14701	0.45858	0.10129	-0.97767	0.22078	0.18885	-0.21076	-0.45527	0.036888	-0.24012	0.23199	-1.5973	-0.95394	1.5648	-0.85549	-1.0623	-0.03064	0.65089	-0.4382	-0.0036973	0.50889	-1.5784
0.21712	-2.094	0.23144	-2.295	-0.78179	-2.0482	0.97963	0.20752	0.23254	-0.33489	-0.15893	-1.2195	1.3722	-0.80118	-0.34796	-1.5311	-0.37475	1.216	-0.75491	1.281	0.64139	-0.99497	-0.13112	-0.65316	-1.1051	-0.074553	-0.02624	-1.8027	0.19644	0.47635	-0.78391	-1.1971	-0.11698	-0.72093	1.0891	-0.18788	0.10017	-0.095891	0.21373	0.44937	-0.11249	0.24692	-0.63004	-0.080062	0.29362	0.53117	0.36569	0.30803	0.52333	0.45382
4.4866	-0.74499	4.2434	-0.39216	1.6835	0.65496	1.9238	-3.0006	1.0666	-0.54781	-0.25562	-0.093612	0.7495	-0.87455	-1.7002	-2.4156	-1.376	-0.021841	1.6028	0.85963	2.0353	-0.41236	0.059621	-0.27085	-0.38365	-0.86848	0.55533	-0.76209	0.97393	-1.4892	0.089267	-0.17656	-1.124	1.0766	-0.14318	0.60399	-0.29653	-0.46624	-0.21544	0.87703	-0.14634	0.32798	-0.53897	-0.36299	-0.53621	0.75787	0.14034	0.33962	0.4216	-0.010607
-4.6243	-0.042035	1.4317	0.83926	-2.7914	-1.2855	0.86394	0.7305	-0.046772	-0.43627	0.49576	-0.0305	0.70099	0.92558	0.50311	0.017459	0.83185	-0.57073	0.66314	-0.11508	0.92156	-0.16649	-0.13286	-0.20331	0.15423	-0.33014	-0.23689	-0.60029	0.15675	-0.028602	-0.5852	-0.25447	0.23211	-0.28782	-0.22982	-0.30055	-0.53767	0.20944	-0.50163	-0.31183	-0.03971	-0.22335	-0.084217	0.026429	0.10984	-0.070845	-0.29034	-0.21813	0.11432	0.095319
4.1196	-3.0235	-1.3467	4.9048	2.2459	-0.16824	0.33428	0.70152	0.33185	1.0484	-0.11187	1.0333	-0.48023	0.7054	0.073492	0.70796	-0.66717	-1.925	-1.4913	-0.50934	-0.74012	-2.0532	-0.842	-1.111	-0.436	-0.43313	-0.59127	0.31594	-0.21757	-1.9869	-0.36231	1.1332	0.077748	-1.0862	1.1862	0.19807	0.073053	0.90378	-0.19141	-0.57482	0.18891	-0.44189	0.0059917	-0.39369	0.76559	-0.40164	0.43613	-0.27584	0.2847	-0.45281
6.764	-2.0178	2.1949	1.1584	0.43877	3.471	4.3236	-0.22939	2.5645	2.3004	0.86157	2.5351	0.31918	1.096	-0.091132	-0.9101	2.3718	-1.218	0.14094	-0.43174	-1.6547	0.20552	-0.85521	-1.7293	-1.0777	-1.8712	0.66998	-0.32588	1.4969	-2.2995	-0.7441	-0.89033	0.030471	-0.025717	1.474	-1.4277	0.93618	-1.0488	0.0094497	-1.9405	0.29305	0.80123	1.5811	-0.68421	0.64108	0.53885	-0.67213	0.17893	0.99201	0.0713
4.1131	-4.4995	-2.5272	1.4285	0.33622	-0.83271	2.2869	1.2043	1.0583	0.18897	-0.12654	1.6477	0.91204	0.34513	-1.7678	-2.0133	0.28748	-2.6619	-0.89298	-1.3409	0.92688	1.6261	-1.1833	-1.7859	0.33387	-0.93547	0.017295	0.44007	0.54517	-1.6138	-0.39035	-1.1869	-0.52166	0.97199	-0.076559	0.088337	0.091726	0.017899	-0.2965	-1.141	0.67528	0.19768	1.3286	-0.22303	-0.90043	-0.45408	0.30586	0.9259	-0.73197	-1.4335
-5.006	-1.3646	2.0251	2.084	-2.0414	-0.25216	1.0043	0.42084	0.029607	0.39727	0.2828	0.71733	0.45547	0.58958	0.3393	0.25434	-0.025703	-1.0938	0.81591	0.26301	-0.11355	0.60088	-0.45207	-0.17857	0.075372	-0.30218	-0.0038893	-0.14578	-0.013617	-0.72782	-0.15217	0.099556	0.45601	-0.36684	-0.0651	0.24273	-0.32738	0.18604	-0.52368	0.11296	0.091898	-0.11385	0.088326	-0.1658	0.21835	0.079811	0.24272	0.32204	0.62179	-0.11665
4.0288	-4.014	2.4944	-1.5242	0.31802	1.7551	-0.48936	1.0728	-0.85237	-0.0053425	-1.0234	1.8827	0.67389	1.3138	-2.14	-0.96769	1.2725	-1.7802	-0.55052	0.073545	1.1943	2.2042	-0.81384	-1.9713	-1.6687	0.64259	-0.48336	0.93065	0.16152	-0.38608	-1.0809	-0.069622	0.47174	-0.35963	0.2634	0.73808	-1.6942	-1.6319	0.2167	-0.8088	-0.72738	0.25142	1.0254	-0.46816	-0.2935	0.32545	-0.16683	-0.18662	-0.35715	0.6023
12.891	-1.9356	-1.1971	0.15177	3.0674	2.2868	2.3595	-2.9957	-0.088331	0.2898	4.2608	-0.63726	-0.74384	-1.9609	-0.76893	-0.85267	2.6278	-0.8591	1.0142	0.97566	1.2971	-1.9216	-1.4467	1.0435	0.18035	1.9413	1.4205	-1.0355	0.09918	1.7384	1.7796	-0.47698	-0.39412	1.343	-1.4791	0.98397	-0.1185	2.6641	-1.9416	-0.68768	0.71984	-0.11364	0.48316	0.61456	-0.069071	-1.0095	1.1321	-0.93442	-0.26361	-0.97585
11.118	-3.4545	-4.8767	-1.4653	-1.2415	2.1271	1.0546	-2.018	1.9854	-0.081105	1.8035	2.0096	-2.1553	-2.0399	-1.7933	-0.086348	2.7765	-1.2318	0.66701	0.42294	2.3128	-0.066725	-0.83286	-0.14805	0.99398	2.4813	1.8507	1.1061	0.039289	-0.32512	1.6453	0.89058	-0.75577	0.96151	-0.034221	0.63393	0.73416	-0.0053213	-1.0274	-3.0271	0.41888	0.31594	0.86493	0.46276	-0.99088	0.96483	-0.44493	1.6562	0.94698	0.93647
-1.099	0.52349	2.1672	3.0324	-0.23353	-0.12733	0.0067332	0.10208	-0.015296	0.48518	0.42096	0.38406	0.11855	0.52314	0.34005	-0.26466	0.37734	-0.23816	1.1244	-0.22264	-0.43347	-0.53777	-0.24714	-0.2218	0.40003	0.013221	-0.12889	0.17743	-0.036703	-0.20742	-0.27326	0.067067	-0.46495	0.13419	0.13807	0.5336	0.25559	-0.14969	-0.36648	0.27085	-0.34852	0.062391	0.41301	0.0090726	0.15405	0.14118	0.9669	0.16126	0.010097	-0.19913
3.4305	1.9433	-2.198	3.2985	3.7662	-3.4605	-1.1043	-0.36211	1.5424	-1.4255	0.58231	-0.091023	0.59124	-0.65236	-1.9227	0.54415	0.68848	0.27258	1.2478	-0.24674	-0.99289	1.32	-1.2752	-0.32552	-0.8332	-1.9641	-0.21112	-2.0967	-1.1439	0.3877	-0.41251	-1.354	-0.26698	-0.48108	-0.46875	-0.54167	-2.64	-2.0041	2.2859	1.4687	1.3689	1.5057	1.281	-0.50402	-0.088988	1.4266	0.056988	-0.80642	0.47004	-0.47194
4.7745	1.0476	-2.3044	5.6403	4.6969	-2.9342	-2.8105	-1.4188	0.76608	-0.85784	0.11499	0.70565	1.701	-1.0371	-0.697	-0.27946	-0.25835	-0.26997	1.9105	0.12551	-0.46159	1.8285	-2.4445	-0.59589	-0.082985	-0.6032	0.046115	-0.88547	-1.73	-1.2023	1.3207	-1.2072	-1.8851	-0.74262	-0.30044	-1.1759	0.20981	-1.235	1.5809	0.49175	-1.1277	0.88857	0.093766	0.55164	-1.1161	0.48838	0.32595	0.89466	-0.32776	-1.0834
6.0192	1.2764	0.10346	5.2039	5.3901	-0.37553	-1.6988	-2.4019	0.45358	0.50731	1.3585	0.60307	1.7924	-0.194	0.052078	-0.71354	0.72989	0.096096	2.4782	-0.1576	0.60585	-0.13246	-0.35121	-0.02846	0.26202	-0.36361	-0.086609	-1.5386	-0.52375	-1.0685	1.7686	0.94805	-1.44	0.34447	-0.09148	0.74322	-0.63754	0.63769	-1.6241	1.376	-0.11033	-0.30506	0.86737	0.42352	0.14354	-0.12432	0.24216	1.5671	0.36277	-0.10236
-4.8659	0.034346	0.98548	1.0879	-2.5121	0.055404	0.15961	-0.42509	-0.18109	0.22295	-0.50496	0.47896	0.31441	0.45428	0.7739	-0.79313	0.38709	-0.41058	1.3282	0.5166	-0.30665	0.27514	-0.11554	-0.50319	1.5742	0.15152	-0.37833	0.053648	-0.22002	-0.26897	-0.45564	0.37394	0.2916	-0.17014	-0.25088	0.003241	-0.64884	-0.30707	-0.20628	0.69596	-0.34536	0.098763	0.14537	-0.4445	0.42216	-0.22362	0.66405	0.2468	0.12995	-0.05935
-10.822	0.79301	-1.2781	-0.32299	1.2844	1.1167	0.36678	0.26543	-0.14277	-0.18473	0.24906	0.13701	-0.044133	-0.15114	-0.0011036	-0.10297	-0.14772	-0.10315	0.18586	0.0034424	0.16782	-0.10035	0.071364	0.098307	-0.53592	-0.10845	0.048941	0.3192	0.14552	-0.010145	0.090083	-0.065835	-0.12907	-0.00029383	-0.1079	0.19903	0.3254	-0.069049	-0.018842	-0.019453	0.10987	0.010139	0.1949	0.15548	0.22344	-0.056431	-0.06172	0.091627	-0.099963	0.1293
-10.83	0.88939	-1.3298	-0.31613	1.2475	1.1372	-0.0025149	0.35245	-0.28943	0.021245	0.31881	0.099223	-0.17278	-0.11012	0.014523	0.060803	-0.17327	-0.072952	0.34693	-0.21727	0.063721	-0.059715	0.10355	0.1349	-0.58867	0.010981	-0.027061	0.34451	-0.0056713	-0.0034966	-0.055198	0.10469	-0.093045	-0.098023	-0.1018	0.30242	0.069844	-0.10579	0.011181	-0.12596	0.043057	0.096697	0.087153	0.11109	0.26229	-0.043955	-0.018674	0.16746	-0.11379	0.21565
-10.81	0.87784	-1.1491	-0.36838	1.3605	1.1875	0.14315	0.27003	-0.0051077	0.30774	-0.056434	-0.0080915	0.0044095	-0.13833	-0.15833	0.17232	-0.31575	-0.12734	-0.083257	-0.30589	0.026173	-0.042307	-0.026426	-0.014386	-0.29199	0.068038	0.11216	0.14308	0.17283	0.041901	0.021148	0.01075	0.005672	-0.0023044	-0.19944	0.093504	-0.030081	-0.017612	-0.0081156	-0.084625	-0.030259	-0.15752	-0.041965	-0.048619	0.094088	0.1611	0.033335	0.076923	0.0010113	0.088092
-10.821	0.43818	-0.62834	-0.046441	0.74679	0.18292	0.1783	-0.083594	0.15493	0.5232	0.022131	0.061222	0.17021	-0.01826	-0.050149	0.35999	-0.10333	-0.3274	-0.13747	-0.29785	0.11589	-0.13531	-0.035796	-0.056926	-0.30253	0.085358	0.11959	0.18035	0.13548	-0.20247	0.053802	-0.031721	-0.16993	-0.054545	-0.24246	0.072748	-0.15189	0.12098	-0.058144	0.09178	-0.050511	0.19968	0.029091	-0.19518	0.017206	0.15055	-0.027682	0.089234	0.063681	0.10673
0.87404	-2.4799	1.0155	-4.3237	-0.5116	-0.56753	0.43252	0.34087	-1.5082	1.0825	-1.5844	4.0947	0.10741	-0.84717	0.78603	-1.6817	-0.36931	0.38935	-1.0067	1.1807	1.773	-1.5013	1.251	-0.47867	-0.22296	1.7561	0.62022	-0.7995	0.65452	-0.20221	-1.4656	1.0104	0.29716	0.23604	-0.55041	-0.38332	0.67787	0.82351	-0.043554	0.97309	-0.20003	-0.95685	-0.34712	0.39979	-0.64581	0.48677	-0.28666	0.20786	0.46091	-0.71932
0.18204	-2.8682	-0.85404	-2.7843	-0.75253	-1.2128	-0.82158	0.53098	-0.64022	1.1719	-1.8373	2.2989	0.043681	-0.75319	0.22263	-0.43161	0.4817	0.77311	-0.63369	-0.2302	-0.13143	-0.65648	0.47221	-1.012	-0.059112	-0.026616	1.6241	-0.23175	0.15858	-0.59582	-2.2131	0.85109	0.77692	0.53312	-0.85078	-0.38458	-0.067635	0.091061	0.10496	-0.33386	0.22055	0.31195	-1.1194	-0.57655	-0.231	0.012215	-0.91076	0.29342	0.13427	0.18082
1.9881	-0.70444	0.040955	-1.9911	0.7295	-0.38628	0.080683	-0.409	-0.15085	1.2962	-0.83155	1.7442	-1.0674	0.58406	0.88985	-0.21999	1.276	-0.24792	-1.2249	-0.72821	-0.61464	-1.6667	1.4624	0.22822	-0.17215	-0.57477	0.56985	-0.20128	0.71262	-0.10712	0.15802	1.1031	-0.28942	0.48667	-0.32081	0.36897	-0.42913	0.19597	-1.5926	0.19878	0.034071	0.98973	-0.40123	-0.6031	0.77624	-1.3279	-0.13294	0.1714	0.47682	0.19593
-1.5136	3.0551	0.2697	0.63257	-0.96389	-3.1723	1.1856	0.36609	-0.067639	-0.22687	0.28296	-0.17965	-0.99364	0.57488	0.5336	-0.37741	0.47886	-0.56308	0.01899	0.6927	0.85802	-0.25199	0.27281	-0.12216	0.73234	-0.83446	-0.25976	-0.42968	0.10339	0.21302	0.084074	-0.19619	-0.050794	0.65885	0.11191	-1.3444	0.83436	-0.37079	-0.25811	0.17474	-0.08375	-0.11335	0.29214	0.20538	-0.52566	-0.32975	0.18911	0.13096	-0.28935	-0.070777
6.3878	-3.1647	2.4075	1.3105	1.6525	1.5168	2.3578	-0.083788	-0.87451	-1.3103	-1.2027	0.92155	2.8109	1.5138	-1.5543	-0.23391	-1.3921	-0.46195	1.5728	0.12968	-0.010094	-1.0367	0.33239	-0.51283	-1.1927	-0.45685	-1.4536	-1.0481	0.064148	-1.0392	-0.503	-0.55832	-1.8801	-1.2023	-1.3675	-1.0939	0.11261	0.24576	-0.77071	-1.3144	-1.2648	-1.234	-0.48414	-0.26515	-0.68937	-0.82605	0.86433	-0.17066	-1.0259	0.23634
4.5078	-1.6497	-0.70591	0.74598	0.25237	-1.6516	3.1814	2.7109	1.838	-0.69576	-1.2014	-0.12715	-0.03024	3.609	-0.18642	-1.3878	-0.54396	0.033911	-0.72641	-0.16781	0.46261	0.38042	-0.43948	-0.13695	-1.3269	0.51865	0.51738	-0.10263	0.45641	-0.76099	-1.3776	-0.37964	-1.2661	0.39959	1.93	-1.7955	-0.44868	0.032193	0.085282	-1.1682	0.014501	-0.89794	0.5397	0.84627	-0.060593	0.26622	0.93423	0.027685	-0.028175	0.78349
6.0468	-2.3602	5.5515	0.12536	1.8923	3.0227	2.1253	-1.4323	-2.6178	0.43075	-0.32554	0.96554	-0.64472	0.4247	-1.2701	-0.65086	-0.77808	1.5566	2.812	1.159	0.19929	-0.47584	-1.4341	-0.02842	-0.99701	0.59783	0.94412	0.86111	-0.17159	-1.0268	0.039338	0.34268	-1.3369	0.63462	-1.0489	-0.36576	-0.014842	-0.72251	-0.46049	1.0142	-1.5336	0.63858	0.4505	0.032962	-1.3053	0.32025	-0.48411	-0.022711	0.57399	0.32225
-2.7809	-0.39671	1.8279	1.1487	-1.9446	-1.0801	0.3923	0.68841	-1.4978	-0.16002	0.39978	0.54024	-0.3942	0.087112	0.5129	0.14755	0.14255	-0.56356	1.0682	-0.14639	-0.42861	-0.95122	0.58871	0.010189	0.09704	0.15497	0.18814	-0.60648	-0.51185	-0.24361	0.51637	-0.92031	0.74488	-0.21801	-0.79819	-0.42202	-0.70428	0.47245	-0.046008	0.17512	-0.036702	-0.19127	-0.84187	0.22223	0.34697	-0.53443	0.49115	0.1131	-0.25898	0.16767
8.2261	-1.098	-1.7379	-1.2992	-2.3741	2.2735	-1.601	-2.1437	-2.6815	-1.6539	-0.28882	-3.1787	-0.53817	1.1667	0.097075	-1.1884	-0.35185	1.2641	-2.026	-2.6458	-0.23183	1.5802	-1.2268	0.44858	-1.6399	-0.6468	0.56087	-0.82185	-0.77624	2.0574	0.45351	-2.5162	-2.1435	-1.1786	-0.79948	-2.15	-0.29781	0.53354	-0.46156	0.4473	1.4452	0.97083	-0.049495	-0.74024	-0.8814	-0.010781	0.14761	0.76332	0.27402	0.09167
8.2848	2.8148	-0.021831	-3.4279	-2.9255	1.6548	-2.611	-1.8914	1.9694	-1.6988	-0.18923	-1.4005	-0.69369	-0.078846	2.3667	-1.7512	0.73097	0.96855	-0.92925	-4.2552	2.4233	-0.46084	-1.5194	1.1988	-0.016105	-1.4289	1.1097	-0.39664	-0.55706	0.18904	-0.61432	-0.79817	-2.2694	-1.6205	1.6247	0.53216	-0.51935	1.1016	-1.6754	-0.46859	2.2059	0.20894	-0.93053	0.16931	0.75551	1.4058	1.2042	-0.70593	-0.21898	0.36126
4.1852	-2.0064	0.318	0.98431	-0.95481	1.4627	-1.826	-2.0918	0.092792	-1.5428	-1.8382	-0.17299	1.061	-1.2808	1.8624	-0.1735	0.61806	1.3389	-0.66742	-0.74496	-0.23622	1.2323	-0.029119	0.94973	-1.1923	0.083167	0.46425	-0.5127	1.0525	0.40036	1.5975	1.3472	-0.22252	-0.63893	-0.44503	0.21107	-0.028303	0.81383	1.0537	-1.688	1.2671	0.84831	1.3107	-0.13759	0.40896	1.361	-0.90033	0.19803	0.065786	-1.5187
-5.259	-0.82516	0.10305	1.4472	-2.3558	-0.4797	0.015122	-1.066	-0.43592	-0.75809	0.22861	0.34834	-0.52233	1.0176	1.8255	-0.56567	0.36274	0.72644	-0.93124	0.48532	-1.435	1.1396	0.10117	0.13263	2.8615	0.46691	-0.95423	-0.70382	0.96541	0.28177	-0.35618	0.3419	-0.23317	0.66475	-0.28968	0.25185	-0.22445	0.16539	0.73872	-0.30402	-0.16932	-0.42048	-0.09573	-0.25163	0.42729	0.41347	0.43176	-0.42329	-0.040768	-0.6404
3.2655	-1.9257	1.5467	1.9694	-0.74241	1.2315	-0.0087864	1.2184	0.7062	1.1024	-0.13302	-0.42699	-0.65155	-0.81364	0.2622	1.1637	1.1209	-0.075703	0.11681	0.20291	2.1028	-0.099848	1.5426	0.12148	0.28007	-1.3361	-0.35006	0.69664	0.79906	1.1839	0.58565	1.3031	-1.5233	-0.43152	0.54282	-0.055263	-1.3578	-1.8634	0.31699	-0.17553	-0.062123	0.40258	0.80774	-1.0529	1.3343	-1.9049	-0.31851	0.69142	-0.44717	-0.090397
7.0729	-0.55926	2.2463	6.0723	2.8692	2.2528	-0.42842	0.87226	-0.41502	1.4289	0.85034	0.00071522	-0.53506	2.3367	-1.296	-1.0473	1.0352	0.25466	-0.49243	-1.0186	3.2433	-0.22524	0.1089	-0.44128	0.47954	1.3071	-0.1815	0.46635	0.15111	0.71552	0.78851	-0.076578	-0.19079	-0.42076	-0.40201	-0.88777	0.39068	-1.1735	1.1421	-0.10603	0.40512	0.88232	-0.43496	-0.027806	0.95517	-0.32405	-1.6655	-0.021869	-1.5977	0.22334
2.7172	-1.1189	2.115	2.2143	-0.42977	2.0935	-1.8728	0.06819	0.010537	0.71563	-1.225	-1.8779	-0.47854	0.21298	-0.77168	1.4913	1.5148	-0.88975	-1.321	0.48051	0.96317	0.39398	0.53798	0.42662	-0.96203	0.42007	-0.25929	0.4477	1.339	-0.3757	0.22624	1.178	0.27068	0.19875	0.47423	0.34525	-0.7899	-0.85823	-0.38363	0.4749	0.19476	0.79772	-0.79549	0.48152	0.27064	0.31688	-0.0292	-0.27113	-0.9468	-0.18565
-3.7547	0.81807	1.2906	3.414	0.44146	-2.2813	-0.939	-0.59747	0.47558	-0.28023	-0.086199	-0.44007	-0.055095	0.078089	-0.051356	0.71211	0.86213	0.3318	-0.15522	-0.41981	0.94442	-0.50644	-0.037971	-0.19617	-0.43405	0.3155	-0.032724	-0.03588	-0.21767	0.13637	-0.072971	0.057147	-0.41319	-0.13596	0.55778	0.44565	0.34469	-0.58844	0.023138	0.4064	-0.37055	-0.015279	0.65106	-0.28087	0.2823	0.35126	0.094883	-0.18874	0.343	-0.32579
-10.818	0.77007	-1.0887	-0.25075	1.3745	0.99247	0.44914	0.38195	0.23588	-0.31354	-0.20875	-0.038111	0.17783	-0.2021	-0.29023	-0.43162	-0.050537	0.027788	0.23334	0.19641	-0.12607	-0.04093	0.00075505	-0.064088	-0.18206	-0.17145	0.10313	0.0088358	-0.066252	-0.19876	0.025629	-0.2995	-0.058307	-0.2212	0.27621	-0.1225	0.099039	0.14872	-0.038859	0.1546	0.10499	-0.063288	0.19154	0.10847	-0.048168	-0.113	-0.083667	0.0035547	0.041351	-0.091131
-10.926	0.84144	-1.1829	-0.27516	1.4733	1.2954	0.33347	0.66021	-0.01487	-0.96857	-0.29569	0.11194	0.1087	-0.10083	-0.10031	-1.1295	0.17102	0.33515	0.55569	0.41568	-0.39754	0.27315	0.0085864	0.087762	0.71501	-0.31143	-0.061893	-0.38206	-0.44976	-0.31359	-0.34872	0.15406	-0.017854	-0.071657	0.62357	-0.42545	-0.43095	0.3311	-0.10025	0.15501	-0.12662	0.50793	-0.055501	-0.12139	-0.033847	-0.2569	-0.023687	0.16657	0.29441	-0.084618
-10.995	0.62869	-1.0299	-0.59209	1.7236	1.5976	0.52356	0.39211	-0.033353	-0.74544	-0.71742	0.19786	0.16432	0.21855	-0.094416	-1.0376	0.34974	0.51791	-0.026434	0.39256	-0.042576	0.88943	-0.25599	0.15148	2.5119	-0.24108	-0.18063	-1.1655	-0.52905	0.012749	-0.55667	1.0145	0.60647	0.58122	0.47685	-1.0229	-1.0035	0.59591	-0.14617	-0.091588	-0.51458	0.67335	-0.57251	-0.41601	-0.10103	-0.08212	0.30198	0.34123	0.66447	-0.28338
2.6443	0.96644	2.0268	-4.501	-0.33742	-0.44015	1.1984	0.70432	0.063309	-0.164	2.5691	-0.09428	0.7066	1.808	0.2628	-0.97605	-0.44783	0.21736	-0.49033	-0.41406	1.902	1.2908	1.965	-1.5842	-0.79823	-0.14298	-0.27078	0.19031	0.031456	0.079796	-0.099934	-0.66164	0.2884	-0.97429	1.0805	0.99078	-1.579	0.039941	0.0015663	0.70745	0.53448	0.80467	-0.44812	1.1691	-0.27866	-0.39538	0.10651	-0.33942	-0.040395	0.68469
3.0178	-0.61604	2.2456	-2.3931	-0.28835	-0.53929	1.211	-0.87324	0.10567	-1.0912	0.47719	-1.9897	1.3873	0.10263	-0.86349	-0.45271	0.24647	-0.61361	0.21761	0.83655	0.16996	0.44669	0.94036	-1.059	-1.5443	0.52847	-0.39884	0.40771	1.1664	-0.36186	-0.030973	1.1276	0.42034	0.51255	0.94345	0.83139	-0.95516	0.55993	-0.48531	-0.26811	1.3478	-0.2793	-0.22525	0.31891	-0.9218	-1.0827	0.92017	-1.4455	-0.41527	0.29669
4.8141	0.93153	0.0087937	-0.90499	0.96511	-1.2314	-0.34656	-1.5918	0.53816	-0.10157	-0.9352	-0.4904	2.6394	-2.2065	0.5872	-0.011407	0.46978	-1.6451	0.44928	-0.49619	-0.10709	1.937	-0.69058	0.37191	-1.6456	0.0923	0.25382	0.36711	0.6137	0.4999	0.67871	-0.44166	0.0807	0.029748	-1.7182	0.27919	0.26117	-0.58554	0.79561	-0.071901	-0.69447	0.58591	0.015308	0.34801	-0.68336	-0.045354	0.055319	-0.20573	-1.0552	-0.12189
-3.0626	0.82986	1.3584	0.049909	-3.0248	-0.33775	0.44145	-0.44971	0.078177	-0.3483	0.17195	0.28565	0.19931	-0.065581	0.44045	-0.30521	0.32796	-0.27076	1.0076	-0.20554	0.13437	0.62219	0.30029	-0.57347	0.16812	-0.074145	-0.70592	-0.40342	-0.41993	-0.45162	-0.34681	0.056841	0.65285	0.50815	-0.36831	-0.17865	0.20519	0.58392	0.10046	-0.30362	-0.11543	-0.22435	-0.030483	0.57563	0.24623	0.30668	-0.34467	0.21028	-0.010653	-0.16827
8.5577	4.8911	-2.257	-4.1508	2.4044	-2.0259	-2.1979	-1.0432	-0.81661	1.509	0.87422	0.78325	-0.13313	-0.55209	1.1123	0.38386	-0.70804	0.31359	0.53591	-0.040533	0.11257	0.94417	0.50374	-0.96322	-0.59713	1.3533	1.4934	0.34269	-3.108	-1.1144	-1.0312	0.52455	-0.30648	1.9926	-0.42435	-1.0667	0.30181	-0.39932	1.6898	0.069766	-0.063044	0.33641	-1.1256	-0.32123	1.1569	-0.48537	1.3012	-0.74816	0.049843	-1.5097
2.5786	-0.16608	-2.0785	-3.6687	-1.7529	-1.0159	-1.0554	-2.1734	0.79695	2.1035	2.7378	2.1396	0.56933	0.41872	0.91987	-1.0393	-1.421	1.4228	0.037391	0.18107	-0.14561	-0.071938	-0.58267	-0.23054	0.88966	0.36799	-1.1044	0.61212	-0.24965	-0.45092	-1.4194	-0.065134	-2.5972	1.903	1.3779	0.37669	0.33565	0.59656	1.1877	-0.45876	0.14875	0.28494	0.19365	-1.0441	0.33426	-0.12633	-0.29869	-0.42639	-0.89016	-0.29254
-1.4087	-0.48203	0.8837	0.063977	0.56687	-2.1742	0.38103	0.95504	-0.039281	1.0159	1.8519	0.69471	-0.45289	-1.2213	-0.41773	-0.542	-1.3845	0.30342	-0.50015	-1.6428	-0.83672	0.62272	0.66732	-0.21044	-0.159	1.0865	0.47818	0.24758	0.10451	0.41575	-0.28799	0.41393	-1.1346	-1.2741	0.59289	-0.0035361	0.19053	-0.27512	-0.0031786	0.37842	0.78127	0.88803	0.77317	1.2707	-1.0403	0.093705	0.19899	0.11387	0.10742	-0.56038
-7.2551	-0.69513	0.70552	0.81502	-1.8645	-1.6183	0.20161	0.2696	0.16936	0.16126	0.58595	0.405	0.065999	0.40266	0.63538	0.80546	-0.42875	-0.594	-0.25382	-0.68561	0.42669	-0.32992	-0.18539	0.0032667	-0.27159	0.25342	0.31897	0.082975	0.34659	-0.12653	0.060406	-0.28615	-0.014683	-0.50921	-0.5184	0.32194	-0.1122	0.19267	-0.11956	0.0087487	-0.11601	0.11785	-0.21952	0.48062	-0.089015	0.071777	-0.10861	0.081088	-0.148	0.08092
7.0364	2.5495	-0.67616	1.2086	-2.4684	2.8509	-2.4205	-1.4023	-3.2409	0.32316	-0.43332	-1.4514	1.9999	0.8761	-0.06247	0.099553	-0.22144	-0.33372	-0.75898	0.95164	-0.15152	1.608	0.01615	-0.55809	-1.1285	-0.47125	2.5038	0.89927	-1.062	1.2195	-0.35103	0.065902	1.185	-0.00010646	-0.14622	-1.0272	0.37285	-0.65581	-0.2233	0.3546	0.13307	-0.21397	0.33363	-0.076504	-1.0301	-0.93392	-0.18672	0.19767	-1.8102	-0.30648
10.408	4.6289	-1.2586	3.1064	-2.7367	5.7846	0.39695	0.51443	-2.9613	3.4775	0.14585	-0.11081	-1.2977	2.6988	-1.1789	0.34745	-1.3906	-1.8259	0.65603	1.0292	-0.11392	0.9794	-1.7293	0.19703	-1.3318	-0.8886	5.0664	-2.7206	-0.096496	1.9819	-2.4864	-0.34664	0.71622	0.49795	1.2996	0.86898	1.0026	-1.077	-0.088165	0.11501	0.36506	-0.42094	-1.1535	0.17489	1.2418	-0.8235	1.1461	0.062149	0.33853	0.66769
6.2112	3.5259	-0.47732	1.9472	-3.4806	2.8922	-2.5416	0.21051	-1.6858	2.2427	-0.22021	-0.50005	-1.5041	0.38376	-0.86124	0.1386	-1.6324	-0.57232	-1.0742	1.1423	0.089864	1.3769	0.94955	-0.12536	-0.33959	-0.96925	0.3258	-0.15471	-1.205	0.29757	-0.06329	-2.1271	1.2394	1.8539	1.5938	0.45241	-0.17543	-1.4012	-1.0773	-1.0269	-1.1469	-0.89073	-0.14902	0.2071	-0.43596	-0.073981	-0.083765	0.0080707	0.67602	0.44297
-2.5203	1.8804	2.7536	-0.66091	-0.50026	-1.1789	-0.68221	-0.16208	0.006254	-0.96912	0.25119	-0.50773	0.18683	0.017848	0.24543	0.1271	0.72015	0.45548	0.23323	-0.45474	0.36191	-0.17177	-0.60819	0.91566	-0.37449	0.44106	-0.25136	-0.081562	-0.36059	-0.018769	-0.56885	-0.28899	-0.011064	-0.65829	-0.092089	0.20591	-0.17177	0.55611	-0.060646	0.19615	0.50207	0.42249	0.19122	0.083873	-0.09257	0.02619	-0.94631	-0.2039	-0.15804	-0.15964
-10.852	0.66317	-1.1795	-0.38838	1.33	1.0953	0.21627	0.36117	0.019752	-0.019421	0.083563	0.021211	-0.10601	-0.11014	-0.32946	-0.009711	0.12099	-0.21992	-0.063026	0.15204	0.30466	0.0063925	-0.080771	-0.13621	-0.41711	-0.26751	0.128	0.033098	-0.065925	0.058849	0.15641	0.038244	0.27002	-0.12022	0.0012517	-0.014449	0.27747	0.0064102	-0.097566	-0.042091	0.042194	-0.080968	0.12725	0.12895	0.018128	-0.0050373	-0.061876	-0.13258	0.060114	-0.066453
-10.856	0.69261	-1.0086	-0.35495	1.4582	1.1068	0.57811	0.21622	0.17369	-0.12438	-0.29431	0.05464	0.070788	-0.20238	-0.26807	-0.095939	-0.21129	0.0027198	-0.11208	0.10332	0.054731	0.068819	-0.050689	-0.060074	-0.11733	-0.070801	0.20126	-0.11994	0.045027	0.035387	0.11027	-0.087431	0.17333	-0.19696	0.040229	-0.017193	0.1175	-0.0086375	-0.036002	-0.035405	0.098409	-0.21199	0.10856	0.10787	-0.047113	0.056834	-0.063244	-0.076909	0.069507	-0.1699
-10.958	0.80875	-1.0365	-0.19244	1.4109	1.1729	0.29652	0.46087	0.16267	0.095299	-0.20308	0.052865	0.1316	-0.37175	-0.38347	0.13665	-0.50033	-0.16807	-0.023833	-0.28309	-0.14807	-0.084658	0.017696	-0.32329	-0.48629	0.098963	0.25176	0.075669	0.10668	-0.094737	0.2241	-0.22518	-0.02889	-0.47848	0.23071	-0.089029	-0.13184	0.092158	-0.054211	0.11131	-0.0036377	-0.051756	0.04682	0.025206	-0.24614	0.10557	-0.037442	-0.037328	-0.0050886	-0.062137
-10.755	0.50058	-0.50923	0.121	0.65277	-0.032027	0.039296	0.10197	0.12887	0.61313	0.067076	-0.040714	0.087181	-0.21284	-0.17003	0.58923	-0.1983	-0.55842	0.15169	-0.5254	0.17725	-0.41264	0.084719	-0.058337	-1.266	0.13634	0.25445	0.46892	0.050703	-0.25989	0.16126	-0.16301	-0.17352	-0.4539	-0.32004	0.44624	-0.053228	-0.15196	-0.116	0.094942	0.014129	0.1696	0.14348	-0.17913	0.09363	0.19962	-0.090845	-0.037142	-0.038662	0.25789
1.3298	3.2338	2.7864	-3.2144	-2.0361	-0.40578	0.74994	0.15416	-0.97695	-1.2451	1.3841	0.56817	-0.9542	-0.55057	-1.8365	-1.3228	1.7713	1.0843	-0.01011	-0.020224	0.26191	0.54581	0.47412	-1.6842	1.5654	-1.0934	0.32019	-1.0821	-1.1428	-0.24464	0.97659	0.22777	-0.11843	-1.4046	0.77185	-1.408	-0.17711	-0.071698	-0.38121	0.73754	0.99514	0.094479	-0.26298	0.02607	-1.1126	-0.74074	-1.0511	0.50086	-0.28376	0.37941
-5.4946	-0.31341	0.15264	0.29857	-0.80748	-3.2288	1.351	-2.7077	1.0241	1.635	-0.97237	0.29471	0.6151	-0.28287	-0.8801	1.8222	-1.5333	0.28214	-0.25988	-1.7783	0.75497	0.18427	0.50075	0.66415	-0.73455	0.079004	0.38636	0.10293	-0.14414	0.15321	-0.079404	0.71308	-0.38515	0.5347	-0.46252	0.35419	-0.19001	0.20675	-0.22475	-0.73215	-0.48033	0.37139	-0.30943	0.2103	0.69452	0.39665	-0.10713	-0.049043	-0.39571	0.55723
-3.4288	0.032022	7.312	-1.9554	0.85628	-1.4956	4.2455	-6.8563	3.7165	8.1671	-3.5494	-1.9103	2.9486	0.012468	-3.1775	6.5009	-2.6915	-0.69552	-2.5663	-2.0251	0.86958	1.5904	-1.0753	-0.82474	3.8411	1.3438	-0.25298	-1.9023	-1.3995	1.3654	-0.14095	0.59393	0.10927	0.44682	1.6181	-1.4168	-1.1279	1.6145	-0.12174	-0.038917	-0.19975	0.064525	-0.085928	-0.67818	-0.94955	0.83603	0.5444	0.37175	0.21704	-0.39875
-7.7706	-1.0021	1.8618	0.19626	-1.608	-1.4512	0.020138	-0.32694	0.24786	0.42184	-0.049304	0.18801	0.7285	0.25729	0.24241	0.9795	-0.4411	-0.33481	-0.58074	-0.51873	0.3145	0.11866	-0.21546	-0.17965	0.76055	0.32303	0.3718	-0.30408	-0.058055	0.058915	0.0021537	0.22445	0.1589	0.24691	-0.10125	-0.38383	-0.75957	0.71173	-0.13729	0.0047789	-0.13914	0.78629	-0.092393	0.026936	-0.060675	-0.11329	0.20491	0.037913	0.31064	0.11879
-11.025	0.69926	-1.0713	-0.47691	1.6101	0.91701	0.41884	0.0099947	0.002774	-0.29807	-0.28244	-0.16139	-0.062952	-0.10431	-0.1983	0.14106	-0.1755	0.30127	0.39723	-0.10194	0.14641	0.33922	0.16343	0.33633	0.41252	-0.0020685	-0.14799	-0.14636	-0.57057	0.26268	-0.24104	0.58115	0.14622	-0.015871	0.35686	-0.025938	-0.1377	0.012523	-0.059203	-0.18821	-0.00082434	0.38222	-0.039822	0.054345	0.20824	-0.21805	0.019901	0.062082	0.019218	0.046483
-10.786	0.82009	-1.2596	-0.74215	1.4351	1.435	-0.45924	0.36047	-0.058498	-0.64148	0.25141	-0.0095249	-0.17634	0.29106	0.19667	-1.021	0.55392	0.43225	0.0066865	0.67459	-0.5665	0.15615	-0.05869	-0.19162	0.8342	-0.38213	-0.3252	-0.15949	0.16184	-0.16155	-0.16031	-0.18034	-0.18108	0.20567	0.21664	-0.27481	-0.084745	0.21406	0.14809	0.14695	-0.0091609	0.1842	-0.095511	-0.023558	-0.15036	-0.20695	-0.0038042	0.13228	0.053002	-0.13189
-10.81	0.81078	-1.2567	-0.58371	1.379	1.4547	-0.82239	0.46712	-0.16884	-0.57832	0.65572	0.038869	-0.35084	0.14687	0.080663	-0.77598	0.47906	0.19075	0.13695	0.5688	-0.62409	0.022286	0.0019622	-0.51459	0.19769	-0.38653	-0.23923	-0.18152	0.096756	-0.097318	0.09476	-0.30191	-0.11488	-0.31384	0.48621	-0.18535	0.039221	0.089611	0.078326	0.20391	0.13251	0.33854	0.0096376	0.11699	-0.32776	-0.22888	-0.11407	-0.10962	-0.064407	-0.16432
-10.784	0.46125	-0.76734	-0.16592	0.77003	0.29974	-0.042983	0.31775	-0.14696	-0.61219	0.15136	0.081093	-0.24509	0.012288	0.25732	-0.49421	0.34942	0.018562	0.098883	0.15229	0.026456	-0.2356	0.16221	0.18255	-0.46115	-0.1502	0.037237	0.12475	0.21186	-0.27054	0.032323	-0.047342	-0.035192	-0.10946	-0.4549	0.21849	0.04457	-0.26062	-0.088033	0.13799	-0.062502	0.15123	0.027704	-0.16235	0.13839	0.05426	-0.13451	-0.066506	0.031265	0.054965
-10.787	0.65222	-1.1908	-0.55454	1.3844	0.65747	0.38588	-0.092024	0.15136	-0.28551	-0.082209	-0.24127	-0.0077741	-0.078013	-0.10364	-0.13883	0.10936	0.21001	0.10919	0.34128	0.17609	-0.11834	0.11212	0.34133	-0.41704	-0.15914	-0.12973	0.30504	-0.12863	0.12156	-0.099124	-0.1616	-0.10428	0.14695	-0.10204	0.3354	0.65648	-0.23969	0.02948	-0.1238	0.31657	-0.21799	0.27643	0.28066	0.34131	-0.15776	-0.094565	-0.055239	-0.20827	0.051254
-10.81	0.62147	-1.1346	-0.65108	1.4085	0.73963	0.19864	0.030263	0.1368	-0.2591	-0.030101	-0.26346	-0.16554	-0.014569	-0.28448	-0.1623	0.35012	0.090139	0.032908	0.47225	0.29391	-0.010835	-0.011951	0.13548	-0.15594	-0.31433	-0.15948	0.030639	-0.24804	0.27514	0.022679	-0.037597	0.23244	-0.037116	0.080945	0.13796	0.57172	-0.16261	-0.016537	-0.10113	0.19392	-0.0932	0.23779	0.25083	0.11946	-0.1592	-0.10828	-0.22392	-0.033752	-0.072867
-10.837	0.67977	-0.88236	-0.6135	1.4098	1.2782	-0.41031	0.53668	0.31469	-0.033255	-0.39223	-0.35008	-0.046524	-0.10835	-0.46748	-0.34538	0.21543	0.019377	-0.10694	0.20559	-0.22879	-0.19449	-0.11281	-0.26259	-0.17109	-0.14633	0.052413	-0.14524	-0.072189	0.044492	0.13085	-0.24715	0.32532	-0.36184	0.07791	-0.02861	-0.029384	-0.15574	-0.019215	0.11508	0.020105	-0.1933	-0.076704	-0.075841	-0.25429	0.11435	-0.0051953	-0.19063	0.064512	-0.079354
-10.84	0.44561	-0.63382	-0.15222	0.79249	0.48784	-0.22318	0.53562	-0.072907	-0.63564	-0.12852	-0.0098528	-0.086637	0.073674	0.18132	-0.89727	0.60466	0.054514	0.32137	0.24959	-0.03092	-0.17992	0.087105	0.2114	0.018372	-0.22895	-0.083628	-0.00039192	-0.13652	-0.47949	-0.21027	0.18481	0.010343	0.16136	-0.266	-0.15044	-0.37193	0.012416	-0.12013	0.29548	-0.29244	0.50806	-0.18002	-0.37143	0.13419	0.0034959	-0.00019835	0.16416	0.19714	0.17897
7.5949	3.8906	0.2168	-4.0114	-2.1939	-0.0082114	-1.2455	3.6149	-2.1964	-0.89502	-0.99673	2.0071	-0.86617	-2.4153	-2.4264	1.8918	0.84512	-1.8197	-1.1011	0.69125	-1.7005	-1.2186	0.27433	0.7895	1.9273	1.0663	-0.27347	0.22855	-0.371	-0.32953	0.97419	0.41928	-0.99292	0.15047	-0.14727	0.34267	0.94028	1.294	0.44468	0.31389	0.15345	0.26735	-0.23619	-0.51812	0.77563	0.50306	1.0229	0.42998	-0.63352	-0.45045
6.6566	1.4857	1.4946	-3.0552	-3.1493	2.632	-1.9139	3.4841	2.117	-1.6458	0.27908	1.3772	-0.72834	-0.72631	-1.1846	2.441	0.21841	-1.3326	0.91107	-1.7668	2.1255	-3.543	-1.3526	1.157	2.4918	-0.26318	-0.87108	1.0284	1.1791	1.8831	-0.35773	0.21328	-0.76705	-1.347	-0.077174	0.20504	0.40364	-0.12541	0.47838	1.6413	-0.1228	-1.3351	-0.59857	-0.58376	1.0663	0.1785	-0.80144	0.57589	1.3029	-0.79051
8.0068	4.6846	2.0412	-1.3413	-0.33169	-1.3105	-0.72394	0.98125	1.0561	-1.9349	-1.8346	0.25591	-1.7892	-0.56763	-2.0396	1.6516	-0.42721	-0.42624	0.63273	-0.37184	-0.82569	-1.9	-0.39833	-0.028081	0.78734	-1.596	1.0897	0.10411	0.53943	0.71326	-0.55414	-0.78944	0.21454	0.019525	-1.0724	0.34817	0.41626	0.26273	-1.9278	-0.030724	0.15661	0.68019	-0.43494	-0.37999	1.054	-0.79275	-1.3119	-0.025349	0.21465	-0.65903
-2.7063	-0.56287	4.0327	0.72312	-2.9646	0.7934	1.3488	-1.2881	-0.26768	0.15585	0.3784	-0.10608	-0.094071	-0.12539	0.017665	0.30561	0.37889	-0.25609	1.1831	-0.26687	0.34978	-0.86683	0.29435	0.13626	-1.0081	-0.27172	-0.37461	-0.035087	-1.2105	-0.54319	0.4972	-0.39556	0.26196	0.047264	0.1231	-0.025136	1.0304	-0.43387	0.10109	-0.28169	0.27177	0.0071706	-0.010612	-0.61372	-0.44194	-0.49181	-0.058982	-0.31389	-0.32006	0.16551
-10.824	0.55624	-1.0375	-0.81549	1.4257	1.3282	-0.29818	0.39023	0.31681	0.025612	-0.052546	-0.13917	-0.23728	0.058939	-0.49041	-0.21226	0.48952	-0.2139	-0.72536	0.57855	0.19452	0.00026931	-0.23589	-0.53105	0.18066	-0.38852	0.071335	-0.29319	0.090729	0.18794	0.3794	-0.16007	0.53967	-0.073596	0.0092409	-0.43426	0.30621	0.088086	-0.073397	0.113	-0.032892	-0.22911	-0.13291	-0.0089649	-0.45359	0.16817	0.018766	-0.29438	0.15952	-0.27584
-10.725	0.64723	-1.0237	-0.85157	1.4451	1.3115	-0.59819	0.30368	0.29043	0.29105	-0.49546	-0.40529	-0.052013	0.25821	-0.21544	-0.346	0.44241	0.082851	-0.53719	0.30902	-0.097639	-0.13331	-0.31486	0.05494	0.37905	-0.029221	-0.10707	-0.087869	0.18656	0.12672	-0.068559	-0.017116	0.34979	0.34322	-0.56306	0.062817	-0.032969	-0.12852	0.11514	-0.097668	-0.082749	-0.54201	-0.2164	-0.23647	0.00015953	0.29339	0.16236	-0.024993	0.1146	0.033028
-10.836	0.70616	-1.2425	-0.5932	1.5018	1.2364	-0.12943	0.35102	-0.12326	-0.85549	-0.080724	-0.093089	-0.28553	0.068749	0.14932	-0.80811	0.36323	0.49344	0.11705	0.45142	-0.22217	0.036921	0.0045763	0.34265	0.34507	-0.20999	-0.1398	-0.14469	0.055474	0.086583	-0.17836	0.12283	0.17789	0.11041	-0.24133	0.16975	0.1188	-0.29003	0.035955	-0.12682	0.038904	-0.22725	-0.0086058	0.0067781	0.19155	-0.036592	-0.061487	-0.064702	0.020257	-0.070455
-10.774	0.44358	-0.71225	-0.17043	0.80305	0.32062	-0.1171	0.33425	-0.16121	-0.74525	0.078977	0.060186	-0.23166	0.097067	0.30742	-0.71393	0.48725	0.14097	0.13748	0.25617	-0.069796	-0.15125	0.11366	0.22551	-0.070246	-0.16447	-0.023311	-0.011155	0.1503	-0.32381	-0.11332	0.047181	0.0047388	-0.026243	-0.41965	0.1347	-0.11421	-0.21457	-0.087219	0.1398	-0.12613	0.23418	-0.044922	-0.24665	0.14369	0.027434	-0.10004	-0.025363	0.12222	0.032776
-10.838	0.76988	-1.3543	-0.38742	1.2834	1.017	0.20922	0.16771	-0.17821	0.16942	0.44749	0.16667	-0.13691	-0.075896	-0.077484	0.33142	-0.10547	-0.19031	0.10664	-0.11154	0.28577	-0.049172	0.076509	-0.021653	-0.67021	-0.067961	0.027785	0.36038	0.050843	0.10242	0.13092	0.038819	-0.090028	-0.077812	-0.1002	0.2686	0.38131	-0.08464	0.014686	-0.12026	0.11545	-0.011148	0.20462	0.22258	0.20561	-0.053525	-0.032382	0.042023	-0.1839	0.1075
-10.738	0.89332	-1.4249	-0.38041	1.3873	0.70802	1.1018	0.039407	-0.14338	-0.17427	0.11338	0.20503	-0.081487	-0.15596	0.063053	0.11921	-0.22846	0.012192	0.045237	-0.010411	0.61228	-0.01262	0.1615	0.53362	-0.67164	-0.11185	0.083566	0.46163	0.14773	0.097473	0.03617	0.11423	-0.1559	0.3764	-0.49483	0.34924	0.66748	-0.15898	-0.028664	-0.19494	0.13822	-0.30718	0.37583	0.30757	0.53803	-0.11352	-0.089098	0.13149	-0.20506	0.17895
-10.782	0.909	-1.4632	-0.4536	1.4244	0.82541	0.85366	-0.18514	-0.27286	-0.2181	0.45123	0.23473	-0.11422	0.020178	0.22396	0.13654	-0.15021	0.12402	0.10234	0.081198	0.34985	0.23951	0.11704	0.33534	-0.039644	-0.085542	-0.095887	0.25887	0.063059	0.15611	-0.12853	0.24701	-0.26624	0.34294	-0.087766	0.16086	0.50216	-0.011999	0.042311	-0.2356	0.16566	0.03052	0.27559	0.318	0.4222	-0.25547	-0.093349	0.14324	-0.15318	0.085657
-10.88	0.40114	-0.38554	-0.20721	0.97246	0.15411	0.50745	-0.81183	0.37872	1.4616	-0.23018	0.021011	0.42268	0.047098	-0.22489	1.4853	-0.78991	-0.3325	-0.63859	-0.81834	0.091681	0.3228	-0.12942	-0.2185	0.55661	0.45296	0.1442	-0.13747	0.14001	0.20513	0.057245	0.2534	-0.15017	0.0055665	0.043671	-0.14792	-0.49401	0.38295	-0.012106	-0.14072	-0.07805	0.24587	-0.17078	-0.2299	-0.21112	0.26895	0.11981	0.15696	0.097634	-0.044953
-10.857	0.79072	-1.278	-0.13103	1.4527	0.76293	1.5003	0.062426	0.20203	-0.63844	-0.4372	0.20315	0.31269	-0.39579	-0.030884	-0.32896	-0.65312	0.23852	-0.0195	-0.00198	0.24128	-0.05534	0.21112	0.5472	-0.45291	-0.038435	0.25415	0.28201	0.2483	-0.13404	0.0097866	-0.25393	-0.32734	0.23099	-0.24	0.091691	0.4013	-0.017029	-0.0056345	-0.017577	0.18084	-0.38732	0.34733	0.25109	0.3066	0.0065074	-0.12894	0.12218	-0.0049416	-0.032214
-10.932	0.83827	-1.2198	-0.15103	1.4739	0.98906	1.0792	0.11019	0.15613	-0.45442	-0.46445	0.14475	0.38266	-0.35074	-0.0079132	-0.26084	-0.73491	0.30818	0.075742	-0.14788	-0.16131	0.019779	0.19005	0.34692	-0.088411	0.12187	0.21196	0.15015	0.23468	-0.16032	-0.081238	-0.22093	-0.37916	0.0708	-0.014566	0.044212	0.016544	0.091669	0.039291	0.037603	0.13685	-0.22753	0.17446	0.096906	0.18187	-0.010281	-0.049934	0.20488	-0.0062329	-0.017029
-10.92	0.69437	-1.0035	-0.59022	1.5761	1.4287	0.25618	0.26265	0.28882	0.41363	-0.28018	0.085687	0.11442	-0.022983	-0.53834	0.20179	-0.14905	-0.20454	-0.70852	0.012489	0.14459	0.40935	-0.27886	-0.52963	0.83013	-0.11476	0.2012	-0.5597	0.055348	0.18192	0.27116	0.18265	0.44533	-0.017866	0.26045	-0.65447	-0.29218	0.43354	-0.10906	0.045751	-0.21457	0.053508	-0.27322	-0.12958	-0.47973	0.21665	0.14117	-0.046312	0.32735	-0.3323
-10.829	0.35229	-0.61697	-0.14312	0.90728	0.12178	0.82157	-0.28798	0.14638	0.25089	0.044377	0.28799	0.11773	0.011051	-0.074499	0.44252	-0.14967	-0.30641	-0.56646	-0.14773	0.48516	0.26706	-0.050105	-0.13705	0.33759	-0.078314	0.22388	-0.23567	0.17885	-0.027454	0.18649	0.20458	0.11642	0.097662	-0.12372	-0.33757	-0.034942	0.27928	-0.19552	0.051439	-0.15714	0.26841	-0.041177	-0.10939	-0.11702	0.16665	-0.028262	-0.0030105	0.22978	-0.19877
5.7682	-2.269	0.39252	2.2318	3.3144	0.4847	-1.0938	1.1428	0.83158	-0.59977	-2.6954	1.477	-0.73354	0.0018706	1.701	0.72897	1.0594	0.30184	1.0306	-1.2574	1.9603	-0.4157	0.30928	-0.67703	0.51438	0.22716	0.94739	-0.0048488	0.2193	0.31387	-1.4333	-1.1438	1.1229	-0.32315	-0.24768	0.36893	-0.25238	1.5008	0.8925	-0.64472	0.45332	0.47765	0.13872	-0.82392	-0.32823	0.19937	0.51555	0.72608	0.15827	-1.281
3.9565	-2.2048	0.87251	-0.66743	-0.26169	0.21769	-0.47109	0.23891	-0.14393	-0.70708	-3.9614	1.6217	-0.74316	1.6673	-0.076304	0.47754	-0.79037	-1.1154	-0.43362	-0.35823	0.25722	0.6258	-0.36388	1.468	-0.22432	-0.72117	0.2794	-0.38173	0.48304	-2.049	0.2485	-0.15597	0.80887	-1.3574	0.14186	1.1839	0.28557	0.14348	0.24145	1.6593	-0.081727	-0.36959	0.48557	0.0082595	0.40784	-1.0095	-0.70121	0.26939	0.24915	0.359
3.3901	-2.256	0.67245	1.8502	4.3651	-3.0854	-1.9927	-0.11097	-1.1755	-1.077	-1.4078	3.8321	-0.46473	1.1577	-0.41997	0.35659	-1.3437	2.1942	-0.95119	0.32956	1.554	-0.60963	-0.24483	0.30296	0.25436	-0.34958	0.076668	-0.53844	0.39755	0.7733	1.2381	-0.2254	-0.9243	0.092724	0.62878	0.19261	1.344	-1.4226	-0.098522	0.23135	0.22898	0.72612	-0.13555	0.29026	-0.19926	-1.1954	-0.04656	-0.85408	-0.52111	0.12605
11.781	0.41645	-6.7582	-1.0803	-2.4621	0.48665	0.4247	-0.11401	0.35642	0.51093	-1.575	-0.41038	-1.5082	2.0265	-1.7448	0.96036	-0.28966	0.66328	1.1048	-0.84996	-1.4076	-2.0543	0.51909	-1.7717	-0.92552	-1.1891	0.14295	-3.5637	0.48058	-0.37868	3.1775	0.63927	0.037081	0.18126	-0.62074	-1.1457	-0.18874	-0.81308	-1.5591	0.27562	-1.1204	0.38929	-0.95706	0.97452	-0.21565	0.64244	-1.4127	-1.41	1.5192	-1.0013
7.6295	1.2147	-2.8143	-0.76863	-0.45977	-1.4657	-1.181	-0.92488	1.9777	-1.752	-2.3438	-1.8403	-0.24938	-1.7937	0.39112	0.64765	1.5113	-2.4059	0.18489	-0.064172	0.81735	-0.12652	-0.15562	-2.3572	-0.080337	-0.36022	0.64724	-1.6002	2.2618	-0.7556	0.071456	1.1995	2.122	0.25788	1.4726	0.35595	0.83318	-0.42091	-0.18527	0.45786	0.1193	-0.28476	0.23266	-2.0218	-0.18547	-0.35885	-0.52999	0.89388	-1.447	0.50277
11.635	6.6274	2.3611	0.099057	5.7483	-2.4166	-2.0553	-2.554	0.38946	-2.137	-0.24502	0.22522	0.67928	0.55209	-0.74284	1.2256	3.097	-2.0073	0.41681	-0.0072885	-0.5223	0.25088	-0.21306	1.355	-1.1954	-0.82108	0.24718	0.65228	-0.25044	0.4207	-0.3718	1.7955	1.15	1.1608	0.27457	0.51607	-0.77885	0.23194	0.4248	0.12506	-1.7261	-0.6475	0.48488	-0.8702	-0.56636	2.2948	-1.1699	-0.83769	-0.37551	0.87639
-1.8284	1.4667	2.2094	1.9009	-2.7559	0.0047361	-0.84828	-0.78571	-0.3534	-0.28174	-0.53401	-0.2249	0.14598	0.2013	0.38418	0.393	0.51082	0.37612	1.2274	0.098743	-0.68807	-0.27081	-0.22646	-0.15197	-0.53555	0.54257	-0.29987	0.27183	-0.53109	0.13345	0.6812	0.02628	-0.33635	0.21366	0.20661	-0.38973	0.2903	-0.28103	-0.035533	0.0037986	0.24854	-0.46152	0.041574	-0.2818	0.15569	0.28367	0.24966	-0.30796	-0.59362	0.11539
6.1599	-0.9084	1.0561	-1.3633	-0.30453	2.2024	-1.3611	1.2037	-0.40088	1.0069	-0.99262	-0.26123	-0.64366	1.4823	0.39675	-0.21497	-0.42863	-0.63126	0.56196	-0.59323	1.1266	-0.60466	2.0832	0.55546	0.60003	-0.73946	-0.82205	0.17822	-0.61843	-0.43758	-0.32528	0.034282	-1.0709	1.0382	0.63912	-0.57527	-0.74847	-0.58617	0.18815	-0.1894	0.49141	-0.42889	0.47179	-0.03673	0.73673	0.049289	-2.3406	0.39175	0.15875	-0.53054
0.015044	-1.231	1.4351	-1.1997	-0.19274	-0.082061	-1.2084	3.0269	1.3667	-1.0492	0.016003	-1.0275	2.7085	1.6375	0.48036	0.64342	0.30445	-0.35196	-0.5112	-0.56555	1.9952	0.71573	-0.0037569	-0.22022	-0.79002	0.23697	-0.79917	-0.28167	0.53198	-0.16458	0.29298	0.47607	0.42567	0.57741	-0.31861	0.85845	-0.74556	0.13898	-0.12028	-0.0053499	-0.89183	-0.38725	-0.69881	0.5783	-0.025178	0.54463	-0.049008	-0.1696	1.3817	1.0167
3.8183	0.57295	2.3551	-0.15645	-0.75304	2.1921	-0.64755	-0.43841	2.9284	1.2401	0.62145	-0.79513	-1.8165	0.90922	0.091364	-1.6791	0.16456	0.32314	-0.85903	-1.1375	-1.1795	-0.050832	-0.12812	1.46	0.030495	-0.54946	1.0326	0.52738	-0.70786	-1.4833	1.22	0.94845	-0.037112	0.25591	-0.26795	-0.8896	0.55981	-0.25179	1.2671	0.72004	0.43317	0.54225	-0.54046	-0.75337	0.032793	-0.036356	0.46088	-0.75573	0.79521	0.75334
-4.884	-0.21391	-0.50225	2.093	-3.57	-0.50918	0.0013675	0.41052	-0.4482	0.32161	-0.32088	-0.14218	-0.31221	0.2675	1.0657	-0.087652	0.24682	0.18636	0.93448	-0.2711	0.090464	-0.83047	-0.30902	-0.019915	0.23974	-0.048944	0.063096	0.27591	-0.089233	0.67309	-0.085249	-0.24318	-0.44642	-0.40148	-0.31464	-0.032175	-0.19805	0.15729	-0.37675	0.13683	-0.02295	-0.13752	-0.99631	-0.13116	-0.42418	-0.18648	0.51645	0.28009	-0.26986	0.18458
-7.171	0.18422	-0.43968	1.5578	-0.13043	-1.9828	0.29233	-0.96614	-1.4023	-0.82929	1.2614	0.96666	-0.13726	0.27103	1.1411	-0.12724	0.68768	0.45181	0.87673	-0.23983	0.23774	0.47359	1.1428	0.75412	0.17644	-0.62605	-0.32806	0.20549	-0.81494	-0.24286	-0.58575	1.5379	-0.94673	0.36852	0.24726	0.64509	-0.29749	0.10707	-0.16247	0.29852	-0.81435	1.9214	0.16916	0.074429	1.072	-1.0423	-0.23478	0.63443	-0.096989	0.52075
-7.6085	0.20919	-0.80471	1.426	-0.92768	-1.7873	0.6064	-0.7882	-1.7545	-0.53036	1.5547	1.1659	-0.27873	0.12231	1.432	0.20313	0.66182	0.36278	0.93271	-0.88058	0.30621	0.44396	1.0216	0.92227	-0.22381	-0.49815	-0.075985	0.17684	-0.82429	-0.10475	-0.73975	1.6457	-0.52829	0.60339	0.35981	1.0207	-0.23382	-0.33278	-0.26108	-0.14933	-0.57788	1.7966	-0.23776	-0.077705	1.2417	-0.97959	0.00026354	0.49197	-0.19924	1.0641
-0.61997	-3.3307	0.6359	-2.3622	-0.114	-0.83217	-3.1529	1.7397	-0.38411	1.6714	0.80062	1.8963	0.1788	0.049056	0.41908	-0.2975	1.2056	0.44621	-0.86281	2.0649	-0.24077	-0.56429	-0.081703	-0.82628	2.029	0.17868	-0.94197	-2.082	-0.14168	0.23251	-0.9349	-0.22043	-1.3038	1.0023	0.25053	-0.26504	0.10657	1.1897	0.41557	-0.41787	0.14005	-0.48087	0.25853	-1.0222	-0.48452	-0.51252	1.1652	-0.18389	0.52727	0.77595
-5.386	-0.15421	1.0542	0.81115	-2.264	-1.178	-1.071	0.80187	0.49157	-0.56813	0.46429	-0.05442	0.34704	0.74395	1.4941	-0.15407	0.32609	-0.24636	0.84653	-0.026678	-0.58302	-0.68811	-0.73975	0.096646	1.1172	0.40205	0.019171	-0.10677	0.45358	0.41133	-1.3546	-0.62614	-0.30264	1.0435	-0.31252	-0.2752	0.039106	0.28209	-0.41554	0.026585	0.067341	0.15697	0.46628	-0.12648	-0.48921	0.47534	0.46555	0.46518	-0.18295	-0.14371
-10.853	0.84236	-1.1592	-0.65679	1.604	1.2744	0.39492	0.45628	0.53624	-0.4261	-0.56311	-0.29648	0.082719	-0.21386	-0.51594	-0.54236	0.0022598	0.12946	-0.31568	0.46417	0.039868	-0.20293	-0.04407	-0.14834	-0.34529	-0.25725	0.11858	0.021643	0.18614	-0.0069587	0.30588	-0.54479	0.15797	-0.056156	0.017065	-0.11382	0.45857	-0.040727	9.24E-05	0.17067	0.15241	-0.6181	0.16426	0.13526	-0.20045	0.079121	-0.082226	-0.17721	0.011824	-0.20802
-10.92	0.81128	-1.2552	-0.59419	1.6344	1.1415	0.61926	0.18178	0.29995	-0.2171	-0.5187	-0.2466	0.024006	-0.21885	-0.32577	-0.056192	-0.2413	0.22399	-0.1716	0.11483	0.24921	-0.091837	0.051518	0.24648	-0.34389	-0.020182	0.025402	0.21102	0.06389	0.14615	0.16413	-0.16398	0.030995	0.15876	-0.14686	0.054052	0.48072	-0.11735	0.014128	-0.063714	0.13768	-0.51803	0.14524	0.23171	0.098036	0.049021	-0.008603	-0.026503	-0.066321	-0.042607
-10.807	0.82922	-1.1562	-0.71334	1.6056	1.1893	0.056812	0.32936	0.20961	0.068619	-0.6326	-0.4093	-0.066782	-0.054224	-0.35091	-0.090619	0.16038	0.11407	-0.040912	0.093013	0.30637	-0.21471	-0.061586	0.51221	-0.48749	0.0072349	-0.073331	0.31862	-0.13066	0.23012	-0.069959	0.052144	0.27246	0.27415	-0.56577	0.43609	0.40907	-0.36234	0.07993	-0.26103	0.081612	-0.57934	0.075396	0.038678	0.35647	0.11901	0.11116	-0.063797	-0.056528	0.20045
-10.825	0.39821	-0.68194	-0.30364	0.95549	0.20214	0.0069478	-0.066987	0.089072	-0.26176	-0.032209	-0.15584	-0.16877	0.046439	0.045813	-0.052092	0.22023	0.079758	-0.036388	0.14587	-0.043477	-0.12226	0.028393	0.16637	-0.21511	-0.04445	-0.019788	0.011835	0.084274	0.023408	-0.004861	-0.079632	0.025016	-0.19969	-0.29667	0.38723	0.18281	-0.32976	-0.016922	-0.068217	0.11599	-0.067004	0.15125	-0.057447	0.1266	0.059391	-0.12444	-0.20964	-0.022453	-0.021131
9.2946	-1.1675	-0.18055	2.1285	2.4797	0.0093171	-1.0083	2.593	2.7484	1.384	1.8495	1.8911	-1.3273	-0.92335	0.048886	-2.1709	-2.7448	0.81085	-0.034068	-0.041748	0.45978	-0.071052	-0.54963	0.577	0.91277	-1.1803	0.50597	-0.80343	-0.46237	0.82152	2.5817	0.68027	0.95656	-0.2123	-1.1037	0.67793	0.84474	0.5482	1.0868	-0.8649	1.833	0.18713	-1.0746	-0.93818	-0.38474	1.2678	0.49407	0.56721	-0.66781	-0.49891
8.391	-2.8946	0.25689	-0.36534	0.9204	2.9879	-1.1661	2.3849	2.6083	1.3308	2.4637	0.77709	-1.0001	1.0178	2.747	0.76377	-1.0033	-0.64196	-1.5574	0.69256	0.23935	0.60668	1.3661	2.081	-0.29469	-0.40223	-1.2922	-1.3625	-1.3639	0.049742	-0.94669	-0.82888	0.63712	0.34005	-0.30735	-0.58785	-2.2472	-0.81853	-0.5682	1.0725	0.56154	0.17312	2.0741	-0.93743	0.64158	0.81831	-1.0724	0.68138	-2.0645	0.088865
7.5638	-1.7497	-0.41143	-0.1883	2.3745	-0.18743	-2.8808	0.22459	-0.021316	2.0467	-0.19569	3.5702	-1.6562	2.0962	1.1812	-0.46052	-0.61282	-0.39071	-0.44648	-0.60088	-0.079134	-0.079572	0.2738	1.5717	-0.21448	-0.57275	0.14845	0.068442	-0.533	-0.0091779	-0.58695	-1.3524	0.7294	1.9114	0.56313	0.81608	0.82802	0.44938	0.69705	0.92351	1.0413	1.4551	0.052164	-2.5816	0.77164	0.23618	0.534	0.92778	-0.47289	0.051376
-5.2547	-1.0128	2.9256	1.0401	-2.1769	-0.0096137	0.16034	-0.28505	-0.15541	-0.19629	0.69538	0.43765	0.10128	0.17297	0.90457	0.76636	-0.31528	-0.39536	0.18904	0.031444	0.023535	0.16993	0.44851	0.027516	-0.074429	0.25546	0.11789	0.28478	0.79131	-0.18155	0.34831	-0.0017651	0.19659	0.46925	-0.14091	0.28943	-0.23861	-0.31123	0.12714	-0.19364	-0.22609	0.19048	0.078275	-0.057337	0.069651	0.60854	-0.0512	-0.1589	-0.2268	0.10912
-11.013	0.84256	-1.1483	-0.55036	1.7294	1.1497	0.38357	0.12967	0.31258	-0.25371	-0.34758	-0.29817	0.12793	-0.26566	-0.38707	0.016467	-0.32171	0.28849	0.25083	0.053559	-0.16445	0.13503	0.12673	0.04884	-0.026598	-0.026741	-0.056937	-0.055109	-0.37556	0.20158	0.052388	-0.089687	-0.011133	-0.2552	0.50507	0.014747	0.11891	-0.00045577	0.0063234	-0.035123	0.20593	0.020327	0.12534	0.20796	-0.028073	-0.10676	-0.027284	-0.079336	-0.11725	-0.056925
-10.994	0.90264	-1.2693	-0.61504	1.7511	1.0964	0.63671	-0.032351	0.16162	-0.31759	-0.36537	-0.22427	0.086817	-0.1876	-0.17361	-0.034899	-0.22794	0.37221	0.33186	0.063129	0.094123	0.29884	0.1784	0.30599	0.30014	-0.13099	-0.19095	-0.038895	-0.40868	0.24266	-0.19987	0.23669	-0.077924	0.16253	0.35349	-0.095853	0.13568	0.072586	0.03262	-0.11261	0.10974	0.064185	0.12511	0.19579	0.21466	-0.2476	-0.014684	0.089799	-0.11428	0.046917
-11.052	0.73094	-1.355	-0.76343	1.8603	1.6656	0.47471	0.49654	0.060149	-0.96745	-0.45793	0.0091765	-0.051006	0.061381	-0.12223	-1.027	0.41958	0.51731	-0.092192	0.6725	0.21945	0.52448	-0.048627	0.098159	1.3461	-0.45045	-0.19196	-0.63354	-0.31766	0.084719	-0.18415	0.49937	0.44673	0.59052	0.24931	-0.75873	-0.099749	0.34478	-0.079751	0.015687	-0.25286	0.26945	-0.27167	-0.060687	-0.027312	-0.1722	0.16402	0.1171	0.31083	-0.23103
5.1618	2.4696	0.95755	1.0457	0.25084	0.7863	-2.635	-0.08514	-0.93437	-0.2827	-0.4183	-0.10269	0.91105	-0.48459	-0.58577	-0.23775	1.0443	-0.67698	-1.3525	-1.3347	-1.1532	-1.0787	0.10164	0.1456	0.45544	0.26518	-1.0166	-1.3157	-0.57107	-0.12967	1.1575	-0.4733	0.93372	0.5372	-0.11846	1.0483	0.95234	-0.26882	0.57923	-0.19965	-2.2281	-2.0101	0.52942	-0.18211	-0.36643	0.44658	0.3945	0.6838	-0.56294	0.94836
3.5479	1.3939	0.6211	-0.36692	-2.976	2.3342	-2.1234	-0.68659	-2.2965	-0.88388	-1.1355	-0.57529	-0.37045	-0.81308	-1.0944	-0.65733	-0.15147	0.87254	-3.1824	-1.6242	0.05083	-1.0075	-1.44	-1.3452	-0.59485	0.87501	0.088689	-0.98294	-1.7185	-1.7416	-0.019689	0.089703	0.25334	0.49394	-0.57506	0.059498	0.42296	-0.35423	0.67467	-0.74224	-2.0005	0.045464	0.932	-1.5302	1.6654	0.73611	0.97183	-0.041427	-0.14313	0.43334
3.2286	3.3576	2.6582	-1.1824	1.2737	-0.86301	-1.7697	-0.33616	-0.81516	-0.46396	-0.23884	-0.94042	1.6848	-0.48881	0.38685	-1.0331	1.5059	2.1143	-1.0494	-1.0596	1.6378	-0.96627	-1.5988	0.73257	-0.55123	1.2098	-0.027568	-0.0052749	1.1428	-0.07696	0.13488	0.27782	-0.050074	-0.42334	-0.59624	-1.3271	-0.59903	-0.73259	0.11919	-0.59024	-0.057	-0.13635	1.2757	-1.3492	0.6509	-0.79354	-0.90063	-0.22134	-0.17755	0.027931
-6.707	0.18936	1.2376	0.62775	-2.1958	-1.5285	-0.51915	0.2733	-0.30006	-0.89435	0.18124	0.104	0.34142	0.070545	-0.14518	0.33339	0.55387	0.16604	-0.14116	-0.55343	-0.44642	-0.74552	0.058656	0.024134	-0.15174	0.58138	-0.48891	-0.2772	-0.67702	-0.44912	-0.26498	-0.057443	0.096661	0.1792	0.057222	0.75825	0.51461	0.25021	0.37569	0.3068	-0.45144	0.15306	0.042355	-0.17841	-0.40632	0.42301	-0.11234	0.28464	-0.38836	0.47113
9.4131	-2.0151	11.163	-2.2877	5.7795	4.1406	3.1959	-2.3697	-1.3739	-2.0941	-2.1904	0.5929	1.0674	0.90082	0.55557	-2.017	-1.0029	3.1386	-0.80703	-0.6022	-1.7514	1.4751	-1.9806	0.16053	6.9248	1.6488	0.59259	-1.0809	0.073566	1.1606	0.13457	0.62267	1.3701	-0.54016	-0.21448	1.4723	-0.79019	-1.5564	-0.026773	-1.3208	0.45463	-0.21731	-0.28825	1.0431	1.5024	-0.33522	-1	-0.64836	-0.66379	-0.56908
10.512	-4.3855	2.0266	0.18388	-1.8409	3.711	2.3615	5.1958	1.493	-2.0274	-3.6109	2.1621	2.6423	-0.10227	2.432	1.3572	1.0323	3.4787	-1.6765	-2.3185	-1.0006	1.4408	-0.53643	-0.58681	1.8522	-1.0228	0.40875	1.3669	-0.28024	1.4772	-0.77873	1.9708	-0.53987	1.34	0.61737	-1.0372	0.11441	0.25752	0.23537	-0.65687	-0.86593	-0.070953	0.040087	0.80795	-0.2552	-1.2379	-0.29425	-0.25123	0.14019	0.55311
13.509	0.53793	9.4182	1.527	2.933	6.4237	4.1401	-0.35264	1.8244	0.62271	0.25339	2.1848	-0.29435	-0.65278	2.4474	0.028868	2.5547	1.6417	0.69994	-0.72643	0.17438	0.29787	-0.5521	0.1126	-0.63877	-1.94	-1.3079	0.3532	0.28289	-0.37991	-1.5435	1.3289	-1.253	2.4467	0.88561	0.84428	0.76255	-0.89714	0.57255	3.5978	0.89841	-0.58166	0.25007	-1.4095	-2.2537	0.80498	0.41076	-0.15479	0.81268	0.31909
-3.0281	-1.3334	1.7563	1.0349	-1.6554	-2.35	0.06042	-0.43603	0.34117	0.13645	-0.84519	-1.2231	0.25688	0.56212	0.2354	0.17817	1.4937	-0.6493	0.6291	1.0302	0.19198	0.020131	0.0090967	0.12946	0.56912	0.07728	-1.0749	0.48016	-0.87015	0.57489	-0.056725	-0.68096	0.52339	-0.85944	-0.48485	-0.00080148	-0.19587	0.45466	-0.11219	-0.17254	0.81817	0.22356	-0.31518	0.25591	0.53699	0.10272	-0.057648	-0.61261	-0.4138	-0.031762
3.6705	-1.5333	3.5022	-0.87372	-0.43121	0.89638	-1.0457	0.81197	1.5228	-1.6603	-0.75353	-1.218	-0.56397	-1.5681	-1.0665	-0.20261	0.5259	-1.2373	0.4282	-0.4996	-0.71964	0.084993	0.82738	-0.69816	0.67938	0.70244	0.3766	0.35763	-0.84778	-0.68109	0.54591	-0.88281	1.4636	0.47569	0.086872	-0.012714	-0.12039	-1.7707	0.31211	-0.71717	1.538	0.57003	-0.50185	0.071963	-0.00042666	0.19603	-0.79131	-0.27178	0.21306	-0.69302
12.151	10.416	1.2398	-3.9581	2.4678	-3.5676	4.6064	1.6171	3.0473	0.32644	0.45634	-1.05	-1.973	2.2436	0.86366	-1.2095	2.0499	-1.5187	-1.5102	2.7552	-0.55504	1.6946	-0.087798	1.182	0.16522	-0.1741	1.3901	0.50192	-0.462	-0.45391	-0.46411	-1.102	-1.1383	-1.1888	-1.2937	-0.86221	0.92111	0.71058	1.0579	-0.66041	-0.04991	1.7091	1.0026	0.90146	-0.552	0.38701	0.63339	0.17534	0.60041	0.42073
7.6847	-1.6188	-3.3767	1.3419	-0.60196	0.22447	1.1434	1.4171	0.83745	0.23471	0.39096	-0.19685	3.3474	-1.5881	-0.25059	-0.066716	0.5219	-1.2721	-1.6275	1.3289	0.92455	0.15735	-0.0049976	2.1283	1.9082	-1.6649	-0.010261	-0.19623	1.1427	-1.5745	-0.20191	-1.5116	-0.63831	0.21285	0.46365	0.24294	3.0253	0.22134	-0.53944	0.067409	1.0618	1.5136	-2.0629	0.25914	0.49777	0.17012	-0.15401	-0.52324	0.21683	0.051348
0.71431	4.6004	-0.31958	1.1428	-1.9179	-2.54	1.5162	0.7167	-0.051597	-0.19673	0.58994	0.54855	-0.16818	0.36181	0.71506	-0.13212	0.88204	-0.69994	-0.4164	1.663	0.94125	1.5606	-0.36548	-0.16838	1.2901	-0.71729	0.028423	-0.038742	0.41764	-0.14469	-0.11411	-0.44728	-0.33015	0.32021	0.78423	0.17936	-0.22932	-0.31638	-0.12725	1.371	-1.3858	-0.45818	0.168	-0.03348	-0.21398	1.1866	-0.083802	-0.059518	-0.17506	-0.75826
2.4801	-5.78	-0.027356	-1.1982	0.42868	-1.4877	-2.3396	1.0979	-1.592	0.033956	-2.1645	-0.60433	0.70097	3.1614	-2.1476	-1.4906	-0.9546	-1.1115	0.57615	0.51165	-1.3378	0.23032	-0.99712	-0.23747	-0.33596	-0.3534	0.66451	0.96356	-0.37317	0.43382	0.99719	0.42608	0.58602	-0.28024	0.63538	0.94837	-0.3141	0.12466	-0.47979	0.59532	-0.51961	-0.25679	0.37147	0.23255	-0.36466	0.11375	0.25153	-0.080963	-0.2835	-1.3164
4.5604	-4.433	1.844	-1.8323	0.29477	-0.24599	-1.1039	1.1931	-0.50804	0.70702	-1.0536	-1.8429	-0.047501	2.4296	-0.47659	-1.4726	0.7248	-1.0323	1.2011	-0.35748	-1.0898	-0.053889	-0.067571	-1.3984	-0.63346	0.34272	0.52652	0.71435	-0.43007	0.49267	0.15134	0.47705	0.85817	0.8948	1.1744	1.5749	-0.44796	-0.75948	0.73964	-0.71024	0.49117	-1.0579	0.11713	0.64886	-0.12427	0.63582	-0.83624	0.78951	1.148	-1.0546
2.3318	-1.97	1.793	-1.7088	-0.60925	0.076085	0.38582	2.1868	-1.1708	0.96363	-0.64027	-0.96569	1.4036	0.18692	0.50392	0.85984	0.85719	-1.7654	1.0049	-0.78069	-1.3285	-1.3976	0.61671	-0.25603	0.86989	-0.11363	-0.19913	0.069652	0.22514	0.2519	0.40621	-0.42503	0.24848	-0.64994	-0.40544	-0.19809	0.39569	0.029268	-0.46418	-0.18337	0.6063	-0.48331	-0.49444	0.46956	-0.43659	0.26148	-1.6573	-0.53868	0.79091	-0.034764
-4.1412	0.59326	2.5955	0.28379	-2.1012	-1.2706	1.1893	-0.9717	0.26528	1.9512	0.14894	-0.17736	0.11893	-0.27386	-0.39909	1.3009	-0.2654	-1.3301	0.21869	-0.31669	0.053071	-0.016687	-0.051974	-0.26482	-0.30696	0.18509	0.16195	-0.078939	-0.47547	-0.15385	0.22039	-0.1429	-0.2986	-0.15199	-0.034876	0.27863	-0.15912	-0.095348	-0.16132	-0.47558	0.55587	0.042112	0.81113	-0.55645	0.099803	-0.23792	-0.0017883	-0.29571	0.027144	0.19083
10.097	5.0028	0.13061	3.3133	1.0966	-0.35548	0.17904	0.3561	0.45485	0.26099	0.41474	0.17632	1.7014	-2.0541	1.2453	-2.9518	-1.1931	1.4709	-1.9957	-0.58056	1.2086	-1.1299	0.37312	1.1821	-0.37165	0.54862	-1.3194	-1.5993	-0.19668	-0.84774	0.39615	1.1549	1.3987	-1.4847	0.71027	0.098583	-1.417	1.3041	0.61207	-0.66705	2.0328	-1.1079	0.72748	-0.43701	-1.9393	-0.86073	1.0766	-0.63079	0.35831	-0.49906
10.41	2.4198	-1.9981	3.4212	3.8944	-1.1583	-0.68385	-0.70117	-0.09165	-0.62225	1.1738	0.10178	0.96445	0.77185	1.1838	-1.8237	-0.38855	0.090744	-1.3608	-2.061	-0.29212	-0.088454	-1.063	1.0402	-0.99307	0.21996	0.5844	1.2141	-1.8959	-1.3731	-0.36783	0.31691	0.91419	-1.4112	0.081882	-1.8119	-0.23261	2.9654	-0.3859	-0.27933	-0.72217	-1.8396	0.76469	-0.73394	-0.80428	-0.27973	0.31266	0.43223	1.0189	-1.9194
8.7835	-2.23	-2.2471	1.8571	1.6908	1.5051	3.0689	1.7108	1.8995	1.6873	3.5136	-0.041173	4.7728	2.8104	0.95045	-0.50891	-0.13812	-0.54486	1.097	-0.70824	-0.92084	0.67705	0.577	2.7163	-1.1832	0.70216	0.19985	0.65421	-1.4161	0.26854	-1.0849	-0.38563	-0.3433	-0.49603	-0.42053	0.66798	0.52057	0.91462	-0.75478	-1.2154	-0.9591	-0.97601	-1.7309	-1.0987	0.44659	0.40192	-0.3535	-0.64532	0.93562	-0.51041
-2.2166	0.13625	0.19641	3.2074	-4.2294	0.69217	0.51554	0.39312	-0.43818	0.90221	0.65986	1.1112	-0.12865	-0.37252	1.1598	-1.0417	-0.73121	-0.76659	1.4525	-0.20206	0.51548	-0.52981	-1.2577	-0.2189	0.70254	0.18189	-0.16045	0.57461	-0.15549	0.52674	0.51514	-0.2725	0.6757	-0.74085	0.41021	-0.3494	-0.6367	-0.24696	-0.0050553	0.1616	0.082968	-0.87907	0.2342	0.45024	1.2551	1.2506	-0.012027	0.29317	0.22842	-0.08879
5.0716	-3.0921	-2.963	-1.2113	-0.1657	-0.081214	0.80573	-2.7529	1.8247	-1.4818	0.45454	0.89292	-0.59836	-0.020016	-0.73519	1.0096	1.7375	-0.48094	0.43931	-1.2581	-1.0308	0.45963	1.0114	-0.88272	-0.34207	-0.16179	-0.8493	1.3637	-1.2741	0.65758	-0.78551	1.3973	-0.11441	0.25819	-1.0654	-1.455	1.293	0.65388	-0.21888	-1.09	-1.3391	0.40197	0.5379	-0.39163	0.14101	-0.020596	0.43043	-1.3609	-0.83144	-0.92457
2.9256	-0.77942	2.6915	-0.13516	0.032582	1.3588	-0.97605	-1.0282	1.5886	0.069697	0.91657	-0.89364	-1.3772	-1.2008	-1.1444	0.44695	0.22218	-0.1828	0.53786	-0.43124	0.92777	1.7419	0.082485	-0.65953	-0.30939	-0.32032	-0.34963	0.81084	-0.44784	-0.16313	-0.80582	-0.22823	0.34629	-0.23904	-1.0874	0.16696	-0.6323	0.49307	0.39348	-0.61076	-0.042009	0.99364	-0.39076	-0.67132	0.76415	-0.31333	-0.27473	-0.25647	-0.76809	0.58008
5.9144	0.75802	2.9002	-1.781	0.058983	1.2548	-0.76986	0.8016	1.387	-0.87356	0.13194	-0.70677	-0.10293	0.33563	0.14548	0.96559	-0.46851	0.21574	0.54342	1.1844	1.2759	0.6372	0.52591	-0.83166	-1.6634	0.46453	-0.21507	0.24039	0.93325	0.13298	-0.4528	0.82293	-0.84199	-0.69307	-0.1715	-0.97337	-0.62432	-0.14243	0.013915	0.056295	0.35051	0.32414	0.98448	-0.52611	-0.76053	-0.72296	-1.1352	1.1264	1.9061	-0.86151
-4.4594	0.059623	0.76666	0.74519	-2.721	-0.41304	0.11938	-0.23745	-0.94025	-0.88671	0.25259	0.98944	0.24581	0.31031	0.21117	0.58165	-0.30138	0.036846	0.0033214	-0.60788	-0.27071	0.242	-0.45944	0.46152	-0.74884	0.59232	-0.29203	-0.59971	0.31067	-0.29511	0.6035	0.13555	0.34999	0.34971	-0.18717	-0.3909	0.35116	0.13502	-0.2683	-0.46584	0.72785	-0.049613	0.25437	-0.26153	-0.4735	-0.33839	-0.1043	-0.73557	-0.41945	0.41335
-10.824	0.81019	-1.3182	-0.71241	1.6061	1.2436	0.29341	0.44538	0.23331	-0.02337	-0.51178	-0.32614	-0.03581	-0.13315	-0.34319	-0.14344	0.12383	0.002166	-0.25485	0.20365	0.58472	-0.30536	-0.039284	0.38699	-0.56036	-0.056534	-0.019583	0.37062	0.035272	0.17626	0.12031	-0.058651	0.28366	0.37378	-0.65923	0.17206	0.593	-0.22336	0.033248	-0.079213	0.035131	-0.61491	0.079665	0.033588	0.36919	0.15142	0.11095	-0.035876	-0.08621	0.085788
-10.937	0.8503	-1.1053	-0.44868	1.6315	1.2592	0.48747	0.55333	0.64026	-0.11623	-1.0586	-0.45687	0.41141	-0.34854	-0.48391	-0.53662	-0.24001	0.19298	-0.008558	0.12511	0.038266	-0.41748	0.006629	0.31702	-0.42593	0.0016794	0.07738	0.32473	-0.019545	-0.15655	-0.015769	-0.36108	-0.059457	0.32011	-0.22766	-0.1054	0.12508	0.036149	0.066861	0.1918	0.0041782	-0.5263	0.080442	-0.024728	0.16738	0.11555	0.068408	0.16542	-0.024218	0.10314
-11.207	0.74186	-1.1975	-0.79547	2.0474	1.6037	1.0412	0.11636	0.14584	-1.1647	-0.7823	-0.027731	0.1196	0.087854	-0.26301	-0.99725	0.29693	0.78662	0.059517	0.77694	0.15275	1.0668	-0.05252	0.19497	2.5612	-0.48982	-0.30543	-1.1025	-0.92272	0.186	-0.51255	0.97032	0.50584	0.77227	0.9865	-1.3494	-0.50163	0.75214	-0.15962	-0.031793	-0.35457	0.74639	-0.35713	0.014002	-0.14514	-0.42847	0.19793	0.28464	0.49844	-0.37995
-10.932	0.38312	-0.72958	-0.2939	1.105	0.63167	0.47604	0.41628	-0.12415	-1.1273	-0.20169	0.20099	-0.19339	0.080814	0.095889	-0.94723	0.60547	0.22208	-0.071976	0.49706	0.35724	0.32811	0.079522	0.17016	0.84978	-0.44012	0.016711	-0.55577	-0.19857	-0.20225	-0.1068	0.52383	0.43998	0.29515	-0.05935	-0.59596	-0.26104	0.147	-0.27425	0.17364	-0.39576	0.54655	-0.26988	-0.26699	-0.025207	-0.029405	0.010501	0.023681	0.4216	-0.19011
5.6661	0.21566	0.067764	-0.39157	-0.26598	1.1137	-2.5594	-1.3508	-0.65815	-1.6361	-0.45312	0.23482	2.765	-0.90234	0.11272	-0.34007	0.32946	0.19223	-0.011519	2.3488	-0.85913	0.77703	0.34936	0.46561	-0.72608	1.0195	0.83971	0.40937	0.40838	0.40625	-0.8776	0.70814	-1.3365	1.2966	-1.6249	-0.89772	-1.419	1.5837	-0.54025	0.83569	1.5559	-0.082998	1.666	0.06503	1.7161	0.13079	-0.077353	-1.0483	-0.30763	-0.01083
6.078	1.9757	1.3481	3.0669	-0.95823	0.44458	0.58768	1.1286	-0.5454	-0.7173	0.059751	-1.4319	2.4714	-0.98113	-0.37055	-1.3316	-0.15321	-0.67244	-1.1172	-0.28512	-0.42028	0.98538	-0.44053	2.153	-0.93772	1.1222	1.2584	0.2585	0.27061	-0.68037	-0.096815	1.6562	-0.72444	1.0064	-0.60362	0.65559	0.065169	1.2069	1.8672	-1.1315	-1.649	-0.72445	-0.52782	0.90473	-0.62571	-0.2041	0.36523	0.99821	-0.73184	-2.1395
9.067	1.6337	-0.1133	2.6274	0.34101	0.38588	1.2584	0.63735	-0.00083111	0.25734	1.1073	-0.97999	2.7179	1.1849	-0.42245	-0.85642	-0.57773	1.3982	1.674	-1.9564	0.44383	-0.040759	1.3058	1.2316	0.020017	1.5933	-0.25024	0.76196	1.4501	0.64561	-0.83056	-0.20576	1.8495	-0.91618	-1.409	-0.15775	0.98896	-0.91887	0.445	0.89636	0.098377	1.0689	0.8065	-0.13078	0.11786	-1.709	1.5073	1.1569	1.1308	0.51441
-1.5711	1.2968	-0.5056	1.2283	-2.8052	-2.0079	-0.81287	-0.16144	-0.1989	0.15378	-0.26564	-0.20289	0.13415	-0.35197	0.043087	0.20604	0.52501	0.2962	0.82748	0.071791	-0.43015	-0.19595	-0.19328	0.20259	-0.098989	0.47118	-0.01646	0.6569	-1.2632	0.18052	0.11266	-0.89249	0.18781	0.020508	0.022282	-0.20003	-0.51829	0.50904	-0.128	-0.82984	0.74053	-0.68801	-0.80822	-0.066283	-0.030405	-0.73894	0.77325	-0.28182	-0.35311	-0.063861
-10.728	0.74008	-1.18	-0.48091	1.3511	1.5213	-0.36623	0.87267	-0.0067853	-0.27484	-0.28994	0.031846	-0.11319	0.10219	-0.079805	-0.84827	0.41798	0.0046059	-0.18007	0.21832	-0.069273	-0.24592	-0.19911	0.13092	-0.19121	-0.086502	0.1141	0.033907	0.37691	-0.12021	-0.0033025	-0.12878	0.38953	0.067174	-0.7786	0.23796	-0.016373	-0.3398	0.040315	-0.058377	-0.14546	-0.55227	-0.12283	-0.28191	0.14302	0.27231	0.053292	-0.065182	0.15366	0.038142
-10.751	0.80556	-1.0399	-0.28679	1.35	1.1799	0.078839	0.45903	0.23098	0.0054942	-0.391	-0.072125	0.20831	-0.18914	-0.23985	-0.34855	-0.21041	0.0026941	0.067551	-0.089279	-0.30674	-0.28547	-0.086397	0.083078	-0.39027	0.088816	0.098927	0.20233	0.245	-0.13223	0.028959	-0.33175	-0.11928	-0.1553	-0.20185	0.21783	-0.089003	-0.10027	0.086091	0.027622	0.051822	-0.35597	0.092076	-0.099136	0.048757	0.16088	0.0082813	0.015012	0.040295	0.10818
-10.806	0.81704	-1.2917	-0.37235	1.3806	1.1743	0.29605	0.23895	-0.12781	-0.16078	0.1599	0.20129	-0.088878	-0.13558	0.005222	-0.033402	-0.24022	0.006321	-0.1045	-0.11	0.02264	0.015557	0.010089	0.043646	-0.22316	0.044952	0.11866	0.065922	0.31067	0.040528	0.14483	-0.020965	-0.023186	-0.089172	-0.17126	0.17889	0.13376	-0.09161	0.0084634	-0.11277	0.024248	-0.17946	0.08553	0.083156	0.075476	0.093356	-0.051149	-0.023838	0.0075921	-0.059897
0.21913	-2.3466	0.30466	0.020028	0.44696	-1.6609	1.4811	-0.59019	0.51151	0.29376	-1.0001	-0.9279	0.17303	0.22694	-1.3237	-0.90638	1.808	-0.068721	1.6734	-0.12727	0.41136	0.043303	-0.63348	-0.84455	0.083842	0.53407	0.015183	0.048211	-1.1861	1.402	-0.17651	-0.31325	-0.2484	-0.83491	0.16245	1.214	0.0025443	0.41331	-0.823	-1.061	-0.52627	-0.070695	-0.20296	0.10883	-0.08863	0.27783	-0.94167	0.15152	-0.35744	-0.65336
1.5506	-1.9965	-2.4173	-0.34634	-0.50672	-2.6513	2.0851	-2.3056	0.4563	-0.69675	0.46437	-1.5126	1.4039	0.5107	-0.94373	-0.64801	1.8871	0.19759	-0.0092134	1.3427	1.4696	-0.63939	-1.7638	0.41217	0.86547	-1.0904	0.72666	0.56305	-0.67749	0.038302	-0.25421	-0.45904	-0.14892	1.5744	0.7401	1.13	2.2326	0.65677	0.48809	-0.13763	0.52992	-0.44821	1.0479	-0.057035	1.0881	-0.40657	-0.68973	0.17638	0.76702	-0.76949
4.0205	-1.6603	-2.2654	-0.26798	-0.55882	-0.34503	2.0241	-2.9147	-1.1804	-1.1148	0.22142	-0.5546	0.19301	0.53041	0.90893	0.69399	-1.0496	0.73891	-0.1606	1.3866	1.1218	-0.42083	-0.96127	0.24162	-0.72061	-2.5875	-1.5698	-0.13294	-1.1277	0.63017	-0.31212	0.18512	-0.082378	-0.26763	-0.23799	1.8277	0.22189	0.33904	-0.51894	-0.53874	-0.96659	-0.15859	0.73028	0.46369	0.80752	0.75116	-1.2085	-0.46009	0.44637	-1.8151
-3.9469	-0.89081	-1.1782	2.16	-2.9718	-1.3455	1.1618	-1.3127	0.36417	-0.10883	-0.22052	0.40283	-1.0556	0.25836	0.96074	-0.20715	0.41062	-0.42239	-0.84294	1.1916	0.82416	0.36647	0.032015	-0.34386	0.33135	-0.75902	-0.28556	0.44188	-0.16815	0.93077	0.76975	-0.95298	0.20574	0.40091	0.14869	-0.61047	1.2178	-0.27089	0.0032746	-0.079022	0.62451	-0.82407	0.19857	0.29932	0.10425	-0.46312	0.064007	-0.2974	-0.11006	-0.86192
5.1804	-2.7207	1.0655	-2.0459	1.0939	1.3934	0.66262	-1.5134	-2.7469	0.59471	0.29832	-0.58623	-1.7705	-1.6841	0.9362	-0.97995	1.3354	-0.12991	0.056545	-0.77042	-1.104	1.0594	1.6462	0.98356	0.29728	0.59958	-1.7488	-0.68759	-0.2259	1.0031	-0.42578	-1.1906	-1.092	-0.81044	0.10288	0.74859	-0.74097	-0.36801	-1.4147	1.1084	-1.5975	-0.82206	0.055683	-0.043538	-0.12854	0.86878	-0.36689	-0.11676	0.76128	-0.64904
3.0577	-3.98	-3.076	-0.13274	0.50709	-0.73619	-0.6669	-0.38284	-2.6291	0.27407	0.22474	-0.47646	-2.4859	-2.4039	0.47115	-0.035383	0.034971	0.5991	-0.039254	-0.81804	0.3847	2.9565	1.157	0.62743	0.56183	1.0143	-0.71848	-1.1789	0.83568	-0.05669	-1.3821	-0.40698	0.75493	0.16777	-0.7421	1.2824	-0.17254	-0.24954	-0.30766	0.94615	-0.72907	-0.33566	-0.092824	-0.82767	-0.40057	0.053566	0.97259	0.87566	0.89329	0.63298
3.2189	-3.2725	-2.2055	0.44372	0.82319	-0.19004	1.152	-1.7207	-0.98385	-0.60719	0.74344	1.2423	-1.1917	-0.68355	-0.083568	0.35781	1.2037	1.339	0.77514	1.841	0.28792	1.839	-0.15427	0.75554	0.45641	1.7774	-0.56702	0.13071	0.63372	-0.69314	-0.37361	1.5178	-0.79764	0.53291	-1.6433	-0.84674	0.77193	-0.55531	0.45537	0.56499	-0.56577	0.076831	-0.86498	0.39187	-1.5964	-0.4302	-0.67056	-1.568	0.32437	0.48055
-5.2028	-0.60566	-0.57641	1.4372	-2.1943	-1.455	1.3975	-0.66797	0.0032473	-1.6997	0.031234	0.4415	-0.88291	0.59652	1.0117	-0.16609	0.61697	0.12116	-1.0925	0.94188	0.6677	0.27395	0.48212	-0.12996	1.7267	-0.67333	-0.56606	-0.74555	0.46984	0.44508	0.65819	0.66361	0.84927	0.2356	-0.33136	-0.67689	0.80805	-0.45716	-0.39793	-0.030223	0.58213	-0.51449	-0.40321	-0.1807	-0.18715	-0.4122	-0.10752	-0.60927	-0.13633	-0.86614
2.1627	-1.8094	0.25406	-0.36125	-0.31572	0.44968	-0.60943	0.22266	-0.81761	-0.47321	-0.062034	-1.4775	-0.2862	1.0833	-0.40084	0.40343	1.2085	-0.26528	-0.20587	-0.94807	-1.038	1.4455	-0.62248	0.37313	0.41175	0.20218	0.10315	-0.51102	1.834	1.6436	0.85753	-0.035937	1.6498	-0.55872	-0.83298	0.38329	0.13125	-0.25686	0.18556	0.050491	-0.31817	0.54168	-0.93742	0.47461	0.19404	-0.24018	-0.084098	-0.27915	0.32946	0.022949
3.24	-1.6302	-1.7948	-1.9556	-0.80065	-0.24434	-1.472	0.50274	-1.1182	0.14492	-0.67471	-0.04423	0.86634	1.073	0.98043	1.7046	0.69274	-0.096392	-1.1885	0.44403	-1.5898	-0.68886	-0.46615	0.50734	0.66846	-0.28168	-0.093631	0.7593	2.8744	0.46199	0.26444	-0.55004	-1.5355	0.53311	1.1469	-0.012717	-0.69332	0.10205	0.86313	0.49181	0.5768	-0.013293	0.75407	-0.42028	0.21193	-0.98119	0.12708	-1.0968	-0.40928	-1.3479
7.7068	0.73477	2.3294	-0.84835	1.159	2.5334	1.8469	-1.6168	0.080569	2.381	0.31352	-1.2779	-1.0505	-0.098978	1.9378	0.1562	0.36629	0.5518	0.22891	0.94577	-2.9208	-1.1721	-0.77687	-1.4287	-0.2439	-1.0955	-1.4627	1.3928	1.1719	-1.123	0.089536	0.78868	-0.90892	-0.67935	0.019387	-0.55762	1.3171	-1.998	-0.66825	0.76717	-0.78111	1.6754	-0.24089	1.5179	-0.19471	-0.047438	0.68367	-0.54756	1.0247	0.20273
-1.6072	-0.068076	0.78145	1.7223	-1.785	-0.70267	0.054575	-0.60124	-1.048	-0.58636	-0.13567	-0.65445	-0.38952	-0.062002	-0.608	-0.8488	0.44659	-1.6038	0.50946	1.5816	0.38272	0.13394	1.7607	0.55451	0.34536	1.4012	-1.2163	-0.19453	-0.2046	0.37343	0.23646	-0.21015	1.059	-0.3966	-0.806	-0.71094	-0.82361	0.65212	0.37789	-0.49385	0.53601	0.64057	-0.36661	0.094643	-0.16015	0.28069	0.504	0.091779	-0.39411	0.49528
-10.884	0.77175	-1.1406	-0.5825	1.5407	1.238	-0.13634	0.33612	0.3267	-0.16713	-0.16382	-0.34391	-0.064312	-0.16043	-0.37196	-0.20775	0.016877	0.10001	-0.010494	0.34901	-0.21114	-0.31162	-0.043206	-0.10544	-0.65219	-0.10016	-0.038232	0.27199	0.062831	0.061327	0.14109	-0.54185	-0.081263	-0.23324	0.063465	0.23321	0.45423	-0.16567	0.10259	-0.0041377	0.29534	-0.43575	0.2884	0.20044	-0.079532	-0.037559	-0.10966	-0.21121	-0.19396	-0.014245
-10.938	0.78496	-1.1047	-0.48442	1.613	1.2922	0.29671	0.51185	0.53537	-0.23053	-0.73762	-0.32598	0.22212	-0.33769	-0.4633	-0.27337	-0.37235	0.18224	-0.098641	0.072346	-0.21291	-0.3411	0.04304	0.056767	-0.5746	0.074899	0.15713	0.21152	0.18285	0.00087418	0.21345	-0.5329	-0.031158	-0.14326	-0.12115	0.0909	0.19593	-0.1676	0.10587	0.10085	0.15275	-0.62018	0.12297	0.032435	-0.097048	0.16528	-0.022207	-0.078887	-0.077759	-0.051456
-10.924	0.80081	-1.0443	-0.49263	1.7089	1.1932	0.55812	0.34194	0.61799	-0.2535	-1.2252	-0.44572	0.41032	-0.29839	-0.44035	-0.41257	-0.41612	0.37157	-0.04424	0.028293	-0.17418	-0.2497	-0.013547	0.44403	-0.1251	0.1713	0.13097	0.16702	0.025433	0.0018062	-0.067299	-0.29609	-0.0056856	0.15005	-0.23056	0.1075	0.020344	-0.17541	0.087547	-0.013136	0.066869	-0.65272	0.048058	-0.029704	0.12219	0.17332	0.090695	0.10627	0.0095403	0.041508
-10.854	0.28729	-0.49387	-0.36254	1.0437	0.17941	-0.057097	-0.1862	0.1896	-0.26974	-0.39025	-0.30948	-0.098964	0.11099	-0.10862	-0.097537	0.31219	0.25241	0.092634	0.20093	-0.1447	0.054552	-0.06608	0.21835	0.39202	-0.0031941	-0.096482	-0.30265	-0.27918	0.1478	-0.21941	0.15554	0.25315	-0.25793	-0.094474	0.33587	-0.080241	-0.33685	-0.041675	-0.18767	0.10438	0.043471	0.061713	-0.13006	0.11916	0.037332	-0.058831	-0.2454	0.091183	-0.077247
4.8143	-2.6569	2.5299	-0.53888	2.881	-0.07388	0.45892	1.8505	-0.27417	1.2912	2.5868	-2.2555	0.58548	-0.41164	1.2927	0.22486	1.8211	0.033399	0.53523	-0.1236	-1.7727	-1.6585	-0.55498	0.3561	-0.86185	0.36232	-0.8694	-0.49635	-0.15958	1.6608	1.6462	0.65271	0.21651	-0.37714	-0.1524	-2.238	-0.52806	-0.53254	0.096526	0.48021	-0.25968	-0.65536	-1.3379	-0.26216	0.90286	0.6323	-0.48002	-0.39295	-0.035524	0.46436
2.395	-1.3795	3.877	-1.653	2.9873	-0.51874	0.54196	0.0070285	-1.7591	0.35774	1.8916	0.15233	1.1328	-1.0399	-0.17393	-1.7541	-0.50712	0.048605	0.073609	-0.76435	0.7111	-0.36982	1.0674	-0.24734	-0.23501	0.62994	-0.04817	-0.090672	1.1216	1.5929	0.39044	-0.95889	1.424	1.2945	-0.73434	-0.18977	0.62687	-0.16833	-0.4689	0.68014	-0.68732	0.34228	-0.33346	0.82409	-0.73661	1.1311	-1.0198	0.40587	-0.89879	-0.93499
-0.78237	-1.0827	2.4157	-3.3967	-1.1298	-0.7648	1.0252	-1.0905	-1.571	0.19798	1.1916	0.86691	1.2341	-1.962	0.11997	-1.1503	-0.69666	-0.62198	-0.34573	-0.088378	1.2553	-0.50002	1.107	-0.16383	0.20402	0.0094979	-0.35823	0.095917	0.68564	-0.065754	-0.16077	-0.78427	0.97823	0.073734	-0.082669	-0.98498	1.0942	-0.20402	-0.6212	0.18988	-0.5812	0.36678	0.47305	0.87222	-0.49055	0.084157	-0.3184	0.69184	-0.088168	-0.1144
3.1812	-1.0383	-1.3765	-2.337	-1.2164	-0.38017	-1.8322	-0.54541	1.5857	3.9281	0.78921	1.4212	-0.18879	1.3203	-0.49437	-0.067731	2.3599	2.6577	0.03133	-0.40816	-1.57	0.48869	0.53252	0.55169	0.84505	-0.44603	0.10179	0.42	0.34894	-1.2423	-0.27453	-1.1443	-0.72252	1.025	-1.4054	-0.08758	0.92469	0.26042	0.45557	0.87966	-0.15608	-1.4066	-1.3188	-0.029111	0.1075	0.013187	0.2867	0.46586	0.22711	0.44376
-0.15585	-3.4905	0.30261	-0.57416	-0.13571	-0.48842	-0.68433	2.2127	-0.33073	1.2104	-0.56977	0.22212	0.42459	-0.85303	-0.29111	0.68356	2.2054	-0.51615	-1.0604	-1.103	0.36387	-0.70682	1.4342	0.67413	0.2561	0.45338	-0.83446	-0.77933	0.67746	0.18826	0.38026	-0.49077	-0.62559	-0.11331	0.03636	0.25777	-0.61865	-0.40059	-0.18131	-0.030752	-0.99639	0.41665	0.031835	0.47381	0.57343	-0.31366	0.46254	-0.061806	-0.043634	-0.19661
4.4088	-2.7875	0.9962	-2.2388	-0.56961	0.81869	0.48263	-0.39269	1.7421	-0.11039	3.4051	-1.129	-0.97823	-1.0427	0.44874	0.28322	-0.5417	-0.50805	-1.8919	2.9769	1.1035	-0.79817	0.76115	0.43989	-0.68979	0.3933	0.34647	-1.0348	0.080573	-0.67978	0.43094	1.0028	0.39575	1.6245	-1.0403	-0.44206	0.11731	0.23627	-0.58738	0.27632	-0.31708	-0.43436	0.53822	0.16025	0.24038	-0.18866	0.28584	-0.4015	-0.26036	0.053071
-3.6081	-0.25343	0.99299	0.8191	-3.8475	-0.55627	1.3206	-0.068863	-0.057645	-1.2342	0.59855	0.41799	-0.40812	0.93065	1.2627	-0.14446	0.37262	-0.069429	0.069002	-0.10104	1.5831	0.0027218	-0.97142	-0.52968	0.22228	0.14123	-0.41168	0.35512	-0.2069	1.0143	0.65122	-0.96898	-0.48318	0.033378	-0.334	-0.5905	1.1766	0.27361	-0.61439	0.0008081	0.20313	-0.47741	-0.3491	0.74392	-0.29498	1.0502	-0.58702	-0.34892	-0.5579	-0.52572
-10.742	0.70847	-1.1183	-0.43574	1.3405	1.2629	-0.07877	0.54038	0.056647	0.052481	-0.30055	-0.018185	-0.061129	-0.034013	-0.22693	-0.27337	0.10633	-0.082745	-0.12378	0.0092947	0.091395	-0.20192	-0.15568	0.12307	-0.29142	-0.029418	0.072338	0.11189	0.15639	0.0088443	0.061549	-0.063532	0.28837	-0.0025917	-0.48363	0.25578	0.077942	-0.21915	0.018036	-0.10754	-0.025034	-0.3447	-0.03645	-0.1535	0.14032	0.22445	0.039485	-0.082152	0.099262	0.09236
-10.837	0.68422	-1.1715	-0.40824	1.3893	1.1715	0.10436	0.29685	0.018099	-0.082709	-0.034369	0.023057	-0.045976	0.01243	-0.23018	-0.22205	0.19004	-0.024368	0.046498	0.17414	0.079587	0.1571	-0.12169	-0.064231	0.23009	-0.16636	-0.065161	-0.091585	-0.13829	0.045554	-0.04267	0.16474	0.16212	0.028523	0.051393	-0.10936	0.012599	0.072253	-0.020139	-0.026297	0.0001443	0.046531	0.01921	-0.014946	0.041664	-0.027369	0.032379	0.025048	0.086224	-0.036576
-10.84	0.73656	-1.3014	-0.31756	1.3294	1.0617	0.027209	0.27511	-0.16675	-0.22674	0.36972	0.087475	-0.15777	-0.084577	-0.12972	-0.15848	0.16731	-0.070276	0.36434	0.1591	0.035989	0.10688	0.0049337	-0.105	-0.2059	-0.2274	-0.082203	0.021763	-0.2647	0.046074	-0.0073274	0.09402	0.042386	-0.18404	0.27322	0.053605	0.23364	0.026816	-0.080358	-0.045754	0.11502	0.24611	0.17829	0.17421	0.085253	-0.18414	-0.05103	-0.024415	0.01077	0.053501
-10.757	0.49113	-0.77767	-0.026442	0.77136	0.45877	-0.01954	0.50625	-0.19628	-0.61651	0.048611	0.20778	-0.121	0.040001	0.21991	-0.80058	0.46507	-0.027306	0.28587	0.18081	-0.078906	-0.13002	-0.0099553	0.15839	-0.053123	-0.18499	0.060025	-0.053863	0.022489	-0.4328	-0.18596	0.095237	0.058583	-0.050738	-0.34782	0.083101	-0.26321	-0.10937	-0.1279	0.10831	-0.16239	0.2865	-0.043247	-0.26085	0.16542	0.026872	-0.062897	0.054231	0.22012	0.07328
2.1036	-2.2557	-0.30659	-1.2256	-0.4021	-0.75054	-2.2672	-0.43297	-0.99441	1.2492	-1.2621	-0.87188	-0.99931	-0.72432	0.57599	-0.01395	-0.86282	-0.48167	-0.066831	-0.89954	-1.3248	1.3476	-0.0357	0.14206	-0.81042	-0.71084	-1.4015	-0.1048	-1.0025	1.1863	-0.58879	-0.37275	0.75491	0.97803	-0.078091	0.32406	0.54619	-0.3356	-1.0571	0.44863	0.27359	1.2215	0.23229	-0.70981	0.58703	0.0073627	-0.73608	1.3154	0.11631	0.085122
4.0668	-3.3419	-0.35838	-1.7126	-0.31947	0.051654	-1.1088	1.6607	-1.4837	-0.19663	0.19031	-1.3614	-0.15803	0.77032	-0.17004	-0.29879	0.42541	-0.76609	-0.89634	-1.6927	-0.39872	-1.3242	-0.13414	-1.2141	0.50104	0.94958	-0.89677	2.384	0.52465	0.96299	-1.2833	0.31263	-0.13795	1.211	-0.53842	-0.31731	-0.55986	0.38823	0.61192	-0.77807	0.67885	0.23255	0.72663	0.35114	-1.1325	0.30414	-1.192	-0.2977	-0.70871	-0.6189
3.9028	-2.968	-1.839	-1.6765	-0.11234	0.61306	-1.3119	0.94669	-1.3779	-0.2546	-1.2983	-0.51409	-1.1843	2.3689	-1.0235	-1.0721	-0.68135	-0.5191	-1.5035	-3.3622	0.54561	0.41176	0.89623	0.060345	0.38097	0.45564	-0.015557	0.96862	-0.91324	-1.2608	0.55106	0.12843	0.069787	-0.048573	-0.12009	0.61537	-0.29128	-0.22	-0.49537	1.5424	0.60241	0.51896	1.0965	0.4034	0.30067	0.37602	0.69015	-0.36254	-0.19438	-0.227
-6.3252	-0.1963	-0.17958	1.2795	-2.3575	-0.9714	-0.41681	-0.13494	-0.056531	0.055701	-0.21212	-0.10986	-0.41495	0.26248	0.79626	0.51063	-0.094865	0.34901	0.81879	-0.1933	-0.38533	-0.0085753	0.10997	0.16106	-0.49026	-0.44252	0.023683	0.35105	0.36219	-0.087992	-0.37357	-0.10867	-0.14083	0.11696	0.12808	-0.11235	-0.39743	-0.33411	-0.13142	-0.083627	-0.30823	-0.11361	-0.79687	-0.13184	-0.53432	-0.10548	0.32956	-0.061248	-0.14672	-0.18163
1.9892	1.1922	3.7331	0.12028	0.1414	0.86177	-0.0024666	-0.085783	-0.20753	0.087241	2.0426	0.32405	-0.11994	-2.0179	0.0020497	2.0679	-0.3926	1.2702	-0.27914	0.64419	-1.6285	0.86061	1.4833	-1.0378	-0.13035	0.28663	0.64853	-0.081602	0.19883	-0.49233	1.9817	-0.44191	-2.0979	-1.1328	1.5085	1.2223	-0.12779	0.35261	0.45974	-0.42773	-0.33442	0.98192	0.053035	0.6871	-0.42818	-1.2637	-0.34634	0.81225	-0.26474	-0.12468
14.594	4.7887	-1.2603	8.5192	1.7366	1.7924	6.9509	0.59513	-3.3139	-0.59091	-1.3075	-1.4102	-0.1663	3.2765	-2.3471	-0.78915	-1.8133	-1.4706	-0.42459	-1.2494	-2.2437	-3.4776	0.70427	-1.4578	-0.21924	1.6469	-0.427	-0.47486	-0.049382	0.72467	-1.1098	0.88606	1.4837	0.11884	-2.3902	-0.46925	1.0146	0.97598	1.045	0.26692	0.5451	1.3592	0.76459	-0.92624	0.55794	0.43041	-0.33041	0.48461	-0.17032	0.4062
13.107	0.9817	-3.6162	7.8558	-1.7109	3.0414	4.1603	1.5331	-3.2482	-1.9868	-1.9647	-1.5089	-0.48139	1.7063	-3.7514	-0.18728	-2.376	-1.5583	-1.0257	-1.7163	-1.1866	-1.932	1.0702	0.18044	1.7548	0.57857	-1.2118	-0.76568	-1.8694	0.66397	-1.8076	1.5508	-1.5115	0.50537	-1.7612	-0.50749	0.51034	0.41501	-0.20324	2.0209	1.2903	0.15166	0.82796	0.89194	-0.50179	0.46209	-0.72499	-0.067282	-1.0175	0.69547
-2.3554	2.2742	2.6527	1.9607	0.92293	-1.6108	-0.48472	-0.063456	-0.10408	-1.3538	0.17683	-0.17653	-0.074579	0.28099	-0.16211	-0.2624	1.5034	0.61208	-0.034096	-0.27477	0.50119	-0.63727	0.14137	0.47706	0.096869	-0.018223	-0.15934	-0.11668	-0.40164	-0.35316	-0.036313	-0.1465	0.021357	-0.053386	0.20585	0.29938	0.091414	-0.43065	-0.12349	-0.23985	0.017858	0.4861	0.10011	-0.52409	-0.25175	-0.46031	-0.24887	-0.55799	0.03186	0.13835
5.7756	-4.1593	-3.0514	0.82225	0.1009	1.201	-1.0211	2.0812	1.2385	2.1858	-0.50103	-0.37536	1.097	2.0136	1.7796	-0.38118	1.1958	1.1037	-0.6829	0.07377	-2.0587	-0.3725	-1.3763	-0.95024	-0.47462	0.63849	0.86964	-0.81137	0.19229	-1.4296	0.76087	0.82347	-0.15025	-0.2554	1.3182	-0.60275	-0.198	-1.0511	0.12698	-0.72566	0.5643	0.50687	-0.18901	-0.53326	-0.1838	-0.71886	-0.93418	0.68157	-2.1914	-1.3384
7.4905	0.60258	2.2112	-2.2781	0.16367	3.593	-0.31248	0.26575	-0.05889	1.6997	1.8364	-0.99923	-0.045377	1.6748	2.422	-0.50157	0.26997	-0.074771	-0.045322	-0.94539	1.0853	-0.0087633	-0.47697	-0.27528	0.055049	0.41853	-1.9916	-2.4318	-0.76419	-1.4075	-0.19686	-1.7648	-1.0096	0.009231	-0.45496	-0.32445	0.42597	-0.09795	-1.4783	-0.0037421	-0.27348	-0.35947	0.62134	-0.56739	0.91208	0.040656	-0.3966	-0.34173	-1.1541	2.1496
11.652	6.888	2.249	-1.5964	5.0936	-1.5793	-1.8708	1.1614	-1.644	1.6452	0.12733	-1.2933	-1.4727	-0.99524	3.7716	-1.1093	-0.23028	-2.5029	-0.41729	-1.5563	-0.99415	0.67254	1.0311	0.42534	1.0555	-0.62614	0.61438	0.70993	-0.4483	-0.19258	-0.8517	0.48507	2.1588	0.8649	0.17399	-0.4401	2.0232	-0.83112	-0.85204	0.37724	-1.0201	0.29513	0.70764	0.8165	-1.6938	0.1772	-0.059175	-0.62248	0.10758	-0.66661
-0.30593	2.1509	4.0292	0.25341	-1.1662	0.77263	1.6412	-0.94593	-0.81147	-0.48613	1.2142	1.026	-1.3981	0.72311	0.89195	0.80842	-1.2284	0.39847	1.2083	0.71758	0.2425	0.34057	0.2035	0.072829	0.22316	-0.081662	0.37339	-0.58764	0.46164	0.2871	0.57469	-0.4382	0.51995	0.34517	-0.31416	-0.55461	0.91114	-1.2137	-1.1463	0.51615	0.76405	-0.66269	0.050997	0.1696	-0.14503	0.13253	0.28209	-0.40381	0.066228	-0.8709
2.3153	-2.3152	-0.79349	1.1532	1.4202	-1.3562	-0.88282	1.9831	-0.12925	1.6552	1.6133	0.79104	0.96498	-0.49989	-1.3273	-1.8389	1.2289	-0.90041	-0.46714	-0.62638	0.77272	1.2047	-0.66723	-1.7433	-0.13886	0.90884	0.57843	0.03601	-0.51842	0.14122	-0.73669	-0.68545	-0.20656	-0.42039	1.8494	0.2943	-0.35666	-0.68315	-0.58319	0.015031	1.0012	-0.12838	-0.65899	-0.60377	-0.04609	0.18449	0.063673	-0.65961	-0.73854	0.70838
0.17389	-3.3519	-1.5083	1.7638	0.95336	-1.049	-0.2572	1.4547	-1.6785	1.9557	1.4625	-0.053121	0.50859	-1.8421	-0.58804	-0.97276	1.6753	-0.66895	-0.20568	0.58132	-1.7247	0.81737	-1.55	-0.6819	-0.45843	1.0374	0.88032	-0.47301	-0.25198	-0.36722	-0.0022968	0.57174	0.77971	-0.1129	1.4022	0.96637	-1.0566	-0.21534	-0.48173	0.7556	0.86573	-0.55312	-1.3416	0.069278	0.15337	0.058723	-0.84694	-0.61071	-0.11379	0.13299
2.9523	-2.163	-1.7889	5.2642	3.4462	-0.16132	-1.7064	0.19376	-0.10797	1.5502	1.4208	0.83799	-0.42233	-1.4519	-1.3188	-1.0947	1.2023	-1.9434	0.61117	-0.3655	1.6489	0.94397	-1.0841	0.40088	1.2395	1.6336	2.3361	-0.056003	0.32925	-2.3165	0.0044517	0.4533	-0.22646	0.027031	0.66696	0.75574	-0.53144	-0.55664	-1.1247	0.080077	0.17371	-0.62437	-1.071	0.39353	-0.021371	0.18394	-0.89888	-0.15275	0.61447	0.823
-5.5317	-0.38669	-0.77334	3.598	-2.1009	-0.25678	1.4937	1.1278	-0.55607	0.60241	0.14657	0.92818	0.84937	1.1062	0.16293	-0.7462	0.88663	-1.5931	1.102	-0.34061	-0.31316	0.34161	-1.3841	-0.28139	0.60056	-0.41428	0.34011	-0.75067	0.086894	-0.65502	-1.1157	-0.0078951	-0.046435	-0.96445	-0.61217	0.34453	-0.68898	0.55563	-0.75939	-0.77933	-0.027619	0.0030828	-0.22215	-0.31856	0.014233	-0.061672	0.034888	-0.050833	0.49145	-0.0037482
-1.5844	0.79462	2.6318	-1.9854	-1.8377	-0.24598	-1.1674	0.13941	-1.655	-1.1332	0.17932	0.94872	0.63101	-0.18556	-1.1724	-0.18595	1.2387	0.58188	-0.74571	0.12737	-0.49195	1.2199	-0.62499	-0.17	-0.42005	-0.31946	0.056311	-0.73981	0.29578	-0.3608	0.053102	0.57893	0.84274	-0.42545	0.065961	-0.19395	-0.0071206	0.59866	0.68682	0.32438	0.025058	0.72419	-0.3446	0.88074	-0.14232	0.2556	0.37259	0.48736	-1.0471	0.39188
5.4714	-0.79148	-0.84161	-2.4131	0.64246	0.15177	-0.48826	-2.5051	0.076032	-1.8362	1.167	0.38894	-1.2845	1.438	-1.5644	0.45338	0.93923	0.28195	1.7421	-0.69756	-1.9053	0.69962	-1.5926	1.0187	0.83974	1.1111	-0.61162	0.036754	1.4419	0.92619	-0.019419	0.36329	1.0909	-1.0496	-0.33035	-0.74883	0.78014	0.1843	0.31363	1.088	-0.0055802	-0.17611	-0.24578	0.025112	0.10976	-0.51562	0.15467	-0.52004	-0.9742	0.55898
5.2106	-2.0052	-2.2378	-2.5531	-1.4199	1.5511	-1.7874	-2.4369	1.7836	-3.5254	1.1515	0.56387	-1.2959	0.36994	-0.43595	1.1408	-0.069419	-0.024207	0.16876	-1.2373	-0.41777	-0.12874	-1.3488	0.85337	1.274	-1.0348	0.055278	2.2675	-0.43328	-0.80728	-1.8112	-0.14844	0.48725	-1.5158	-0.49104	-0.011631	-0.4588	-0.35228	-1.2143	0.032463	-0.018206	-1.0872	-0.85468	-0.71684	-0.72597	1.1545	0.099725	0.080517	-0.46538	0.57971
-4.4404	1.1159	0.64744	0.49975	-2.1594	-2.2156	-0.58162	0.24765	0.38516	-1.1186	-0.64352	0.11276	0.23122	-0.015526	0.30566	-0.46214	1.3823	0.50459	0.30804	0.26771	0.68036	-0.11368	-0.51667	-0.047987	-0.21808	0.046394	0.009934	0.37964	-0.29724	0.18637	0.36046	0.32466	-0.43519	-0.96163	-0.15753	-0.45217	-0.21018	-0.053043	-0.019507	-0.22439	0.41493	-0.065395	0.24671	0.084913	-0.23527	0.047913	-0.097441	-0.16137	-0.21406	-0.37265
1.2468	-3.2798	0.4128	-0.84758	-0.36059	-2.4155	0.66695	-0.71927	0.34026	0.34167	-1.89	0.077673	-0.098026	-1.5759	-0.32621	-0.77714	-2.1812	0.6658	-0.1195	0.58768	-1.3179	-0.37735	-0.89018	0.046206	-0.97387	-0.082286	1.2701	-0.11552	-1.3991	0.23632	-1.2388	-0.80337	1.2418	-0.14458	0.26816	0.89999	0.6938	0.85556	0.0071816	1.2269	0.0010638	0.3355	-0.35175	-0.36103	-1.1234	-1.6516	-0.019898	-0.17384	-1.3178	0.28419
3.641	-0.61223	0.98148	-1.0857	0.047225	-1.4409	0.71517	-0.85715	-0.23168	0.67601	-1.1943	0.77897	0.047347	-0.78115	-0.94544	-1.2985	-0.21202	-0.8375	-0.63858	0.26301	-1.0241	0.27174	-0.22381	1.4682	-0.6517	-1.0109	0.51412	0.65361	-0.079414	0.97763	-0.63112	-0.15438	0.47498	-0.17676	0.17824	-1.1951	-0.5481	1.2181	0.52479	1.1956	0.97015	-0.20534	-0.67606	1.0335	-0.046378	0.46412	-0.63374	0.13295	-0.19146	0.78568
5.1607	2.5256	-0.35503	-3.4776	0.0049128	-2.9567	2.199	1.059	-1.9587	0.1101	-0.68423	0.28076	-0.36432	0.48063	-0.55751	-0.50114	-1.0636	-1.4619	-0.89881	0.16211	0.42429	-0.42604	-0.85046	2.9597	-0.5517	-0.18424	-0.26151	-0.86975	1.0494	0.50029	1.2493	-1.16	-1.3856	-1.0571	0.23937	-0.20817	-1.3941	0.089069	0.088207	-0.66411	-1.5651	0.85607	-0.99546	1.4019	1.0329	0.92903	-0.65391	1.6316	1.498	0.78426
-4.3022	1.5133	0.8072	-0.049417	-2.6993	-1.9601	0.77267	0.48695	-0.039393	-0.78071	0.2949	0.56832	-0.46729	0.15762	0.84885	0.84	-0.57941	-0.39353	0.19815	-0.10195	0.54222	0.30287	0.045018	-0.2201	-0.13877	0.27928	0.038371	-0.033409	0.12774	-0.34891	0.65597	0.01036	0.50234	0.31737	-0.38954	-0.78824	-0.50735	-0.11776	-0.61006	0.30637	0.20159	0.25155	-0.26873	-0.50679	-0.40698	0.078025	-0.20949	-0.26848	0.12261	-0.47135
8.9377	0.66265	4.222	-4.3501	-0.17091	1.9143	-0.85677	-1.3097	1.1172	-2.377	-2.5509	1.3838	2.8251	0.69366	-2.0974	0.34648	0.14518	-0.6304	2.4233	2.7947	-0.58982	-0.66	-0.82266	2.2179	-0.81398	1.1083	-1.5973	0.60091	-0.053404	0.3968	0.26537	-0.83454	0.58879	-2.392	0.89118	0.82679	1.0058	-0.12217	-0.30092	0.5562	0.39481	1.0563	0.040877	-0.4352	-0.68189	0.50856	1.4323	-0.75594	-1.1131	0.14597
4.6136	3.6847	4.6774	-2.785	-0.49483	1.8968	-1.6083	-0.47025	-1.0337	-2.2651	-0.014717	0.22284	1.8392	2.0735	-0.26554	0.75944	0.572	-0.32632	0.090984	-0.41284	2.0635	-0.01347	-0.82899	-1.3655	-1.6276	0.026757	0.63157	0.45277	0.85519	0.449	1.5652	1.1098	0.7691	-0.9543	-0.011967	-0.028385	-1.0951	0.32218	-0.13686	0.84503	0.82788	-0.35781	-1.5583	0.49168	0.71911	-0.029947	0.5049	1.4751	0.83271	0.50357
8.2782	4.8262	0.72773	4.1122	-0.22621	0.90494	-1.9027	-0.4595	-0.95606	-0.015134	0.32938	0.45124	0.0013313	-2.1187	-3.329	0.35708	-1.0379	2.4475	0.23669	1.1126	0.17156	-0.06114	0.50703	0.070302	-0.41284	-0.15888	-0.90828	1.4063	0.79754	0.59919	-0.25785	0.34027	-1.034	1.1634	1.6624	-0.20736	-0.77827	-1.3146	-2.158	-0.94365	1.7474	-0.72975	-0.63331	-0.72647	0.023389	-1.3786	0.43771	-0.11329	0.30505	-1.0241
5.9117	0.067091	1.9076	-2.6739	0.24037	1.2338	-1.2314	0.19007	-0.75345	-2.0653	2.7267	-0.013393	1.5334	0.27145	-0.91477	-0.53107	-3.5668	0.11859	-0.22134	-1.3386	0.28743	0.18767	0.29053	-0.33176	1.3053	0.14724	-0.20773	1.5275	0.22054	-0.86894	-0.80729	-0.69491	0.50191	-1.0408	0.1291	0.54988	-0.3488	-0.91424	0.46532	0.26032	-0.58574	-0.63095	0.72836	0.041647	0.38359	-0.2469	0.3645	-0.6935	1.5445	0.049649
3.8983	-1.2266	2.2246	-1.5038	-1.302	0.019386	-2.519	-0.10995	3.0429	0.27313	-0.49319	-0.62942	-1.1324	0.64098	-0.66186	-1.5145	-1.5976	0.6769	0.6595	2.8629	-0.53345	-1.3563	-0.46465	0.17355	0.27577	-0.052776	0.0027008	0.32384	-1.1753	1.1143	-0.66355	0.80136	1.1305	-1.4396	0.048114	1.5057	0.91429	-0.14605	0.59173	-0.199	-0.28718	0.17115	-0.23186	-0.22042	-0.51731	-0.82643	0.90879	-0.30757	0.17539	0.50505
2.1583	-1.7748	1.5216	-0.42777	-1.0464	-0.88307	-1.1245	1.3686	2.858	-0.15164	-0.027996	-1.5268	0.064632	1.1248	0.46941	0.24909	-0.84884	0.52966	1.6252	0.97566	0.034253	-0.24376	1.0131	1.2912	0.045973	0.22917	-0.44787	-0.97729	-0.84558	0.7745	-1.3172	0.45919	-0.27613	-0.68373	1.2692	-0.0065244	-0.080271	-0.52049	0.57548	0.3395	-0.23191	-0.5381	0.5454	0.40938	0.3923	0.15301	0.68808	-1.1027	0.66158	0.81732
5.833	3.5696	-0.93448	3.2125	-3.5219	3.2513	-2.4402	-1.235	-1.8708	0.65465	0.068741	-0.97551	-0.61156	0.48319	-0.79584	-0.8877	0.40536	0.80973	-1.4136	2.2666	1.5033	0.88286	0.48086	1.8089	1.0736	-0.79287	0.31963	0.67462	-0.85862	0.57292	-1.6648	-0.18487	-0.71823	0.094	1.3769	0.92042	-0.15025	1.5499	-1.0646	-0.42215	-1.2583	0.25947	-0.55657	1.2606	0.17151	1.3422	-0.77175	1.0427	-0.39264	0.080322
6.4226	3.8823	-1.1628	3.5215	-3.0136	2.9235	-3.3922	-1.2394	-2.2392	0.69437	-0.76897	-0.59311	0.72185	0.28373	-1.206	-0.67227	0.54442	0.6108	-1.6628	2.3011	1.0319	1.2312	0.39245	1.7479	0.14863	-0.55817	-0.13837	1.3015	0.2544	-0.017851	0.54516	1.4537	0.7629	0.043983	0.33629	-0.044665	-0.7511	-0.31437	-1.3041	-1.2382	1.1422	-0.053101	0.44887	0.62578	0.061374	-0.7986	1.0925	1.0483	0.33784	0.27951
6.5349	3.8677	2.8645	-0.73558	-2.2741	1.7518	-1.7921	1.1183	0.92535	0.030706	-0.55101	0.30026	-0.69575	-0.37545	-0.9139	1.1509	1.4282	-0.07664	0.73275	0.57829	-0.36069	0.068293	-0.48822	-0.31172	0.83408	-0.98478	-0.44025	1.5609	-1.1725	0.43139	1.6892	0.99181	-0.82173	-0.07469	-0.21466	0.33453	1.0674	-0.18007	0.091317	-0.82059	0.15702	-1.3514	-0.64965	-1.8658	0.091624	0.5091	0.93595	-0.21194	0.29157	0.0022476
-2.1189	1.8277	0.5191	2.61	-4.4128	0.32504	0.11336	0.64001	-1.1101	-0.64094	-0.88022	0.93769	-0.1506	-0.32863	-0.15386	-0.2789	0.40605	0.097809	0.17582	-0.39177	-0.39898	-1.3377	0.067323	-0.76195	0.44797	0.2027	0.041835	-0.89052	-1.4271	0.63496	-0.1641	0.011764	-0.098553	0.95912	1.2544	0.24859	0.79248	-0.42944	0.43476	-0.029279	0.024655	-0.30467	-0.20285	0.050982	0.14471	0.37434	0.8931	1.0276	-0.3281	0.52604
11.902	1.2296	1.5153	1.2723	4.5182	0.58577	-1.2765	-0.61659	-1.1468	-0.4201	-0.15764	2.6679	-1.6381	-1.6011	0.78712	1.3191	-1.7249	0.16422	1.2249	2.5881	-0.88155	0.87676	1.2281	1.6524	-0.26708	0.097408	1.0397	0.11534	-1.273	-0.44298	-0.63412	0.33605	-0.17239	0.2097	0.55149	-0.72853	0.69805	1.093	1.3815	-0.874	1.7397	-1.7989	-1.377	1.6412	0.86657	-0.44977	-0.81646	1.3914	-0.61303	2.3092
14.188	-0.62976	-8.0025	1.5464	-2.8306	1.0835	3.7363	2.2761	1.4569	2.2852	1.0656	2.6725	0.95691	-1.3591	-1.8162	0.29852	0.23572	3.2925	0.53899	-1.2312	-1.6158	1.3093	-0.093812	-0.93293	-0.21259	-2.5605	-1.3252	-2.2047	-0.94249	-0.77898	0.39085	0.25646	1.2446	-0.64325	-1.3185	0.92762	0.77477	-1.1147	-0.34791	0.097992	-1.4039	-0.21184	-0.10786	1.892	0.55365	0.73984	0.86444	0.63115	-0.89039	-0.26902
13.835	3.6679	-5.6745	4.0537	-0.15648	-0.29432	2.0534	1.3513	2.1425	2.6684	1.6141	2.8623	2.1542	-1.1766	-3.001	-0.19104	2.2514	2.1917	-0.058496	-1.4916	0.92446	0.43689	0.0044957	-0.94604	-0.26248	-1.9066	-0.19587	-1.7378	2.5004	0.7776	0.29053	-0.73425	0.60102	0.19483	0.045881	1.2259	0.38412	-0.027881	-0.84289	1.4822	0.89953	0.0061709	-0.82931	-0.30782	0.46909	0.35182	1.0295	-0.44082	0.29935	-0.37755
-6.6675	1.6088	0.66697	-0.43969	-1.6884	-2.4934	1.1728	-0.47335	-0.31857	-0.069435	0.84356	0.88323	-0.19334	-0.18096	0.13786	0.53412	-0.049205	-0.47253	-0.81151	-0.25007	0.37869	-0.47819	0.2162	-0.298	-0.55257	-0.24095	0.51012	-0.20112	0.61416	-0.49078	0.61197	-0.28503	-0.13874	0.0054013	-0.6166	0.029132	0.70664	0.030181	-0.1406	0.31783	0.039898	0.023739	0.32638	0.01975	-0.28857	-0.081697	-0.44453	-0.22148	0.11314	-0.076386
5.0555	-2.9827	-0.0091662	-1.1058	-0.9643	-0.20489	1.1082	0.23427	1.8333	-0.3384	0.22794	-1.4159	-0.49918	0.70579	-0.6732	-0.97395	-0.24654	1.0603	0.19303	-0.78167	0.78077	0.67875	-0.76814	0.58173	-1.739	-0.42567	0.52882	-0.56321	-0.085659	0.63515	-2.9819	0.042533	-0.74985	-0.25434	0.23282	-0.33108	0.28162	0.95858	-1.477	-0.86967	-1.0767	-1.5891	0.58335	-0.085235	-0.084099	0.56186	-0.49764	0.66321	-0.7949	-0.79332
4.2112	-3.3906	0.87606	1.2185	-0.38149	0.13348	-1.489	-0.44406	0.9735	-0.92763	-1.0655	-0.50287	1.7764	-1.8116	-1.1048	-0.96021	-0.66827	-0.016217	1.0664	0.95615	-1.1386	2.8775	-0.78582	0.72528	-0.88073	-0.40197	-0.12368	1.8394	1.0893	0.083197	-1.1373	0.90515	-1.1243	-0.32862	-0.30761	0.045939	0.4681	0.99448	0.99906	0.52926	-0.29174	-0.86825	-0.57699	-0.046936	-0.67025	-0.1536	0.97622	-0.26278	-0.26895	-0.24612
8.5199	2.1141	4.3835	0.64582	2.5957	0.59436	-0.1088	1.1374	1.8908	0.24074	0.71526	-1.4189	0.99901	0.34611	0.34181	-0.71681	-0.64664	1.3075	0.28329	1.9417	0.40449	-1.1388	1.1481	-1.0331	-1.7657	0.56317	-1.0989	-0.40347	2.1385	0.88871	-0.64276	1.3637	1.021	-1.2139	0.81491	0.35712	0.43252	-0.3652	0.56483	-1.2289	-1.1085	0.6784	-0.94706	-0.6138	-0.82672	0.17568	0.60037	0.87875	0.57546	-0.73436
-3.5305	-0.45954	0.14518	0.60237	-2.893	-0.67506	-0.028087	0.24441	-0.26642	-0.57497	0.25329	0.84483	-0.29969	-0.36953	1.3492	0.11784	-0.83481	0.44606	0.38794	-0.34169	0.12258	0.072997	-0.49793	-0.32886	-0.11647	0.27015	0.67585	0.2209	-0.20976	0.46808	0.29656	0.21971	-0.33182	-0.76536	-0.92545	-0.30463	-0.23403	0.83826	-0.054292	-0.20251	0.5232	0.41885	-1.1421	0.39542	-0.20401	0.59975	0.69856	-0.27288	-0.25037	-0.65451
6.0624	-2.5528	-5.3598	1.7751	0.2935	-0.19366	-0.19149	-3.1103	0.18632	-0.65662	-1.0233	-1.9919	-0.43767	1.5077	1.8797	-0.026913	-0.96915	0.25694	1.7594	-1.6473	-0.34514	2.2604	0.85162	1.0258	-0.33259	0.058423	0.83652	-0.62923	0.43951	-1.5724	0.5535	1.0536	-0.32914	0.11069	0.12975	0.47417	0.4636	0.39539	-0.20491	-0.69578	-0.54544	-0.24813	-0.58457	-1.4116	-0.43151	-0.38432	-0.68459	0.21214	-1.1004	-0.36195
5.382	0.23783	-3.3761	2.8353	1.3089	-1.262	-0.14219	-1.608	-0.17288	-0.91448	1.1102	1.8715	0.67206	-0.84265	1.7163	0.62563	-0.017645	1.0471	-0.6274	-0.45532	-1.3867	-0.40377	0.84304	-0.69528	0.42338	0.36224	0.90302	0.29209	-0.22852	1.641	0.34772	0.34512	0.016822	-0.21143	1.3088	0.71981	-0.84644	-0.65354	-0.078967	0.32979	-1.2485	-0.80044	-0.54079	0.63701	0.61362	0.17971	-0.39016	-0.18024	0.23812	0.40671
-0.078469	0.42076	1.0836	1.202	-2.2209	0.26589	0.62218	0.37035	-2.1299	-0.98879	-0.3869	1.7245	-0.24736	-1.1925	-0.31345	0.37641	0.85016	2	-1.8586	-1.4026	-1.1379	-0.32071	1.2763	0.038026	-0.36285	-0.33168	0.864	-0.23268	-0.24416	0.76932	1.0012	0.16334	-0.5518	0.39909	0.121	0.40232	-0.19696	-1.1109	-0.16559	-1.1245	0.054572	0.052961	-0.74027	-0.57781	-1.4964	-2.2111	-0.3838	0.10275	0.48	0.90543
-11.065	0.86437	-1.4381	-0.59131	1.6833	1.1256	0.44005	-0.091704	-0.071781	-0.094153	-0.020361	-0.1764	-0.094393	-0.13301	-0.052576	0.36363	-0.32218	0.30255	0.39588	-0.15736	0.23676	0.20078	0.24508	0.34443	-0.024644	0.067377	-0.24702	0.20928	-0.37797	0.32726	-0.1522	0.4089	-0.14302	0.19357	0.2198	0.15445	0.22512	-0.027331	0.039228	-0.30265	0.095879	0.15323	0.073723	0.27008	0.33462	-0.2148	0.014305	0.17108	-0.21081	0.15508
-10.995	0.82718	-1.1477	-0.92639	1.7947	1.6932	-0.24721	0.21032	0.23516	0.44892	-0.27597	-0.2082	-0.12596	0.077436	-0.42458	0.31623	-0.085704	0.073144	-0.52786	-0.038811	-0.029467	0.37968	-0.17752	-0.41065	0.89253	0.044061	-0.089944	-0.44888	-0.053555	0.44429	0.14638	0.32029	0.40024	0.027105	0.26449	-0.51369	-0.23843	0.22951	0.026474	-0.091819	-0.17945	-0.0072787	-0.38012	-0.085555	-0.3425	0.11701	0.17725	-0.039852	0.12086	-0.22524
-11.055	0.79853	-1.1416	-0.86469	1.7676	2.1017	-0.45633	0.95999	0.12271	-0.60692	-0.57795	-0.15847	-0.13986	0.10299	-0.393	-1.1102	0.5467	0.31114	-0.19376	0.53933	-0.23784	0.34823	-0.22916	-0.35121	1.3248	-0.33389	-0.082092	-0.75597	-0.27574	0.005029	-0.056395	0.3032	0.7007	0.18389	0.36041	-0.89359	-0.57495	0.32141	-0.068648	0.19124	-0.46274	0.17635	-0.54086	-0.33097	-0.41925	0.055207	0.20659	-0.0095133	0.41209	-0.25927
-10.918	0.48205	-0.50183	-0.36248	1.1644	0.40241	0.060072	-0.36811	0.40735	0.74581	-0.48815	-0.34709	0.21092	-0.010675	-0.35158	0.74298	-0.25978	-0.038512	-0.12688	-0.34309	0.0017889	0.07838	-0.041904	0.010101	0.25637	0.21513	-0.066719	-0.067937	-0.27989	0.20602	-0.072648	0.20805	0.024778	-0.059738	0.11478	0.010258	-0.31684	0.083626	-0.0052047	-0.097844	-0.015856	0.18115	-0.11814	-0.14035	-0.057862	0.12076	0.089886	0.054028	0.045032	0.069151
9.3086	1.6656	-2.8285	-3.2611	-1.2433	2.3535	0.36462	-0.013799	-2.3875	1.7128	0.45866	1.6067	0.90187	0.09413	-1.0724	1.5461	1.5245	-0.043256	2.694	-1.0862	-0.47087	-1.2221	-0.39976	5.0837	-0.43762	-0.20523	-1.078	0.22434	0.53073	-0.22483	-0.7894	0.46869	0.89343	-0.75606	2.1364	-2.3137	-0.25692	-0.31378	1.0318	-1.5134	-0.3568	1.1595	1.2561	1.3099	0.8723	-0.25445	0.72346	-1.2175	-0.8584	-0.40003
11.736	4.3255	-5.476	-3.6691	-0.37867	-0.98685	0.45345	3.863	-0.73485	1.1799	0.98727	-0.052583	0.81934	2.534	-2.5499	0.758	-1.2701	1.9709	5.7558	-1.1774	1.9365	0.47886	-1.3234	-0.72968	0.30809	0.96184	-0.55539	0.38301	2.2484	1.0606	-0.89182	0.34259	1.1731	0.78441	1.4588	-0.53143	0.40222	0.83934	1.1172	-1.0577	-0.85334	0.81199	-0.77467	-1.6624	-0.33328	-1.1295	-1.0785	-1.5597	-0.91738	-0.36345
9.796	2.4215	-2.5186	-5.2333	-1.0343	-0.70491	-0.39959	3.9394	-3.3499	0.67837	0.85508	-0.65264	1.5848	0.20448	-2.1631	2.5775	0.19728	0.97354	2.3544	0.7292	1.0464	-1.4565	0.99751	0.58143	2.4261	-0.3266	0.89541	1.6725	-0.65336	-1.5089	0.0059619	0.55154	-1.5026	-0.71299	-0.39249	1.316	-0.9413	0.45996	-0.3399	-1.0296	1.4215	-0.9876	1.2926	1.5865	-1.8034	0.97837	0.26118	-0.24603	-0.39665	0.27573
-4.8736	-0.023284	0.51809	0.35871	-3.6108	-0.72839	-1.0923	0.085164	-0.51429	-0.51646	0.30656	0.44376	0.77619	0.33847	0.78777	0.58301	-0.64769	-0.098903	0.82118	-0.30701	-0.7549	-0.09895	-0.34784	-0.4875	0.34664	0.90484	-0.5056	0.35781	0.039574	-0.31793	-0.23079	-0.53068	0.72384	0.8677	-0.33842	-0.2814	0.26292	0.038679	0.28844	0.22321	0.60652	-0.54395	-0.0058648	0.55005	0.37491	-0.060428	-0.045771	0.53275	-0.237	0.31726
-0.21018	-3.1637	1.7467	-1.2512	-0.55237	0.28479	-2.9995	0.3399	1.0357	0.94229	-0.24344	-0.59276	-0.4415	1.3591	-0.85733	-0.4078	-0.52256	-0.096043	-1.6837	0.13912	-0.26154	0.030224	-1.0818	0.33538	-0.17151	-0.50524	0.14377	0.56214	0.15295	0.4345	0.93135	-0.19853	0.1136	0.29112	-1.2205	0.4379	-0.48788	0.9986	1.2098	0.33992	0.18171	-0.37528	-0.18268	0.06473	0.17467	-0.9389	0.94405	0.61598	0.36957	0.31105
-0.0457	-1.6296	1.3086	-1.5486	-0.3094	-0.71531	-2.2228	1.6692	2.2926	1.2062	-0.27181	-0.40164	-1.568	0.63294	-0.22721	-0.53164	-0.6214	-0.60417	-1.1348	0.55668	-1.0016	-0.77784	-1.0379	0.41356	0.11758	-0.95791	0.81044	-0.072935	-1.1092	0.040761	1.5174	0.64305	1.5702	0.93348	-0.89334	0.8123	-0.4459	0.27127	0.33198	-0.36729	-0.1004	0.5809	0.27191	0.13706	-0.30168	-0.51452	0.32461	-0.31887	0.24391	0.082521
-3.1623	-1.8493	1.0445	-1.8149	-0.83117	-0.044247	-0.60471	0.73937	0.11232	-0.62416	1.3048	0.7847	-0.15734	-0.24116	1.228	-0.7725	-1.4584	0.16403	-0.34251	0.16042	0.43711	-0.33692	-0.64841	-0.28245	0.70189	0.14403	2.3444	0.61121	-0.94764	-0.08893	0.28636	0.58785	0.69326	-0.037875	0.039247	0.18707	-0.16379	0.32995	0.060858	-0.63413	-1.3808	0.97094	0.37052	-0.027408	-0.28235	0.004218	-0.44538	-0.18178	0.37345	-0.42117
-6.85	0.46054	1.2056	0.14006	-1.3904	-1.4173	0.28599	0.19791	-0.12713	-0.64886	0.43776	0.49494	-0.061544	0.14717	0.44844	-0.22999	0.1131	-0.17397	-0.19203	-0.25134	0.0049644	0.30321	-0.48669	0.18122	0.70406	0.034518	0.35825	-0.38901	0.0082734	-0.011396	-0.14039	0.44891	0.017484	-0.18736	-0.2825	-0.090246	-0.48023	0.1998	-0.2275	-0.099032	-0.16339	0.47731	0.031703	-0.37074	0.14522	0.14781	0.0016473	-0.16055	0.35661	-0.096452
6.0911	1.5947	-1.7154	8.1544	0.85273	-0.28358	1.6042	1.7539	-0.11204	0.40424	-0.12066	-0.47857	0.4696	-1.3231	-0.5435	-0.43862	-1.8642	-0.56923	-1.0498	1.267	1.024	0.072588	0.35843	0.90361	1.4775	-0.7269	-0.11914	0.6699	0.81571	-1.1445	0.79804	-0.90419	-0.78675	-0.4988	1.1743	1.6898	-1.5828	0.38742	0.28242	0.83298	0.16662	0.40029	-1.8705	0.36152	0.13666	0.80488	-0.73193	-1.1912	-1.1155	1.3111
3.4836	0.31339	-0.30203	5.7734	-0.49464	-0.45298	0.066336	-0.092027	0.31236	0.072304	-0.72939	-0.19734	-0.18315	-1.1306	-0.037829	-0.27651	-1.8137	0.15321	1.3682	1.3772	-0.18963	1.4256	0.39604	0.090151	-0.43764	-0.091494	0.71862	0.94814	0.58621	-0.40055	0.80008	-0.52233	-0.87263	-1.4474	0.73754	-0.42518	0.13725	1.0639	-0.35545	-0.13081	-1.3542	-0.25892	-0.44907	-1.2532	0.054521	-0.42623	-1.2693	-0.039582	0.22959	-0.30549
0.32655	-0.10534	0.99435	1.0246	-1.4729	-0.68538	0.42727	-1.3382	1.7634	-0.29499	0.052401	-0.034751	-1.4263	-1.4378	-0.36955	-0.21432	-0.19533	0.49468	0.98068	0.17398	0.040954	-0.39604	0.43523	0.38181	-0.80831	-0.60395	0.21447	-0.59779	-1.1217	-0.075614	0.6024	0.12684	-0.8519	-1.2123	0.18439	0.75495	0.21583	0.79938	0.16047	0.10076	-0.70695	0.17251	-0.70423	-1.08	0.11966	-0.63395	-0.7821	-0.15707	-0.72097	-0.43174
-7.0572	-0.33627	0.63133	0.50799	-1.8991	-1.4353	0.55195	-0.23713	-0.30338	-0.68705	0.36116	0.71818	-0.22895	-0.023097	0.97419	0.014732	0.023419	0.16826	-0.53267	-0.32691	0.54269	-0.11762	0.41805	-0.05971	-0.21621	0.034665	0.37045	-0.20181	0.28306	0.11184	0.29478	0.27773	-0.0077761	-0.34503	-0.61456	-0.0072463	0.18896	-0.11665	-0.38096	0.39578	-0.090624	0.47748	-0.39744	-0.20303	-0.28603	-0.31191	-0.14782	-0.30812	0.0047367	-0.11248
-10.997	0.81628	-1.2751	-0.58694	1.4694	1.4208	-0.48092	0.55216	0.19381	0.17081	0.13305	-0.2591	-0.0345	-0.14796	-0.39203	-0.045126	0.069086	-0.12476	0.11573	0.14374	-0.076217	-0.25321	0.045346	-0.32223	-0.71822	-0.188	-0.075033	0.28217	-0.10171	0.035332	0.24357	-0.26451	-0.067977	-0.23478	0.23862	0.012709	0.24387	0.022841	0.040017	0.17035	0.09647	-0.026911	0.065369	0.11557	-0.19233	-0.090644	0.020339	-0.041098	-0.16689	0.14382
-10.899	0.87793	-1.2739	-0.56451	1.5688	1.4117	-0.17936	0.2234	0.38065	-0.074771	-0.15771	-0.21982	0.13293	-0.10482	-0.08074	-0.25913	-0.42195	0.36957	-0.15942	0.045149	-0.68706	-0.27592	0.11662	-0.16286	-0.33298	0.13296	0.035907	0.30201	0.63369	-0.0089598	0.18117	-0.77485	-0.43573	-0.10759	-0.12605	0.22464	0.17957	-0.12213	0.25983	0.10719	0.24577	-0.65564	0.14672	0.10793	-0.19416	0.079894	-0.016198	-0.043881	-0.29152	-0.039627
-10.929	0.8913	-1.3848	-0.51822	1.5861	1.2019	0.22309	0.11748	0.19289	-0.31824	-0.10725	-0.18783	0.049718	-0.19746	-0.029973	-0.19033	-0.39418	0.4044	0.15242	0.027221	-0.35348	-0.14136	0.16069	0.13162	-0.29064	0.085266	-0.090565	0.30292	0.20798	0.021894	0.040552	-0.43282	-0.40968	-0.0037481	0.094594	0.21544	0.26108	-0.12896	0.19615	0.021233	0.22417	-0.33538	0.19153	0.23794	0.056264	-0.091569	-0.087776	0.053574	-0.25525	0.040875
-10.857	0.48244	-0.63038	-0.21089	0.90051	0.27827	0.10671	0.1241	0.18468	0.057181	-0.16808	-0.12656	0.056039	-0.025845	-0.10354	-0.017607	0.18469	-0.15489	-0.025461	-0.024605	0.26841	-0.12327	0.048145	0.046915	-0.21198	-0.11748	0.023133	0.08387	-0.11518	-0.20871	-0.00098806	0.078376	0.0031491	0.090114	-0.12198	-0.15416	-0.1274	0.11617	-0.12967	0.18672	-0.16923	0.3594	-0.092276	-0.19833	0.00095425	0.064618	-0.012087	0.073639	0.1047	0.10497
6.3934	-0.60476	-4.1464	1.5401	3.9377	-3.1354	0.83873	-0.11261	-1.9493	0.74726	1.9674	2.072	-1.3562	1.5795	0.64614	1.7831	0.25268	0.72536	-1.3427	-1.0605	0.98532	0.76067	-0.81929	1.9362	0.15773	-0.33587	-0.33162	-0.7331	0.32897	0.083413	-0.42579	-0.21363	1.7354	-1.9591	0.90294	-1.1636	-0.57167	0.97779	1.1576	0.39746	0.71529	-1.4114	-0.011292	0.21842	-0.26835	-0.28814	-0.18909	-1.9551	0.62188	0.74459
4.3331	-1.5361	1.2423	-3.3653	0.33275	0.50153	0.12704	-1.4957	-1.5367	1.237	-0.2048	1.7313	-1.7402	-1.1853	0.75232	0.70855	0.63733	-0.0066502	-0.91353	0.81064	0.71971	0.89102	2.1327	0.071592	-0.28512	0.92418	-1.8564	-1.5612	-0.46411	-1.3602	-0.35981	0.23333	0.38245	-1.073	-0.76449	0.18524	0.68212	-1.3159	-0.59489	-0.46804	0.15296	-0.8675	1.1005	0.42148	-0.92413	0.36483	0.75606	-0.99851	-0.15999	0.52324
0.47379	-3.2584	-0.0064578	-1.668	0.5139	-1.3603	-1.7561	1.6724	-0.72807	1.6412	0.54215	-0.87536	1.6114	-0.8314	-0.20468	-0.071185	1.9759	0.46866	-0.4778	-0.74895	0.26724	-0.08676	-0.072098	-0.76529	0.51448	0.52831	-0.17776	0.91537	-0.16791	-0.13638	-1.0448	-0.18067	0.53253	0.013105	-0.065731	0.23296	0.25215	-1.1323	0.44559	0.06769	-0.81651	-1.2473	-0.92977	-0.079586	-0.17538	0.54583	-0.24323	0.16479	0.040321	-0.3616
-5.8124	-0.78592	2.7052	0.021821	-1.0832	-0.012597	0.28744	-0.24029	-0.14497	-0.2518	0.73047	0.22582	-0.015468	-0.42069	0.33591	-0.29582	-0.10084	-0.6106	0.49082	0.09139	0.19084	-0.31196	0.27635	-0.16165	0.25019	-0.28896	-0.12442	0.18665	0.037188	-0.83388	-0.13118	0.21456	0.23487	-0.041025	-0.55216	0.16664	-0.33889	0.26412	-0.066119	-0.015424	-0.047178	0.59518	0.050666	-0.59194	0.3897	-0.12917	0.22302	-0.079133	0.15092	0.032862
-10.759	0.81904	-1.1102	-0.68604	1.2858	0.73568	-0.42321	-0.50092	0.30184	1.431	0.43025	-0.31645	-0.066889	-0.023902	-0.33648	1.4582	-0.43295	-0.42125	-0.41175	-0.39545	-0.019092	-0.17428	-0.017591	-0.48904	-0.83113	0.23051	-0.063423	0.49137	0.21256	0.42585	0.44006	-0.41127	-0.33635	-0.38497	0.13815	0.39266	0.51468	-0.048816	0.14255	-0.15646	0.356	-0.2346	0.21496	0.29134	-0.18362	0.060598	-0.067644	-0.13799	-0.40187	0.063117
-10.83	0.81796	-1.104	-0.68999	1.3517	0.8106	-0.30967	-0.76746	0.35148	1.9046	0.20117	-0.32877	0.098293	0.042498	-0.18527	1.8146	-0.87156	-0.29935	-0.71481	-0.81967	-0.067661	-0.148	-0.024459	-0.31067	-0.57536	0.51362	-0.074445	0.55197	0.52028	0.5186	0.36178	-0.31186	-0.4366	-0.050865	-0.2257	0.4931	0.31696	-0.042544	0.25289	-0.28972	0.30657	-0.49256	0.078017	0.18352	-0.10684	0.22443	0.06796	0.012123	-0.43905	0.1423
-10.929	0.70147	-0.55	-0.88819	1.7639	0.85707	0.72649	-1.2419	0.94322	2.5552	-0.93947	-0.48682	0.66566	0.051044	-0.87389	2.404	-1.1956	-0.28547	-1.1874	-1.0352	0.46484	0.60863	-0.3046	-0.26277	1.191	0.60341	-0.041352	-0.22061	-0.14758	0.86086	0.11791	0.54614	0.10254	0.4683	0.27951	-0.549	-0.39303	0.66894	0.10148	-0.36745	-0.10064	-0.085177	-0.36935	-0.13941	-0.30384	0.38139	0.367	0.24308	0.061483	-0.058024
-10.969	0.32775	-0.52607	-0.39008	1.1833	0.80259	0.68474	0.32073	-0.053812	-0.95634	-0.52239	0.28491	0.060553	0.23651	0.047224	-1.0422	0.60914	0.2959	-0.21974	0.45597	0.36078	0.76258	-0.062556	0.12973	2.1356	-0.42962	-0.058853	-1.0311	-0.45137	-0.26021	-0.36458	1.0017	0.56888	0.68518	0.22207	-1.2755	-0.91303	0.67603	-0.3251	0.23219	-0.71892	1.0015	-0.63602	-0.53827	-0.17493	-0.042155	0.19144	0.28901	0.71552	-0.25937
8.0058	3.579	-2.6767	0.18902	-1.2748	0.21247	-1.2454	-1.7166	0.82406	4.3177	0.69175	-1.2323	-4.3237	-1.1057	-0.47328	-3.2349	-1.4182	-1.0465	1.7307	-0.89131	1.0974	-0.30538	-0.82678	1.1102	-0.3357	-0.38922	-1.1776	-0.1456	0.51181	0.46634	-0.3436	1.5315	1.3949	-0.27537	-0.24072	-0.44384	-1.2935	0.06372	2.4274	0.58046	-0.52589	-0.51542	0.31286	1.4178	-0.44605	-0.63138	-1.4849	-0.9005	0.92078	-0.12178
9.2724	4.6018	0.78989	-0.35996	-1.393	1.815	1.3046	-0.72441	-0.20929	4.8335	1.1461	-0.57992	-3.7385	1.0522	-0.78202	-3.4668	0.82226	-0.391	1.168	-0.54753	0.14669	-1.0735	-0.27372	0.51414	0.51482	0.60204	-1.2289	-0.068585	1.6894	-1.0709	0.77196	1.2312	0.72352	-0.87346	0.55211	-0.25685	-0.67538	0.43391	0.58224	-0.72854	-0.0043121	0.487	0.91903	0.034638	-1.0131	-0.78967	-1.0197	0.10397	-0.78706	-1.1093
6.1153	0.66584	0.34818	0.58507	0.33889	-0.39343	-0.85107	1.464	0.66343	0.91456	-0.10965	0.15561	-0.59157	-0.82634	-0.3593	-1.0122	0.38389	-0.4328	-0.81995	-0.41897	0.08384	-1.7557	-0.3062	-1.0304	0.38647	-0.41309	-0.063248	1.0127	0.69191	-0.73264	-0.57407	2.1086	-0.84215	-1.1779	0.64525	-1.0727	0.11375	-1.4804	-1.2121	-0.77137	0.6847	1.2706	0.1924	-0.16935	0.40909	1.042	0.76419	0.2928	-0.39246	-1.0404
-4.6227	1.3377	1.8844	-0.85731	-2.3553	-0.91269	-0.11098	0.15089	-0.43253	-0.53954	0.5038	0.28769	-0.1435	0.51866	0.43258	0.18283	-0.087438	0.091418	0.1979	-0.12319	-0.23786	-0.0092669	0.27891	0.13238	-0.30872	0.20533	-0.071255	-0.37986	-0.15822	-0.76181	-0.44491	-0.44916	-0.3747	0.44902	-0.089176	0.12023	-0.050842	0.074214	0.14671	0.1229	0.050931	0.10402	-0.19094	-0.1066	-0.28824	0.16516	-0.21854	0.55206	-0.23524	0.30522
4.8048	-1.0925	2.2686	0.1865	-1.596	-0.22922	-0.90772	-0.76013	2.2937	-0.35218	-0.51962	-0.45817	-1.2994	-1.6309	-1.57	-1.015	0.84649	0.27582	0.69959	1.0993	-0.062989	-0.44754	1.1797	-0.11347	0.083198	0.2188	0.39223	-1.6063	-2.1259	0.30318	-0.37272	-1.3777	0.31782	-1.2262	0.72817	0.64963	1.0811	0.44958	1.6345	-0.8663	-0.61047	-0.39873	1.2815	0.44218	1.1069	1.5792	0.28071	-0.33552	-0.408	-0.50342
7.413	-0.055868	-0.27179	-0.67816	-0.70008	-0.21902	0.52016	1.8334	1.5361	-0.28889	-0.97321	-1.4877	-0.59661	-0.16233	0.27496	0.56106	0.72878	-0.83353	0.30669	0.76728	-0.051903	0.68942	-0.18529	0.91128	-0.38152	0.81876	2.5694	-2.3609	0.94417	1.3459	-0.58384	-0.47694	-2.3522	-0.12514	0.54723	-0.61826	1.5496	-0.18579	-0.63873	1.0648	-0.99811	1.637	0.12124	0.20609	-0.18238	-0.036842	0.44935	-0.16825	-1.2999	0.76154
7.2626	-2.2717	-1.9591	0.8554	-1.2755	1.2977	-1.271	2.8103	1.3847	1.1815	0.40251	-1.8652	0.55862	-0.66616	0.85845	0.87502	-1.6055	2.5285	1.9169	1.7875	0.32245	0.81228	4.311	-0.70806	0.77131	0.24772	0.66275	1.7157	0.56247	0.55749	0.12587	1.3167	-0.24301	0.40629	0.21437	0.29431	1.5511	1.1975	-0.17279	-4.90E-05	0.67696	0.88801	0.57863	-1.5344	-1.4149	2.1372	-0.092556	-0.34994	0.99162	-0.27549
-3.5886	0.34903	-0.78349	2.0615	-4.4749	-0.58926	-0.28419	0.11552	-0.21877	0.10377	-0.21389	-0.26748	0.15774	0.23161	0.71825	0.08771	-0.39562	0.069803	0.61242	0.25847	0.11655	-0.15588	0.2091	-0.7418	0.21727	0.73808	-0.40727	1.421	-0.12297	1.1736	0.18126	-0.50555	0.038757	0.37547	0.13994	-0.066324	-0.17189	-0.21889	0.3093	-0.05367	-0.38299	-0.42751	-0.05332	0.19711	-0.31062	0.22506	0.70917	-0.27224	-0.073015	0.10759
-11.011	0.84707	-1.136	-0.50268	1.5663	1.0693	0.026722	0.13144	0.39163	0.0094281	-0.16694	-0.41505	0.21061	-0.27666	-0.43635	-0.062655	-0.1061	0.072305	0.56559	0.16028	-0.22726	-0.070334	0.050838	-0.19338	-0.24579	-0.13295	-0.21582	0.13311	-0.61983	0.03555	-0.060993	-0.16452	-0.22819	-0.27807	0.90615	-0.13665	0.12381	0.20764	0.036546	0.15494	0.20385	0.35753	0.20592	0.23496	-0.091631	-0.31207	-0.014398	0.055643	-0.18682	0.12987
-10.876	0.7499	-0.93612	-0.72091	1.6182	1.1169	0.0090962	0.065556	0.80719	0.87269	-0.96771	-0.62979	0.39554	-0.19508	-0.70514	0.4396	-0.33386	-0.14489	-0.48661	-0.14189	0.032914	-0.27951	-0.26877	-0.10172	-0.26697	0.16842	0.0054696	0.16568	-0.039887	0.2817	0.16048	-0.32171	0.16249	0.032849	-0.12363	0.059947	0.12773	-0.05368	0.12492	-0.069351	0.063774	-0.60329	0.0047828	-0.042642	-0.11272	0.28929	0.15423	-0.047405	-0.049507	0.042617
-10.988	0.9138	-1.1735	-0.54164	1.6692	1.2465	0.27608	0.10423	0.38215	0.12511	-0.5878	-0.30684	0.24423	-0.22469	-0.22048	0.16154	-0.65572	0.27201	-0.065451	-0.25725	-0.27587	-0.069644	0.059284	0.15372	-0.12047	0.23291	-0.044164	0.22665	0.13752	0.11236	-0.014908	-0.22746	-0.26649	0.0073879	0.050145	0.080016	-0.044848	0.0037452	0.15079	-0.049122	0.087634	-0.36537	0.020397	0.030195	-0.020062	0.092556	-0.0015004	0.1158	-0.14051	0.058233
-10.878	0.55253	-0.62379	-0.31441	0.97076	0.44971	-0.17573	-0.24499	0.17922	0.59969	-0.1568	-0.11958	0.17686	0.16877	0.13655	0.36468	-0.18068	0.057192	-0.24511	-0.34959	-0.2337	0.038049	0.010386	0.027839	0.47784	0.25424	-0.11822	0.06013	0.19994	-0.092249	-0.15589	0.14337	-0.32492	0.27448	-0.16267	-0.12527	-0.52752	0.24371	0.079149	0.079568	-0.17957	0.31392	-0.26105	-0.33267	-0.054545	0.13891	0.10179	0.28562	0.027668	0.12596
[truncated: 12 more columns]
