# Supplementary material for: Emotion recognition based on customized smart bracelet with built-in accelerometer
Source: PeerJ. 2016 Jul 26;4:e2258. doi: 10.7717/peerj.2258 (PMC4974923; doi:10.7717/peerj.2258)
Supplement: Supplemental Information 1 [file peerj-04-2258-s001.zip › rawdata/w=3/hand/anger-happiness/result.csv]

1	2	3	4	5	6	7	8	9	10	11	12	13	14	15	16	17	18	19	20	21	22	23	24	25	26	27	28	29	30	31	32	33	34	35	36	37	38	39	40	41	42	43	44	45	46	47	48	49	50
-9.6393	0.078239	-1.156	0.12531	1.79	-1.5381	-0.50994	-0.063563	0.65811	-0.17119	-0.039746	0.40761	0.47711	-0.27362	-0.37203	0.2904	0.50749	0.23642	-0.14504	-0.33135	0.48656	0.05904	0.46022	0.11027	0.30031	-0.2834	0.062979	0.17774	0.31527	-0.10779	0.17049	-0.21315	0.18081	-0.35256	0.30842	0.2272	-0.076022	0.27642	0.13138	-0.04993	0.17628	-0.030535	0.12476	-0.041804	0.073101	0.14287	0.11033	-0.061579	-0.0083558	0.24015
-9.5354	0.048302	-1.3195	0.12936	1.8402	-1.337	-0.69851	-0.084675	0.62641	-0.034339	0.18623	0.24777	0.4868	-0.42249	-0.35917	0.47592	0.61416	0.47241	-0.21649	-0.065749	0.11705	0.19195	0.32692	-0.17356	0.4547	-0.13437	0.032504	0.37509	0.29449	-0.2676	0.109	-0.14747	0.033444	-0.21132	0.34947	0.11355	-0.090888	0.0043024	0.015329	-0.042018	0.12319	-0.1346	0.089889	0.00031278	0.18464	0.033018	-0.019145	-0.012614	-0.026723	0.1239
-9.5553	0.1488	-1.4436	0.24201	2.0327	-0.99573	-0.77075	-0.24765	0.34123	-0.0043321	0.32833	0.4813	0.56595	-0.83057	-0.22002	0.26718	0.75553	0.35752	-0.35368	0.48909	-0.09557	0.35611	0.22233	0.043812	0.46952	-0.2134	0.26884	0.22249	0.37016	-0.12671	-0.071906	-0.15979	-0.062918	-0.20313	0.52617	0.27743	-0.050224	-0.032043	0.076275	-0.23974	0.31083	-0.28393	0.099909	0.12901	0.072889	0.013233	-0.082192	-0.0396	-0.027209	0.1265
-9.9004	0.31809	-0.84368	0.14963	1.2166	-0.57953	-0.52276	-0.18518	-0.042724	0.022281	0.042795	0.20716	0.36328	-0.43023	-0.15838	0.10155	0.37081	0.092192	-0.16943	0.072304	-0.00089706	0.030457	0.0002483	-0.31182	0.29825	-0.54208	0.00085157	0.086908	0.27203	-0.40668	0.14503	-0.15435	0.030144	-0.065565	0.24137	0.16815	-0.24633	0.217	-0.11427	-0.21636	0.44432	-0.31586	0.012947	0.14421	0.0023029	-0.041614	-0.085545	0.1346	0.028926	0.029731
4.8111	-2.4546	2.1953	0.74982	1.9658	-0.76336	0.013221	1.1898	0.46625	2.5989	0.63164	0.078214	0.51236	0.74916	2.2617	0.31831	-1.0924	-3.6374	-1.1673	0.32208	-0.34512	-0.47839	-0.213	-0.23054	0.89455	-0.18402	0.68738	-0.44813	0.29341	1.5551	0.66296	1.4881	0.7861	-1.0346	0.36614	2.0417	-0.9684	-0.95501	1.0883	-0.023614	0.01413	-1.1138	0.69039	-0.69195	0.66597	0.043761	1.1169	0.59444	-1.2609	0.072756
1.6059	-1.0153	1.1487	-1.231	0.76896	0.064203	-0.038505	0.037057	-0.86867	-0.23287	0.32328	0.014456	-1.3737	0.27898	-0.65393	0.31436	-0.11956	-1.456	-0.99811	-0.15261	-0.84439	-2.0147	0.27423	-0.13321	0.84995	0.38746	0.78602	-0.12348	-0.99389	0.21361	0.30722	-0.052592	-0.5991	0.16249	0.26243	1.815	0.35753	0.95265	0.324	-0.31798	-0.80996	-0.29028	-0.67265	-0.4386	0.43223	0.51809	-0.17902	0.52787	0.82721	-0.88143
1.8123	-0.88112	1.3604	-1.1741	0.79213	0.26913	-0.66565	-0.1172	-0.24283	0.13576	0.4905	0.32978	-1.219	0.72043	-0.57959	0.15277	-0.89645	-1.3874	-0.57638	0.53695	-1.2586	0.070397	0.15246	0.30824	0.54096	-0.24887	0.62843	0.25259	-0.27261	-0.4015	0.47798	-0.14211	0.67727	-0.2924	0.85771	0.52902	1.2302	-0.94934	-0.053082	-1.3258	0.40957	-0.40999	-0.075513	-0.098142	1.2265	0.68037	0.35404	0.017085	-0.6231	0.50939
-3.9764	-0.75736	0.1814	-0.59355	-1.7618	0.66873	-0.70751	0.27234	-1.0769	-0.29203	-0.12038	-0.37105	0.00052113	-0.53632	0.15854	-0.076263	-0.50977	-0.55371	0.14122	0.023754	-0.44278	-0.4612	-0.047082	0.29361	-0.060927	-0.1571	0.15107	0.15704	-0.8991	-0.49571	0.40729	0.088724	0.22362	0.29743	0.036556	-0.18786	-0.32634	0.69164	0.40499	-0.11436	0.13784	-0.27075	-0.044827	0.30342	-0.47107	0.24021	-0.038008	-0.19694	-0.26241	-0.17075
2.9638	0.5718	4.6682	2.2144	2.4175	-1.4352	0.79602	-0.66657	-1.5846	-4.8729	-0.98498	-1.2565	0.56552	0.98018	-0.054069	0.72172	-1.8411	-2.11	2.6894	-1.0156	0.23439	1.159	-1.2427	-0.012597	0.079321	-0.35616	-1.3937	1.5837	-0.48106	0.84924	-0.26735	-0.036527	-0.81819	-0.21266	-0.26686	0.99319	-1.2739	-1.4162	-1.1226	0.48602	-0.93016	-0.73294	-0.089231	-1.7806	-0.29564	1.2638	0.23611	0.07357	0.76118	0.037014
3.7654	0.44334	2.7659	4.2445	0.71938	-1.3883	0.29303	-2.1067	0.2297	-5.1202	-1.336	-1.2307	1.4494	2.9723	-0.37343	0.37621	-1.5747	-2.7583	1.7611	-0.044558	0.54059	0.24351	-0.75453	-1.5819	1.0876	0.223	-2.8217	-0.60564	0.73651	-0.22242	-0.01734	0.38498	-2.0276	-0.0028267	-0.12125	1.0805	-0.54063	-0.077569	1.2269	-0.72181	-0.3482	-0.13124	0.9596	-1.7606	-0.47182	-0.42332	0.30482	-0.29172	0.67476	-0.40842
3.1409	0.82414	2.8147	0.48703	0.88653	-0.49033	0.075777	-0.51104	-0.75262	-3.3942	-0.72285	0.8462	0.74958	0.41055	-0.51075	0.85531	-1.7153	-1.3035	1.3645	0.76971	0.28569	-0.65763	0.097711	-0.050727	-1.4403	-0.097929	-2.3678	-0.03074	0.0032016	1.1333	-0.84512	-0.368	0.27923	0.068966	-0.2662	-0.59464	-0.0084884	-0.76738	0.50576	-0.73603	-0.815	0.369	-0.44592	0.60421	0.15795	-0.7161	0.50511	-0.10254	-0.49957	0.18117
-3.4132	0.61482	1.493	2.5035	-1.7096	0.18595	-0.85018	-0.68925	-0.45203	-0.16701	-0.44605	0.073311	-0.50417	0.038139	1.0385	-0.64926	-0.59171	-0.64645	0.45346	-0.24901	0.28342	-0.055346	0.014136	0.80603	0.089488	0.19743	0.011846	0.049919	0.15309	0.1477	0.11376	-0.23975	-0.23205	0.061967	0.15967	-0.60802	0.1206	-0.43625	0.16461	0.10126	-0.39187	-0.27671	0.28857	-0.23347	-0.13351	0.46553	0.4046	-0.63003	0.26038	-0.23468
0.27428	-0.42355	2.5468	-1.3746	0.14904	0.67542	-0.13646	-0.67984	0.67375	0.87695	-0.50401	-0.07861	1.6432	0.67147	0.57899	-1.3258	-0.6032	-0.16614	0.70126	0.4013	0.95582	-1.2434	-0.33259	0.31656	1.4772	1.0152	-0.19216	-0.016539	0.3513	-1.2907	0.92492	0.64953	0.047039	-0.38566	0.19713	-0.40608	0.98213	0.81929	0.051342	-0.42468	0.61945	0.46369	-0.39635	-0.83647	0.17168	-0.098771	-0.25728	0.31644	-0.066308	1.0686
0.70105	0.2553	2.1181	-2.737	0.42002	1.0252	-0.48519	-0.78777	0.95954	0.84317	0.16855	0.31651	0.85525	-0.36601	0.14748	-0.22864	0.28303	-1.9705	0.0029653	-0.080676	0.72179	-0.75187	-0.18446	-0.13629	0.97531	0.36635	-0.6171	0.86051	-0.32495	0.72	0.25335	1.4427	0.83373	0.83774	0.084756	-0.47469	0.084393	0.7576	-0.60836	0.2286	0.90118	-0.72816	-0.35876	-1.0548	-0.25593	-0.62809	-0.53688	0.16963	-0.13925	0.62419
-1.0764	-1.5766	0.96147	-0.04924	-0.64133	1.3143	-1.1161	0.2056	1.2153	-0.19258	-0.062562	0.29218	-0.51532	-1.1393	-0.42799	-0.0098867	-1.083	-0.3364	-0.30377	0.50154	0.15275	-0.23049	0.11254	-0.31999	-0.35748	-0.47606	-1.0319	1.263	0.57808	-0.27357	-0.074621	-0.3788	0.094716	-0.076674	-0.63869	-1.5334	0.032001	-0.38801	-0.80364	0.89138	0.92245	-0.30682	0.050961	-0.45525	-0.52559	-1.281	-0.63549	0.61919	0.46306	0.68311
1.5556	-0.48731	-4.9126	-0.97166	-1.106	2.429	-1.366	0.33069	0.22318	-0.43563	1.1806	0.62278	0.15905	0.756	1.3576	-0.13837	-0.70053	-0.40805	0.40834	-0.31729	-0.60754	-0.089709	-1.5714	-1.4672	-0.54443	-1.606	-0.6487	-0.43649	-0.89538	-0.69833	0.076958	0.8045	-0.37619	0.26144	0.0074494	0.11598	-0.8079	-0.072366	-0.20473	-0.6464	0.59023	-0.51334	-0.95586	0.043411	0.0093971	0.16307	-0.15095	-0.10123	0.23102	-0.41447
-9.4112	0.24684	-1.1097	-0.018305	1.3028	-2.0332	-0.2195	0.046427	0.77589	-0.19447	-0.075454	-0.27435	-0.25159	0.15786	-0.29321	0.0087942	0.10666	0.28776	0.24262	-0.18731	0.26615	0.17081	0.14421	0.10039	-0.063217	0.16604	-0.094936	-0.010525	-0.14717	0.14689	-0.060208	0.033032	-0.042326	-0.17524	-0.16638	-0.064138	0.12645	0.084776	-0.034613	0.11472	-0.31007	0.19758	0.070113	-0.082283	0.072985	0.028801	0.054904	-0.06769	-0.032001	0.060106
-9.4382	0.23404	-1.0486	0.12349	1.5276	-1.6048	-0.26667	-0.020487	0.55251	-0.11158	0.14006	0.035921	0.17581	-0.29333	-0.20916	0.079818	0.47546	0.29592	-0.089174	0.00096371	0.077864	0.12663	0.13325	-0.046552	0.1288	-0.13625	0.046543	0.13866	0.074448	0.065684	-0.0001622	-0.16483	-0.059671	-0.079593	0.15601	-0.016313	0.035902	0.071924	0.014034	-0.11494	0.081235	0.019535	0.12495	0.17128	0.028921	0.0029315	-0.0087582	0.003551	-0.0015877	0.081752
-9.4388	0.14861	-1.1652	0.24793	1.5777	-1.0602	-0.4968	-0.049305	0.54742	-0.32215	0.16318	0.47143	0.64013	-0.67969	-0.42668	0.0054431	0.82684	0.32205	-0.43039	0.41933	0.10161	0.2678	0.23564	0.11328	0.4236	-0.29095	0.24733	0.17674	0.43728	0.022204	-0.063735	-0.23918	0.14008	-0.023675	0.4126	0.041897	-0.10019	0.15406	0.10252	-0.075002	0.24217	-0.035297	0.17141	0.097764	0.07952	0.051912	-0.075714	-0.039279	0.067898	0.19196
-9.7791	0.43567	-0.58894	0.032901	0.57519	-0.71137	-0.38585	-0.14707	0.069524	-0.17399	0.026421	0.13147	0.12199	-0.36323	-0.14499	0.09789	0.27399	0.098439	-0.17047	0.18563	0.069969	0.11697	0.15434	0.12142	0.29395	-0.29184	0.0081625	0.12959	0.27584	-0.24094	0.0038484	-0.095571	0.10461	-0.085077	0.23836	0.11454	-0.13032	0.27472	-0.048277	-0.12498	0.42114	-0.11005	0.050135	0.084843	-0.040174	-0.095398	-0.051975	0.13667	0.11946	0.11669
-7.6723	-0.6101	1.029	-0.12434	-0.93934	1.5463	-0.17539	0.25253	0.27176	-0.63259	0.82076	1.4498	0.8709	1.0681	0.97192	-0.47317	0.054563	-1.136	-0.74255	-1.2219	-0.54933	-0.62933	0.57222	0.22788	-0.077332	0.27344	0.0018195	-0.4058	0.026046	0.22918	-0.068858	-0.49492	-0.29639	-0.20624	-0.090016	-0.3029	0.17047	-0.54931	0.61842	0.52888	0.0012555	0.11288	-0.079605	-0.12532	0.14772	-0.45287	0.037293	-0.12688	0.30499	-0.13481
7.5674	5.7114	-2.1266	-1.7686	1.0915	1.1427	-1.2679	-2.2373	-2.2087	1.6825	-2.2186	-0.19744	1.3106	-1.4335	-1.0184	-2.7247	0.64062	-0.35396	1.8476	1.0933	-0.57604	-0.80262	0.36217	-1.5847	2.3789	0.52004	-0.91396	1.0025	-0.84013	0.61781	-0.37951	-0.024807	-0.0057653	-1.2237	0.23573	0.50821	0.63019	0.64468	0.33391	0.33028	0.26105	-0.69222	-1.049	-0.4513	-0.097107	0.33485	0.72816	-0.85704	0.58868	-0.10526
8.699	5.9787	-1.1986	-1.5345	1.5824	1.3815	-0.71621	-0.26861	-1.1687	1.0837	-1.7203	-0.95262	0.70457	0.6968	0.41363	-3.4012	1.5726	-1.3951	1.8318	0.60748	0.2494	-0.20872	-1.0876	-0.78219	2.2092	-0.59548	-1.2415	2.0522	-1.2889	0.38843	-0.83546	1.2308	-0.66408	-0.14112	1.4255	0.10124	0.45234	0.0049285	-0.4253	-0.25183	-0.43059	-0.45179	1.4539	-0.23628	0.23561	0.36868	0.2883	-0.052537	1.9034	1.0431
-9.7156	0.20833	-1.595	0.23931	2.4171	-0.76157	-0.12367	-0.10383	0.27866	0.17486	-0.30552	0.4293	0.32889	-0.084932	-0.017076	-0.1997	0.029454	-0.019865	0.0071572	0.1151	-0.01398	0.052286	0.032159	0.20795	-0.23389	0.20863	0.15716	-0.32217	0.04243	0.16807	0.20034	0.011645	-0.11654	0.16021	-0.077775	0.23485	-0.005587	-0.021697	0.15503	-0.095601	-0.22639	-0.17712	0.14146	0.15035	0.056641	-0.051053	-0.10802	0.34243	-0.036547	-0.3885
-9.5947	0.14112	-1.3934	0.22808	2.2174	-1.0701	-0.23586	-0.012327	0.48578	0.34466	-0.099609	0.57729	0.53454	-0.0098696	0.1126	-0.11092	0.14048	-0.16251	-0.10002	-0.09119	-0.13664	-0.078032	-0.21591	-0.37863	-0.062243	-0.30885	0.077223	-0.25404	-0.0046486	-0.069321	0.091588	-0.095246	-0.21294	-0.099794	0.017215	0.11014	-0.078845	-0.08885	0.00010691	-0.19041	-0.010591	-0.2088	-0.19222	0.082269	0.011814	0.029305	0.041848	-0.013435	-0.022041	-0.11855
-9.5621	0.049859	-1.5303	0.046883	2.3021	-0.8511	-0.25579	0.19205	0.32401	0.31151	0.013607	0.96969	0.87082	-0.19608	0.10093	-0.26416	0.26057	-0.23573	-0.16251	-0.0019574	-0.069682	-0.23869	-0.3301	-0.70341	0.087393	-0.91534	0.17304	-0.4088	0.015659	-0.29187	0.15315	-0.23162	-0.20543	-0.17905	0.090226	0.23978	-0.26608	0.030744	-0.023335	-0.32644	0.25148	-0.36735	-0.23969	0.17031	-0.064465	0.061949	-0.10602	-0.097234	0.059914	-0.081553
-9.7845	0.1735	-0.98905	0.38634	1.518	0.061191	-0.23683	-0.010326	-0.02953	0.28878	0.19194	0.60012	0.52639	-0.13662	0.37458	0.18724	0.29759	-0.17535	-0.10746	-0.56838	-0.15388	-0.26603	0.011531	-0.56229	0.17332	-0.31697	-0.013225	0.19973	0.066526	-0.45281	0.1483	-0.25291	-0.13646	-0.066472	0.25925	0.047702	-0.14187	-0.035018	-0.058598	-0.20094	0.41889	-0.30365	-0.13957	0.10666	-0.061839	-0.15166	-0.054927	0.073585	0.076134	-0.047599
1.6423	0.76095	1.8581	-1.0912	0.46371	0.3532	-0.49249	-0.76558	-0.27164	-0.24013	1.5327	-0.70242	-0.35657	-0.17209	0.55298	0.5482	0.46018	0.23342	1.2104	0.031008	0.70826	0.10983	-0.050579	0.77002	0.14953	0.12905	-0.59798	-0.69484	-0.072948	0.53571	-0.47514	-0.17708	0.604	-0.35773	0.69805	-0.35546	0.18432	-0.97	1.4299	0.27732	0.26093	0.26108	-0.70881	-0.46661	-0.28492	0.342	-0.37709	0.24379	-0.61306	-0.2553
-0.29868	-0.25742	1.1194	-0.84662	-1.3786	0.42516	-0.60704	-0.55451	-0.2122	0.06051	0.28045	0.058848	0.10067	0.067965	0.69812	0.16554	0.92511	0.39028	-0.32746	0.34498	-0.00045944	-0.88367	0.27907	0.4478	1.0627	0.23968	-0.61118	0.25957	-0.33026	0.43878	0.97586	-0.12136	-0.7386	-0.41396	-0.25088	-0.52855	-0.8882	-0.72664	1.2546	0.4568	0.066752	0.76718	-1.2068	-0.32768	-1.349	0.8539	-0.33841	0.73698	-0.38957	0.67192
1.9903	-2.3264	0.044323	-1.4626	-0.68862	0.46729	-1.7631	2.064	0.7055	0.66005	0.57291	-0.77307	0.16811	1.5912	1.6225	0.044252	0.50303	0.013429	-0.21225	1.0003	-0.79363	0.57416	0.66119	1.5018	0.70393	-1.1883	0.76949	0.018537	1.0232	0.68375	0.77295	0.6133	0.75372	0.32446	0.235	0.57129	0.11198	-0.13351	-0.90348	0.83308	0.56998	0.041734	0.75105	-0.84141	0.11939	-0.16355	0.79678	0.54302	0.47953	1.0736
-5.5668	-0.40348	-0.0075954	-0.79277	-2.0023	0.79775	-0.39293	-0.52878	-1.519	-0.17224	-0.85495	-0.4391	0.2091	0.013524	0.27689	0.13791	-1.1809	0.39349	-0.17489	0.10856	0.39115	0.42034	-0.3396	0.78793	0.074573	0.51446	0.068206	0.24285	0.41427	0.32842	-0.043064	-0.016497	0.17106	0.34286	-0.21617	0.14582	-0.14832	0.42653	-0.14694	0.26915	-0.33305	0.65979	0.2269	0.28247	0.015934	0.028191	-0.37913	-0.36363	-0.10438	0.054952
3.3225	-2.6426	1.3025	-2.5692	0.2915	0.67129	0.63818	-1.5787	-0.16444	-1.9517	0.94956	-1.6764	-1.0119	-0.79427	-0.86943	-0.2566	0.76808	0.19714	1.1536	-0.5451	-1.2233	0.14416	-0.083429	0.42817	-1.1677	-0.16848	-0.99002	-0.22937	-1.1943	0.75274	0.77493	-0.42981	-1.008	-0.32972	-1.1397	-0.62352	2.3025	1.3719	-0.23338	0.042915	-0.77585	0.59429	-0.057448	0.34906	0.40524	-0.52127	0.29479	0.62541	0.14203	-1.2639
3.0206	-4.2896	1.5595	-2.3801	0.59638	0.5041	2.0241	-3.662	0.99142	-1.9868	-0.097644	-3.0994	-0.9698	-0.51492	0.8118	-0.26792	-0.43254	0.28674	0.37394	0.87608	0.68731	0.011462	0.88065	-0.78206	-2.6098	0.5719	0.32008	-0.17602	-1.2951	0.70284	-0.24075	-0.90405	-1.6036	0.62588	0.030397	-0.53024	0.044805	-0.085437	-0.4408	1.1533	-1.029	1.4948	0.51241	-0.56212	-0.19242	0.53762	-0.62637	0.72076	-0.18207	-0.88185
4.6481	-6.0497	-0.20041	-4.5255	-0.21721	1.1514	1.7365	-5.1889	2.0687	-1.0839	1.5943	-2.7137	-0.44052	-2.1461	0.33196	-1.297	0.5394	0.86877	0.51525	0.3163	0.82685	0.070116	1.5857	-1.4956	-1.0109	0.36882	-0.10907	1.0381	-1.7216	0.58491	-0.047136	-0.09061	-1.9404	0.56424	0.13078	0.022174	-0.98038	0.3732	-0.35434	-1.3721	-0.9508	1.0086	0.78584	0.11833	-0.015859	0.13933	-0.7789	-0.46642	-0.14365	0.12362
-3.4756	-1.4691	0.05091	-0.86746	-1.8161	0.94815	-0.35226	-1.3761	-1.6102	1.0585	-0.64896	0.037118	-0.12293	0.34092	0.30229	0.0059788	-0.73389	0.38014	-0.2251	0.3362	-0.29246	0.62481	-0.8073	0.91357	-0.018191	0.27783	-0.11774	0.4114	1.3526	0.053338	0.51483	0.48956	0.61269	0.21288	0.30968	0.18977	-0.47572	0.82376	-0.027907	0.52103	0.016784	-0.17677	-0.089662	-0.22199	-0.16124	0.63852	0.14723	-0.30647	-0.73277	1.0288
5.8185	-0.049967	-1.3019	3.3362	-2.0858	0.34852	-2.3576	0.5461	1.5163	-1.2588	-0.51608	0.98183	-0.76753	0.38334	-2.3222	-0.22754	-1.2636	-1.593	-2.2798	-1.4041	1.8133	-0.82532	-2.0639	-0.62275	0.90864	-1.8163	1.3722	-0.3452	0.072549	1.9694	-0.2754	-0.01276	-0.77073	-0.13685	0.58631	1.2757	0.056344	-0.19529	3.209	2.085	-0.62031	-1.5767	0.47364	-0.3677	-0.39223	0.069215	-2.0045	-0.84481	0.46148	-1.0862
11.481	5.8573	-5.2741	0.13648	-2.0379	-0.45765	-3.4472	-0.62316	-0.088417	2.2268	-1.0934	-2.2306	-0.26026	-2.2854	-0.70311	-2.2491	0.46724	1.0021	-1.703	-3.7278	-1.4328	0.49654	-1.1228	-0.91821	-0.64738	0.33364	-0.87559	-1.5055	-0.61316	0.37799	-0.040007	-3.12	-1.2709	0.045164	0.13374	1.1857	0.43515	0.25512	0.81688	1.6497	-0.0077752	-0.57534	-1.0677	-0.31561	1.4323	-0.010601	-1.9266	-0.12506	-0.21295	0.76597
14.637	0.53022	-9.4345	-2.9779	-3.1745	1.037	-3.7453	2.8554	1.7363	-0.41455	-0.27143	-3.8814	2.549	-1.3424	-3.1363	-0.64687	-0.82784	-1.8393	-1.413	-2.3873	-3.6604	1.1458	-0.2403	0.88966	-0.29489	-2.6325	0.14573	0.4429	-1.5232	-2.7155	-1.7522	0.57256	-1.3471	1.5531	1.061	-0.73872	-0.93358	0.077595	-0.54601	-1.0492	-2.1507	0.20546	0.51014	2.1559	-1.9451	-0.62545	1.1107	-0.61921	-0.095285	0.81898
-2.6532	-2.1091	-0.79282	0.25202	-3.1195	0.061092	0.19992	0.19884	-1.5895	1.3096	-0.40691	0.35694	-0.38567	-0.11832	0.16939	0.51049	-0.56743	-0.51142	0.20939	0.50359	-0.54774	-0.29484	-0.31768	-0.7159	0.20248	0.024797	-0.016135	-0.29244	0.37388	-0.072964	0.32033	-0.17462	0.54269	-0.097869	0.53865	-0.14635	0.097193	0.016806	-0.11544	0.056059	0.065154	-0.0056964	0.16171	-0.30866	0.1559	0.0534	-0.027337	-0.20714	-0.30655	-0.20257
2.5415	0.23132	2.5094	-0.2132	-0.26421	-0.039874	-1.4345	1.034	-0.10906	0.098296	-0.97857	-0.40502	0.19612	1.4667	1.6225	0.75541	1.8523	-0.022318	0.5428	0.57884	-1.2018	-0.41978	1.3571	-0.97898	1.1861	-0.37141	1.5276	1.1519	0.31228	0.39638	0.68852	-0.92488	-0.11768	0.43293	-0.27987	-0.43267	-0.66791	0.62661	-0.25559	0.17561	-0.27232	-0.20103	-0.40679	-0.56462	-0.5725	1.5077	-0.049346	1.237	-0.079507	-0.060845
2.4538	-2.3275	1.1341	0.3188	-0.19534	1.3023	-1.6817	2.4871	0.93661	-0.80888	0.4234	-0.32889	-0.38943	-0.86215	1.5637	1.3656	1.9286	0.20894	0.57502	0.19382	0.083166	-0.054101	0.50421	-0.41705	-1.1461	-1.183	-0.66815	-0.24873	0.97344	-1.0732	0.92222	-0.97316	-0.036085	0.20524	-0.52135	0.30694	0.72162	-0.080398	-0.93238	-0.043433	-0.38228	-0.029654	0.70654	-0.058062	-0.52737	0.48088	0.77269	0.88112	-0.13019	-0.26818
1.1467	-2.2621	0.89658	-1.4512	-0.56422	0.38905	-1.2773	1.8142	0.15973	0.0061327	-1.3167	-1.2292	0.10341	0.80341	2.3302	0.74945	2.1618	-0.46461	-0.67735	1.0693	0.088778	0.31243	1.4739	0.30771	-0.37832	-1.0517	1.308	-0.90862	-0.25825	-1.291	0.56911	1.119	1.1219	1.0587	0.85294	0.3921	-0.15717	-1.4968	0.056539	0.24941	-0.2153	0.30077	0.48062	0.34098	0.41245	-0.92871	0.48154	0.089315	0.76495	0.60886
-4.022	-1.8398	-0.48559	-0.55493	-2.2331	0.6412	-0.26464	0.21227	-1.11	-0.11012	-0.103	-0.0062409	-0.74651	0.018962	-0.65863	-0.39171	-0.59031	-0.48313	0.35024	-0.24064	-0.45888	-0.28839	-0.28089	0.88603	0.48187	0.061807	-0.32629	0.30696	0.18803	0.15787	0.1004	-0.05141	-0.13174	0.22985	-0.069286	-0.2903	-0.013855	0.16747	-0.00037129	0.1294	0.12412	0.12107	0.20086	-0.15021	-0.29263	-0.07903	-0.57438	-0.067256	-0.48671	-0.24865
0.96377	-2.1331	0.0033909	-0.56329	-1.6282	-0.0826	-1.1825	1.346	-0.18133	1.1029	0.02124	0.82985	1.0905	1.034	-1.938	-0.21198	-1.3112	-1.0033	-1.5148	0.31036	0.41952	0.76565	0.22217	0.095521	0.069672	0.40556	-0.68827	0.0029299	0.42129	0.42881	0.27179	0.36591	0.36405	0.6955	-0.17058	0.34012	-0.91844	0.25932	-0.063019	0.33782	-0.22578	0.51939	-0.22553	-0.27544	0.41095	0.52292	0.1616	0.21402	0.28954	0.083008
1.6313	-1.7321	0.71446	-1.137	-0.54295	-0.30871	-0.64703	0.2462	-0.54154	1.9538	-0.76155	0.86376	-0.38396	0.76533	-0.97341	-0.76772	-0.47199	-0.6709	0.08875	-0.48914	0.050284	0.58325	0.3893	0.76233	0.34457	-0.005293	-0.59935	-0.81057	0.43907	0.086573	-0.68837	-0.021204	0.10184	0.3824	-0.10816	0.052042	0.36929	0.60747	-0.6381	0.19062	0.91512	0.42568	-0.14075	-0.30904	1.0527	0.58441	0.074078	1.0119	0.10817	-0.49223
2.8713	-2.4211	-1.1073	-0.064187	-1.3861	0.62644	-2.0101	1.2156	0.54262	1.2202	-1.1722	1.8522	-0.5712	0.42347	-0.31323	-0.8242	-1.3044	-0.56563	-0.11762	0.33381	0.70141	1.29	0.5241	0.47656	1.8008	-1.0489	-0.73212	-0.17517	-1.1778	0.58592	0.67315	0.045108	0.2771	-1.0626	0.16369	0.68641	0.57475	0.00039678	0.85708	-0.10015	0.35773	0.56153	-0.57446	0.087706	0.33295	0.12808	-0.34589	0.057635	-0.11331	-0.27689
-4.4633	0.42926	0.43595	-0.89793	-1.9274	0.61586	-0.49857	-0.62886	-1.6828	0.45969	-0.29992	0.50556	0.028841	-0.46006	0.060687	0.70458	-0.52826	-0.3857	-0.71225	-0.66269	0.47237	-0.20482	0.091885	-0.072007	0.079503	0.69328	0.037335	0.76037	0.039329	0.15841	0.13203	-0.089509	0.26367	0.31494	0.42422	0.21325	0.31086	0.54087	0.65857	-0.030146	0.051053	0.6538	0.05426	-0.27836	-0.21572	0.44208	-0.24867	-0.35897	-0.36949	-0.14146
3.6481	0.83681	2.6994	2.6975	0.89316	-1.2921	0.29494	2.4728	-4.0035	-1.0604	1.1287	-1.9395	-0.094343	-0.78374	-0.066359	-0.69717	0.13076	0.93704	-1.1019	-0.26319	1.2584	0.18435	-1.2091	0.4686	1.442	0.90997	0.67931	-1.0029	0.29997	0.67185	-0.48938	0.58627	-0.73767	0.092832	-1.6098	-1.0911	0.11726	-0.81365	0.67973	0.10878	-0.11448	0.85639	0.51661	-0.80793	-0.015685	0.32977	0.41841	-0.74001	0.65156	-0.45658
5.7482	-0.93106	-0.11663	2.0561	-0.11848	-0.72716	-0.031826	2.1043	-1.4852	-1.7538	0.22251	-1.7531	0.010326	-0.11647	-0.32553	-2.2158	-0.53898	0.060927	-1.7797	-0.72283	0.099568	-0.75092	-0.47618	2.2407	0.30942	0.90877	-0.10212	-1.109	0.95674	-0.89795	-0.99025	1.1589	-1.6468	-0.81757	-0.35021	-1.1988	0.33463	-0.76571	-1.7291	0.20407	1.4261	0.67149	-0.49424	-0.7893	1.0549	-0.45784	-0.27439	-1.1391	0.47972	0.74991
0.55073	0.96168	0.76958	0.14216	-1.1339	0.060973	0.27249	-0.26865	-1.6118	-0.53807	0.43057	-0.093754	-0.27776	-0.8482	-0.014347	-0.04911	-0.2928	-0.40185	0.25437	-0.71715	0.19834	-0.40409	0.81278	0.16808	-0.31337	-0.27352	-0.14567	-0.24137	-0.41459	0.18006	-0.1346	-0.74021	0.59089	-1.2739	-0.10977	-0.42027	0.70063	-0.68038	-0.39562	-0.060024	0.13868	-0.0065431	0.055322	0.44362	0.22273	0.14799	0.33539	0.073833	0.44965	0.31953
-9.2661	0.18446	-0.67939	0.20902	1.2718	-0.82243	-0.60471	-0.24502	0.10906	-0.012679	0.19837	0.26014	0.18625	-0.45467	0.01514	-0.13304	-0.058568	-0.23658	-0.024032	0.39005	-0.2311	0.1146	-0.046293	0.3728	-0.19206	0.28994	0.14048	-0.20062	-0.075497	0.20107	-0.090401	-0.05078	-0.42033	-0.10076	0.019219	0.032371	0.075392	-0.30104	0.31101	0.00071973	-0.0069352	-0.0091684	-0.27426	0.10368	0.017625	-0.034807	0.046979	-0.11836	0.15448	-0.085749
-9.3068	0.20152	-0.74379	0.14052	1.1975	-0.9881	-0.71218	-0.10229	0.19646	0.091055	0.10657	-0.59342	-0.32911	0.13579	-0.1917	0.29849	-0.14567	0.17534	0.3521	-0.2264	0.0011603	0.10382	0.078167	-0.13426	-0.25128	0.21004	-0.25869	0.24668	-0.2747	0.051113	0.033499	0.16364	-0.42804	-0.10557	-0.19777	-0.11713	0.082349	-0.19749	-0.022	0.1753	-0.13402	-0.004502	-0.27963	-0.10137	0.03284	0.070621	0.11624	-0.030348	0.081315	-0.042266
-9.3287	0.093156	-0.68588	0.07908	1.3942	-0.69304	-0.58712	-0.063886	0.17952	0.11476	-0.024244	-0.20272	0.087356	0.2066	-0.29569	-0.050867	0.0099027	0.24868	0.051601	-0.35171	0.12736	-0.049375	-0.10899	-0.59932	-0.13042	-0.3695	-0.19355	-0.064375	-0.079987	-0.24147	0.1567	0.065162	-0.090511	-0.061871	-0.1316	-0.025939	-0.10144	-0.019167	0.010455	0.27223	0.090774	-0.099824	-0.31174	0.024522	-0.0099494	-0.0095798	0.012527	-0.067373	0.089034	0.13812
-9.4787	0.36245	-0.44618	-0.066229	0.68884	-0.39678	-0.49873	-0.36593	-0.13654	0.094231	-0.20004	-0.2446	-0.025416	0.14548	-0.1365	-0.58254	-0.2292	-0.17579	-0.057818	0.58134	-0.40611	-0.013031	-0.62564	-0.25707	-0.388	-0.53626	-0.016366	-0.39944	-0.19255	0.03902	0.056993	0.19238	-0.072134	0.30883	-0.22875	-0.1488	-0.17858	-0.082192	-0.079661	0.21056	0.056433	-0.11232	-0.22497	0.00060231	-0.071727	-0.024081	0.016611	0.074745	0.072003	-0.11916
4.7552	-3.4503	0.52029	-0.080039	0.73432	0.1061	-1.6813	2.147	-0.24106	0.050799	1.6476	-1.6871	0.42294	-1.7746	0.26429	-0.85119	1.0028	-0.50605	1.3178	0.913	0.035426	-1.0719	-1.6081	2.0579	0.58902	2.4406	-1.0417	1.6889	-0.53882	-1.3563	1.4773	0.87252	-0.21433	-1.4001	-0.68842	-1.6806	-0.55118	-0.2975	-0.99261	0.71792	0.39363	1.185	-0.46336	0.0366	0.62419	-1.1676	0.41475	0.10025	0.82537	-0.095743
1.2683	-2.4565	1.1514	-0.72077	-0.23109	-0.26086	-0.4069	-1.099	-0.33712	0.16381	1.2815	-1.198	-0.57099	-1.0589	1.3688	-0.2343	0.17611	-0.75831	-0.6935	0.064513	-0.033375	0.30761	1.3216	0.69092	-0.46736	0.0159	0.95262	0.65118	-0.30658	-1.004	-0.33581	1.0167	1.1349	1.3368	-0.41381	0.023059	-0.19304	-0.74852	-0.0971	-0.159	-1.3494	0.071357	-1.4438	0.59713	0.25007	-0.037594	-0.63776	-0.72528	0.14167	-0.19483
1.378	-2.8783	0.4886	-1.5701	-0.55126	0.66317	-0.8157	-0.88193	-0.23381	-0.57739	1.6943	0.47316	-0.1221	-0.80803	0.68715	-0.29069	0.86297	0.41012	0.046394	0.66246	-0.62739	0.60448	-0.20228	1.5071	0.16027	0.32726	0.30201	0.19257	-0.29374	-0.52614	0.30247	0.89512	0.10117	0.24485	-0.80776	-0.62157	0.47893	-0.12688	0.3208	0.2832	-0.59336	0.88544	-0.13509	0.34484	0.086425	0.75868	0.19042	-0.66954	0.36854	-0.049018
-4.6943	0.25794	-0.23568	-0.45095	-1.7294	0.81549	-1.1645	-0.62367	-0.84585	-0.43853	0.09513	0.23029	-0.57881	0.10229	0.54437	-0.074573	-0.8725	-0.11693	0.11018	0.079676	-0.11231	-0.10097	0.38303	0.69255	-0.27843	0.25222	-0.18308	0.17412	0.009066	0.51179	0.10711	-0.091155	0.38259	0.29281	-0.094127	0.16929	-0.10674	0.54605	-0.068642	0.63508	-0.033541	0.33526	-0.11162	-0.10271	0.30371	-0.042691	0.089974	-0.031114	0.08228	0.0047008
10.497	1.5526	1.2358	0.19563	0.014324	1.503	-4.9246	1.9427	5.488	0.51109	-0.41265	-0.22614	0.97703	-1.1941	3.7409	0.30061	1.3274	1.6283	0.18282	0.29503	-1.2069	-1.0399	-1.8527	0.058657	-0.56732	-0.8117	-0.7269	-0.64209	-0.79743	1.2109	0.75228	-1.7524	1.6274	1.1253	-0.84041	0.19251	1.4349	1.1961	2.1457	-1.4123	0.052006	0.075452	-0.28345	-0.93018	0.39988	0.10991	-0.53339	1.1649	0.26601	1.3143
12.732	-5.0139	-0.91938	1.3392	-1.5071	1.8945	-5.9669	4.9379	5.2368	-1.4616	-2.5607	-0.26981	3.2025	-2.7384	0.67036	-0.15611	1.4038	-0.26426	0.57834	1.572	-1.6867	0.65017	-1.7043	-0.45308	-1.3297	1.1897	-0.76518	0.10512	-1.0013	-0.9443	0.0030897	0.059544	0.77908	-0.40209	-0.67636	0.41009	0.50926	2.602	0.688	-0.66594	-0.3698	-0.42191	1.8868	-1.1543	-0.85198	-0.46392	0.72388	0.12693	-1.2258	0.19282
10.448	-2.9714	2.3095	1.3694	0.43416	-0.53543	-1.3259	0.57349	1.4891	-0.67916	-2.7083	0.80076	6.7573	-1.8336	0.2249	2.1143	-4.4779	2.5566	-2.579	1.9249	1.1763	4.7344	0.33312	-1.5435	0.79759	3.0848	-0.39881	0.16436	-0.51736	-2.0904	-0.78593	-0.1319	0.85147	1.0262	-1.7281	0.0076025	0.4127	-0.63462	-0.62322	2.5159	0.20833	-0.5377	-0.56417	-0.25731	0.76278	1.1365	0.54083	0.019513	-0.40246	-0.1638
0.039747	-4.0091	-2.613	0.71668	-2.7495	0.67278	-1.2782	0.47231	-1.3392	-0.78279	-0.48901	-0.21471	-0.15972	-0.29349	-1.0376	0.75641	-0.23259	0.32675	0.33656	0.53303	-0.096622	0.12788	0.022796	1.2391	0.073565	0.050394	0.031579	-0.63027	-0.51337	-0.81117	0.063147	-0.63688	0.2802	0.27152	0.53724	-0.17093	-0.099676	0.22739	-0.91448	-0.75056	-0.43663	0.16415	0.2215	-0.65157	-0.34159	-0.15015	0.057146	-0.18854	-0.41119	0.58249
0.20524	0.78242	1.6941	-2.4239	-0.36201	0.75193	-0.97181	-0.51317	1.0543	-0.30424	0.209	-0.086235	-0.92548	0.14966	0.63634	-0.57975	0.1623	-0.56199	-0.032626	-0.68101	0.9006	-1.3289	-0.099595	-0.10912	-2.3554	-0.31874	0.30143	-0.19	1.3224	0.14122	0.47996	1.3963	-0.21699	-0.39387	-0.1129	-0.27028	0.62182	1.1059	0.37491	-0.72435	-0.43538	-0.18973	0.086444	-0.11931	1.0619	-0.1392	0.11473	0.2641	0.61301	-0.26652
-0.37474	0.016766	2.3887	-1.832	0.13902	0.74955	-0.62637	0.12862	0.31137	-0.43788	-0.76196	1.5461	-1.464	-0.31833	-0.26582	-1.0141	-0.084634	-0.99365	-0.87645	-0.7929	1.0857	-0.7137	0.28623	1.3103	-1.4579	-1.2077	0.16088	-0.49867	2.1704	-0.31944	0.065595	1.0127	0.57162	-0.53347	-0.5349	-0.70095	1.521	-0.55593	-0.44362	-0.34914	-0.86042	-0.14857	-0.99268	0.0097073	0.10602	-0.23362	0.098532	0.049354	-0.10429	0.044947
4.5898	-0.84757	0.65264	2.1586	1.8152	1.3798	0.24691	-0.73428	-2.1922	-0.69928	1.0549	0.66683	-1.3471	-4.4816	0.74817	-0.52515	0.82659	-2.4229	-0.23358	2.4109	1.2308	0.39684	0.30098	0.35267	-0.076714	-0.35591	0.19186	0.50627	-0.56729	-0.66766	0.20503	-0.33161	-1.036	-0.21657	-0.65255	2.0256	0.78939	-0.75058	1.2505	0.16578	0.49061	0.73982	-0.74037	-0.46245	-0.45561	-0.19868	-0.073839	0.16355	-0.099617	0.35245
-2.6529	-0.14972	-0.07002	2.3797	-1.4383	0.73985	0.1178	0.11506	-1.7107	0.35799	-1.0879	-0.54244	0.04128	-0.38112	0.67818	-0.11049	-0.4476	0.22336	-0.35935	0.71488	-0.24198	-0.86732	-1.0627	-0.58478	0.002685	-0.76894	0.17317	0.25209	0.18762	0.014644	0.74764	0.053805	-0.093372	0.42034	0.12707	-0.035545	-0.18866	0.26703	-0.38148	0.19789	0.36348	0.21857	-0.054201	-0.0051877	-0.42811	0.42811	0.0087707	0.22604	-0.233	0.17191
3.4984	2.7138	2.3023	-0.20906	3.1933	3.6641	0.29845	0.27588	-0.86941	0.91886	-1.199	-0.82616	0.81799	-2.1145	-1.125	-0.23107	0.70914	0.016742	1.0404	1.016	0.26102	0.17257	-0.89272	-1.537	0.53736	-0.73898	0.086152	-0.16429	-0.59784	1.0655	-1.1346	0.75332	0.59534	0.13627	0.33479	-1.6549	-0.73606	0.36884	0.45576	0.28349	-0.32421	-1.3117	-0.012752	-0.071349	-0.050477	-0.2195	0.58535	-0.64555	0.26711	-0.069332
-6.0917	-0.33798	1.0293	0.10593	-2.1424	0.89111	0.64209	-0.059492	-0.45662	-0.05868	0.73491	-1.6733	-0.92422	0.21233	0.09719	0.74742	-0.70331	-0.0081947	0.35475	-0.13724	-0.58427	0.456	0.44033	0.5308	-0.23811	1.3532	-0.51077	0.9186	-0.24415	0.2842	-0.47117	0.55159	-0.58693	-0.14757	-0.3192	-0.1388	0.4385	-0.76203	0.02333	0.23963	-0.32995	-0.16844	-0.037075	-0.19454	0.47164	-0.24397	0.063513	-0.20196	0.15875	-0.31879
-1.4173	-1.6233	-0.21481	-0.50752	-1.7928	1.3607	0.14561	-1.7864	0.33832	-0.10753	0.51384	-2.752	-1.6509	0.68598	0.11736	1.6436	0.58039	1.4753	0.45958	-1.0062	-0.37245	0.54209	1.27	0.61424	0.18492	1.944	-0.68649	2.3098	0.47312	0.020823	-0.49422	0.61122	-0.11659	-0.16372	-0.083995	0.1391	1.0887	-0.56918	-0.32614	0.85828	-0.44858	0.90243	-0.17901	-0.69906	1.0305	0.19901	0.61934	-0.3278	0.36269	0.85057
-5.8887	-0.35282	0.092027	0.24269	-2.3116	1.1015	-0.096099	-1.0373	-1.2762	-0.058144	-0.64729	-0.05407	-0.66343	-0.12835	0.034862	0.16034	-0.53339	0.1897	-0.21389	-0.26422	0.39121	0.48814	0.25029	0.75754	0.15992	0.73755	0.31426	0.38259	0.42647	0.36412	-0.016752	-0.33666	0.6775	0.11242	0.35292	0.13568	0.26708	0.31432	0.2495	0.47055	0.18746	0.58722	0.029446	-0.23539	0.00092954	-0.061402	0.034926	-0.12371	0.05746	0.39731
15.734	9.0496	1.6254	-3.3007	7.4084	-1.2043	-2.1184	3.7601	-6.5373	-1.2994	-4.0834	-2.7201	-0.77309	2.7527	0.4713	-1.6768	2.8104	-0.60907	-0.87543	-1.0822	0.36272	0.032179	0.86636	0.31205	1.4018	-0.83508	0.078271	0.84866	-0.14272	0.80385	0.33146	-0.85465	-0.45597	-0.85843	1.5216	0.22032	-0.69082	-0.45214	0.22516	-0.43448	0.60524	1.6205	-0.80179	-0.046158	0.071348	0.52647	-0.91783	-0.24467	-0.58394	0.25392
0.83719	-1.848	-0.37873	-0.79807	-1.2184	0.67204	-1.1549	0.049855	-0.38101	1.0059	-1.2651	-0.14022	-0.92272	1.3175	-0.8523	0.11475	-0.79897	-0.93397	-0.20422	0.22756	0.45706	1.0533	1.3964	0.30631	0.27344	-0.47464	-1.0361	-0.095843	-0.0036023	-1.2829	-0.80155	0.55434	0.37014	-0.3969	0.62293	0.63353	0.21885	0.064457	0.07069	-0.41768	0.33714	-0.26521	-0.82647	-0.69084	1.074	0.18287	-0.39649	0.5746	-0.48162	-0.17199
3.2201	-1.3766	-0.50481	-1.394	-1.5603	-0.64499	-0.44529	-1.2376	-0.99459	-0.71272	0.10677	-0.93414	0.77838	1.9984	0.015325	0.68794	0.95761	-0.57267	-0.4205	-0.70544	0.24669	0.21121	0.098831	-0.71187	-0.44044	-0.28314	0.1036	-0.73782	0.0032993	0.072726	0.9372	0.56627	0.79733	0.29418	0.4928	-0.38453	0.17287	-1.0169	0.27554	0.40468	0.44542	-0.32514	-0.21323	-0.64219	0.06365	-0.1623	1.4879	-0.80391	0.27171	-0.6425
-4.1511	-1.8536	-0.55632	-0.48675	-2.1495	0.34036	-0.51763	-0.035088	-2.0193	0.40115	-0.26766	0.53374	-0.53795	-0.30432	0.51211	0.34844	-0.4624	-0.57885	0.4342	-0.3562	-0.84739	-0.76416	0.25104	-0.0045522	0.54034	-0.0064742	-0.13447	-0.17333	0.27981	-0.05139	0.38091	0.25116	0.50035	0.13522	-0.090654	-0.40978	-0.33344	-0.16707	-0.41329	0.19054	0.03085	-0.0080562	-0.0074625	-0.44062	0.054161	-0.35907	-0.12197	-0.052112	-0.018587	-0.04821
-0.40573	0.6317	2.5267	-0.54782	1.0133	-0.33472	-0.52167	0.10338	-1.1852	-0.8529	-0.71964	-0.20274	-0.36827	0.098375	0.67516	-0.044469	-0.53887	-0.82375	-0.066596	-0.30467	-0.69968	-0.00072878	1.5626	0.38953	-0.98475	0.11803	1.4624	-0.96041	-1.1585	1.0783	-1.2141	0.74152	-1.2424	1.4414	-0.0026677	0.88358	0.71137	-0.24718	-0.25348	0.47808	-0.048223	0.29764	0.16849	0.67712	-0.032851	-1.3684	-0.77799	1.0835	-0.62555	0.10674
-1.6559	0.81449	1.6174	-0.43091	-0.13447	0.321	-1.0007	-0.28673	-1.084	-0.37768	-0.7517	0.37325	-0.020541	0.62526	0.28627	-0.1565	0.017817	-1.7869	-0.45099	1.5464	-0.057022	-0.67926	1.2839	0.58452	-0.85206	1.0477	-0.18508	-0.0067266	0.041545	0.29129	0.53941	0.23194	-0.8379	-0.39236	-0.37218	0.64859	0.31001	-0.29827	0.33733	0.13871	0.67104	0.60809	-0.12103	0.063527	-0.31072	-1.0278	0.12741	-0.40337	0.47855	0.25841
-2.7286	-0.33507	1.5072	0.14637	-0.69719	0.41373	-0.30209	-0.51828	-0.045772	0.21869	0.19521	0.48221	-0.55553	0.13337	0.95257	0.095197	-0.70579	-0.60857	-0.39484	0.46323	0.42443	-0.5155	0.15118	0.16176	-0.60089	0.41068	-0.46156	-0.15058	-0.4724	-0.30941	0.60248	-0.244	-0.24155	-0.003418	-0.015385	0.51909	0.085122	-0.49352	-0.3252	0.002179	-0.12983	0.11998	-0.19022	-0.61547	0.81293	-0.43732	-0.043393	0.024297	-0.095487	0.1535
-1.7525	2.0514	1.6595	0.76241	-0.56446	0.19793	-0.50358	-0.12788	-0.75958	-0.74934	-0.069823	-1.2855	0.59404	0.62823	0.055133	-0.31991	0.23334	-0.14026	-0.17323	-0.94523	-1.2321	0.40911	0.59286	0.77618	-0.3711	0.16928	-0.62531	0.57798	0.29927	0.93358	-0.4974	-0.31318	-0.15567	-0.63946	0.14769	0.11719	0.32357	0.20596	-0.83563	-0.42667	0.58694	-0.47201	-0.1248	-0.1269	0.20351	-0.29879	0.28215	0.27523	0.42896	-0.45442
-0.50834	1.5297	1.4983	0.55645	-0.77086	0.5874	-0.56926	-0.055743	-0.085916	-1.1496	-0.92923	-0.5085	1.1178	0.81003	-0.81628	0.66528	-0.071736	-0.068616	-0.55135	0.10299	-0.14573	-0.23531	1.3349	-0.60066	0.49204	-0.96572	-0.17639	0.58382	0.18948	1.0774	0.29012	-0.58841	-0.039959	-0.52644	0.1119	-0.32916	1.0404	-0.38861	0.36054	-0.37506	0.41519	-0.51321	-0.75715	-0.65756	-0.37792	-0.0052661	0.6613	-0.074097	0.086382	-0.52433
-0.69457	1.6725	2.1148	1.1104	-0.81186	0.43795	-0.29085	-0.2859	0.47127	-0.61546	-0.83004	0.22445	0.17027	0.54546	-1.0201	0.83912	0.30129	0.12934	-0.3115	-0.4211	0.061096	-0.76183	0.5474	0.070445	0.71996	-0.8902	-0.39556	-0.55493	-1.2392	0.64598	0.12242	-0.20981	0.26792	-0.21669	-0.4334	-0.12438	0.5405	-0.19157	-0.10564	-0.75543	0.84926	0.21957	-0.032391	-0.2814	0.031106	-0.6002	0.30677	0.059005	-0.42523	0.2586
-6.1146	0.89081	0.99958	0.77782	-1.8424	0.49961	0.12982	-0.34317	-0.88269	-0.11074	-0.062578	-0.12705	-0.45974	-0.090464	0.41574	-0.21677	-0.41387	-0.33035	-0.12334	-0.10625	-0.071119	-0.54223	0.10788	-0.018441	0.027697	0.29509	0.31332	-0.25482	0.099817	0.17251	0.18731	-0.014034	-0.20525	0.089782	-0.46893	-0.25002	0.30027	0.13518	0.089766	0.16788	0.034888	0.14828	-0.031315	-0.049673	-0.29917	-0.093725	0.09273	-0.19981	0.039203	-0.0035574
6.1362	-2.5988	2.6587	-0.05891	2.389	-1.7833	-0.77853	-0.76466	-0.91762	1.1464	0.89752	-1.4428	1.7241	1.2289	0.75399	0.57297	-0.46405	-1.2066	1.7529	1.3875	0.41117	-1.2458	-1.1507	0.64873	-0.43083	2.0698	0.19254	0.9344	0.5363	0.14295	-2.0928	-0.94601	1.553	0.25951	2.0035	-1.2798	-1.5575	-0.81957	-1.597	-1.1856	-0.11519	0.084428	-0.43394	1.9957	1.3833	1.1261	-0.6829	0.0042916	1.4044	-0.27953
8.0334	-3.6927	1.2032	0.82505	2.4391	-1.4046	-1.3787	0.58655	-0.75439	0.98325	2.3614	-0.9548	0.089415	-1.9888	0.088381	-2.0099	-1.1071	-0.92403	-0.033015	0.072513	-0.70338	0.66775	-1.0287	1.656	0.42975	0.86647	1.665	0.79141	-1.6553	-1.311	-1.5152	-1.3414	2.492	-0.81545	0.26772	0.17777	0.038151	-0.86231	-0.14825	-0.6566	0.010319	0.016348	0.90713	-0.7485	-0.74986	-2.0276	-0.43508	0.66159	-0.98214	-1.9508
5.7512	1.4759	2.3812	-0.30715	2.9297	-0.16128	-2.2079	-0.090998	-1.5453	0.86552	1.869	2.0593	-1.3908	-1.5646	-0.61864	0.45008	0.6814	-0.47217	1.535	0.87475	1.2683	1.1933	-1.0408	1.3231	1.3306	1.575	-1.7217	-0.42823	-0.41892	0.22649	-1.122	1.0653	-0.31449	3.1842	0.3836	0.94557	0.44245	0.47226	-0.11001	-1.8916	-0.60657	-0.31353	-0.86839	-0.50557	0.24958	-0.35656	-1.0212	-0.18354	0.19525	-0.35942
-3.25	-0.33084	-0.161	1.1302	-0.89264	0.41987	-1.4329	-0.89914	-1.01	-0.70669	-0.79556	0.34668	-0.34122	0.072395	0.057204	-0.15464	-0.6457	0.17596	0.12883	0.63083	-0.29983	0.2532	-0.097647	0.80874	-0.49443	0.0289	-0.13841	0.23937	-0.82369	-0.24206	-0.16646	-0.23695	0.58342	0.42082	0.20216	-0.27331	0.30167	0.85534	-0.79021	-0.11197	0.014697	0.49379	0.47979	-0.10053	0.40992	0.11228	0.20366	-0.11089	-0.30558	0.068237
2.6327	-0.20249	1.5607	-0.70698	1.0894	-0.98132	0.0020524	-0.77064	-2.1011	-0.68125	1.7887	0.23217	-0.21033	1.3461	0.9632	-1.4549	1.1613	-1.0485	0.49256	-0.39887	0.35953	-2.0435	-0.051508	0.72523	-0.27606	0.47774	0.16569	-0.98724	0.70993	0.096732	-1.2025	0.075553	-1.2329	0.33263	-0.31301	0.80981	1.3438	0.3404	-0.18148	1.599	0.52791	-0.1486	1.4358	1.6523	-0.9188	0.36768	1.1018	-0.045054	-0.44425	0.54853
3.9334	-5.5089	-1.9176	-0.1465	-1.4865	0.89791	-1.7058	0.13371	0.29091	-2.9543	0.70006	-0.078667	-1.367	0.41705	-0.95534	-0.63107	2.028	-0.29986	1.0406	1.4385	-0.4299	0.54008	0.26268	-0.84858	0.10181	-0.065686	1.0967	-1.7502	-1.0457	-0.71495	-0.84838	-0.34871	-0.50646	-0.20817	1.231	0.26049	-0.068497	-0.82284	-1.6073	1.5738	0.041846	-0.19291	0.42539	-0.68646	-0.38529	-0.1847	-0.66798	-0.91313	-1.1775	-0.27588
2.0768	-3.2596	1.6212	-0.70858	-0.82407	0.20073	0.84687	-4.3592	-0.082604	-1.8974	0.96299	0.33997	1.0161	0.5366	-1.0072	-0.44336	0.40054	1.4172	0.61158	0.37795	0.7222	-0.28472	-0.43395	-0.82054	-1.2969	0.56639	1.2161	0.68479	0.27067	-0.2764	-1.2305	0.1182	-0.80053	-0.070709	1.2595	0.74419	-1.0608	-1.2742	-1.2305	-0.52577	-0.20754	-0.032212	1.0385	0.12605	-0.061071	0.70598	-0.014791	-0.24642	0.38025	-0.20862
-3.2431	-2.6584	-1.598	0.8791	-2.2675	1.0421	-0.67836	-0.70686	-0.88105	-1.0657	-0.12573	-0.077803	-0.92971	-0.11027	-0.29566	0.029507	-0.34311	-0.08826	-0.24295	0.40714	-0.20377	0.26431	0.13901	0.59347	0.044185	-0.25772	-0.35199	-0.28316	-0.13784	-0.44669	-0.10012	-0.19385	0.22642	-0.18352	0.093665	-0.42985	-0.059825	0.3219	-0.31949	-0.35407	0.31183	0.3692	-0.074816	-0.5691	0.0653	-0.03734	0.29439	-0.045646	0.093349	0.30698
4.3055	-4.4714	-0.09139	-5.186	0.24203	0.78599	3.8229	-4.1888	2.0709	-1.3325	2.0527	-1.0082	0.82253	-1.5587	-0.51136	-2.2857	-0.66674	0.75927	0.33429	0.82959	2.2579	-1.1296	0.33223	-0.49069	-0.12221	0.43748	-0.14983	-1.8281	-0.44387	0.056308	0.38068	-0.57847	-0.90413	0.13577	1.3441	-0.41927	-0.40757	1.2472	-0.42841	0.009696	0.42002	0.34418	-0.12311	0.46877	-0.18638	0.95561	1.0925	0.22493	-0.24391	0.29961
3.5934	-3.6026	1.8065	-3.3928	0.90459	0.22883	4.1896	-5.4926	1.3162	-2.5077	0.33292	1.2187	-0.093738	-2.0438	-0.003815	-2.6085	0.33352	1.017	0.99622	-0.53699	-0.30176	-0.38656	-0.069467	-0.14291	-0.10518	-0.77101	0.28664	0.39515	0.42068	0.74661	1.5396	-0.83857	-0.71291	0.21531	-0.61611	1.4265	0.63994	0.64078	-1.1869	-0.47725	0.26973	0.51432	-0.08746	1.2714	-0.76091	1.3804	-0.020644	-0.20357	0.74741	0.3374
5.7555	-0.78794	0.37275	-3.8938	1.3464	0.018765	2.4617	-3.9987	-0.22528	-3.5098	-0.26579	1.6951	0.19988	-0.84454	-0.042765	0.81745	-0.59483	0.33546	0.88066	-0.29853	0.10172	-0.41509	-1.3587	2.2971	-0.93585	-1.3156	-1.5784	0.66357	-0.076296	-0.35393	0.25458	-0.86704	0.70934	-0.28582	-1.5436	0.018089	1.0945	-0.29369	2.0381	-1.2004	-0.11164	-0.19101	-1.0406	1.4237	-0.59346	0.42205	0.79537	0.1951	0.63765	-0.23164
-2.4317	-0.31523	0.39105	2.1874	-1.8164	-0.18969	-0.98726	-0.47162	-0.76075	0.095984	-0.46337	0.97265	-0.88919	-0.26502	0.47774	-0.65477	-0.46098	-0.62852	0.29005	-0.41994	-0.45608	0.022439	-0.06025	0.60422	-0.41278	0.3311	-0.58915	-0.3797	-0.60513	-0.40777	-0.060672	-0.17045	-0.0284	0.11262	0.3676	-1.1662	-0.46973	0.12986	-0.9332	-0.1335	-0.30438	0.40228	-0.32879	0.047059	0.39818	0.89849	0.32608	-0.39317	-0.70365	-0.065667
2.3401	-0.26683	2.9566	-1.442	0.50012	0.63693	0.53534	1.3099	1.4126	-0.45006	-0.23776	0.84039	0.22714	-0.90358	-0.056295	-0.23925	1.1565	-1.0125	-0.78807	0.26445	0.24188	-1.0696	-0.39331	0.67312	-0.64838	-1.4151	-0.22217	1.5088	1.4284	0.51396	-1.3534	0.53885	1.1827	0.8494	-0.092623	-0.64314	1.058	-0.47906	-0.44855	-0.72483	-0.5507	-0.17439	-1.2046	-0.13459	0.14353	0.29477	0.60106	0.77283	-0.5444	-0.046587
1.4584	-0.75298	2.8926	-0.66326	0.30696	-0.099698	1.3851	1.0303	-0.13201	0.38914	-0.36391	1.1795	-0.0054322	-0.81868	-0.39134	-0.50393	1.0276	-1.1788	-2.5772	0.58777	0.70366	-1.3294	0.070848	0.0032153	-0.78929	0.11002	-0.035449	1.3292	1.047	0.10558	0.25157	0.99667	-0.083621	-0.25422	-0.66578	-0.68956	0.33568	-0.51766	-0.41448	-0.49152	0.2089	0.79896	-0.11409	0.42247	0.85568	-0.5063	0.34507	0.059765	-0.40451	0.60539
1.3334	-0.063583	1.5632	-1.454	0.45048	0.41173	0.8881	0.96205	0.11592	1.23	0.076027	1.0316	-1.9719	-0.43504	-0.1377	0.103	0.31353	-0.0043457	-1.3599	0.70956	1.0275	-0.12005	0.80036	0.6054	-0.30625	-0.6139	-0.1405	0.0016527	-0.072787	-0.81458	1.6535	-0.3603	0.1928	0.6693	0.22059	-0.41432	-0.23606	-1.0036	0.83422	0.19419	-0.29482	-1.0862	0.00087467	-0.36933	-0.44166	-1.0138	-0.34914	-0.86704	0.53017	0.33097
-3.5059	0.55826	-0.51477	-1.1925	-1.9244	0.87418	-0.15375	0.70197	-0.30731	0.29866	-0.2028	-0.135	-0.13095	0.13836	0.75196	-0.39833	-1.0202	-0.10191	0.43896	0.35468	-0.55232	-0.31958	-0.10269	0.11963	-0.33286	-0.13294	0.044492	-0.16061	0.10624	0.089004	0.12965	-0.28896	0.096537	0.50613	-0.42593	-0.32309	0.054821	-0.10776	-0.11279	-0.26896	0.45977	-0.35521	0.36478	-0.24708	-0.15803	0.4159	0.0081139	-0.026293	-0.21725	-0.17722
6.8847	-1.0352	2.033	-2.2665	1.2008	0.51448	-1.4682	-0.31451	1.4932	2.6108	1.1575	-0.75683	1.3278	-1.2635	1.1591	1.4464	0.63184	-1.371	-1.5243	-1.3995	-0.12337	1.9374	0.048555	-0.033681	1.1034	1.6202	1.4524	-0.43877	0.2105	1.4564	0.27216	0.36271	1.5998	-1.0021	-1.7729	-1.0551	0.30513	-0.95871	-0.44176	-2.1934	-0.077239	0.094373	-1.2216	-0.35702	-2.3936	0.47501	-0.41538	-0.24729	1.6072	1.1174
9.5445	-1.3121	1.6321	-3.9025	1.7605	0.26635	-0.47871	-1.695	1.4353	0.69399	-0.63498	1.8423	-0.51331	-1.4865	0.92899	-0.14909	2.0181	-1.2797	-1.1173	-0.93185	-0.82384	0.23373	0.31266	-1.4078	2.863	0.91003	1.0047	1.6519	-1.1767	2.0624	-0.23153	1.1178	-1.6439	1.0766	-0.70244	0.35735	-1.1753	1.3836	0.31679	-0.51006	-0.9333	-0.30442	-0.78537	-0.11854	1.4753	-1.4832	1.1508	-0.35161	0.43274	1.0885
7.0376	-0.94391	1.0158	-1.6099	0.90553	0.022829	-0.10995	-1.7158	0.87133	-0.37252	1.2391	2.6497	-0.82123	-0.30119	0.75866	-0.036819	1.4604	-0.58154	-0.96279	0.19649	-0.40382	-1.0006	-2.0109	1.8244	0.35565	-1.4407	-2.3307	0.77454	-0.084043	-0.26434	-0.5706	1.369	2.1283	-2.0601	0.71484	-0.98678	-2.3187	-1.0106	1.2283	2.1744	-0.81668	-0.36343	0.47309	0.17998	0.5848	-0.049065	-1.0246	0.83484	0.052484	0.2433
-2.2724	-0.58622	-0.099452	-1.3027	-1.9806	0.79287	-1.4627	0.012885	-1.3235	0.50736	-1.567	-0.24263	-0.14222	-0.01739	-0.34691	0.4176	-0.29834	-0.25817	-0.74309	0.18762	-0.40319	-0.2568	0.013075	0.32116	-0.23281	-0.34518	0.35046	0.38687	-0.69748	-0.021296	-0.48336	0.27877	0.64136	-0.22734	-0.15095	-0.069935	0.34395	0.36025	0.1795	-0.38049	-0.29289	0.15087	0.92229	0.55892	-0.58701	0.83379	-0.55457	-0.30563	-0.7805	0.09549
5.7456	-0.070023	1.53	-2.1406	0.90644	0.60426	-0.44216	-1.0432	1.5675	1.6699	-0.17009	0.70376	1.4119	-0.56493	1.2348	0.028917	-1.1542	0.3459	0.89558	0.6572	0.51068	-0.7911	0.53526	-1.0704	0.19366	0.47499	-2.1406	0.17681	-0.53238	-0.083631	-0.47933	0.34958	0.4194	-0.56375	-0.90255	0.70254	0.20457	-0.10427	0.67408	-0.23139	1.349	0.10774	-0.21341	0.34161	-0.56084	-0.48254	-1.1338	0.48952	-0.66121	-0.0078258
3.328	-0.88582	1.0062	-2.1416	0.60688	1.2344	0.25314	-0.43921	0.95953	0.82882	-0.16826	1.9215	-0.4464	-0.052069	-0.25932	-0.3444	-0.96428	-0.45043	-0.17255	-0.97952	-0.10495	-0.44907	0.37281	-0.16829	-0.71298	0.1199	-0.83335	-0.16308	0.82836	-2.7225	0.47343	0.088395	-0.19899	0.9376	0.036275	1.1228	-0.15013	1.8936	-0.30867	-0.73853	-0.32773	-1.1769	-1.5591	-0.23778	0.42185	-0.66916	-0.39556	-0.3598	-1.8546	0.56326
8.5342	-2.7204	-0.15395	-3.5599	2.0499	-0.34546	2.9597	-2.2139	0.71814	1.9379	0.35995	0.79327	1.6839	1.5402	2.2127	0.43073	-1.6197	-2.0519	0.32337	-1.4744	0.70908	-1.4766	-0.70505	-0.61509	-0.53877	0.24457	0.40229	-0.71	-0.19723	-0.37874	-1.0922	0.57	-1.6712	-0.19383	0.1889	-0.21729	0.58767	-0.1458	-0.19751	0.75631	0.17644	0.67801	-0.55734	0.685	0.62201	-0.65676	-0.070828	1.4751	-1.2296	1.0535
-3.0386	-1.2232	-0.70841	-0.77876	-2.0115	0.022781	1.0329	-0.5822	-2.4577	1.6714	-0.87934	1.5097	0.09879	1.1104	2.3038	-0.2866	-1.4911	0.13725	0.3511	-0.89005	-0.54372	-0.71731	-1.808	-0.90174	-1.1416	0.39133	-0.22277	0.43322	-0.10754	0.88659	0.36592	-0.1332	-0.091135	0.65764	0.3551	-0.42817	0.033944	-0.58047	-0.19918	-0.2519	-1.2727	0.27432	-0.055507	0.08873	-0.17777	0.21526	-0.41838	-0.29712	-0.064961	-0.17292
11.364	-0.12433	2.3015	9.7512	1.2136	-1.1059	-1.9366	-1.197	5.1101	-0.14182	1.0448	-1.6997	-2.3804	0.43882	2.9032	-3.9433	0.27202	-2.2764	0.13787	0.53379	0.27921	0.69172	-0.13571	0.066148	1.093	0.22678	-0.32119	0.6189	0.7184	1.9214	-0.3693	1.1768	-0.04932	2.1447	0.76485	0.69554	-0.28343	-0.19164	-0.48935	-0.12058	1.4635	0.41823	1.6729	-0.21888	-1.3725	1.1901	-0.38586	-0.19632	0.14028	-0.81941
10.73	0.92325	2.2789	8.7304	1.1968	0.017903	-1.3815	-1.1342	6.8678	-0.35117	0.29664	-0.39799	-0.44191	0.1451	4.0829	-4.5036	-1.7067	-2.5286	-0.57045	0.6748	0.88672	1.3675	1.2443	-0.29495	0.00082252	-0.77745	-0.15578	0.9555	0.29267	1.5406	-0.23771	0.58545	2.0459	1.1609	0.47587	-1.4281	-0.65136	-0.40171	0.5101	0.33035	0.81865	-0.32509	0.76817	1.9504	0.13871	0.60735	-0.57037	-1.9627	0.011603	-0.78611
5.1962	2.7275	2.2948	-2.1787	1.9353	0.56786	-0.20017	2.2147	0.79256	1.5086	1.5675	-0.0377	0.074951	-0.7512	3.0434	-0.55323	-0.48474	0.035315	1.2096	0.48975	0.56769	-1.7808	1.2088	-0.84768	-1.3686	-0.5776	-0.26915	0.26566	-0.048713	0.38012	-0.92344	-0.71814	0.20594	0.091688	1.8396	-0.18342	1.1343	0.018749	0.33261	0.90955	0.35383	-0.0058229	1.313	-0.54214	1.0081	0.32902	0.7498	-0.58449	0.86341	1.0034
2.1032	-0.20892	3.293	2.613	-0.64454	-1.1702	-0.60717	0.43053	-0.998	1.0443	1.5564	-0.35397	0.93102	0.42612	-2.2311	-0.73179	-0.2904	0.96617	-0.093853	-0.55398	1.6407	-1.4022	0.20089	-0.61014	-0.084282	1.7707	1.6461	0.48208	-0.68478	-1.2563	1.2692	0.73794	0.27017	0.22435	-0.48743	-1.5463	-0.54129	-1.4147	-0.69793	0.39017	-0.41749	-0.30953	-0.32556	0.78983	-0.051202	-0.29511	0.41772	0.42937	0.51573	0.19969
1.5134	0.23073	3.5313	1.5037	-0.31151	-0.56089	-0.47694	-0.027692	-1.0566	-0.62693	0.4049	-0.58447	1.3656	0.97672	-1.4253	-0.44393	-0.23718	2.0335	-0.57759	0.30912	1.921	-1.654	0.38746	-0.59797	0.11168	1.3256	2.1024	-0.19401	-1.4602	-0.68507	0.96549	-0.46353	0.017893	-1.1544	-0.39598	-1.6707	-0.24224	-0.65381	0.47257	-0.2354	-0.70094	-0.476	0.19703	0.33924	-0.35198	1.0034	-0.31292	0.40311	0.94424	-0.2512
1.7797	0.99562	1.5604	1.0908	-0.54694	-0.2649	-0.87481	-1.0031	-0.77008	0.14687	0.9437	-0.3125	0.014244	1.0792	-0.21379	-0.70081	0.6307	0.3905	0.71593	-0.26784	0.49623	-0.072888	0.21824	0.43642	-0.2449	-0.33844	0.70554	-0.70637	-0.79177	-0.11735	-0.31275	-0.057754	-0.086528	0.82644	1.5898	0.75483	0.74357	-0.4859	-0.0031168	-0.46504	1.2283	-0.47445	-0.571	-0.01704	-0.8786	-0.93031	0.91736	-0.024909	-1.0204	-0.8644
3.7368	-3.3707	-0.38729	-4.2345	-1.1711	1.1322	-1.9868	-0.49398	0.17953	2.2263	-1.5645	-1.2091	-0.0054073	0.61119	1.5422	1.0395	1.0427	-0.091809	0.45515	-0.33406	0.79092	0.759	-0.93628	0.87197	-0.62506	0.19481	2.296	-1.0019	0.61958	-0.71704	-1.7757	0.81422	0.14544	-0.67894	1.0813	0.12244	-0.22852	-0.0051165	0.50842	-0.58664	-0.10292	-0.24746	-0.71219	-0.61077	0.51359	1.6579	-0.50978	0.56906	0.37536	-0.58322
3.5117	-2.9527	-0.030811	-5.1183	-0.92252	1.3919	-2.3285	-0.2885	0.4002	1.251	-1.5381	-1.94	0.14936	0.55711	2.2236	0.97629	2.0374	0.94292	0.34943	-0.81465	2.1007	0.7801	-1.7898	0.81786	-0.108	0.64973	1.8852	-1.3266	0.52641	-0.75172	-0.29311	0.0083642	-0.34256	-1.5095	-0.042904	-0.078555	-0.41052	-0.31949	0.46543	-0.27287	0.61579	-0.70812	0.3586	-0.74533	-0.30675	1.037	0.11034	0.95836	0.03338	-1.2038
3.2615	-2.1552	-0.38968	-2.3101	-1.025	1.1797	-2.9968	-0.054892	-0.25623	1.2582	-1.2397	-1.8926	-1.0999	1.6167	2.1162	0.66759	1.7572	0.69918	0.25999	-0.40011	1.5377	0.57214	-1.4491	1.3099	0.3242	-0.25655	-0.13071	-1.0327	1.7518	-0.2775	-0.22478	-0.11534	-0.50661	-2.5113	-0.11621	0.29111	-0.28559	1.2458	-0.054822	-0.82823	-0.39486	-0.33491	-0.43074	0.88859	-0.025106	1.1759	0.69131	-0.42734	-0.83458	-0.55358
-5.0768	-0.24685	0.062077	-0.48086	-2.1269	1.1352	-0.80477	-0.97225	-1.8482	0.081461	-0.86788	0.019336	-0.17419	-0.032387	-0.1822	0.24327	-0.93425	0.18253	-0.18272	-0.20933	0.37479	0.38777	-0.38426	0.54824	0.04807	0.4251	0.44369	0.62876	0.23765	0.63768	0.23362	-0.36103	0.69419	0.50294	0.51578	0.16998	0.638	0.60576	-0.14813	0.11867	0.20655	0.54748	0.36749	-0.021786	0.023801	-0.1061	-0.18019	-0.2428	-0.18415	0.076477
0.11675	0.40618	1.5066	-1.6076	-0.93857	1.5535	-0.40962	0.23434	1.4457	-0.1322	-1.2066	0.21227	1.347	-1.0546	1.7777	-0.26445	1.6765	0.52617	0.89972	1.2131	1.1552	0.84904	0.33341	-1.1436	0.51195	1.0366	-0.4396	-0.22835	-1.632	0.13351	-0.43033	1.5703	0.98845	0.23414	-0.041247	0.56961	0.13143	0.70047	-0.14172	0.061586	-0.95656	-0.70631	0.79123	0.72917	-0.2523	-0.13458	-0.41392	-0.086427	0.63426	-0.013406
2.132	0.40363	0.73293	-2.6833	-0.46114	0.93103	-0.27466	0.73178	0.24611	-0.54945	-3.599	0.27803	0.0027537	-0.49365	0.75876	0.13086	0.53503	0.38113	1.3137	0.85565	1.7239	-0.31853	0.031311	-0.63443	0.63773	0.83181	-1.0272	-1.0101	-1.4704	-1.0668	-1.3775	1.6854	0.096637	-1.6321	0.1576	-0.13131	-0.39158	0.59616	0.8175	0.23178	-0.059148	-0.072417	0.18605	0.31281	0.56257	0.61959	-0.7924	-0.2762	-0.46907	-0.95021
2.6006	2.1494	1.1471	-2.1084	0.27527	0.047009	0.26044	-1.1684	0.37832	-1.439	-3.5198	-0.23019	0.8175	0.83596	1.23	0.67453	0.37886	-0.34296	1.6297	0.88349	2.0418	1.3268	1.0311	-0.8417	-0.21984	1.7268	-0.903	-1.0721	-1.331	-1.4888	-0.50072	-0.2211	1.153	0.0040946	-0.73395	1.009	-0.06327	0.8456	-0.92304	-0.45141	-0.015534	-0.75819	-1.2878	0.066843	-0.49008	-1.0261	-0.24682	-0.071745	-0.13726	-0.32543
-4.2731	1.1239	0.47663	-0.22444	-1.4584	0.33876	0.041364	-0.33232	-1.072	0.56201	-0.46415	0.24231	-0.55892	-0.079515	-0.87033	-0.43545	-0.44239	-0.51229	-0.10268	-0.1106	-0.81083	0.047313	0.042501	0.50886	-0.38749	0.45115	-0.65731	0.16823	0.054666	-0.072531	-0.25878	-0.45416	0.53417	0.24268	-0.016464	-0.42393	-0.081061	0.55163	-0.34749	-0.14845	0.39733	-0.17973	0.41003	0.29104	0.17827	0.46641	-0.2449	-0.057677	-0.75347	0.74267
0.14683	-0.38371	2.2559	-0.34547	-0.85834	0.56171	-0.92459	1.4299	0.84468	0.77933	-0.46475	-0.44573	0.73478	0.28347	0.11082	0.44516	0.80217	0.82258	-0.28365	0.38008	-0.025244	0.75285	-0.22986	-1.0118	-0.29336	0.5105	-0.88997	-0.19025	0.41812	-0.54989	0.092027	-0.78043	-0.18306	1.2673	0.44769	-0.99218	0.5125	0.54319	0.57187	0.39904	-0.15921	0.037511	-0.21229	-0.018886	-0.34962	-0.84334	-0.093043	-0.1622	0.19536	-0.29868
0.55867	-1.5974	1.9495	-0.053948	-0.30392	0.86101	-0.065056	1.8235	0.48231	-0.36338	-0.078272	-0.69715	1.5691	0.42917	-0.25268	0.75202	-0.7328	0.82478	-0.62107	0.51349	0.16851	0.54532	0.026965	-1.4961	0.17641	-0.12041	-0.17668	0.30149	0.86066	0.12222	-0.19615	0.042581	0.023689	0.22131	-0.019824	-1.1037	0.28567	-0.50773	-0.9427	-0.30236	0.85805	-0.1101	-0.10684	-0.047788	0.27898	0.72681	-0.572	-0.37154	0.65156	-0.57873
-0.068042	-1.5376	1.3325	0.10449	0.52078	0.92604	0.95953	0.84753	-0.75612	-0.11447	0.51146	-0.23949	0.12771	-0.77482	-0.41301	0.222	-0.45401	-1.2355	-1.0538	-0.30042	-0.071636	0.28728	0.046178	0.41094	-0.50952	-0.52976	-0.70186	1.1265	0.051191	-0.48534	0.054264	0.12772	-0.45586	-0.10085	0.0064445	0.70537	0.85429	-0.31206	-0.64274	-0.49219	1.2672	-0.20153	0.14869	-0.52306	-0.42075	-0.63919	0.76211	0.74031	-0.54118	0.47674
2.3295	0.51095	2.1908	0.47635	-0.88618	0.16267	0.17074	-1.5973	1.1781	-1.2045	-1.2854	3.2331	0.44766	0.91505	-1.0176	-1.4541	1.4275	-0.21477	0.12155	0.69081	-0.97329	-0.040459	0.59056	-0.59718	-0.62356	-0.18454	0.059768	0.17151	0.25892	-0.44488	-0.41518	-0.78145	-0.57856	1.1338	-0.54957	0.36626	-1.2667	-0.53973	0.41541	0.16383	-0.98825	-0.1443	0.16549	-0.29001	-1.8286	-0.15108	0.29398	0.86229	-0.58671	1.2557
0.68136	0.29754	0.68798	0.38227	-2.0937	0.5558	-0.60284	0.15777	0.46814	-0.35185	1.3736	2.8534	0.48082	1.5473	-0.92752	-1.8298	0.89316	0.58638	1.4863	0.19309	0.43339	0.03856	0.8813	-1.4712	-0.81861	0.5197	0.16558	-0.43123	0.48251	0.16402	-0.34758	0.55514	-0.46146	0.063061	0.79313	-0.10125	-0.53615	-0.16758	-0.19062	-0.15457	0.064089	0.30076	0.71896	-0.1218	-0.75744	0.40319	1.4709	0.20474	-0.15068	0.33763
1.9402	-0.87584	0.24659	3.4483	-2.1054	0.19417	-1.1345	-0.58095	1.1328	-0.74712	0.91931	2.0216	-1.0827	1.2777	-0.89647	-1.6255	1.0877	0.49338	0.11335	-0.27716	-0.62232	0.48293	-1.3872	-0.71024	-0.69014	-0.19635	0.10706	0.49125	-0.20409	-0.50446	0.25808	-0.65633	-0.17143	-0.43151	0.80372	0.15549	-0.0030364	-0.74198	-1.0216	0.46766	0.35837	-0.053573	-0.87829	0.67888	-0.2103	0.065444	-0.71325	-0.65222	-0.54217	-0.74836
-3.9545	-0.24048	-0.56442	0.66824	-2.3537	0.23461	-0.25731	-0.084253	-1.4151	-0.12757	0.070498	0.35936	-0.23084	-0.32379	0.35561	-0.087004	-0.69432	-0.37199	0.063477	-0.31548	-0.36208	-0.46531	-0.82903	-0.29325	-0.21686	-0.60562	0.08983	0.25438	-0.22438	-0.14963	-0.086835	0.14314	0.12298	0.23193	-0.24245	-0.285	0.0042702	0.036696	-0.23001	-0.10295	0.34501	-0.096565	-0.61839	-0.12982	-0.1356	-0.082654	0.12245	-0.16701	-0.38223	-0.064104
23.334	6.3371	-1.0835	11.57	0.85559	-6.151	2.3475	-4.9664	2.944	0.16916	-6.4116	-4.2984	3.5731	-0.82369	0.7271	1.2523	0.78884	-1.7203	2.0137	-0.38828	-1.6209	-3.6611	-1.9539	2.879	0.26441	1.2548	-0.65603	0.89623	1.0631	-2.0579	0.81425	0.86698	-1.2498	2.0471	0.767	-2.2406	0.21842	0.57827	0.12296	-0.55224	1.0773	-0.59131	1.2492	0.53993	1.1791	0.10057	-0.41337	0.68673	-0.28961	-0.051879
9.9138	8.9962	-4.3515	4.4061	-2.1671	-1.2402	4.0217	-0.53189	3.5813	0.43873	-1.2411	-3.7129	0.73803	0.69799	-0.16173	-1.8077	-0.96547	0.6143	0.34854	-1.9822	-0.56919	0.22738	2.005	1.7928	-0.72212	-1.9799	0.50291	0.40709	-0.32579	0.11432	-0.21812	1.2259	2.2525	0.69227	-1.4771	1.0607	-0.90838	0.052801	1.3256	0.38343	-0.24498	0.21154	-0.56512	-0.67409	1.7881	1.7529	-0.093512	0.055412	-1.2327	0.40659
11.079	2.9005	-5.4751	4.9551	-4.908	-1.7148	2.8746	-0.1595	0.49683	-1.1905	-1.3432	2.5682	1.9549	-0.93241	-1.8888	1.5094	1.2952	-0.2875	0.48701	2.7156	0.073483	-2.7992	-1.7068	0.38488	0.71675	-0.44191	-1.0847	-2.8255	0.59191	1.1336	-0.77846	-1.5139	1.9283	-0.05882	-1.9831	0.38548	0.28094	-1.5628	-1.8343	-1.1784	-1.685	0.65026	1.6938	-0.59423	0.70885	-0.46907	0.66974	0.5399	-0.16358	-1.5508
-0.41287	0.14519	-0.63795	5.8511	-2.7936	-1.0365	1.4923	-1.1871	-0.64567	-0.21399	-0.94909	0.5025	-0.99494	0.82227	0.77735	0.20277	-0.18115	-0.4868	0.45433	0.47591	-0.54718	-0.4351	-0.86456	-0.99571	-0.9258	-0.70396	0.72193	-0.82607	-0.83343	0.62537	-0.45391	0.25879	0.066458	0.33508	-0.49674	-1.0572	0.073471	-0.57187	-0.10165	-0.36953	-0.88131	0.32398	-0.43691	-0.34301	-0.75589	-0.18031	0.42954	-0.73901	0.23953	-0.058015
-9.4724	0.35156	-1.2578	0.15383	1.647	-2.2783	-0.45836	-0.11337	0.74678	0.36158	-0.20705	-0.51636	-0.55448	0.17191	-0.023654	0.16585	-0.28351	0.10851	0.48093	0.015402	0.081849	0.17023	-0.052678	0.21276	-0.33088	0.2541	-0.064217	0.080569	-0.43831	0.041183	0.045979	0.25375	-0.33644	-0.18094	-0.38636	-0.073464	0.21576	-0.15974	0.034482	0.091654	-0.49814	0.17741	-0.1286	-0.085296	0.15299	0.11065	0.13705	0.027237	-0.11778	-0.16182
-9.5292	0.39657	-1.456	0.19007	1.7358	-2.0086	-0.51968	-0.15737	0.47131	0.30367	-0.27851	-0.45457	-0.38276	-0.19178	-0.21348	0.1193	-0.33518	0.070272	0.43983	0.24241	0.13218	0.20621	-0.21706	0.037215	-0.24964	0.04772	-0.077108	-0.15149	-0.34557	-0.16194	-0.00016863	0.28856	-0.3903	-0.26965	-0.24413	0.077163	-0.053568	-0.078311	0.06297	-0.040221	-0.082637	-0.00374	-0.20333	0.044331	0.072912	0.06408	0.096301	-0.06821	-0.05009	-0.14798
-9.593	0.2034	-1.389	0.06533	1.7591	-1.5227	-0.53769	-0.23692	0.53409	0.19488	-0.21382	0.011064	0.26519	-0.22944	-0.30619	-0.33198	0.15945	0.22227	-0.11821	0.61539	-0.13452	0.045551	-0.55566	-0.45194	-0.098999	-0.6197	0.08971	-0.2611	-0.091981	-0.0044058	0.029144	0.065712	-0.21825	-0.0075243	-0.046259	-0.063852	-0.21324	-0.090503	-0.031897	0.0027246	0.067849	-0.16205	-0.16701	-0.018686	0.043068	0.15676	0.059772	-0.10508	0.019329	0.083303
-9.481	0.22388	-1.5167	0.042465	1.6921	-1.8679	-0.44484	0.039952	0.44339	0.23749	-0.10454	0.013182	-0.095218	-0.43722	0.026758	0.25842	-0.25362	-0.087402	0.40668	0.16841	0.27885	0.12865	0.036372	0.047352	-0.12414	-0.016343	-0.0057896	-0.13273	-0.29077	-0.37364	5.8536e-005	0.07911	-0.47574	-0.53961	-0.081094	0.30095	-0.04712	0.1349	0.18391	-0.33371	0.11536	-0.26293	-0.19939	0.11896	-0.047895	0.053182	0.045795	-0.19089	-0.062794	-0.086904
-9.5592	0.15184	-1.164	0.13011	1.6517	-1.6463	-0.51629	0.093902	0.81229	0.09522	0.31036	0.25828	0.44181	-0.031712	-0.081131	0.013196	0.48403	0.29694	-0.1479	-0.2806	-0.091527	-0.049616	-0.017507	-0.62924	0.19185	-0.44522	-0.1379	0.37799	-0.012207	-0.28482	0.05249	-0.16747	-0.054021	-0.099395	0.12309	-0.087196	-0.074397	-0.071642	-0.033809	-0.12402	-0.029564	-0.16821	0.018416	-0.043507	0.18482	0.046088	0.025921	-0.12214	-0.087845	0.011381
-9.5815	0.20832	-1.1058	0.046363	1.5508	-1.7462	-0.5371	-0.04671	0.78596	-0.010424	0.29712	0.30704	0.46185	-0.16936	-0.08604	-0.084705	0.6504	0.19964	-0.25585	-0.037016	-0.074725	0.039877	0.048405	-0.29689	0.20441	-0.29695	0.082507	0.30457	0.1709	-0.048721	-0.046375	-0.14722	0.051869	-0.048487	0.16418	-0.099369	-0.019959	-0.16018	-0.073799	0.01397	0.057996	0.050222	0.045221	0.014799	0.13212	0.032923	0.060787	-0.12661	0.052211	0.1561
-9.7805	0.42818	-0.71897	-0.10298	0.69972	-1.1168	-0.40272	-0.18584	0.24117	-0.068379	-0.051835	0.12558	0.079162	-0.11722	-0.041012	-0.16464	0.04446	-0.050531	-0.11723	0.25284	-0.12771	0.054076	-0.10525	0.12397	-0.024268	-0.13623	0.076191	-0.092498	0.030742	-0.011036	-0.073274	0.029269	0.030458	0.045266	-0.018693	-0.011415	-0.054954	0.05797	-0.034433	0.0043838	0.15499	0.072141	-0.011569	-0.020119	-0.022055	-0.069491	0.017274	-0.026676	0.068197	0.022814
-9.6198	0.3351	-1.4365	0.12581	1.9529	-1.5924	-0.4658	-0.14892	0.48885	0.33583	0.15549	-0.40293	-0.012846	-0.28694	-0.28365	0.053707	0.28899	0.35814	0.079856	0.40802	-0.16802	0.16754	-0.24451	-0.2772	-0.05515	-0.10981	0.046181	0.15421	-0.13288	-0.11615	0.020818	0.087681	-0.32891	0.10754	0.024456	0.0036791	-0.037551	-0.27219	-0.052047	-0.09278	-0.090381	-0.11149	-0.071759	0.099591	0.12106	0.084329	-0.06175	0.0064239	-0.14994	-0.026088
-9.5638	0.4056	-1.4363	0.25801	1.9411	-1.5409	-0.62602	-0.26641	0.52585	0.39107	0.24994	-0.89869	-0.23492	-0.079232	-0.4193	0.022526	0.43529	0.68823	0.041815	0.56524	-0.51613	0.27645	-0.41457	-0.78556	-0.15649	-0.28013	-0.07959	0.32012	-0.19094	-0.073215	-0.010428	0.23463	-0.35872	0.26076	-0.051024	-0.24994	0.13578	-0.53294	-0.199	0.12517	-0.17999	-0.064734	-0.0098203	-0.025755	0.23841	0.19317	-0.018533	-0.0058834	-0.11938	0.085294
-9.5306	0.35446	-1.3818	0.14319	1.7318	-1.9286	-0.44421	-0.035447	0.61384	0.2503	0.015114	-0.61881	-0.29657	0.049461	-0.3423	0.10312	0.20435	0.37101	0.2607	-0.0056034	-0.017565	0.1964	-0.25211	-0.513	-0.18052	-0.29214	-0.19117	0.15442	-0.32168	-0.23606	0.067209	0.24002	-0.28221	-0.022357	-0.13956	-0.084641	0.0098867	-0.15926	-0.12928	-0.0042371	-0.19069	-0.022062	-0.11112	-0.032854	0.13971	0.15247	0.084574	-0.03524	-0.131	0.057288
-9.7187	0.33192	-0.74441	0.074287	0.75352	-0.98469	-0.37054	-0.11921	0.25335	-0.064818	0.0096596	0.20509	0.1279	-0.21135	-0.045284	-0.042663	0.15303	-0.052196	-0.14146	0.12431	-0.041748	0.061114	0.0016954	0.10147	0.12542	-0.21511	0.046078	0.017479	0.093652	-0.1423	-0.042476	-0.075008	0.022943	-0.038712	0.12106	0.0062678	-0.045607	0.10442	-0.038123	-0.083903	0.28161	-0.02471	0.031302	0.056699	-0.037921	-0.079717	-0.010767	0.014588	0.048235	0.054157
-9.4908	-0.021455	-1.1483	-0.081361	1.5942	-1.7823	-0.33094	0.35073	1.1241	-0.27446	-0.19548	0.43988	0.48526	0.51481	-0.3193	-0.35793	0.4775	0.13178	-0.32384	-0.55347	0.13393	-0.19805	-0.039712	-0.43228	-0.02996	-0.47118	-0.046267	-0.16452	0.020425	0.044634	0.19845	-0.014864	0.2748	0.20346	-0.18353	-0.2536	0.022246	0.090689	-0.17596	0.2817	-0.23129	0.22541	0.1296	-0.090832	0.089911	0.15109	-0.011243	0.11256	-0.036524	0.059505
-9.5157	0.065035	-1.0366	-0.042946	1.5358	-1.9189	-0.32429	0.11541	1.2215	-0.17516	-0.21632	0.14405	0.29867	0.65873	-0.3579	-0.43222	0.39634	0.32189	-0.31238	-0.4864	0.082376	-0.12326	-0.047653	-0.33495	-0.10763	-0.31179	-0.019418	0.037468	0.024878	0.23147	0.18287	0.01898	0.37045	0.32389	-0.20867	-0.35141	0.040773	-0.015575	-0.2351	0.43918	-0.42713	0.23444	0.2066	-0.18686	0.10956	0.13927	0.056909	0.22742	-0.09883	-0.052322
-9.597	0.15149	-1.1913	-0.015454	1.5478	-1.8583	-0.41598	0.10079	0.90435	-0.21417	-0.30083	0.023596	0.21544	0.46653	-0.52236	-0.19345	0.30681	0.4336	-0.010463	-0.45338	0.35388	0.015905	0.043463	-0.21384	0.0061565	-0.39243	-0.074677	-0.13714	0.10783	0.058033	0.19893	-0.03798	0.34758	0.071491	-0.16438	-0.12523	-0.06143	0.24683	-0.10495	0.20172	-0.22399	0.15863	0.15026	-0.10758	0.033698	0.0081829	-0.033822	0.18536	-0.0072315	0.026321
-9.7382	0.36049	-0.7646	0.11172	0.72938	-0.85574	-0.49644	-0.27021	0.1648	-0.27307	-0.098554	0.049082	-0.0030345	-0.22427	-0.1902	-0.074902	0.10081	0.064425	-0.1417	0.20433	0.044779	0.15766	0.19107	0.38614	0.1134	0.0044679	0.086796	-0.012478	0.24337	0.030556	-0.025258	0.003654	0.16851	0.060983	0.063389	0.060125	0.0037906	0.20685	-0.0043865	0.041926	0.18016	0.081523	0.11092	-0.0073782	-0.0091211	-0.11779	-0.0012543	0.17199	0.095081	-0.0078489
1.4861	-1.0214	2.5731	-0.77753	0.69149	-0.075894	0.2518	0.44899	-0.084921	0.093512	-0.75127	0.12881	-0.41296	0.29419	0.28159	0.27052	-1.4704	-0.33521	-1.5676	0.87929	0.24421	-0.36601	1.4744	-0.19277	-0.37306	1.0733	-0.33839	-1.6595	-0.36277	0.21577	-0.64198	0.77085	-0.049144	1.0426	1.2618	-0.58685	0.37056	0.23764	0.94352	0.49068	0.12695	0.075714	0.32308	0.67945	0.82173	-0.45668	0.039732	0.26207	-0.73555	0.45348
1.7644	-1.6615	2.514	-1.2937	1.2681	-0.2806	0.81589	0.12145	-0.42008	-0.023058	-0.044987	-0.86739	-0.8191	0.3749	0.32035	0.90551	-2.1173	0.81527	-2.5351	1.587	0.68605	-0.66879	0.91609	0.43913	-0.68608	1.2058	-0.47177	-0.83495	-0.083425	0.51119	-0.1589	-0.080449	-0.67154	1.4841	0.97298	0.149	-1.923	0.23071	0.84415	0.46436	-0.56452	-0.14626	-0.58243	-0.31221	-0.055757	0.028956	0.82367	-0.4108	-0.50366	0.2337
1.4142	-1.6169	1.5239	-1.3817	0.37229	0.98838	-0.0076269	-0.82775	1.7221	0.49375	0.65983	-0.57605	-1.1737	-1.1341	0.32039	0.52421	-3.5346	1.6776	-0.68729	0.93715	-0.68811	-0.046113	0.079346	0.7857	-0.3897	-0.38342	-0.17264	0.30898	0.37013	0.67097	-0.41674	-0.82087	-1.5569	-0.39385	0.20477	-0.21894	-1.7054	0.13559	0.75517	-0.99552	-0.043816	-0.76499	0.14008	-0.74624	0.80455	-0.55194	0.62161	0.68865	-0.68242	0.84417
-5.6873	0.17342	0.5282	-0.71774	-1.8238	1.0888	-0.56334	-0.31292	-1.0155	0.19495	-0.10971	0.14689	-0.27298	-0.073354	0.39869	-0.16119	-0.48712	-0.082013	0.27617	0.052919	-0.27609	-0.25945	-0.18343	0.28262	-0.11802	-0.12235	-0.67165	0.15841	0.21541	-0.1864	0.23545	-0.23106	0.41201	0.02313	0.31118	0.055354	0.050725	0.51451	-0.023603	0.09352	0.26443	-0.28905	-0.17299	0.36627	0.02259	-0.2189	-0.26084	-0.11598	-0.090326	0.027266
20.578	-0.25392	-6.5353	1.6247	-0.6221	-5.7742	3.5576	0.64015	-4.2443	0.32822	-4.5556	1.0262	-1.595	-1.8611	3.5794	-2.1316	-0.28644	5.1433	-0.72178	-2.6525	-3.4	0.072461	4.1733	0.23189	0.12458	-0.1029	-0.23481	-0.93197	1.7467	-1.2243	-2.93	1.6285	-0.90955	-0.5347	-0.3032	1.2194	-0.37504	-0.45777	0.28988	-0.24774	-0.77924	-2.084	-1.1018	-1.0611	-2.2247	-1.0875	0.28742	-0.41958	1.0551	0.49898
1.5893	4.9912	-2.464	-2.4122	-0.25304	3.6966	5.035	2.6896	5.355	0.28422	-0.90221	3.8552	-0.24515	0.29792	1.5957	0.12272	0.77848	-0.74343	-0.4309	-0.95131	0.042747	0.052055	0.29274	1.072	0.4647	2.9011	1.5299	0.46207	-0.49484	0.55614	-1.172	-0.63316	-0.30876	-0.82628	0.27161	-0.39363	0.82951	-0.99481	1.0534	-0.81527	0.10872	0.10281	-0.24558	-0.13823	-0.53438	-0.38731	0.2393	0.010181	0.32618	-0.0073166
-7.6947	2.33	-0.0010673	0.57011	-2.8493	0.49557	5.8451	2.4926	2.023	0.41132	-0.14231	-1.8882	-1.0129	0.71156	-1.2224	0.060732	1.4663	0.84366	0.0045128	0.55831	0.42472	1.1817	0.1087	-0.28899	0.59528	0.058291	-0.19429	0.88506	0.15295	-0.13187	-0.70062	-0.41565	0.34983	-0.39163	-0.028001	-0.13195	0.2309	-0.031526	-0.23627	0.0059759	-0.24539	-0.37285	0.12676	0.14069	0.24513	0.15128	-0.051871	0.2397	-0.14825	0.32329
-8.7599	1.7083	0.10267	0.19415	-2.1546	0.74849	3.5215	1.4062	0.60668	0.23763	-0.11458	-0.80171	-0.56898	-0.080712	-0.48116	-0.19271	0.67219	0.076124	-0.17396	1.0313	0.0010148	0.59458	0.029482	0.28495	0.33033	-0.14571	0.078258	0.20361	0.17657	-0.16657	-0.45695	-0.2847	0.11899	-0.32206	0.14117	0.022452	0.0029623	0.21081	-0.06282	-0.2656	0.34467	-0.32611	0.11523	0.26885	-0.11951	-0.064089	-0.095991	0.053658	0.055347	0.20814
3.5341	0.18214	-3.4089	-1.0164	-2.0948	0.12519	4.4251	4.1663	0.44145	-0.52879	0.68335	-2.5951	-0.58616	-0.3797	-2.16	-0.13322	0.78621	0.9122	0.34023	-0.65612	1.2304	0.8728	0.4945	-0.025521	0.23966	1.8067	-0.19814	2.0137	0.70349	0.39912	-0.060495	-1.381	0.13417	0.78326	0.41063	-0.95893	1.1158	0.72781	-0.43962	0.49123	-0.70448	-0.56224	0.78055	0.56271	-0.37031	0.037899	-0.23913	1.198	-0.60126	-0.34327
-7.6523	1.9351	0.6138	0.059424	-3.2811	1.2873	5.1394	2.4984	1.1743	0.48436	-0.013821	-1.628	-1.0631	0.75021	-0.57978	0.040981	0.65942	0.032562	0.34521	0.39577	0.42136	0.57821	0.19671	0.010623	0.27013	-0.02772	-0.28965	0.35818	-0.27236	-0.49052	-0.62667	-0.32995	-0.22584	-0.77567	-0.2245	0.054122	0.13721	-0.021755	0.06908	-0.046975	0.13299	-0.54456	-0.11772	0.26427	0.034299	-0.078575	-0.030601	0.12164	-0.038602	0.16395
-7.4924	1.6871	0.48481	0.091792	-2.9517	1.5498	5.5625	2.5612	1.083	0.7426	-0.35627	-0.90171	-0.87522	0.71125	-0.31125	-0.27326	0.4064	-0.61878	0.32855	0.54603	0.48327	0.50521	0.040559	0.18292	0.089457	-0.23986	-0.15407	-0.45089	-0.31118	-0.48693	-0.65485	-0.37052	-0.12959	-0.7058	-0.26865	0.33781	0.16003	0.24359	0.28355	-0.25815	0.16371	-0.65539	-0.17867	0.40519	0.0035813	-0.16873	-0.13519	0.049355	0.0044087	0.011644
-8.4318	1.2718	0.51931	0.0021813	-2.5074	1.3607	3.2617	1.3706	0.27268	0.2706	0.0012154	-0.60575	-0.59808	0.48024	0.070036	-0.28004	0.15772	-0.34929	-0.12167	0.57008	-0.2238	0.29778	-0.1121	0.30416	0.050805	0.21116	0.004681	0.058615	-0.12174	-0.029176	-0.33629	-0.20853	-0.088054	-0.096843	-0.10917	-0.11346	0.13893	-0.023109	0.072156	-0.07696	0.20911	-0.24273	0.022686	0.18947	-0.063728	-0.15793	-0.13821	0.078679	0.060754	-0.047567
1.1157	-0.151	1.2172	-1.5773	-0.47608	0.49871	1.6092	1.1988	0.087916	-0.17693	-1.5383	-0.5976	-0.56912	0.061293	-0.034216	-0.045266	0.14712	0.016532	0.036238	0.12082	-0.78514	1.0431	-0.25319	-0.75081	-0.0023033	0.60357	-0.13358	-0.85869	0.15639	1.1082	-1.1034	-0.64353	0.37516	-0.053977	-0.49925	0.39011	-0.74922	0.73957	-0.56317	0.33891	0.33248	-0.82292	-0.34634	-0.563	0.065277	0.034408	-1.0373	-1.4154	0.35217	-0.24225
2.8595	1.1905	1.7611	3.3634	-0.42137	0.22761	0.88238	-1.4582	1.4946	-0.03093	1.0851	-0.29714	-1.0387	-0.47955	0.54165	-0.93442	1.0426	0.06357	-0.57061	-0.74168	1.2733	1.3108	-0.69446	-0.95576	-0.21611	0.59334	0.75931	-1.1573	-0.84991	0.53691	-1.1292	1.348	0.58669	-0.42504	0.14061	0.46421	-0.2861	-0.69159	-0.18354	-1.1345	0.41316	-0.84916	0.16725	0.025805	0.032428	-0.41274	-1.2931	0.66222	-0.31903	-0.12049
2.5774	1.3002	0.87716	3.8084	-0.76792	0.93991	0.22128	-0.1041	1.82	-0.026362	2.133	0.55742	-1.2669	-1.0369	-0.33679	-0.53189	0.26861	0.66331	-0.35317	-1.0128	-0.19768	0.6487	-0.67618	0.77172	-0.71857	-0.15323	-0.54822	-0.20927	0.5456	-0.27542	0.44676	0.61004	-0.23903	-0.060948	0.5135	-0.12904	0.30861	-0.63797	0.60609	-1.0613	0.56871	0.74041	-1.0285	0.5559	-0.14365	-0.30888	-0.44446	-0.057678	0.31773	-0.10426
-5.1686	0.96352	1.0362	0.23681	-1.9639	0.86403	0.26624	0.21843	-0.57993	-0.11864	-0.3373	-0.24789	-0.043276	-0.24325	0.3374	0.089327	-0.27278	-0.30728	0.1231	-0.29308	0.044277	-0.16088	-0.26565	0.68524	-0.31718	0.43447	0.18485	0.27755	-0.0062317	0.19299	0.04265	-0.12122	0.085842	0.16456	-0.22871	0.087516	0.15139	0.15793	-0.032754	-0.052409	0.20354	0.31869	0.24575	0.11575	-0.10995	-0.38007	-0.18619	-0.084021	-0.4204	-0.062987
4.7373	5.6741	-1.5608	-1.429	-1.2724	0.64089	0.24191	-0.40677	0.40576	-1.7974	3.5079	-0.24149	1.1006	0.94538	-1.1336	0.21893	0.29686	-0.60615	-0.9721	-1.8953	1.2799	1.1376	0.25591	0.7536	-0.73377	-0.14738	-1.667	-0.59711	0.65199	2.3633	0.4539	0.69194	-0.91395	-0.43772	0.77296	0.81134	-1.1393	0.17052	-1.6205	0.23635	0.33693	-0.53341	-1.142	-0.07905	0.088645	-0.20537	-0.058827	-0.15043	0.7881	-1.0136
-3.0859	1.5479	1.6793	-0.70329	-0.50922	0.7124	2.2894	0.27542	-0.29704	-1.1387	0.88032	-1.0119	0.090343	0.94127	-0.22746	-0.49608	0.040772	0.043193	-0.076526	-0.34859	-0.32832	0.47588	0.28523	-0.97877	0.084807	-0.095932	-0.80341	0.31235	0.46388	0.19375	-0.22947	-1.1682	-0.29997	0.074104	0.38765	-0.50346	-0.54497	0.22506	0.28453	-0.055391	0.44463	-0.12346	0.32427	-0.39998	-0.17482	-0.50689	0.10182	-0.25456	-0.12969	0.47865
-3.4756	1.1232	0.97766	0.51566	-0.77964	1.1409	1.6111	0.15099	-0.23118	-0.68794	-0.031812	-1.126	-0.08908	0.16881	-0.63282	0.10488	-0.5477	-0.43893	-0.41562	1.0733	-0.66675	-0.11136	0.065111	0.74947	0.10006	1.0412	0.1064	-0.57844	0.23559	0.61081	-0.27961	0.24821	0.086483	-0.33734	0.070912	0.2707	0.20396	0.28151	0.024789	-0.0082577	0.22623	0.024795	0.38426	-0.43362	0.036518	0.2858	-0.37509	0.15942	0.27806	0.27938
-7.1629	1.0074	0.51475	0.39396	-1.7549	1.1521	0.62198	-0.5343	-0.90012	-0.36717	-0.60463	-0.55557	-0.53534	0.29919	-0.24989	-0.099829	-0.51773	0.16842	-0.11159	0.60743	-0.011436	0.16813	0.39573	1.1753	-0.062893	0.54681	0.11274	-0.076866	0.2372	0.45736	0.024288	-0.085848	0.46972	0.17416	-0.12675	-0.39989	0.17218	0.34598	-0.15329	0.26808	-0.13386	0.45795	0.60073	-0.38237	-0.092022	0.053894	0.11884	-0.10008	0.24085	0.3652
3.0411	1.0993	1.16	0.27291	0.61895	-1.0281	2.0899	1.3942	-0.55196	-0.15606	1.8171	-0.64425	0.90081	-2.0227	-0.65342	-0.25048	1.436	-0.01764	-1.6559	-0.078616	0.63588	-0.97647	-1.169	0.85088	0.59917	-0.16743	-1.2949	2.93	-0.55557	0.92152	-1.3079	1.8057	-1.0661	0.79219	0.12863	-0.73816	-0.99939	0.089378	1.7878	1.8617	0.31909	-0.1664	0.055706	-0.56843	-1.0425	-0.17701	0.88695	-0.56765	-1.5956	0.029516
5.5054	1.5272	0.46242	0.98783	0.84152	-1.5642	1.9708	0.97962	0.6247	-0.010079	3.4805	-0.3551	0.97343	0.26804	0.0053887	-0.17164	0.023211	1.8353	-2.2499	0.6122	-0.49721	-0.19524	-0.24591	0.34977	-1.4287	0.85572	-1.5389	2.5238	0.51908	0.54772	0.91368	0.91195	-0.041882	-1.1006	-0.14581	0.078579	-1.7293	1.7952	-0.012572	0.70291	1.1149	0.55082	-0.83947	-0.079888	-0.98024	-0.98567	0.62299	0.47684	1.5688	-1.6808
5.5806	2.3708	1.4642	1.9165	1.5054	-1.5971	2.1583	2.4176	-0.8027	-0.94426	2.5156	-0.16263	1.5719	0.57448	0.28339	0.73295	-1.0162	1.8561	0.59381	2.2976	0.98407	0.50937	1.0225	-0.431	-0.827	-0.42894	-1.0508	0.083435	0.48551	1.8675	0.593	0.38177	-0.31692	-0.34893	-0.02115	-0.29223	-0.5275	0.48475	1.4907	-0.44387	-0.19701	-1.2407	-0.48777	1.9575	-1.0363	-0.78994	0.027634	-0.27629	0.19548	1.202
7.6041	-2.2677	-7.5765	-3.1675	2.4228	-2.0553	-1.752	2.6148	-0.304	-1.8764	-0.40285	-0.7316	-1	1.7765	-1.2917	0.87701	-0.22048	0.60721	1.27	-1.5378	3.2704	0.92872	0.5834	1.6711	-0.32162	2.0231	-1.1241	0.60521	0.92481	1.2715	-0.48201	1.2845	1.6529	0.76779	-0.4058	0.74283	0.2099	0.58483	0.85737	0.69925	-0.61644	0.91877	0.41015	-0.5103	-1.081	1.1694	-1.3737	0.65354	-1.0622	-0.17579
14.443	-14.758	-16.557	-3.8528	-3.2953	-3.1037	-0.89019	6.289	-2.0178	-5.1681	-3.4215	0.94008	-4.2933	-1.7816	-0.26991	-1.9059	-0.85554	-1.1907	1.2734	-1.3269	1.6632	-0.28229	0.090299	-1.8859	0.19878	2.9079	-0.9788	0.72117	-0.18477	3.7537	4.0514	-0.80592	1.4059	2.0501	2.6394	-0.74103	-0.3744	-1.4471	0.76816	-0.66706	-0.075703	-1.9686	0.52996	1.6847	1.1039	-0.037996	0.56569	2.0645	0.86487	0.2207
1.0063	-3.2568	-10.387	-0.6189	4.6942	6.6175	0.28049	3.8969	3.1987	-2.5715	3.6016	7.2967	4.3922	3.6864	3.2764	2.3492	1.1906	-2.3973	-0.73193	-5.6612	-0.1727	-2.0055	1.3591	0.52507	0.010773	0.91368	0.44632	-0.25218	-2.0208	-0.23573	-0.86794	-0.77123	-0.88943	-0.63658	-0.79717	-1.8659	0.44013	-0.75353	-0.4999	-0.35982	0.466	1.268	0.39464	-0.9135	0.62174	-0.57483	0.0086595	-1.7742	-0.011844	0.27566
-9.7639	0.16723	-0.73835	0.28815	0.98333	-0.43543	-0.50789	-0.064226	-0.056909	-0.039153	0.25039	0.47703	0.4136	-0.47072	0.12643	0.30571	0.37915	0.0099327	-0.20854	-0.33529	0.10159	-0.03982	0.2847	-0.17526	0.47699	-0.4251	-0.022005	0.35563	0.34872	-0.56258	0.15446	-0.26126	0.00083009	-0.16445	0.40151	0.25252	-0.19807	0.26634	-0.047986	-0.31614	0.5409	-0.33715	0.021238	0.20029	0.021501	-0.13009	-0.14528	0.22237	0.0086789	-0.065124
2.0041	-1.4588	1.2028	0.72218	-0.63697	-0.20803	-0.42976	-1.0034	0.046342	1.0629	0.4076	-0.13885	0.74276	0.013703	-0.21691	0.64442	-0.54108	-0.15557	-0.87278	0.13222	-0.71989	-0.37591	1.0343	0.47074	0.59348	0.37745	0.53603	-0.059651	0.31315	0.13125	-1.054	1.1028	0.31127	1.1046	0.17032	-0.24825	-1.081	0.45267	0.24811	0.48794	-0.29671	-0.13287	-0.5023	0.047683	0.42102	0.07704	0.29366	-0.84329	1.0493	-0.40456
1.0285	-2.4691	1.1084	0.75748	-0.3298	-0.23656	-0.30845	-0.68536	-1.0116	0.43795	-0.074767	-0.96108	0.78963	0.2728	0.11071	0.50426	-0.86213	0.39184	-0.16273	0.22262	-1.0555	0.030339	0.21184	0.49622	0.34558	-0.36441	-0.21436	-1.0155	1.1728	0.77357	0.2364	0.20811	-1.0821	-0.78522	-0.13203	-0.40858	-0.010947	-0.39573	0.20554	-0.092033	1.0666	-0.44187	0.68727	-0.21024	-0.24718	-1.1033	0.91891	-1.0632	-1.0516	0.057434
18.554	-7.6238	-1.5169	5.6921	0.61594	-2.1571	1.3497	1.0661	-2.9526	2.6557	-1.3065	5.1304	2.086	-1.5645	4.2035	3.6927	-1.2886	5.6767	3.1271	-0.24388	0.96962	0.0067532	-1.084	-0.98104	-0.50941	-1.7609	-0.32965	2.9536	-0.83176	1.461	-2.6047	-1.4769	-0.85825	-0.76896	0.3185	-0.72786	0.29795	-1.3236	-0.54224	-0.054089	0.28761	0.66006	-0.23534	-0.12455	0.49364	-0.051983	-0.89889	0.60275	1.0306	-0.29306
-9.6401	0.25318	-1.352	0.1489	1.9189	-1.5752	-0.30251	-0.026967	0.54909	0.1539	0.077571	0.32207	0.20845	-0.21648	0.21766	0.1215	0.10951	-0.080786	0.093136	-0.18753	0.084972	-0.073517	0.11487	0.13571	-0.030803	0.21205	0.10711	-0.11086	-0.14462	-0.09206	-0.033559	-0.12677	-0.25133	-0.16419	0.14175	0.18783	0.092705	-0.0094726	0.13221	-0.16038	-0.012099	-0.038857	0.060582	0.16824	0.057072	0.013782	-0.017278	0.036286	-0.0086945	-0.18883
-9.6787	0.30378	-1.2826	0.07356	1.8564	-1.7281	-0.36682	0.017302	0.51696	0.10177	-0.25942	0.02663	-0.061402	-0.17649	-0.12302	0.23494	-0.15784	0.13252	0.3295	-0.16217	0.54501	-0.051343	0.1297	0.22969	-0.13681	0.12851	-0.010629	-0.2485	-0.047158	-0.15306	0.063692	0.035266	-0.096094	-0.40673	-0.060437	0.21867	0.15573	0.17799	0.079702	-0.11239	0.043179	0.016846	0.0373	-4.5294e-005	-0.10218	0.0275	0.026998	0.051598	0.029917	-0.0086976
-9.6173	0.35833	-1.3793	0.0010191	1.8669	-1.8596	-0.31527	-0.079138	0.52689	0.19803	-0.58707	-0.30437	-0.37123	0.019617	-0.39698	0.19595	-0.26654	0.052127	0.6355	-0.28432	0.73938	0.035995	0.10308	0.11283	-0.24062	-0.15661	-0.13016	-0.30545	-0.18281	-0.20184	0.19863	0.18691	-0.046358	-0.39445	-0.27431	0.24257	0.041396	0.45862	0.01852	-0.0080234	-0.099768	-0.035882	-0.19384	-0.15806	-0.15958	0.083411	0.12198	-0.023689	0.042509	-0.036465
-9.8356	0.45538	-0.79518	-0.11963	0.86464	-1.1493	-0.42823	-0.22617	0.2303	0.060793	-0.23671	-0.073997	0.018843	-0.026475	-0.16056	-0.44093	-0.074854	-0.030307	-0.10801	0.52655	-0.24714	0.07275	-0.40775	-0.06486	-0.1924	-0.25304	0.1001	-0.3141	-0.063869	0.085992	-0.047912	0.14572	-0.013723	0.19883	-0.18192	-0.11584	-0.089538	-0.057616	-0.061709	0.093795	0.049925	0.033968	-0.080884	-0.040737	-0.063815	-0.023507	0.038069	-0.022958	0.061946	-0.0099467
11.426	5.3601	9.1711	-2.6158	7.3298	-0.43345	1.5657	3.8834	2.5635	-1.1744	-4.2224	0.91628	-5.8271	-4.6023	-4.9205	4.6934	-2.9581	-2.0073	-1.3949	-2.942	0.70276	-1.3597	-0.53396	-0.55138	-1.5459	0.14953	1.6926	-1.1732	0.45277	-0.23605	-1.1367	-0.11971	0.45631	0.1211	2.0097	-1.1336	-0.17445	-0.35917	-1.2522	0.31641	0.70846	0.30942	-0.91804	-0.43071	-0.52288	-0.61559	-0.18533	-0.3739	0.20833	-0.39963
15.266	10.191	-2.7747	-3.9826	2.1898	-1.8836	1.5677	-1.9872	-0.56193	1.1708	-0.80041	0.91533	-0.5905	0.75861	0.28798	4.9754	1.1618	-3.9004	-0.83327	1.8397	-0.83105	3.2133	2.085	-0.060809	-1.2308	1.0529	-0.66	-0.2018	-1.0833	-2.4126	1.475	-3.4575	-0.23761	1.2575	-1.4231	-1.8539	-2.7498	0.41158	1.1103	0.78212	1.5007	0.78449	0.70728	0.92022	-0.014495	1.855	-1.5922	-0.057285	0.13736	-0.089582
13.145	8.3942	-2.5874	-1.1378	1.3972	-0.38917	5.2713	-0.060543	3.0787	0.00037628	-0.64771	1.1734	-0.74613	2.9791	0.41172	2.8882	-0.53026	-0.24707	2.0885	-1.1413	-0.68914	1.6878	-1.0178	4.0512	0.78704	1.8845	1.2659	-0.49055	-2.9236	-0.22774	1.3209	1.1904	-1.5629	1.6738	1.844	0.19769	0.0092283	0.78721	0.23751	0.92032	1.0474	-0.28764	0.00064706	0.1814	0.15222	0.057955	1.5354	1.144	0.19583	-0.94288
-7.2177	1.3216	-0.50397	-0.19184	-2.6346	0.87772	3.499	1.4388	0.62448	0.035072	-0.17126	-0.76707	-1.0023	0.64219	-0.065982	-0.65593	-0.052377	-0.47502	-0.027937	1.0117	-0.40593	0.55011	-0.50632	0.37864	-0.40084	0.23731	-0.015513	-0.26062	-0.33463	0.34339	-0.34311	0.05951	-0.01229	0.28603	-0.31859	-0.36517	0.1822	-0.15327	0.013667	-0.003591	-0.15398	-0.13033	0.051578	0.19485	-0.024611	-0.15028	-0.077395	0.41728	0.066805	-0.23794
15.894	-10.049	-11.026	-4.1252	3.7171	-2.0627	0.024402	-0.15044	3.1069	1.1929	2.0504	-1.9039	-0.41552	0.21312	-2.4974	1.0686	-4.7827	1.5834	-0.6149	4.1487	-0.19016	-3.522	0.9372	2.311	2.9393	-0.51467	-0.21439	0.75114	1.3685	1.5946	-2.8251	-0.45493	1.1376	0.36108	-1.704	0.43834	-1.0133	-0.32075	-1.2935	-0.010629	0.90613	-0.2571	0.12164	-0.9686	-1.2456	-0.77489	-2.1348	-0.22351	0.13113	0.58265
-8.9218	-0.38296	-1.8068	0.64412	2.3805	0.14374	-0.70756	-0.64335	0.88782	-0.015131	0.32623	-1.5339	-0.93244	0.45605	-0.91979	2.0274	0.64708	1.7796	0.37097	-1.4663	0.19671	0.39501	1.9607	1.283	0.2486	2.6985	-0.15462	1.9558	0.38378	0.883	-0.171	0.095386	0.34586	-0.2894	0.12428	-0.80736	1.3514	-0.36519	0.18066	0.85609	-0.7072	1.3438	0.52967	-0.78947	0.24764	0.089811	0.50355	-0.52137	-0.13981	0.92665
7.2613	1.6704	-3.7679	4.7971	4.2895	-2.6775	-0.24411	0.64631	-1.68	-0.9083	0.85089	-0.76613	1.3671	-1.485	-1.5469	2.8383	0.28083	-0.24597	2.1507	-2.2706	4.2269	-1.0511	2.3185	0.59323	0.61005	-1.9076	0.0028048	-0.58041	-0.15963	-0.14259	1.9655	-0.29558	2.0597	-0.81867	1.4994	0.45795	-0.54022	2.9732	-1.5792	1.2807	-0.11027	1.2308	0.36217	-0.37082	-0.0016413	-0.099756	0.75682	-0.18721	-1.3688	0.63841
-1.0504	1.1284	-1.9911	4.0212	-0.59566	-1.7711	0.22706	-1.0637	-2.1722	-0.49631	-0.8983	0.77634	0.46489	-2.3862	0.33677	1.3077	-0.0089334	0.23783	-0.075242	-0.15413	0.15474	-0.9493	0.26586	-0.80259	0.65497	-0.71839	0.876	0.8365	1.0744	-0.072493	-0.039469	-0.5444	0.64863	-0.090051	0.24211	0.1688	-0.15453	0.66432	-1.0912	-0.46793	-0.69204	0.5243	1.0059	-0.18879	-1.0301	0.26304	0.24592	-0.87121	-0.19031	0.28802
8.8841	-2.0283	0.68233	3.1447	-1.7403	-1.7765	-0.87506	-2.5911	-0.19108	6.0829	-0.60893	-0.60633	-1.116	-0.98701	-1.7273	1.5512	1.1776	0.52391	1.7227	-2.3372	-0.61181	0.24039	0.54254	0.42955	0.47408	-0.4797	2.1451	-2.6373	-0.80445	1.4388	-0.52011	0.30193	-1.1605	0.014248	-2.068	-0.78381	-0.15285	1.2161	0.075701	0.053386	0.4528	-1.9267	2.2005	0.80289	1.0714	-0.79754	0.88339	-0.77033	0.98014	0.23528
9.0429	-2.9756	1.8555	6.1599	-1.8951	-2.2306	-0.77975	-2.6405	0.33864	7.4638	0.84723	3.673	-0.72895	0.68579	-4.64	-0.14957	0.4084	-0.43373	2.6948	1.9956	0.38297	1.0029	3.6301	-0.2607	-2.7508	0.30814	0.48104	-0.50267	-0.58705	-0.064578	-0.59127	0.22474	0.14792	-0.63765	0.73899	-1.6285	0.78536	0.32275	0.21709	-2.2258	0.30752	0.30367	0.54938	-1.031	-1.113	-0.1896	0.91011	1.3898	0.23723	-1.5504
9.6626	-1.11	-1.1586	5.6177	-2.2047	-1.2597	-2.6457	-1.28	-0.1429	1.7408	-0.32963	1.3752	-0.36154	0.45483	-1.7451	0.81411	-0.19558	-2.762	-1.0884	1.3329	3.4954	0.5035	0.29201	0.32045	-0.41707	-0.78417	1.3141	-0.48049	-1.2065	0.17826	2.8611	-0.60561	-1.8994	-1.463	-1.4652	0.6749	-0.14283	-1.2572	-0.52723	-0.18508	-1.476	-0.17909	0.2557	0.35033	0.18356	-1.0157	-1.2939	-0.32608	-0.13788	0.8457
-3.2371	-0.33188	-0.9312	-0.86481	-2.9046	0.50513	-1.0257	-0.18246	-2.0299	-0.80902	-0.1146	0.6135	-0.15914	-0.2297	0.33055	0.3589	-1.217	-0.57907	0.097274	-0.075318	-0.28441	-0.1841	-0.77538	-0.26518	-0.27487	-0.18294	0.17737	0.29602	-0.42954	0.29121	0.14782	-0.29579	-0.33705	0.26562	-0.38425	-0.16342	0.34628	0.30537	-0.31646	0.16639	-0.39689	0.74018	0.17955	-0.20671	-0.19803	0.46655	-0.15665	-0.27003	-0.1928	-0.51328
0.22765	0.51829	1.6915	-2.0922	-0.71348	1.2077	-1.4781	0.30976	0.29269	-0.46971	0.92381	0.63549	-0.030423	-0.5605	-0.24969	-1.3101	0.98314	1.078	-0.13053	-0.51392	-0.033549	-0.11398	-0.29124	-0.50642	0.45571	0.93709	-0.7386	-1.516	-0.27061	-0.23444	0.9184	-0.30933	0.23569	-0.055446	-0.96524	0.32608	0.84041	0.85009	-0.082448	-0.055519	-0.17647	-0.88125	0.3687	0.79536	-0.80847	0.14208	0.97671	-0.083899	-0.2091	-0.28307
2.3157	1.2578	1.7512	-0.49168	-0.40557	0.5633	-0.98058	-0.036019	1.1587	-0.94055	0.047807	1.69	0.29407	0.90979	-1.3114	-2.0577	-0.41647	1.3289	0.73883	-0.087924	-1.4192	-0.20387	-0.42265	0.71872	-0.3209	1.1338	-0.3699	-1.4564	-0.13927	1.1433	1.0601	0.9862	0.53396	0.33205	0.87841	-1.2246	-0.59608	0.93287	-0.36847	0.36207	0.23152	-1.2296	-0.050946	-0.40643	0.45745	-0.03806	0.4526	0.25771	-0.051763	-0.31211
1.6281	1.7658	2.1432	0.15329	-0.27814	0.27035	-1.4215	-0.16037	0.42769	-0.37599	-0.58166	1.5612	0.1431	0.65377	-0.86252	-1.188	-0.031563	1.1949	-0.39604	-0.56827	-1.0033	-0.1775	-0.16809	0.25624	-0.5854	0.16731	0.88914	-0.86247	-0.15733	0.33746	0.07848	-0.47168	0.11712	0.017108	0.26646	-0.99382	-1.9862	1.1085	0.64405	0.29124	0.19398	0.20486	-0.095879	-0.74093	0.62236	-0.33571	0.71643	0.79295	-0.49492	-1.2709
-5.6374	0.32777	0.52336	-0.078091	-1.5865	1.0556	-1.0833	0.24988	-1.7208	0.13364	-0.079902	0.054751	0.18887	-0.29586	-0.19892	0.29101	-0.15037	-0.048954	-0.14529	-0.36221	0.20982	-0.35502	0.11997	0.22503	0.15904	-0.20852	0.21707	0.18112	-0.094993	-0.17697	0.23663	0.053676	-0.057607	0.030881	0.0025698	-0.026058	-0.20615	0.24702	0.084153	-0.19084	0.46493	0.083012	0.36584	-0.24382	-0.09054	-0.4566	-0.48344	-0.20154	-0.15911	-0.015795
1.6185	-0.29805	2.3328	0.38006	0.071258	-0.52588	-0.40316	1.8566	-0.1222	-0.75271	-2.1377	-0.63013	0.39306	2.3075	2.0327	1.5558	-0.34306	-0.8629	1.0695	1.421	-0.030981	-0.75047	1.065	-0.29322	-0.3473	-1.1893	-1.053	-0.43528	-0.01346	-0.43375	-0.067473	-1.1055	-0.34661	-0.18239	-0.059828	0.51516	0.72594	-0.59082	0.63161	0.28943	-1.026	1.2317	-0.27622	1.4206	-1.5387	-1.2416	0.16407	0.64721	-0.52792	0.8967
0.73722	1.2523	1.7366	-1.0051	-0.64831	0.18848	-0.16997	0.78513	0.80916	-0.6399	-0.46966	-0.41293	0.87337	2.6872	0.5816	0.77152	-0.96994	-0.77198	1.5608	0.39348	0.099931	-1.3309	0.63795	-1.0286	-0.82702	0.16142	-0.5328	0.48773	-0.046604	-0.73153	0.70359	-0.49241	0.093868	-0.44073	-0.36606	-0.2698	0.46424	-0.03211	-0.35073	-0.098594	-0.37401	-0.075215	-0.54286	-0.10709	-0.61771	-0.51996	-0.63951	0.57621	1.0475	-0.18587
2.8447	-0.95307	0.012443	2.4433	-1.1036	0.1397	-0.81851	-0.043612	2.6025	-0.89254	-0.68687	-1.4719	-0.63119	1.3725	0.9418	0.55861	-0.95399	-1.3622	-0.057154	0.11861	0.61213	-0.075692	0.82517	-0.54922	-0.55553	-0.63607	-1.2537	-0.32389	-0.07055	-1.1058	-0.88977	-0.51765	-1.6633	0.18786	-0.20062	-0.27357	1.039	-0.22983	0.36537	0.53262	0.8531	0.90782	-0.24578	1.0643	0.3852	-0.96668	0.3014	0.81215	0.10662	-0.25188
-3.348	-0.48548	-0.2506	1.611	-1.9324	0.40381	-0.39105	-0.55568	-0.7396	-0.77751	0.11891	0.032828	-0.58658	0.24904	0.72648	-0.47812	-0.61174	-0.16699	-0.072031	0.26778	-0.0045766	0.2112	-0.18776	0.50564	-0.096695	-0.42487	-0.060739	-0.10174	-0.26246	-0.22995	0.078964	0.42224	-0.33676	-0.075054	-0.3826	-0.43392	-0.15659	0.13937	0.075889	0.072393	0.068893	0.076692	-0.086712	-0.023094	-0.13375	-0.11333	-0.095234	-0.1448	-0.041567	0.027543
4.2998	-0.59021	2.0308	2.9427	-1.1468	0.21853	-0.16336	-0.55964	0.88421	-1.3466	-0.014231	-0.073433	1.3511	-0.012897	-1.5437	-0.66056	-0.64438	0.088697	-0.99249	-0.073636	2.0869	-0.077965	-1.1444	-0.40766	0.23805	-0.38256	1.7652	1.4728	0.67159	1.9423	-0.67734	-1.2313	-0.59779	-0.16675	-0.30628	1.4155	-0.27455	-0.6899	-0.38169	-0.51265	-0.36786	0.117	-0.58344	0.60237	-0.1172	0.082598	0.013647	-1.1656	-0.40979	-0.57947
3.9265	-0.87179	1.59	1.4717	-1.3332	-0.11423	-0.015814	-0.74695	-0.35089	-0.20744	-0.089087	-0.79843	1.189	0.46032	-1.4412	0.61035	0.55415	0.5665	-1.3719	-0.65565	2.1651	-0.1873	-0.87629	0.020068	0.59631	-0.57073	0.45239	1.1348	-0.24595	2.509	0.03509	-0.86538	-0.2582	-0.25149	-1.9082	1.0581	-0.78477	0.59784	0.60304	-1.0589	0.046349	-0.70531	0.065907	0.13681	0.60597	-0.66638	-0.16893	-0.90011	-0.37924	-0.34528
2.8453	0.32062	1.5567	2.3008	-0.8406	0.31041	-0.64	-0.98232	0.61419	0.42118	0.2576	-0.51597	-0.2303	1.4611	-1.4783	0.21674	-1.3337	-0.0039561	-0.66439	0.12476	1.7369	-0.16356	-0.11189	-0.5815	-0.55448	-0.24372	-0.17787	0.75515	1.2483	0.25219	-0.48896	-0.53523	-0.15564	0.39259	0.019537	0.63563	-0.47149	-0.64848	1.3172	-0.85552	1.411	-0.39376	1.3043	-1.2118	0.6778	0.87202	0.85588	-0.49424	-0.0019966	-0.59167
-4.5409	-0.086552	0.11916	-0.3984	-2.073	0.87982	-0.34982	0.047969	-1.4512	-0.64561	-0.045204	0.082936	-0.35162	0.22741	0.041989	-0.11115	-0.53286	-0.17096	0.17963	0.43036	-0.083182	-0.53444	-0.34728	0.12682	-0.013492	0.18651	-0.080258	-0.31837	-0.72841	0.029992	0.16628	0.3268	-0.20793	0.21671	-0.095403	-0.35419	-0.32438	0.11864	-0.17349	-0.11289	-0.1275	0.28519	-0.10643	-0.15516	-0.17112	-0.0083803	-0.023882	0.40485	-0.13368	0.17156
11.831	11.574	-8.1237	-5.6372	-2.1433	0.8005	0.84964	0.88791	0.3875	-1.0941	2.3454	0.98446	1.835	-1.9195	2.2745	0.66605	-0.058416	-0.17107	2.4811	2.6499	0.36842	1.8554	0.56326	1.2725	-0.97255	1.1989	1.6157	0.25972	3.3728	1.0234	0.77644	0.19739	-2.6078	-0.22136	0.9717	1.1006	-0.59059	-1.5422	-0.59552	-0.17148	-0.65586	-1.9042	0.5057	-0.46225	-0.20584	-1.4057	-1.1631	0.043825	-0.45952	-1.479
10.216	4.3809	-3.5145	1.1007	-2.4767	1.2364	-2.2856	-0.02655	0.89521	2.7069	-0.33745	0.61266	1.1737	-2.6595	0.0011903	-1.3204	0.14047	1.3591	2.2173	1.6131	-0.42354	-0.3704	-0.61236	0.85749	-0.34303	0.98024	1.5673	0.17622	1.0824	0.11342	-0.31968	-0.71974	-1.8328	-1.7504	1.6525	0.55695	0.089346	0.97158	-0.21769	1.8513	0.46382	0.13023	-1.1515	1.3817	-0.29917	1.3989	0.085631	-0.11855	-0.19424	-1.5536
2.7414	1.7216	-0.14773	-0.55651	-1.741	1.0613	-0.1886	-1.2087	1.3489	1.6458	1.253	0.70872	-0.47459	-0.7191	-0.36775	1.3946	-0.87069	1.0998	0.18556	-1.1724	0.092227	-0.20665	0.1073	1.0915	-0.76998	-0.20698	2.3501	-0.32865	-0.36289	-0.1675	1.005	-0.24462	-0.0029941	0.27287	1.7417	-0.10061	-0.72391	0.1829	0.34317	0.57625	0.69707	-0.41208	0.6443	-0.85448	-0.96754	-0.8928	0.97684	-0.61349	-0.079733	-0.19298
-9.5844	0.27235	-1.382	0.10704	1.7266	-1.5694	-0.62337	-0.18444	0.38689	0.3449	0.44767	-0.79087	-0.36499	-0.20247	-0.19581	0.55557	0.33664	0.50162	0.25361	0.11519	-0.30416	0.26174	-0.014165	-0.25461	-0.01019	0.35026	-0.19844	0.70699	-0.21865	-0.16541	0.047766	0.14597	-0.4794	-0.065915	-0.013709	-0.121	0.19487	-0.35754	-0.070817	-0.14259	-0.098598	-0.039005	0.0076423	-0.0008832	0.1872	0.029523	-0.00092908	0.090218	-0.10873	-0.11304
-9.6376	0.24772	-1.2294	0.1281	1.7124	-1.5508	-0.59814	-0.096277	0.47892	0.21025	0.24023	-0.64766	-0.20613	-0.077719	-0.39897	0.57419	0.41296	0.60751	0.12534	-0.28344	-0.0064211	0.21417	0.12362	-0.36961	0.11405	0.036213	-0.26284	0.63403	-0.015258	-0.25887	0.12854	0.030259	-0.25059	-0.080036	0.030517	-0.067829	0.0831	0.010786	-0.136	-0.085566	-0.1593	-0.13027	-0.024466	-0.10826	0.27361	0.10445	-0.01003	0.14858	-0.12725	0.067253
-9.5247	0.34462	-1.0855	0.14705	1.573	-1.8829	-0.41636	-0.082477	0.72335	0.090443	0.008911	-0.10713	0.058191	0.013843	-0.2065	-0.025842	0.13014	0.17621	0.045475	-0.014324	-0.047169	0.078603	-0.18765	-0.27072	-0.057494	-0.15083	-0.051283	0.13891	-0.19007	-0.045501	0.010244	0.10534	-0.15849	0.020135	-0.072695	-0.10242	0.09931	-0.10363	-0.08087	-0.040824	-0.19632	-0.016385	-0.078348	-0.030595	0.18909	0.065813	0.076094	0.024355	-0.067373	-0.066237
-9.7388	0.45947	-0.72909	-0.06956	0.7337	-1.0267	-0.37918	-0.11653	0.14218	0.017746	-0.053752	0.081715	0.083922	-0.095646	-0.022198	-0.29813	0.03129	-0.11693	-0.098179	0.34555	-0.25207	0.0070726	-0.33963	-0.1874	-0.077026	-0.37294	0.040905	-0.19758	-0.063964	-0.13652	0.025527	0.042933	-0.053982	0.12793	-0.079812	-0.054601	-0.17273	0.0072889	-0.10005	-0.061018	0.18246	-0.11464	-0.098081	0.034815	-0.082953	-0.067357	0.0020495	0.10998	0.059616	-0.07168
1.0114	-2.5717	1.7464	-0.99122	0.0096387	0.10406	2.4334	0.35904	0.64292	0.10354	-0.13508	0.95397	0.96276	0.20372	0.55413	-0.31951	-1.0237	-1.1303	-0.75775	-0.68456	-1.1823	1.207	0.37845	-0.38575	-0.53563	-0.088885	0.38821	-1.04	0.21248	0.41822	0.70548	1.2174	0.58144	-0.67672	0.021283	0.065792	-0.43346	0.28378	0.36615	0.56152	-1.0214	1.6824	-0.28402	-0.15927	0.99415	-0.46543	-0.079108	-0.82212	0.65121	-0.25326
5.8124	-1.6758	3.664	2.9127	4.4828	0.18822	3.4385	3.3221	-3.6099	-0.60742	3.2284	0.33842	1.2733	-1.1591	-0.5544	0.60287	-0.23021	-1.6112	-0.62487	-1.244	-0.38132	0.47539	0.57493	-0.73514	0.031613	-0.54084	1.0337	-0.0063382	1.4769	-0.81649	-0.51876	0.28022	-0.15646	0.69134	-0.30813	0.95357	-0.91311	1.5646	-0.69611	-1.7266	-0.8221	-1.091	0.19276	-0.72456	1.5752	-0.28375	-0.14356	1.3439	0.23617	-1.4894
5.4276	-1.6556	3.7036	2.8117	4.2094	0.025917	3.3576	2.1522	-4.5903	-0.24975	2.7256	0.36868	1.2396	-0.65527	0.39337	0.99054	1.0822	-0.39302	-0.41121	-0.42753	-0.11406	1.4932	0.051684	-0.10165	0.5529	-0.6332	0.45173	0.054465	1.1637	-0.94811	1.3079	-1.0619	0.59064	-0.47172	-0.91294	1.3395	-0.85847	0.68818	1.0492	-1.0553	-0.1112	-0.40279	1.2045	0.48438	0.56982	-0.35617	-0.27835	0.68568	0.0069496	-0.77049
-5.1665	-0.44133	0.53947	-0.59119	-1.7684	0.92169	1.0097	-0.18898	-0.69431	0.53903	-0.034808	0.47824	0.052338	0.30481	0.85754	-0.12665	-0.67849	-0.41302	-0.26932	-0.70177	-0.058375	0.30715	-0.25504	-0.32073	-0.050549	0.35526	-0.23629	0.23638	0.086842	-0.17606	0.30302	-0.30096	-0.51332	0.22325	0.37803	0.30246	0.022246	0.020779	0.10494	0.031603	0.0041826	-0.30375	-0.2686	0.36138	0.18258	0.34063	-0.079552	-0.35184	-0.50956	0.07483
9.6249	-3.1196	-1.6816	-1.5114	1.603	0.31245	-0.54715	3.9376	0.23081	0.03715	2.3548	0.20657	-3.0941	2.4282	-0.74155	-0.82074	-0.10849	0.73584	1.7462	0.86492	-0.69978	-1.8407	-1.3377	-0.64343	-1.8348	-0.73539	-0.039848	0.034877	0.016825	-2.8855	0.66958	-0.26062	0.093951	0.48355	-0.82641	0.2048	0.7526	-1.9691	-0.40649	1.3124	1.2419	-1.1885	1.0842	-0.5492	0.72528	1.0039	0.70083	-0.74202	1.0695	0.42826
4.765	1.1902	1.9765	-0.50122	0.29623	-0.016535	0.24543	-0.47976	-0.036977	-1.7197	0.91667	0.33543	0.7886	0.92025	1.0342	-0.6276	0.92066	1.6591	-0.2219	1.1908	0.87349	0.2172	-0.8634	-0.95255	-0.76765	1.0429	0.67754	-1.138	0.18031	-0.3904	-0.035441	0.58342	-0.4861	1.3833	-0.020016	0.5397	1.2601	-1.3988	0.050806	0.78183	0.058475	-0.21623	-0.15284	-0.6253	0.75818	-0.7234	-0.36568	1.0994	-0.5529	0.054179
4.2324	0.16871	1.7225	0.42945	0.046276	-0.14338	0.95492	0.0062597	-1.1799	-0.27415	0.43468	2.0337	-1.039	-0.1188	-1.2212	-1.3288	1.4807	-0.32699	0.39339	0.44934	0.088802	-1.4228	-0.070981	0.0093022	0.69557	-0.10449	-0.93563	-0.38272	0.58806	-1.3207	0.01065	0.69631	-0.087273	0.39662	-0.49988	1.1009	-0.09783	-0.96424	0.4652	0.48854	0.72938	-0.1575	-0.087912	0.35994	1.6386	-0.35935	0.42492	-0.7026	0.29871	0.72114
-3.5833	1.4424	0.23665	-0.67059	-2.3158	0.73736	0.13456	-0.24776	-1.8316	-0.27761	0.0012121	-0.17962	0.57048	-0.16851	0.54875	0.84597	-0.48878	0.033961	0.57151	0.35795	0.13908	-0.21336	-0.29728	-0.3705	-0.018274	-0.36082	0.48666	0.40654	0.14293	0.46067	-0.00059514	0.11188	0.45692	0.42725	-0.41231	0.056718	-0.020764	0.82062	0.33223	0.21354	0.6578	0.37439	-0.16355	0.33747	-0.19834	0.37015	-0.022482	0.014622	-0.24193	0.18049
-7.4623	2.3071	0.38052	0.25678	-3.2114	1.2571	6.3067	2.8105	2.2352	-0.11545	-0.27932	-0.30805	0.20467	0.44749	-1.4052	-1.1429	2.1242	0.47117	-0.95874	1.2965	0.08669	0.79818	0.0066219	-0.054174	0.69246	-0.50565	0.49618	0.077479	0.72547	0.38053	-0.99663	-0.65957	0.78025	-0.10124	0.18199	-0.3328	0.12728	0.1305	-0.019133	0.19248	0.057591	-0.39596	0.4539	0.34532	0.015287	0.026792	-0.27951	0.087129	-0.066371	0.51863
-7.1315	2.6322	-0.3368	0.32107	-3.1968	0.77353	5.9178	2.6473	1.8535	0.72174	0.11314	-3.0967	-1.7461	0.55862	-1.3884	0.78541	1.557	1.3542	0.42869	0.4345	0.28016	1.3771	0.4529	-0.35346	0.49056	0.62047	-0.30008	1.621	0.03246	-0.1668	-0.59966	-0.19454	0.0017996	-0.67939	0.13167	-0.19267	0.57392	-0.059459	-0.33735	-0.059282	-0.1662	-0.27689	0.30775	0.20408	0.35035	0.22386	-0.065669	0.12981	-0.25435	0.32714
8.3284	10.168	-2.2404	4.4289	-0.49642	-1.3234	2.6057	-0.60865	-1.0247	-0.57253	2.6124	0.28847	-1.075	-4.9933	2.0426	-0.98296	0.78568	-3.2639	-0.90612	2.065	-1.0024	0.14542	-0.53933	-0.078773	-0.25748	2.1319	0.70689	-1.8698	0.60019	-0.72868	-1.4441	-1.3775	0.88218	-0.7952	0.63351	2.5991	1.4239	-0.67685	-0.13877	-0.10279	-1.4874	1.9524	-0.45686	0.21172	-0.13843	0.15835	0.72222	0.030399	0.35132	1.1846
0.89834	6.3821	-0.67259	1.9116	-0.89048	0.43438	-0.48372	-1.513	-1.4041	-0.44753	0.33951	0.075595	0.64124	0.37559	0.77654	0.20172	-0.5124	0.18851	0.18143	0.86779	0.70056	-0.5219	-0.89342	-0.6677	-0.071309	-1.0823	0.63286	0.0024649	-0.48944	-0.026815	1.0316	0.55677	0.010944	0.76332	-0.22105	-0.62776	-0.21797	0.16822	-0.12426	0.32302	-0.24264	-0.13841	-0.21529	0.18129	-0.030779	-0.063676	0.20945	0.94276	0.52487	0.35748
11.459	2.9749	0.58269	-0.41321	3.6688	-0.56883	-0.12281	4.454	-1.8021	-1.5916	2.1048	-1.4644	-0.78581	1.6707	1.7899	-3.1265	-0.96378	0.95643	4.1883	0.11436	-0.17488	0.2346	0.047031	1.2898	-1.9225	-1.9581	2.7396	0.98955	0.43117	-0.42362	0.87879	0.27674	0.72028	0.028927	-0.21227	-0.26165	-1.2551	0.35237	1.2484	-1.4097	0.84071	1.9974	-0.20195	-0.46451	-0.10086	0.29139	-0.82344	-1.0676	-0.49739	0.33041
9.5341	2.3666	0.28602	-0.0052256	3.9694	0.1733	0.089452	4.997	-2.3858	-0.53198	0.60722	-1.9629	-0.60871	1.0801	3.0876	-3.6561	-0.67829	0.82158	3.1149	-0.24636	0.39525	0.15516	0.51816	1.1075	-0.80824	-0.76363	0.45717	-0.29223	-0.63573	-0.32525	0.71162	0.67056	-0.84144	-0.84633	-1.1893	-0.84679	-0.043262	0.85159	-0.83293	-0.64841	0.90639	0.47162	-1.0355	-0.25814	-0.023961	-0.8516	-0.2156	-1.1808	-0.54608	-0.38629
-5.6487	1.4118	-0.42873	1.6325	0.94659	4.7502	0.80671	-0.52525	-0.77253	0.62491	0.58267	-0.48535	-0.032367	0.89112	0.24491	-0.38221	-0.20655	-0.32718	-0.15318	-0.45123	-0.28545	-0.068434	-0.39912	-1.3588	-0.4257	-0.80667	-0.32203	-0.099259	0.013275	-0.063923	0.56049	0.32194	-0.077434	0.45676	0.22013	0.12004	-0.43613	-0.31439	0.43524	0.44291	0.53901	-1.1436	-0.91165	0.095483	-0.24736	-0.29862	0.12178	0.94464	0.7657	-0.36551
12.992	7.1344	-4.5558	1.9231	-3.8029	-0.7395	-3.4871	-3.2901	2.068	-1.2925	0.90123	0.11745	1.3406	1.6101	-2.8495	1.1099	1.6627	0.82479	2.1878	-0.56055	-0.55183	-3.7057	2.5497	-1.0408	-1.759	1.5997	2.331	1.8489	-0.49588	0.38446	0.94042	2.3237	1.9171	0.39758	-3.7101	0.16708	1.0906	-0.47596	-0.8401	0.394	0.066705	-2.2334	-1.7902	-0.74604	1.266	-0.74326	-1.3465	0.32412	-1.2889	0.42672
-1.5985	3.0605	-0.24109	1.1137	-0.57552	1.6284	0.71682	0.06529	-1.4532	0.84247	0.68709	-2.36	-1.0252	-0.68504	-0.55098	1.2001	1.6993	0.40311	0.15754	-0.085437	-2.136	-0.65799	-0.749	-2.0807	0.20437	-0.54376	-0.61981	1.813	-0.62672	-0.24678	-0.14106	-0.34297	-0.92416	0.26873	-0.054101	-0.01386	-0.18292	-1.4	-0.40836	-0.3582	-0.06503	-0.7215	-0.13297	-0.065163	0.1464	-0.27531	-0.077295	0.68696	-0.5365	0.33956
4.1871	4.6537	-7.671	-1.5264	-4.3555	1.2749	2.9579	0.19388	-1.0971	-0.12996	2.6873	0.62127	-0.7616	-3.0472	0.78813	1.191	0.49543	-2.2111	0.31226	3.5411	-1.5445	0.54776	0.097624	0.44035	0.56001	0.44125	0.75174	-1.2066	0.34018	-0.25448	-0.24622	0.40661	0.17363	-0.99301	-0.0088122	-0.19328	-0.65002	-0.55572	0.81186	-0.82869	0.81669	0.21648	-1.1706	-0.7449	0.74755	0.54025	-0.87636	-0.18331	-0.23734	0.053794
-0.35434	6.1466	-3.2694	-1.0002	-2.4549	1.1368	2.6667	0.5251	1.4167	-0.79174	0.94645	-0.074524	-0.83218	1.2678	0.060829	0.12849	0.16904	-0.0061089	-0.30402	0.41211	0.18293	0.96568	0.22383	0.91444	-0.2346	0.27586	0.27703	-0.37417	-0.6591	0.41498	-0.59222	0.37034	0.40686	0.3728	-0.23964	-0.19506	0.38405	0.21793	-0.031103	-0.094945	0.081074	0.29191	0.22616	-0.34864	0.13269	-0.4368	0.43529	0.61199	0.56995	0.15036
-9.7907	0.12328	-1.6124	0.38291	2.3689	-0.67627	-0.36425	-0.1942	0.29325	0.3159	0.33806	0.2383	0.3063	-0.37394	0.08324	0.40938	0.44097	0.19977	-0.043567	0.042304	-0.34441	0.072487	0.21454	0.010645	0.12888	0.69505	0.25507	0.2977	0.12418	0.11521	0.021875	-0.12074	-0.32149	-0.0067444	0.28876	-0.014802	0.2351	-0.47113	0.1451	-0.13505	-0.089977	-0.021229	-0.050711	0.19014	0.11388	-0.047898	-0.041516	0.083799	0.088432	-0.15487
-9.5519	-0.099738	-1.7757	0.21429	2.3613	-0.80572	-0.1589	0.18901	0.36479	0.055873	-0.37151	0.86119	0.51653	-0.19247	-0.12094	-0.18897	0.13654	-0.11387	0.08242	-0.11326	0.34399	-0.10617	0.12848	0.18279	0.02375	-0.19343	0.17098	-0.52511	0.1741	-0.06807	0.070893	-0.1615	0.050273	-0.11988	0.044658	0.29877	-0.11895	0.34741	0.22623	-0.205	0.013318	-0.14441	-0.005539	0.19582	-0.10015	-0.071524	-0.13099	0.22865	0.11569	-0.26249
-9.5504	0.087915	-1.5434	0.019909	2.0833	-1.2766	-0.025098	0.27756	0.81419	-0.19183	-0.65854	0.94898	0.56643	0.46014	-0.25813	-0.64355	-0.00090775	-0.26321	0.027782	-0.23344	0.43613	-0.078848	0.013632	0.37314	-0.28926	-0.18521	0.18918	-0.8073	0.063956	0.31563	0.16192	0.00111	0.34467	0.12801	-0.28167	0.10516	0.085429	0.47783	0.20224	0.23965	-0.37452	0.19341	0.16349	-0.012904	-0.082267	0.08733	-0.018975	0.24658	0.13242	-0.33119
-9.7461	0.49444	-1.0583	-0.057794	1.0042	-1.0846	0.073336	-0.14276	0.58279	-0.21017	-0.55428	-0.13807	-0.44861	0.87886	0.18003	-0.87801	-0.60387	-0.33339	0.06953	0.30112	-0.47172	0.066707	-0.26857	0.98894	-0.89506	0.97561	0.16445	-0.68852	-0.36234	0.93331	-0.10591	0.36153	0.088271	0.74531	-0.70602	-0.45314	0.40044	-0.24895	0.11272	0.51715	-0.96132	0.56822	0.25175	-0.1967	-0.0022442	-0.10092	0.0040295	0.43547	0.0089404	-0.66761
4.7535	-0.09781	2.6079	-0.55078	0.39696	0.60782	-0.44541	1.6736	1.6823	-0.19926	-1.5125	2.0479	-0.56411	-0.049788	-1.2471	-0.39144	1.6663	-1.7806	1.0359	-0.11565	0.95235	-0.24626	0.43788	0.50275	0.028723	0.049991	-0.83332	0.71721	-0.27889	-0.047518	-0.46693	0.40433	0.48354	0.35719	-0.15802	0.70333	0.6986	-0.085766	-1.8786	-1.2554	0.049605	-1.3106	-0.90021	-0.2855	0.64543	0.4361	0.76309	-1.0591	-1.0697	-0.063684
2.9803	0.45435	0.38987	-1.426	-1.1417	0.54935	0.34448	-0.48875	0.85819	-1.6273	-0.92042	0.30737	0.86707	0.76454	-1.0503	0.44384	0.62402	-0.89602	-0.34903	-0.89671	-0.2003	-0.54484	-0.1162	-0.014906	0.66919	-0.044312	1.4091	0.22552	-0.18264	-0.56321	0.40318	0.081555	-0.96139	-0.37363	-0.24033	1.39	0.29873	0.0019789	0.40077	-0.03698	0.24254	-0.91139	1.0626	0.051539	-1.0381	0.32746	-0.53617	-0.24965	0.19604	0.10939
7.4386	-2.1972	-1.2202	3.8109	-1.7608	-0.66063	-0.41075	1.0621	0.6734	1.4236	-0.25327	2.3569	-0.92053	1.8689	-2.2988	-0.74406	-1.8252	0.14589	-0.91547	-0.59286	-0.13526	0.78737	-0.53549	-0.43534	-0.8178	0.66963	0.91403	1.7768	-0.7399	-1.9581	-1.7488	-0.58076	-0.83543	-0.66145	1.4678	1.2079	-0.8252	0.29567	0.6358	0.28295	0.74042	0.10939	-0.37607	0.092711	1.096	0.12683	-0.38263	1.186	0.63629	0.54874
-2.3003	-0.40861	-0.56277	2.4575	-2.823	-0.29315	0.708	-0.61932	-1.4826	0.17082	-0.73534	0.27709	-0.37476	0.16655	1.2938	0.6297	-0.33156	-0.40944	-0.38493	-0.17949	0.19061	-0.24729	-1.1052	-0.74157	-0.11665	-0.41405	0.85617	0.44485	-0.15432	-0.051452	0.21038	0.090577	0.44545	0.045918	0.26626	-0.38583	-0.063877	-0.24595	0.39522	-0.92088	-0.52464	0.37272	-0.12531	0.53587	-0.66988	0.017078	0.63526	-0.2287	0.11566	-0.03169
0.12656	0.33759	2.5854	-1.5162	-0.47489	1.1154	0.88116	-0.31937	1.7807	-2.4196	-0.6971	1.0832	0.19587	-1.0951	-0.023479	0.41423	0.37069	0.01025	-0.59199	-0.40315	-0.52727	0.55079	-0.45192	-1.2885	0.39363	-0.55559	-0.62561	0.1299	-0.202	0.059287	-0.42681	0.77939	-0.084912	0.84885	-0.4141	-0.37284	-0.28601	-1.1116	-0.11674	-0.62451	-0.59244	0.71597	0.85091	-1.208	0.59075	0.83968	-0.40682	-0.36697	-0.16143	0.87264
-0.099242	0.005418	2.7497	-1.1408	-0.67449	0.92354	1.2979	-1.1688	1.9959	-3.8837	-1.2294	0.95554	0.46518	-0.56148	-0.47614	0.31166	0.15057	0.10687	0.89615	-1.029	-1.8737	1.2554	-0.5117	-1.6021	0.4951	0.2149	0.13713	0.4946	-0.036422	0.091395	-0.54233	0.054572	-0.7698	0.41905	-0.018819	-0.092767	-0.47829	-0.67751	-0.035895	-0.30026	-1.0102	0.52721	1.6597	-0.91192	0.79372	0.59718	-0.22419	-0.21503	-0.02148	0.29241
2.8741	-0.58557	0.65691	-2.6231	-0.14935	1.1258	2.2981	-2.2787	1.2024	-3.0106	1.0787	0.96743	-0.39774	-0.45623	-0.90619	0.47104	0.099452	0.2815	0.89978	-0.70652	-0.47081	1.1221	-0.31215	1.0942	-0.46665	-1.7426	-0.86196	-0.31147	-0.25539	1.5817	-0.02128	1.0365	0.15973	-1.0533	-0.026107	0.42658	0.15848	-0.59798	-0.96586	-0.30783	-0.082738	0.11356	0.84367	0.76451	-0.18585	0.66266	-0.59835	-0.024791	-0.561	-0.43726
-2.4293	-1.1767	-0.49147	0.21025	-2.3076	1.3054	0.010665	0.24776	-0.32623	-0.12224	-0.30968	0.14638	-0.38718	-0.51276	-0.38299	0.10753	-0.33582	0.011735	-0.29381	0.18428	0.24681	0.3447	-0.41094	0.35238	-0.42865	0.20743	-0.74955	0.61781	0.33762	-0.23315	-0.03052	0.21778	-0.096541	0.01396	0.75578	0.32974	-0.62069	0.40217	-0.30249	-0.56873	0.6945	-0.12357	-0.59869	0.46712	-0.35308	1.3401	-0.0059015	-0.020853	-0.069827	0.34545
-9.6562	0.22246	-1.3165	0.14118	1.3758	-1.5004	-0.72491	-0.4053	0.76366	-0.23251	0.58469	-0.11355	-0.05065	-0.33859	-0.10198	0.43613	0.63343	0.49527	-0.24516	0.12535	-0.42167	0.27328	0.49483	0.71922	0.14256	1.1994	0.36318	0.54545	0.13208	0.51373	-0.36039	-0.044691	-0.17231	0.056363	0.28378	-0.38806	0.55977	-0.5638	0.15439	0.21109	-0.15493	0.48694	0.23116	-0.052867	0.22171	0.0090253	0.012304	-0.047421	-0.022578	0.068296
-9.4468	-0.0055885	-1.1532	0.20161	1.326	-1.6511	-0.44645	-0.053302	0.91396	-0.44959	0.21764	1.0903	0.64597	-0.33546	0.22356	-0.17815	0.6309	-0.048704	-0.36607	-0.026248	-0.16717	0.14146	0.28651	0.50613	0.21064	0.52237	0.38765	-0.016057	0.19919	0.3989	-0.26519	-0.23895	-0.038002	0.0033718	0.35068	-0.12077	0.23941	-0.3358	0.2544	0.039493	-0.086515	0.2693	0.10208	0.023465	0.07678	-0.083427	-0.066332	-0.0061148	0.093819	-0.079062
-9.3879	-0.10649	-1.1495	-0.013769	1.2789	-1.7168	-0.40255	0.10017	0.99734	-0.61566	-0.064237	1.3365	0.83973	-0.19764	-0.01985	-0.54967	0.66808	-0.13295	-0.48585	-0.064157	0.033305	0.082621	0.12694	0.4063	0.15247	-0.01514	0.38776	-0.34295	0.28812	0.33343	-0.16819	-0.25562	0.31736	-0.023042	0.23635	-0.10537	-0.020023	-0.0041897	0.24509	0.15952	-0.039459	0.30611	0.15145	0.0081274	-0.018521	-0.1127	-0.048938	-0.049276	0.18632	-0.050945
-9.7476	0.37767	-0.71269	-0.14884	0.58627	-1.3099	-0.41222	-0.067089	0.36576	-0.10806	0.0081502	0.26738	0.029254	0.010244	0.13984	-0.21752	-0.08258	-0.21516	-0.071309	0.10179	-0.2091	-0.0093906	-0.10949	0.21692	-0.099886	0.049881	0.049387	-0.13382	-0.095731	0.019889	-0.10374	0.021382	-0.04646	0.086325	-0.061557	-0.10716	0.024577	-0.050676	-0.0083937	0.039444	0.088059	0.089207	-0.031808	-0.033876	-0.013507	-0.091753	0.031608	-0.0082337	0.081855	-0.096302
-9.5646	0.1322	-1.5322	0.098104	2.1527	-1.0866	-0.27258	-0.11005	0.21817	0.42703	-0.18992	0.622	0.35529	-0.40421	-0.012064	-0.128	0.024551	-0.29906	0.11896	0.51865	-0.10674	0.015977	-0.33171	-0.095917	-0.063898	-0.24871	0.2974	-0.65834	-0.022472	-0.11181	-0.049133	-0.092439	-0.26737	-0.26502	0.038896	0.27836	-0.14297	-0.1299	0.21382	-0.21869	0.16815	-0.20324	-0.23069	0.19022	-0.19542	0.05001	-0.00038505	-0.27146	0.11452	-0.026358
-9.5416	0.18979	-1.3558	-0.074513	1.7166	-1.757	-0.41508	-0.013551	0.55148	0.34984	0.08257	0.23784	0.22632	-0.20636	0.15257	-0.11713	0.060137	-0.17179	0.11434	0.30411	-0.25221	0.085131	-0.50394	-0.36328	-0.15869	-0.20504	0.13256	-0.31776	-0.37853	-0.15952	-0.095728	-0.028326	-0.33227	-0.14986	-0.099595	0.053384	-0.065097	-0.27744	0.027235	-0.21484	0.0010143	-0.13686	-0.20813	0.09473	-0.032778	-0.0077499	-0.036818	-0.22678	-0.033813	-0.19671
-9.5243	0.23324	-1.265	0.040458	1.6042	-1.6223	-0.63654	-0.13802	0.56247	0.14255	0.36716	0.34792	0.24888	-0.49695	0.070371	0.0182	0.41711	0.012194	-0.11284	0.40536	-0.35288	0.21499	0.052462	0.030265	0.13879	0.18131	0.16737	0.14163	-0.02311	0.10728	-0.19901	-0.077934	-0.24185	-0.19785	0.24003	0.064967	0.081613	-0.23825	0.10635	-0.20329	0.096251	0.044635	-0.073334	0.024087	0.051349	-0.018738	-0.0025188	-0.17403	0.13378	-0.070744
-9.7976	0.30548	-0.70918	0.050956	0.76799	-0.6974	-0.4824	-0.24511	0.06428	-0.13014	-0.04528	0.17283	0.15586	-0.27477	-0.087979	0.071958	0.18237	0.054544	-0.15963	0.091428	0.024445	0.079951	0.11238	0.14239	0.2139	-0.16573	0.06558	0.07539	0.23312	-0.14328	-0.02474	-0.085235	0.086772	-0.041238	0.14647	0.086093	-0.072868	0.16844	-0.056755	-0.054931	0.33391	-0.010315	0.037257	0.005892	-0.046203	-0.097383	-0.00124	0.029183	0.1103	0.13658
-6.0203	1.1167	-0.64026	-0.27374	-0.99455	-0.13432	5.0251	2.2054	2.0632	0.71577	0.59774	0.10407	0.67035	0.63487	-0.1858	-0.60137	1.308	0.33328	-1.2311	-0.12939	-0.42814	0.40302	-0.26163	-0.97763	0.64031	-0.33032	0.28982	0.21607	0.37489	-0.25094	-0.22064	-0.70718	0.22962	-0.23851	-0.11077	-0.5227	0.10941	-0.43183	-0.26101	0.046522	-0.36635	-0.10858	0.34545	0.24486	0.021704	-0.075552	-0.0074974	-0.42856	-0.20858	0.24549
4.9528	-4.0892	-5.6825	8.3122	-2.5506	-3.3544	2.8473	-0.62342	-0.68288	-1.3235	-1.7229	1.6553	-3.6388	-2.5493	1.338	-0.1021	-1.6809	-1.0093	2.1466	0.22906	-0.43623	-0.18822	2.1722	-2.5975	2.1616	1.8262	-0.51022	-2.395	1.497	-0.81704	0.21915	0.8874	0.29425	-1.5482	-0.93707	-0.42384	-0.86243	0.43523	1.1903	0.46955	1.5109	0.50499	-1.257	-0.0070866	0.20888	-0.23037	1.5758	-0.14786	0.29281	0.43468
-1.2637	-4.8725	-10.768	12.802	14.726	24.099	1.826	-4.148	-4.2685	1.8061	-2.3472	-1.7827	0.086152	0.55146	-2.1179	-0.18169	0.6754	0.79323	-0.42391	1.3932	-1.0412	0.54466	0.22628	0.38818	-1.2972	1.182	0.025227	-1.1311	1.4214	0.98067	0.2514	0.16864	0.7874	0.88053	-0.22268	-0.15178	-0.073213	-0.48374	0.2076	0.77779	-0.76335	-0.17381	0.31634	0.10539	-0.32224	0.022521	-0.2547	0.35156	0.0094048	-0.011538
-9.541	0.51289	0.23864	-0.30491	-0.6772	0.050921	-0.44782	-0.56754	-0.48549	-0.25932	-0.39017	-0.73949	-0.64401	0.17154	-0.2475	-0.72627	-0.51582	-0.29058	-0.24898	0.96717	-0.44564	0.16294	-0.40207	0.40346	-0.26372	-0.21441	-0.062166	-0.50379	0.015748	0.1423	0.011551	0.28248	0.27022	0.52451	-0.36583	-0.19437	-0.16192	0.09807	-0.16309	0.30695	0.33639	0.12166	-0.021524	-0.20655	-0.051115	-0.30878	0.052141	0.35133	0.31765	-0.0082853
2.7554	-0.78416	2.3237	-1.4765	0.92998	0.30941	0.41997	-1.9814	0.50841	-0.91822	1.9914	-1.5367	-0.24386	-0.98648	0.076996	0.30979	1.0623	0.11061	0.77832	-1.1874	0.60527	0.851	-0.10399	-0.80556	-1.533	0.56439	0.012095	0.86032	-0.55163	0.43872	-1.0035	-0.094494	0.80712	-0.54718	-0.70949	-1.0263	-0.68641	1.1356	-0.10752	-0.60613	0.49793	-0.31318	-0.27124	0.15968	-1.0834	-0.43825	0.40896	0.23931	0.13076	-0.11633
1.5051	-2.0563	2.7282	-1.2273	1.147	-0.35436	1.1133	-0.66517	-0.89622	0.42978	1.1046	-0.92537	-0.38929	-0.39511	-0.012953	-0.29508	-0.6621	0.63559	0.86979	-1.5005	0.13932	0.87127	-0.77423	0.35017	0.25892	0.0088551	-1.1688	0.46715	0.4022	0.21714	0.054299	-0.39966	0.52294	-1.0603	-0.020817	-0.42548	-0.3683	-0.22635	-0.64236	-0.94918	0.41651	-0.57082	0.59427	-1.5178	-0.38934	-0.52932	0.092552	-0.085302	-0.44221	0.15225
6.5696	-5.2527	-2.098	3.5692	-1.1901	1.224	-1.9299	2.3465	3.8188	-1.0198	0.69186	-0.20322	-1.7874	-0.36695	0.11078	-0.59811	-2.3408	0.86895	-1.6537	0.064552	0.33345	0.97962	-0.069702	0.77862	1.2827	-1.6059	-0.061857	-0.858	0.41691	-1.9413	0.18019	1.3392	-2.9064	-0.39863	-0.31092	-1.0094	-0.55874	0.93004	-0.75627	-1.2286	-0.9416	0.37918	-0.35567	-0.25823	0.85464	-0.59905	0.30555	1.0287	-0.81364	-0.60943
-2.5852	-1.5219	-1.2345	1.2225	-2.3037	0.87362	0.13366	-0.1364	-0.74126	-0.7814	0.11972	0.60899	-0.053101	-0.02457	1.1653	-0.072702	-0.78749	-0.78589	0.44118	-0.6836	-0.17807	-0.025383	-0.65184	-0.58275	0.20633	-0.52004	0.24764	0.64966	-0.24134	-0.70092	0.0089731	0.02123	-0.55032	0.2858	-0.20351	0.04391	-0.059769	0.054315	-0.054323	-0.5797	0.58831	0.29757	-0.6261	0.26795	0.067003	0.2914	-0.096166	-0.65193	-0.44458	-0.40136
-9.4434	0.21371	-1.5185	0.076599	1.865	-1.6513	-0.24968	-0.069674	0.53281	0.091139	-0.33985	0.35095	0.21822	-0.25601	-0.29843	-0.25331	-0.045861	-0.034464	0.093057	0.48056	0.11293	0.11786	-0.065635	0.22796	-0.097121	-0.31952	0.081269	-0.52472	-0.065279	-0.036373	-0.095833	-0.017242	-0.095946	-0.1237	-0.078135	0.2464	-0.1172	0.1795	0.26232	-0.21424	-0.00080852	-0.14783	-0.060045	0.15346	-0.099392	0.013374	-0.0064085	-0.092483	0.038363	-0.011128
-9.709	0.43446	-1.7587	0.11733	2.1378	-1.3067	-0.17634	-0.30152	0.15371	0.21263	-0.55908	0.005693	-0.18957	-0.51017	-0.24259	-0.00064382	-0.38564	-0.051093	0.38989	0.74914	0.30692	0.34299	0.0070652	0.84375	-0.45272	0.37226	0.23325	-0.73825	-0.11975	0.1263	-0.10024	0.17525	-0.25903	-0.20569	-0.10503	0.52477	0.068672	0.29575	0.33347	-0.187	-0.13534	-0.091767	0.0076474	0.15799	-0.097573	0.025174	-0.1051	0.084738	-0.015903	-0.28826
-9.6146	0.17034	-1.6779	0.26008	2.0868	-0.98428	-0.30651	-0.27103	0.29715	-0.1232	-0.47122	0.27704	0.30889	-0.62206	-0.53355	-0.071417	0.14229	0.19916	0.011814	0.46988	0.54338	0.32449	0.18661	0.57989	0.060684	-0.093988	0.19392	-0.56132	0.32	0.011533	0.023335	-0.081513	0.13001	-0.24114	0.04219	0.44337	-0.15495	0.49433	0.17884	-0.18764	0.078614	-0.12583	0.073515	0.1643	-0.065759	0.071371	-0.062986	0.1063	0.047769	-0.028432
-9.8222	0.1558	-1.057	0.578	1.6349	0.62773	-0.39234	-0.16676	-0.44989	-0.041886	0.18764	0.28285	0.55319	-0.67766	-0.25896	0.56903	0.76622	0.38834	-0.26709	-0.3066	0.32907	0.089732	0.61372	-0.21177	0.7026	-0.65113	-0.068179	0.48731	0.75159	-0.70949	0.33158	-0.33413	0.27033	-0.13159	0.61738	0.45953	-0.35636	0.65679	-0.13169	-0.44796	0.6691	-0.53637	0.27085	0.29407	0.041721	-0.10188	-0.31139	0.59228	-0.049764	-0.076264
-9.6253	0.26267	-1.4027	0.10469	2.0503	-1.5117	-0.28942	0.051265	0.29833	0.29369	-0.65725	-0.12128	-0.25624	0.023425	-0.31546	0.44967	-0.20708	0.18433	0.62169	-0.54947	0.91885	0.012003	0.25885	-0.045583	-0.13985	-0.28852	-0.22224	-0.2295	-0.10776	-0.4903	0.22256	0.13519	-0.035861	-0.47064	-0.16721	0.40574	-0.031556	0.5241	0.086511	-0.029934	0.081289	-0.16645	-0.1231	-0.051487	-0.058822	0.048689	0.037326	0.055314	0.029531	0.043793
-9.6163	0.19823	-1.4313	0.19914	2.2007	-1.2041	-0.29752	-0.10819	0.35156	0.28305	-0.48707	-0.4842	-0.27083	0.12734	-0.42677	0.081276	-0.028264	0.37934	0.47029	-0.22844	0.38027	-0.02249	-0.21322	-0.29124	-0.28165	-0.091469	-0.14507	-0.19584	-0.2038	-0.08303	0.035752	0.11562	0.00027419	-0.069022	-0.24878	0.068394	0.012956	0.10898	0.013074	0.29665	-0.17902	0.05683	-0.14703	-0.12866	-0.11146	0.10053	0.16834	-0.034709	0.031319	0.11864
-9.5502	0.04981	-1.4954	0.28771	2.1359	-0.88367	-0.19483	-0.13518	0.47477	0.12581	-0.18572	0.23023	0.16585	-0.046669	-0.12532	-0.19469	0.26154	0.1638	0.029399	-0.11938	-0.074259	-0.094195	-0.080108	-0.10333	-0.23939	0.35864	0.18738	-0.22697	-0.10092	0.22624	-0.055054	0.035269	-0.07097	0.1026	-0.10516	-0.22178	0.17621	-0.29734	0.21938	0.36439	-0.1442	0.19382	-0.13069	-0.060479	-0.25191	0.061619	0.15073	-0.072173	0.23617	0.077989
1.306	-3.4412	0.41616	-0.73487	-0.99783	0.78553	1.5079	0.30454	0.65208	0.15544	0.082028	0.95517	1.2289	0.53617	-0.10983	-0.16787	-0.4183	-0.13792	-0.45918	1.6119	0.64446	-1.1512	0.26703	-0.82123	0.91937	0.11197	-1.34	-0.32823	0.93209	-1.2141	-0.07962	-0.32673	-0.56771	-0.031234	0.14258	0.0039835	-0.98391	0.4253	0.44272	-1.2313	-0.27798	0.070282	-0.50041	-0.6332	-0.6429	0.28515	-0.046335	-0.32842	-0.35129	-0.97109
-0.24368	-1.3077	2.1545	-1.8059	-0.27983	0.50656	0.74097	0.15875	0.36878	1.1987	-0.066985	1.4576	0.19335	-0.11211	0.25461	-0.20284	0.064738	0.179	0.11632	1.2946	-1.7259	-1.3232	0.037634	0.91509	0.10496	-0.63627	-0.53967	1.0255	0.28725	-0.072928	-0.28406	-0.26204	0.24884	0.15763	0.64619	0.51653	1.176	1.1573	1.2527	0.073613	-0.86524	-0.28566	0.44918	-0.77985	-0.10471	-0.094655	-0.7056	0.6218	0.68484	-0.71258
0.83177	0.54243	1.6019	-0.92356	-0.82364	0.82771	-0.29961	-0.073432	0.96038	1.0122	0.55114	0.79255	1.9382	-0.18696	1.0136	-1.41	-0.52491	1.3061	-0.90548	0.24524	-0.91893	0.31768	0.37233	0.56258	0.25926	1.3736	-0.18839	-0.29047	1.6334	0.50578	0.45447	0.4941	-0.39083	-0.53572	0.44313	-0.51261	-0.12255	1.8294	0.33041	-0.082996	-0.15519	-0.55774	-0.68543	-0.12303	0.5935	0.62384	0.11126	-0.22721	0.67979	-0.18555
-5.1784	1.2291	0.3211	-0.0051793	-1.8339	1.2111	-0.20501	-0.68427	-0.7948	-0.26925	0.026144	0.30974	0.013555	0.1058	0.80191	0.21664	-0.36287	-0.17081	0.090907	-0.71829	0.24717	0.27698	0.16804	0.37498	0.097353	-0.16823	0.13146	0.58072	0.19195	-0.12868	0.24853	-0.29309	0.094841	0.17514	0.74682	0.32895	0.088487	0.16214	-0.12382	-0.36725	0.35638	-0.080124	0.29882	-0.11579	-0.29262	-0.063589	0.013068	0.19427	0.13165	0.18008
7.4756	3.9923	1.3505	-2.3166	-0.95514	0.73707	-0.55989	-1.0904	0.77722	-1.2959	0.23061	2.3256	2.6811	2.4202	-1.4907	0.86701	1.2391	1.2623	1.851	1.2364	0.17282	-1.1486	0.18452	-1.4787	1.063	0.0050142	0.80454	-0.62006	1.8189	-0.13454	0.67751	1.2145	-1.5372	-0.087006	1.1018	0.53183	0.53859	-1.3786	-0.052681	0.22351	-1.0118	0.92155	0.3494	0.23255	0.076456	0.75897	-0.17419	1.4235	-1.254	0.43427
10.038	3.1137	1.8383	1.7276	1.1935	-1.4478	0.13942	0.066808	-1.0295	-2.3486	2.6707	2.0837	1.4152	-0.54677	-2.0497	-1.3318	-0.5638	0.84376	1.076	-1.2478	-2.8487	1.527	-0.91299	-0.63314	-2.0535	0.9554	-1.5342	-0.24412	1.219	0.11877	0.62027	2.1147	1.8376	-3.6096	-0.41547	-0.9168	-0.73996	-0.75669	0.03501	1.5854	-1.1229	0.61248	-0.12107	0.84635	0.059117	0.87284	-0.3688	1.2967	-0.89958	0.022526
7.9534	1.1067	3.0612	3.069	1.2353	-1.9276	0.22757	0.41471	-1.4463	-1.3589	1.6165	0.046978	2.8357	0.544	-1.8856	-3.1216	-2.6124	0.97578	-0.33405	-2.0232	-0.94759	2.3012	-1.4952	1.4041	0.31104	1.5447	0.53947	-2.3774	1.1896	0.058047	1.7732	-0.51848	-0.51212	-1.4813	0.45408	-1.9998	-1.2815	-0.43374	0.74769	-1.0203	-1.77	-1.3596	1.1211	0.0050428	-0.30137	-1.1553	-0.63227	0.57716	0.32268	2.8265
-1.9792	2.2976	-0.75936	0.10184	-2.1552	0.25992	-0.71394	-1.1556	-1.3435	-0.10519	0.32504	0.754	-0.31865	0.2046	0.8098	0.17901	-0.8137	0.15617	-0.35108	-0.22141	-0.30938	0.16532	0.30367	0.36486	-0.39406	-0.49313	-0.40964	0.0075344	-0.15441	-0.094048	-0.33384	0.15071	0.54644	0.21619	0.22678	-0.35083	0.037602	0.35198	0.013856	-0.14254	0.091157	-0.19369	0.097568	0.095461	-0.0083885	-0.01193	0.20826	-0.025817	0.17775	0.22206
1.9432	0.54046	0.44919	-0.24133	-0.54888	-0.02204	-1.8713	-0.3994	-1.0934	1.291	1.1304	-0.76651	-1.1216	-1.1109	0.80157	1.5352	0.19369	-0.26404	0.28716	-0.97254	-0.44452	-1.5151	-0.084696	0.26848	0.6807	1.2424	0.14637	-0.44558	-1.1438	1.0687	-0.41156	-0.64288	-1.5278	-1.0923	-1.5585	1.0517	0.51354	-0.5984	0.038085	1.1154	0.16035	-1.145	0.80393	1.0652	-0.60638	-0.0025172	0.25095	1.6761	-0.24944	-0.30661
0.25964	-0.92482	1.3337	-0.46025	-0.49689	0.020475	-1.2154	-1.3536	-1.2708	1.7556	1.2326	-0.8081	-0.39466	-0.40098	0.16589	-0.20711	-0.05613	-0.28437	-0.08438	0.13244	0.38394	-0.56581	0.15526	-0.13617	0.43228	1.0419	0.95077	0.044449	-1.627	-0.40285	-0.69067	0.42027	-0.88662	-0.27579	0.464	0.42604	0.96752	-0.42488	-0.07226	0.60084	-0.36747	0.41594	0.08996	0.69486	-0.71683	-0.12888	-0.11802	0.51815	-0.11712	-0.15402
0.10046	-0.46355	1.8192	-0.099973	-0.13218	0.37342	-0.66754	-1.9543	-1.0406	-0.50308	0.98673	-1.2001	0.68656	-1.3844	0.0069528	-0.24951	-0.63326	-0.0043188	1.1525	0.0053608	0.43162	-0.77471	-0.73457	0.52848	0.17402	0.54337	-0.5476	-0.39433	-0.17072	0.0080144	-0.90149	-0.066607	-1.1923	0.28099	0.10805	-0.4098	1.3364	-0.29559	0.072736	0.032807	0.070895	-0.3483	0.44015	0.61399	-0.072752	-0.10881	-0.6078	-0.22658	0.32358	0.7412
-6.5015	0.23742	1.1078	0.55706	-1.759	0.37047	-0.5663	-0.56723	-1.5611	-0.19025	-0.32458	0.34223	-0.22386	0.43204	0.38903	0.037208	-0.71544	-0.25508	-0.013831	-0.096145	-0.30975	-0.14619	-0.058369	0.39327	-0.42559	0.30864	-0.17492	-0.15157	-0.34018	0.0098214	0.16989	-0.17441	0.054365	0.17423	0.068757	-0.66023	0.00065135	0.06548	-0.32073	-0.068493	-0.32438	0.19028	0.13644	0.040987	0.030598	-0.41787	0.078585	0.34246	0.29333	-0.082103
1.1156	-1.9495	-0.68499	1.111	-1.7216	0.50755	-0.017544	0.036929	1.2942	-0.3432	0.11073	-1.8882	-0.42519	0.83073	-0.79694	-1.1039	-0.86672	-0.15713	-1.7265	-0.015461	0.27299	0.15179	0.19503	0.48577	-0.94391	0.21514	0.32462	0.34303	-0.15579	0.18202	0.10052	0.4104	-0.19533	-0.84833	-0.41322	0.91022	-0.20504	0.31739	0.50861	-0.51077	0.38566	0.44293	0.14885	0.66149	0.30683	-0.42465	-0.16565	-0.38427	-0.2465	-0.29743
1.2089	-1.647	-0.47128	1.9691	-1.8571	0.046003	-0.24287	0.16327	0.22014	-0.80301	0.27172	-2.0773	-0.062378	0.59864	-0.75982	-0.06394	-0.24508	-0.67909	-1.2068	-0.27728	-0.79748	-0.47553	-0.37998	0.25394	-0.31957	-0.12545	0.23255	0.16702	-0.30853	-0.19778	0.074961	0.13986	-0.19778	-1.4767	0.16188	0.60249	0.079135	-0.36976	-0.079509	0.19188	-0.59394	-0.32308	-0.74823	0.085903	0.68374	-0.10609	0.7315	-0.3664	0.56047	-0.398
0.078472	-1.03	0.4097	1.1693	-1.654	-0.0012159	0.6225	-1.2829	-0.18094	-0.21575	0.6348	-1.5452	0.18054	-0.37796	0.30154	-0.19941	-0.051095	0.77341	-0.70639	-0.15757	0.11095	-0.92076	-0.023745	0.49989	0.55511	0.18788	0.71365	-0.27395	-0.31626	0.16011	0.50095	-0.31975	-0.40195	-0.13155	-0.43041	0.66087	-0.039778	-1.0483	0.85085	0.54724	0.41875	-0.38246	-0.14156	0.47185	0.84822	-0.36478	0.43234	-0.23492	-0.10457	-0.6006
-6.4483	0.11862	0.89355	-0.080794	-1.7903	0.4143	0.43369	-0.11429	-1.606	0.0038902	-0.14508	-0.36913	-0.45285	-0.072729	0.23473	-0.24027	-0.67378	0.020343	-0.076246	0.16927	-0.14484	0.13615	0.078113	0.30895	-0.17202	0.068973	-0.10016	-0.16848	0.41856	0.25986	-0.014357	-0.099404	0.44121	0.24132	-0.041422	-0.18497	0.020019	0.079825	-0.077041	0.32115	-0.015662	-0.12145	0.24479	-0.063385	-0.062749	-0.1656	0.021086	0.19405	0.1632	0.10235
7.932	8.6916	-3.8707	-5.5088	-1.1302	0.90143	-2.1129	0.84183	-1.2839	4.1444	-0.88571	-1.5007	3.081	-3.2693	0.20906	-2.4925	-1.8038	-1.2153	-1.4115	-2.5333	2.6307	1.3946	0.91476	-0.46741	-2.0339	-1.1301	-2.4399	-0.072845	0.85232	-0.16657	-0.029601	-0.27957	-1.8241	-0.69019	-0.84145	-1.183	1.1313	-0.54331	-0.52163	-0.22512	-0.16734	1.0056	1.985	0.29504	0.4797	-0.15542	-1.007	0.34027	0.045368	-0.97027
7.0787	8.7309	-3.8879	-4.7693	-0.74277	0.92063	-2.567	1.0195	-1.4099	4.5483	-0.57255	-1.069	1.2336	-2.3924	-0.80696	-2.8826	-0.95154	-1.5789	-2.6611	-1.7462	2.6357	0.3354	2.0625	-0.92799	-1.2469	-0.5791	-2.2591	-0.12092	-0.19609	0.038187	-0.89574	-0.3218	-1.477	-1.0026	-0.079171	-1.0218	-0.21221	-1.1214	-0.8349	-1.2261	-0.17306	0.23614	0.99087	-1.3203	0.92599	1.0968	0.98607	1.2906	0.54534	0.19347
0.99101	1.635	-0.49066	-0.60256	-1.42	0.39707	0.0096707	0.06878	-0.22316	-0.62885	1.8816	0.22848	-0.40851	1.6793	-0.1318	0.43848	-1.6835	0.40073	0.97292	-0.77923	0.17784	0.24055	0.64408	1.3155	-1.1127	-0.2336	-0.55495	-0.23689	-0.83848	-0.96761	0.1404	0.18506	-0.32956	0.048975	-0.45733	1.285	-0.49959	-0.33117	1.371	-0.021328	-0.10677	-0.44268	-0.74107	0.51452	-0.73163	0.22291	0.089997	0.70637	0.94215	0.42717
-4.2319	-1.0961	-0.95533	-0.20341	-2.7574	0.92408	-0.19398	0.20466	-1.2352	-0.58717	-0.34614	0.078608	-0.60849	-0.15051	-0.10311	0.27333	-0.95549	-0.26007	-0.053486	-0.15853	-0.14476	-0.3753	0.16025	0.47136	0.33283	0.39597	0.12253	0.039008	-0.039458	0.17109	0.016611	-0.16381	0.098678	0.061862	-0.25842	-0.43825	0.25092	0.040686	-0.13811	0.20523	0.36918	0.2202	0.54647	-0.024752	0.20608	0.069916	0.048754	0.010809	0.13495	0.17812
18.802	0.82847	-5.2752	-3.4746	1.7835	-2.3326	-0.84642	0.83846	-1.4981	-0.54963	3.337	-2.4938	-1.6036	2.7644	-1.4774	3.7421	0.17114	-2.3248	-1.0116	-0.24435	-1.156	0.19979	-2.3034	-5.7207	0.0022232	1.5459	1.4605	-0.79741	4.5162	0.71647	-2.3292	2.274	-0.17802	0.36102	-1.2215	0.069983	1.2222	1.8839	1.0707	-0.26607	2.0114	2.2963	1.3341	1.541	0.051612	0.44373	0.2924	-0.48838	0.51811	0.018504
17.172	-10.843	-0.38727	-1.7099	2.49	-4.6682	4.0026	-3.3068	-2.5127	0.55665	-2.7441	-0.49726	2.3885	-0.80033	1.1188	0.19125	3.3068	-3.165	-3.3541	0.52903	-0.3307	2.9015	-1.2078	0.89176	-3.8865	-0.37459	2.3265	2.4078	-0.43687	-0.012033	0.27086	1.629	0.47753	-1.2745	1.8367	-0.92662	0.87446	0.54663	-0.73815	2.3257	-1.207	-1.6041	-0.55097	-0.82055	-1.1247	-0.33091	0.46941	-0.24395	-0.86713	0.44986
15.689	-12.206	-3.2215	-2.8244	0.4228	-2.9476	5.4333	-3.1397	-2.5063	0.1337	-1.3919	2.2102	0.27467	-1.8371	-0.084402	-1.4727	3.6409	0.32418	-1.943	0.72552	-0.13526	2.2209	0.26607	0.10123	-2.9561	-1.8529	0.47	-0.78538	1.135	0.69782	2.1441	0.61643	-0.71101	2.4346	-0.30287	-0.39683	1.0892	-0.24635	0.89007	-0.7758	2.2777	1.0482	0.12069	-1.5137	2.0725	-0.7332	-0.054414	0.24103	-0.067645	0.13056
-5.3998	-0.57414	0.44532	1.6331	-0.69036	2.0942	1.5627	1.0258	-2.2455	0.8834	0.44549	1.7203	1.4089	-0.01634	1.9453	1.6614	0.078133	-0.26771	0.35793	-2.3833	0.099549	-1.2555	0.73392	-0.40427	0.43423	0.79983	0.094401	1.3647	0.24918	-0.45472	0.25868	-0.81794	-0.11037	-0.19749	0.55699	-0.084595	-0.06144	0.22838	-0.051566	-0.46714	0.19321	-0.27837	0.36083	0.30654	-0.15994	0.048138	-0.34194	-0.22042	-0.54045	-0.29604
0.15561	-0.44342	1.614	0.58529	-0.2503	0.99641	-2.2481	0.94525	0.56529	-0.87953	-0.62368	-0.45065	-0.72225	-0.009868	1.0616	0.24228	0.70824	-1.1807	0.88018	0.54372	0.90273	0.15671	1.0117	-0.31362	-0.13728	0.36811	1.1787	-0.32681	0.68095	-0.5487	-1.087	-0.63095	-0.17184	-0.25041	-0.26599	-0.46661	-0.18737	0.2175	0.76484	-0.56787	-0.099758	0.40807	-0.2897	-0.39328	-0.35501	0.46601	0.43801	0.0397	0.29478	-0.15565
-1.8355	-0.17174	1.0661	0.8754	-1.3455	1.3134	-0.99399	0.18463	0.57954	-1.397	-0.59956	0.4405	-0.42177	-0.15067	0.89068	-0.1708	0.43378	0.13162	-0.30466	-0.10751	-0.5509	-0.12766	0.6922	-0.067657	0.047908	0.19915	0.60274	-0.40845	0.44862	0.132	-0.16028	0.38637	0.61555	-0.55809	0.16422	0.38042	0.66136	0.14867	-0.42589	1.5904	0.1694	-0.48135	0.019804	-0.84493	-0.12354	0.21906	0.11755	0.10624	0.26139	0.33559
6.4803	-5.1831	-0.19948	-3.3755	1.9077	-1.3087	3.1743	-3.4694	1.9103	4.296	2.7564	-3.7223	-0.78546	1.412	0.60948	0.31738	-2.2933	-0.71466	-0.10059	-1.1541	0.52928	-1.7522	-1.1378	-2.668	1.496	0.183	-0.1865	-1.3216	-0.88879	-1.0056	0.57105	-1.3166	1.618	-0.22011	1.4496	0.090989	0.42972	0.65182	-0.89142	-0.26949	-0.12911	-0.43206	-0.14707	0.006196	-0.16323	-1.0581	0.43429	0.14146	-0.10273	0.46008
-2.9119	-1.6797	-0.85188	-1.6317	-1.6545	-0.37501	1.3153	-1.3274	-2.0103	1.8356	-0.91628	0.89861	0.032665	-0.21756	2.2461	-0.84416	-1.1535	0.66643	0.3582	-0.29196	-1.1266	-0.5253	-1.1293	-0.34027	-0.40416	-0.64755	-0.012552	1.3603	0.32492	-0.09897	0.19759	0.49305	1.0168	0.76627	0.25515	0.52049	-0.23921	0.52341	-0.39945	0.2519	-0.30207	-0.97553	0.44248	0.6564	-0.41797	0.67578	-0.79288	-0.61707	-0.43873	-0.46906
5.6761	1.1147	3.7338	0.80912	1.5391	-0.20909	-0.15747	0.1672	0.64855	-3.0243	-1.8637	0.30483	-0.48774	0.54843	-0.29166	0.92758	-1.2014	0.15953	2.0741	-0.16432	-2.2399	0.59425	0.15199	-0.86702	0.9345	0.55341	1.9941	0.59597	0.58788	-0.37501	1.8716	-0.27081	-1.5103	-1.3515	1.0375	0.49386	0.09725	0.27048	-0.35465	0.3252	1.2114	0.061268	0.71191	-0.68501	-0.098601	-1.177	-1.2135	-0.57519	-0.12314	0.38506
5.7678	0.18918	2.1448	0.43499	1.4095	-0.30077	-0.87892	1.8514	-0.076677	-1.3442	2.5368	-0.82712	-1.3854	-1.1437	0.26493	-0.080776	-0.24812	0.035872	1.5057	-1.7376	1.4292	1.6562	-0.75269	-0.14929	0.23973	-0.41506	0.60498	-1.8553	-0.47637	-0.45848	-0.0016379	-0.71144	1.8891	0.79177	-0.63726	-1.0434	0.18367	0.71036	0.17691	-0.2526	0.54973	-1.0866	0.94104	1.0257	-0.38139	-0.16204	-1.0842	-0.46749	0.071846	0.56591
3.2598	-0.85315	1.7744	0.4557	0.027621	-0.283	-0.9988	1.1414	0.77891	-1.5989	2.0681	-0.47515	-0.033046	0.436	-0.81003	-0.76879	0.41363	0.25208	-0.22442	-1.5633	0.42719	-0.99091	-0.54956	-1.2753	-0.51429	1.3438	1.1173	-1.6067	1.0576	-0.28288	-0.87749	-1.368	0.53133	-0.38796	0.84452	0.43747	-0.37481	0.10199	-0.95459	-0.27944	0.20181	-0.47804	-0.19597	-0.57643	-0.84325	0.83886	0.58455	0.45389	1.2243	1.1561
-5.4311	0.13338	-0.31811	0.0037043	-2.0714	0.66007	-0.38575	0.030669	-1.5907	-0.39196	0.13575	0.56596	-0.066129	-0.1363	0.57441	0.55769	-0.46866	-0.47612	0.14837	-0.41497	-0.10694	-0.39392	0.19507	-0.31739	0.31765	0.024939	-0.038654	0.16932	0.016625	0.03732	0.18062	-0.28768	0.16543	0.040255	0.23594	-0.12725	0.12405	0.27184	0.018979	0.044324	0.37692	-0.10215	-0.02	-0.37815	-0.079594	0.021214	0.046431	-0.069369	0.30777	-0.010327
5.1204	0.18928	3.3426	4.863	0.056884	-2.7483	1.4507	1.712	-1.6644	1.1969	0.20027	-0.53294	-0.75995	1.2116	-0.55432	1.1616	1.4433	0.83986	-3.0335	0.49765	-2.3018	-2.8668	0.99347	-0.019577	-2.8751	1.665	-2.2833	-0.51185	-2.7959	2.3467	2.4752	0.81929	-0.74425	-1.6232	0.11221	0.51786	-0.58377	-0.27305	-1.1013	-1.2643	2.267	0.43633	-0.083434	-0.88808	-1.7458	1.5388	-1.7243	0.13199	-0.15593	0.91445
8.7501	0.67914	3.148	3.1891	0.39047	-0.40196	0.17393	2.0229	1.9347	-0.59317	-1.572	-0.61318	0.67677	-1.584	1.6989	2.4841	1.0421	2.2301	-2.4318	0.17053	-1.3475	-1.2537	-0.98115	1.5302	-1.3731	1.8585	-1.5478	-2.5613	-0.4942	2.0591	2.039	-0.4583	-0.91416	0.31253	0.38997	2.0881	-0.81907	0.57062	-2.8094	-0.8994	0.73207	0.65442	0.30757	0.52798	-0.59377	0.90636	-0.33735	-0.73828	-0.096267	0.65422
9.7165	1.7081	2.1501	3.5279	-0.34476	-0.20072	-0.80351	-0.42537	2.3058	-0.30342	-1.3732	1.2979	-0.45371	-0.029911	-0.72127	-0.072491	1.0357	1.8493	-0.28791	0.034754	-0.34762	0.75746	0.52582	-0.32708	-1.5339	0.089271	-1.0027	-1.1249	-0.86274	1.2557	-0.52416	-2.5537	0.91967	-0.94577	1.7739	1.3447	0.33987	0.1227	-1.5227	0.67035	0.43884	-0.23174	0.054829	-1.0265	0.42726	0.16534	1.5091	-2.0791	0.46145	-0.40061
-2.7684	1.2925	0.4436	3.7881	-2.6144	-0.29714	0.096114	-0.79402	-1.6138	-0.41176	-0.31947	0.56947	-0.34124	-0.71813	0.27859	0.67032	-0.58881	-0.68259	-0.48275	-0.55267	0.14702	-0.05948	-0.26875	-0.010313	0.26997	-0.42734	0.53691	0.17202	-0.49874	-0.45777	-0.12337	-0.80115	-0.012821	0.10833	-0.14381	-0.50995	0.26778	-0.12051	-0.41093	-0.2103	-0.6297	1.0101	0.52118	-0.23395	-0.17544	-0.47284	0.85829	-0.46278	0.12513	0.038967
3.731	-2.3495	-0.39049	-0.72465	-1.827	0.77539	-1.613	0.54579	0.02035	0.79145	-2.5551	0.20289	2.1888	0.91236	-1.3244	1.0263	-0.14633	0.59709	0.13485	0.50777	2.4539	0.76408	-0.57345	-0.45044	-1.3843	0.097924	-0.16562	0.94179	0.60208	-0.92014	1.2918	0.58691	0.38313	-0.86995	-0.05741	1.2035	-0.56276	-0.91477	0.77975	-0.11385	0.67389	0.047973	0.40733	0.76099	0.033672	-0.089733	1.0259	-0.85535	-0.26259	0.45548
5.7809	-4.4036	-1.9517	1.0844	-2.6966	0.2284	-2.5747	0.38769	0.98491	2.4356	-2.7219	-0.61297	1.4583	1.583	-1.0532	1.3486	2.1377	0.2082	-0.81268	-0.040728	0.3694	1.2355	-0.57638	0.52583	-1.488	-0.87231	-0.70582	1.1647	-0.36089	-0.80927	-0.60992	1.1456	1.2934	0.97446	-0.13066	2.143	-1.6684	-1.2597	1.3009	-0.74514	1.7301	1.1851	0.023167	1.4101	-0.51	-0.6267	1.4158	0.001724	1.6412	0.6729
3.5858	-3.1128	-1.1338	0.93064	-2.5732	0.33835	-2.1564	-0.7217	0.50499	1.4473	-0.28889	-0.51113	1.5563	2.4112	-1.002	0.38252	1.2158	-0.065989	-0.34186	0.55282	0.46311	0.051872	-0.34357	0.24418	-1.946	0.14756	0.18466	0.43875	1.7135	-0.99872	-0.21392	0.25246	0.96262	-0.45342	0.79464	0.50741	-1.1354	-0.073427	-0.28525	-0.14049	0.64782	0.34624	-0.43366	1.0707	0.092429	0.29771	0.29203	0.21795	-0.15406	0.70877
-4.8645	-0.087065	-0.4289	-0.11582	-2.0812	0.98062	-0.85756	-0.091811	-1.542	-0.21856	0.26452	-0.088943	0.049514	0.035428	-0.010345	0.53552	-0.51886	-0.55027	-0.26303	-0.15607	0.22191	-0.10427	-0.32859	0.075255	0.23721	-0.40364	0.52503	0.19337	-0.086393	-0.1486	0.21446	0.034963	0.09453	0.30597	0.31832	0.16065	-0.036558	0.11989	-0.19297	-0.19061	0.26319	0.11599	0.15462	-0.21555	-0.18823	-0.25988	-0.12321	0.089528	0.016908	-0.2177
-9.4355	0.16734	-1.2576	0.11032	1.8816	-1.8085	-0.47344	-0.05712	0.52852	0.40075	0.037767	-0.62952	-0.36404	0.06125	-0.1511	0.47701	0.06637	0.39521	0.40065	-0.3715	0.13352	0.064825	0.032604	-0.39531	-0.08024	-0.042857	-0.30763	0.38939	-0.36345	-0.29803	0.18952	0.19054	-0.28443	-0.19047	-0.075499	0.12885	0.12077	-0.12975	-0.18156	-0.0067049	-0.087385	-0.10768	-0.08168	-0.062016	0.14631	0.099684	0.094908	-0.15077	-0.078214	0.067356
-9.526	0.20461	-1.1522	0.1309	1.8594	-1.4719	-0.75268	-0.36888	0.49907	0.3042	0.36937	-0.80822	0.014025	-0.068703	-0.61472	0.21257	0.57459	0.77367	-0.13268	0.37957	-0.57162	0.2936	-0.29961	-0.90197	-0.021631	-0.23569	-0.097927	0.64401	-0.067542	-0.03154	0.028494	0.20257	-0.25806	0.27781	0.088561	-0.34398	0.037053	-0.39373	-0.2753	0.023239	-0.16594	-0.023904	-0.037327	-0.049487	0.29773	0.1794	0.042084	-0.071556	-0.12849	0.10764
-9.5787	0.28094	-1.2929	0.10736	1.9593	-1.333	-0.63241	-0.35498	0.23465	0.22186	0.19361	-0.33912	0.20418	-0.39549	-0.29864	-0.16253	0.42731	0.39354	-0.25127	0.85155	-0.59193	0.2072	-0.50881	-0.50498	-0.1013	-0.15728	0.083799	0.10094	-0.075854	0.16854	-0.08062	0.10742	-0.28537	0.1565	0.072522	-0.078487	-0.053869	-0.40684	-0.11336	-0.075826	0.006091	-0.12805	-0.15663	0.079945	-0.006303	0.15742	-0.050367	-0.095566	0.03255	0.04325
-9.8178	0.42236	-0.82553	-0.0027292	1.0505	-0.83708	-0.44765	-0.3069	0.05713	0.0346	-0.30435	-0.19055	0.0042154	-0.099181	-0.30768	-0.4053	0.019838	0.042578	-0.098235	0.56465	-0.21829	0.13874	-0.37425	-0.023576	-0.1881	-0.35623	0.057316	-0.26127	0.040252	0.085433	0.016611	0.1053	0.088938	0.27114	-0.10885	-0.036045	-0.16262	0.067357	-0.076115	0.12358	0.077386	-0.033822	-0.019979	-0.002199	-0.050157	-0.017679	0.01029	0.13036	0.051888	-0.027706
-7.6854	0.99918	-0.072239	0.76379	-1.2215	0.34695	3.2786	1.9319	1.5929	-0.078563	0.50329	0.22867	0.58108	0.39505	-0.23885	-0.58569	1.5319	0.23826	-0.8093	-0.043865	-0.18942	0.079132	-0.052956	-0.76325	0.59517	-0.7843	0.084559	0.5004	0.22894	-0.13569	-0.46982	-0.75451	0.31754	-0.095097	0.28257	-0.20867	-0.0054489	-0.28727	-0.042583	-0.001904	0.059065	-0.37296	0.25933	0.40384	0.084246	0.081703	-0.31217	-0.043325	-0.20004	0.12883
2.4703	-1.8194	-1.5972	0.14575	2.9965	0.10143	5.9499	2.664	0.063827	3.2775	-2.5337	-0.85574	-0.48944	2.736	0.65411	-0.88906	-1.4718	-0.31413	1.2392	-0.81206	0.58466	-0.3089	-2.1756	-1.9111	-1.73	-0.14337	-0.32986	-1.2152	-1.1914	0.28127	0.3842	0.33371	0.19215	0.058345	-1.4254	-0.23953	-0.033869	0.29677	-0.032333	0.5611	-0.98716	-0.37449	-0.40366	-0.18713	-0.7406	0.58522	0.2294	-0.15937	-0.28666	-0.083633
2.5113	-1.4862	-1.579	0.077164	2.6632	0.22351	6.8393	2.8978	0.11476	3.4905	-2.7079	-0.95061	-0.56701	2.8481	0.5049	-1.0096	-1.6057	-0.36632	1.4335	-0.73003	0.50926	-0.33511	-2.0793	-1.5684	-1.8343	0.021162	-0.27004	-1.5471	-1.3396	0.28416	-0.16338	0.1703	-0.25286	0.11651	-1.7764	0.020312	0.15875	0.30908	0.056651	0.49149	-1.3188	-0.1429	-0.53595	-0.30311	-0.95671	0.41049	0.37613	-0.35134	-0.35809	0.053634
-8.7635	1.2156	-0.080982	0.19359	-1.572	0.57847	2.54	1.1273	0.49677	0.2279	0.029608	-0.37459	-0.3714	0.12481	-0.08226	-0.22806	0.34297	-0.22415	-0.16347	0.52502	-0.12689	0.31464	-0.14827	0.0648	0.19129	-0.14207	1.8541e-005	0.11536	-0.019428	-0.22214	-0.28942	-0.25379	-0.091103	-0.18741	0.066617	-0.028735	0.027523	0.040586	-0.069301	-0.25562	0.31137	-0.27009	0.00096838	0.22604	-0.11019	-0.082811	-0.061227	-0.0072065	0.045215	0.043305
-9.6066	0.20363	-1.352	-0.0031807	1.8051	-1.6289	-0.66014	-0.19311	0.40789	0.12425	0.20888	0.17314	0.16203	-0.60619	-0.13968	0.067963	0.32143	0.1803	-0.048784	0.58825	-0.28903	0.3213	-0.13615	0.11747	0.066552	0.098254	0.22492	0.060304	0.037398	0.034124	-0.17353	-0.066682	-0.26786	-0.11558	0.1745	0.087117	0.058964	-0.29768	0.18341	-0.09287	0.015118	-0.0075037	-0.053786	0.082802	0.045628	-0.0080088	0.048472	-0.1552	-0.022716	0.081915
-9.6801	0.36292	-1.3353	0.14628	1.7778	-1.7916	-0.64908	-0.30574	0.32358	0.16233	0.41322	0.11207	-0.068829	-0.77758	0.19546	0.34049	0.21816	0.10038	0.15407	0.53321	-0.34633	0.35648	0.06606	0.4692	-0.0231	0.55369	0.24679	0.18944	-0.092804	0.04913	-0.25044	0.014901	-0.60832	-0.24782	0.21486	0.077128	0.33349	-0.50728	0.19318	-0.39233	0.066927	-0.0099153	-0.080703	0.23741	0.16385	-0.052507	-0.073736	-0.20232	0.022277	-0.065657
-9.5551	0.30521	-1.4249	0.10247	1.9449	-1.6062	-0.53718	-0.12103	0.45317	0.17576	-0.035099	0.20269	0.18605	-0.4673	-0.04338	-0.18543	0.12765	0.071779	0.061123	0.51282	-0.16102	0.17869	-0.22081	-0.017344	-0.087668	-0.12168	0.17784	-0.25546	-0.17981	0.034704	-0.013487	-0.023246	-0.29789	-0.090799	0.012855	0.14	-0.026371	-0.18692	0.01409	-0.18441	0.066233	-0.14742	-0.15378	0.082722	-0.027021	0.076595	-0.032577	-0.108	0.064419	-0.11164
-9.7987	0.39644	-0.82473	0.13666	1.1582	-0.66291	-0.47838	-0.17635	-0.016246	0.16199	-0.0069015	0.1762	0.31011	-0.29381	-0.013709	-0.15001	0.20917	-0.066744	-0.15026	0.14782	-0.16873	-0.032365	-0.35018	-0.57387	0.11354	-0.6661	0.0053314	-0.01018	0.07819	-0.3845	0.13249	-0.077874	-0.082751	0.061664	0.1418	0.10507	-0.25204	0.050323	-0.13681	-0.17721	0.38736	-0.30566	-0.14617	0.121	-0.054403	-0.050142	-0.05924	0.12919	0.068027	-0.025444
-9.5859	0.26398	-1.3747	0.03402	1.6583	-1.4504	-0.47011	-0.20984	0.50102	-0.14891	-0.1265	0.71658	0.34491	-0.50266	-0.032655	-0.28945	0.12499	-0.13266	-0.16336	0.7278	-0.1761	0.13464	-0.081832	0.71578	-0.20238	0.42722	0.39909	-0.49392	0.0099515	0.45909	-0.4032	0.004855	-0.14874	-0.17737	0.11173	0.076008	0.10757	-0.23744	0.43965	-0.045404	0.006428	0.14064	-0.05783	0.020329	-0.17726	0.062259	0.026393	-0.25388	0.22472	-0.036379
-9.5334	-0.041975	-1.0435	0.18589	1.2952	-1.4266	-0.5715	-0.05197	1.0511	-0.66127	-0.035346	1.2968	0.93935	-0.25255	-0.17451	-0.44179	0.89644	0.11281	-0.66333	0.099761	0.12224	0.061047	0.44815	0.7333	0.37499	0.22024	0.46909	-0.23833	0.56189	0.61629	-0.22404	-0.37604	0.38629	0.070341	0.29788	-0.1494	0.051294	0.078627	0.25872	0.28342	-0.017496	0.42533	0.3272	0.042849	-0.031675	-0.067184	0.047688	-0.14435	0.20149	0.25807
-9.5342	0.07132	-1.0225	0.046761	1.403	-1.5637	-0.48825	-0.056714	0.96706	-0.36647	0.060257	1.2162	1.0379	-0.28449	-0.058405	-0.69958	0.67581	-0.057022	-0.71633	0.44343	-0.21188	0.0010916	0.023541	0.48356	0.2173	-0.046033	0.54693	-0.42056	0.29184	0.53745	-0.17386	-0.31648	0.35501	0.177	0.26145	-0.082611	0.056195	-0.086893	0.16817	0.13133	0.007547	0.27996	0.19848	0.029556	-0.02036	-0.014858	-0.090047	-0.080116	0.15036	0.048711
-9.7189	0.35919	-0.70253	-0.053172	0.49966	-1.2381	-0.34436	-0.24753	0.44457	-0.319	-0.24117	0.023976	-0.22532	0.19321	0.028765	-0.37213	-0.22773	-0.13641	-0.099994	0.26964	-0.13467	0.12102	0.023746	0.71277	-0.22436	0.43186	0.12852	-0.28544	-0.063368	0.35709	-0.14967	0.12759	0.078461	0.19895	-0.23448	-0.17628	0.2118	-0.044264	0.024317	0.20559	-0.19868	0.36159	0.13057	-0.13783	0.0055952	-0.14061	0.072034	0.056422	0.12224	-0.096855
6.4727	1.7193	1.9767	2.8943	1.1907	-0.31997	0.47314	0.14785	-0.079824	0.47082	2.4815	0.91363	0.15032	-2.3126	-0.055702	-1.0866	0.5134	0.97908	-0.29125	-2.2293	-0.28392	0.72026	-1.3522	0.056523	0.58808	-0.054619	-1.0908	-0.2679	-0.43335	-1.1926	-0.3017	1.2727	1.7116	0.45415	-1.0611	1.7748	1.5451	-0.2991	0.69682	0.94255	0.73661	0.75364	-0.048523	0.87301	-0.67102	0.27103	0.75043	1.3518	0.55204	0.46317
3.9113	0.67659	1.7875	-0.36845	0.975	0.27225	1.885	-1.4323	-0.56982	0.0013397	0.72773	0.9195	-0.11766	-2.0343	-0.27304	-0.34453	0.7755	-0.48523	1.0352	-0.2214	-0.14738	-0.4437	-0.40816	0.4682	-0.0083748	-0.97829	-0.58836	0.55408	0.07744	-0.97594	0.48492	0.7621	-0.12273	-0.54102	-0.76605	-0.5877	-0.635	0.35701	-0.55347	1.0685	0.3519	0.35512	0.010281	-0.7322	-0.90572	-0.16687	0.68187	0.7589	0.174	-0.37092
3.8544	1.4834	0.54067	2.3811	0.061498	0.96461	0.73524	-0.64954	-0.75906	0.79432	0.45203	-0.48043	-0.53001	-0.59533	1.165	-1.0954	-0.93647	1.2679	-0.27302	1.743	2.093	1.1017	0.22691	-0.30075	0.35045	-2.1457	0.20333	-0.3599	-2.0259	-0.3885	1.1359	-0.4966	0.29012	-0.78012	0.84594	-0.18011	-0.6199	-1.0233	-0.79518	0.57005	-0.35674	0.44856	0.4781	1.128	2.5496	-0.21077	-0.72783	0.59797	0.96489	0.73292
-0.5774	-4.117	-1.8791	0.47798	4.6338	-2.8098	2.5944	0.14636	-0.35248	2.1552	1.1213	0.37967	1.0261	0.17239	2.5806	1.1803	-1.0764	0.086326	-0.18754	-1.0714	-0.75474	-0.55811	-0.32893	-0.52995	-0.28536	1.3686	-1.3248	0.52562	0.11233	-1.4266	-0.43948	0.37397	-0.30601	-0.11422	-0.28951	1.5742	0.47024	-0.28921	0.51236	-1.4276	-1.0334	-0.48993	0.61678	0.17596	0.70576	0.2922	-0.020579	-1.1169	-0.53186	-0.12686
-9.2926	0.16732	-1.1734	0.18211	1.5779	-1.0424	0.033898	-0.012777	0.51612	0.20221	-0.049226	-0.065123	0.069625	-0.18141	-0.31455	0.064423	0.43158	0.28602	-0.0061105	0.071958	-0.076509	0.13938	-0.0089869	-0.21389	-0.0033997	-0.12379	0.035195	0.099655	0.067567	0.083322	-0.08313	0.044987	-0.05679	-0.060227	-0.06477	0.033996	0.058306	-0.02376	0.04956	0.10037	0.028175	0.067263	-0.044161	0.063933	-0.0063281	0.0065768	0.06733	-0.12379	0.036624	0.14542
-9.2695	0.23979	-1.1605	0.20798	1.5058	-1.1539	0.064991	0.1828	0.53153	-0.0011522	-0.30137	0.47528	0.24158	-0.26785	-0.27541	-0.37778	0.20668	-0.053446	-0.074753	0.25537	0.28826	0.038916	-0.096567	-0.048	0.022757	-0.60003	0.083311	-0.37477	0.0070941	-0.097328	-0.059348	-0.098885	0.09769	-0.18455	-0.0083042	0.21726	-0.16033	0.16455	0.082668	-0.15997	0.062208	-0.19191	-0.13261	0.058382	-0.11499	0.06843	0.027879	-0.11035	0.13235	0.099669
-9.5984	0.4747	-0.72069	-0.087881	0.64422	-0.9708	-0.13571	-0.00011324	0.28909	0.054047	-0.024262	0.055938	0.1022	-0.15394	-0.08481	-0.19254	0.1255	-0.044895	-0.11393	0.34016	-0.15398	0.11343	-0.25634	-0.12372	-0.013995	-0.367	0.05546	-0.12361	-0.0092094	-0.13985	-0.020942	0.039186	-0.022663	0.021401	0.0098682	-0.0080489	-0.12152	0.062068	-0.068036	-0.044973	0.21303	-0.087904	-0.09054	0.11284	-0.0073594	-0.016879	-0.034964	-0.051543	0.032389	0.028628
1.7825	-1.6013	0.75408	-0.26199	-1.3952	1.0556	1.1437	-2.4973	-0.16486	1.7081	-0.74623	0.074818	0.13192	-1.5534	-1.8655	0.31107	0.40015	0.16439	0.26611	-1.277	0.40599	-0.42547	0.95622	0.60616	0.67853	-0.59039	-0.35565	0.46783	-0.025409	0.13884	0.30793	1.1736	5.7445e-005	-0.32978	-1.1263	0.31379	1.0126	0.66674	0.36099	-0.079662	-1.1606	0.45912	0.024269	0.34653	0.25598	-0.38457	-0.17233	-0.50811	0.76287	1.6406
0.92558	1.6531	0.74148	-0.13144	-1.5759	0.66589	-0.19429	0.12737	-0.35352	1.1932	0.1345	-0.14527	0.64823	0.43373	-1.2804	0.65765	-0.79474	0.31118	0.65922	-0.59379	1.3629	-0.24173	-0.21159	0.78112	0.87606	0.62461	0.56966	0.50605	0.74054	-0.13325	0.23017	-0.39258	-0.28377	-0.41236	-1.047	0.22893	-0.97002	-1.3844	0.40826	0.29801	0.024056	-0.97931	-0.52154	1.0428	0.73759	-0.38621	0.52659	0.37219	0.44147	0.41623
2.392	0.18752	0.069587	0.33693	-1.7658	0.11602	-0.16326	-0.26901	-1.2948	1.1212	0.74754	-0.29934	1.0543	1.5759	-0.0012601	-0.35976	-1.1078	0.88285	-0.12169	0.0053557	1.3478	0.78998	-1.2181	0.68512	1.2826	0.97578	1.0229	-0.24578	-0.34493	-0.58279	-0.11196	1.2686	0.4481	-0.5366	0.78368	-0.0047782	0.4642	-0.18987	0.10828	0.47994	0.31985	0.92931	-0.14458	0.45872	0.030765	-0.39559	-0.054093	0.35011	-0.10572	-0.5893
-0.52355	1.3812	2.6282	-0.055311	-1.295	1.2156	0.46844	2.2143	1.52	0.04328	-0.9476	-0.60834	-1.3058	-0.29035	-0.58565	0.90076	1.3342	0.47645	-0.49634	-0.37544	0.1531	-0.90393	-0.17411	-0.41562	-0.26114	-0.36898	-0.3131	0.4425	0.72419	0.38301	-0.58458	0.34911	0.75484	0.0074394	0.16007	-0.28482	-0.87292	0.08435	-0.41787	0.052603	-0.86716	0.87285	-0.42248	-0.096938	0.36353	-0.50535	-0.38685	0.29454	-0.38152	0.0042367
-1.1059	2.3851	1.9941	0.3625	-1.8202	1.0069	0.82446	0.89873	1.5657	-0.031205	-0.21006	-0.019648	-0.56801	-0.2887	-0.49568	0.44177	1.1799	0.75066	-0.60321	-0.4766	-0.12313	-0.93337	0.76308	-0.8631	0.45244	-0.051753	-0.63199	-0.10373	-0.2752	-0.12985	-0.027578	0.63014	0.89249	0.42943	-0.24597	-0.76826	-0.90269	-0.25863	0.42575	0.5062	0.18916	0.68389	-0.88433	-0.71698	0.28595	0.078707	-1.1213	0.20943	0.35402	-0.0014698
-2.7271	0.64525	1.2963	0.33648	-1.4053	1.3097	0.89855	0.59731	1.1733	0.48095	-0.23006	-0.093921	0.67715	-0.063263	0.98467	0.85652	0.0085537	-0.58141	0.19952	-0.34359	-0.37427	-0.48901	0.57406	0.12685	-0.59113	0.3494	0.19467	0.21293	-1.0117	-0.37973	-0.096906	-0.28097	0.0031128	-0.67153	0.36978	0.22207	-0.14558	-0.062995	0.44862	-0.057118	0.14164	-0.76464	-0.7117	0.5618	-0.059943	-0.4098	-0.44082	0.029474	0.33866	0.0841
0.7473	-0.33514	2.5524	-2.1009	0.50142	0.9845	-1.351	-0.20026	-0.08904	0.55746	0.74253	0.097465	0.42211	-1.5343	-0.1881	0.021776	-0.67846	-0.20425	0.27415	1.2243	0.072062	-0.51935	-0.88382	-0.00029471	-0.17113	2.1082	0.062941	-0.31557	1.13	-0.54611	0.071079	-0.00627	0.074877	0.84762	-0.0081052	-0.42216	0.3276	0.10589	0.88005	-0.40822	-0.88257	0.070687	-0.15822	-0.3943	0.88586	0.38679	-0.53548	-0.076095	0.99226	-0.11398
-0.16646	0.68778	2.7519	-1.5878	0.074811	1.0468	-2.0936	0.30043	0.54914	0.50046	0.0080521	1.3338	0.68005	-0.90815	0.19253	-1.0856	0.058321	-0.055281	0.80121	-0.4305	-2.0952	1.4561	-0.18945	-0.69247	-0.17899	1.6635	0.6019	0.096343	-0.43914	-0.74939	0.28028	-1.7458	0.40921	1.3823	-1.0977	-0.67234	0.31086	0.65691	0.10282	0.31516	0.43834	-0.58397	-0.19214	-0.11836	0.16369	-0.20772	-0.59796	0.0084027	-0.13254	0.24727
0.2294	0.043179	1.2709	-1.9852	-0.49012	0.62906	-2.2037	1.167	-0.44842	0.34063	0.74852	0.57664	-0.71561	0.60479	-0.16089	-1.3526	0.52352	0.26631	1.268	-0.75719	-0.93881	0.76162	-0.18056	-0.62693	-0.53941	1.3928	-0.82648	-0.48867	0.097032	-0.29261	0.40049	-0.5973	0.30231	1.0147	0.27433	-0.45056	0.78034	0.25054	-0.57362	-0.018887	-0.091244	-0.5834	-0.54499	0.11434	0.31609	-0.38805	-0.90281	-0.23278	0.38145	0.10031
-6.4414	0.14609	0.69696	-0.21776	-1.8954	0.39641	-0.38047	-0.44823	-1.3858	-0.28079	-0.56583	-0.090256	-0.34331	0.13635	0.64616	-0.20433	-0.94023	-0.5601	0.24217	0.026237	-0.060187	-0.15472	-0.37018	0.70542	-0.54742	0.55733	0.34181	0.044771	-0.060269	0.62566	0.31249	-0.057653	0.20472	0.59436	-0.11235	-0.32823	0.21288	0.011606	-0.18631	0.44034	-0.59498	0.4371	0.26508	-0.18071	0.10125	-0.16583	0.10985	0.38851	0.08607	-0.13796
12.996	-2.7087	1.2838	0.91998	-0.45054	-1.6219	-1.8414	2.4028	-1.4063	2.6905	2.231	0.97081	-0.37156	0.34816	-2.0895	-0.70728	1.7186	-0.37998	-0.1227	1.603	-0.67166	0.661	1.7315	-0.71049	0.16417	2.0495	-1.9429	0.71068	-2.0366	0.29401	0.37115	-0.14673	-0.11516	0.20136	0.85709	0.51598	-0.79522	-0.12245	1.577	0.54344	-2.3221	1.5405	0.0055815	-0.18905	-1.5818	-1.059	0.54369	-1.2551	0.47973	-1.0697
9.2803	-2.1212	1.4021	2.3026	-1.076	-2.1023	-0.78039	-0.70507	-1.0692	5.0601	4.1467	1.3155	-0.45487	2.6249	-1.7108	-0.72686	1.4778	-0.089937	2.4569	-1.0025	-1.1677	1.649	2.6274	-0.16838	1.5507	-0.60165	-0.07475	-0.74823	-1.2067	1.5899	-1.5831	-0.63169	-0.35251	2.0362	-0.11245	-1.5533	-1.1303	0.25605	0.22181	0.84519	-1.2561	1.0373	0.13463	-0.54883	0.51424	0.34674	-0.25289	-0.2551	0.30094	0.6657
10.904	-2.9124	0.050643	2.9781	-0.42262	-0.93033	-2.216	0.8394	1.1246	1.297	2.6978	0.80361	-0.17643	2.3666	-0.24365	-1.0583	0.61498	-2.5926	1.2192	0.49926	-0.026619	1.1816	-0.24366	0.045545	0.5451	-1.7995	1.1126	0.3724	0.37566	1.9284	-0.25362	-2.7609	-1.0827	-1.7313	-0.89346	0.76796	-0.27573	1.3225	-0.81501	2.0928	-1.0579	0.15381	-1.2677	-0.38285	0.11455	0.67126	0.19175	0.86345	-0.53891	1.5231
-1.3037	1.8435	0.75621	-0.64566	-1.4846	0.17647	-0.98459	-0.45605	-2.0131	-0.11944	0.50152	0.066318	0.61871	0.08282	0.26567	1.2008	-0.23774	-0.27711	-0.51636	-0.20966	0.51139	-0.18333	-0.85589	0.60865	-0.33009	0.41691	0.80998	0.58685	0.69075	0.17941	0.21208	-0.096507	-0.248	0.63638	-0.753	0.21336	-0.9624	1.1218	0.75882	0.20425	-0.49563	0.28361	0.16177	0.020707	-0.46524	-0.087556	-0.057643	-0.81833	-0.79712	0.22903
2.8186	-2.7962	0.0028484	0.57984	-0.7698	-0.046062	-1.4428	-0.90898	0.36095	0.39054	0.66353	-2.0593	-2.1459	1.1658	0.54607	0.66494	1.7137	0.057989	0.091305	-0.26778	0.81572	1.0339	-1.7309	0.95582	0.81721	0.30128	-0.87462	-1.7161	0.58	-0.088643	-0.19169	-0.91149	-0.50758	0.42582	-1.2314	-0.73162	0.13988	0.11658	0.33652	0.23645	-0.24632	0.19317	-0.49589	0.16539	0.096354	-1.1258	-0.42465	-0.78004	0.71701	0.23947
1.7362	-2.1441	0.83127	0.034142	-1.2819	0.015813	-0.66284	-3.0009	0.58699	0.7216	0.018071	-2.1571	-1.0507	0.83842	1.7364	0.1954	2.5217	0.74077	-0.19134	-0.66799	0.9549	0.67591	-1.7408	1.1134	-0.16579	0.45124	-0.52318	-1.3898	1.193	1.0461	0.11858	-1.3204	-0.59017	-0.58758	-1.0442	0.80339	-0.79764	0.1614	-0.22138	-0.49274	-0.28323	0.31246	-0.60207	-0.70435	0.61427	-0.50995	-0.60866	-0.088683	-0.23792	0.56041
0.65567	-1.9292	1.6342	-0.20664	-0.34636	-0.043107	-0.088263	-1.5625	-1.0133	-1.6507	-0.78684	-1.5275	0.65174	0.88009	0.9231	0.63677	0.040115	0.057677	0.4272	-0.22847	0.51822	1.1482	-0.98627	-0.78811	0.038592	1.0027	-1.5641	-0.98403	0.34584	0.44672	-1.6448	-1.0919	1.07	-0.75526	0.10033	-0.32328	-0.29929	0.27319	0.32555	-0.19361	-0.27684	-0.077253	0.070262	-1.3908	0.25945	-0.71228	1.1377	-0.39505	0.14831	-0.33259
-4.0519	-1.4827	-0.65866	1.1163	-1.5861	1.1667	-1.004	-0.63734	-1.1786	-0.67093	-0.043298	-0.44054	-0.7954	0.17678	-0.68159	-0.34366	-0.52144	0.10203	0.10717	0.64384	-0.24385	0.13855	-0.18344	1.3625	-0.51311	-0.41155	-0.2385	-0.015757	-0.13685	0.33154	-0.51726	0.65422	0.47519	0.25667	-0.27342	-0.064287	-0.061842	0.56498	-0.37479	0.25697	0.099914	0.29545	-0.018053	0.027824	-0.14962	-0.29772	-0.17963	-0.43241	0.10729	0.11284
6.0506	3.6589	1.524	-3.29	3.0164	3.8101	-3.3713	0.48877	1.7191	3.2318	-2.7533	1.7932	-1.8235	-2.3377	-1.6327	-0.49559	-0.69824	0.68033	1.236	0.30286	-1.0646	-0.48655	-3.5065	-2.3842	0.13303	0.29954	1.2506	0.1512	0.19571	1.5021	0.23446	0.99681	-0.75596	-0.21373	0.1254	-0.47207	-0.038855	-1.7276	-0.23057	0.39841	1.682	1.2539	-1.6009	0.80645	-1.5743	-0.11561	0.45258	0.8066	-0.066602	0.55242
0.65906	-0.302	1.8587	-0.2098	-0.17065	0.012211	-1.0316	-0.098239	-0.79444	0.96061	0.051041	1.5104	-0.76316	-0.312	-0.7439	0.031308	-0.12205	-1.5765	2.0161	-0.32879	1.3559	0.61665	-0.60346	0.23095	0.24136	0.52085	-1.3744	0.75097	1.3554	-0.29012	-1.0082	-0.12386	-1.1748	0.81348	-0.72374	0.0043454	-1.0473	0.022586	-0.60409	0.58476	0.35897	-0.5912	-0.63216	-0.81154	0.15113	-0.11247	-0.75038	-0.32675	-0.26211	0.54274
3.5856	-0.10637	2.6308	0.75541	0.052532	-0.37411	-1.9534	0.81573	-1.1997	0.96587	-0.28045	1.9312	-1.4827	0.55348	-0.42105	0.41386	2.4953	-0.21338	-0.33555	-0.70467	1.286	0.27352	-1.3456	0.71788	-1.1492	0.57743	-0.34709	-0.11679	0.94689	0.14651	-2.3915	-0.28903	-0.65259	1.2039	0.03282	-0.1752	-0.98552	-0.52392	-0.4613	0.27358	-0.25387	-0.86355	-0.79685	-0.14988	1.4303	0.31873	-0.074526	0.053731	-0.73978	0.1788
-4.6958	0.86842	0.27212	0.30221	-2.1419	0.26376	-0.64001	-0.4493	-2.4222	-0.044646	-0.25914	0.30455	0.19216	-0.18147	0.31533	0.46766	-0.62181	-0.21841	-0.34072	-0.66147	0.52708	-0.3392	-0.45667	0.047488	0.43507	0.30344	0.86647	0.63486	-0.45664	0.58068	0.28775	-0.16595	0.1034	0.17933	0.0084092	-0.24719	0.11178	0.54941	0.29915	0.00092896	-0.031894	0.31458	0.41945	-0.39674	-0.012528	0.24489	0.15918	-0.23522	-0.11409	-0.025049
0.59913	0.98079	2.7976	-0.48828	0.092858	0.46685	0.15339	1.7422	0.20998	-0.85625	-1.5058	0.79958	0.77015	0.064326	1.0642	-1.4168	0.85324	0.31095	1.4644	0.80766	1.0284	0.099207	1.4595	0.77997	0.48618	-1.1912	0.81322	-0.16395	-0.023012	1.6248	-0.55513	-1.0101	0.036985	0.97912	-0.34712	-1.2554	-0.2625	-0.12256	-0.40251	0.75226	0.49805	0.13011	-0.66543	0.69887	-0.55649	-0.84804	-0.53186	0.17649	-1.0853	-0.14673
11.463	6.6713	-2.5469	-5.0468	2.4656	0.21084	-0.51542	-1.4498	-1.6413	-0.51346	-3.88	-0.48358	1.765	3.109	-1.3703	-3.3837	-0.39598	0.1809	-2.5692	0.77605	-0.90462	-2.3724	0.68696	1.0899	1.0675	0.59597	-0.21379	-0.89656	0.031779	0.38964	-2.0582	-0.8143	0.986	-0.49768	0.84241	1.0272	-0.34648	-0.4758	-1.7459	-0.50779	-0.21738	1.1771	-0.30245	0.087058	-0.30575	-0.57598	0.31743	-0.017854	0.13757	0.21094
24.216	10.787	-3.5183	0.31756	5.1524	-2.2056	-2.0072	-5.0009	-1.0645	-2.7369	-1.207	5.4643	-8.1102	5.8442	2.5643	-0.61763	-0.84321	2.5046	-6.0033	3.4384	1.2369	1.4834	-1.9881	-0.0062901	1.4565	0.70261	0.34388	2.6658	-0.50798	-2.141	-0.48635	-0.31286	0.25934	-1.5474	-1.5923	-2.0488	1.3708	2.1399	-1.2174	-0.76118	-1.0895	-1.2076	1.917	0.57597	-0.074792	-0.41158	0.4091	0.16414	0.14969	0.088295
4.8237	-3.2395	1.291	0.14813	0.86577	0.2883	0.55542	1.5587	-0.61542	-0.29452	0.81585	-0.8299	-2.298	-1.4383	-0.90967	1.228	2.1931	-0.8007	-0.93797	0.9532	-0.57302	-1.5067	-0.13319	-0.76561	-1.117	0.12806	-0.022467	0.98738	-0.24617	-0.42878	0.4722	-1.2748	-0.12643	-0.96086	-1.2989	-0.2154	-1.1868	0.45899	-0.50848	0.079134	0.22994	-0.84915	0.68363	0.098865	0.49147	0.42117	-0.89239	0.056886	-0.0099451	-0.295
3.4772	-1.7185	1.7924	0.60403	0.58328	0.48086	0.57263	3.0203	-0.59871	-0.036134	1.1339	-0.44348	-0.4794	-1.43	-1.0851	1.0423	0.55803	0.79082	0.26767	0.72902	-2.4065	-0.73787	-0.060664	-0.64481	0.78797	0.0023031	0.14397	-0.18721	-1.5268	-0.92755	1.0253	-0.51349	0.2932	-0.1648	0.44101	0.78996	-0.015909	0.9748	0.27086	-0.17689	-0.42621	0.27253	0.22881	-0.088033	1.273	0.48407	-0.21473	-0.0059707	0.45511	-0.85434
2.4274	0.06024	1.909	0.74163	-0.19509	0.049478	-0.87186	1.2675	1.6994	0.95226	-1.4055	-0.9186	-1.3502	1.0366	0.78399	0.29153	-0.091421	1.0343	0.32615	0.5741	-1.1418	-2.0291	1.0772	-0.57789	-1.0929	-1.3137	1.1111	0.69508	-0.45265	1.1936	-0.69746	-0.27547	-0.6989	-0.32611	0.62399	-0.39813	0.53503	1.3186	-0.025489	-0.43856	-0.39117	0.38417	0.66166	1.0972	-0.043265	-0.60942	-0.58675	-0.20453	0.75329	-0.24484
-1.8221	0.041685	-0.32778	0.50482	-1.6877	0.33001	-0.21273	0.66564	-0.86685	-0.13955	-0.35036	-0.03678	-0.74916	-0.63054	-0.23297	-0.044906	-0.42023	-0.77492	-0.86205	0.084802	-0.17012	-0.73629	0.022323	0.75922	-0.13072	0.082893	-0.10525	-0.28642	-0.97118	-0.11202	0.075196	1.1384	0.36938	-0.07117	-1.2496	-1.0241	-0.30441	-0.34052	0.3266	-0.40556	0.15554	-0.31069	0.46202	0.64386	-0.18032	0.60505	-0.72926	-0.52554	-0.94517	-0.079866
0.71899	0.39794	2.2132	-0.49063	0.85938	0.20615	0.026751	1.8394	-0.76877	0.459	-1.3487	-0.54343	-1.5879	0.76034	0.99928	0.072368	0.063624	0.42435	0.13406	0.46856	0.18251	-0.18925	-0.26696	0.041895	-0.35768	-0.64976	-0.35304	-0.40858	0.28842	-0.33261	-0.51046	-0.21428	1.0144	0.21915	-0.45478	-0.23162	-0.76297	-1.0903	-0.1434	-0.051226	-1.9241	0.23171	-0.80881	-0.23591	-0.60418	0.23402	0.20183	0.50924	0.6899	-0.76712
0.73219	-0.45145	1.975	-1.1946	0.66422	-0.45399	0.2292	1.5271	-0.70174	0.69374	-0.9287	-0.17142	-0.58174	1.87	0.49016	0.67015	0.36885	-1.484	-0.37522	0.9255	0.75565	-0.1439	0.73021	1.1397	-0.11089	-1.1864	-0.81563	-0.95356	0.19803	0.18055	-0.72429	-0.1575	0.98371	0.58147	-0.42159	1.0924	-0.94557	0.13417	-0.18615	0.46184	-0.54069	-0.53744	0.4844	-1.4344	-0.23687	-0.28924	0.55449	1.116	0.76957	-0.13988
0.1024	-0.94572	2.1325	-1.6512	0.51762	0.71926	-0.3444	1.3795	-0.28118	2.3369	-1.1571	-1.6666	-0.58487	0.68641	1.3539	0.88921	1.2841	0.65919	0.5144	1.5315	0.35087	-0.78953	0.47841	-0.40608	-0.43655	-0.68835	-0.49764	0.70563	0.16242	-0.58081	0.81857	1.4434	-0.17439	0.12506	1.2904	-0.057817	0.066876	-0.4597	-0.25069	-0.18944	0.43603	0.062829	0.91966	-0.90128	1.0539	-0.8075	-0.069209	-0.20507	0.75113	0.11272
-5.1902	0.64079	0.74326	-0.73487	-1.2327	1.1331	0.19777	-0.21397	-1.6178	0.59582	-0.44396	0.36858	0.17106	0.26244	-0.026217	0.023589	-0.62008	-0.12984	0.15075	-0.0068006	-0.53669	-0.20098	-0.51042	-0.57979	-0.31923	-0.059007	-0.022945	0.5964	-0.007726	-0.41892	0.27337	-0.42415	0.063583	0.28992	0.33095	0.40969	-0.62019	0.19413	-0.062922	-0.015617	0.59817	-0.53728	0.43915	-0.24876	-0.31358	0.54916	-0.20854	-0.33404	-0.64632	0.23302
2.2008	-1.1052	0.042245	-0.26553	-2.0578	0.09276	1.2213	0.044098	0.2483	-0.077727	-0.55463	-0.4947	2.0629	1.5327	-1.5109	-0.3682	0.13581	1.4092	-0.98084	0.11421	0.059264	1.9144	0.81909	-0.5222	1.0285	0.11188	0.56267	-0.014169	-0.10457	0.63683	-0.10243	0.95255	0.04023	0.78872	-0.89648	0.29388	0.21436	0.28494	-0.39628	-1.3001	0.79225	0.92652	-0.41069	0.5393	-0.47497	-0.27885	0.32048	0.65755	-0.82179	-0.81761
2.4795	-0.66461	-0.75706	0.49855	-2.5841	0.3907	0.17234	0.74013	-0.56773	-2.4846	-0.85396	-0.40295	1.9064	1.3505	-1.9865	-0.83537	1.2054	0.011852	-1.0951	0.95864	-0.32937	0.42872	-0.63701	-1.2925	-0.69082	0.026349	1.0141	0.15467	-0.49866	0.52312	-1.0621	-1.2547	0.51061	-0.95642	0.77013	-0.31835	0.015454	-0.1293	0.76956	-0.42699	0.14627	1.1217	-0.67779	1.0666	0.0059402	-1.2351	-0.1331	0.056397	-0.37982	-0.70595
2.4597	1.0095	1.3196	0.49423	-1.4952	0.072624	0.0011561	1.1506	-0.64408	-0.29488	0.26724	1.33	1.5729	0.87376	-2.2028	-2.02	0.74795	0.72337	-0.88094	0.28594	0.72824	0.86701	-0.5572	-0.93814	0.38058	1.3931	0.39715	-0.15223	-0.36035	0.24648	-0.368	-0.68276	-0.060982	0.77666	0.23686	-0.4251	0.836	0.58298	-0.31301	-0.94861	0.18593	-0.65926	-0.18935	-0.095527	-0.070719	0.59042	0.8679	-0.26785	-0.63452	1.1585
-4.1006	0.67073	-0.053093	-0.37103	-2.2614	0.63989	0.3865	0.41552	-1.1727	0.36634	-0.3041	-0.32792	0.22958	-0.18484	-0.035497	0.082207	-0.52047	-0.28677	0.04077	0.24035	0.0063148	-0.23113	0.0082855	0.30117	0.12043	-0.15266	0.59905	0.46331	0.18144	-0.13704	0.037599	-0.19523	0.11336	0.27551	0.026551	-0.16858	-0.085867	0.19596	0.081805	-0.18483	-0.16925	0.31124	-0.040282	0.17319	-0.34739	-0.075321	0.082604	0.014641	-0.28603	-0.015686
-2.6975	-0.28924	1.5817	1.1294	-0.50524	1.6302	-0.77195	0.26757	0.80383	-0.69393	0.6293	-0.78962	-0.20405	-0.37444	1.1774	-0.23163	1.1442	-0.20419	0.16053	-0.73209	0.027329	0.42809	0.80725	-0.8308	0.069971	0.049832	-0.074606	-0.21339	0.35736	-0.552	-0.45222	0.20504	0.19656	-0.02167	0.4157	-0.09095	0.38769	0.068557	0.20309	-0.22921	0.0086919	-0.27917	0.10226	0.13705	-0.024189	-0.51699	-0.10752	0.3293	-0.018384	-0.74171
-5.7239	-0.0033892	1.1301	1.4278	-0.94939	1.9806	-0.14523	-0.39184	-1.2117	0.025434	1.164	-1.6716	-0.15045	-0.14985	-0.46785	0.61613	0.93426	0.68577	-0.21332	0.58277	-1.1893	0.072695	-0.089412	-0.9812	0.46392	-0.23154	-0.46862	0.53901	-0.093241	-0.37939	0.17072	-0.32288	-0.7516	0.43035	-0.18452	-0.097677	0.13363	-1.0499	-0.36542	-0.23026	0.16713	-0.72251	-0.072639	-0.025402	0.70037	0.069701	-0.46263	0.21319	0.084894	0.21419
5.6985	0.3732	-0.40115	8.9098	1.9304	4.8815	-1.3142	-1.3986	3.6922	-0.74911	-0.46228	-0.42481	-2.745	-0.29255	-0.10105	0.71819	0.076436	0.48408	-0.76731	-2.8571	1.9079	0.05183	3.3263	0.43507	0.52327	0.81473	-1.5167	2.0335	0.58626	-1.183	0.87862	-0.22137	-0.46216	-1.3857	1.5648	1.108	0.92414	0.48867	1.041	-0.72171	-0.44648	0.20244	-0.41309	0.44048	0.13981	0.067173	0.17887	0.58599	-0.18099	-0.40784
-2.751	0.48144	-0.1394	1.3514	-1.4788	1.6982	0.16801	0.2281	-2.1344	-0.25334	-0.34564	0.57638	0.79567	-0.64295	0.49658	1.2572	-0.052296	0.66596	0.063013	-1.1497	0.42963	-0.85835	1.0164	0.54823	0.52879	0.45308	0.77151	0.90938	0.66417	-0.33519	0.17146	-0.29266	0.23744	-0.34279	0.78548	-0.19519	-0.29017	0.6613	-0.59293	-0.59341	0.14862	-0.22786	1.0568	0.031412	-0.53794	0.068276	0.2045	-0.88132	-0.3727	-0.0020293
4.0092	-5.6602	0.18322	-2.1322	0.1687	0.27598	2.9198	-0.17259	2.0048	2.3763	1.5382	0.59693	1.0742	0.57879	1.1978	-0.12155	-1.9866	-0.96228	-1.2819	-1.0735	-1.4232	-1.0344	-1.5097	0.30156	0.116	1.2754	0.19516	1.1174	-0.092143	-0.032503	0.51662	-1.371	0.32049	-1.0049	-0.36904	-0.046043	0.1829	-0.73509	-0.25683	0.47879	0.90762	-0.15397	-0.10183	0.68857	0.53856	0.28613	0.12181	-1.573	-0.43505	-0.54163
3.8594	-5.482	-0.38916	-1.4678	-0.37609	-0.21537	2.7062	0.13451	1.6932	3.7694	1.6722	0.81979	1.382	1.7507	2.0001	-1.0777	-2.1887	-1.6409	-1.016	0.26539	-0.63178	-1.7645	0.6257	1.2675	0.74334	0.40118	-0.52541	0.88496	-0.15316	0.94688	0.42724	-1.2295	-0.57211	0.24485	-0.11474	1.0993	-0.31814	0.1476	-0.35079	-0.05136	-0.69305	0.19349	-0.34431	0.19135	0.12131	1.2881	0.73829	0.16668	-1.0197	-0.059375
0.014893	0.33381	2.1677	-1.4623	0.46992	0.17587	0.49766	0.309	-0.42945	1.3053	0.72388	-0.04277	-0.33709	0.56385	0.44926	0.11737	0.088844	-2.4198	0.9798	1.0637	0.22829	0.070759	0.27094	1.4001	2.2999	0.96723	0.85021	-0.70851	-0.63743	0.5028	0.72009	0.37658	0.058228	0.044359	-0.54232	0.52883	-0.50106	0.2958	-1.0729	0.33575	-0.81677	-0.47588	-0.14738	1.2502	0.63603	0.63352	0.80328	-0.10857	0.37132	-0.27272
-5.2675	0.92602	1.0764	-0.37379	-1.7142	0.63361	0.36364	-0.56937	-0.7047	-0.036086	-0.31231	0.112	-0.12488	0.27903	0.83234	-0.14411	-0.71856	-0.35377	-0.11201	-0.18305	-0.42085	-0.20398	0.096738	0.074471	0.036121	0.32075	-0.25858	-0.043257	-0.47039	0.17581	-0.01037	-0.05902	0.2341	0.26637	-0.15835	0.038326	-0.13423	0.23311	-0.041903	-0.20367	4.16e-006	0.041789	-0.15945	0.50691	0.11877	-0.19805	-0.1967	-0.13651	-0.44415	-0.082661
2.8703	-4.636	-0.39597	-2.7524	-1.2441	0.64473	0.33984	0.10427	0.65618	0.037815	-2.2428	-0.56109	-0.038823	-0.23813	0.38931	1.0481	0.99944	-1.8334	0.54986	0.25693	-0.62472	1.9118	1.4378	-0.9719	1.0091	-0.17023	0.47098	-0.13676	-1.7869	-0.90922	1.4916	2.9939	0.19149	-1.5166	-0.46069	0.92939	0.029098	-0.89777	-1.7453	0.4341	-0.20034	0.31774	0.38438	0.16104	0.28373	-0.026994	-0.88799	-1.0806	1.054	0.12976
1.664	-2.8037	0.13504	-1.8893	-1.3041	1.1886	-1.1151	1.1573	0.41053	0.18039	-0.76647	-0.28745	-0.41176	-0.42608	1.2278	1.1865	0.51849	0.97355	0.36409	0.8153	-0.32782	-0.008994	-0.3978	0.71417	0.19028	-0.14529	-0.51057	-0.56766	0.79495	-0.016295	0.27628	0.98148	-0.66616	-2.0727	0.56824	0.10594	-0.65899	0.24773	0.62252	0.00086351	-0.64208	0.071809	0.89227	-0.53332	0.13673	0.43359	-0.47494	0.39957	0.14256	0.1066
1.9275	-1.6435	0.90104	-1.4648	-0.17208	1.4426	-0.69711	-0.34804	0.98225	0.48692	1.0353	0.38245	-1.8312	-0.7673	-0.072454	0.39483	0.20817	0.91519	-0.74032	0.29218	-0.15445	-1.2411	0.029583	0.047007	0.9174	-0.26937	-0.47081	0.52796	-0.18952	-0.016107	-0.82113	1.3517	-0.87199	-0.99577	0.43605	-1.1512	0.25284	1.2851	0.20256	-0.50489	-0.6554	-0.49205	-0.45198	-0.74066	0.27925	1.6869	0.25991	0.71638	-0.79835	-0.46005
-4.5259	-1.2663	-0.50291	-1.2674	-2.0783	1.4914	-0.31944	-0.064085	-1.1144	0.0278	-0.29249	0.12802	-0.048913	-0.33851	-0.29315	-0.12918	-0.52	-0.20587	-0.12396	-0.30334	-0.25383	-0.48414	0.10037	-0.11652	0.58054	0.082542	-0.069191	0.088038	-0.57413	-0.24196	0.079854	-0.11272	-0.13347	-0.1265	-0.60817	-0.23727	0.012321	0.30648	-0.052322	-0.23011	0.28438	-0.12738	-0.21522	0.29921	-0.43464	0.17641	0.21304	-0.4829	-0.57439	-0.024422
0.3082	1.1468	0.5219	-0.052007	-2.3263	0.66265	-0.09201	0.28278	0.68665	0.58421	-1.1103	-0.40707	-0.067238	-0.27302	1.1212	1.0813	0.6025	0.74607	0.12697	0.007285	-0.067128	-1.397	0.71945	-0.76473	1.2039	-0.71327	-0.092696	-0.2987	0.99969	1.1277	0.31482	0.40584	-0.20821	-0.32214	0.54862	-0.18849	0.6833	0.24866	1.0006	0.6445	-0.95382	0.15199	-0.10952	-0.54331	-0.29194	-0.2126	-0.5894	0.090163	0.18177	0.82866
0.97988	0.27932	-0.76631	-0.17679	-2.6022	0.7237	-0.20625	0.90728	0.13553	-0.81248	-0.7913	-1.201	-0.2766	0.12873	0.3212	-0.04965	0.37701	-0.34074	0.50842	0.71757	0.13638	-0.33962	0.9236	-0.75458	0.64276	0.16571	-0.2841	0.38282	0.28437	-0.63952	-0.56956	-0.20383	-0.34158	-1.0478	-1.0596	-0.78269	0.015027	-0.46121	0.28558	0.205	0.29402	-0.57204	-0.48669	0.060689	0.79716	0.4338	-0.087978	-0.70272	-0.16771	0.16823
0.13054	0.80056	0.74266	-0.57464	-2.0178	0.95279	-0.92805	0.67426	0.46411	0.77895	-0.40439	1.0368	-0.48287	-0.12126	-0.49785	-0.30847	-0.28115	0.75366	0.064195	-0.70035	1.2856	-0.3308	-0.23571	-1.0759	-0.42048	0.12675	0.14951	0.76212	0.53809	-0.45011	-0.11686	-0.53383	-0.28653	-0.51882	-0.52408	0.8746	0.0027201	-0.030722	-0.19616	1.5681	0.11191	-0.89335	1.324	-0.55357	-0.22529	-0.62548	-0.2489	0.038814	0.19904	0.038243
-6.1458	0.14398	0.096117	-0.16692	-2.301	1.0503	-0.16048	-0.085877	-0.92809	-0.49326	-0.70444	0.035717	-0.54655	0.064491	0.28302	0.089923	-0.48686	-0.21304	0.10479	-0.32934	0.16854	-0.03823	0.18917	0.66835	0.26882	1.1214	0.462	0.38269	-0.16931	0.43839	0.18808	-0.13451	0.29619	0.17887	-0.0019021	-0.059791	0.43414	0.36165	0.12596	-0.020684	0.22064	0.63635	0.40209	0.007959	-0.11235	0.03287	0.027495	-0.062632	0.21819	0.050962
-9.4907	0.42207	-1.4332	0.18056	1.9381	-1.3839	-0.45268	-0.43294	0.3188	0.24684	0.51624	0.067011	0.20387	-0.72881	0.15535	0.041709	0.30259	-0.13465	-0.15013	0.92561	-0.78392	0.28209	-0.35369	0.12055	-0.17134	0.55712	0.44092	0.06073	-0.17138	0.28532	-0.26195	-0.055839	-0.64033	-0.01325	0.3347	-0.039272	0.16692	-0.62025	0.26904	-0.28849	0.071372	-0.075449	-0.16996	0.22801	0.1218	-0.0055765	-0.10368	-0.18553	-0.036239	-0.15586
-9.6763	0.35091	-1.3625	0.26326	1.8779	-1.3498	-0.58003	-0.28658	0.41629	0.28772	0.37693	-0.45297	-0.14719	-0.42232	-0.11294	0.54826	0.36563	0.3773	0.12157	0.28159	-0.47022	0.32307	0.057539	0.0083715	0.015796	0.57498	0.063039	0.5287	-0.15234	0.17135	-0.12266	0.011391	-0.52337	-0.019718	0.19523	-0.1171	0.28589	-0.44268	0.10488	-0.16364	-0.069117	0.059281	0.0023248	0.087466	0.17649	0.035943	0.040422	0.01919	-0.11289	-0.033156
-9.5735	0.18372	-1.2239	0.48222	1.5383	-1.6445	-0.48243	-0.038112	0.93237	-0.22746	0.29194	-0.13265	-0.24664	-0.0094998	-0.11441	0.63961	0.36904	0.50464	0.062158	-0.66203	0.19403	0.19326	0.74963	0.38524	0.14031	0.89024	-0.033298	0.71554	0.066302	0.10143	0.011584	0.0039134	-0.05342	-0.23773	0.19928	-0.14331	0.50491	-0.21399	0.25696	0.15178	-0.20669	0.40077	0.24315	-0.1812	0.23021	-0.026799	0.14852	-0.051192	0.11261	0.084697
-9.7509	0.28881	-0.68549	0.18419	0.57371	-0.87589	-0.40885	-0.11447	0.2987	-0.32364	-0.0043104	0.29303	0.041274	-0.21372	0.0085421	0.15031	0.15374	0.0013455	-0.11302	-0.090007	0.1109	0.064179	0.44103	0.58044	0.24121	0.28005	0.073717	0.15566	0.26017	0.019445	-0.098823	-0.1067	0.12619	-0.092491	0.17689	0.022061	0.075932	0.17467	0.064691	0.013538	0.19284	0.13752	0.12143	-0.034611	-0.029232	-0.13373	0.049961	0.072126	0.14029	0.079816
3.0746	0.5526	2.7327	0.48054	-0.12456	-0.24632	2.7326	-0.91629	0.23474	0.20423	-1.2041	-0.8605	0.59495	-0.46965	-0.46205	2.4069	0.34707	-0.15467	0.57247	0.38139	0.091699	0.2614	0.044676	-0.11266	0.8937	-0.32001	0.26057	-1.1334	0.85168	0.13763	0.14515	-0.40295	-0.97815	-0.30417	0.034462	-1.1952	0.67508	-0.27882	1.2949	0.25209	-0.39186	0.94782	0.036908	-0.020746	0.030975	-0.39107	-0.3684	-0.21081	-1.018	0.33579
4.5002	0.51599	1.4438	0.40749	-0.9679	-0.024683	1.2959	-0.9743	1.1589	1.669	-0.024971	-0.18252	0.59423	0.49804	-1.0604	1.2435	-0.43313	0.82189	0.62223	-1.0566	0.39001	-0.22615	-0.91221	1.0491	1.4221	-2.039	1.7192	-0.0017742	0.35437	0.36815	-0.32785	0.73744	0.090582	-0.18108	0.72003	-0.059425	0.61164	-1.4061	0.40843	-0.32428	0.17214	0.38145	0.54204	0.30166	-0.49919	-0.61197	0.038091	0.39237	0.1845	-0.84609
14.86	2.3894	-4.5886	2.4241	-0.38769	1.8369	0.24085	2.0928	1.1785	-2.6462	2.0951	0.95737	0.14017	-1.2832	-0.51702	2.725	-1.0594	2.8968	0.104	2.1765	2.0498	1.6496	-3.4419	0.10157	-1.1081	-2.7626	0.80582	0.72702	-3.4446	0.89893	-1.0483	0.16016	-1.6088	0.49302	0.0017058	0.9364	0.17913	2.7965	-0.50955	0.52421	0.32848	1.2493	-1.6168	-0.59191	1.368	-0.14341	1.177	-0.46925	0.79796	1.4745
3.9483	-1.7584	1.5592	-0.25457	-0.055111	0.43291	0.34632	-2.338	0.27817	-2.3744	-1.0899	0.45513	0.93221	-1.6749	-0.11012	-0.39368	1.671	-0.74765	0.42741	-2.5332	-1.0248	-0.57237	-0.17645	0.27273	0.25855	-0.72911	-0.40479	0.43139	0.66071	-0.70403	-1.1434	-0.57467	1.5589	-0.45727	0.46112	-0.17698	-0.47831	0.58428	0.58815	1.3874	0.21369	-0.24404	0.34507	0.82889	0.72975	-1.0377	-1.2015	-1.3035	0.4686	-1.0177
1.0121	-1.8396	0.88558	-2.8952	-0.39588	0.56937	0.42733	-1.6797	0.19783	-2.965	-0.93399	0.30268	1.0884	0.699	-0.68041	-0.85678	-0.13798	0.30239	-0.017904	-1.0381	-0.61569	0.47426	2.0307	-1.6491	-0.1308	-0.44754	0.57009	0.053119	0.3561	-1.193	-0.26061	0.35259	-1.1511	1.1394	-0.6028	0.79683	-1.2692	0.34013	-0.62981	0.6599	-0.13843	0.9649	-0.35369	-0.62593	0.10751	0.13945	-0.88976	0.37669	1.4086	-0.97863
2.8108	-1.2333	-0.096849	-3.1355	-0.41668	0.70971	0.35095	-2.8681	1.142	-2.8883	0.48895	-0.50045	0.46018	0.52274	0.25579	-0.66306	-0.87847	1.099	-0.89664	-1.4405	-0.19411	0.12724	1.9948	-0.30306	-0.61293	-1.4998	0.097258	-0.48733	-0.4212	-0.079131	0.30245	0.63114	0.029632	-0.44485	-0.76945	0.50561	-0.50946	-0.99464	-0.12134	-0.063777	0.5077	-0.41962	-0.37582	0.78435	0.10717	1.1164	-0.054164	0.10236	0.43673	-0.064691
-5.7072	-0.21387	0.89045	-0.85345	-1.3918	0.85966	-0.58685	-0.56956	-1.5132	0.54979	-0.30949	0.10631	-0.34983	0.024126	0.24842	-0.050079	-0.65084	-0.15722	-0.31637	-0.22309	-0.073246	0.1843	-0.37171	0.72026	0.15382	0.45914	0.025517	0.32057	0.17915	0.059936	0.18401	-0.27676	0.32076	0.13563	-0.045893	-0.29114	-0.15158	0.6173	-0.1208	0.32188	0.29555	-0.13365	0.055784	0.16001	0.010296	0.17297	0.10224	-0.12202	-0.2149	0.20131
10.033	-5.1063	-3.1899	-1.4901	-0.87388	-0.52569	-1.5727	-0.40287	0.68619	-2.2042	0.8928	-2.8428	0.12521	0.071307	-0.53649	0.1227	2.1711	0.34534	0.15297	-0.49386	-1.1825	-1.7738	-0.99394	1.7438	0.64477	-0.22571	-0.91026	-1.0686	0.98184	-1.9803	-0.57862	-3.3945	-0.006252	-0.19771	-0.26764	-1.1448	-0.67786	-0.44316	0.63345	1.4391	0.15298	0.15264	-1.8735	-0.30821	0.034817	-0.22098	2.3326	0.19511	0.74378	-0.35786
7.5012	-2.8835	0.19392	-0.51791	0.66459	-1.2512	1.1021	-6.1033	-1.5614	-2.0048	-0.10433	-0.81194	0.40033	1.053	0.0087761	-0.46245	1.6698	0.16508	0.84472	-2.0437	0.29897	0.16258	-0.17155	-0.1317	0.93647	-0.52087	-0.12813	0.16267	-0.54646	-0.8956	-0.85511	-3.4834	0.83461	-0.081678	0.98076	-0.3074	0.51575	-0.96523	2.4077	-0.96563	0.55026	-0.49205	0.36888	-0.71951	0.27143	1.0079	0.19935	0.65201	-0.21096	0.44329
6.0005	-5.8998	-2.3575	-1.4152	-0.28117	0.22248	-0.64332	-1.7482	-0.098875	-2.8604	-0.19546	-0.94837	0.069792	0.34696	-0.62801	-0.31334	1.3831	-0.98773	1.196	0.68694	0.078929	-0.026782	0.61714	-0.30013	1.5102	-0.16825	0.33906	-0.51527	-2.2613	-0.50366	-0.18309	-0.70448	0.55791	-1.498	-0.38548	-0.34962	-1.1072	1.0622	0.1995	-0.58164	0.25077	0.53626	0.44952	0.72046	0.029888	-1.2387	-1.449	0.9309	-0.26505	-0.21216
-4.0576	0.64909	0.06266	0.88619	-1.5412	0.37233	-1.029	-0.83811	-1.2713	-0.47452	0.084538	0.094015	-0.058808	0.070155	0.17289	0.33107	-0.73513	-0.048465	-0.29734	-0.33229	0.64296	0.25141	-0.21342	0.51466	-0.35641	0.058924	0.47718	0.11391	0.0017403	0.2136	0.046412	0.23817	0.42325	0.31551	0.10004	-0.3279	0.00046025	0.042384	0.019131	0.1103	0.18468	0.362	0.25997	0.033778	-0.26976	-0.1904	0.087946	0.35811	-0.093449	-0.095911
-1.3432	-0.26355	2.7333	-1.5811	0.71637	0.56326	-1.3268	0.90138	0.32409	-0.055087	1.1377	-0.78238	-1.6292	0.24504	0.4961	0.73194	-1.0603	0.50515	-0.098904	0.034947	-2.1994	0.18315	0.53447	0.60346	-0.16723	-0.85056	0.89383	0.17561	0.75738	0.114	-0.66207	-0.74894	0.00061425	1.0223	0.21542	-0.14996	-0.44638	-0.56532	0.2641	0.52212	-0.56157	0.11376	0.29877	-0.23294	0.12915	-0.61709	0.30105	0.70794	-0.50537	-0.3164
-0.17566	-0.18714	3.5458	1.1234	1.0975	-0.17541	-1.2126	0.57765	0.0069284	-0.30746	0.86325	-0.12893	-1.5867	0.80783	0.83798	-0.50385	-1.2881	1.1986	0.29507	0.47721	-2.1807	0.76409	0.43755	-0.19452	0.62708	-0.61162	-0.11025	0.57429	0.24518	0.023664	0.3877	0.082723	0.022869	0.50695	0.6208	0.44478	-0.13033	-1.0114	-0.12338	0.91274	-0.0063558	0.31083	0.68906	0.60395	0.91333	-0.43404	0.23726	-0.17053	-0.78345	0.35402
0.13573	-1.2844	1.824	0.62434	0.34878	0.41252	-0.72677	0.022909	0.69592	-1.007	0.82442	-0.20641	-0.8649	-0.039093	0.46005	-0.43002	-2.0327	1.4163	-0.84887	-0.14929	-1.5938	0.85873	0.41734	-0.11448	0.63787	-0.39508	-0.38304	-0.050005	0.35494	-0.79201	1.2786	-0.038994	-0.44628	-0.010802	-0.54386	-0.12294	0.11523	-0.56109	0.25643	0.58906	0.099962	0.31841	-0.0030214	0.06885	0.58064	-0.70573	-0.44038	0.22338	-0.51699	-0.69958
-6.0614	-0.53923	0.52989	-0.1127	-1.4552	0.86706	-0.57656	-0.28702	-1.287	-0.21881	-0.23417	-0.28315	0.025705	0.2673	0.49523	-0.17572	-0.59567	-0.35293	0.050303	0.18924	-0.28432	-0.020088	-0.53493	0.28237	-0.25039	-0.084482	-0.18792	-0.15306	-0.062704	-0.27579	0.16476	-0.0075777	-0.11134	0.38234	-0.27155	0.1353	-0.35122	0.27042	-0.2135	0.014982	-0.041424	-0.13451	-0.14329	0.23215	-0.037248	-0.13205	-0.15775	0.034722	-0.06686	-0.16914
2.7568	-0.2971	1.1406	0.76804	-0.23663	-0.93471	1.9872	2.3155	-1.6501	0.11321	-0.047223	0.064558	-0.38829	-1.8273	-0.24607	-0.0316	-1.0726	0.79769	0.96491	-0.77337	1.7087	-0.40387	0.44654	-0.19793	0.99109	-0.29181	0.19969	0.2989	0.057025	0.16693	0.38642	0.52972	0.3048	0.57362	0.25242	8.6603e-009	0.66948	0.75151	0.92969	0.35464	-1.0507	0.86009	-0.31902	-0.30017	0.24831	1.247	-0.22826	-0.022706	1.1157	-0.31252
5.5366	1.2294	1.9253	1.3847	-0.1833	-0.53683	1.5043	0.8615	0.19408	0.58063	0.307	1.7079	-0.45784	-1.5996	-1.8262	-0.34209	0.47087	-0.66305	1.7246	-0.27318	1.0505	-1.3435	-0.3644	0.64722	-0.77839	-0.24655	0.1277	-0.77144	0.094055	-2.2251	-1.0778	0.57203	1.5163	1.0753	-0.20052	1.0831	-0.99011	0.039109	-0.44585	1.0908	-0.19029	0.81016	-0.26287	0.30282	0.21397	0.40568	-0.97175	-0.73444	0.16715	0.10015
5.1867	-0.24498	1.0243	1.0844	-0.64369	-0.67057	1.3407	2.5925	-0.85575	-0.29598	-0.10695	1.2334	0.83817	-0.42196	-1.6251	-1.3612	-0.82279	-0.5792	1.278	0.82785	1.8775	-0.65183	-0.3549	-0.68757	0.30041	-1.2271	0.63799	0.39364	1.5283	-0.65394	0.37159	0.25244	-0.78483	0.54237	-0.257	-1.3024	3.1328	0.16759	0.76833	0.59414	0.088232	-0.28689	-0.36834	-0.66037	-0.21808	-0.34245	-0.10261	-1.4143	-0.39728	-0.36731
2.4488	0.024262	-0.54992	2.1465	-1.713	-0.99338	1.2688	0.42505	-1.1815	-0.17861	0.72411	-0.40062	-0.30197	-0.78749	0.38939	-0.49633	-0.53794	-1.0454	-0.48324	-0.59252	0.032348	0.51517	0.037933	-1.4407	-0.28457	0.68042	1.2661	0.21211	0.040104	1.0801	0.35512	1.1461	0.20824	-0.40175	1.4871	0.36221	0.12314	1.2009	0.054903	0.39281	-0.064988	-0.8867	-0.61407	0.077864	-0.59866	0.53816	-0.16552	0.35098	-0.21497	0.9021
-9.5404	0.071309	-1.4469	0.19414	2.52	-0.74887	-0.1121	0.10003	0.45787	0.58664	-0.72368	0.16477	0.59025	0.55258	-0.49275	-0.66906	0.087276	0.10085	-0.068768	0.0016013	0.066532	-0.23756	-0.81114	-1.1723	-0.29803	-1.2415	-0.11125	-0.62821	-0.044181	-0.069152	0.3712	0.069401	0.19372	0.22423	-0.30076	0.003353	-0.38816	0.2281	-0.19224	0.18987	-0.13204	-0.27318	-0.26674	-0.13159	-0.071351	0.16401	0.013251	0.1159	0.002261	-0.070073
-9.4601	0.17399	-1.4655	0.25054	2.2513	-1.1008	-0.23486	0.068006	0.69258	0.51531	-0.38287	-0.05355	0.27673	0.53918	-0.21855	-0.47636	0.13361	0.12296	-0.031668	-0.053921	-0.047955	-0.16811	-0.57612	-0.87538	-0.32508	-0.73972	-0.15809	-0.24265	-0.18392	-0.044209	0.41044	0.22778	0.045448	0.25998	-0.32208	-0.039919	-0.24981	-0.0047374	-0.17603	0.19415	-0.31092	-0.16117	-0.11622	-0.017236	0.072882	0.13284	-0.010247	0.12754	-0.083582	-0.16775
-9.532	0.19765	-1.4558	-0.021931	1.9255	-1.5151	-0.38657	0.20444	0.6303	0.34202	-0.30627	-0.15846	0.074244	0.40377	-0.22152	-0.31795	0.02202	0.11823	0.20654	0.084724	-0.03324	-0.061609	-0.48707	-0.75168	-0.34672	-0.65085	-0.097373	-0.19371	-0.36467	-0.082423	0.16944	0.21048	-0.1333	0.17875	-0.33259	-0.13811	-0.23639	-0.17665	-0.22351	0.11429	-0.21905	-0.12979	-0.16184	-0.015799	0.078186	0.20602	0.042434	0.022078	0.046862	-0.13001
-9.6865	0.37965	-0.93769	0.053065	1.1318	-0.60328	-0.24876	-0.1143	0.080668	0.27755	-0.22567	-0.034922	0.0859	0.19591	0.10351	-0.58088	-0.13456	-0.26388	-0.083011	0.40923	-0.52102	-0.087303	-0.80097	-0.56795	-0.36329	-0.54388	0.013135	-0.39543	-0.25979	-0.10862	0.082925	0.11392	-0.15498	0.3377	-0.25102	-0.1419	-0.23628	-0.20424	-0.17824	0.01992	0.027568	-0.182	-0.22984	0.036757	-0.094227	-0.078449	-0.013098	0.15556	0.096275	-0.24096
5.9571	-2.1544	0.59221	-4.5117	1.3199	0.86359	2.4826	-2.6963	1.362	-0.84807	1.4316	0.76113	-1.6515	-1.9643	0.92232	-1.7397	0.067816	1.0443	-0.65664	-0.47467	3.2732	-1.4091	2.3413	-0.46469	-0.052493	-0.21898	0.29388	-0.22807	0.30251	-0.84125	-0.63212	-0.86719	0.42757	0.75983	-0.58421	-0.01181	-0.12426	0.68738	-1.1852	1.3051	1.4735	-0.073784	0.46179	1.8992	-1.254	-0.027889	-0.19671	0.27279	0.45348	0.27472
3.3469	-3.0062	1.31	-3.0111	0.17485	0.85278	1.7667	-1.1216	-0.35507	-0.8283	-0.65485	0.65295	-0.34447	-1.0495	-0.57947	-0.85083	1.2834	0.73207	-0.95991	-0.12745	2.5546	-0.93153	-0.23625	-0.15686	2.4654	-0.44665	-1.1753	-1.5069	-1.5137	-0.89176	-0.87611	0.84397	1.1415	-0.27706	0.63257	-1.3553	0.06988	-0.86789	0.9341	-0.22324	-0.0015096	-0.47409	-0.079055	0.0093175	-1.1874	0.1969	-0.22387	-0.49014	-1.1622	0.088114
11.7	10.399	-3.8065	-5.105	0.83685	1.1364	0.31896	-2.6299	-0.83312	-0.10508	5.5448	-0.63175	1.7398	0.33272	0.28363	2.5934	0.70654	1.5542	-0.54639	1.3767	0.58262	-1.4681	0.088874	-0.057226	-0.40971	-1.2456	-2.2804	-2.1108	-1.7919	0.30776	1.216	1.6444	1.1159	0.66559	2.3357	-0.94711	-0.158	-0.84849	0.47936	0.16903	0.39927	-1.8586	0.60286	-0.68613	-0.21283	-0.63957	0.51691	-1.2657	0.23494	-0.38947
1.2193	8.8953	-3.4555	-4.0085	-1.8493	1.1333	-0.10536	-1.0847	-1.7354	0.17035	1.5057	0.61623	1.0439	0.23394	0.35425	1.4244	-0.36997	0.23198	-0.37374	-0.15572	0.23516	0.45075	-0.27395	-0.71697	0.28155	-1.2551	0.31185	-0.036735	0.13721	0.27485	0.2806	0.38015	1.0983	0.89756	-0.20946	0.42995	-0.15978	0.90782	-0.63271	-0.24872	0.36438	0.18092	0.8335	-0.75192	-0.40206	-0.43736	0.34846	-0.277	0.4999	0.12352
7.5243	-2.0139	1.8962	-3.326	-0.18492	0.67262	-0.7401	0.57626	2.3692	2.72	-1.4309	1.1839	-2.437	-0.10721	-0.095466	1.453	2.4849	2.2703	0.73913	-0.42887	-0.11598	0.41011	-0.84195	0.44996	1.8908	0.061821	-0.8115	-1.5892	1.6284	-0.10319	2.6875	1.2102	-0.66095	-1.1795	-0.63977	-0.37816	-1.1533	-1.6785	-0.061562	0.051006	-0.7312	0.89308	1.6898	0.82481	-0.31417	0.63487	0.37812	-1.3385	-0.6856	-0.48661
5.7978	0.67119	1.5863	-2.1688	-0.060033	0.68261	-0.35975	-0.61509	3.0735	0.89531	-0.87351	-0.39751	-1.6282	-1.3513	0.98027	1.165	0.87839	-0.53702	-0.52282	-0.035551	1.9369	-1.2273	0.20993	1.0685	-0.86814	-0.8735	0.99966	0.9766	2.2559	-0.053421	1.0452	-1.9005	-1.467	1.7338	-0.86403	-0.712	-2.1931	-0.57858	0.34206	0.48288	-0.8929	-0.069467	-0.29633	-1.2502	-1.8252	-0.94571	0.40089	0.3731	0.15526	0.23202
12.064	3.0047	-1.0076	0.47829	0.35292	-1.1446	-0.24657	-1.771	3.2648	4.0951	0.4992	-1.4252	-0.056995	0.24025	0.29789	1.7076	-2.2413	-1.4604	-0.36711	-0.052252	-1.2557	2.6907	0.18504	-1.9501	1.9519	-1.1967	-1.8224	0.51763	2.2879	-0.27331	3.2868	-2.3281	1.8873	0.45446	0.67574	0.52685	2.0822	-0.56098	-2.127	1.6476	-1.0249	-0.016559	-0.82204	-0.25821	-1.0374	-0.43153	-0.41659	-0.51433	0.21246	-1.111
3.5129	3.6499	-3.4343	0.81119	-1.6472	-0.042674	0.18615	-0.9481	-0.11698	-0.13788	0.84243	0.55895	-0.53062	-0.297	1.3202	-0.514	-0.50417	-0.33774	-0.015299	0.31013	0.081417	0.29306	-0.64966	0.13821	-0.18091	-1.4618	-0.86334	-0.00039172	0.5212	-0.59704	0.90144	-0.0065907	0.84682	-0.24179	0.84988	-0.52517	0.029264	-0.023724	-1.2593	-0.48893	-1.0839	0.14729	0.20583	-0.088752	-0.19208	-0.9349	-0.18564	0.40428	0.11018	-0.18364
0.2666	0.2017	1.4436	-1.1922	-0.52903	0.69074	-0.099639	1.0663	-0.32382	0.55013	0.016079	-0.94145	-0.26878	-0.046636	1.185	0.58894	0.85739	1.0392	-1.3444	0.4248	0.19976	0.25205	1.5428	0.12176	0.69732	-0.55661	-0.12201	-0.94611	-0.2947	0.52458	-0.37293	0.016788	0.1685	-0.054375	-0.58126	0.1727	-0.20214	-0.46044	-0.10605	-0.58117	0.52272	0.71043	0.37237	0.55775	0.14885	-0.34288	0.18491	0.39656	-0.74815	0.24606
0.22474	1.0903	1.3397	-0.65551	-0.65916	0.6884	-0.36378	0.74511	-0.79237	-1.0036	-0.2964	1.041	-0.50202	0.88761	-0.63195	-0.19235	0.7131	0.83898	-0.10034	-0.75729	-0.72421	0.63817	0.044496	0.44248	0.87777	-0.23096	-0.87455	-0.73722	0.14255	0.70115	-0.92657	-0.34127	0.15903	0.11188	-0.87063	0.53105	-0.64575	-0.013979	-0.27322	0.0095826	1.3187	-0.26755	0.052267	1.1354	0.62424	-0.15979	1.3038	0.20327	-0.57426	-1.0563
0.088893	-0.38646	1.2731	0.031735	-0.3885	0.83574	-0.19722	1.3231	-0.88975	-0.54924	-0.726	-0.11358	0.2611	0.37123	2.1973	1.7819	0.42192	0.7342	0.7469	0.58512	-0.24222	2.1294	0.62574	0.14183	0.53827	-0.6718	-0.075861	-0.97658	-0.26359	0.14615	-1.1414	0.29815	-0.64689	0.14345	0.51911	-0.07621	0.12019	0.74432	0.35699	1.129	0.66482	-0.94857	0.70254	0.69996	-0.31949	-0.44753	-0.2891	-0.24308	0.13449	0.98751
0.77614	0.81284	2.6196	-1.6166	-0.62199	0.87291	0.1486	-0.15245	1.4384	-1.2359	-1.7551	0.99558	0.016528	-0.19457	-0.81985	0.016664	-0.85738	0.079757	-1.3928	-0.68441	-0.92144	-1.5587	1.1706	-1.534	0.52044	-0.90628	-0.17325	-0.52193	-0.63326	0.67199	-0.27224	0.6917	-0.49615	-0.76008	1.0375	0.21059	-0.70952	0.9099	0.92965	0.2946	-1.288	0.64057	0.49068	-0.082095	0.53593	0.26243	-0.99483	0.0758	1.5143	-0.92404
0.89794	-0.69655	2.0126	-1.1538	-0.62004	1.4269	-0.48669	0.65463	2.8639	-1.3062	-0.55316	0.38217	-0.46403	-1.1833	0.71376	-0.50885	-1.3062	-0.34471	-0.36974	0.081846	-0.22591	-0.018471	0.093705	-0.72221	-0.051618	-1.086	1.008	0.22031	0.55293	0.44383	0.84494	0.25661	0.1726	-0.40065	-1.1265	0.10255	0.53206	-0.23247	-0.54964	-0.0082104	-0.022447	0.87062	0.67865	-0.36927	-0.1121	0.95784	0.80236	0.70773	0.65451	-0.25144
0.44951	0.22972	2.9907	-1.575	-0.39521	1.0999	-0.14924	0.016499	2.5153	0.29977	-0.01072	0.91117	-0.024821	-1.1983	0.89183	-0.42134	-0.75122	0.66988	-0.12102	-0.95872	-0.56356	0.81176	-0.37616	0.16491	-0.57916	-0.85417	-0.15936	-0.12916	1.692	0.17266	0.9705	0.2719	0.50534	0.52808	-0.49006	-1.3696	0.57935	0.46307	-0.013892	-0.32306	-0.19922	0.12449	0.33112	-0.19668	-0.38395	0.90077	0.46531	0.89611	0.13498	0.34362
-5.3707	-0.062459	0.10641	0.0068419	-1.9937	1.0615	-0.60742	-0.11272	-0.53853	-0.15819	-0.35636	0.25399	-0.52084	0.28249	0.5356	-0.5385	-0.42268	-0.41407	-0.0023325	0.025211	-0.21782	0.028977	-0.082626	0.31921	0.048168	-0.012129	-0.32597	0.13794	-0.18113	-0.51967	0.085766	-0.32788	0.028718	-0.078883	0.6151	-0.083245	0.23047	0.092103	-0.32546	-0.28273	0.20407	-0.16028	-0.0050897	-0.10599	0.057967	-0.11119	-0.016494	-0.074716	0.066758	-0.068412
-9.5705	0.12228	-1.1018	0.11672	1.5815	-1.644	-0.6043	-0.060839	0.8502	-0.2741	-0.02029	0.15436	0.51269	0.034405	-0.29602	-0.18633	0.62826	0.5536	-0.30389	-0.049333	-0.033356	0.12197	0.050015	-0.056877	0.14547	-0.21107	0.11306	0.2117	0.15376	0.24404	-0.014638	-0.15537	0.22367	0.056765	0.050724	-0.28104	-0.045916	-0.1756	-0.11783	0.26578	-0.14532	0.25499	0.14184	-0.091296	0.063383	0.12469	0.011304	0.048964	0.041749	0.20087
-9.5876	0.19566	-1.2177	0.20029	1.5129	-1.8589	-0.55372	-0.066788	1.0476	-0.078448	-0.056703	-0.3669	-0.20565	0.36088	-0.19456	0.11544	0.31733	0.53045	0.093122	-0.46752	-0.11771	0.038871	0.15439	-0.020071	-0.11522	0.29101	-0.13725	0.42644	-0.16656	0.21855	-0.0052701	0.15939	-0.058171	0.14469	-0.15636	-0.31439	0.25312	-0.22293	-0.087645	0.34482	-0.39452	0.35886	0.16936	-0.14477	0.14641	0.11308	0.079124	0.03674	0.021556	0.012075
-9.5913	0.20444	-1.1593	0.11598	1.5314	-2.0914	-0.35587	0.078087	0.86114	-0.027743	-0.14035	0.21506	0.024509	0.16032	-0.0014234	0.088065	0.022166	0.074562	0.22448	-0.52314	0.28114	-0.008442	0.13326	0.099978	-0.04116	0.24219	-0.062719	0.043829	-0.146	-0.0046783	0.10424	0.11281	-0.17991	-0.24187	-0.14823	0.014737	0.23327	0.07845	0.089021	0.080402	-0.23212	0.17327	0.019089	-0.10818	0.065969	0.11626	0.12542	0.091949	-0.037193	-0.098659
-9.6689	0.30807	-0.69043	0.16593	0.65348	-1.0775	-0.47356	-0.18575	0.26728	-0.19909	-0.002839	0.2548	0.039625	-0.15486	0.060659	-0.091832	0.059745	-0.08449	-0.13466	0.028687	-0.053427	0.058595	0.062363	0.25248	0.08824	-0.033672	0.062716	0.034591	0.081776	-0.085739	-0.07421	-0.049458	0.03151	0.0091785	0.10802	-0.0054291	0.016933	0.069849	-0.0035604	-0.037672	0.24182	0.044791	0.031418	0.0010891	-0.024244	-0.094376	0.00092917	0.081319	0.11477	-0.01642
7.6521	-2.2916	2.4649	-1.5685	1.5021	-1.1534	0.74754	-0.14178	-2.0304	2.3119	0.25943	1.5917	-1.3279	1.8739	-1.2911	0.56571	3.3303	0.36557	0.56783	-1.4716	-0.73201	1.6207	-1.4493	1.5958	2.6391	-0.97143	-2.7626	0.75615	0.85017	1.3006	0.85267	-0.18705	-0.95642	1.5753	0.19545	0.86398	1.6442	-0.1995	-1.2744	0.24096	-0.47591	-0.2228	-1.1526	1.4354	0.4818	-0.1276	-0.43706	-0.082123	-0.99705	-0.46675
5.063	0.13607	2.151	-1.9309	0.41899	0.40933	0.26371	-0.053841	-0.019551	0.035973	-1.4362	2.8995	-0.55995	-0.27054	-3.3821	1.6227	-0.84029	-0.32952	1.2569	-0.60811	-2.1172	-0.21647	-0.89688	0.75059	0.21274	-0.0443	-1.9849	0.61567	0.80985	-0.22923	-0.33803	0.55707	-1.0056	0.94097	0.35525	0.52449	-1.2166	0.87114	0.084356	-1.2096	-0.57122	0.1147	-0.032966	2.9472	-0.17391	-0.30387	-0.33904	-0.098299	0.83163	0.45698
6.4815	-3.4424	0.042435	-1.7541	0.34273	0.77359	0.53326	-0.63428	1.2768	0.8717	1.0633	-0.24514	-0.20654	-0.60126	-2.6925	0.96013	-2.3779	-0.60236	1.6017	-0.3996	-1.8708	1.5749	-1.0947	1.0349	1.0785	-1.771	1.0927	0.0065935	-1.2389	0.39406	-0.71715	0.70579	1.09	-1.2145	0.97087	0.076323	0.15601	-0.57542	0.0044192	-1.2718	0.55567	0.32608	1.2813	-1.0172	-0.26815	0.52857	-0.94629	0.65126	-0.39123	1.6499
12.678	4.3706	-0.32603	-5.4495	2.9435	0.42602	1.3937	0.38566	-0.32281	1.0382	-1.78	0.2528	-0.10515	-1.1095	-2.1441	-2.9425	-0.43729	1.9092	-0.54616	0.69593	-0.75221	-1.6208	0.55606	0.39052	0.71462	0.05266	2.2786	1.4928	-0.6358	-1.0217	2.9345	-1.9859	0.45185	0.87907	-1.8155	0.53222	-1.5177	-0.5652	1.6741	0.049635	0.26861	0.62477	0.44668	-0.36821	0.43187	0.69407	1.199	-1.5393	0.30594	-0.83791
12.787	3.856	-0.10816	-5.031	3.1333	0.071123	1.2711	-0.51559	-0.47644	1.2263	-2.0572	-0.20307	0.96325	0.32924	-1.9847	-2.9375	-0.61865	0.66533	1.5946	0.8322	-1.5241	-0.20326	-1.1276	-0.63575	1.07	0.20564	1.1556	1.3609	-0.006344	0.34171	1.5341	-1.0728	1.0186	-0.57968	0.06804	0.83392	0.91619	0.050324	0.82704	-0.88167	-0.17678	1.8521	0.11978	-0.54775	0.8558	-1.2683	0.78705	0.25635	-1.0854	-0.25533
4.6324	-1.2175	0.68024	0.10465	-1.0175	0.32123	1.1788	0.81841	1.5222	0.24929	0.40679	-0.50294	-0.56133	-0.19794	-0.53357	-0.68579	-0.27803	2.7553	-0.08447	0.20723	1.9094	0.012963	-1.4645	0.11573	1.0472	0.94061	0.65914	-0.49746	-0.61769	-2.0798	0.84503	0.0332	0.56634	0.95957	2.1718	1.0518	0.40285	-1.1121	-0.228	-0.91269	-0.36172	1.1292	-0.9744	-0.70402	0.03732	-0.38518	-0.89899	-1.0991	-0.56751	0.56886
-4.9988	0.70285	-0.099677	-0.16723	-2.4194	0.49636	0.91789	0.21019	-1.5358	-0.32152	-0.73718	0.46597	-0.16518	-0.32432	0.34312	0.4653	-0.72046	-0.045241	0.28321	-0.24546	-0.31257	-0.074889	-0.15302	0.01094	0.41634	0.22967	0.18332	0.61853	-0.34566	0.10572	0.12611	-0.45132	0.47568	0.6309	0.50392	-0.34354	0.1411	0.20373	-0.56515	-0.56191	0.27706	0.18	0.93913	-0.21093	-0.092832	0.032046	0.1109	0.025383	0.016934	0.016649
3.8429	0.53101	1.9751	2.2581	-0.087605	-0.17252	0.21696	0.2702	0.34907	-0.95593	0.84174	0.21348	1.852	1.3059	-0.57018	0.21514	-1.2161	0.39496	-0.05531	0.30453	0.016494	1.3313	0.35137	0.35494	0.41666	0.3213	-0.97492	-0.80629	1.3844	-1.0657	0.87092	-0.6448	-0.26846	0.85794	0.89384	-0.10195	0.2622	-0.62635	0.32361	-0.71086	0.5336	0.26004	-1.0729	0.27508	-1.1517	0.54547	-0.97629	0.50463	0.38139	0.91533
2.7224	1.2403	2.1779	0.081135	-0.030784	0.14343	-0.35944	1.094	-0.32117	0.0066841	0.13981	-0.2696	1.4532	0.52976	0.35898	1.4719	-0.14997	-0.11063	1.001	0.30908	0.12439	0.75642	-0.060857	-0.46122	0.54301	0.04688	-1.2518	1.2115	0.20988	0.41846	0.81984	0.17774	0.91138	-0.42734	-0.033606	-0.23375	-0.11681	-0.524	0.39933	0.014557	0.51921	0.23695	-0.15358	0.075995	-0.7321	-1.4587	0.1472	-0.49823	0.1802	0.0015432
0.18194	1.3031	1.3749	2.6149	-0.3766	0.88736	-0.45479	-0.86702	-0.15179	0.57229	0.90119	-0.39392	-0.89761	0.20716	0.57879	-0.14398	-0.27031	0.22163	-0.16433	-0.38471	0.38013	1.0432	1.336	-0.40056	0.87779	-0.35527	-0.52269	1.3407	-0.21293	-0.26708	0.73296	-0.020377	-0.17005	-0.18671	-0.332	0.32783	0.29541	-0.74193	0.18473	-1.0998	0.0094273	-0.39676	-0.37247	0.31866	-0.1629	0.29116	0.9511	0.041025	0.95956	0.13932
-6.3796	0.08671	0.23607	0.74461	-1.185	1.8653	0.049999	0.10397	-1.6164	-0.20326	0.14233	-0.10953	0.055399	-0.28318	-0.071713	0.43627	-0.050148	-0.22448	0.054965	0.11413	-0.0085671	-0.27984	0.093731	-0.18935	0.39697	-0.8646	-0.06222	0.073277	0.17853	-0.40972	0.22134	-0.24671	-0.033487	0.12268	-0.027779	-0.19519	-0.40602	0.47861	-0.53875	-0.13135	0.42784	-0.33507	0.14543	0.074093	0.12435	-0.19477	-0.074312	0.040625	0.091255	-0.0025544
0.75478	-0.58949	2.1228	-2.9209	0.46934	0.92033	-0.45782	-0.35217	0.74136	-0.53954	-1.2916	0.26168	-0.69886	-0.2669	-0.40229	1.1864	-1.3034	1.196	0.71999	-1.2227	-1.5135	0.60895	0.81981	1.2623	0.80022	-0.23288	1.2303	-0.3966	-0.12306	0.26669	0.7078	0.473	0.75426	0.072012	-0.78398	0.50423	-0.2493	-0.4052	-0.5169	0.025996	-0.55527	-0.077509	-0.079723	0.38299	-0.14948	0.55994	0.8371	0.030833	0.53424	-1.2649
1.4288	-1.0359	1.2713	-3.0812	0.50311	0.88731	0.20772	-2.1902	0.041967	0.26282	-0.7529	-0.017676	-0.80431	0.41334	-0.13933	0.74185	-0.78349	0.87564	1.3828	-0.98037	-1.3365	1.1953	0.033452	1.7347	0.032977	-0.99969	0.02705	-0.63262	0.99703	1.119	-0.17324	0.41689	1.2317	-0.81839	-0.43931	0.40744	0.74353	0.2445	0.26615	-0.53933	-0.15168	0.24904	0.0071339	0.18212	0.45935	0.10443	0.18111	-0.24978	0.21323	-0.15868
0.8272	-0.83814	0.84376	-3.6518	0.22698	1.0304	0.22826	-2.0465	0.38171	-0.46535	-0.28672	-0.44067	-0.023436	0.95289	0.71393	0.63252	-0.83353	0.60008	1.2894	-0.16422	-0.093986	0.80232	1.0633	0.53141	0.76573	-0.43625	1.3836	-0.078968	0.79942	-0.66568	0.14285	0.29546	1.0524	0.2389	-0.24035	1.6829	-0.5077	-0.18097	-1.2791	0.22414	-0.31768	0.27859	-0.45879	-0.96666	-0.033417	-0.060013	-0.11191	0.31746	0.71656	0.43583
-5.6057	1.2578	0.32166	-1.1772	-1.5521	0.86228	-0.7809	-0.2716	-0.89302	0.18166	0.38043	0.55358	-0.016989	0.3769	0.79747	-0.02718	-0.6065	-0.57595	0.0049908	-0.74244	-0.10239	-0.31028	-0.33979	0.044207	-0.25828	0.14021	0.050648	0.031172	-0.30818	-0.24481	0.14165	0.11092	-0.047608	0.10827	0.10073	0.049142	-0.031977	0.026516	-0.14043	0.21462	0.24825	-0.19165	-0.016599	-0.048032	0.069355	-0.25938	-0.060577	-0.20576	0.1393	-0.10329
-9.6893	0.39711	-1.6294	0.11618	2.4777	-1.1738	-0.40525	-0.27324	-0.071797	0.84232	-0.22686	-0.82219	-0.32794	-0.311	-0.31503	0.017813	-0.36279	0.095204	0.62659	0.72884	-0.21677	0.21579	-0.64378	-0.55631	-0.44502	-0.37338	-0.048598	-0.33944	-0.48283	-0.1864	0.092785	0.31247	-0.58556	0.030659	-0.24037	0.12597	-0.11161	-0.11294	-0.029261	-0.091184	-0.11478	-0.34152	-0.38938	0.10988	-0.10091	0.15975	0.12749	0.036364	-0.075355	-0.10542
-9.5917	0.38372	-1.4224	0.23318	2.1552	-1.5957	-0.33053	-0.19098	0.23385	0.43957	-0.43177	-0.16192	-0.31379	-0.25807	-0.040993	0.17704	-0.44648	-0.098242	0.63597	0.19512	0.3571	0.15414	-0.041098	0.18408	-0.17874	-0.080334	0.062776	-0.43158	-0.29258	-0.14196	0.027965	0.10174	-0.43568	-0.33478	-0.061395	0.28157	-0.041868	0.11648	0.23524	-0.20036	0.010901	-0.16622	-0.2129	0.20753	0.00071257	-0.011872	0.11931	-0.092191	-0.0056479	-0.075581
-9.6084	0.14858	-1.5637	0.17638	2.1874	-1.0852	-0.34487	0.12272	0.35858	0.1875	-0.65433	0.057899	0.089462	0.13281	-0.45527	-0.015888	-0.035328	0.13188	0.33085	-0.20501	0.49446	-0.045307	-0.019685	-0.29523	-0.19021	-0.56105	-0.14136	-0.3841	-0.1003	-0.097769	0.27542	0.14577	0.037953	-0.26946	-0.172	0.21929	-0.17402	0.38028	0.04715	0.049557	0.067255	-0.076757	-0.069623	-0.0094889	-0.10342	0.031352	0.024428	-0.02794	0.13937	0.064604
-9.7888	0.3721	-0.76625	0.25198	1.139	-0.66631	-0.45487	-0.3063	0.00027085	0.098352	-0.10048	-0.040959	0.16226	-0.18159	-0.14295	-0.28981	0.1116	-0.016215	-0.18232	0.40287	-0.21287	0.058097	-0.40483	-0.33667	-0.026411	-0.64116	-0.028492	-0.16313	0.087251	-0.22632	0.090007	0.030788	0.007384	0.14375	0.00055413	0.057241	-0.26329	0.08736	-0.15849	-0.081336	0.27388	-0.22985	-0.11527	0.10035	-0.01753	-0.053743	-0.050192	0.13794	0.043278	-0.044234
6.4054	-1.5855	-0.66775	0.74422	-1.7442	-1.3747	-0.85374	1.3104	-1.7452	2.1465	0.39666	2.8876	-1.4497	1.1188	-1.7902	-1.3687	0.59719	1.3389	-0.20737	-0.26623	-0.99472	0.60575	1.5141	1.6872	-1.6478	-0.71096	-1.5647	-1.053	0.23918	-0.69552	-0.89505	-0.63736	-0.61078	0.88607	-0.38744	0.37096	1.5657	-0.53294	0.46703	0.4419	1.2637	0.18404	1.2083	-0.22039	-1.0896	1.6487	-1.5667	-0.79622	-0.32634	-0.42241
5.1583	-0.049102	0.76616	0.40453	-0.60865	-1.4934	-0.65227	1.3803	-1.3226	-0.0097393	-0.016775	-1.1156	1.4201	1.5608	-0.17899	1.1566	0.29968	0.62165	-1.1022	-0.91287	0.33298	-0.72397	-1.3324	1.9158	-1.8913	-0.57353	0.92706	0.25831	-0.35497	-0.33589	-0.58521	-0.67043	0.7441	0.39207	-0.45791	1.449	2.8823	0.086189	0.35071	-0.27347	-0.48956	-0.481	0.46362	0.14856	-0.37305	0.21049	-1.5628	-0.024537	2.5903	0.0015021
4.555	0.27765	0.10871	2.1079	-0.83433	-0.94154	-0.81808	1.1702	-0.26386	-1.2465	1.0578	-1.9815	0.52284	0.38028	-0.39876	0.78972	0.27403	0.36686	-2.6345	-0.98427	0.15341	-1.2721	-1.592	1.2577	-0.52461	0.2573	0.20531	-0.13748	-0.63962	0.27333	1.0856	0.60876	0.72679	1.1353	0.5515	0.56763	1.7327	-0.073013	0.62758	-0.50479	-1.1899	-0.34819	-1.2566	-0.077416	-0.34466	-0.17296	-0.32863	0.27602	0.55057	-1.1232
-2.0601	3.0051	-0.44715	1.7189	-1.5409	0.27239	-0.093822	-0.87095	-1.4458	0.21463	0.40736	0.090266	-0.14	-0.40267	0.84215	0.063662	-0.25248	-0.39736	-0.08582	0.25403	0.48473	-0.45915	-0.58149	-0.5434	0.28771	-0.65286	0.32066	0.3417	0.3752	0.13215	-0.019007	0.69147	0.58618	0.015137	-0.27246	-0.19708	-0.22005	0.34675	-0.034755	0.58871	0.25707	-0.19316	-0.48493	0.042905	-0.07574	0.26403	0.48954	0.36425	0.22898	0.29237
2.8499	-2.4074	1.2391	-0.37032	-0.45906	-0.052363	0.60165	2.1109	-0.22724	0.93233	2.1516	-0.24233	0.70012	-0.33805	-0.022853	-1.0326	0.90247	0.29203	-0.81211	0.55228	-0.60949	-1.7992	-0.46165	-0.56527	-0.38429	0.44391	-2.1357	0.057694	-0.44442	-1.0729	-0.60272	0.2895	0.72402	-0.98409	-0.17193	1.7579	-0.4007	1.3742	0.58505	1.7923	0.071239	0.67846	2.5219	-0.47371	0.42493	-0.72293	-0.24867	0.93709	-0.63161	-0.28497
5.607	-2.3281	3.0479	3.3539	1.0596	-0.25814	0.98426	2.9707	-1.7165	-0.16604	0.54788	0.15696	3.3885	-0.014586	0.69848	-0.59599	0.7594	2.3778	-2.2336	0.62461	1.2194	-1.1881	0.33139	-0.18739	2.8333	0.31452	1.1184	-1.4739	0.051161	-1.1027	1.3675	0.181	-1.0549	2.1245	-0.53645	-0.019628	0.26498	0.6492	-0.69348	-0.21564	-0.58482	-0.047626	-0.28329	-0.15079	0.088236	1.3495	-0.59964	0.31212	0.32042	-0.28982
7.0626	-3.6529	-0.12159	4.0453	0.83627	0.85752	0.17069	3.1976	-1.0135	-0.95454	0.62253	0.49179	2.2398	-0.37311	0.90858	-0.7404	2.0542	-1.1912	-1.0127	-0.33122	-0.45141	-1.2068	1.058	0.53248	2.5815	-1.4614	1.1464	-0.12071	0.52129	-1.4849	0.076107	0.96267	-1.0763	0.94394	-0.15711	-0.36907	-0.34128	0.5174	-1.6997	0.57195	-0.3035	-0.14624	0.36717	1.2484	-0.98915	0.69974	-0.047714	1.5608	0.48616	-0.34466
-5.4555	-0.35348	0.18938	-0.50332	-2.2354	0.50257	0.44153	-0.12263	-1.2389	0.77164	-0.037169	0.85139	0.097196	0.21155	1.2588	-0.19191	-1.033	-0.69971	-0.05162	-1.1763	-0.047721	-0.40185	-0.16251	-0.51928	-0.33829	0.67361	0.20882	0.36666	-0.57002	0.089254	0.095268	-0.55133	-0.19234	0.13593	0.33994	0.14222	0.18305	-0.33228	-0.051193	-0.22691	-0.17247	0.58163	0.15113	-0.065839	-0.18448	0.22737	-0.12971	-0.57402	-0.34808	-0.58385
10.34	-6.1579	-0.53776	-1.7504	1.5214	0.62623	-0.097641	0.62274	0.33617	-2.1152	1.2309	-0.94913	1.2838	1.2811	-3.5781	0.7377	-0.62591	-2.4367	0.40852	3.3145	-1.1822	0.40749	1.3629	1.4383	0.65716	-1.7425	-0.81821	-0.042547	0.045258	-0.85043	0.5734	0.55048	-2.14	-0.77371	0.71038	-1.6234	3.6462	0.87094	1.1075	0.16467	0.089395	-1.646	-0.74805	-0.95843	-1.1272	2.2711	0.038622	-1.6323	1.0065	-0.10723
6.8645	-1.9371	1.2952	-0.51601	0.10278	-0.8545	-0.50408	-0.027133	-1.1674	-0.22701	-1.8276	-0.54052	2.5818	0.28649	0.45601	1.7304	-0.93125	0.70501	-1.9476	1.3296	-0.84225	-0.50597	1.811	-0.76051	0.94195	-2.1063	-0.84282	-1.7352	0.6019	2.5673	-0.59409	-0.40628	0.12642	-0.32152	0.96935	-2.1784	1.1594	0.016339	-0.20962	0.69642	1.0092	0.1702	-1.2591	1.3563	1.3699	-0.79941	-0.25248	0.33695	0.0092295	-0.82633
6.8915	-1.1388	1.7723	-0.037575	0.69545	-1.2845	0.010256	-1.6128	-1.5017	-0.10074	0.22361	0.218	0.52663	1.7627	-0.068186	-0.44151	0.6527	-0.035121	-1.7239	0.54149	-1.7211	0.20733	1.1287	-1.4654	0.372	0.26307	1.659	-0.5186	-0.021377	0.1492	0.75807	-0.42856	1.4934	-1.3409	0.84848	-0.86124	0.94712	1.6176	0.67265	-0.31323	0.88286	-0.068935	-1.3968	-0.29224	0.2249	-0.50181	-1.3313	0.96444	0.015986	-0.039259
-4.2101	0.42377	0.013584	-0.15134	-1.8652	1.2334	-0.46025	0.0089178	-2.0054	-0.31613	-0.075537	0.29746	0.15538	-0.46215	0.12226	0.63128	-0.60554	0.13344	0.082323	0.023431	-0.023922	-0.32664	-0.49374	0.41374	0.071248	-0.39042	-0.0090957	0.73541	-0.12465	-0.033682	0.060602	-0.13297	0.17996	0.23342	0.034945	-0.44175	-0.62339	0.61338	-0.25043	0.31911	0.055109	-0.1213	0.036434	-0.01172	0.030004	0.61225	0.44342	0.23088	-0.12739	0.42033
9.8974	-0.40222	2.2704	-1.4083	2.0141	0.57059	-3.5874	1.79	0.36941	-1.023	1.5984	-1.5445	-0.026859	-0.34921	0.40243	0.2674	0.37555	-0.27758	1.7813	2.2074	-0.55889	-0.51304	2.8921	-0.7642	-3.0489	0.48371	0.58202	0.84322	1.5194	0.83683	-0.71773	-0.84131	0.79281	-0.50699	-0.55817	0.20495	-0.31289	0.38868	0.069271	-1.5451	-1.9076	-1.5107	-0.43773	1.6174	1.5389	0.16719	1.0169	-1.5026	-0.66945	0.54332
9.4146	1.7783	3.6411	-1.3458	3.1423	-0.25674	-1.6506	1.1931	-1.7399	-1.4377	0.9636	-0.74166	-0.41159	-1.0416	0.44258	2.8036	-2.389	1.7717	-1.3204	0.64911	-0.57101	-0.38952	2.2022	-0.42788	-1.0085	-1.121	0.65388	-1.0279	-0.73126	0.061926	-0.32484	0.13502	0.32651	0.1114	0.63382	0.39281	1.3267	-1.3636	0.77571	0.41448	-1.4993	-0.72201	0.55206	2.0285	0.90382	1.0888	1.0838	-0.49447	-2.1298	0.34877
9.2391	0.76308	2.5896	-0.19693	3.1313	-0.43218	-1.8752	2.4237	-2.1591	-2.5792	-0.3172	-0.997	0.3568	-2.5943	0.3128	0.70231	-1.1698	-1.4601	-0.55024	-0.064779	-0.98877	1.5885	0.76292	0.5963	1.5792	-0.38763	0.41024	0.64407	-3.0396	1.3041	-1.398	-0.67614	0.44214	0.30875	-2.0798	0.031811	0.47607	-2.19	-0.46577	0.16128	2.1804	-1.4274	0.15495	-0.36741	-0.41253	1.571	1.4637	1.4549	-0.61252	-0.47427
-0.96439	3.2611	0.44126	0.22941	-1.4752	0.25086	-1.4459	-1.1817	-1.3398	0.12797	0.62531	0.97003	-0.31731	0.11121	-0.20888	1.0714	-0.65989	-0.067914	-0.26619	0.21969	-0.48581	-1.182	0.087472	-0.43569	-0.89045	0.59494	-0.51561	-1.0248	-0.5821	-0.017362	0.18523	0.31727	0.5619	1.0432	0.29157	0.15749	-0.19364	0.83605	0.30386	0.53113	-0.70535	0.085349	0.19634	-0.1332	0.28264	0.72473	0.22606	-0.014339	-0.21836	0.68642
0.91986	-1.1413	1.6203	-1.7679	0.41253	-0.12704	-0.87958	-0.51895	-0.81292	0.1046	-0.29758	-1.1683	0.16075	0.36746	-0.37086	-1.3772	-0.76041	0.69645	0.63844	-0.79031	0.042069	0.93567	-0.024478	-1.1104	-0.30758	1.1617	-0.51813	0.88328	-0.4732	0.48521	0.37635	0.84601	-0.27074	0.66352	-1.5688	1.1768	0.25408	0.28627	-0.58926	0.38715	0.90339	0.56294	0.64365	0.15357	-0.36421	-1.9037	0.71753	-0.20756	-0.14207	-0.81828
0.65604	0.2352	1.4323	-1.2971	0.49772	0.3988	-1.5094	-0.75514	-0.01098	-0.80211	1.0236	-0.63095	-0.81417	1.0359	-0.54626	-0.25434	-1.1977	1.4003	0.08435	0.2546	-0.18443	-0.7618	0.48226	-1.538	-0.439	0.94709	0.13196	0.047593	0.73321	-1.2908	-0.5323	0.34043	0.0062158	1.051	0.26131	2.1438	0.42718	-0.69956	0.44426	0.33462	0.03385	-0.13129	1.3538	-0.32506	-0.3167	-0.75991	-0.19781	0.29094	-0.43236	0.30054
11.498	2.0826	-5.4653	3.313	-2.049	-1.2794	-2.6819	-2.2153	-0.29019	-0.17635	3.2005	-2.4363	-2.2852	0.15941	2.3404	1.4698	1.3823	1.6397	-1.2398	-2.0896	-0.75982	0.05141	-0.63942	-3.5194	1.2452	-0.49566	0.14923	0.066451	-0.62374	-0.85527	-0.017851	1.2814	0.0079482	1.2325	0.50841	-1.0242	-0.63115	-0.89598	-0.022535	-1.0648	-0.85709	0.79042	-1.3602	-0.94388	-0.97698	0.84876	-0.040234	-0.24482	-2.0239	-1.0901
2.7036	2.7009	-4.916	0.30377	-3.0628	-0.56801	-0.20068	-1.0825	-0.95407	-0.66966	0.69199	1.331	-1.2755	-1.0619	0.61264	0.87105	0.066264	-1.3583	0.52799	0.23442	-0.30344	-0.39659	-0.2745	-1.0902	0.011331	-0.86891	-0.26084	0.18126	0.94023	0.49426	0.43072	0.36635	1.1834	0.032974	-0.15971	-0.20725	0.22512	0.15379	-0.22643	0.14432	0.036236	0.96906	-0.65321	-0.27786	0.03621	0.34729	0.79183	0.17292	0.46785	0.039476
-0.50458	-1.2303	-1.1702	0.84515	0.99235	-0.33713	-0.31883	-1.1097	0.331	1.0768	-0.10278	0.51807	-0.15328	-0.20311	1.7915	0.57371	0.68684	-0.47508	-0.22244	-0.033096	0.25559	-0.079833	0.45638	-0.26958	0.31255	-0.67534	0.25312	1.0612	-1.347	0.20173	0.38786	-0.66554	0.083979	0.26607	1.1291	-0.95203	-1.152	0.062877	0.41261	0.6119	-0.44275	-0.19897	-0.60149	-0.090754	0.081101	0.32503	-0.60051	0.63418	-1.1535	-0.37642
0.75262	0.53795	-1.841	1.171	1.1705	-0.079315	-0.58728	-0.74664	0.86599	1.0716	0.68872	0.081463	-0.11042	1.2623	0.92324	-0.25344	0.0098283	-1.0992	-0.89261	0.75129	0.53992	-0.097474	-0.37376	-0.74402	0.25924	0.83987	-0.78619	-0.035875	-0.71864	-0.22121	-0.84585	0.58216	-0.36386	0.060805	1.4458	-0.10922	0.19969	-1.2462	-0.47441	0.032291	0.40648	0.20506	-0.17496	0.62521	0.23578	-0.54863	-0.27515	-0.12635	-0.14846	0.017483
11.547	-5.0616	9.5032	-4.8833	3.2487	0.30654	3.8212	3.236	-1.1665	3.4457	-1.1578	3.7966	0.98769	-0.5693	-0.71927	0.047883	1.6465	-1.044	-1.2347	-0.23883	1.2091	-2.4352	0.74931	-0.28839	1.1563	-1.8995	-0.81374	1.0091	-1.5169	-1.0394	0.87003	0.88614	0.19614	1.0159	-1.734	0.070204	-0.33861	1.1282	-0.16309	-0.46055	-0.62204	0.48311	0.56212	-0.24486	-0.65379	-1.2115	0.080923	-0.67919	-0.56405	0.014697
-1.081	0.042961	2.4716	-4.7214	3.1252	-0.016518	2.4994	0.29609	0.75239	-0.26801	1.4515	-1.4681	-1.2903	0.79858	-0.21624	-0.79004	0.63305	-0.35139	-0.7621	0.52497	-1.5688	0.0047791	-0.33746	-0.29172	-0.11095	-0.15209	0.49806	-0.10277	0.66553	-0.21208	0.37737	0.29713	-1.1559	0.83975	0.019607	-0.35922	0.20899	0.46956	0.090907	0.089358	0.30849	-0.35069	-0.86548	0.43067	0.78482	0.04492	1.0549	0.27695	-0.47829	0.84014
2.1304	0.68139	-2.4715	0.59191	-0.15597	0.19753	-0.8688	0.22489	-0.13229	0.64439	0.81839	0.56696	-1.1941	0.1877	-1.3679	-0.44982	1.5621	-0.02527	-1.7338	1.0471	0.4234	-0.9051	0.0037113	0.34571	1.3872	-0.7741	-0.46833	-0.49111	0.35857	-0.35081	-0.82013	0.47426	0.19198	-0.31839	0.97929	0.28411	0.5679	-1.9544	0.79767	-0.63027	-0.73714	0.21783	0.71888	-0.35942	1.1922	1.3509	-0.42878	0.21399	0.10055	-0.064738
0.77887	-0.67809	-1.0024	-0.60807	-0.44639	-0.35859	0.21286	-1.0159	-0.46206	0.0094516	1.9363	2.0169	-1.3238	-0.51658	-1.4792	1.1305	0.10569	0.35575	-0.11375	-0.18247	0.62897	0.5987	0.31755	-0.90196	0.28944	-0.19143	-0.23425	1.368	0.49038	0.54123	0.90297	0.24575	0.47808	-0.095533	0.12246	-0.34449	0.88863	-1.1696	-0.03738	0.026874	-1.1485	-0.1593	-0.63037	1.2954	0.35529	-0.45463	0.20984	0.22369	0.090994	-0.0057547
-0.61635	-1.2261	-1.6275	0.11882	-0.09205	-0.30236	0.31171	-1.1576	-0.724	0.38517	1.157	0.1929	-0.58901	-0.16265	-0.53586	0.58908	1.0497	0.043602	-0.48999	-0.81647	0.48363	0.29573	0.4687	-0.23806	1.1116	0.14011	-0.44753	-0.12688	-0.44745	0.15689	0.13387	-0.046169	0.0097937	-0.86662	0.080459	0.92269	0.5005	0.054284	-0.30196	0.58852	0.029174	0.17942	-1.4005	0.19865	0.18971	-1.6663	-0.072021	0.25998	-1.6389	0.83205
-5.3759	-0.14015	-0.58034	-0.7879	1.9772	0.063693	-0.64996	-0.64754	0.16002	0.69505	-0.067725	0.61765	0.22962	-0.27547	0.42685	0.14044	0.067289	-0.10198	0.32793	-0.80772	0.34666	-0.1946	-0.62352	-0.47662	0.47947	0.20394	0.17462	0.048397	0.0082116	-0.39099	-0.46143	0.15405	-0.17058	-0.0055459	-0.12848	-0.39382	0.1187	-0.31839	0.0064913	-0.036598	-0.058244	0.21972	0.067499	-0.079555	0.0951	-0.38227	0.20874	-0.26757	-0.025885	-0.20279
5.0173	-1.5692	1.6611	2.6501	3.1896	0.9584	-1.7709	-0.69607	-2.8869	2.2365	-1.2182	0.24702	1.5201	-2.8038	-0.23587	0.16804	-0.34001	-0.41029	1.4455	-0.39652	1.4664	0.60231	1.1776	-0.15567	-0.17137	0.64938	-0.41763	-1.0661	0.031449	-0.10729	-0.77034	0.50925	-0.57226	0.40154	1.506	0.50594	-0.015278	-0.38139	-0.62298	0.92042	-0.17974	-0.052995	-0.48919	-0.65835	-0.11245	-0.98485	-0.73865	-0.18431	0.074147	-0.20735
2.6076	-0.0091563	0.18608	1.4085	1.4611	-0.66875	-2.2269	1.3799	-1.3147	0.81702	0.70732	-0.6714	1.0056	-0.37096	-0.48232	-1.8234	0.34595	0.12588	-0.52899	-0.63709	0.25502	-0.58065	1.6324	0.55465	-1.0702	0.99013	0.082219	-0.98324	0.91566	1.7513	0.40114	-0.8078	-1.1923	0.45614	1.001	0.065909	-1.3186	-0.53048	0.42009	1.3414	-0.483	0.39805	-0.66183	-0.10948	-0.89902	-0.21463	-0.1805	0.41129	0.12043	0.51478
0.59957	-1.7932	0.24857	0.84078	0.5619	-0.64385	-1.5172	-0.2746	-1.029	1.2279	-0.88847	-0.47325	0.57863	-1.3095	-0.74903	-1.1653	-0.87697	0.91729	-0.41927	-1.0242	-0.21936	-0.75343	-0.24656	0.83119	-0.20883	-0.025276	-0.36646	-0.41719	1.7143	0.40627	-0.44096	0.70845	-0.16675	-0.7066	0.19967	-0.30845	-0.052922	-0.29024	-0.47394	-0.16018	-0.83588	0.82447	-0.089451	1.3928	0.23328	-0.93418	-0.25269	0.71822	-0.27189	0.42868
-5.923	-1.132	0.37739	-1.8112	0.62353	-0.61185	-0.77438	-0.29971	0.56444	1.3151	-0.060849	0.71416	0.177	0.22291	-0.088315	-0.020529	-0.080742	0.44175	0.24867	-0.065916	-0.40396	0.5405	0.61439	0.21114	0.1614	0.58249	0.27605	0.41992	0.031538	-0.082191	-0.54593	0.28728	-0.19676	0.12237	-0.00025315	-0.79677	-0.11448	0.34918	-0.099252	0.51328	0.077908	0.17315	0.21989	0.35472	-0.50588	-0.032957	-0.21929	-0.14501	-0.24485	0.057564
-0.26929	-0.21649	-0.5244	-0.3195	-1.1433	-1.1232	-0.36502	-2.4808	0.96452	0.24289	0.51945	-0.67494	-0.54098	-0.86258	-0.92424	-0.96937	-0.55419	0.33652	0.78761	-0.0095269	0.13229	0.051576	-0.84888	-0.27339	0.17677	0.90625	-0.26227	0.46872	1.0654	0.57335	-0.52928	-0.22706	-0.90351	-0.017365	0.84278	-0.26844	-0.58128	-0.29782	0.29961	0.3136	-0.2166	-0.17094	-0.11265	0.29123	0.87924	-0.018409	0.53469	-0.59463	-0.4307	0.25171
0.42447	-0.5203	0.56646	-2.0253	0.013478	-1.048	-0.6321	-1.5016	0.47504	-0.052396	0.12922	-0.23537	0.13696	0.45684	0.16056	0.26766	-0.3333	0.43703	-2.2835	0.16778	0.68858	0.71887	-1.4248	-0.41908	0.9913	1.2367	0.51262	0.33539	1.5417	0.82081	-0.40812	0.15096	-0.73006	-0.17061	0.027466	-0.22217	0.55744	0.50805	-0.29638	1.3847	-0.81701	0.64635	-0.006285	0.36607	-0.4392	-1.3442	1.031	-0.66888	0.14476	1.149
18.269	11.868	0.40449	2.9736	2.5707	-2.804	2.6486	-1.0573	-0.93502	3.3273	-0.41881	-3.7371	-4.0967	1.3751	-5.7109	-0.46068	-0.44686	-0.78254	3.2428	3.9764	1.5865	-0.8656	0.138	-1.6912	-0.30052	0.52694	0.81365	-1.0437	0.69151	0.65021	1.5558	1.8712	-1.5452	-1.5953	0.47899	1.1924	-1.1349	0.31197	-0.32036	-0.037618	-1.7262	0.947	-1.0071	0.0068381	2.1566	-0.44244	1.4493	1.2652	-2.2044	-2.0811
3.2313	6.7954	0.92841	-2.0827	3.0243	-1.1532	2.5608	0.4071	2.641	1.2307	0.53321	-1.8733	0.10817	-0.19783	-0.008783	-0.161	1.6431	-0.33538	0.5991	2.4416	0.65804	-1.8704	0.72255	-1.5173	-0.082184	-0.65238	-1.1261	2.697	-0.45557	-0.21243	0.84601	1.3299	1.1324	-0.88617	0.94407	-0.51813	-0.43128	-0.060866	1.2877	-1.5215	1.0748	-1.8298	0.84447	0.101	-0.52399	1.0209	0.43869	0.413	0.74789	0.85627
5.099	-1.6175	-0.54774	0.8875	-0.90709	1.5377	1.1828	-2.2843	1.5149	0.8935	-1.2701	-0.74993	-0.042296	-1.3504	-2.5583	0.87617	0.93541	0.19902	-0.39807	0.1754	-0.22716	-0.44231	-0.84723	-0.77814	-0.54839	0.41915	-0.23285	0.43278	-0.2228	-0.34274	0.035287	-1.1879	1.3344	-0.39931	1.0251	1.2846	-0.61098	-0.54784	0.63986	1.6101	0.54551	-0.039628	0.9374	-1.3849	0.61006	-0.18503	-1.0989	1.0626	-0.18087	-0.56583
1.8608	0.34465	-2.9508	1.7143	-0.44221	0.35776	0.70443	-2.056	1.9652	0.75027	-1.4409	-1.5087	-1.1775	-0.39138	-2.1658	-1.0252	0.48929	0.091636	-0.40386	-0.15062	0.078947	-0.83276	-1.1544	-0.61544	-0.95816	0.41414	-0.34386	0.20319	-0.98378	1.0889	1.5452	-0.25541	1.3152	-0.18639	0.69988	0.97761	-1.3262	-0.58299	0.63318	1.031	0.11549	-0.24704	-0.67813	0.40027	1.0682	-0.040175	0.11048	-0.19827	-0.25445	-0.24109
2.8456	-1.9439	-0.72533	1.4807	-0.054181	1.4397	0.012913	-0.87971	2.3858	0.18421	-0.38672	-1.8387	0.081347	-0.54735	-1.3234	1.6337	0.26515	-0.72443	0.85338	-0.54111	-0.66597	0.066602	1.0876	0.66012	-0.73692	-0.97531	-0.39123	-0.31002	0.23709	0.31825	0.72272	0.23084	0.55016	-0.83108	0.54138	0.025177	-0.38142	0.14744	0.45314	-0.10816	0.65886	0.47428	-0.71148	0.1298	-0.55763	-0.78087	0.38541	0.61564	0.036578	0.28618
-5.7798	-0.44473	-0.83363	-0.89023	1.8063	0.045318	-1.0185	0.89317	2.5456	-0.7262	0.67167	-0.6421	-0.45418	-1.0583	-0.39773	0.28002	0.36655	0.60544	0.23616	0.12896	-0.15685	-0.37198	0.33308	-0.0073779	-0.1891	0.37802	0.46489	-0.52612	-0.11833	0.013569	-0.24083	-0.21183	-0.11845	0.31259	-0.12749	0.28982	0.7126	0.14768	-0.25252	0.29635	0.17165	0.09322	0.014845	-0.52015	0.061493	-0.31415	0.084842	-0.47998	0.048525	-0.17745
1.6004	-1.6153	-0.030337	-2.703	-1.8071	1.2514	0.56607	-0.26282	-0.8383	-1.154	0.30691	0.13324	1.6904	-0.48896	-0.54468	-0.14006	0.11264	-0.9122	-0.93508	0.31554	-0.29541	-0.71928	-0.22134	-0.32018	-1.1892	-0.44902	0.56006	-0.063099	2.1654	-0.026586	0.36676	-0.88336	-0.23102	0.90887	1.8168	-0.4275	-0.067982	-0.02181	-0.36145	-0.36392	-1.0927	-0.34259	0.52261	-0.25169	0.49966	-0.3324	0.098077	0.025834	0.41206	0.43356
-1.6373	-1.2263	-1.3939	-0.92277	-0.20846	0.47958	0.63035	-1.5716	1.0511	-1.3731	0.12223	0.38777	-0.040616	-0.023316	-1.3568	0.032508	-0.18148	-0.96712	-0.26644	-0.45944	0.37829	0.037161	-0.12276	-0.36554	-0.28352	-0.017413	-1.2497	-0.11568	1.3591	-0.17701	-0.076529	-0.36604	-0.18442	0.034128	0.56805	-0.39265	0.68698	-0.14563	-0.3277	-0.18801	-1.113	0.071196	0.34219	0.28483	0.17684	-0.35412	0.019111	-0.34271	0.64257	-0.22543
-0.28667	-2.1015	0.37173	-1.8841	-0.19814	0.75069	0.69134	-0.53063	-1.0966	-0.46908	1.0898	-0.23025	-0.41526	-0.54433	-0.42222	0.63212	0.82687	-0.90202	-0.22697	-0.74154	0.95654	-0.10917	1.1121	-0.16624	0.18291	-0.55354	-1.1328	-0.60686	-0.022692	0.5847	-0.24573	1.1275	0.37724	-0.78669	-0.081172	0.53269	-0.50696	0.76398	0.62621	-0.20897	-0.17636	0.56732	-0.31703	0.67692	1.0609	-1.441	0.24541	-0.44599	0.9918	-0.27013
-6.5214	-0.1933	-0.87193	-1.276	1.6908	0.28134	-0.46923	-0.026259	0.62061	-0.10822	0.58181	-0.40604	-0.21933	-0.47257	-0.09394	0.30378	-0.0059009	0.17647	0.089975	-0.26913	-0.053117	0.049656	0.15391	-0.20769	-0.11692	0.30409	0.075129	-0.21885	0.21949	-0.43037	-0.021395	-0.18816	-0.59571	-0.13577	-0.36811	-0.17026	-0.018599	-0.18427	0.33205	-0.061925	-0.27127	0.20178	0.082044	-0.13614	0.32546	0.090628	-0.2081	-0.094469	0.083876	-0.060886
7.4898	-6.2985	6.2856	-4.1663	-0.99911	-1.3434	1.1241	-0.83315	-1.2481	1.0047	-2.7764	1.534	0.074596	-0.63619	-0.8492	2.2962	-0.70766	-0.26949	-0.87579	-1.2444	-0.16856	1.752	-0.099833	1.9914	0.035433	0.33345	-2.3485	0.4915	2.2285	0.12493	0.50651	1.4352	0.55529	-0.01616	1.4102	-1.4568	0.81584	0.39922	-0.44171	0.65067	-0.14226	-1.8939	-0.088673	-2.1621	0.050331	1.594	0.70679	0.90639	-1.1438	0.2215
8.9715	-6.1919	6.0111	-2.0075	0.32732	-1.4026	0.98743	0.58786	-2.319	0.65718	-2.7044	1.7421	0.50137	-0.074264	0.14808	2.2425	0.17496	0.14543	-0.40938	0.11399	0.70722	0.46801	0.27401	2.9721	-0.53351	0.46015	-1.2699	-0.81044	1.2	0.66232	0.79939	2.1859	0.64913	-2.1641	0.098531	-0.60141	-1.3397	0.15705	-0.19618	-0.30427	-0.2178	-0.81524	-0.10145	-1.0937	-1.4348	0.79777	0.033435	-0.64756	-0.26734	0.14055
3.9466	-1.9655	-1.6079	2.2588	1.1437	1.304	-2.5852	1.8581	0.28691	-1.0597	-1.599	-1.4508	-2.2877	1.1032	2.2421	0.10727	0.84905	-0.89774	-0.26586	1.2612	-3.3825	-1.401	-0.36479	-1.2234	2.7943	0.19153	-0.68619	-2.62	-0.93485	1.5944	0.62636	1.0619	-0.071144	-1.6443	-2.0631	1.2475	-0.43584	0.70754	-0.41326	-0.17126	1.3673	-0.26679	-0.07074	0.049177	-1.5372	-1.1643	0.22233	-1.2375	-0.28505	-0.16571
-5.524	-1.3815	-0.89395	-1.4228	1.9362	-1.4275	-0.82138	0.70044	2.2302	-0.35064	0.61079	-0.93903	-0.067802	-0.040792	-0.10009	0.7229	0.15092	-0.22312	-0.013859	-0.71716	-0.81808	0.12583	0.14502	0.36532	-0.43657	0.24485	0.30347	-0.34207	0.67939	-0.59299	0.28063	-0.036991	-0.35547	-0.1158	0.21143	0.937	0.38341	0.25776	0.78411	-0.017507	-0.047846	-0.52412	0.4155	0.62375	0.43863	0.16853	-0.13146	0.2301	-0.28164	0.14315
1.4061	-2.0923	-0.55122	0.32209	-1.7965	0.31469	-1.0644	0.70436	1.7676	0.20475	-0.49748	-0.72283	-0.48555	-0.62997	-0.67664	0.87938	-1.2198	-0.15553	-1.3327	-0.83453	1.0033	-0.58515	0.17797	0.27015	-0.73555	0.80522	1.2114	0.20137	0.30399	-1.6152	0.98298	0.6902	0.35136	-0.28735	1.046	-0.10825	0.14758	-0.41058	-0.95858	0.21769	0.50407	0.11258	-0.21662	-1.3426	0.38916	0.15749	-0.23802	-0.70357	0.033891	0.30554
0.95721	-2.1399	-1.4317	0.55508	-2.0573	-0.0091823	-1.1152	1.5371	1.5338	0.096569	0.60087	-1.1672	-1.0406	-0.75794	-0.41735	0.40391	-1.6361	0.78951	-0.67114	-0.94876	-0.13193	-1.1978	-0.1621	-0.22684	0.20433	-0.52741	0.64261	0.15222	-0.57303	-1.1945	-0.89424	-0.46224	0.20389	-0.71014	0.96261	-1.759	0.27362	-0.09815	-0.94266	0.00047596	0.5674	-0.89449	0.16333	0.84147	0.1995	1.3474	0.66864	-0.19155	-0.055816	-7.5688e-005
8.6865	1.1697	4.6914	2.6635	2.4594	5.6345	-2.8885	0.78748	3.2585	-0.31854	3.6823	0.89802	0.18282	-2.2817	-1.0019	0.47475	0.048548	2.1068	0.19155	-1.6379	0.29122	2.0729	0.44436	0.51193	2.128	-1.151	-0.51584	-1.8309	-0.25976	0.00098152	-0.52108	-0.36869	0.77636	-1.0962	-0.51036	0.039364	0.93483	0.62668	-0.91081	0.10626	-0.3168	1.0718	-0.62773	1.0109	1.4054	1.4403	0.85504	0.52231	-0.1352	-0.45411
1.269	4.9913	1.5209	-2.0394	3.1868	1.3561	-0.79056	0.25613	2.6857	-0.72743	1.692	-2.3792	-0.79461	-1.5052	-0.092956	-0.034398	0.56606	-0.083837	0.085981	0.89798	-0.67869	-0.8098	-0.43462	-0.18819	0.17556	-0.0037778	0.13935	-0.47383	0.036	-0.32333	0.28891	-0.57703	1.2128	-0.23587	-0.21455	0.24321	0.1803	0.42616	0.3334	-0.54363	-0.17597	-0.54274	-0.66533	-0.52599	0.43719	-0.017075	-0.31751	-0.22595	-0.51643	0.54362
0.2862	-2.234	-0.76818	0.27673	0.84412	0.90776	-0.028911	1.8836	-0.14226	0.27269	-2.2829	-1.0372	-0.53737	0.44097	1.0094	-0.64507	0.46153	0.56718	0.79401	-0.30299	0.31619	0.1501	0.30054	0.90846	0.51115	-0.1537	0.40225	-0.75623	-0.088348	0.97991	1.2725	0.028109	-0.5235	-0.69825	0.85946	-0.56451	-0.58487	-0.16993	1.2134	-1.3805	-0.62734	-0.40151	0.63267	1.0098	0.050418	-0.074135	-1.0386	0.60542	-0.28832	0.047635
-0.4986	-1.0471	-1.7451	-0.41515	-0.5278	0.78305	-0.11263	1.2964	0.12904	-0.28693	-2.6874	-0.63113	0.19839	-0.20255	0.66003	-1.548	0.069187	0.67658	0.77184	-0.19616	0.20798	-2.0202	0.43524	-0.071827	0.055332	-0.22413	-0.8815	-1.4827	0.39682	0.61539	0.54449	0.61455	-0.66165	-0.33378	0.24979	0.18741	-0.044038	-1.0558	-0.013686	0.46467	-0.43706	-0.44948	0.42066	0.5824	-0.16985	-0.68473	0.20464	0.62896	0.020534	0.23289
0.35723	-0.90243	-1.2912	0.74768	0.36259	0.32526	-0.64567	0.27156	1.1698	-0.64875	-1.2378	0.13947	0.42777	-0.15158	0.77785	-1.3584	0.38494	-0.65344	-0.59009	-0.17189	1.1194	-0.56831	0.22427	-0.29535	0.55864	-0.53587	-0.20605	0.2179	-0.2291	-0.20872	0.61609	-0.56456	-0.65458	0.077056	0.23191	0.015313	0.14838	0.90657	-0.39465	-0.19347	-0.72005	-0.62646	0.9129	0.49275	-0.47381	-0.46581	0.84243	0.47927	0.15863	-0.42473
3.8126	-3.4416	-0.4867	0.063629	-2.948	-1.0524	0.028934	-2.5917	4.1947	-1.1004	-0.31325	-2.8445	0.17916	-2.3185	0.36548	-2.8911	-1.2529	1.7187	-1.2453	-0.039636	-0.074149	0.10837	1.6917	-0.92692	0.21647	-0.3226	-2.1433	-1.8793	-1.1144	0.33773	-0.43025	-1.0977	0.25494	1.32	-0.86787	2.6424	0.17969	-1.0868	-0.73157	-0.14706	0.76395	0.49926	0.73318	-0.34228	0.81827	0.038844	-0.07741	-0.47592	-0.8139	-0.1755
7.5638	-9.5133	4.3146	0.14653	-1.6427	-0.41997	2.2981	-6.7028	1.3706	0.13758	-1.0494	0.68519	-0.30334	-3.8295	-0.97841	-2.7288	-1.0807	0.28201	1.2888	0.48618	-0.12111	0.078978	1.2931	-2.1249	0.098001	-0.56105	-1.4051	0.5509	0.48339	-0.77854	-0.82117	-0.18981	0.16153	1.5751	-0.3117	0.72451	-1.3576	-0.72346	0.13888	-1.3301	0.75177	1.5191	0.54782	-0.14494	-0.36619	-0.29011	-0.93616	0.35763	-0.84552	-1.0851
3.1429	-5.7129	-0.089997	-0.38802	-3.3349	-1.5401	2.2615	-5.4664	2.2588	-1.1678	1.6428	-1.767	-1.1698	-2.4977	-0.89365	-0.76519	-2.592	-0.83919	0.52989	-1.0136	-1.0535	1.6688	-0.27483	-1.1159	0.94998	-0.87472	-0.49251	0.63921	1.3087	0.24032	1.1241	-0.71014	-0.79593	0.48191	-0.62689	-1.5453	0.17082	0.58009	1.8309	-1.076	-0.51124	0.44563	0.28553	1.0708	-0.94707	0.5174	-0.1582	0.60751	-0.80597	-0.77554
-3.7771	-4.1193	1.8651	-1.6662	1.8392	-0.17078	-0.56821	0.22719	0.55808	0.32458	-0.58625	1.3085	0.0040703	-1.4895	-0.16712	0.52067	-0.016493	-0.50707	0.95062	-0.57779	0.63746	-0.22231	0.08014	-0.95861	0.13053	-0.36244	0.45433	-0.3272	0.17288	-0.11449	0.10126	0.20026	0.099866	-0.12346	-0.51701	-0.13799	-0.8636	-0.36516	0.39052	-1.0028	0.47097	0.62374	-0.68094	-0.30968	0.69105	-0.028593	0.049235	-0.23443	0.92094	-0.57237
20.148	-0.54715	9.4067	6.7231	3.4425	-2.7761	6.6985	-1.1783	1.4763	1.6438	3.1106	0.15945	1.0834	1.4745	0.29393	0.040764	1.1947	2.9504	-3.0326	1.1778	-1.1472	-2.7366	0.7129	1.1077	-1.6501	2.3991	-1.5221	2.0003	-1.9716	-1.0912	-0.99327	-0.1665	-2.2475	-1.2599	0.74998	-0.94629	0.4567	-0.76149	-0.23455	1.5541	1.223	2.7222	2.2039	1.1321	0.56972	1.1259	-0.45786	-0.047557	-0.73296	1.944
-10.398	0.72507	2.6893	2.6071	-1.2262	0.60484	0.17525	1.0235	1.03	-1.0633	0.70683	-0.41195	-0.3099	-1.3739	-0.54138	1.2505	0.89918	-0.21681	-0.1824	-0.26146	0.12893	-0.60163	0.15736	-0.13483	-0.031263	-1.2007	-0.45237	0.21403	-0.5749	-0.56557	0.65652	-0.85074	0.40518	-0.20482	-0.17618	0.34435	-0.58561	-0.22056	0.22569	0.055615	-0.10524	-0.20755	0.62428	-0.59551	0.51783	-0.84503	0.22735	-0.39986	-0.0047785	-0.21708
-10.624	1.0872	2.1815	1.9229	-1.3112	-0.20153	0.30209	0.025921	-1.1559	-0.62065	-0.18388	-0.61988	-0.58838	-0.44105	0.44623	0.93279	0.66602	-0.63768	-0.35344	-0.093336	0.010973	-0.48564	-0.67365	-0.41521	-0.2862	-0.26028	-0.03118	0.095553	-0.073095	-0.39384	0.12488	-0.34038	0.087705	-0.13311	0.089133	0.088846	-0.18817	-0.15932	0.25999	-0.33854	0.044368	-0.19249	-0.050316	-0.25004	0.34262	-0.12978	0.32285	0.23415	0.032378	0.039042
-10.813	1.0341	1.6214	1.1986	-0.72627	-0.0832	0.019723	0.029509	-0.49884	-0.38821	0.007433	-0.28326	-0.56636	-0.68976	0.092196	0.48442	0.34822	-0.4211	-0.019694	-0.36987	-0.044039	-0.565	-0.57722	-0.14819	-0.028748	-0.2035	-0.10279	-0.07654	-0.33694	-0.53685	0.35954	-0.40211	-0.11204	-0.20925	0.030676	-0.18113	-0.48213	-0.15696	0.39295	-0.38943	-0.094521	-0.039107	0.0092899	-0.21164	0.46142	-0.28043	0.033518	-0.1535	0.036277	-0.10412
-10.495	1.1857	2.419	2.1147	-1.1056	0.20337	0.40143	-0.065388	-0.35435	-0.16967	0.0046241	-0.55692	-0.98536	-1.1011	0.27374	0.33462	-0.24181	-0.0071659	-0.41515	-0.33741	-0.065585	-0.84998	0.19719	-0.20745	-0.65144	0.097241	-0.061171	0.32806	0.19053	-0.10151	0.54861	-0.20062	-0.16081	-0.092959	-0.13158	0.18535	0.068781	0.030763	0.13984	0.22717	0.022924	-0.029136	0.11807	-0.26335	0.24863	-0.39864	0.19458	-0.060155	0.2776	-0.082865
-10.552	1.3108	2.565	2.1216	-1.2735	0.17568	0.60046	0.020619	-0.68726	-0.032898	-0.1599	-0.32096	-1.0237	-0.82803	0.45005	-0.1057	-0.32777	0.11563	-0.25227	-0.36869	-0.028483	-0.30781	0.0043529	0.023083	-0.1887	0.20756	0.052941	0.015996	0.05878	0.024429	0.47904	-0.074491	-0.11563	-0.020021	-0.011473	-0.13689	-0.32796	-0.013583	0.11363	-0.014129	0.015918	-0.00030778	-0.15123	-0.17274	0.094644	-0.077155	0.11134	0.069422	0.20555	-0.070474
-10.626	1.1703	2.3157	2.0731	-1.2716	0.36801	0.33864	0.27836	-0.6827	-0.0022807	0.081435	-0.12228	-0.72934	0.13705	0.28695	-0.013839	-0.26898	0.20266	0.089818	0.48954	-0.14499	-0.21971	-0.15853	0.053572	0.16949	-0.68414	0.22702	-0.19327	-0.38397	-0.48696	0.58355	-0.41519	0.066473	-0.0407	0.042557	-0.06847	-0.28213	-0.15735	0.10334	-0.2568	0.056241	0.10882	0.008429	-0.22995	-0.0050389	0.2294	-0.15894	-0.08572	0.082347	0.095863
-10.767	0.99999	1.2769	1.0665	-0.53274	-0.0016272	-0.048544	-0.32711	-0.81891	0.11601	0.0058619	-0.23945	-0.49952	-0.042432	0.23655	0.29323	-0.00060837	-0.05654	-0.047189	-0.092874	-0.030504	-0.42139	-0.0081613	-0.16797	-0.026585	-0.31318	0.077993	0.16398	-0.041636	-0.36517	0.15949	-0.19538	0.063295	-0.10128	0.04358	0.014952	0.099527	-0.012101	0.082927	-0.10725	0.15356	-0.049473	0.15248	-0.023672	0.14251	-0.14084	-0.030035	-0.010473	-0.03401	-0.01931
3.555	1.2434	0.39381	0.60159	1.8687	0.79701	-2.5628	-0.71404	-2.0492	0.05659	0.70226	0.47469	1.6474	-0.27125	0.73624	-0.98996	-0.88934	-0.26308	0.037513	0.18691	0.31299	0.66902	-1.4071	-1.1933	-0.32232	-0.14853	0.11112	0.090735	0.41237	-0.30264	0.19484	-1.7601	0.34614	-0.29921	-0.20811	-0.70254	0.71786	-0.082719	0.076299	-0.93079	-1.0153	0.11505	0.070967	-0.91507	-0.50992	-0.48758	-0.74843	-0.77796	-0.25286	-0.9803
5.6491	0.90714	-0.11087	2.584	1.6422	-1.9616	-1.373	-0.97376	-1.5968	-0.68475	0.24933	0.57118	2.1908	0.77853	-2.5204	0.62011	-0.94828	-0.20942	-2.2684	-1.4923	-2.1022	-0.092223	1.1746	0.16589	-1.4253	1.5523	1.4066	0.14331	-0.87176	-0.51585	0.9911	-1.2707	0.27824	0.046428	-1.342	-0.41642	0.89763	-0.25846	0.65339	-1.407	-0.34661	-1.6638	0.21295	0.70673	-0.0049656	0.47028	0.80018	0.16079	0.38039	-1.0033
5.0633	-1.0986	0.18481	2.8147	1.6324	-2.2102	0.40946	-1.1277	-0.37742	2.1184	-0.70332	2.5848	1.379	0.20356	-2.3973	1.8394	-0.42776	-0.10887	-1.6851	-1.863	-1.9343	-0.95758	0.86663	1.2728	-2.0673	1.1713	1.8187	-0.44947	0.67928	-1.5837	0.77098	0.72761	1.1614	0.56313	-1.2523	0.050737	0.083499	-0.83623	-0.59167	-0.85354	0.022039	0.35111	0.11942	1.3325	0.74131	0.32736	0.93777	0.4	-0.29298	-0.83435
-4.0207	0.19387	0.17968	-0.15168	2.8476	-0.30883	-1.3264	-0.48128	0.67694	0.86515	-0.11344	-0.15836	0.27289	0.44869	0.27263	0.043241	0.27834	0.38732	0.6878	-0.67338	0.068755	0.13845	-0.53893	-0.31274	0.40921	0.32165	-0.0034881	0.13793	0.084502	-0.3111	-1.0708	0.046886	-0.13417	0.090634	0.16027	-0.031522	-0.006782	0.057491	-0.12131	-0.17302	0.10302	-0.090743	-0.40261	0.078438	-0.15136	-0.19992	-0.13215	0.074539	0.73265	0.54963
1.008	0.20888	0.041308	-0.6742	0.70027	-1.1534	-1.7101	-0.74603	-1.7892	0.10079	-0.25275	-0.39777	0.5888	-0.76256	-0.164	0.54134	1.2092	-1.0506	-0.55257	-0.47111	-2.1357	-0.05674	-1.3875	1.2963	-1.8828	-0.13509	-0.23605	-1.5863	0.45616	1.1455	1.1171	0.34971	0.14511	-0.29877	-0.13322	0.011177	0.6656	-0.23632	-1.0782	-0.10128	-0.32676	-0.33066	-0.44185	-0.25369	-0.67106	0.087749	-0.24954	1.096	-0.40493	0.17912
0.70013	-2.6397	-0.073959	-0.59244	-0.50238	-1.4708	-0.89138	0.63641	-1.2107	0.177	-0.40813	-1.8709	0.31747	-0.59141	-0.089543	-0.43929	0.83575	-0.13348	0.033579	-0.91648	-1.0837	-0.10532	0.18328	0.97568	-0.49538	0.097155	0.50048	-1.2749	-0.35183	0.13165	-0.38179	0.40689	-0.15721	0.11966	0.070279	-0.33668	0.64652	0.87071	0.22363	-1.3702	0.73198	0.30042	0.45255	-0.76031	-0.10064	-0.10586	-0.93232	0.40903	0.33098	-1.1846
1.9923	-0.73063	1.9971	-1.6338	-0.48295	1.2915	-3.0865	-0.55523	-0.67509	-1.1289	-0.0089839	-0.11713	-1.1561	1.1976	0.85373	-0.7105	0.12974	-1.1299	-0.33044	0.095765	-0.33479	0.055712	1.5586	0.24627	0.57522	0.41985	-0.92092	-1.2683	0.74134	0.30597	0.2237	-0.19718	-1.6352	-0.088536	-0.085215	-0.48598	0.036187	0.68423	-1.2516	0.42801	0.63678	-0.34231	0.42711	-0.57312	-0.47123	-0.098435	-0.1208	-0.2492	-0.61072	0.93456
-6.7743	0.78541	-0.50567	-1.9601	0.44265	-1.0771	-1.1698	-0.34531	0.040654	0.19878	0.58921	-0.19759	0.42478	0.44225	0.09705	-0.081989	-0.022804	0.29955	-0.026989	-1.0904	-0.14651	0.29385	-0.20155	0.32405	0.030195	0.21853	-0.13461	-0.34474	-0.1149	-0.46009	0.16593	-0.030201	0.22407	-0.080584	0.03283	0.052563	0.030562	0.18527	-0.24257	0.2089	0.43696	0.081658	-0.072006	0.26022	0.22766	-0.057071	-0.16452	0.16309	-0.12273	-0.060209
0.32941	0.1713	-0.90826	-0.97229	-1.5616	0.23596	-2.0429	0.69435	-0.22158	0.3294	-0.70547	0.33539	-0.23305	0.065081	-0.8638	-0.025985	-0.96951	-0.74416	0.22657	-0.44938	-0.95661	0.37712	1.0418	-0.35525	-0.79634	0.39343	-0.50282	0.60223	-0.36957	0.50267	0.63632	-0.34703	0.22805	-0.56305	0.39407	0.16344	1.024	0.15851	0.68445	-0.34832	0.11954	1.2935	-0.81593	0.44096	0.25761	-0.17256	0.33993	1.1041	0.35231	0.61319
1.2042	0.44911	-2.5206	2.3856	-0.32085	-1.2605	-1.3988	-0.33726	0.60945	0.18212	0.012049	0.30293	-0.57877	0.13019	-1.0891	-0.54962	0.35843	-1.2247	-0.30005	0.39412	-0.4854	-0.0057639	0.85156	-0.17972	0.097649	-0.63462	-0.45021	-0.21117	-0.50575	-0.21859	-0.16926	0.38678	1.1319	-1.427	-0.19439	0.022178	-0.23826	0.16699	1.112	-0.27328	-0.33439	1.0042	-0.4029	-0.64861	0.70816	0.10234	-0.041167	0.37383	-0.62848	0.35292
2.6159	0.82746	-1.6358	2.2989	-0.0063103	-0.10084	-2.1917	-0.0069605	-0.83862	-0.10174	1.6357	0.69846	0.39425	0.50268	-1.5104	0.21636	0.19865	-1.0942	0.089886	0.74131	-0.47771	-0.51676	0.56967	0.36879	0.80339	-0.78522	-0.70798	0.88224	2.4552	0.81527	-0.68678	-0.8497	-1.6854	-1.9114	-0.56209	-0.43256	-0.53925	-0.35479	0.49794	-0.33395	1.1387	1.4895	-0.78461	-0.70445	0.0057592	-0.13968	-0.81229	-0.25669	-0.38732	0.68047
-6.5481	0.077688	-0.97407	-1.2279	1.3704	-0.85814	-1.1954	0.0044363	1.5351	0.34131	0.71625	0.18778	-0.11298	-0.34673	-0.021311	0.44685	0.12243	0.67049	0.74589	0.23913	-0.068605	-0.11001	0.29139	0.20041	-0.2107	0.30766	-0.38949	-0.21448	0.068862	-0.013169	0.082116	0.19354	0.21319	0.42105	0.10405	0.23578	0.53062	-0.080734	-0.078756	0.53014	0.40673	0.16849	-0.19042	-0.11076	-0.055704	-0.35471	0.065875	-0.30107	0.091894	-0.032113
-10.639	0.86395	1.5	1.9158	-1.3391	0.39567	0.15132	-0.0050794	-0.74222	-0.14102	-0.068252	-0.47028	0.18639	0.90964	0.28026	1.1193	-0.18704	-0.024614	-0.10125	1.2499	-0.1829	-0.10796	0.17998	0.67905	-0.67797	0.92238	-1.0123	1.2025	-0.19926	0.41921	-1.0956	0.93139	-0.21729	1.1744	-0.61839	0.39102	0.55034	-0.40644	-0.10764	0.017978	0.18855	-0.47962	0.08461	0.45082	-0.16067	-0.5083	-0.057138	0.51774	-0.096091	-0.16056
-10.598	1.0738	1.8705	2.1505	-1.1402	0.20195	0.28052	0.22348	-1.0384	-0.11905	0.25916	-0.25831	-0.28372	0.57001	0.39044	0.8478	0.30258	0.015386	-0.23726	0.4003	-0.1692	0.29323	-0.091649	0.20232	0.14572	-0.28227	-0.55974	0.87013	-0.27882	-0.18235	-0.77372	0.060611	0.38677	0.43072	-0.37763	0.25419	0.14395	-0.37984	-0.131	-0.044812	0.11362	-0.59469	0.29141	0.206	-0.21093	-0.37411	0.15005	0.18494	-0.30485	-0.18101
-10.594	1.1558	2.098	2.08	-1.2039	0.12532	0.36673	0.046867	-0.60043	-0.0027932	-0.20014	-0.28059	-0.28406	0.48597	0.14993	0.26489	-0.63478	-0.085513	-0.066968	0.1764	-0.14832	-0.46378	-0.49261	0.0010801	-0.24734	-0.059781	-0.35799	0.76959	-0.094835	-0.31018	0.038255	0.070712	-0.12237	0.24161	-0.27541	0.10438	0.015332	-0.41517	0.10238	-0.10507	0.17783	-0.18519	-0.0040655	-0.077065	0.060739	-0.3188	0.04961	0.039166	0.01879	-0.093124
-10.794	1.0395	1.2292	1.0477	-0.6019	0.065479	0.012815	-0.13218	-0.67221	0.14295	-0.039428	-0.07853	-0.27144	0.13575	0.17832	0.2798	-0.085848	-0.041905	0.11424	0.037559	-0.074847	-0.092857	-0.25336	0.13932	0.045665	0.16505	-0.25422	0.26756	-0.18375	-0.24245	-0.18599	0.074156	-0.041986	0.14523	-0.10829	-0.15551	-0.11635	-0.23013	0.14856	-0.16173	-0.027889	-0.14452	-0.0097226	0.14413	0.067192	-0.23539	-0.014883	-0.048008	-0.19708	-0.11016
12.373	-0.66816	-3.6257	2.7586	-3.4759	2.2589	3.3678	0.28668	-1.2936	1.9985	2.6761	-4.5262	0.16073	0.66435	-2.6212	4.0309	2.0765	-1.8646	5.5425	-4.2421	-2.1604	-1.0948	1.0986	1.8689	-0.9304	0.68706	1.6132	-0.49989	-0.51597	0.35577	1.1401	2.3767	0.1624	2.3435	-0.19613	0.96252	0.61768	0.14285	-0.41979	-0.43511	2.105	2.46	1.212	-0.82365	-1.8258	1.4536	1.7552	-1.3807	1.0271	0.010812
8.2719	-1.6421	-4.0725	1.0632	-4.1236	0.31493	2.219	3.1301	-0.3327	2.4516	1.6102	-1.9437	1.6117	0.51492	2.9025	-1.9638	1.537	-2.5447	0.91498	-0.90134	-1.032	-0.91992	1.2445	-0.35494	-2.6044	0.53481	-0.52121	1.578	-1.4312	1.2773	0.67177	-0.84832	1.236	1.0331	-0.22997	-0.89286	0.047348	0.090692	0.56257	0.86213	0.11307	-0.68316	-1.8997	-0.32498	1.3878	0.089093	-0.48141	1.2859	0.52712	0.60698
11.379	-3.1057	-2.3619	0.7485	-3.3468	1.743	2.4617	2.8843	-0.32733	1.9458	1.7239	-3.6577	1.5992	-0.28356	5.5047	0.81199	1.8057	-2.9201	2.4421	-0.31503	-0.9323	1.848	2.0874	-2.7921	-2.3833	0.87134	-1.3048	0.39959	-0.0031943	-2.9291	0.64892	1.4037	-1.2488	-0.96279	-1.0218	-0.30245	2.1238	-1.4966	-0.74397	-1.0726	-0.74124	1.2545	-1.684	-0.28198	0.14313	0.56513	-0.73169	-0.79617	1.5164	-0.29698
-2.8464	-0.5741	-1.8095	-1.8138	1.7564	-1.8272	-0.11812	0.99866	2.8246	-0.93974	0.18395	-0.68827	-0.92936	0.11452	0.36075	0.24065	0.49205	0.67385	0.5128	-0.58825	-0.03702	-0.28719	0.79981	-0.25689	-0.67012	0.43641	-0.15529	0.13955	0.14726	-1.1781	0.021917	0.45479	-0.0030733	0.40801	0.042563	1.5228	0.78347	-0.76008	-0.14456	-0.45642	0.7894	-0.77465	0.84849	-0.51147	-0.16717	0.69418	0.51252	0.083028	-0.56014	-0.73362
-1.0119	-0.88551	-0.69638	-0.70058	-1.5489	-0.22118	-0.2443	-0.60942	0.73416	0.45424	1.606	-0.8675	-1.0428	-0.26481	-0.72634	0.33394	-0.93859	0.95372	0.082639	-1.5462	1.4633	0.43375	-1.0103	0.41325	1.3706	0.38026	0.80668	0.31392	0.64421	0.11453	0.41068	0.099179	-0.5853	0.26188	0.19929	0.21068	-0.015164	0.078015	-0.43342	-0.013823	-0.52901	-0.81708	0.73541	-0.15402	-0.0055675	-0.89907	-0.33078	-0.17615	0.11495	-0.8222
-0.84762	-1.3863	-0.22789	-1.5217	-1.9959	0.2564	-0.41892	-0.36634	-0.72154	2.0952	-0.15163	0.148	-0.098475	-0.078963	-0.31661	0.42712	-0.13668	0.37958	-0.92522	-1.156	1.5535	-0.069461	-0.93774	-0.29493	-0.3495	0.09106	-0.52699	0.17984	1.671	1.4826	0.91293	-0.57063	-0.22711	-0.53571	0.010111	-1.089	-0.30918	-0.90186	-0.67111	0.062894	-0.017497	0.19039	0.57462	0.2628	-0.88444	-0.54368	-0.41702	-0.5201	-0.90833	0.41215
-0.35387	-1.7376	0.072911	-1.7547	-2.7242	0.49483	-0.092021	-0.08521	-0.2686	2.0293	0.13141	0.25165	-0.36436	-0.082068	-0.93776	0.2544	0.32797	0.04986	-0.064619	-1.3881	1.4432	-0.3044	-0.53922	1.1279	0.053016	-0.37773	0.67672	0.98963	0.90939	0.29523	0.053123	-0.47297	0.048492	-0.31616	0.088589	-1.0856	-0.40045	0.56393	0.18202	0.18281	0.42907	-1.1112	0.16388	0.23294	-0.35529	0.13988	-0.14134	-0.90267	-0.23103	0.28422
-6.1936	-0.01429	-0.46771	-1.0656	1.0157	-0.53154	-0.90697	0.19225	0.75903	0.71645	-0.32936	0.18002	-0.49317	-0.39364	0.21058	0.17688	-0.010293	0.37429	0.60848	-0.50193	-0.0027532	0.65469	0.196	0.10015	0.33808	0.13336	-0.090041	0.011398	-0.13667	-0.33163	-0.19275	0.25074	0.598	-0.32672	0.12322	-0.23385	0.23104	-0.43471	-0.27668	0.1614	0.37338	-0.05083	0.13736	-0.055057	-0.094528	-0.36532	0.25217	-0.51459	-0.47143	0.20412
-10.397	0.88745	1.6666	1.9506	-0.97908	0.3977	-0.040894	0.18828	0.2829	-0.31376	0.21788	-0.41362	-0.14495	-0.34346	-0.13944	0.55299	-0.26449	-0.056001	-0.12621	0.1411	-0.10513	-0.59894	0.18438	-0.13875	-0.38999	-0.44662	-0.16023	0.31383	-0.12895	-0.20251	0.34811	-0.23121	0.14192	-0.064567	-0.097208	0.33253	0.16352	0.11799	-0.10041	0.1903	0.17277	0.035482	0.24618	-0.35217	0.12401	-0.44611	-0.032085	-0.13727	0.33581	-0.029441
-10.473	1.098	1.8159	1.785	-0.73394	0.13806	0.21957	-0.23671	-0.60675	0.28799	0.3005	-0.12505	-0.59829	-0.21597	0.11533	0.14112	-0.37399	0.35501	-0.33212	-0.48821	-0.15594	-0.27744	0.37715	-0.1991	-0.086475	-0.5996	-0.11362	0.54412	0.085093	-0.26891	0.15678	-0.061104	-0.052549	0.0045491	-0.11106	0.39983	0.26245	0.039451	-0.032363	0.20955	0.070512	-0.042592	0.23452	-0.079949	0.01503	-0.36794	0.075452	-0.069818	0.18637	-0.091016
-10.459	1.1439	1.6127	1.7437	-0.8845	-0.023811	0.13581	-0.25178	-0.73918	0.21042	-0.033963	-0.36001	-0.74384	-0.11883	0.1559	0.050865	-0.73036	0.081212	-0.31935	-0.39264	-0.15489	-0.56686	0.053501	-0.1617	-0.27529	-0.067962	0.11846	0.45474	0.2573	-0.21355	0.29779	-0.072723	-0.017434	-0.076233	-0.075645	0.18159	0.044998	-0.091489	-0.00029311	0.16368	0.22841	0.0066769	0.19144	-0.16672	0.13878	-0.30109	0.12232	-0.042271	0.18124	-0.12423
-10.647	1.0042	1.1117	0.88253	-0.43825	-0.054688	-0.078813	-0.16094	-0.61866	0.1047	-0.047423	0.074632	-0.48317	-0.41713	0.20496	0.028218	0.11327	-0.055066	0.091164	-0.45605	0.011726	-0.042895	-0.20387	-0.047522	0.27202	-0.144	0.17049	-0.23761	-0.104	-0.35415	0.22096	-0.28984	0.093748	-0.28673	0.10746	-0.30306	-0.38453	-0.026025	0.13641	-0.19643	-0.1103	0.022915	-0.021165	-0.060573	0.12621	-0.036882	0.0063378	-0.18652	-0.14027	-0.020007
0.88254	-3.106	0.2385	0.78091	-0.76183	-0.30288	-1.0789	0.18367	-0.52978	2.5667	-1.8244	-0.37024	2.1163	-0.88951	-1.1589	-0.21894	-0.62098	1.0275	0.29913	-0.37671	-0.45057	0.62922	-0.11904	-0.40934	-0.53705	-0.73158	0.47464	-0.10406	-0.66732	-0.43259	0.12009	0.25479	0.2688	-0.52602	0.71717	0.37063	-0.64752	0.6128	0.90813	-0.4958	-0.11436	-0.68521	0.32552	0.042225	0.050654	-1.8773	-0.55814	-0.32443	0.5508	-0.78174
-0.23661	-1.2507	-0.20044	1.2566	0.59259	-1.3822	-1.6278	0.16735	-0.31058	2.0591	-0.46136	0.33622	1.1432	-1.1815	-1.0002	1.1992	-0.56202	-0.46422	-0.34251	-1.1378	0.4621	0.56099	0.17004	0.76838	-1.1135	0.27328	0.83561	-0.67338	0.2214	-0.34923	0.83261	-0.86352	-0.50271	0.18672	0.46104	0.87067	-0.61317	-0.25142	0.5189	-0.38043	-0.39705	0.092259	-0.22527	-0.026012	0.046189	0.24465	-0.22861	0.90066	0.16489	0.022336
14.685	5.3208	11.18	-6.3398	-4.2062	6.6734	-3.0938	0.46316	0.73484	-0.25141	4.9678	3.3867	4.3344	-0.54631	-0.84838	-0.40825	2.357	-0.63227	-0.93307	-1.9744	-1.6268	1.5054	0.60913	-1.0202	0.22769	2.0796	-0.74086	-1.1969	-1.081	0.47867	1.0769	0.62179	-0.59427	-1.166	-0.96117	0.91404	-2.763	0.3374	0.20291	0.20362	-1.8049	0.41108	-0.96624	1.8887	-0.3881	0.54837	0.52924	-0.3943	0.66554	-0.92829
0.52848	4.9421	3.8654	-4.5918	0.34109	-0.49202	-0.82495	0.43087	1.2261	0.41605	1.9097	-1.6071	-0.3789	-0.1194	-0.092047	-0.50626	1.0969	-0.016486	0.72125	0.5604	-0.70867	0.26102	-0.041428	0.12079	0.17022	0.28135	0.71541	-0.59392	0.31205	0.22826	1.2153	-0.75839	-0.58583	0.4374	0.58037	-0.28762	0.027436	0.32069	0.20649	0.63363	-0.0015566	-0.50596	-0.60538	0.50204	0.29543	-0.19402	-0.41725	0.4778	0.081773	-0.0496
-0.15824	-0.3076	-1.6515	1.4677	0.41825	0.57121	-1.588	-0.24476	0.29848	0.47612	0.30266	-0.16695	-0.74469	-1.2696	-0.07742	0.90163	0.39983	-0.33362	-1.0518	-0.4545	0.40742	-0.7513	0.042305	0.68374	-0.39746	0.71066	0.47884	-0.44508	-0.35188	0.32501	-0.95426	-0.3623	0.73827	0.23719	-0.50407	0.022985	0.010157	1.3196	0.41147	0.41675	-0.96633	0.091181	-0.29513	0.40696	0.83485	-0.17247	0.89496	0.08262	0.32736	0.40452
1.3007	1.5353	-0.78964	-1.1963	-1.2791	0.87823	-1.1919	-0.57767	-0.51353	0.17186	0.11801	-0.3815	1.232	-0.5619	0.45028	-0.026048	-0.40771	-0.47555	-0.26695	-1.3305	-0.57197	-0.53575	1.5241	-0.70892	-0.39244	0.35373	-0.23194	0.54302	0.030855	0.56082	0.38393	1.0267	-1.1921	-0.32435	0.61942	0.040212	-0.037944	0.61912	-0.37714	0.37668	-0.72075	-0.31622	-0.32579	-0.47109	1.5437	-1.0806	0.11697	-0.067094	-0.67767	0.42982
1.226	0.67215	-1.5609	-0.81356	-1.6793	0.12503	-0.28447	-0.058427	-0.82682	2.2782	-1.1821	-0.072084	0.60719	-1.1296	-0.49384	-1.2025	0.41368	-0.24954	0.077755	-1.5016	-0.70337	0.21306	-0.64423	0.29979	-0.65895	-0.52695	-0.53498	-0.022229	0.0050796	-0.098502	-0.38813	-0.40401	-2.0685	0.54455	-0.80962	0.39755	1.2123	0.5343	-1.1587	1.1393	0.1875	-0.482	0.71219	0.51948	0.35153	-0.28955	-0.78888	-0.21947	-0.36305	-0.11507
-3.2883	1.0048	-0.45679	-2.9152	-0.60564	-0.17033	-1.5473	-0.1867	-0.17227	-0.055419	0.40312	-0.24224	0.82849	0.34854	-1.0697	-0.81923	0.20896	0.41946	0.14332	-0.68121	-0.4158	0.25836	0.28629	-0.85487	-0.055818	0.54044	-0.6582	0.31297	0.23848	-0.010349	0.010611	-0.22089	-0.40933	0.057589	0.46053	0.56699	0.030715	0.0071488	-0.11741	0.082606	-0.35615	-0.2323	0.53527	-0.51996	0.16106	-0.16877	0.074889	0.72201	0.41903	-0.115
-0.26869	0.67201	-1.1256	-2.145	-0.35586	-1.266	-0.50576	-0.98824	1.0921	-0.41378	0.105	1.1609	-0.71177	-0.22176	0.074881	0.70364	-0.11719	0.90795	0.18381	0.71912	-0.76537	0.61279	-1.0895	-0.61161	0.089853	-1.2073	-0.59212	0.53254	-0.86502	0.29431	0.0019074	-1.0819	-0.42296	1.0991	0.82336	-0.058892	0.63608	-1.0834	-0.27077	0.50354	-0.07024	-0.17071	0.050173	0.55944	0.32129	0.50951	0.10443	-0.83899	0.30218	-0.28916
4.1633	2.995	0.45759	-2.9503	-0.75317	0.90737	-0.98811	-2.0784	0.33461	-0.27571	1.7068	0.067832	1.1421	0.57797	0.48846	1.0939	-0.46906	0.092585	-0.2516	-0.25213	-0.7151	1.6031	0.057033	1.4126	0.087702	-0.91554	0.074571	0.67115	-0.37647	-0.32818	-0.024095	-0.98624	0.2754	0.088279	0.86598	0.39161	0.90776	-1.1321	1.3315	1.7858	1.1179	0.83074	0.76141	-0.32153	0.60384	-0.051883	1.1457	1.2188	0.39299	0.20183
2.6977	2.6014	-0.35639	-1.5774	0.78599	-0.91185	-0.7837	-1.3627	0.2641	-0.50412	-0.52921	-0.043317	0.071851	-0.42751	0.16529	2.1742	0.26073	0.85269	-0.19803	-0.25869	1.3007	1.3395	-0.12417	-0.27369	-1.1354	-0.82899	1.2422	0.53481	-2.0087	0.039977	-1.3335	-1.8342	0.5173	0.9926	-0.022819	0.66115	-0.63154	-1.0661	0.56787	2.2263	-0.99496	0.79316	1.078	1.4962	-1.5735	-0.11468	-1.3895	0.53258	0.09458	1.0232
-3.6674	2.4508	0.19723	-2.9217	0.92221	-0.54809	-0.71575	-0.53345	0.48338	0.86249	0.58012	-0.044201	0.032938	-0.020761	0.23563	-0.29444	0.050121	0.049514	0.35263	-0.33484	0.28383	-0.24374	0.27442	0.21047	0.498	0.084647	0.069437	-0.42075	-0.26191	-0.14285	-0.07846	-0.29681	0.41802	0.29524	0.14571	-0.019295	0.073693	-0.14524	-0.45825	0.21262	0.013614	-0.20486	0.17627	-0.21847	-0.54365	-0.083243	0.22624	-0.17386	0.20656	0.082175
5.6077	-1.017	-1.2354	-0.7036	-1.3022	-0.19907	2.8497	1.1813	-0.53352	0.23125	3.0778	1.575	-0.34464	1.3119	0.75047	0.66106	0.32137	1.1722	2.7106	0.19485	3.6212	0.9893	0.35256	0.36502	-1.0068	-1.5275	-1.2474	-1.4426	0.56889	0.32966	1.1861	0.7274	-1.2822	-0.16887	0.016238	1.0429	0.46883	-0.1979	0.70489	1.3177	0.61571	0.46549	0.94423	0.17	-0.71446	0.42944	0.19812	0.14541	-0.16933	0.8361
5.8874	0.94841	-2.8808	0.52044	-0.72517	1.3347	0.37098	1.6391	-0.96169	-1.0467	0.67184	0.77416	-2.0048	0.95589	-1.5759	-0.12915	0.96523	2.0456	-0.12791	0.24631	2.4746	0.89164	-1.5105	-1.3131	-0.84411	-1.5534	-2.1578	-1.029	1.2625	1.1774	1.4908	-0.17302	-1.3989	1.7359	0.32055	-1.027	0.74062	0.066133	-0.22214	-0.55749	-0.085714	-0.19907	1.2516	0.6749	0.17452	0.72709	-1.0542	0.85631	0.66476	1.3864
6.3018	-0.41866	-1.5978	-0.059369	0.10042	1.3898	0.37988	1.0112	-3.1983	-0.19984	-1.2834	2.3249	-0.80187	-0.9105	-0.95738	0.45061	1.2513	0.12369	-0.26088	1.8543	0.92578	1.1282	0.060099	-0.77279	-0.032644	-1.0049	-1.7256	1.1692	0.82158	1.2222	-0.7592	0.50731	-0.36478	0.83161	-0.92408	1.0292	0.41624	1.5714	-0.31216	-0.59753	0.44893	0.16673	-0.17404	1.309	1.8944	-0.99767	1.3428	0.46762	0.65502	-0.61227
-4.4665	0.44637	-1.6504	-2.213	1.6494	-0.97425	1.1878	0.39164	0.88627	0.053116	-0.1453	-0.014778	-0.014938	0.21755	0.27762	0.12709	0.26906	0.04752	0.3854	-0.84451	-0.077267	-0.40503	0.22037	0.38018	-0.4096	-0.063726	-0.31503	0.32768	-0.033556	-0.65123	-0.049823	0.092195	0.25636	-0.061987	0.20375	0.58986	0.22727	-0.17445	0.066471	-0.3246	0.54254	0.39283	0.61613	-0.31654	0.078221	0.20377	-0.13371	0.22606	0.27846	0.39835
0.21971	1.5015	-1.2345	-0.44403	-1.1692	-1.7949	-0.78877	-1.6329	0.31079	0.003788	0.57053	1.8558	1.0774	1.2979	-0.10212	1.327	-0.057571	1.0236	-0.12112	-1.0852	-1.6754	0.17417	-0.53363	0.24571	-0.92258	-0.73976	-0.52415	-0.84952	-0.032793	1.4255	-0.66425	0.072453	-0.12427	0.49139	1.221	-0.26297	1.2052	-0.62265	-1.0549	-0.45977	0.82465	0.039718	0.59469	0.84243	-0.29718	-1.3977	0.23572	-0.52547	-0.67478	-0.44026
1.1437	-1.8418	0.077395	1.0747	-0.11758	-0.93522	-1.0202	-0.39278	0.47474	0.44909	-0.2968	1.6101	0.18334	-0.46916	-0.81799	1.9535	1.6087	-1.8449	-1.1244	-0.65949	-0.15862	0.036192	0.69415	-0.30289	-0.13223	0.067481	0.77346	-0.85086	0.18797	0.003733	-0.025311	-0.99632	-0.85208	-0.49333	0.7607	-0.34729	0.23893	-0.2486	0.13107	-0.018963	0.046135	0.1071	0.32842	0.10238	1.0311	-0.52075	1.0702	-0.10894	0.74408	-0.66261
1.1674	-1.2263	0.033961	0.91742	-0.068275	-1.5086	-0.77467	-2.4144	1.4155	-0.74439	0.49017	0.15302	-0.31393	0.33192	-0.38302	0.91407	0.89788	-1.776	-0.77309	-0.70829	0.69964	0.28609	1.3369	-0.31544	-0.41724	-0.74651	0.55163	-0.92533	1.0316	-0.81191	-0.31768	-0.95075	-0.76408	-0.45432	0.70855	0.15618	0.16308	-1.04	-0.85484	0.2711	0.096805	-0.19742	-0.34236	1.3007	-0.70026	0.57661	0.94866	0.046118	-1.4689	0.46625
-5.3585	0.0849	-0.6148	-0.23506	1.5513	-1.5057	-0.77977	-0.11114	1.506	0.60943	0.2643	-0.14798	0.45306	0.27703	-0.31064	0.41808	0.429	-0.5276	-0.044771	-1.0004	0.67521	0.18204	-0.15669	-0.1453	0.29371	-0.30674	0.18973	0.065678	0.68288	-0.32098	0.18357	0.011325	0.33531	-0.36457	0.68394	0.44502	0.68587	-0.53434	0.1254	-0.46139	-0.066149	0.28543	0.597	0.051489	0.27722	-0.1378	0.0095236	0.74006	0.61026	0.33882
-10.761	1.3845	2.4398	2.0796	-1.4734	0.34519	0.65604	0.051548	-0.092325	0.11116	-0.3029	-0.38197	-0.88145	-0.6793	0.11624	-0.30904	-1.2087	0.41065	-0.054866	-0.035846	-0.11403	-0.70503	-0.032639	0.60577	-0.62482	1.1574	-0.45023	0.2605	0.072383	0.16725	0.54607	0.4415	-0.57179	0.38613	-0.29812	-0.33074	-0.31883	-0.29833	0.24791	0.023826	-0.16164	0.11095	-0.29796	-0.01588	0.17504	-0.23174	0.014191	-0.011232	0.17706	-0.14484
-10.598	1.1943	2.0478	1.8992	-1.5374	0.45183	0.25707	-0.00029589	-0.38561	-0.11395	-0.64064	-0.55914	-0.60655	-0.16164	0.2644	0.28609	-1.0308	-0.031456	0.10043	1.2298	-0.19098	-0.95694	-0.11331	0.55238	-0.93754	1.3817	-0.077378	0.017899	0.21391	0.21982	0.33513	0.3569	-0.36153	0.37393	-0.10053	-0.50986	0.020254	-0.31084	0.2009	0.030581	0.04695	0.12717	-0.24224	-0.090644	0.23548	0.031639	0.033652	0.20159	0.37537	0.064442
-10.648	1.2091	2.022	1.8645	-1.411	0.26795	0.37788	0.073587	-0.68252	-0.047561	-0.19366	-0.5201	-0.53846	0.018046	0.35245	0.34112	-0.57158	0.10339	-0.032235	0.73812	-0.21701	-0.4021	-0.070399	0.47978	-0.5276	0.79413	-0.516	0.31051	-0.14043	-0.10146	0.070527	0.39287	-0.35927	0.4736	-0.30008	-0.16778	-0.01172	-0.44061	0.18048	-0.070853	-0.02791	-0.12452	-0.15962	0.016397	0.016807	-0.21716	0.016723	0.10926	0.11507	-0.043871
-10.811	1.063	1.5085	1.1372	-0.83596	0.19716	0.13557	-0.0073636	-0.66386	0.13414	0.046029	-0.14095	-0.52398	0.027523	0.26045	0.1762	-0.092207	0.27308	0.17659	0.29124	-0.18544	-0.087623	-0.0358	0.48816	-0.038753	0.28013	-0.42799	0.22204	-0.34451	-0.23211	-0.0030615	0.11826	-0.082437	0.29538	-0.19141	-0.29043	-0.25527	-0.30397	0.17647	-0.1962	-0.085056	-0.11778	0.036395	0.049453	-0.033288	-0.24305	-0.10381	-0.023585	-0.14815	-0.078566
2.6742	-0.86312	-1.1435	-1.2595	-3.8601	-1.7731	0.42663	-2.6938	0.2152	-0.47767	4.1639	1.3815	0.53201	1.4203	0.55008	-1.1057	-0.43638	0.45281	1.9011	1.1166	0.97346	0.07785	-2.5136	-0.20884	-0.15402	1.3205	-0.026187	1.216	0.25341	-0.13701	1.5569	0.7408	0.86728	-0.83262	-1.0578	0.59281	1.3465	-0.69796	0.22904	0.57728	-0.53559	-0.32099	0.29956	-0.10129	-0.4689	-0.58326	0.3025	0.011253	0.85274	-0.091332
4.3384	-1.8393	-1.4473	1.5465	-3.1221	-1.9514	0.81988	-1.764	1.2191	0.32071	3.6917	1.9334	-0.067713	1.6745	0.93216	-1.1623	-1.8586	-0.04236	1.9539	-0.67347	-0.23482	-1.2175	-1.807	-1.2518	0.21715	0.033209	-0.54288	0.77497	0.48728	0.030932	-0.03476	-0.78001	-0.21759	0.60245	1.1034	-0.16185	-0.80872	1.2388	-0.62582	-0.034349	-0.057787	-1.4867	1.6643	1.6275	0.19579	-0.24762	0.50325	0.20701	-0.054161	-0.60145
6.7392	-3.6825	1.8775	1.0228	-2.4863	-0.6819	1.5355	-4.7233	0.61959	0.6537	4.4004	2.0863	0.44496	-0.31846	-0.22601	-1.5564	-0.73959	-1.4223	1.5883	-1.1736	-0.52767	0.23638	-1.2327	-0.85284	-0.69337	-0.39196	-0.0048687	2.6168	1.6265	-1.0758	0.34974	-0.62779	0.023218	-0.72131	1.077	-1.3513	-1.5109	0.63433	-0.15361	0.71296	-1.0086	0.086542	0.80681	0.53264	-0.40562	0.57989	-0.61786	-0.68035	0.71229	-1.2043
-4.5508	0.21406	-0.53319	-0.8432	1.5749	-0.70705	-1.8165	-0.73758	0.23274	-0.26009	0.46915	-0.22589	0.053603	-0.18915	0.27216	-0.38286	-0.47945	0.0052636	0.99829	-0.93617	-0.3071	0.52571	-0.5435	-0.99887	-0.091467	-0.18668	0.26019	0.011339	0.20396	-0.32557	-0.49419	0.53326	-0.1255	-0.20208	-0.67033	0.63239	-0.0040572	-0.0096365	0.65741	-0.52371	0.059959	-0.15216	-0.84044	-0.49999	-0.025637	0.048465	0.37473	-0.26006	0.32689	-0.26279
3.7956	-2.8614	-1.0244	-1.0284	-3.6318	1.0913	-0.60827	1.3342	-0.79509	-0.10594	-0.60865	-3.1113	-0.48297	0.58246	-1.7138	0.31013	2.6411	3.4581	-0.87249	-1.0359	1.5261	-0.39154	-0.82039	-0.045906	-1.2346	-1.3277	0.30566	-0.024639	0.39772	-0.9128	-1.4717	0.41842	-0.69035	-0.97547	-0.31276	0.25052	-0.46966	-0.51279	-0.62678	-1.7114	-0.25555	0.52682	-0.57444	0.47731	0.020095	1.8801	1.282	-0.12149	0.44007	-1.3607
2.1714	-3.8501	-1.0641	-0.64581	-3.0368	0.20435	0.39071	0.45214	0.052506	1.1119	-0.90204	-1.4103	-2.0716	0.61793	-1.2915	1.319	2.7382	2.6974	-0.40039	-0.55402	1.6969	-0.016327	-1.1926	-0.70603	-0.97745	-1.1566	0.29515	1.2371	0.22504	1.3172	-0.7343	-1.0318	-1.4534	-0.91561	0.031399	-0.091311	-0.78015	-0.5938	-1.0358	-1.6994	0.27334	0.32598	-1.0938	-0.45815	0.77078	1.2104	-0.11421	-0.71972	-0.2979	0.51543
2.1565	-3.0174	-0.24186	-1.243	-2.0686	0.064399	-0.039719	0.85305	-0.52522	1.654	-0.38188	1.4619	-1.1843	0.28868	-1.17	-0.22503	2.3239	1.041	-0.81356	0.53346	0.63438	-0.55219	-1.4113	-0.30476	-0.46662	0.21915	0.95762	0.87151	0.13492	0.7434	-0.56885	-1.6123	-0.39548	0.63385	0.20341	0.20143	-0.64125	-0.22915	0.19153	-0.1484	0.40819	-0.78547	0.697	-0.18372	0.78892	1.42	-0.8738	0.53118	-0.46478	-0.68626
-5.2703	-0.049959	0.48781	-2.5136	1.0812	-1.1495	-0.37571	-0.055483	0.34396	0.18504	0.021541	0.4545	0.023957	0.0082649	0.21606	-0.18182	0.15862	0.10022	0.59573	-0.1247	-0.2517	0.15253	0.26042	-0.2978	-0.19486	0.10771	-0.17828	0.13507	0.26253	-0.58245	-0.026203	0.20847	-0.47605	0.36379	-0.048776	0.2103	-0.21017	0.12411	-0.16307	0.66961	0.33886	-0.14065	-0.33096	0.045959	0.21515	0.16828	0.13638	0.048567	-0.12221	0.32959
9.9843	1.61	-1.3426	1.4698	0.027152	-1.2199	0.52817	-1.6434	0.20721	-3.7724	-0.49645	-0.32958	0.51763	-0.30271	1.3849	2.2817	-2.1535	3.615	1.8614	-1.4614	-0.91359	-0.64	1.359	-1.6983	-0.15729	0.58189	0.92812	1.1177	0.67887	0.83008	-0.93575	0.085738	-2.2738	1.2468	-1.0318	1.5183	-2.0746	-1.4154	0.055369	0.88068	-0.34531	1.3636	-0.16329	-0.044232	0.63776	0.34759	0.31937	1.7384	0.1202	1.4195
6.6106	0.78891	-1.1412	1.6101	1.1191	-0.079075	0.44056	-0.045176	0.94597	-2.3495	-1.6196	-0.053232	1.0971	2.1534	2.7949	2.603	0.12342	4.1734	0.27161	-2.3686	-0.60311	-2.2315	1.0221	-2.6187	-0.05213	1.9016	-1.2825	0.063443	1.0715	0.18477	1.8541	0.80371	0.25495	0.54456	1.6949	0.050673	0.72397	0.11683	-0.19865	0.28211	-0.95458	0.19043	1.066	0.37243	1.1051	-1.1573	0.53943	0.99118	-1.1224	-1.1977
5.1139	-1.9623	-0.95576	-0.075896	-0.2837	1.1908	0.35687	0.10014	0.95415	-0.51189	-3.3085	0.95343	-0.83016	0.94899	2.9469	2.5065	1.8546	3.1883	-0.94017	-1.2743	-1.8102	-2.2607	-1.0391	-2.4407	-0.23004	0.88553	-0.9587	-0.40685	0.066747	0.1256	2.2754	1.0223	1.2799	0.49099	1.0192	-0.092537	0.59754	0.4824	-0.094442	-0.43736	-0.72819	-0.54763	-0.11433	-1.5117	-0.48184	0.35665	0.072983	0.50332	-0.55304	-1.0268
-4.4292	-0.33407	-0.4506	-1.6746	2.8444	-1.4627	-0.031053	0.26422	1.4455	0.1255	0.084792	-0.29589	-0.40084	-0.038076	0.29204	0.16787	0.32412	-0.45344	0.076148	-0.16429	-0.0029632	-0.22882	-0.011896	-0.24247	-0.29336	-0.088824	0.060645	-0.15488	0.11977	-0.34069	0.26411	0.24248	0.03183	-0.1054	-0.57243	0.18083	-0.30025	-0.041817	-0.12938	-0.22064	0.25488	-0.10307	0.21497	0.37387	0.52504	0.0020571	-0.042906	-0.51588	0.2591	0.17501
6.4453	2.2647	-1.9991	3.777	-0.40397	-1.5348	0.46611	-3.0345	-0.068672	-0.82713	-0.47268	0.20415	4.2904	-0.86747	1.4329	-0.99442	3.596	2.352	0.39465	1.2455	1.4164	-0.16801	1.2734	0.36027	2.2503	-0.83503	1.4463	-0.11734	0.41845	-0.22587	1.6894	-1.3775	-1.2726	-0.019436	-0.61032	0.016495	0.72942	0.58959	-0.35782	-0.62431	-0.16654	-1.2745	0.4689	-0.27591	-0.31285	0.41769	2.0159	-0.25432	0.082983	-0.8121
6.4344	1.1322	-2.8706	3.8803	-0.39322	-2.7515	1.6904	-1.3609	-0.58888	0.54087	-1.0432	-0.37181	6.3248	-1.463	2.1922	0.062346	2.3712	1.5886	1.0698	1.4211	-0.46192	-0.052433	1.7207	1.1602	1.3693	-1.1511	2.0381	1.1431	0.8762	0.50407	1.9139	-1.3309	-0.71097	0.55969	-1.0565	0.055714	1.026	-0.33519	1.1374	-0.16675	-1.0373	-1.4949	-0.41996	0.12447	1.1945	0.95342	0.62378	-0.27682	0.011394	-0.062954
4.4575	0.59477	-2.1261	0.76144	-2.5099	0.33185	-0.78184	0.010955	0.49951	1.1688	-1.1037	0.53402	1.9772	-0.28054	1.2774	-1.8113	1.6485	1.9319	-0.054338	1.6185	-1.0241	-0.10907	1.5963	-0.31018	-1.1156	0.4573	0.89641	0.0067182	-0.25658	0.94796	0.11268	1.0769	2.1065	0.23185	0.14848	0.73737	0.93989	-0.28736	-0.49958	0.63076	-0.19892	-0.94701	-1.2425	1.3337	-0.45245	0.52419	-1.7729	-0.3808	-0.088888	0.40493
-5.2884	0.41892	-1.2968	-0.11992	1.6242	-1.1246	-0.48682	0.27001	2.7054	0.94565	0.38206	0.86085	1.0231	-0.10901	-0.44446	-0.64594	0.027628	1.1511	0.90793	1.3121	-0.21013	0.90372	1.976	0.65857	-0.12693	0.5877	0.21032	-0.38908	0.055861	0.64645	-0.17877	0.93955	-0.13474	0.069509	0.059445	0.012602	1.3669	0.85418	-0.42294	0.48158	0.17297	0.59751	-0.042921	0.29845	-0.85713	0.76606	-0.89515	0.27683	0.1367	0.082373
4.7922	1.5545	-1.7631	0.2167	-0.22341	-0.57802	-1.5149	1.6236	0.95813	-1.3491	0.5133	0.18083	-1.1154	-2.2567	-0.50389	-0.73904	0.039871	0.44848	-2.2398	2.5177	-0.40889	-1.077	-0.34662	-0.053879	-0.46743	-1.3225	0.6768	-0.51249	-0.81008	0.18069	-2.3246	0.37515	-0.16523	0.0663	-0.6138	-0.30718	-0.51584	1.1453	0.01873	1.1272	0.46212	0.17198	-0.66835	-1.3918	-1.5937	0.37342	0.24294	-0.36513	0.16342	0.17957
7.5265	2.0822	-2.6649	1.7588	-0.95757	2.6135	-2.4914	1.634	0.7638	-0.74353	-0.82937	-1.0792	-2.083	0.3626	-0.084285	0.032218	2.2988	1.2709	-1.5335	1.8224	0.30784	0.66062	-0.41229	-0.58527	0.70461	-0.65957	0.84698	-0.10986	0.59815	-1.3341	-0.097424	3.2801	0.22625	0.52737	2.0023	0.051851	-0.36085	0.10768	1.2451	1.0036	0.91145	0.66565	-0.49051	0.72013	0.1067	-0.72186	-0.83283	-0.37563	0.09257	-1.7157
6.1632	1.3249	-3.3984	2.1787	-1.1511	1.9379	-0.81843	0.07263	-2.2682	1.0902	-1.5552	0.13341	-2.1727	-0.015825	-0.88751	-0.12213	1.4366	0.84482	2.1612	1.2514	-0.24507	2.5591	0.79329	-1.2576	-0.1835	0.14863	0.027197	0.026248	0.11073	-0.17104	-0.50303	2.0092	-0.20226	-1.113	0.17753	0.1329	-1.0775	-0.12166	-1.7456	0.78033	2.0501	-1.19	-1.0978	-0.92425	0.51014	-0.62831	0.51764	-1.3237	-0.27662	-0.40855
-4.0353	0.53666	-1.3838	-0.43277	1.7125	-0.6735	0.16255	-0.0081541	0.64434	1.3661	-0.097842	0.58247	0.10221	0.048627	0.38383	-0.11069	-0.20282	0.48332	1.1434	-0.55908	0.15268	0.56613	-0.024953	0.40783	-0.19651	0.66546	-1.0048	0.19327	0.51568	-0.57554	-1.1176	-0.22649	0.51027	0.45692	-0.49122	-0.27488	0.29348	0.29404	-0.71506	0.19797	0.41477	0.25049	0.23599	-0.41454	-0.31751	0.62981	-0.27864	0.044092	-0.81827	-0.34282
-1.9885	-0.61294	-2.2402	0.53149	0.44498	-0.78559	-0.22545	0.38629	-0.81282	0.96267	0.076602	0.30916	0.95332	0.71213	-0.92078	0.55353	-1.1195	0.34907	0.75412	-0.021451	-1.714	-0.11518	-0.15653	1.2367	0.59703	0.17814	0.81812	0.024318	-0.4903	-0.56464	1.0959	-0.75597	0.30828	0.71457	-0.31859	0.23722	-0.51241	0.21452	-0.75978	0.22101	0.55994	-1.1238	-0.237	-0.331	0.80067	0.45818	-0.66029	-0.1858	-0.029259	-0.24831
-1.6226	-0.78662	-1.5756	0.14967	-0.19366	0.034422	-0.15975	-0.54514	-0.30963	0.60896	0.05291	0.31219	-0.26099	0.8817	-0.56323	-0.54093	-0.9055	-0.25259	1.3088	-0.45762	-1.4512	-0.69875	-0.11228	0.6823	0.66807	0.20093	0.52157	-1.7274	-0.79787	-0.2562	0.89345	0.13754	0.19467	0.75393	-0.13808	-0.61965	-0.22496	-0.26466	0.4563	-0.085572	-0.33233	0.051221	0.70072	0.27119	-0.29701	0.49233	0.74234	0.0042927	0.33506	1.0065
-0.022812	1.0721	-1.5368	0.047773	-0.3441	0.68383	-0.86767	-1.7411	-0.92209	-0.039	-0.14354	-0.31092	0.77265	1.2561	-1.5293	-0.77359	-0.83928	-0.3117	0.84271	-0.021215	-0.5175	-0.25207	-0.88139	0.38729	0.068274	1.396	-0.46187	0.51804	-0.31345	0.1361	-0.27221	-1.6826	1.1921	-0.43615	0.33986	-0.0060004	0.29993	0.55795	0.24351	-0.10836	0.043321	0.88023	-0.62654	0.13334	-0.57434	0.22888	0.14658	0.22904	-0.58829	0.30697
-6.5132	0.13488	-1.1786	-1.1095	1.7621	-1.1299	-0.1278	-0.62607	0.53597	1.0521	-0.38509	0.62756	0.45839	0.52327	-0.06066	-0.045962	0.070458	-0.34688	0.24483	-0.22261	-0.13736	0.11014	-0.11252	0.0043887	0.20585	0.32643	-0.37045	0.82646	-0.25961	-0.054331	-0.72991	0.78444	-0.066964	-0.025055	-0.2303	-0.32957	0.31373	-0.018662	-0.21553	-0.074068	0.22781	-0.04043	0.030806	0.21786	0.21863	0.077792	-0.11177	0.11362	-0.18624	0.32522
9.882	-4.9785	3.7189	0.51608	-0.068254	2.2082	-3.0189	-1.4187	0.040414	-1.7617	-1.4874	-0.22351	-3.6871	1.2032	0.6732	-1.0624	-0.86653	0.049863	1.4122	-0.47774	0.54447	0.59104	-0.36809	1.7301	-0.82417	1.4071	0.75474	-0.43278	0.81959	-1.231	-0.3286	-1.1434	-1.1207	-2.088	-0.089861	2.3699	0.068328	0.80149	2.4161	1.6657	-1.6816	-2.3318	-0.56885	-2.1572	0.62978	0.52403	-0.73725	1.0606	1.2576	-0.49452
5.2647	-2.0149	2.2086	-2.2563	-1.6927	-0.92559	-2.0878	0.57766	-0.41449	-2.3129	-0.54141	-1.2322	-1.4864	1.6647	-0.71608	-2.6551	-1.5213	-0.24702	-0.53735	-2.0425	-0.86673	0.71236	2.5223	2.1537	-0.025966	-0.72692	-0.28381	0.92068	-0.039438	0.50557	-0.0054306	-0.22323	-0.091151	-0.029342	0.36026	-0.5555	0.22771	-0.13766	0.44044	-0.22768	-0.85174	-0.7996	0.1037	-0.44841	-0.37681	-0.23292	-0.53052	0.64358	-1.4525	-0.028311
5.9089	-3.4856	3.5486	-3.2264	-1.5787	0.87268	-3.1927	3.0751	-0.76747	0.48416	-1.4972	1.6952	-1.4751	1.3016	-1.5851	-1.0813	-0.97319	0.25169	-0.032922	-0.080156	-1.6135	0.95566	0.040928	-0.71859	0.71849	-0.37189	-1.0122	1.2618	-0.51847	-0.52681	0.22531	-0.80644	1.6805	0.4332	-1.4574	0.12222	-0.59355	0.78901	0.59778	1.2675	0.221	1.8665	0.50865	-0.32029	1.1752	0.77281	1.3248	0.30112	-0.39405	-0.01768
-5.3225	-0.6863	0.24153	-2.2331	1.2379	-1.8812	-0.60982	0.062227	1.3255	0.47837	-0.028219	0.23293	-0.41468	-0.041652	-0.34866	0.26102	0.79211	0.35821	0.20558	-0.72009	-0.50377	0.203	-0.65603	0.47875	-0.4256	0.079239	-0.40318	-0.44185	0.31524	-0.46534	0.06702	-0.16997	0.21399	-0.0039625	0.2827	0.23937	0.42941	0.51685	0.073143	0.43973	0.62631	0.16332	-0.06891	-0.17378	0.34362	-0.51994	0.057215	0.27336	0.26658	0.050284
1.2324	-0.99855	-0.39161	-1.289	-0.17648	0.91593	-0.32139	-0.65734	-0.096835	-1.2774	-0.7831	0.33721	-1.5453	0.013547	-0.12964	-1.0387	0.3587	0.021678	0.74239	0.1304	0.063216	-0.031937	-0.32501	0.78216	-0.83234	0.489	0.17509	-0.24823	-0.66119	-1.0115	-0.20829	0.47257	-0.51896	-0.70846	1.0161	0.26834	1.285	0.58221	0.93829	0.36365	-0.29472	1.1596	2.1352	-0.89284	-0.31449	0.15251	0.55387	0.10553	-0.90386	-0.563
0.14623	0.044866	-1.2168	-0.93288	0.2185	0.84826	-0.91368	-0.81614	0.099098	-1.4311	-2.5211	-0.061971	-1.2876	-0.53914	0.0022308	-1.2926	0.73524	-0.13816	0.12021	0.66778	0.38526	-0.06847	-0.089975	0.62246	-1.6757	-0.5	0.56376	0.049251	-0.4575	-0.075166	-0.51121	0.78258	-0.73398	-0.80921	-0.055527	0.91035	-0.67555	0.12575	0.14742	0.48907	0.52337	-0.44388	0.54494	0.12022	-0.93564	0.21279	1.0438	-0.0081416	-0.19592	-0.29552
0.48392	1.1593	-1.1725	-1.5995	-0.57144	0.92842	-0.28645	-0.57063	-0.4619	-0.79334	-1.2612	0.14953	-0.73844	-0.14231	-0.64439	-1.8491	0.1214	-0.022516	-0.39766	0.40122	0.64544	-0.13887	0.35697	0.15282	-1.4762	1.7126	0.76496	0.54046	0.68744	-0.60764	0.37206	1.4357	-0.090589	-0.90902	1.0249	0.24704	-0.61385	0.74111	0.5614	-0.67897	0.20155	-0.89171	0.59542	1.296	-0.7499	-0.65738	1.028	-0.035783	-0.38741	-0.20638
-6.7974	0.86065	-0.8675	-1.6811	1.5773	-0.46146	0.096289	-0.035586	0.68781	-0.13382	0.38878	0.38341	-0.11014	-0.1097	0.50598	-0.84518	0.4536	0.4998	0.56005	-0.44714	-0.19095	0.44309	0.31103	0.34197	0.17432	0.4221	-0.24127	-0.58971	0.091293	-0.47688	0.53488	-0.19447	-0.33904	-0.049687	0.39837	-0.35004	-0.2925	-0.026695	-0.1657	0.086658	0.35755	0.04323	-0.37097	0.241	0.23552	0.13047	-0.027088	0.16025	-0.19209	0.0080126
1.5067	-2.358	1.0236	-0.16141	-1.1104	1.1805	-1.8428	-1.5612	0.1667	-0.74644	0.19494	-0.36301	-0.048041	1.7743	0.35871	-0.18969	-0.61222	-0.90514	0.41155	-1.2771	1.7341	-0.96798	0.2246	0.23283	-0.48555	0.88173	-0.20979	0.0074848	-0.0020599	0.21242	0.23605	0.58842	-0.04802	-1.5365	0.25655	0.25684	-0.13719	1.5911	-0.36441	-0.17462	-0.50923	0.24869	0.084438	-0.20919	0.50765	0.31844	-0.096779	-1.0173	-0.32666	0.1297
0.17836	-1.871	-0.35296	-1.4335	-1.7333	1.0638	-1.5299	-1.5	0.95426	-0.68354	0.056456	-1.7772	0.52887	0.28488	0.019346	1.1248	-0.45364	-0.49572	-0.60578	-0.027025	0.55543	0.20736	0.11466	-0.43643	-0.012671	0.42821	0.76388	0.29779	-0.20143	0.1349	-0.023276	0.037152	0.034006	0.5097	1.1634	-0.47054	-0.173	-0.20363	-0.16425	-0.56495	0.70091	0.60837	-0.082718	0.41788	0.32878	0.49335	-0.022567	-0.061702	-0.0076599	0.3178
-0.60696	-1.5331	0.59493	-2.5155	-1.3462	0.15953	-1.5239	-1.331	-0.1735	-0.86416	-0.54778	-0.148	0.43704	0.4871	0.10818	0.55312	0.34884	-0.98894	-0.89371	0.26966	1.8587	-0.44039	0.80844	1.0871	-0.36636	0.57322	0.1923	-0.39562	-1.1888	0.0014719	-0.022608	-0.17775	0.38053	0.66119	0.95269	-0.38818	-0.30558	0.47193	-0.4236	0.54983	0.35564	-0.0015107	-0.56124	-0.27738	1.0273	0.42198	0.19639	0.11417	0.45184	0.82128
-7.2822	-0.60419	-0.47071	-0.99355	1.1928	-0.53353	-1.1044	-0.18335	1.0942	0.19506	0.26335	0.24246	0.84014	0.089814	-0.15033	-0.25319	-0.077403	0.079089	0.50151	-0.22138	0.30104	0.2205	0.41388	-0.12377	-0.0057716	0.054405	-0.047874	-0.63897	0.37543	0.23451	-0.45542	0.24104	-0.19117	0.16101	-0.072087	0.032528	0.64459	0.21545	-0.10948	0.1129	0.34307	0.4749	-0.23903	0.11884	0.079769	-0.040864	-0.14509	0.24646	0.22457	-0.29179
1.8044	1.6817	-0.79232	-2.6168	-1.0047	-2.3566	0.14032	0.13143	-0.21982	-0.069724	0.84109	1.1002	1.425	-2.2029	1.474	-0.6389	-3.2004	0.33201	-0.30884	1.2486	-0.43008	-1.7587	-1.4294	2.6705	-0.80446	-1.8136	-0.21949	-0.08519	1.7517	0.81427	0.39682	2.6308	0.85462	-0.52837	0.076397	0.63836	0.58418	-0.35331	-1.368	-0.47105	-0.11146	0.88538	0.5839	-0.32854	0.17445	-0.21788	0.099135	-1.1029	0.16677	-0.030788
4.5243	2.3944	-0.83224	-2.2072	-2.168	-0.31385	-1.4422	0.95219	-0.96428	-0.79411	2.2548	2.0661	1.6525	-1.7391	1.3362	-1.9889	-3.7557	-0.35507	-0.51037	1.9991	-1.0543	-2.0717	-0.13842	2.6363	0.17745	-1.3904	0.72138	1.0601	2.7723	-0.84056	0.50177	1.334	-0.581	-0.24071	0.6772	0.32782	-0.40391	1.0642	-0.52925	-0.87662	1.469	0.32633	0.15135	-0.18383	0.38419	-0.97881	0.5333	-0.23027	0.89017	0.49668
2.8832	2.5339	-2.4654	-0.27055	-0.85105	-0.88188	-1.3829	1.7437	-1.1679	-0.1619	1.7665	1.5368	-0.35594	0.33768	-0.21846	1.3695	-1.7475	0.92597	1.396	1.5517	-1.7044	-0.081463	0.20261	-0.7527	1.5981	0.56782	-0.29742	0.77093	1.863	0.11698	0.45594	1.0467	-0.45302	-0.065334	1.5856	1.5746	-0.22411	-0.31538	-0.19629	-0.67059	0.029941	-0.20666	0.39297	-1.2594	1.2532	-0.44085	0.94986	0.78718	-0.21491	0.49367
-4.9097	1.7329	-1.2213	-0.79986	2.1717	-0.6986	-0.42557	-0.13477	1.5611	0.83925	-0.048879	-0.11056	0.10641	0.37246	0.010943	0.54965	0.12185	0.018781	0.19395	-0.23761	-0.18166	-0.066288	-0.47676	0.14338	-0.16443	0.52337	-0.42409	0.5924	0.010313	-0.49573	-0.99896	0.0351	0.38464	-0.086924	-0.23746	-0.25602	-0.030652	-0.031284	-0.45331	-0.009487	0.013268	-0.4865	0.57511	0.33803	-0.17039	-0.1263	-0.41875	-0.19537	-0.11495	0.20825
0.44262	-0.75252	-1.4468	-1.5071	-0.473	-1.1535	0.06972	-1.1902	-1.9928	-1.3219	-1.122	1.1228	-0.049045	-1.1552	-0.050784	-0.0019746	1.5019	-1.0277	-0.10042	1.8565	-0.39707	0.61222	0.90635	0.74237	0.7679	-0.00077893	-0.76432	0.33403	1.0147	-0.11618	-0.61878	-0.35584	0.046615	0.43705	-0.74762	-0.63649	0.51266	0.64546	-0.14209	-0.81504	0.17029	0.6424	1.0126	-0.52078	0.03664	0.09363	0.020703	1.1514	0.7479	0.1117
1.9418	1.6044	-1.245	-0.826	-0.70036	0.43556	-1.5779	-0.66908	-2.2949	-2.2451	-0.8793	1.3699	-1.3752	0.66262	-0.40562	0.40886	1.3392	-1.4625	-0.13321	1.1548	-0.37138	1.0224	1.3489	1.0992	-0.020778	0.37688	0.61349	0.47076	-0.61583	-0.3166	-0.41646	0.11675	-0.18465	0.0095347	0.30124	-0.055542	0.4502	0.15264	-0.32292	-0.014315	0.48691	0.73668	0.13199	-0.42099	-0.17371	-0.78195	-0.53366	0.07817	0.27195	0.081258
-0.91175	-0.34175	-1.1281	-0.77591	0.0025578	-0.27605	-1.1008	-0.53711	-1.2651	-1.8844	-0.88191	1.5948	-0.58033	0.68163	-0.040951	-0.86018	1.6417	-0.48588	0.78431	1.0771	-1.1472	-0.26774	-0.36257	0.78477	-0.32813	0.18297	0.37011	0.11947	-0.64379	0.082973	-0.060231	-0.26502	-0.14124	0.19679	0.26038	-0.44511	-0.11465	-0.11343	-0.25455	0.85089	0.10016	-0.0056999	0.62651	-0.20369	0.049128	-0.067379	0.84295	-0.15387	0.48115	-0.31808
-6.5365	1.6325	-0.71379	-1.6382	0.76662	0.42471	-0.5241	-0.086453	0.55458	-0.5975	0.80915	0.41384	1.0269	0.043854	-0.096092	-0.15263	0.18992	-0.2814	0.45876	-0.65892	-0.27238	0.48438	-0.68356	0.40165	-0.061436	0.98686	-0.83717	-0.076937	-0.086918	-0.16998	-0.033474	0.27634	-0.34611	0.15931	-0.027547	-0.18019	-0.58656	-0.21158	-0.047224	-0.1586	-0.04187	0.011708	-0.31893	0.27738	0.10077	-0.13425	0.045493	0.032257	-0.29883	0.017655
4.913	-2.1257	1.0347	0.70676	-0.9277	1.6816	-0.58041	-2.0578	-0.16345	1.9181	-1.9273	-0.47648	0.2151	-1.7029	-1.069	-2.1772	-1.3204	0.48857	-1.0364	0.17732	0.45951	1.1118	0.60034	0.16334	-0.61745	0.16808	1.6963	-0.83567	0.32729	1.8419	-0.49596	-0.18484	-1.7043	2.3911	0.14772	1.6849	0.027272	1.1792	0.051052	-0.54214	1.5424	-0.14963	0.18725	0.531	0.2504	0.83699	-0.74339	-1.1836	-0.20413	-0.95179
0.65365	-0.80166	-0.17455	-0.23256	-0.77758	-0.57592	-0.2188	-0.62689	0.46656	-0.32448	-2.3771	0.61857	0.058437	0.91957	0.78173	-2.1462	-1.0056	1.6792	-0.031617	0.24233	0.10896	0.62064	0.8532	0.10743	0.81647	-0.25164	-0.43118	-1.1083	-1.131	-0.30328	-0.5547	0.68064	-0.037057	0.6473	0.51702	1.3144	0.78512	0.74675	-1.0194	-0.81167	0.81449	0.076861	0.27075	-0.36766	-0.012756	-0.8871	-0.90581	-0.85139	-1.1691	0.36852
0.40047	-1.2572	-0.35618	0.28106	-0.43619	-0.4181	0.64602	-1.252	0.44957	0.39596	-0.0086149	0.69194	-0.4147	-1.1019	-0.42251	-0.25633	-2.327	1.1006	-0.73629	0.039201	-0.77785	0.21404	0.72978	0.3482	-0.29837	0.48178	1.0014	-0.88669	-0.77091	0.97489	0.38078	-0.49557	-0.63493	0.10024	-0.66702	0.055254	-0.078797	0.98252	1.4321	-2.062	1.0309	0.047785	-0.28949	0.98038	-0.074372	-0.048444	-0.24803	0.34526	-1.0792	0.22744
-6.1474	-0.14579	-0.34874	-1.2689	1.3931	-0.47661	-0.81559	0.26176	0.76266	0.1471	-0.043337	0.41998	-0.13961	-0.14523	0.30821	-0.71358	0.23122	0.34095	0.52949	-0.13109	-0.13599	0.34328	0.86634	-0.0668	-0.15577	0.043163	0.090134	-0.25945	-0.1897	0.19145	0.096428	0.52165	-0.30884	-0.31251	-0.1321	-0.2914	-0.02256	0.21975	-0.20915	-0.042963	0.13461	0.16605	-0.19528	-0.024061	0.1452	0.19409	-0.42128	-0.38439	0.16594	0.36923
6.7095	-2.0842	-0.44399	0.25859	-0.77821	-0.94969	-0.45649	3.0348	0.97638	-3.2676	0.058554	-0.51417	-2.671	-2.3834	-0.82822	1.5001	-0.75623	-1.134	-1.7285	0.45225	-1.1187	0.0001815	1.4832	0.17261	0.52073	0.15232	0.66466	1.0746	1.1622	-0.70976	0.70926	0.75032	-0.74186	0.34949	0.79314	0.067546	-0.82535	1.7036	0.84081	-0.41929	0.041027	-0.008346	0.56164	1.3391	-1.6271	-0.52584	-1.4359	0.60585	-0.33111	0.61094
8.9413	0.26726	0.74827	0.355	-0.72804	3.5605	-3.5305	2.541	2.0672	-3.8243	0.25984	0.078489	-4.0469	-1.7464	-0.049404	1.6009	1.114	-1.4436	0.40865	-0.08311	0.76457	-0.26906	0.74843	-0.81784	-0.33346	-0.27854	0.59971	2.748	0.84194	0.91297	-0.35842	0.15383	0.31156	-0.6242	-0.052718	-1.0201	2.3869	-0.015433	-0.35083	0.90381	1.3806	0.30849	0.94678	-0.40678	1.3231	-1.3237	-0.6396	-0.9241	0.19421	0.40997
22.776	10.639	1.3787	5.1267	0.52124	4.4439	0.88713	-0.32876	-0.72286	2.2614	-0.62114	4.4816	-0.89278	1.1333	-2.7767	-2.5271	0.31644	1.8702	3.2143	-1.9925	1.2255	1.4131	-0.3012	-0.63669	-0.98009	1.543	0.71883	-2.0532	3.7654	0.02731	-1.3967	-1.3909	3.1246	2.1036	-2.0158	-2.8519	0.8099	-1.8127	2.3342	0.045832	1.5521	-0.83675	0.25993	-1.6076	0.94256	-1.316	-0.63865	1.3044	1.3067	2.147
4.4582	8.2102	0.48229	-4.3636	1.0363	-2.3072	2.7206	1.509	1.5477	0.10618	0.77554	-0.68618	0.37664	0.58464	0.036599	-2.7344	1.0932	0.075311	0.06091	1.4284	0.51201	0.33234	1.9101	-0.27554	-0.39629	-0.49606	0.14858	1.9201	0.25221	-0.58543	0.38985	-0.52953	1.0973	-1.6234	0.20075	-0.20256	-1.8967	-1.089	-0.29748	-0.77354	1.793	-1.4857	1.1153	-0.56666	-0.72504	0.92972	0.62401	1.255	-0.43101	0.46729
5.9393	-3.905	-1.9881	1.292	-1.3544	0.2189	3.7123	-0.55148	-0.31834	0.86171	1.0138	-1.9571	-0.70691	0.88493	-0.10474	0.13569	-1.5732	-1.894	0.19228	-1.7252	-1.2082	-0.34853	-0.14626	1.7126	1.8304	-0.44543	0.796	-0.24702	-0.84695	2.3208	0.096484	2.9628	0.79972	0.017991	0.53592	-1.0399	-0.26804	0.92069	0.62933	-1.0017	1.3921	-0.84792	0.97988	-0.0063916	0.097585	-0.098325	-0.65045	1.0993	-0.59842	0.10854
5.4801	-2.5295	-3.161	0.48463	-2.5731	-0.34732	3.1267	0.35547	-0.52008	-0.85662	1.1544	-3.2794	0.34344	0.48055	0.39065	-0.10053	0.12377	0.87007	0.99146	-0.75314	-1.2623	0.14209	-0.98678	0.55095	0.69521	-0.25289	0.027363	1.1393	0.46894	1.6247	0.58753	0.0030103	0.027895	-2.9132	0.12127	-0.96113	-1.1406	0.0406	-1.4945	0.6444	0.19345	0.5938	-2.0397	-0.38332	-0.12578	-0.64322	-1.609	0.16228	1.5186	0.053635
3.5852	-1.815	-1.8817	-0.09347	-0.32918	1.6222	0.84665	-1.0088	-0.21348	-1.2781	1.1114	-0.68274	0.56568	-0.72683	-0.74685	-0.89513	-0.4588	0.19744	0.11665	-0.52122	-0.14815	-1.0252	-1.1784	-1.2253	-0.14112	-0.75462	-1.1034	0.038851	0.15917	0.26516	0.26949	-1.8806	0.54043	0.43099	-1.8644	0.20253	1.4707	-0.84959	-0.40477	0.11857	0.1344	-1.2513	-0.82004	0.50368	-0.65812	-0.18468	-1.5508	-0.59838	0.01648	-0.13127
0.92905	-0.48954	-3.1431	0.27959	-1.6481	-0.89506	0.94278	-0.17169	-0.33489	1.8875	0.18713	-1.9282	1.1278	-0.53723	1.595	-0.57244	1.3278	-0.06558	-1.5779	0.63002	2.0889	0.50661	0.42459	0.58602	0.85529	-0.056995	-0.62997	-0.77173	0.84965	-1.5265	0.18189	-0.3176	-0.56414	2.094	-1.7618	0.34975	0.63439	-0.3364	0.079193	1.132	-0.3204	-0.87051	-0.54594	0.88895	1.3941	0.27554	0.26763	-0.90981	-0.62698	-0.60538
13.617	5.4145	2.453	2.4382	2.1494	-3.3266	0.90553	-0.28123	-1.1492	-0.76694	-4.7506	-3.5889	-0.74955	-0.96603	0.17807	-0.039536	-1.1127	0.61291	1.3225	-0.26456	0.16957	3.3169	-0.56246	-0.88866	0.47702	2.1063	1.6636	2.6223	-1.119	0.24856	-0.61216	0.29985	2.7095	-0.19818	-0.44651	-0.85646	-0.29899	0.98715	-1.3677	-0.93276	-1.6199	0.13532	0.68102	1.0506	0.26151	-1.9008	-0.40219	-0.39678	0.63181	0.91125
17.677	7.6804	5.3966	-1.5459	-1.058	-4.2554	2.2644	-2.525	-0.73875	-1.5121	-6.6232	-0.72457	1.0683	-1.0006	1.7792	2.1713	-2.3614	1.1188	2.0185	-1.3404	-0.38848	2.5543	1.6239	0.72602	-0.4922	-0.37758	-3.8349	1.0799	0.20706	-0.52935	-1.7891	-2.1695	3.5095	-0.58075	1.7718	0.59744	0.93102	1.4788	1.2975	-1.4857	2.0676	0.81957	-0.22875	0.43784	0.033105	0.79786	0.5289	-2.1532	0.96848	0.091816
-2.8664	1.1562	2.7035	-3.832	0.32084	-1.6712	1.2747	1.7133	1.2396	1.4801	-0.62757	0.81786	-1.4251	-0.63756	-0.39194	-0.76892	0.48672	0.55084	2.8659	0.58811	1.0921	0.51694	0.82048	-0.15918	0.88956	-0.76365	1.0422	-1.2366	0.23636	1.0564	0.57516	-0.57519	0.98702	0.73437	-0.38647	-0.71543	0.41235	0.10252	-0.58828	0.024479	0.45357	0.58383	-1.1229	0.59914	-0.4739	-0.27609	-1.0485	0.50256	-0.48776	-1.5153
12.426	0.40944	1.4896	1.683	-1.6049	-4.676	4.1611	0.46674	0.72471	-3.7934	-2.2357	0.63599	1.2614	-0.42674	0.2805	-1.3876	0.42962	1.5894	-0.015659	0.70672	-0.15392	0.093946	-1.6242	-0.53219	4.0626	3.0969	-0.18797	-2.1442	-0.091988	-0.58566	-1.2292	-0.73522	-2.7002	-0.49687	0.02331	0.17531	-1.1083	-0.15862	1.2436	-0.83272	0.62665	-0.043113	-1.7137	0.06532	1.1557	-0.3267	-0.91144	-0.52792	0.45549	0.53505
12.588	-0.083999	2.0207	1.8541	-0.63728	-4.5859	3.4467	1.4046	0.20839	-5.2966	-1.5336	0.62275	0.69292	0.51033	-0.22839	-0.90794	0.18687	0.51152	0.7898	-0.5684	1.3485	0.94745	-2.4344	0.77236	3.0308	2.0183	1.8995	-1.3376	-1.3566	0.55188	0.83286	0.99369	-1.244	0.78295	2.0422	-0.79002	-0.28016	0.25624	0.53101	-1.0712	0.77177	-0.75058	-0.89594	0.6977	0.72162	-0.80652	-0.1924	-1.447	0.31046	-0.19043
1.3577	-4.2727	-0.24741	-1.7053	-0.26606	1.3189	1.8372	0.37073	-0.32871	-0.42571	-1.5704	0.24436	1.3134	-1.0001	-0.44883	1.3508	2.0287	-0.86176	0.034407	1.2767	-0.42327	-0.85769	-0.16132	-0.19034	-0.8564	0.98459	0.65055	-0.26866	-0.068346	1.7683	0.28578	-0.20267	0.035166	1.6001	0.067482	-0.062744	-0.67796	1.6013	1.1238	0.30383	0.97922	-0.21817	-0.40738	1.7068	0.14482	-0.86689	0.31948	0.99135	0.80377	0.11992
-6.1889	0.30122	-1.1107	-1.6747	1.7054	0.10738	-0.059622	0.45674	2.0394	-0.79672	0.59329	-0.02466	0.55603	-0.13143	-0.37276	-0.093908	0.29957	-0.14268	0.092631	0.17743	0.021914	-0.14289	0.12038	0.22469	-0.5072	0.41911	-0.36983	0.00053472	0.17278	-0.012407	-0.56397	0.15102	-0.47605	0.42449	0.075236	0.28218	0.49314	-0.18892	0.071563	0.10269	0.60072	0.12018	-0.18931	0.015259	0.36539	-0.48067	0.15214	-0.15272	0.44861	-0.12218
1.275	-0.41687	-1.7395	0.29863	-1.385	1.0512	0.46755	-2.5802	-0.37931	1.5451	0.11321	-1.401	0.8034	-0.38928	-0.36054	-0.99886	0.084009	-0.25623	1.157	0.4768	0.16731	0.051462	0.21758	0.15704	-0.088218	-0.46056	0.00032342	0.097823	-0.41269	0.20543	-0.31725	-1.1075	-1.673	0.99949	-0.46619	-0.20371	-0.30448	-0.27964	0.78594	0.13865	0.94417	0.3216	-0.11741	0.048907	-0.27252	0.48114	-0.34152	0.36769	-1.2528	-0.5749
1.3647	-0.96806	-0.96059	-1.3849	-2.5248	0.66523	1.8162	-4.2062	-0.91746	0.47902	0.5696	-0.36221	1.3128	-0.66164	-0.094929	-1.7444	0.22364	-1.7655	0.51267	0.88013	-0.98898	0.72649	-1.4059	-1.1504	-0.24666	0.82821	-0.27264	-0.29178	0.088644	-0.19262	0.81571	-0.29179	0.94734	0.30889	-0.37164	0.85224	-0.86706	0.3641	-0.036084	0.82416	0.94637	0.57004	-0.24951	-0.14909	-0.42682	-0.97666	-1.1139	0.043925	0.25328	0.39071
0.20106	-1.8705	-1.609	-0.70406	-2.0406	-0.27224	1.4264	-2.797	-0.43245	-0.97631	0.50765	-0.37589	-0.31352	-0.53727	-0.016978	-0.8973	-0.36341	-1.3019	1.3891	1.24	-0.93835	1.5735	-0.57103	-0.55377	0.23491	0.89128	-0.64997	-0.11876	-0.39558	-1.4655	1.3975	-0.48376	1.3253	-0.8545	-0.85553	1.1674	0.28336	0.27023	-0.75172	0.99103	-0.37758	0.28745	-0.67142	0.061838	0.31149	0.047982	-0.58037	-0.68105	1.1475	0.10082
-5.1884	-0.95328	0.29206	-2.1125	0.91365	-0.21036	0.13033	0.21436	0.24767	0.27585	0.20512	0.46487	0.37698	-0.4911	-0.17571	0.11118	0.033885	-0.28731	0.26503	-0.59672	0.28265	0.007975	-0.00077498	-0.46956	0.14678	0.035547	0.26045	0.059337	0.17288	-0.59838	0.087831	0.51957	-0.32344	0.033412	-0.20134	-0.058522	-0.46423	0.0072686	0.24049	-0.26816	0.19463	0.36968	-0.022629	-0.23421	-0.079281	0.1272	0.016004	0.33161	0.13194	-0.058882
4.4313	1.2592	-4.0931	2.883	-1.4943	-1.5008	-0.36581	1.6759	-0.48821	3.0682	2.4804	2.4491	-2.9169	1.1184	3.2896	0.86095	1.1583	-1.4756	-1.0474	1.5118	0.74083	0.052829	0.037678	-0.51623	-0.40523	1.7415	-0.05932	-0.4547	-0.10395	0.40636	-2.0808	-2.2378	1.3181	0.53468	1.1572	-0.62874	-2.0101	-0.25634	-1.0964	0.0511	0.48647	-1.3306	0.010963	-0.15594	-0.11495	-0.096253	-0.5623	0.3282	-0.73677	-1.3743
2.2531	1.1238	-2.906	2.5292	-0.70191	-2.1417	-0.39779	1.4447	1.142	0.48691	1.703	2.0051	-2.0323	-1.1043	-1.0979	1.4544	0.028214	-2.3808	-1.3851	-0.13982	-0.77118	-1.0254	1.2423	-2.018	-1.616	2.2039	-0.39276	-2.0137	-0.52718	0.65549	-0.38528	-1.1644	1.4331	-0.37892	-1.0224	0.0086996	0.13808	-1.2617	-0.38914	-0.13584	-0.047706	-0.056545	1.2699	-1.2013	0.14294	-0.74464	-0.40596	-0.83273	-0.030046	0.25414
7.2555	-2.3667	-2.0038	1.1275	0.18985	-0.69189	1.2732	1.4531	2.411	1.8112	2.4812	0.97574	-2.4351	1.9221	2.1975	-1.3133	-0.23107	1.0243	-1.3399	1.8683	-1.5908	-0.13231	-0.23803	-0.12186	-0.057572	-0.68279	0.27915	0.45257	1.1708	0.23233	-1.8263	0.46354	0.36796	2.2897	-0.61126	0.85508	-0.051252	0.26651	0.60963	-1.6802	1.1451	-0.96619	-2.4119	-0.48356	-0.46546	-0.81999	1.3147	0.1879	1.6453	-0.1289
-1.1715	-1.805	-2.1996	-0.53497	-0.13397	0.0030667	0.48519	0.15524	-0.49556	-1.24	0.71277	0.68881	-1.0084	-0.34008	0.39717	-0.73283	-0.237	-0.24419	-0.15633	0.14762	-0.82731	-0.89914	-0.98054	-1.3823	1.5318	-0.90062	-1.3493	-0.58367	-0.59846	0.86243	-1.1688	0.087457	0.64102	-0.57863	0.60568	-0.7537	0.21589	-1.002	0.16984	-0.24738	0.1111	-0.29028	0.22882	0.63585	0.60766	1.4679	-0.058038	1.6678	0.12169	0.4
-0.90355	-1.3689	-1.7905	-1.5212	-0.97575	0.0033767	1.0289	0.056117	-0.030379	-0.26768	0.075653	-0.87561	0.56804	0.42638	0.0035411	-0.41405	-1.7495	-0.60246	0.53154	-0.57819	-0.58161	-0.15043	-0.89848	0.21227	0.44753	-1.3412	-0.39167	-0.2152	-1.1667	-0.85097	1.0266	0.23659	-0.15913	-0.26757	1.1925	-0.52611	0.13757	0.21342	0.57274	0.79764	-0.065876	0.36635	-0.3571	-0.82666	0.15077	0.40808	0.0019257	0.11308	-0.38299	0.058237
-0.68701	-2.3154	-1.1894	-1.3186	-0.3817	0.14803	0.72184	-0.43909	-0.26476	0.76793	-1.3023	-0.19561	0.016639	-0.32971	0.14611	-1.2086	-1.2619	-0.85194	0.6223	1.0534	0.1804	0.67663	-0.86448	-0.39814	0.72985	-0.31124	-0.25691	-0.090633	-0.56635	-1.4057	0.76141	-0.47032	0.25471	1.1387	0.7476	0.56178	-0.47471	-0.69605	-0.41555	1.2697	-0.56845	-0.066818	0.023148	-0.23106	0.14172	0.63469	-0.47694	0.34633	0.19276	0.37499
-6.9532	-0.1235	-1.4738	-1.2901	1.6982	-0.3533	-0.30071	-0.37432	0.49061	0.17423	0.39051	0.071281	-0.43385	0.29516	0.1191	-0.0072951	-0.35978	0.52384	0.32935	-0.37075	-0.04449	0.35147	0.038915	0.39191	0.49833	0.39093	-0.098202	-0.1385	0.29248	-0.045395	-0.11066	0.023483	-0.21154	0.32229	-0.31125	0.15988	0.18081	-0.10629	-0.45024	0.24979	-0.039221	-0.049643	0.031885	0.07481	0.11665	0.26771	0.1139	0.10463	-0.52984	-0.29825
12.555	4.3711	1.0726	1.509	2.2058	-0.33557	0.37928	-5.3533	-2.1349	-1.7787	2.1683	-0.096263	2.1208	-0.98598	1.2919	3.6854	-1.3992	1.4338	0.42365	0.39207	-0.93595	1.5136	-0.93995	-0.37691	-0.54149	0.28897	2.8583	0.076556	-3.748	1.4329	-2.3094	-1.4542	-1.6876	0.24285	-0.86575	0.66214	-0.90572	0.68219	-1.4128	1.0652	0.016205	1.0637	2.1364	-1.405	-1.5419	-0.77625	1.3507	0.2267	-0.17689	-0.59286
8.8552	1.8638	-0.84117	0.58705	1.4351	-0.29859	-0.9717	-0.45018	0.09164	0.83143	-2.1841	-3.453	-0.1752	1.4957	-0.27993	0.11618	-0.72485	0.15302	0.5	0.84113	2.2459	0.68488	-1.1288	0.42304	-1.1034	-1.9459	-2.4497	-1.1671	-0.86045	-1.2274	2.4176	-0.43172	-0.68049	-0.7675	-1.2952	-0.078911	-0.39531	1.4472	-0.56649	1.2403	-0.42509	-0.89936	0.67114	1.7602	-0.10424	0.25995	0.68981	2.1357	0.54104	-0.066601
8.5774	3.2465	-1.3895	-0.080934	0.19232	-1.5712	-0.11244	-1.8925	0.87982	0.5423	-1.3333	-3.9693	0.48681	0.81331	-0.38154	0.64652	1.1888	1.6074	-0.71139	1.3494	2.0739	-1.9188	-1.9024	-0.21952	0.00090211	0.5344	-1.8567	-0.81771	0.44468	1.031	0.7908	-2.7378	0.42355	-0.26189	-0.69492	-0.0045771	-1.1966	1.3836	-0.38653	1.1613	0.8752	-1.0152	1.824	-0.85526	-2.0711	-0.78135	-0.21468	-0.2573	2.4192	0.054026
-1.9053	2.0902	-0.16829	0.46976	3.9789	0.25221	-1.3752	-0.35391	1.5153	1.4524	0.41846	-0.21804	0.076136	-1.1893	-0.25388	0.23342	0.67083	-0.61535	1.5528	0.5537	0.7555	-1.8011	-0.80844	-0.61306	0.34178	0.059242	-0.23927	0.59193	-0.59824	-0.11855	-0.89941	-0.09186	-0.11995	0.026376	-0.1134	-0.33804	0.88534	0.36495	0.051007	-0.13947	-0.13373	-0.20219	-0.62227	-0.42519	-0.24825	-0.38774	-0.036237	0.12982	0.038754	-0.27645
7.9671	-1.2522	-1.821	2.5813	0.029255	-0.9867	1.7672	-3.554	-2.0392	-0.15061	3.0548	-1.8552	-3.1092	0.0075062	-4.4946	1.0702	0.93918	-1.1966	0.23017	0.95623	-0.16013	2.8207	0.49972	-0.52206	0.89519	0.34853	0.1037	-0.6301	-1.3328	-0.12526	0.69144	2.2228	-0.35937	-0.11701	-0.53951	-0.84331	0.063888	-0.65375	0.8212	1.2916	1.0771	0.0002359	0.081048	-1.064	-0.031858	0.34043	-0.9901	-0.39085	0.4099	-0.83999
9.3572	-1.6302	0.42717	0.9901	-1.0099	-1.0135	2.5621	-1.1604	-2.2045	1.5778	4.2058	0.19266	-0.97229	0.81862	-2.7927	1.8884	0.5878	-0.16332	-0.21084	0.42484	-0.81008	-0.58862	0.16086	0.3878	1.5528	1.8921	-0.18951	-0.15286	-2.1856	0.46062	-0.18457	-0.2291	0.83461	-1.4348	1.0184	-0.80273	1.8148	0.68967	0.45809	-0.90804	-0.42572	-2.0515	0.064092	0.2275	0.17925	0.71399	-0.30018	-1.5569	-1.0332	0.063421
6.5734	0.88305	-1.7418	2.6715	0.69342	0.34756	0.2159	-0.44011	-2.2552	0.33366	1.6994	-1.1005	1.1434	-0.40026	-1.4292	1.7582	1.7662	1.5152	1.5443	-0.416	-0.032183	0.44778	-1.2315	1.5346	0.28448	0.35509	0.60533	-1.2717	0.16236	-1.06	0.76514	-1.3561	0.98708	1.3249	-1.4409	0.14528	1.2055	-0.3269	-1.1851	-0.38649	-0.32633	-0.25777	-0.99288	-0.33335	0.63234	-0.14578	0.1096	0.82254	-0.69579	-0.29804
-4.0893	1.8524	-0.42503	-1.5119	1.9879	-0.10852	-0.85125	-0.28797	1.4772	0.11252	1.1304	-0.37895	0.041514	-0.39611	0.086706	-0.12418	0.33291	-0.15285	-0.17354	0.08692	0.16523	-0.26211	-0.25781	0.31185	0.015265	0.026312	0.36902	-0.07364	-0.12326	0.14898	-0.091537	0.31124	-0.69378	-0.4575	-0.13752	-0.061503	0.38374	-0.079366	-0.053735	-0.085442	0.36857	-0.41737	-0.13937	0.20357	0.43915	-0.12531	0.45522	-0.19129	0.0057584	-0.1656
2.7113	-1.1459	0.18393	0.24018	0.72858	-1.4092	-1.5082	2.455	-1.0403	-0.15059	3.2867	-1.232	1.3807	-1.9999	1.3293	-0.033165	-0.77218	0.63471	-1.0697	-0.53072	1.8829	0.72351	0.19907	0.98257	0.71222	0.37912	0.33096	0.56131	-0.029231	-0.96599	0.79172	-0.32631	-0.48013	-0.54741	0.34588	0.83656	-0.037159	0.0018844	0.61218	-0.6997	-0.55491	0.63373	-0.46633	-0.86955	0.41015	-0.92062	-0.12291	0.96889	-0.29016	0.31667
2.4705	-2.079	-0.0099699	2.2561	1.5501	-2.6294	-1.5282	0.65439	-0.49919	-0.13686	1.9823	0.89333	0.39435	-0.62722	-0.71524	0.093	-0.69951	-0.48191	-0.80716	-1.0249	2.3617	-1.2742	2.168	-2.3779	0.41321	1.649	-1.0565	-1.0007	-0.042732	0.23512	0.11487	-0.010794	-0.14966	-0.78113	0.22544	1.1836	-0.0054861	-0.91795	-0.72291	-0.34465	-0.48097	-0.65057	0.63261	-0.57525	-0.025414	-0.0035118	0.90419	-0.16077	-0.6265	-0.91142
2.9964	0.26548	0.052395	1.1556	0.23179	-2.7204	-0.8428	-1.0689	-1.2799	-1.1926	0.62697	2.0562	0.72665	1.2848	-0.93892	0.73575	0.70978	-1.1193	-0.25517	-0.69433	1.1636	-0.098781	1.9468	0.25221	0.88856	1.5357	0.10968	0.95411	0.47657	0.67438	1.1125	-0.25673	-1.1209	-1.6443	-1.5918	0.54983	-0.023259	1.4522	-0.40736	-0.21002	-0.37887	-0.22718	0.92764	1.119	0.28581	-0.65031	0.37353	-0.20851	-0.049595	0.52951
-5.2127	-0.93548	0.17615	-0.78284	2.0254	-1.2121	-0.53658	-0.046256	1.103	1.1918	-0.047551	0.43288	0.5104	-0.22903	-0.08829	-0.1868	0.48626	-0.10363	0.6235	-0.14342	-0.093531	-0.13322	0.39866	0.035106	-0.10663	0.36909	0.033996	0.042948	0.0058497	0.14669	-0.16556	-0.27064	0.08345	0.12299	0.26506	-0.1257	0.15449	0.82218	0.32557	-0.5784	0.30805	-0.044884	-0.09387	0.036944	-0.26352	-0.069604	-0.48437	-0.0492	0.33362	0.22763
5.4465	-1.659	-0.97896	2.5669	-0.57713	-1.6606	-1.2785	2.2618	0.23966	0.63184	-1.5379	-1.2262	0.49918	1.0793	0.24521	0.18592	-0.67526	-1.2458	-0.31948	-0.74217	0.56926	1.1319	1.1786	0.16103	1.6602	0.033748	-1.1152	1.508	0.11481	-0.2874	-0.58654	-0.90664	0.30939	1.2771	-0.14679	0.27891	-1.4176	-0.24788	-1.5858	1.1903	-0.85995	0.46593	-1.6371	-0.37305	-0.43972	0.62188	1.7201	0.96794	-1.247	0.75204
6.8023	0.46817	-0.63523	2.1251	-0.23546	0.32996	-3.6441	1.5119	-0.21389	0.016065	-1.1502	-0.20754	-3.4619	1.9175	-0.069713	-0.30869	1.4595	0.41789	-1.2381	-0.23691	-0.24044	1.299	-0.68188	0.31037	0.49149	1.0165	0.89347	1.5036	1.0054	1.6116	-1.3577	-0.099805	0.1927	-0.76515	-0.41448	0.064116	-0.52083	-1.2609	-0.40377	0.13799	0.29506	1.6051	0.98766	0.068818	0.38692	0.48439	1.4471	-1.0838	0.17274	-1.1418
6.6164	-0.13029	-0.34467	3.0633	0.46087	0.4832	-2.7105	1.1363	-0.27708	0.81345	-1.4667	-0.68826	-2.1081	1.0638	-0.69256	-1.4467	1.0742	-0.098748	-1.5153	-0.51772	0.76213	0.88136	0.086097	0.89341	1.7804	-0.91869	0.59851	1.5798	1.9663	-1.1174	-0.22166	0.27685	1.0857	-1.0592	-1.5789	-0.30247	0.57419	-2.022	2.0158	0.88623	-0.92835	0.68019	0.23939	1.7182	-1.6894	-1.0347	0.61902	-1.4247	-1.0892	0.20576
0.73297	-1.6576	0.94852	-1.2581	0.62601	-1.443	0.085983	-0.15099	0.15483	-0.053033	-1.3179	1.4838	-0.0056999	0.93057	0.47357	-0.50612	0.51136	2.0621	0.28613	0.22698	-0.59043	0.88164	-1.09	-0.93351	-1.3036	-0.30102	1.1509	0.2881	-1.1778	-0.074229	-0.29152	0.052724	-0.97148	0.33241	-0.5396	-0.63283	0.4812	-0.26969	0.36745	0.72489	-0.19584	0.15449	0.22589	-0.074775	0.42857	0.35621	1.4876	0.61212	0.42438	-0.41395
1.1164	-1.2036	0.42999	-1.4863	0.88	0.21793	0.48632	-1.7124	0.68455	-0.18039	-1.533	0.54409	-0.023459	0.21486	0.29954	0.87572	0.97207	0.608	-0.35088	0.81515	2.1945	-0.48935	-0.086646	0.78074	0.68976	-0.28853	-1.4171	0.30071	0.25283	0.57949	0.1984	-0.47801	-1.234	0.12757	1.6205	-0.94459	0.88444	-0.885	0.25605	-0.1183	0.8737	0.78219	-0.50912	0.31963	-0.07983	0.34377	0.1362	-0.4615	0.56168	-0.59496
2.7732	-0.28539	-0.56178	0.23199	1.4681	-1.0613	0.63949	-0.74408	0.83061	-0.0084902	0.10228	0.17917	-0.028332	1.1083	0.13453	1.1889	-0.090307	0.84832	-1.1771	0.23705	1.3263	-0.27964	-0.068891	-0.64386	-0.42687	-0.10529	-0.74948	0.086236	-0.81116	1.2695	0.13599	0.16124	-0.49742	-0.67843	-0.46468	-0.052713	1.502	-1.9003	0.53505	-0.092017	0.87476	-0.11918	-0.80307	0.83509	0.043111	0.40351	0.26568	-1.8307	-0.61866	0.60479
-1.345	-0.71256	-2.5763	-2.1167	-2.4306	1.5321	-0.31356	0.32938	0.16036	-1.0542	-0.33731	-1.2265	0.48138	0.22581	-1.9324	-0.21441	0.51389	0.66958	-1.1707	0.35127	1.144	-0.65799	-0.72625	-0.44712	-1.8383	0.38543	0.33389	-0.20847	0.75391	0.66457	0.47852	-0.60078	1.1748	-0.63658	0.54629	0.75881	-0.2596	-0.88681	-0.61256	0.13493	0.095821	0.4971	0.32413	-0.91051	0.37347	-1.1223	-0.12554	-0.24134	-0.73316	0.40845
0.18988	1.1868	-1.0274	-3.3615	-2.1197	3.259	-0.55139	-0.64438	-1.0289	-0.94357	-0.095732	-0.48035	1.0063	0.35243	0.54807	0.020648	0.87608	0.15734	-1.8183	0.68582	0.8706	-0.98972	0.056505	-0.27405	-0.59415	1.6466	1.0548	-0.38928	0.95259	-0.16629	0.99919	0.19745	0.68097	-0.54368	1.0614	0.91714	0.109	-0.41898	-1.4453	-0.61386	-0.1483	1.2255	-0.74047	-1.165	-0.2312	-0.45347	-0.37086	-1.3421	-0.93734	0.87934
6.8071	5.94	0.60205	-2.5661	-0.50923	6.3732	-0.14888	-0.53986	-0.057773	1.3823	1.0908	-1.0503	1.4607	2.9309	-0.26553	-1.6931	-0.92608	1.0558	-1.0306	1.4566	-0.43491	0.50459	-1.0814	-0.29715	0.40339	0.40019	0.96278	-1.083	-0.11975	-2.0288	1.6324	-1.9238	-0.0048282	0.35486	1.1204	-0.476	-0.86067	-0.17263	-1.1261	-2.1305	-1.0653	0.034166	-0.34191	-2.4341	1.4952	0.61329	0.61163	-1.3785	-0.95523	1.3773
-2.3924	4.4548	0.0747	-3.4925	1.7061	1.3035	0.84735	-0.21521	-0.0017531	-0.36039	1.4042	-0.60727	0.092776	-0.34995	0.27761	-1.4859	0.38549	0.072515	-0.16487	0.22619	-0.36447	-0.17289	-0.20487	0.12367	0.034078	-0.023732	0.72789	0.77634	-0.15082	-0.40633	-0.017923	0.31705	0.0096416	-0.35423	0.37033	-0.34322	-0.11689	-0.64083	0.47164	-0.38178	0.39804	-0.45265	0.10513	-0.022931	-0.24426	0.16853	0.3483	-0.52136	0.1677	0.11831
6.9664	-3.4687	-0.26034	1.3154	0.41591	-0.25105	-1.1179	1.4278	-1.5016	0.73591	0.27329	0.29406	-0.25291	-1.2658	0.1217	-3.4323	-1.9993	-1.1653	0.17094	-1.3566	1.7946	-0.71568	-1.6096	-2.0618	1.0615	-0.0054762	0.65775	1.3438	-1.2913	-0.22717	-0.71247	1.3882	1.2952	-1.0645	1.4094	-1.0571	1.7408	-0.68617	-2.0734	-0.14927	-1.0084	0.53261	1.623	0.30766	-0.32058	0.091355	0.37335	2.1224	0.77326	-0.12371
8.4699	-2.9855	-0.66976	3.0001	3.0226	-3.0691	-2.6378	4.9746	-3.1474	-2.2633	1.5107	-3.24	0.13864	-2.6671	-0.71656	-1.2171	-1.0764	-0.0037238	0.86323	-0.1533	1.0571	-0.36519	0.090588	-0.89001	0.12267	0.6136	-0.80503	0.72441	-1.4075	1.1957	0.46318	0.41866	1.6932	1.085	-0.20308	1.361	0.45694	-0.26129	-0.29734	-0.8955	1.211	-0.54972	1.5899	0.00076948	-0.1112	1.079	-0.26015	0.84814	0.4509	-0.40543
10.089	-3.4612	1.6077	4.8941	6.0613	0.067483	-3.4995	3.9055	-6.2934	-1.938	3.4973	-2.797	1.7254	-3.945	-0.32606	-0.74479	-2.9925	0.23557	1.7252	-0.10391	2.2661	-0.20543	-0.46846	-0.75024	0.21936	-0.3863	-1.8421	0.25975	-0.49448	2.185	-0.96558	0.46877	0.059589	-0.61155	0.10426	0.20448	-0.032472	-1.8914	-0.92289	-0.12874	0.54305	-0.77232	0.62315	0.35691	0.67869	0.62984	0.043633	-0.40424	0.38121	1.1033
-2.0763	0.76129	-0.0031827	-0.19083	4.1474	-0.027847	-0.92428	-0.18408	1.9515	-0.053982	1.0359	-1.0016	-0.10001	0.25793	0.19789	0.78788	0.91811	0.30102	-0.061825	-0.34312	-0.64994	-0.73118	-0.79305	0.12196	-0.34255	1.1471	-0.08582	0.55978	0.7351	-0.7068	-0.0019867	0.33829	0.25441	-0.45204	-0.7353	0.49805	-0.79321	0.83916	0.15676	-0.10132	-0.068851	-0.27641	-0.16825	-0.38257	0.75535	0.55151	0.051659	-0.0064944	-0.51872	0.5444
14.332	1.207	0.22624	-0.23831	-3.2937	-1.988	3.4559	3.3321	-0.52018	-0.58794	-1.7652	2.1867	-0.94816	-1.4614	-2.4354	-1.6189	2.1651	2.1209	-0.43579	-1.2489	-1.07	-1.597	-2.994	0.94049	0.046296	1.4017	-1.2399	-0.34363	-1.3778	-3.2323	-2.2842	0.62867	0.63179	-0.17359	-0.7783	1.876	2.3229	1.6752	-2.7365	0.026041	-0.49573	-0.41087	-1.6666	0.17516	-0.49021	1.5612	-0.29251	0.20735	-0.43042	1.1327
10.303	-1.4173	2.4679	0.73278	2.984	-2.4832	2.1481	-3.0383	0.39387	-0.60458	-0.21928	1.1772	0.60955	2.5907	-0.065463	2.152	-2.019	1.4405	-2.5479	-1.1544	3.0919	-0.54955	0.72739	1.4028	0.2973	0.38162	-1.219	-0.79231	0.26182	-0.52344	0.57681	0.14089	1.5742	-0.69368	-1.6006	0.61826	-0.096068	-1.3932	-1.0394	-0.30761	-0.14473	0.62791	-1.9183	0.77839	0.48245	0.46059	-0.78407	0.54729	2.4743	-1.1637
14.287	3.0844	0.71339	3.9534	4.9897	5.746	-1.1508	-3.5312	0.51028	0.71827	3.0421	-0.24846	-2.6623	1.3193	2.4035	-0.19122	-1.5375	-1.3269	0.787	-2.0756	0.60872	-0.57482	-3.3829	0.81804	-1.3353	-0.54808	-0.7118	0.42841	0.29067	0.57532	-1.4309	0.021827	-0.32834	1.7266	0.7462	0.32174	0.32659	1.677	-0.87676	0.37232	-0.84919	0.52511	-0.8604	0.20809	-0.030142	0.34379	-0.80915	-0.4739	-1.4653	-1.5185
-3.8064	0.85609	-1.6725	-1.211	2.9735	-2.2162	0.89838	0.26695	1.7272	0.29025	0.35706	-0.86863	-0.2496	-0.39044	-0.22983	-0.72888	0.6447	0.36299	-0.076361	0.066152	-0.16112	0.53023	-0.26803	-0.63705	0.45351	-0.0083856	0.31765	0.74105	-0.32029	-0.52091	-0.36009	0.67382	-0.56601	-0.48342	0.25428	-0.38913	-0.36653	-0.14744	0.92107	-0.60489	-0.15735	-0.20257	0.40416	-0.39185	0.27275	0.45541	0.015779	-0.13833	0.62551	0.7366
0.28843	2.2033	-1.8214	0.092493	0.71994	-1.3186	-1.4689	-0.39047	-0.72735	1.4496	0.18655	0.65589	-0.46009	-2.472	-0.092594	-0.20824	-1.823	-0.17828	-0.33885	-0.83041	0.15878	-0.28134	-0.26002	0.63742	-1.1435	0.88902	-0.32229	-1.0441	0.03029	0.78357	0.8416	0.55917	0.33439	0.91075	0.23593	1.1379	-0.5561	0.040679	-0.98998	0.53453	-0.068745	-1.0489	0.41522	0.21521	0.50299	0.48639	-0.53185	-1.1052	0.10221	-0.54575
0.88215	0.6582	-0.94753	-0.47138	-0.60078	-0.85187	-1.5826	0.70779	0.55029	0.60393	0.89632	-0.98373	-0.12759	-1.4949	0.18637	-0.026859	-0.29874	-0.15108	-1.4706	-0.25329	0.022039	-0.63899	0.68455	-0.11004	-0.18276	1.1953	0.49439	-0.48713	-0.085447	-0.10875	0.1127	0.49574	-0.01453	1.0834	0.57485	-0.11953	-0.53523	0.62096	-0.54314	0.18756	-1.4487	0.10121	-0.066611	-0.83529	-0.55865	0.14274	0.77967	-1.1107	0.5695	-0.88277
2.1223	0.57993	-1.0905	-0.29739	-1.2297	-1.3134	-0.70874	0.87792	0.56659	-0.08481	1.6487	-0.70097	-0.61656	-0.95618	0.76156	1.1076	-0.33973	-0.20183	0.10293	-0.94985	0.12321	0.30235	0.59335	-0.77408	0.87825	1.5105	-0.51809	0.16438	-0.5387	0.032412	0.262	-0.517	-0.48748	-0.11258	1.8012	-0.50669	0.41924	0.80384	-1.221	0.11066	-0.659	0.82786	-0.099794	-0.96774	-0.50639	-0.45453	0.23997	-1.4821	1.3222	0.57278
-5.8088	0.65677	-1.3202	-1.3493	1.3108	-1.2529	-0.86794	0.075574	2.2109	0.024247	0.21737	-0.31434	-0.033509	-0.74237	-0.019127	0.8386	0.30662	-0.15051	0.3356	-0.76071	0.27232	-0.64013	-0.020519	0.14986	-0.052541	-0.24317	0.14108	-0.2547	0.069239	-0.38809	-0.24709	-0.53881	0.24085	-0.25096	-0.030554	-0.018571	-0.031341	-0.058028	-0.11563	0.17773	-0.11636	-0.073186	0.59141	-0.15719	-0.080446	-0.21746	0.35311	-0.33651	-0.0097285	-0.023642
0.016741	-0.52557	-1.3491	-0.39264	0.22664	0.050842	-0.80831	-0.22991	-0.51048	-1.4539	-0.52722	1.3383	-1.0303	1.3088	-0.17704	-1.0045	0.82431	0.12109	0.28892	-0.042527	-1.1689	-1.7185	-0.33043	0.12511	-0.60428	0.33497	0.57481	0.22985	-0.15696	0.68649	-0.79851	0.17368	0.21625	-0.14225	-0.2101	-0.52222	0.00046944	1.2071	0.56121	0.53259	-0.69618	-0.10808	1.1906	-0.030115	-0.041004	-0.42157	-0.59641	-0.37942	-0.55534	0.0026234
0.87568	-2.9978	1.2698	-1.2387	1.3679	0.042384	0.0050947	-1.2548	-1.1693	-0.76487	-2.1369	1.6687	0.25963	-0.78779	0.21842	-0.19303	0.65336	-0.045619	0.93636	0.6506	-0.56289	-1.1442	0.070701	0.15412	-0.044782	-1.0691	0.32306	0.44923	-1.2988	0.75864	-1.3695	0.413	0.55652	0.15861	-0.57217	-0.74226	-0.063571	-0.29356	0.019627	-0.023409	-0.3722	0.40839	0.10377	-0.98636	0.38395	0.37287	0.29523	-0.0067328	0.14206	0.35033
-0.92946	-0.28753	-1.5245	-0.63705	1.455	1.2064	-1.146	1.1418	-0.82057	-0.27665	-0.96771	-0.31866	0.05618	0.17192	-0.22746	-0.44757	0.30517	-1.4251	0.98285	0.14408	-0.66093	-0.59721	-0.74888	-0.29831	-0.51126	-0.17762	-0.4994	-0.38003	0.48196	0.33341	-0.056209	-1.015	-0.70003	0.1123	-0.66167	-0.23815	0.25924	0.25866	0.1778	0.4757	-0.58146	-0.0081136	0.45812	-1.0043	-0.43088	0.092668	-0.22738	0.041042	-0.53166	-0.26338
-6.1097	-0.96205	-0.3844	-1.2132	1.9892	0.28181	-0.28596	-0.10589	0.73445	-0.39904	0.04857	0.6679	0.44097	-0.78147	-0.39406	0.63774	0.34613	-0.7495	0.33838	-0.56816	-0.0030388	-0.62155	-0.40463	-0.53283	-0.16693	0.16008	-0.21676	-0.17137	0.33879	-0.41459	0.21957	-0.029224	0.20464	-0.030325	-0.33888	0.12156	-0.19962	0.59616	0.036767	-0.16681	0.30443	0.26018	-0.038202	-0.16448	0.28149	-0.64267	-0.082967	-0.18055	-0.128	-0.20601
-0.60196	-0.69706	-1.3282	-0.15229	1.2179	0.30304	-0.67587	0.86393	-0.46049	-0.18393	-1.0494	-0.11309	1.3416	0.62588	-0.32522	0.9446	-0.31329	-0.14877	0.054351	0.44546	-0.82705	0.0034902	0.30814	0.30298	-1.342	0.98973	0.47648	0.17811	0.44465	0.11057	-0.029279	-0.23926	0.19257	0.027047	-0.20374	-0.70613	0.022737	-0.50695	-0.10184	0.12196	-0.43126	0.30186	-0.41865	0.15201	-0.93686	-0.27271	-0.019203	0.25622	0.56734	-0.59357
-1.1805	-1.8304	-1.9527	-0.55277	0.58714	-0.082157	-1.4724	1.6194	-0.42346	-0.31677	-2.2744	-0.59826	0.50511	1.1497	-0.29362	-0.0021538	-0.03699	-0.65947	-0.24089	1.4482	-1.1857	0.92268	-0.48709	-0.67777	-0.87834	0.38997	-0.60069	-0.71907	0.65585	-0.3158	-0.59126	-0.1856	-1.1046	0.28242	-0.89917	-0.20937	0.47016	-0.21001	0.78096	0.17986	-0.08548	1.0242	0.31782	-1.2346	-0.69136	0.065341	-0.42027	-0.018542	0.011764	-0.47606
-1.1695	-0.65089	-1.8216	-0.9714	-0.13818	0.084356	-1.4142	0.7963	0.006586	-0.45545	-1.4717	-0.28104	-0.049277	1.6084	-0.32271	-0.20267	-0.23637	-1.7309	-0.1385	1.4986	-0.84538	0.40696	0.38116	-0.41083	-0.42442	1.224	-0.83969	-1.1161	-0.28276	0.56116	0.80789	0.10307	-0.22421	0.53067	0.16534	0.24742	0.078285	0.67089	0.78438	0.48657	-0.083687	0.4288	0.62295	0.69092	-0.2567	-0.7721	0.22568	-0.62436	0.24752	0.37123
-6.7528	-0.15841	-1.1669	-1.223	1.7106	-0.015275	-0.24111	0.0069013	0.48121	0.80266	0.039177	0.45738	0.61892	0.48801	-0.25301	-0.13223	-0.23005	0.71037	0.23787	0.31099	-0.060069	0.63679	0.11801	0.56258	0.092499	0.88181	-0.39459	0.27329	0.17306	-0.093036	-0.76938	0.813	-0.38879	0.44856	-0.38659	-0.1354	0.31245	0.0016321	-0.30737	-0.030391	-0.37804	0.15775	0.0033221	0.25668	-0.059204	-0.12117	-0.43916	0.34363	-0.17439	-0.35483
0.74436	-3.763	-0.84638	-1.5018	-2.8292	0.94721	-0.62804	0.45314	-0.089594	0.84762	-0.042839	0.76484	-0.091196	-0.7842	-1.6019	0.47204	0.74191	0.93249	0.61963	0.99606	1.1806	-1.0278	-0.76896	-0.66732	-0.73125	-0.44767	0.51641	0.087306	0.2551	-0.0048568	-0.24579	-0.52444	0.60825	0.30635	0.53093	0.43103	0.20174	-0.38293	-0.15927	-1.392	-0.51726	-0.35718	1.0777	-0.068339	0.27503	-0.3519	-0.32546	-0.3869	-0.28572	0.2852
-0.018289	-3.114	-1.616	-0.93858	-2.7325	0.60182	-0.018592	-1.101	1.1639	0.52154	-0.52853	-0.78162	0.13123	0.067041	-1.7413	1.1911	-0.90324	0.14352	0.50905	1.3658	-0.078777	0.36521	0.41795	0.28274	0.22662	-0.46991	0.42106	-0.59482	-0.48318	-0.96939	-0.91995	-0.42265	0.62341	-0.20625	0.003254	1.0403	0.30077	-0.99926	-0.15572	-0.783	-0.2961	0.4513	0.91096	-0.12836	0.77934	0.0053658	-0.45109	0.52038	0.56402	-0.20188
-1.272	-2.0393	-1.456	-0.066522	-0.82886	1.8674	-1.5028	-0.69664	1.884	0.027573	-0.38095	-0.89916	0.6126	1.236	-0.62998	1.158	-1.6076	-0.74586	-0.0025992	1.0475	0.0090547	0.3574	-0.18527	0.0018243	-0.64238	-0.15782	1.0926	-0.41684	-1.1169	0.0049303	0.013447	-0.12108	0.02769	0.54692	0.34807	0.056609	-0.4122	-1.0498	0.27232	-0.92833	0.64512	0.25205	0.23756	0.79027	1.0912	0.89683	-1.3471	0.58523	-0.548	-0.062676
-6.8333	-0.69217	-0.29253	-1.1189	1.5247	-0.084423	-0.99349	-0.45445	0.69741	0.010154	0.2204	0.22115	0.24296	-0.34338	0.12071	0.24986	0.045413	-0.11409	0.51743	-0.4905	0.31746	-0.44548	0.14388	-0.34377	-0.0011627	0.17169	-0.33979	-0.41509	0.013795	-0.12709	-0.0037915	0.021212	-0.078554	-0.10109	-0.27035	-0.089336	0.033908	0.027076	0.09065	-0.27749	0.12584	0.13268	-0.096572	-0.15606	0.38434	-0.17625	-0.14709	0.022982	-0.10649	-0.30253
-1.8207	-0.018519	-0.77988	-0.58371	0.63858	-0.029946	-0.080917	-0.79769	-0.71338	0.43285	-0.046	0.64182	0.47351	0.39345	0.52512	0.64724	0.24506	0.69486	-0.62141	0.25952	-1.0403	0.010216	-0.13371	-0.2569	-0.28756	0.03965	0.14548	0.30099	-1.4694	1.1213	-0.040052	0.35869	-0.081712	-0.40045	0.85446	-1.1199	-0.51645	-0.33499	-0.84823	-0.3194	0.11273	0.14588	0.23433	1.0496	0.63194	-0.51915	-0.41052	-0.87641	0.0058957	0.62325
-1.8347	0.90446	-1.5594	-0.06897	1.7429	0.30723	-0.95018	-1.3771	-1.7622	0.75485	0.026815	0.79679	0.76963	-0.34948	-0.17335	1.2151	1.5803	0.69131	0.17876	2.1728	-0.016424	1.205	0.30745	0.46577	-0.35727	-0.22832	0.42453	-0.36079	-0.8453	1.464	-0.60282	1.1043	0.084075	-0.20003	0.15479	-0.0027279	0.4235	-0.034632	-0.89059	0.057635	-0.34066	-0.53522	-0.77508	0.014102	-0.22108	-0.023772	0.48563	-0.20389	0.26638	-0.19387
-0.81599	1.0484	-2.0563	0.26471	0.98514	0.48741	-0.95613	-0.84341	-1.0249	-0.084769	-0.46355	-0.23446	0.074506	-0.020303	-0.82442	1.1952	1.1893	0.32989	-0.053103	1.5569	-0.45032	0.56042	-0.40825	0.59908	0.10622	-0.13786	0.47294	-0.63522	-0.4108	-0.021218	0.48249	0.63061	1.0375	-0.33935	-0.060198	1.0557	-0.24875	0.24138	-0.92322	-0.24127	-0.75156	0.73129	0.021681	0.42684	0.29742	-0.13136	-0.81369	-0.40994	-0.26796	0.96768
-6.9882	0.37539	-1.0917	-0.71244	1.519	-0.44441	-0.36761	-0.14998	1.0509	0.34518	0.17161	0.56233	0.57569	0.1301	0.032153	0.0030027	0.19824	-0.68071	-0.0073981	-0.49229	0.44552	0.10237	-0.35016	-0.49687	0.26266	0.2219	0.034614	0.11566	0.171	-0.014938	-0.33428	0.28517	-0.092706	-0.26052	0.13899	-0.1053	0.14467	0.060495	-0.18233	0.14399	0.19377	-0.14827	-0.01892	0.10629	-0.093817	-0.2727	0.19869	0.059405	0.081678	0.16282
5.9546	4.2732	2.198	-6.3547	-4.1865	-3.3897	1.5556	1.9775	0.79761	-3.442	0.68213	-0.3063	-1.2578	-0.0038898	2.433	2.243	-0.94196	-1.2502	0.27519	0.11319	2.728	2.6093	-0.32004	0.86399	0.77379	-1.5872	0.29829	-3.3437	0.66809	-0.15034	0.035236	-0.33301	0.35403	1.2512	-0.10991	-0.10505	0.18166	-1.277	-0.84572	1.2785	-1.0906	0.81877	0.036499	-0.0014	-0.17626	-0.01384	-0.53833	-0.59974	-0.14462	-1.0184
-1.5679	-2.2018	-2.2893	0.35637	-0.28734	-0.059488	0.53673	-1.8066	0.42125	-0.39821	0.21497	-0.92884	-0.16825	0.17432	1.0562	-0.85278	0.23595	-1.0316	-0.59074	0.52228	1.064	-0.15705	-0.74741	0.079339	1.2971	-0.59917	-0.43034	-0.15608	-0.42193	0.41241	0.1257	-0.42194	0.013863	0.62603	-0.090944	-1.2213	-1.4493	0.67823	0.23888	0.36689	0.61738	-0.48946	0.33632	-0.28081	-0.47745	-0.31183	-0.21724	0.18043	-0.60164	-0.36929
-0.54777	-3.641	-0.70081	-0.27414	0.1249	0.70831	0.70945	0.66495	-0.26452	0.98298	-2.4607	0.36803	0.70547	0.24466	1.6337	0.13415	-0.74435	-0.63544	0.092408	-0.1412	-0.69741	-0.92513	0.17343	-0.13567	1.2345	-0.61395	0.46871	0.28145	-0.13083	0.28042	-0.037152	-0.39725	1.0725	0.26727	-1.0855	-1.7533	-0.76871	-0.98421	0.67861	1.3231	-0.36866	-0.68902	-0.15971	-0.4574	-0.52721	-0.23877	-0.1846	-0.47479	-0.26591	0.15545
-6.4802	0.073626	-1.2078	-1.3797	1.6344	0.034779	-0.18988	0.11453	0.90414	0.16791	0.27131	-0.023037	-0.35206	-0.21372	0.38189	-0.029336	-0.26969	0.032064	0.11349	-0.56147	-0.090717	0.99719	0.57421	0.58128	0.22094	0.60417	-0.0034344	-0.20252	-0.01892	-0.38889	0.31261	-0.43727	0.10408	-0.29317	-0.19366	-0.23712	-0.46502	-0.43599	0.0027579	0.20455	-0.2238	-0.66638	0.40294	0.38737	-0.058153	0.36374	0.076333	-0.35128	-0.62917	0.21633
-10.564	1.0132	2.2337	2.3526	-1.363	0.54925	0.39723	0.29455	-0.16913	-0.62991	0.054655	-0.5023	-0.44393	-0.42331	0.25047	0.58966	0.40513	0.026864	-0.17428	0.73503	0.05214	-0.2578	0.46455	-0.087322	-0.10981	-0.63261	0.39053	-0.12867	0.17579	0.1067	0.25491	-0.51186	0.65354	-0.14289	0.23822	0.023583	0.21565	0.18824	-0.21077	0.26985	0.26626	-0.073488	0.28592	-0.31597	-0.098357	0.081818	0.13133	0.011063	0.040504	0.19718
-10.341	0.83266	2.5453	2.1366	-1.2789	0.35146	0.51231	0.072864	-0.67333	-0.43221	-0.30914	-0.45543	-0.75949	-0.62032	0.36379	0.39092	0.036039	-0.075684	-0.20946	0.39528	0.062231	-0.61049	0.029047	-0.14647	-0.3722	-0.02658	0.29003	-0.13776	0.2238	0.050642	0.48914	-0.18036	0.23351	-0.065765	0.19002	-0.13104	0.0018538	0.093311	0.054486	0.09705	0.20319	0.0058925	0.071278	-0.29869	0.091836	-0.015157	0.065835	0.11318	0.28438	0.097528
-10.458	1.1461	3.1588	3.021	-1.3863	0.49261	1.0287	0.15771	0.60538	-0.10282	-0.46381	0.33953	0.2279	-0.4197	-0.022315	-1.1612	-0.72555	0.4745	-0.26241	0.31331	0.52023	0.004749	1.4125	-0.84038	-0.15637	-0.15533	1.6369	-1.4052	1.4642	1.4005	0.69031	0.1565	0.25721	-0.58438	0.5937	0.4308	1.0884	1.6331	-0.73572	0.87302	0.35612	0.81324	-0.31078	-0.27391	-0.5732	1.2873	-0.071476	0.23934	0.714	0.45919
-10.862	1.2332	1.7922	1.7693	-0.60543	0.89913	0.41185	0.16871	0.36409	0.30779	0.45972	0.47662	-0.43272	-0.4879	0.11973	-1.0088	0.10853	1.5147	0.41277	1.0422	0.19743	0.30534	1.8772	0.41792	0.15434	-0.36647	0.87905	-1.5414	0.16327	0.77289	0.80377	-0.16183	0.12119	-0.15494	0.3845	-0.25115	0.56572	1.0808	-0.34763	0.35202	-0.041771	0.73317	-0.16483	-0.092774	-0.5461	0.94159	-0.54102	-0.073777	0.2756	0.21547
-10.473	1.1104	2.0117	2.1196	-1.1777	-0.044248	0.54179	-0.053127	-1.4113	-0.031524	-0.26057	-0.43127	-0.64955	0.33598	0.48327	0.51538	0.01706	-0.1802	-0.39891	0.2415	-0.097616	-0.18448	-0.19397	-0.28896	-0.082091	-0.36175	0.31637	0.42731	0.1442	-0.26636	-0.078044	-0.1915	0.32247	-0.11445	0.038465	0.15994	0.1114	-0.17964	0.011442	-0.025974	0.3063	-0.24436	0.099434	-0.1073	-0.0033999	-0.0911	0.15275	0.09582	0.051811	-0.052682
-10.373	0.98956	1.9471	2.2414	-1.1327	-0.053494	0.52497	-0.096854	-1.4929	-0.094135	-0.31746	-0.54541	-0.44363	0.42734	0.59254	0.55	0.13313	-0.21123	-0.46515	0.14232	-0.091812	-0.1055	0.038084	-0.53099	-0.18763	-0.19276	0.44124	0.43131	0.36083	0.0053384	-0.34412	0.03337	0.32362	-0.045057	0.045596	0.22905	0.431	-0.007012	-0.21643	0.22079	0.31599	-0.23858	0.096071	0.1066	-0.1137	-0.022859	0.21972	0.24632	-0.058288	0.17473
-10.521	0.95282	2.2209	2.0388	-1.1464	0.092655	0.63388	-0.032971	-0.90602	0.16796	-0.18977	-0.43548	-0.74855	0.020052	0.41671	0.096775	-0.56127	0.24277	-0.4136	0.12669	-0.2074	-0.40455	0.23807	-0.13739	-0.20732	-0.28991	0.054045	0.50663	0.18627	-0.1937	0.15158	-0.083803	0.06815	0.0012002	-0.041778	0.17075	0.25111	-0.21766	0.0017126	0.19704	0.34665	-0.15407	0.13607	-0.02928	-0.065089	-0.11186	0.08674	0.067198	0.06386	0.0040529
-10.808	0.96604	1.3071	1.215	-0.46299	0.068932	0.10347	-0.2825	-0.67711	0.033006	0.097322	-0.17895	-0.33566	-0.011512	0.14938	0.18805	0.033853	-0.0044426	-0.070084	0.03643	-0.025636	-0.46319	0.091681	-0.29347	-0.11639	-0.39148	0.1848	-0.0091009	0.024415	-0.19378	0.18343	-0.15185	-0.016328	-0.057217	0.10573	0.13124	0.30129	0.23688	0.076418	-0.067781	0.19963	0.13087	0.072839	-0.017063	0.075282	0.009109	-0.13072	0.064954	0.11335	0.0061864
-10.72	1.3716	2.4467	2.1972	-1.2827	0.15679	0.80531	0.12817	-0.74879	-0.14892	-0.01844	-0.16908	-0.92101	-0.28641	0.26769	-0.1267	-0.21172	0.19161	-0.038719	-0.14612	-0.071786	-0.17222	-0.26362	0.087399	-0.014225	-0.16027	0.077531	0.065914	-0.093413	-0.38147	0.44772	-0.19756	-0.064291	-0.13562	-0.06318	-0.063912	-0.34206	-0.11921	0.18165	-0.073775	-0.063072	-0.024914	-0.083829	-0.21233	0.076453	-0.057048	0.09064	-0.08862	0.07822	-0.010284
-10.613	1.1795	2.3162	1.9849	-1.2801	0.032072	0.72323	-0.24504	-0.95714	0.12301	-0.42701	-0.39558	-0.86581	-0.10666	0.37683	0.013031	-0.79955	-0.0013647	-0.21543	0.15021	-0.20907	-0.60171	-0.090775	-0.12792	-0.38155	0.095313	0.34224	0.22763	0.34184	-0.23491	0.44573	-0.13129	0.073949	-0.0072423	0.053611	-0.037567	-0.0601	-0.10757	0.08678	0.018655	0.3347	0.017188	0.043662	-0.21558	0.1032	-0.035112	0.20392	-0.019205	0.17518	0.11607
-10.735	1.0495	1.9954	2.2163	-1.2676	-0.28142	0.42072	-0.11678	-0.69188	-0.15596	-0.60476	-0.32865	0.4347	1.6605	-0.013398	0.03854	-1.2688	-0.86614	-0.1851	-0.022353	-0.11201	-0.31917	-1.1295	-1.1899	-0.0015587	-1.0752	0.57737	0.49665	0.66578	-0.57164	-0.023793	-0.22474	0.26508	-0.28366	0.098686	0.67919	0.50341	0.057471	-0.18219	-0.021074	0.64612	-0.065858	0.010346	-0.26636	-0.093868	0.33882	0.091921	0.098755	0.063663	0.22738
-10.789	0.89187	1.4292	1.9838	-0.75013	-0.83642	0.42301	-0.18367	-0.43173	-0.23679	-0.73598	0.29829	1.6641	1.7262	-0.21726	-0.20843	-0.23923	-1.5287	-0.63062	-1.3184	0.56024	0.83177	-0.72352	-2.1499	0.64742	-1.0491	1.2252	0.24064	1.4654	0.53665	-1.1424	0.20528	0.64545	-0.7646	0.398	1.1296	1.1536	1.0228	-0.66712	0.40415	0.50352	-0.035338	-0.084135	0.30103	-0.30009	0.79774	0.30513	0.35483	-0.14988	0.24722
-10.737	1.1542	2.5187	2.0303	-1.2456	0.083608	0.66733	0.21037	-0.66508	0.1729	0.34598	-0.073116	-0.67755	0.081042	0.052358	0.12469	-0.29749	0.27519	-0.18162	-0.41491	-0.29471	0.00017791	-0.45006	0.21628	0.088424	-0.43929	-0.79862	0.79912	-0.56222	-0.62717	0.0265	0.071755	-0.24102	0.28785	-0.39684	0.28398	-0.35405	-0.57886	0.26867	-0.19289	-0.1504	-0.40388	0.21896	-0.0096345	0.11541	-0.54907	0.022024	-0.070378	-0.087011	-0.2591
-10.482	0.9863	2.734	2.138	-1.2597	-0.13686	0.55712	-0.12567	-0.84629	-0.2496	0.01513	-0.39424	-0.7524	-0.57004	0.11835	0.40048	0.012055	-0.45088	-0.55451	-0.94253	-0.026341	-0.4974	-0.49056	-0.64768	-0.020331	-0.50946	-0.26533	0.62388	-0.025216	-0.45979	0.14611	-0.13317	-0.041547	-0.21065	-0.074697	0.4512	-0.19455	-0.18536	0.073075	-0.071162	0.047224	-0.17049	0.28949	-0.1234	0.28325	-0.44031	0.27994	0.025039	0.0025868	-0.15093
-10.54	1.1527	2.7133	2.2533	-1.3125	-0.0045718	0.57081	-0.059837	-0.69182	-0.21879	-0.074172	-0.31707	-0.83507	-0.53892	0.14387	0.11208	-0.20054	-0.14469	-0.37336	-0.61619	-0.055083	-0.2922	-0.14829	-0.31386	-0.083601	-0.27174	0.056457	0.30405	0.24939	-0.21447	0.274	-0.13081	0.092306	-0.15888	-0.026668	0.26944	-0.13622	-0.017868	0.040858	0.038736	0.015977	-0.067181	0.07321	-0.11202	0.065875	-0.1327	0.19644	-0.01113	0.072443	-0.042076
-10.718	1.1929	1.8205	1.363	-0.86095	0.0096099	0.27736	0.11961	-0.62147	0.044614	-0.18225	0.12575	-0.47804	-0.28707	0.24701	-0.1317	0.1093	0.019532	0.085101	-0.38869	0.037524	0.30892	-0.27807	0.0036478	0.454	-0.10659	0.26576	-0.25325	-0.022839	-0.22693	0.15223	-0.25336	0.25827	-0.30701	0.10897	-0.36653	-0.50406	-0.058456	0.088334	-0.13733	-0.16344	-0.068895	-0.080058	-0.036023	-0.0089416	0.092832	0.14634	-0.17575	-0.27222	0.01861
-0.25538	-3.3276	0.14957	-0.68673	-1.1013	0.36467	0.48857	0.68356	0.12968	0.57032	-0.11746	1.1658	0.049464	1.9761	-1.2431	0.43797	0.06539	0.959	0.36852	0.39106	1.6301	1.1799	0.47967	2.2127	1.1242	0.06541	0.27078	0.43343	0.62611	0.73836	0.10829	0.66086	-0.31304	-0.35618	-0.60067	0.13987	0.004226	-0.18058	-0.65362	0.17528	-0.24046	-0.45941	-0.26952	0.21295	-0.62326	-0.27635	-0.32833	-0.85441	0.69643	-0.069042
-1.3643	-1.6977	-2.3498	0.25347	-1.3696	-0.047951	0.5692	0.87383	0.44965	1.005	0.48319	-0.26703	-0.071389	1.5295	-1.0907	0.4799	-0.14292	0.77182	-0.50902	0.15994	0.62055	1.4593	-0.055505	1.3484	1.0616	0.36813	0.32343	0.36569	0.3184	0.70473	-0.13752	-0.16804	1.0772	0.21242	-0.1079	-0.50199	0.91973	-0.90544	0.13304	-0.47432	-0.20936	0.049856	-0.19158	0.034888	-1.0693	-0.10889	0.0014462	-0.34038	-0.28242	-1.0069
-2.8512	-0.69034	-2.341	-0.32085	-1.7218	-0.36943	0.47534	-0.35708	-0.77208	-0.33966	-0.31603	-0.75172	-0.10428	-0.76794	-0.48649	-1.3195	0.56884	0.32511	-1.213	-1.0894	0.75005	0.83059	0.37809	0.20321	0.47842	0.4753	0.53903	-0.040836	-0.28171	-0.023649	-0.89068	0.22539	0.92054	-0.39123	-0.85152	0.00035117	0.044906	-0.23073	-0.46363	0.25758	-0.53802	0.32534	-0.21034	0.22525	0.63567	0.075459	0.7756	1.1335	0.47821	-0.28654
-7.8986	0.28898	-1.2536	-0.98821	0.84841	-0.25459	-0.22733	-0.1566	0.39955	0.077616	0.20233	0.51633	-0.3465	-0.9085	0.26334	-0.47903	-0.042384	0.12075	0.58136	-0.5973	-0.016924	0.53458	-0.053822	0.33451	0.56542	0.14997	0.036382	-0.41356	-0.072469	-0.41576	0.098813	-0.060997	-0.068564	-0.28431	0.071324	-0.36716	-0.32716	-0.21016	-0.08404	0.018448	-0.074361	0.19489	0.047978	-0.16565	0.30903	-0.016125	0.066702	-0.28403	-0.077969	-0.0014761
3.314	2.029	-0.94268	0.29492	1.3685	1.339	1.3051	0.028512	-1.5488	-0.075292	-0.21611	0.8549	1.1928	-0.39914	0.88348	-1.351	0.23882	-0.99467	0.96142	-1.2622	-1.1112	0.20543	-0.57398	1.4923	0.10405	0.043906	-0.79779	0.48481	0.011883	-0.1362	0.10285	-1.2321	-1.8575	-0.47989	0.49432	-0.40969	1.9306	-0.30969	0.72895	0.41113	0.27841	1.6438	0.58079	-0.59999	0.57955	-0.70068	1.4517	0.032423	0.49067	-0.059704
6.7177	-2.8298	0.040749	0.80802	2.4774	0.020966	2.9449	3.4998	-1.0549	1.1615	-0.38402	0.13055	0.58856	1.2383	-0.92837	0.27783	-2.5226	2.2732	0.50764	1.7276	-1.8571	3.0228	1.2714	0.57279	-1.1181	-1.0103	1.3711	-0.827	1.4032	-0.38745	0.47619	0.14468	0.57058	-0.79919	0.41482	-0.88746	-1.1775	-0.49444	-0.75249	-1.0884	-1.1603	-1.1596	1.5412	-0.51875	-0.5129	-0.79621	-0.21204	-0.88773	0.20743	-0.30556
8.9565	-2.0074	0.87944	1.3427	2.3889	2.6946	1.6111	1.7146	-0.029054	1.3328	-1.6486	-0.48869	0.47223	2.6054	-0.17127	0.36146	-2.2282	2.0629	0.12795	2.8038	-1.4796	3.839	0.57741	-0.03456	-0.1803	-0.3926	0.24538	0.31098	0.31948	-1.3422	-1.1675	0.96426	-0.53653	-1.3498	-0.4983	-1.766	-1.3978	0.95276	0.7869	0.677	-0.26265	0.36393	1.2731	0.071023	1.2297	0.052162	-0.47872	-0.39441	0.084511	-1.1092
-3.6281	-0.1548	-0.77128	-2.1206	0.70533	-0.68523	0.35892	0.76396	0.037968	0.62201	0.016425	0.41745	-0.52618	0.28543	-0.90562	-0.031682	-0.13474	0.26548	0.70236	-0.67388	0.53112	0.20558	0.12941	0.59026	-0.36979	-0.050823	0.11977	0.51646	-0.12864	0.10243	-0.42006	0.73807	-0.36778	0.12179	0.021072	-0.32535	0.26277	0.25315	-0.52319	0.32942	0.31508	0.25343	0.4486	-0.22428	0.0029193	0.16676	-0.19703	0.36363	0.26552	-0.30802
-10.756	1.2399	2.4322	2.6347	-1.3472	0.0069814	0.66836	0.33857	-0.11879	-0.041086	0.18284	0.23514	0.41026	0.70598	-0.1561	-0.49278	-0.33725	0.021732	-0.26574	-0.46233	0.18504	0.54188	-0.088192	-0.63631	0.40959	-0.80957	0.21863	0.17716	0.29091	0.24084	-0.28556	0.12928	0.15496	-0.17004	0.083961	0.73983	0.49595	0.43224	-0.28623	0.22085	0.056199	0.016878	-0.068631	0.2359	-0.34637	0.40587	-0.099565	0.14998	-0.01338	0.057596
-10.433	1.0667	2.6496	2.6269	-1.416	-0.063362	0.50515	0.19562	0.16989	-0.44182	-0.33802	-0.09322	0.5495	0.075929	-0.1878	0.036431	-0.43957	-0.82787	-0.54588	-0.80765	0.31605	-0.066502	-0.07768	-1.189	-0.03334	-0.54111	0.52572	0.28315	0.87782	0.38821	-0.13757	0.045445	0.31223	-0.41608	0.19515	0.84133	0.54368	0.5829	-0.39068	0.42252	0.29132	0.071573	0.035552	-0.13704	-0.02318	0.15615	0.2156	0.11829	0.16995	0.14686
-10.448	1.0688	2.5797	2.0714	-1.2542	0.70164	0.28359	0.19002	0.12733	0.020549	-0.019647	-0.31845	-0.82004	-0.61277	0.03749	-0.055133	-0.857	0.47684	0.15115	0.6026	-0.16096	-0.90707	0.54246	0.38862	-0.60584	0.10469	0.067777	-0.11685	0.089199	-0.079035	0.91814	-0.14107	-0.11673	0.065991	0.059476	-0.13567	0.020366	0.11081	0.070133	0.18237	0.10611	0.30896	0.099534	-0.39331	0.051265	-0.090229	-0.1346	-0.23473	0.36488	0.068642
-10.796	1.2179	1.9938	1.6492	-1.0241	0.7074	0.029043	0.81614	1.2407	-1.0781	0.25149	0.010697	-0.2779	-1.8366	-0.3767	0.47372	0.84418	-0.091284	0.47251	0.21605	0.12466	-0.44925	-0.17373	0.59336	-0.098008	0.31353	-0.47636	-0.96464	-0.73689	-0.13323	0.81151	-0.44343	-0.16375	-0.14765	0.051105	-0.64754	-1.081	-0.10557	0.49788	-0.41763	-0.5944	0.15561	-0.10219	-0.51937	0.48856	-0.34143	-0.096001	-0.33976	0.093829	-0.17004
8.5991	0.83957	-1.4355	5.4896	-1.0512	-1.6227	1.9826	0.60891	0.095171	3.105	-2.1524	0.6416	3.8777	2.7711	-2.4297	-0.27501	0.80296	-2.5646	-1.1655	-2.9264	0.67492	-1.1493	1.3628	-1.6521	1.8649	-1.4762	1.9651	-1.0919	-0.09278	-1.4653	-0.15397	0.63959	-0.62721	1.4312	0.76442	-0.1	-1.1617	2.017	1.2155	1.745	0.87535	0.41913	0.50017	-0.78143	-0.39852	0.0091199	-1.2588	-0.74165	-0.59636	-0.11307
2.9859	-0.97501	-0.28038	-0.97992	-1.3597	0.32531	-0.95735	1.7228	-0.71008	0.5245	0.11119	-0.71725	-0.19137	1.1548	0.64149	1.1502	-0.26389	-1.0817	0.82244	0.11744	-0.59869	1.7596	0.36063	-0.25292	0.78735	1.9536	1.9045	1.295	-0.64159	0.24941	1.8891	-1.1703	-0.18914	-0.045164	-0.6911	1.2082	-0.90773	-0.092211	0.32112	1.0007	0.03196	-1.012	0.0097406	-0.47958	-0.34788	-0.11514	0.43001	-0.48326	-0.44947	0.38477
14.466	2.7427	8.9381	-8.0987	-0.46442	1.7764	1.4943	2.8019	0.30501	3.2332	0.25894	0.70279	-1.1225	2.2313	-0.75631	1.4749	-2.3562	-1.3591	1.49	2.4065	0.66814	-2.5368	0.033531	-1.9553	4.3928	-0.45752	2.645	1.2801	-1.0243	-0.35458	0.79956	-2.8763	-0.13622	-0.016182	-1.9841	0.10598	1.3431	-1.6508	-2.2244	-0.91624	0.66313	1.4071	-0.55414	0.88718	-0.64799	-2.2043	-1.0899	1.0788	-0.54326	-2.252
4.395	2.5201	6.3983	-9.1435	-0.66088	-0.6337	1.824	1.3397	-0.55274	0.91193	1.0007	-0.80332	0.086295	0.94674	-0.82759	-0.22762	0.28858	-1.0446	0.73079	1.3801	-0.30442	-0.56459	1.0079	-2.0631	0.11221	0.052539	0.80915	0.82301	1.1683	0.445	0.47528	0.076689	-0.348	0.72307	0.62455	0.65512	0.79938	-0.92171	1.4886	0.12338	1.327	-1.1946	-0.37731	1.0184	-0.49238	-0.84206	0.30038	-0.1008	-0.78278	-0.02221
-10.48	0.3707	-0.91188	-0.76253	0.14151	-0.57089	-0.96566	-0.90904	-2.9118	-1.353	0.10092	-0.16902	-0.1662	-0.9317	1.1537	2.3934	4.407	-1.3107	0.087135	0.82748	0.38299	0.35026	-0.34189	-0.27988	0.52145	-0.072659	0.7297	-1.7625	-0.68009	-0.10816	-1.198	-0.55886	0.82733	-0.23407	0.67083	-0.84935	-0.31774	0.33056	0.28901	-0.92376	-0.33966	-0.11546	-0.23243	0.3867	0.41058	0.45566	-0.027693	0.69847	-0.4784	0.099257
-10.48	0.3707	-0.91188	-0.76253	0.14151	-0.57089	-0.96566	-0.90904	-2.9118	-1.353	0.10092	-0.16902	-0.1662	-0.9317	1.1537	2.3934	4.407	-1.3107	0.087135	0.82748	0.38299	0.35026	-0.34189	-0.27988	0.52145	-0.072659	0.7297	-1.7625	-0.68009	-0.10816	-1.198	-0.55886	0.82733	-0.23407	0.67083	-0.84935	-0.31774	0.33056	0.28901	-0.92376	-0.33966	-0.11546	-0.23243	0.3867	0.41058	0.45566	-0.027693	0.69847	-0.4784	0.099257
-10.586	0.73508	-0.08958	-0.46452	0.31848	-0.38981	-0.54132	-0.68014	-0.82278	-0.06766	-0.082825	0.02599	-0.21458	-0.76008	0.085952	0.26857	0.56996	-0.72105	0.098754	-1.2586	0.14798	-0.61617	-0.69369	-0.52443	0.34193	-0.083141	0.23961	-0.66421	-0.34011	-0.72889	0.26079	-0.46836	-0.21918	-0.57946	0.26347	-0.40447	-0.538	0.079456	0.45757	-0.6459	-0.21972	0.31055	-0.12693	0.080786	0.67578	-0.19814	-0.23053	-0.14162	-0.20129	-0.12438
6.4038	-2.9015	-1.5756	-0.90259	-3.3114	-1.5313	0.85416	1.6169	1.5863	-3.4548	1.0637	-1.448	-1.2727	-2.995	-1.7895	-0.039724	0.14202	0.75304	0.41656	1.192	0.41907	-0.7318	0.69861	-1.0848	-0.55586	-1.8	-0.58855	-0.62624	2.4347	-1.6778	-0.31873	-1.087	-0.48525	1.1964	0.09104	-0.88357	0.19112	-0.013098	-0.53878	-0.66308	-1.6413	-0.59639	-0.22968	1.1391	0.5056	-0.62729	1.1272	-1.0867	0.22397	0.34647
10.205	-3.0021	-0.23761	3.0781	-0.60207	-0.86477	1.5543	0.55808	2.9819	-1.6421	0.94707	1.7257	-1.6387	-2.5218	-1.2906	-1.652	0.3905	-0.042154	1.5626	1.8875	-1.0341	-0.913	4.5514	-2.2298	-1.0859	0.086053	0.79821	-0.78761	0.50094	1.8669	-0.15089	0.17695	2.6808	0.5323	1.0078	0.20438	-0.17621	-0.48433	0.27283	1.7545	-1.7922	0.87243	-0.57031	0.2155	0.28185	0.11453	0.89816	-0.080693	-0.88688	0.46093
9.3888	2.8126	-1.3045	4.386	3.5068	1.1409	0.74416	-1.2988	-0.065874	0.20006	-0.082938	0.57709	0.15825	-1.2772	-0.03546	-2.5301	0.20932	-1.7769	-2.9591	-0.08977	0.27653	-1.7015	1.8997	1.2855	-1.0051	1.7343	-0.37676	0.78253	0.65247	0.18544	0.59875	1.1296	0.81119	0.077892	-0.57214	-1.246	0.73826	0.73945	-2.0855	1.8398	0.94226	-1.5963	-0.77237	1.1669	0.62388	1.206	-0.77992	-0.76271	-0.645	-1.4595
-1.5085	-1.139	-0.22329	-1.4509	2.4787	-1.4556	1.9414	0.54054	0.56691	0.47754	-1.0598	1.3467	0.67783	0.10832	-0.080823	1.0059	0.069408	-0.44558	0.41276	-0.84011	0.46589	-0.12916	0.35136	-0.30793	-0.095255	-0.30005	0.041665	0.7225	0.064299	0.10326	0.15941	0.29213	0.74236	-0.10957	0.10487	0.25034	-1.3205	-0.11831	0.47262	0.32887	0.35003	0.5066	0.42686	-0.14366	-0.12597	0.139	0.38472	-0.34119	-0.050746	0.52903
3.0988	-3.9634	-0.62409	0.43711	-2.0977	-0.87979	-1.3831	0.10923	1.4342	-1.6849	1.1242	-1.846	-0.019037	0.91685	-0.34117	-0.6991	-0.16286	-1.1581	1.4377	0.57692	-0.38399	-2.1475	-0.73726	1.6929	1.1109	-0.016852	0.057162	-0.55062	-0.21705	0.18729	1.2705	0.029324	0.43387	-0.37409	-0.12234	-0.34592	0.58139	-0.17106	0.66801	0.88352	-0.63349	-1.2965	1.965	1.101	0.49151	0.32361	0.0024685	-0.67606	0.66061	-0.23762
6.7993	-8.2797	2.7284	-0.27812	-1.2966	-0.15312	0.20575	-2.0759	-0.31423	-0.022682	-0.59279	0.0045306	0.31488	-0.95288	0.66981	0.59357	0.70667	-0.50543	1.8953	2.8225	-1.8476	-1.3574	0.82131	-1.2597	-0.46598	-0.030762	-0.84995	-0.54501	0.82729	-1.6942	-1.6836	-0.70871	0.27814	-0.58072	-0.99875	-0.42884	-0.74042	-0.43079	-0.10508	0.16105	-1.0805	0.15064	-0.60128	0.43889	-1.3134	1.5621	-0.01216	0.7235	-0.55847	-0.50821
3.791	-4.081	-1.0936	-1.1337	-3.3676	-1.0762	0.87022	-1.3228	-0.49317	-0.80331	4.9049	-0.79622	-0.13177	1.5295	1.2965	1.1108	1.0644	-0.28278	1.095	1.4128	1.1143	0.56893	-1.1101	-0.083668	-0.058902	0.75108	0.079506	0.34834	1.4007	-0.78868	-0.46798	0.29928	0.1723	-0.84232	0.18303	-1.9063	0.090819	1.425	-0.038601	-1.8277	0.12502	0.30205	0.055258	-0.76799	-1.4755	0.79792	0.42303	0.59471	0.18447	-0.54001
-4.4951	-2.3011	0.53471	-1.4064	1.3113	-0.79068	-0.93134	0.71394	0.38289	0.5224	-0.16893	0.75048	0.26589	-0.17288	-0.36666	0.27525	0.062051	-0.20923	0.67669	-0.31869	0.68564	-0.54717	-0.22194	-0.37329	0.17055	0.40579	-0.37104	0.015763	-0.43096	0.40777	-0.46318	0.45711	-0.096679	0.6774	-0.014539	-0.051791	0.075397	0.2164	-0.041093	0.00046359	0.52487	0.14664	-0.35932	-0.41376	-0.096412	-0.54775	-0.1482	-0.2971	0.49185	-0.42562
6.5151	0.55023	-0.57992	-0.85746	-0.76973	1.7379	0.66087	-1.5831	-0.5613	-2.0377	-0.74868	-0.0086596	1.1774	-0.61588	-1.0511	-0.19973	1.8318	1.8078	-0.15769	0.26235	0.15784	-1.178	-0.15994	-0.21521	-0.73707	-1.4945	2.658	1.6645	0.16684	-1.4567	-1.7392	0.5344	1.4826	1.6687	0.37914	-0.12423	-1.0384	-1.0764	0.092365	-0.77172	-0.63014	-1.1229	1.1188	-0.45409	-0.13024	-0.27573	0.096408	-1.6635	1.148	-0.13531
6.7842	-1.0265	1.3953	-0.20848	2.3164	3.5139	0.82911	-2.3952	-0.074845	-0.47961	-0.90529	1.9288	-0.72214	-2.4585	-0.65633	1.862	0.37117	-0.68994	-0.28949	-0.85211	0.055294	-0.90001	-1.7745	-0.24533	1.8049	-1.2738	0.4228	2.3981	0.2316	1.1612	0.97481	1.7478	-0.25632	0.32865	0.5955	0.3507	0.91479	-1.0062	-0.024353	-1.2672	-0.49734	0.68899	-0.65426	0.53852	-0.33692	-0.113	-1.4998	-0.15582	-0.71813	1.4996
4.3899	2.8844	-0.5291	-3.5471	-1.3536	0.70613	0.73832	0.057929	-0.81694	-1.2749	0.19783	0.65213	0.55654	-0.85478	-1.4232	0.0283	1.1734	1.2692	-1.8373	-0.87318	-0.53643	-1.1073	-0.38738	1.3003	-0.75835	0.82	2.0497	1.1537	-0.9502	0.21259	-0.052334	0.014004	0.70205	-1.1943	1.0559	1.6947	-0.20469	-1.478	1.0438	0.90214	0.082306	-0.33993	-0.44269	1.1534	-0.61957	0.84372	-0.82988	0.15203	0.47433	0.34218
-1.888	2.786	-0.32781	-1.9755	1.656	0.44032	-0.37038	-0.7298	-0.36131	0.53152	-0.084556	0.56855	0.28424	-0.58634	0.037891	-0.013357	-0.42504	0.75604	0.45706	-0.97022	0.042184	0.32009	-1.0352	0.77161	0.12023	-1.3369	0.13118	-0.37296	0.12724	0.64651	-0.48662	0.009539	0.16422	-0.28817	0.058311	-0.39418	-0.053489	0.40151	-0.079323	0.56479	0.081544	0.59707	-0.084981	0.18179	-0.1433	-0.12582	0.40199	0.59797	0.391	0.22358
-10.666	1.1515	2.0226	1.8274	-1.2667	0.30386	0.36611	0.016946	-1.1024	0.027833	0.26769	-0.33695	-0.99855	-0.030086	0.39876	0.32127	0.17195	0.57046	-0.056929	0.63577	-0.20739	-0.032221	0.30858	0.56041	-0.051588	-0.093644	-0.47829	0.24893	-0.4501	-0.32741	-0.15386	0.020925	0.045787	0.28683	-0.18953	-0.060723	-0.12044	-0.30619	-0.0014522	-0.16734	-0.0722	-0.17793	0.04257	0.08	-0.21315	-0.14587	0.024013	0.095564	-0.0033583	-0.036644
-10.758	1.2066	2.3745	1.9269	-1.1982	0.44933	0.64257	0.2508	-0.86946	0.32036	0.83189	0.1181	-1.0013	-0.24569	0.35095	0.010601	0.55714	1.2578	-0.12838	0.24418	-0.11772	0.51746	0.95139	0.66082	0.17316	-0.47695	-0.55764	0.24015	-0.60276	-0.051255	-0.059624	0.15085	-0.12624	0.32186	-0.25028	0.21001	-0.07614	-0.055351	-0.035085	-0.056712	-0.28829	-0.10412	0.068148	0.27526	-0.41915	-0.15146	-0.22836	-0.055667	-0.023271	-0.20928
-10.482	1.2479	3.0036	3.4513	-1.6875	-0.85324	1.038	0.26166	-0.40971	-1.0364	-0.57202	0.69182	1.6825	0.56813	0.022123	-0.32567	1.4484	-1.5568	-1.0368	-1.6633	0.97222	1.7199	-0.27107	-2.7848	1.2323	-1.5455	2.0932	-1.0894	1.9059	1.3438	-1.0552	-0.045128	1.0945	-1.3707	0.86471	1.3557	1.094	1.9012	-1.0223	0.62523	0.17253	0.20114	-0.43039	0.25831	-0.53424	1.743	0.50342	0.6252	0.013001	0.4063
-10.766	1.0801	1.6862	1.9147	-0.81176	-0.91533	0.29587	-0.077031	-0.23313	-0.54604	-0.57337	0.27393	1.2216	0.63462	-0.21121	-0.18013	0.29536	-1.5609	-0.55089	-1.701	0.55402	0.53962	-0.99761	-2.1075	0.71551	-1.1667	1.3853	-0.44097	1.1593	0.19229	-0.41513	-0.28772	0.52647	-1.1359	0.58915	0.82775	0.50705	1.0447	-0.32361	0.074574	0.21267	0.15189	-0.2282	0.088024	0.082179	0.84665	0.25846	0.19221	-0.03308	0.219
0.7343	-1.6908	-1.0758	-0.47714	-1.4112	-0.061023	0.34972	-0.017212	-0.54908	0.85775	0.10942	-0.21346	0.57146	0.025051	1.5133	-1.0037	1.1056	0.14308	-0.91897	-1.5555	1.0246	1.5326	1.0241	-1.3585	0.13373	-0.59341	-0.88168	-0.32555	-1.2221	-0.91191	0.63166	0.7106	0.61994	1.2475	0.089937	0.045976	-0.22038	0.13962	-0.76034	-0.081304	0.20477	-0.86465	0.35012	-0.44497	-0.37482	-0.93123	-0.21364	0.63423	-0.7623	0.63082
0.53484	-0.82114	-1.8193	-0.80837	-2.4669	-0.36776	-0.13501	-0.51207	-0.7565	-0.098704	-1.0324	-0.94078	0.15957	0.46725	1.2439	-0.2566	1.428	-0.43921	-0.57279	-0.48793	-0.27324	1.4416	1.1774	0.43177	0.64639	-1.3334	-0.86925	-1.4023	-0.36861	-0.0037626	-0.82902	0.56669	-0.17438	-0.6422	-0.67009	0.85755	0.27843	-0.14277	0.081995	-1.4551	-0.57572	0.25712	0.7017	-0.23282	0.31259	0.41036	0.54383	-0.64413	-1.1528	0.10879
1.4805	-0.43563	-0.91902	-1.8471	-1.5014	1.9721	-0.96996	-0.054656	-1.8347	0.30575	1.1279	-0.41267	0.66345	0.31368	1.6602	0.58242	2.1149	0.025477	0.12027	1.1922	0.44565	1.1353	0.96053	0.32377	-0.39196	0.13667	-0.11976	-0.087447	0.52805	1.2436	-1.2461	-0.68947	0.20094	0.11286	-0.19602	-0.3513	-0.51524	0.38475	0.92724	-1.4224	-0.92529	0.49629	0.19389	0.75702	0.45539	1.0585	0.65352	0.69914	-0.54018	0.56998
-5.5395	0.48253	-0.8499	-1.8462	1.0149	0.15633	-0.49404	-0.45186	-0.1615	0.6977	-0.11737	0.55747	0.24235	0.16795	0.21697	-0.17446	-0.22873	0.5359	0.42414	-0.35032	0.053957	0.31669	0.40822	0.59506	-0.14152	0.063984	-0.14596	-0.13475	-0.14761	-0.54732	0.030644	0.29827	-0.18534	0.095991	-0.2223	-0.085272	-0.15598	0.48903	-0.27284	0.21197	-0.10884	-0.086571	0.0092439	0.22992	-0.093883	0.1491	0.29596	-0.038126	-0.40184	-0.09611
3.7155	0.73566	-2.7381	2.2896	-0.1199	-1.2831	-0.25649	-1.8569	0.8076	2.0552	-0.26613	0.39456	2.0012	-0.045723	0.99269	-0.30761	0.37345	-0.82805	-1.3959	1.0863	0.12697	0.75843	-0.61354	0.60485	1.5601	-0.93377	0.65613	-0.34238	-0.6348	-1.361	-0.57376	0.079169	-0.39789	-0.34924	2.0112	0.42461	0.49315	-0.37554	0.4958	-0.24502	0.38512	0.81126	-0.69603	0.24351	0.082069	-1.4432	-0.32876	0.81554	-0.88687	0.59487
10.39	7.2118	-1.044	-0.024405	-4.3109	-2.8207	-1.3439	2.7418	1.7179	-2.2705	0.19778	3.7454	-1.5274	0.21978	0.54039	-1.8109	0.046624	-0.65139	1.8103	-0.30148	-0.58878	-0.029525	-3.8779	-0.48782	0.48876	0.63141	-0.95394	-0.32428	-1.0995	0.26817	-0.0935	0.69258	1.2222	0.33223	1.9639	0.43817	-1.1585	0.14123	0.021458	-0.55405	-0.17468	1.9153	-1.4478	0.38719	-2.3948	1.1741	1.6685	0.40745	-0.44437	-0.35807
12.572	7.212	-1.6859	2.4178	-4.2102	-3.7354	-0.46937	3.4052	0.45816	0.094809	-1.0097	5.7599	-0.2548	-0.04415	-0.64049	0.4813	0.49123	-0.96924	1.2262	-2.0215	-2.0238	0.57893	-2.1299	0.15913	0.066444	-0.49741	0.44249	-1.1382	0.66741	-1.1965	1.7389	1.2032	-1.1778	2.5076	-1.2141	-0.79545	-1.1125	-2.172	-0.52924	-0.22939	1.0484	0.15602	0.060375	0.76774	0.36446	1.2523	-0.65284	-0.77745	0.1549	1.5206
-2.1467	2.9018	-0.47214	0.0076901	1.7073	-1.3665	-1.1646	-1.5416	0.65178	1.4123	-0.088514	0.80211	1.0399	0.30776	0.85317	-0.53608	0.23826	-1.3136	0.045318	-0.69496	-0.076597	1.3004	-0.24384	-0.93007	0.27302	-0.49871	0.0045743	0.48147	0.69525	-0.69106	-0.06466	0.53688	0.47559	-1.3694	0.48072	0.40735	-0.44625	0.22365	-0.4854	-0.2873	0.80701	-0.74993	0.39773	-0.056768	0.22538	0.82094	-0.019416	0.48494	-0.14439	0.61059
0.57162	1.1959	-1.3301	0.2229	0.12519	-0.72639	-0.37233	0.48249	-0.56763	-0.362	-0.32935	0.16806	1.397	0.32649	-0.11065	0.71502	-0.11624	0.25839	0.079661	-0.82807	-0.21666	0.25454	0.66081	0.55419	1.6608	0.13772	-0.5998	0.11564	0.73487	-0.55327	0.24182	-1.0358	-0.68147	0.25478	1.2169	0.19897	1.0271	-0.68967	1.0318	0.34486	0.20959	-0.21137	-0.24328	0.0055988	-0.076815	0.21574	-1.2101	-0.82026	0.20491	-0.17409
0.36296	1.2733	-1.8828	1.2298	0.69314	0.70519	-0.60237	0.28254	-0.40808	0.53426	0.2065	0.41875	1.3714	-0.31395	-1.8501	0.9534	0.96151	-0.096812	0.1679	-0.0026596	-0.5045	0.80394	1.2707	-0.018604	0.68413	-0.23125	-1.8776	0.69078	0.17895	-1.3379	-0.75311	0.71313	-0.87269	-0.6749	0.60247	-0.28116	1.2774	0.51655	1.0445	-0.5659	-0.40167	-1.6004	0.209	0.30071	0.15818	-1.3279	-0.41568	0.74332	0.015948	-0.48331
-0.36055	-0.047741	-0.13546	-0.95624	0.22942	0.61435	-0.027936	0.33519	-1.2121	1.2693	-0.48852	0.6356	1.3874	-0.85382	-1.6448	0.35273	-0.50424	0.67125	-0.62881	-0.72467	-0.5628	0.52607	0.33286	-0.8496	0.16175	-0.37053	-0.71762	-0.62377	-0.67966	-0.91493	-0.49947	1.126	-0.15212	-1.3917	-0.58406	0.31957	0.26598	0.33057	0.24388	-0.53246	0.30167	0.29848	0.17849	-0.034452	-0.6837	-1.4321	0.73995	-0.098006	0.11153	0.22082
-5.7427	0.48964	-0.22777	-1.4	1.7265	0.026386	-0.29562	-0.88422	0.18697	0.48493	-0.024028	0.79544	-0.098099	0.13085	0.44525	-0.18148	-0.0092012	-0.29555	0.35819	-0.71549	0.14516	0.083382	-0.46789	-0.23568	0.19879	-0.046429	-0.044757	0.17042	0.06363	-0.26729	-0.57424	0.3443	-0.043417	0.040734	-0.20185	-0.38023	0.020819	0.18966	-0.15005	0.25771	0.38047	-0.10727	-0.29167	0.39148	-0.048279	-0.23164	-0.11558	-0.10578	-0.10964	0.052816
1.1886	-2.9239	-0.1399	-0.72738	1.6545	0.51852	0.81718	0.01879	0.84244	1.7857	0.95767	-0.22064	-0.6999	1.5156	0.032295	0.65644	0.15904	0.80585	-1.9362	0.8565	1.3759	0.70629	-0.48449	-0.7059	-0.65465	-0.17227	0.58495	0.23275	-1.7261	0.81784	0.34169	1.4627	-0.44318	-0.11283	-0.16257	-1.7126	0.2576	0.30127	-1.0191	-0.97833	-0.4468	0.68228	0.1411	-0.80785	0.17631	-0.23334	-0.29085	-0.46367	0.23363	0.28014
-0.90412	-2.5778	-1.1772	-1.1801	0.19708	-0.44485	0.089031	0.37716	1.7119	-0.037632	1.7802	-0.21573	-0.21944	0.74718	1.0042	1.7863	-0.029835	1.2166	-1.857	0.67686	2.4957	0.19807	-0.25005	0.67184	0.6853	0.20072	0.045836	0.087159	-0.24438	0.83185	1.1787	0.26002	0.61022	0.61673	0.048587	-0.83837	0.63562	1.0304	-0.27907	0.20024	0.2511	0.91894	-1.0104	-0.57714	-0.089827	-0.54183	-0.14356	0.50234	0.33065	-0.14445
1.6441	-1.3712	-0.80985	0.06003	0.85601	0.72856	-0.74374	-0.79586	1.6525	0.81283	0.78931	-1.1345	-0.32524	-1.016	1.5261	1.6087	-0.39103	0.47891	-0.20025	0.84008	-0.012604	-0.59335	-1.5541	0.6894	0.97553	0.61008	0.813	0.12817	0.33179	1.5736	0.21152	0.46189	1.1089	-1.2283	-0.66023	0.31779	1.0416	-0.87633	1.3051	1.7822	0.20015	0.47857	-1.0173	0.44023	0.30213	0.26389	0.46869	-1.1387	1.0872	-0.26918
-6.1222	0.75148	-1.0124	-0.55331	1.6161	-0.075115	-1.205	-0.38404	0.87369	1.0156	0.38023	0.16738	0.29159	0.53119	0.19967	-0.49515	-0.35162	0.75211	0.25747	0.18656	-0.094444	0.89911	0.2656	0.61708	0.58266	0.89472	-0.18715	0.49324	0.048049	0.22579	-1.167	0.49896	-0.031286	0.61253	-0.23904	-0.46248	0.24154	-0.32488	-0.26366	0.13823	0.12635	-0.20329	-0.24826	0.057632	-0.5923	-0.3654	0.43094	-0.12053	-0.36203	0.12504
12.171	10.361	3.147	-4.1806	-1.364	-3.2649	3.0799	-1.0002	0.5568	1.9183	-1.2684	-6.0705	-0.18039	-0.64091	2.5481	0.35879	-0.16884	-3.0806	2.8202	-1.1018	0.75674	-3.8553	1.7799	2.2978	0.32502	-0.61042	1.8766	0.26842	0.84686	1.3285	-1.8267	1.3258	0.79093	-0.077242	-0.60988	-0.49977	1.9229	0.14064	-0.27247	0.5213	-2.7848	-0.02449	-0.0014936	-1.102	1.5684	-0.26251	-0.50199	0.27087	-1.0102	-0.28966
14.587	12.749	4.515	-6.3063	-3.543	-0.26407	-2.0692	1.0186	-1.6807	-2.9452	-3.111	-4.6162	0.63581	-0.88704	-0.036157	1.8288	-0.73941	0.27017	-0.76081	-1.4492	1.3495	-1.1068	0.37267	-1.6319	-0.48429	-1.0793	0.75625	-1.1572	1.0681	1.3995	-1.804	0.058796	-0.65735	1.3068	-0.92103	-1.8939	0.19973	1.1234	0.39411	0.18308	-0.6778	-0.88026	0.89001	1.0526	-0.3218	1.0123	-1.3847	-0.16475	-0.11379	0.21559
-0.99945	-1.247	-1.0773	-0.56487	-0.71166	0.10144	-0.53769	-1.5268	1.1835	-0.43976	-1.0212	-0.50892	-0.2293	0.054437	-0.35596	-0.41	-1.4368	-0.078396	0.12701	0.44223	-1.1362	-0.6401	-0.01124	0.61127	-0.1699	0.06374	0.62078	-0.52277	0.1209	-0.25087	-0.076157	-0.021582	0.27181	-1.1339	-0.9869	0.024557	-0.51525	-0.058862	0.25375	-0.37808	0.40624	0.94665	-0.20515	0.089764	-0.097739	0.30995	0.36401	-0.61126	1.4908	-0.074907
-7.3404	0.64322	-1.2226	-1.2973	1.4798	-0.29156	-0.6203	-0.35841	0.41992	0.50094	0.21981	0.45281	-0.15407	-0.23685	0.13822	-0.15789	-0.065465	0.21437	0.33101	-0.59819	0.16819	0.15136	0.22359	-0.013205	0.35292	0.097585	0.36456	-0.29522	-0.031312	-0.21056	-0.06372	-0.077383	-0.10934	-0.04934	0.17193	0.055041	0.042448	-0.095395	0.12791	0.078551	-0.097237	0.13093	-0.14675	0.18037	-0.043626	0.12955	0.10039	-0.27199	0.27294	-0.13219
-8.4615	0.11297	-4.1768	-2.7697	4.2341	5.1752	8.4207	1.0396	-1.6628	-3.8067	-1.3082	0.68761	-1.2591	0.49077	-0.74974	-0.73411	-1.5206	-1.0907	-1.1506	-0.69268	0.47788	0.053739	0.21734	-0.2794	-0.36004	-0.18485	-0.34804	0.014097	0.19647	1.0195	0.3859	-0.62295	0.24367	0.39652	0.32065	0.75819	-0.37769	-0.432	-0.21483	0.57388	-0.59486	0.14665	0.34215	0.28598	0.1686	0.27148	0.67218	-0.55155	0.39923	-0.41359
-8.5732	0.23242	-4.3503	-2.9027	4.3089	5.1219	8.3729	0.88864	-2.1849	-3.8633	-1.0091	0.80179	-1.2709	0.55475	-0.64507	-0.51487	-0.89948	-1.1206	-1.0919	-0.24981	0.40764	-0.03159	-0.016667	-0.24116	-0.36277	-0.48223	-0.19643	-0.45121	-0.1007	0.81543	0.50639	-0.75554	0.1677	0.36937	0.45262	0.6964	-0.25735	-0.32172	-0.17126	0.28163	-0.68834	0.32739	0.070887	0.30632	0.21017	0.72496	0.47204	-0.36554	0.61767	-0.42626
-8.6482	0.18968	-4.3515	-2.8941	4.3149	4.989	8.4138	1.1463	-2.4389	-3.8605	-0.63239	1.0499	-1.0859	0.83275	-0.58024	-0.38765	-0.12881	-0.93712	-1.3094	-0.56036	0.43549	0.50059	0.078074	-0.33912	0.080891	-1.0798	-0.39482	-0.28865	-0.35132	0.798	0.1231	-0.8229	0.36455	0.45019	0.4782	1.0624	-0.27673	-0.19235	-0.18895	0.1918	-0.76274	0.049355	0.22863	0.57301	0.06642	0.66556	0.41034	-0.2595	0.39628	-0.537
-9.4272	0.50233	-2.8235	-2.0883	2.9366	2.8112	4.7844	0.45405	-1.2818	-2.0027	-0.77772	0.76094	-0.44591	0.73975	-0.3633	-0.63397	-0.72535	-0.81486	-0.51501	-1.0011	0.34435	0.41599	-0.39931	-0.38468	0.32969	-0.055083	0.01186	-0.13499	0.13888	0.2155	-0.15767	-0.32469	0.20423	-0.00044682	0.13018	0.23545	-0.28977	-0.22894	-0.11917	0.13571	-0.17302	0.0057146	0.00020899	0.30264	0.12627	0.33255	0.30923	-0.31097	-0.23196	-0.2109
-10.616	0.96969	2.1049	2.0641	-1.2552	0.30181	0.42405	0.30411	-0.63956	0.068714	0.0082494	-0.15201	-0.31171	0.58999	0.32472	0.1952	-0.10205	0.32913	-0.045528	0.78445	-0.10587	0.4274	0.51591	0.49843	0.1443	-0.18787	-0.018873	0.38785	0.051905	0.089774	-0.33304	-0.0627	0.58068	0.25877	-0.072488	-0.035831	0.23354	-0.16394	-0.29087	0.3287	0.11866	-0.27429	0.27901	0.0044175	-0.46161	-0.011385	0.13386	0.067795	-0.37073	0.080351
-10.586	0.91516	1.8276	1.8903	-1.2423	0.23901	0.22243	0.1032	-1.0378	0.14898	-0.40477	-0.48531	-0.55134	0.84256	0.45325	0.37437	-0.45733	0.18256	0.11163	1.2558	-0.24425	0.082318	0.2517	0.44879	0.0068432	-0.13981	0.28382	0.39897	0.24673	-0.26577	0.030722	-0.36111	0.8442	0.13846	0.020036	-0.37243	0.12573	-0.37296	-0.27853	0.39276	0.37043	-0.34727	0.31084	-0.17682	-0.44495	-0.1224	0.31683	-0.12253	-0.45551	0.1733
-10.687	1.0618	1.8592	1.8852	-1.0843	-0.028342	0.29075	-0.15983	-1.4594	-0.18922	0.20466	-0.37799	-0.57489	0.087579	0.48122	0.67228	0.66059	0.0046197	-0.21056	0.55855	-0.18456	-0.254	0.11119	-0.15265	-0.22163	-0.63855	0.045403	0.15096	-0.1658	-0.22642	-0.014751	-0.19788	0.20179	0.12436	0.063657	0.21873	0.3873	0.006667	0.021393	-0.091281	0.14217	-0.061238	0.07081	-0.030427	-0.025333	0.058151	-0.079638	0.21895	0.11368	0.056886
-10.833	0.98364	1.177	1.0625	-0.49538	-0.030829	-0.10431	-0.30472	-0.57772	-0.032726	0.10679	-0.25917	-0.25315	-0.070121	0.10505	0.32029	0.089445	-0.15019	-0.072597	-0.045196	-0.00034905	-0.54106	0.061318	-0.33734	-0.15564	-0.38236	0.11662	-0.0036745	0.011385	-0.25882	0.18504	-0.18103	-0.0079078	-0.14257	0.085411	0.14799	0.24885	0.21182	0.10315	-0.10761	0.17215	0.095212	0.11223	-0.030867	0.19062	-0.053967	-0.12389	0.043687	0.10277	-0.029741
0.92423	0.96421	-1.4198	1.3855	0.20582	-0.37402	-0.8821	-1.4805	-0.090855	0.71875	0.84727	0.74911	0.83777	1.346	1.9116	-1.3401	-0.014885	-0.88238	-0.95543	-0.058771	0.069099	-0.12255	0.61772	0.79962	-0.60946	-1.8556	0.3251	0.64429	-0.41777	-0.88377	-0.56134	-0.66671	-0.018998	0.94955	-0.19564	-1.176	-0.48839	-0.59634	0.19539	-0.41563	-1.1067	0.8743	-0.12276	-0.37909	0.8074	-0.84921	0.043669	-1.052	-0.96934	0.42742
-0.090755	-0.21979	-1.2785	1.2149	-0.62113	-0.62701	-0.38623	-1.2367	1.3259	0.81114	1.8318	0.27678	-0.41278	1.1159	0.98201	-1.0632	0.48568	-0.12799	0.075526	-0.0021772	0.46834	0.061784	0.62059	0.38291	-0.69659	-1.0901	-0.16052	0.16909	-0.3648	-0.23166	-0.82236	-0.8929	-0.71598	-0.053819	0.34913	-0.73047	-0.17791	0.35398	-0.80159	-1.0887	-0.91535	-0.61852	0.82899	-0.060087	-0.61199	-0.69732	-0.29034	-1.5835	0.12184	-0.41114
-0.53468	-0.25216	-0.039427	-1.1625	-0.72758	-0.33383	-1.2906	-1.3674	0.85187	0.46159	-0.89776	0.11814	0.11811	-0.25675	1.1591	-0.8453	-0.60699	1.2868	-0.48374	0.84579	0.12378	0.95301	0.24258	0.53433	-0.071698	-0.63974	-0.77145	0.14126	-0.43758	0.37578	-0.49388	0.78695	-0.29936	0.50973	-0.40402	1.6837	0.47309	-0.81932	0.84839	-0.63841	0.55353	0.66667	-0.18872	-0.47633	0.53882	-0.22895	0.56394	0.10375	-0.0039887	0.52905
4.3162	-0.12639	-2.0973	0.14039	-0.39712	0.33427	-0.060294	0.63563	-0.13852	-0.19974	-0.6301	3.4015	-2.3693	-0.78874	-2.833	0.15491	-2.0243	0.054481	-1.6168	-0.41438	-2.3608	1.1794	1.6032	-0.22547	0.69244	0.32101	0.73946	1.0686	-1.4357	0.93008	1.2394	-2.3594	-1.3018	-0.81751	-0.4614	0.057829	2.4998	0.31649	-0.54217	-0.95553	-0.37602	-0.17791	-1.2312	-0.67714	0.10543	0.41269	0.35079	0.9678	0.46206	-1.0006
4.7223	3.3603	-2.2224	-0.29628	0.2403	-1.1162	-0.59349	0.38612	-1.9318	-2.3587	-0.016974	2.015	-0.72201	-0.28927	-2.6676	-0.0014003	-1.231	-1.1819	-0.38076	0.76788	-0.85135	-0.086301	1.4806	-0.50838	0.48991	0.51796	-1.1776	2.3955	-0.46694	0.32146	0.90454	-2.6226	-1.1355	0.79693	0.75666	-0.14063	0.73062	1.9814	-0.89077	-0.27199	-0.017882	-1.1093	-0.91244	-0.77702	-0.54776	1.1338	0.0043876	0.76856	-1.2662	-0.98216
4.6403	-1.4971	-1.2231	3.0688	3.08	-0.2109	-0.65176	2.5159	-3.1254	-2.3393	-0.10591	-1.3021	0.79867	-0.52411	-0.68197	-0.41416	-0.96277	-0.1159	1.907	-0.18406	-0.042778	-0.23276	0.89945	-0.12726	0.14756	-0.13479	0.0094183	1.2389	-2.0402	-0.85118	-0.096572	-1.7082	-0.90603	-0.49488	0.13559	-1.5754	-1.0462	0.41812	-1.5399	-0.88059	0.76385	-0.28877	-1.4704	-0.49441	0.044	1.1839	0.49209	-0.80931	-0.36454	0.52541
-4.8981	-0.38757	-0.90388	-0.67933	3.2219	-1.2548	0.3269	0.049578	1.2292	0.18974	0.90503	-0.85048	-0.48086	-0.28229	-0.018836	0.37804	0.024319	0.69519	0.058386	-0.38497	-0.77871	0.44195	-0.70997	0.063945	0.21801	0.61355	0.24822	0.024191	0.65911	-0.90171	-0.10412	-0.62778	-0.040975	-0.25431	-0.53157	-0.34889	-1.0006	0.39525	-0.010844	-0.072114	-0.19672	-0.31999	0.35905	-0.22695	0.13117	0.58484	-0.18083	0.092632	-0.70628	0.20317
1.3578	-2.9388	-0.33354	-0.66968	-0.25832	0.031646	-1.5907	1.4076	-1.0579	-1.0562	-0.39911	-0.93406	-0.4783	1.1783	0.25022	-0.85605	-1.7294	0.43752	0.88061	0.93974	0.37818	-0.53067	0.50741	0.85878	-0.36688	-0.62651	0.41384	-0.93546	0.024246	0.091772	-0.1866	0.075911	-0.4243	-0.63836	0.079833	-0.82092	0.41038	-0.36632	-0.19523	-0.50743	-0.2328	0.63583	0.52573	-0.35062	0.89489	0.7471	-0.80395	-0.66322	0.047774	-0.1736
3.8789	-4.683	2.0036	-1.8196	-0.31783	-0.27147	-0.63876	1.4214	-1.7541	1.2103	-0.53511	0.47392	-0.47159	0.12824	0.65054	-0.80921	-1.2385	-1.3281	-0.045987	2.0962	0.85988	0.29274	0.6452	0.17122	-0.49528	0.44473	1.3637	-1.8104	-0.54039	-1.1528	-0.34687	-0.21978	-0.14909	1.1086	1.6324	-0.68247	-0.75561	-0.33397	-1.4077	1.0625	-0.081597	0.34711	1.5379	0.61886	0.9757	-0.2682	-0.0087895	0.38901	0.88718	0.52384
3.4153	-4.7347	2.4124	-1.9345	-0.36971	0.012988	-0.38701	0.38443	-1.531	2.7482	-2.1418	1.9759	-0.76948	0.95567	-0.25048	0.41557	-0.41161	-2.1555	0.67705	1.0639	2.0169	-0.51911	0.62188	0.94977	-0.37045	0.87916	0.60956	-1.6149	-0.40124	-0.047093	1.0392	-0.55814	0.055817	0.65416	-0.65925	0.60953	-1.3429	-0.4655	-0.49937	0.45985	0.3042	1.1948	1.5715	0.44352	0.48739	1.7535	0.54177	-0.39627	-0.38156	0.38337
-4.5347	-1.0756	0.90183	-1.9377	0.82917	0.096547	-0.47449	-0.28085	0.49429	0.80018	-0.013646	1.0514	0.31054	-0.87874	0.057497	-0.10082	-0.054003	-0.25088	0.054432	-0.40711	-0.067529	0.28387	0.50304	-0.46078	0.50408	0.20465	0.83668	-0.39443	0.20809	-0.28231	-0.10849	-0.032525	0.032089	-0.10756	-0.28272	-0.41104	-0.23072	0.38918	0.23222	0.061326	0.018908	0.18481	0.081919	0.3465	-0.077255	0.24186	-0.40256	-0.09588	-0.11451	0.057306
-4.0665	-1.8097	-0.74952	-1.9796	-1.2131	0.60918	-0.21137	-1.0721	-0.24486	-0.22397	-0.9427	0.063297	0.55227	0.43505	-0.64934	0.11799	-0.84537	-0.56601	-0.27383	-0.29095	0.038651	0.56787	0.26552	0.50826	0.63244	0.21793	0.36774	0.074371	0.25236	-0.83237	-0.68097	0.26716	0.53665	1.327	-0.088698	0.2873	-0.049081	0.077112	-0.22865	0.24043	0.060927	-0.9089	-0.10448	-0.28659	-0.73603	-0.39013	0.12855	0.060298	0.078992	-0.13451
-7.0825	-1.0665	-1.4688	-0.43829	0.50849	1.1576	-0.79834	0.48792	2.7037	-0.81103	-0.10274	0.71482	2.5303	1.2092	-1.6373	0.49292	-0.84559	-0.89735	0.34887	0.65726	0.17967	-0.59417	-0.55261	0.37214	-0.33392	0.21899	-0.79857	0.11781	-0.64241	0.45633	-0.25081	-0.091111	-0.11574	0.52559	-0.20453	0.22482	0.067386	-0.082151	0.025782	0.33436	-0.66706	0.16794	0.15799	-0.27818	0.017195	-0.80858	-0.31848	-0.22539	0.16173	-0.27446
8.7909	0.4047	2.5753	3.9624	-1.7853	5.4064	2.2172	4.3035	7.7011	-1.6066	-1.2651	1.7953	2.9777	-5.7684	-2.3684	0.30879	4.1859	0.86739	1.6389	-1.0932	1.1342	1.471	-1.0195	3.1397	1.9596	-0.8561	-2.2121	0.26522	-2.6963	0.98873	0.22257	-0.20706	-0.34493	-1.0293	0.76908	-1.9371	-0.41475	-0.40243	-0.19638	0.43379	-1.65	-0.44993	1.3778	-1.5661	-0.75003	-1.1388	0.1233	0.56209	-0.56046	-0.64769
-2.5447	1.4057	0.51599	-0.16439	1.9906	0.17009	1.1242	2.426	4.9998	-1.6332	0.048596	0.58899	0.28484	-3.1703	-1.2008	0.57121	1.5125	-0.15064	2.0661	0.52129	0.12103	0.0081502	0.21398	0.70257	0.13858	0.61687	-0.38522	-0.83432	-0.47644	-0.23137	0.60954	-0.44145	1.2236	-0.088248	-0.69599	-0.90221	-2.3247	0.27758	0.21339	-0.20884	0.6225	-0.036408	-0.10755	0.21502	0.26427	0.24759	-0.14982	-1.1356	-0.14993	-0.22758
-10.67	1.1184	1.9893	1.9239	-1.2997	0.23274	0.3462	0.057478	-0.67403	-0.43568	0.17563	-0.43446	-0.44952	-0.35865	0.2994	0.8095	0.3961	-0.070462	-0.23524	0.43133	-0.099098	-0.21865	0.0027036	0.4669	-0.53238	0.57026	-0.82702	0.5034	-0.35067	0.1009	-0.38627	0.43446	-0.18454	0.5437	-0.4066	0.13213	-0.02488	-0.32772	0.18625	-0.17415	-0.15114	-0.27282	-0.016358	0.1929	0.10586	-0.50356	0.018169	0.28952	0.057218	-0.13032
-10.667	1.1831	2.3757	2.1292	-1.1904	0.46045	0.50743	0.24285	0.048696	-0.20305	0.64063	-0.056346	-0.35949	-0.39595	-0.19097	0.34109	-0.11938	0.29704	-0.085172	-0.20313	-0.088445	-0.30048	0.0257	0.47723	-0.37275	0.16266	-1.286	0.62672	-0.65431	-0.12995	-0.047486	0.42229	-0.70115	0.56645	-0.5312	0.44751	-0.17354	-0.28983	0.33002	-0.238	-0.3423	-0.13856	-0.075356	0.14917	0.10075	-0.58841	-0.19874	0.060963	0.11674	-0.37301
-10.642	1.2242	2.2129	2.0748	-1.3604	0.23702	0.41798	0.28882	-0.062572	-0.13923	0.22397	-0.042789	0.052651	0.63673	-0.27697	0.1434	-0.66795	-0.16286	0.08204	0.11661	-0.033776	-0.31479	-0.70761	0.12888	-0.18908	-0.081137	-0.71456	0.49209	-0.3577	-0.46281	0.17	0.16527	-0.41138	0.25409	-0.25095	0.241	-0.25764	-0.51083	0.22903	-0.33602	-0.12414	-0.030986	-0.12499	-0.052275	0.10012	-0.1592	-0.15417	-0.062221	0.098998	-0.1636
-10.743	1.0846	1.4036	1.1536	-0.63679	0.087167	0.015808	-0.098009	-0.51733	-0.063445	0.043905	-0.053014	-0.22279	-0.093069	0.10498	0.20804	0.11762	-0.12022	0.10409	-0.024648	0.013278	-0.24709	-0.19332	-0.023595	-0.029908	-0.0084163	-0.12815	-0.069291	-0.22275	-0.21965	0.072324	0.010837	-0.18614	0.00038954	-0.012607	-0.061089	-0.083194	-0.038171	0.1733	-0.2544	-0.068766	0.037826	-0.064598	0.048032	0.1643	-0.056833	-0.12042	0.017817	0.019704	-0.09248
-10.601	1.1256	2.5493	2.3106	-1.2324	0.87769	0.3975	0.35022	0.48888	-0.067454	0.3942	-0.041685	-0.63985	-0.84207	-0.10649	0.090149	-0.24689	0.78195	0.024649	0.44222	-0.048475	-0.41853	0.98081	0.56094	-0.4488	0.026036	-0.34614	0.071727	-0.15352	0.28704	0.47499	0.10497	-0.23641	0.31515	-0.18623	0.20467	0.12146	0.1113	-0.0083618	0.21267	-0.1002	0.095779	0.17104	-0.21797	-0.16416	-0.30608	-0.17311	-0.067202	0.26556	-0.088425
-10.749	1.183	2.3036	2.2204	-1.277	0.86908	0.42014	0.33174	0.0049707	0.32162	0.39679	0.21646	-0.41482	0.3658	0.02966	-0.36161	-0.33846	1.1695	0.35226	1.2441	-0.19737	0.12078	0.81737	0.71453	-0.0059823	-0.35753	-0.088721	-0.19831	-0.36425	0.11386	0.38557	0.013302	-0.11932	0.54464	-0.016776	-0.018739	0.24361	0.17571	-0.16486	0.069838	-0.014079	0.19494	-0.036507	0.00096239	-0.44688	0.34709	-0.39263	-0.016387	0.18026	-0.013515
-10.776	1.0753	2.3975	2.057	-1.1604	0.73122	0.52247	0.35554	-0.4143	0.62831	0.56944	0.45133	-0.5146	0.50876	0.1529	-0.55671	-0.12	1.5896	0.16636	1.1345	-0.1644	0.45797	1.3464	0.6243	0.11686	-0.70856	-0.025071	-0.20737	-0.394	0.12641	0.23882	0.078662	0.007079	0.46808	-0.14419	0.20786	0.5093	0.35996	-0.28812	0.14028	-0.0035008	0.17442	0.093775	0.23079	-0.75761	0.38317	-0.47393	-0.10125	0.13646	0.020282
-10.903	1.2106	1.5566	1.696	-0.69384	0.79696	0.37245	0.10252	0.2533	0.87929	0.23356	0.71449	-0.051298	0.44261	0.21654	-1.3283	-0.34197	1.8154	0.48268	1.2688	0.18857	1.0674	2.2652	0.6702	0.41425	-0.072761	0.90022	-1.1431	0.4631	1.1221	0.15421	0.21102	0.41249	0.090407	0.25883	-0.26426	0.85859	1.0766	-0.71943	0.66524	0.058982	0.53266	-0.10976	0.27694	-1.0395	1.0238	-0.44953	-0.057392	-0.07006	0.27316
-10.593	1.1389	2.1972	1.8419	-1.1343	0.099164	0.37454	-0.14778	-0.77554	0.2422	-0.24049	-0.57666	-1.0904	-0.18179	0.2585	0.0032301	-0.95649	0.13335	-0.24305	0.029996	-0.27506	-0.83151	-0.17079	0.23745	-0.60464	0.47652	-0.27378	0.50216	-0.0049586	-0.2095	0.39708	0.13942	-0.37768	0.21255	-0.26079	0.013117	-0.027278	-0.30594	0.18794	-0.031442	0.1426	-0.02147	0.10946	-0.041547	0.22262	-0.39166	0.064307	-0.0075404	0.17012	-0.051484
-10.644	1.2026	2.3271	1.8187	-1.133	0.18114	0.47107	-0.1836	-0.92687	0.39185	-0.094866	-0.44384	-1.322	-0.30692	0.41866	-0.3736	-0.90718	0.55169	-0.058925	0.15137	-0.21736	-0.67799	0.10519	0.3979	-0.34791	0.13316	-0.10031	0.23999	-0.082395	-0.26446	0.69226	-0.11803	-0.2871	0.14186	-0.092508	-0.21861	-0.090717	-0.39578	0.11374	0.0092449	0.12781	0.09091	0.040366	-0.16874	0.087221	-0.027789	0.044785	-0.090845	0.11557	0.023471
-10.688	1.302	2.5531	1.9252	-1.3693	0.34292	0.58485	0.47074	-0.601	-0.14572	0.074844	0.01182	-1.0307	-0.70382	0.31406	0.013585	0.16446	0.34271	0.18335	0.19999	-0.1839	-0.092136	-0.43974	0.60386	0.063521	0.19751	-0.40008	-0.26413	-0.58918	-0.36467	0.47727	-0.18653	-0.14212	0.047551	-0.055787	-0.59536	-0.92449	-0.48299	0.30184	-0.43094	-0.41124	-0.090948	-0.22668	-0.045371	0.14411	-0.042183	0.063495	-0.14922	-0.060066	-0.10024
4.0685	0.97978	-1.4509	0.93738	0.93075	0.54453	-0.98517	1.3233	-0.49424	0.56688	-1.299	-2.6832	1.1973	-0.48974	0.28307	-0.14864	2.0476	1.2322	-0.59449	-0.55664	0.1941	0.19307	0.14142	0.50854	-0.33717	-0.45739	-0.54	1.4108	1.575	-0.23855	1.2959	0.018402	-1.1493	0.050721	-0.12171	0.37848	-1.1081	-0.9058	0.44722	1.1385	-1.0258	1.2687	0.27252	0.17859	0.094383	0.60559	-0.54604	-0.36952	-1.0466	0.48379
5.7899	1.839	-0.99857	0.74685	2.1405	0.94201	0.45193	2.4064	-0.67261	3.0103	-1.1973	-0.65754	1.4513	-2.0818	0.69465	0.19309	-0.0041265	-0.040139	-0.47065	0.48019	-0.39765	0.92164	-1.3392	0.29298	-1.2004	-2.177	-0.93296	-0.45401	-0.13917	-1.5828	0.63077	-0.2433	-1.3903	-1.9665	-0.43627	0.92705	0.84532	0.00026769	-0.43321	1.3041	1.1661	-1.3383	-0.14443	0.14743	-0.83083	-0.86866	-0.69714	0.13912	-0.51561	-0.47921
5.4773	1.2497	-0.54541	-1.9632	-1.8119	1.1493	1.3956	1.0125	-0.0075998	0.19348	-0.023802	-0.89404	0.56462	0.5954	-0.91976	-1.089	-0.93503	0.6397	-1.5463	-0.72017	0.056108	-1.3559	0.44968	0.93473	-1.1923	0.7716	0.37702	-1.2931	-1.0122	-0.7241	0.45725	-1.5496	-0.43575	-1.5995	0.84583	0.14993	1.3799	-1.4596	0.044526	-0.21186	0.3588	-0.59676	0.03456	1.7715	-1.6945	0.12061	0.76876	-0.85952	0.087697	0.6229
-4.5157	0.67129	-0.78493	-1.092	2.1008	-0.0030599	0.15996	0.082268	1.7725	-0.3321	0.39443	0.17496	-0.77177	-0.88651	0.21571	-0.46617	0.35426	0.42388	0.47746	-0.17559	-0.074012	0.25238	0.33006	0.13341	0.10892	0.25539	0.38628	-0.48791	-0.24988	-0.36596	0.0099142	-0.66014	-0.072157	-0.10391	-0.48787	-0.54292	0.29245	0.094898	-0.35362	0.16681	0.10277	0.27827	-0.48227	-0.25074	0.053708	0.36613	-0.31108	-0.50079	-0.15516	0.092609
-3.3779	-1.6784	-2.1084	-0.62889	-0.59939	1.3545	0.22394	0.99748	0.32494	0.041899	-0.52924	-0.91262	0.78373	0.48586	-1.2517	-0.59718	-1.6353	1.0524	-0.45934	-0.51604	-0.31062	-1.7106	0.17939	-0.066982	0.46998	-0.6936	-0.162	-1.4021	-1.2605	-0.96487	0.27343	-0.34951	0.54836	-0.70861	0.031774	-0.43672	-0.19237	-0.18726	0.50374	0.26654	-0.11567	0.049067	-0.16765	0.07261	0.82063	-0.013859	0.1441	0.19884	-0.56979	1.1733
-2.9404	-0.12448	-2.1756	-0.56644	-0.23383	1.7719	0.083296	-0.17917	0.1523	0.72137	-0.93379	-0.069034	0.59121	1.1389	-0.53408	0.043151	-2.2063	0.76118	-0.19166	-0.17006	-1.0411	-0.31218	-0.57558	-0.13437	0.48789	-0.37639	-0.42505	-1.1603	-0.24642	-0.39416	-0.32159	-0.60339	-0.027808	-0.19117	-0.43433	-0.40943	0.087305	0.31275	0.80314	-0.048155	-0.69343	0.28687	0.037991	0.50859	0.54257	0.15054	0.35682	0.13809	-0.12028	0.055685
0.34687	-0.92629	-0.32319	-1.4032	-0.73781	1.7457	-0.11711	-0.088677	-0.81383	0.308	-0.95916	0.89003	1.9381	0.67031	0.37895	-0.61318	-1.0295	-1.6156	-0.98626	0.73945	0.34621	-0.51102	0.25937	-1.5327	0.068477	0.074941	0.31777	-0.21605	-0.76462	-0.61905	0.85944	1.4056	0.15395	0.51212	-0.033935	-0.31396	-0.68627	-0.30238	0.3485	0.21727	0.40437	0.46221	0.97957	0.58382	0.30322	0.13296	-0.54638	-1.2182	-0.12144	0.080879
-5.09	-0.12993	-1.5574	-0.83725	0.81214	-0.20425	0.31157	-0.051042	0.36433	-0.094691	0.078687	0.15053	0.46391	0.43731	-0.13854	0.35842	0.10572	-0.30213	0.033326	-1.2682	0.49589	-0.045627	-0.12255	-0.40174	0.49105	0.27387	-0.1525	0.15619	-0.043037	0.15381	0.11086	0.35964	-0.087883	-0.41822	-0.46811	-0.092852	0.35569	-0.062858	-0.014949	-0.40384	0.35652	0.086012	0.2222	-0.34764	0.046149	0.28238	-0.37889	-0.00041063	0.12082	0.17197
3.4064	-4.2455	-0.4521	-0.29115	-0.81631	0.33542	1.029	2.3227	2.2284	1.0986	-0.85296	-2.9238	-1.4709	-0.45432	2.039	0.89817	-1.6306	1.0112	-1.2408	-0.91585	-1.2019	3.1993	0.10679	2.5966	2.268	0.79903	0.36116	1.3532	1.0289	0.77454	-0.06614	-1.1516	3.4217	0.013904	-0.49878	-0.34221	-1.2831	-0.95169	-1.2613	1.1744	-0.34152	-1.3345	-0.12922	0.35454	0.0057281	-1.1514	2.2165	0.04972	-1.4971	0.5445
-0.5245	0.73336	-2.4419	-1.0593	-1.2342	0.48492	0.17742	-0.47493	-0.74754	0.73186	-0.61677	-0.40092	-0.5816	-1.3201	0.099469	-1.7152	-1.154	-0.63265	0.53534	-0.50983	-1.1643	1.4978	-0.94097	0.42702	-0.70065	0.54681	-0.43292	-0.39919	-1.0174	0.50357	0.90105	0.036769	1.5151	-0.13117	-0.13717	-0.83219	0.37124	-0.1597	-0.82904	0.13127	-0.56195	1.0529	-0.69525	0.12259	-0.032437	-0.416	0.90925	1.0746	0.44828	0.22566
-0.43386	0.18099	-1.4918	-0.8322	0.41074	0.31473	-0.66655	-0.10064	-1.3619	-0.026547	-0.66122	-0.33182	-0.39709	-0.27644	-0.52098	-1.1712	-1.6683	0.51959	-0.30667	-0.23742	-0.65696	0.021744	-0.34096	-0.31756	0.66903	0.93875	-0.70031	-0.44112	0.7356	1.0347	0.18923	-0.14422	0.5653	0.93098	0.31895	-1.3765	0.29861	-0.11169	0.43251	-0.49872	0.33192	-0.13161	0.61728	-0.36842	-1.0764	-0.33532	1.7818	-0.61223	-0.22958	-0.74006
-6.3488	1.0154	-1.0181	-0.90087	2.4639	0.20333	-0.52917	-0.63373	-0.082104	0.88499	0.27332	0.12615	-0.46049	0.35729	0.34073	-0.31736	-0.29279	0.60112	0.32268	-0.38897	-0.36976	0.6995	-0.22311	0.3529	0.4224	0.45877	0.025374	0.29992	-0.0080571	-0.10598	-0.2723	0.17571	0.44991	0.089046	-0.31477	-0.61222	-0.51638	-0.13441	-0.19766	0.35546	0.18024	-0.089314	-0.35013	0.29669	-0.39979	-0.10849	0.38487	-0.2895	-0.56358	0.045972
-2.1269	0.22653	-2.6685	-0.65191	1.0566	1.563	1.0049	-0.2991	-1.176	-0.81285	-2.1427	0.57997	-0.5263	0.88318	-0.26317	-0.94178	0.34703	-0.57475	0.079594	0.8031	0.36327	-0.43941	-0.34532	0.22341	0.23716	0.076631	-0.035572	-0.57895	-0.44502	-0.61412	-0.91687	0.3045	0.28472	-0.12734	0.8249	0.5603	0.12405	-0.84164	0.12946	-0.23031	-0.42847	-0.33005	0.6439	-0.48751	-0.1856	-0.52419	-0.17389	0.57046	-0.019832	0.44885
-0.79873	-0.68072	-1.7242	-0.66939	1.2866	2.0848	0.67491	-0.41439	-1.3552	-1.1	-2.9915	1.3257	0.12873	1.1036	-0.36542	-0.23681	0.010044	-0.72007	0.55349	1.1181	0.11689	-1.4486	0.06012	0.39408	-0.055488	0.41742	0.53616	0.047248	-1.1206	-0.2455	-0.043719	0.12047	0.35374	-0.38544	0.29168	0.087504	0.49002	0.11287	0.19195	-0.80637	-0.1956	-0.042649	-1.3583	-0.21812	-0.053639	0.16505	-0.070903	0.42406	-0.10955	0.11315
-0.71875	-0.88579	-1.8054	-0.53245	0.92427	2.8493	0.91601	-0.23135	-1.6884	-0.33901	-2.1671	1.1648	-0.388	1.6257	-0.31965	0.28134	0.95845	-0.90283	2.0754	0.44138	-0.12211	-1.0611	0.086216	0.68572	0.1845	0.18028	0.045501	0.32019	-0.24872	1.0429	0.15294	0.4048	-0.36197	-0.40634	0.75804	-0.31507	0.32421	0.0374	0.17413	0.36794	-0.45655	0.52877	0.059479	-0.38495	-0.57212	0.2887	0.074739	0.17307	0.42011	0.096467
-6.971	0.75585	-1.8242	-1.6813	1.7446	0.80054	0.40431	-0.18701	0.42488	-0.33917	0.02353	0.55643	0.036229	0.043904	-0.22023	-0.41027	-0.10002	0.53309	0.18192	-0.21998	0.14861	-0.085022	0.41004	0.58428	0.040402	0.32682	-0.21172	-0.15379	-0.034367	-0.30642	-0.13921	0.32164	0.12535	0.14285	0.17871	0.12196	0.38499	0.1361	-0.23285	0.11988	0.13917	-0.0077714	0.08855	0.055557	-0.10042	-0.023561	-0.17929	0.0059943	-0.068745	-0.21676
2.8497	-0.043593	-0.0062486	-1.4714	0.6479	-0.73125	-0.52502	1.4306	-2.4396	-0.27601	-1.1014	-1.3524	2.7647	0.23099	0.048662	-0.16876	-0.2345	1.3315	-0.78102	0.22413	0.029742	0.72672	-0.36625	-1.1849	-0.81167	0.083429	-0.42956	-0.31531	0.17903	-0.23046	0.26349	-0.21456	0.99056	1.0175	0.69023	-0.46876	1.1213	0.78154	0.059299	-0.0163	-0.60742	-0.37188	0.41515	0.31952	0.71102	-0.30966	-0.59764	-0.011305	0.54153	-0.51406
2.0374	-2.2922	0.80145	0.42746	2.8607	-1.5917	-0.45559	1.4768	-3.8194	-0.79657	0.64213	-0.055043	2.2655	-1.3649	-0.84418	-0.16081	-0.55274	-0.70819	0.71321	0.32524	0.69359	0.63851	0.13003	-0.35513	-0.31245	0.52895	0.50134	-0.13818	-0.75644	-0.30208	0.082285	-0.28595	-0.062021	0.098504	1.518	0.62492	-0.15158	-1.0985	0.11705	0.000465	-0.41573	-0.63397	-0.62317	-0.422	-0.30002	0.026685	0.28751	0.27488	0.92993	0.3166
3.8145	-1.1444	1.4212	1.2028	2.6724	-0.71423	-0.42634	1.6467	-3.0483	-0.27313	1.8769	1.1219	2.2998	0.054138	0.045704	-0.40415	0.17363	-1.3591	-0.027291	-0.54903	1.6239	-0.51471	-0.099593	-0.28808	1.1092	1.9136	-0.16508	-0.71816	0.0060461	-0.1584	-0.051658	-1.0927	0.1989	-0.57268	1.5099	1.5621	-1.0702	-0.5633	1.9435	0.050231	-0.23812	-0.17519	-0.048141	-1.3634	-0.50415	-0.29068	0.24196	-0.5089	0.6615	-0.3031
-3.6379	-2.1577	1.648	-1.2756	2.5274	-1.5807	0.57014	0.23399	0.82611	1.181	0.010268	0.58468	0.50645	-0.55217	-0.0084343	0.13246	0.82997	-0.77429	0.020159	-0.60229	-0.16889	0.3204	-0.7392	-1.2247	0.10889	0.42387	0.55756	0.11466	0.23943	-0.66833	-0.10396	-0.046037	-0.35081	-0.38895	-0.33699	-0.83629	-1.3776	0.35329	0.30301	-0.43807	-0.59139	0.39822	0.20348	-0.67421	0.45036	0.21249	-0.16832	-0.11683	0.45785	0.4505
8.0931	2.6028	-0.52899	-2.3226	-1.8666	-1.0488	-1.8553	0.50382	-0.98535	-1.3724	0.1476	1.6137	0.29035	0.56252	0.73553	0.038949	0.0962	-1.9081	-1.3245	0.53891	-0.35255	-1.4383	1.8229	3.1443	3.0145	-2.6153	-0.52867	1.2932	-0.5426	0.64896	0.43659	-0.61731	0.11228	0.37482	0.84244	0.45008	-0.70803	0.29546	-0.11029	0.41468	0.83304	0.56895	-0.4565	-1.9818	1.0037	0.13581	0.18488	0.83984	0.70618	0.27205
12.479	2.8181	-0.21838	0.77501	-1.0862	-4.5413	-0.6272	-1.5534	1.3628	-2.7518	0.096454	4.5909	-0.72009	2.6409	2.4658	1.1115	-0.11672	0.44726	-0.6464	-0.94715	-2.0614	-2.1689	1.255	1.2231	-0.32812	-1.6853	-0.66092	-1.3377	-0.60331	1.9235	0.87016	-0.18867	-0.2008	-1.7236	-0.67639	0.73522	-0.60793	-0.72243	-0.32287	-0.80171	0.21648	0.056168	0.85545	-0.66146	1.6877	-0.60681	-0.35189	-0.38103	0.19294	-1.3635
13.218	1.1156	0.94054	0.97623	0.12677	-2.7122	-0.81601	-3.5499	1.4619	-2.0336	-1.3653	3.5558	-3.2876	3.2774	0.51359	1.3776	1.2802	0.75338	2.8371	-1.3981	0.57368	0.14277	0.039516	-0.94357	-3.0441	-3.6135	0.76564	-0.90815	-2.7887	0.63141	0.4176	1.4912	-1.5476	-0.51596	-0.26696	-0.020336	-0.48371	-1.7246	-1.8277	0.96949	0.35874	-2.4723	-0.37458	-0.36998	-0.6906	-1.1945	0.24805	0.79069	0.029435	1.1016
-1.0157	2.8669	0.0081303	-4.3251	0.46258	-1.2776	-1.7598	0.6401	0.40728	-0.081081	1.725	-1.0435	0.22185	0.62316	0.1367	-0.49047	-0.56152	0.44542	-0.60584	-0.17374	-0.0274	0.49223	0.85268	0.21047	-0.11573	0.28167	-0.5987	0.21908	0.65919	-0.59588	-0.35699	-0.9113	0.6266	-0.099881	0.055484	0.29162	0.31487	-0.74688	-0.53756	-0.2311	0.65243	-0.065263	0.76718	-1.2598	-0.55821	0.1509	0.18636	0.039532	0.62786	0.16281
3.4879	-5.3839	1.509	0.23519	0.027176	-0.099989	-0.54645	-2.3154	1.3999	0.23565	-3.3071	0.0079374	-0.83691	1.4726	0.49185	-0.17952	-0.79492	-0.50724	0.73205	-0.33044	-0.048464	-0.92168	0.32147	0.69886	0.53543	-1.8915	-0.37307	0.54609	-0.45402	-0.87485	0.10716	1.0357	-0.6838	-0.38326	0.79862	0.33624	-0.58593	-1.4398	-0.54422	-0.42947	-0.21237	-1.5526	-1.6584	-0.77665	-1.0088	0.25726	0.070364	0.25285	0.92747	0.361
1.1517	-3.1021	0.16965	0.30896	0.29029	-0.88713	-1.5789	-0.8584	1.4803	-1.5475	-0.82535	-0.048236	-1.8998	3.0654	1.1457	-0.78145	0.064482	-0.49682	0.24333	-0.46165	1.3716	-0.87794	-0.59728	0.64346	-0.063936	-0.56253	0.47147	0.92576	-1.2411	0.25537	0.18151	0.14741	0.43632	-0.40655	-0.036736	-0.099439	-0.43573	0.80709	0.32139	0.2076	-0.26229	-0.13364	-0.42755	-0.024355	0.24508	0.15438	-0.085084	-0.098869	-0.15203	0.85729
3.0148	-5.797	3.7485	-1.441	-0.34062	-0.78582	-0.27438	-3.4057	0.32872	-0.6034	-2.7969	0.86003	-0.0084282	0.81655	0.23933	0.31887	-0.48652	-0.07799	1.234	-1.2233	1.6256	-1.7739	2.0322	-0.38165	-1.1932	-0.83634	-0.063547	0.47364	0.063125	1.4682	-0.44272	0.083037	-0.70687	-0.0057932	-1.4195	-0.13771	-1.1293	-0.94999	-1.0233	-0.16733	-1.0089	-0.19246	-1.9039	-0.83708	-0.36894	-0.73936	1.1213	0.53339	1.0942	0.25197
-5.3886	-0.62829	-0.018718	-0.99024	1.8265	-0.71916	-1.4706	-0.28209	1.0438	-0.073032	0.7341	-0.56778	0.087996	0.073274	0.33651	-0.14098	0.071495	-0.11219	0.34045	-0.40322	0.082102	0.44262	0.20151	-0.47538	-0.083337	-0.11335	0.17025	-0.0042444	0.57744	-0.17355	-0.058682	0.20422	-0.3447	-0.26238	-0.49385	0.11442	-0.13355	-0.12707	0.18746	-0.62927	0.28516	0.31515	-0.43704	-0.44901	0.74741	0.13696	-0.37045	0.18409	0.5488	-0.19772
-1.66	-0.43576	-2.5963	0.8106	-0.39105	-0.58183	-0.05983	-0.92867	0.56151	-0.62449	-0.2827	0.052641	1.1762	0.89053	0.67533	-0.96251	-0.54137	0.53925	-0.38425	-0.55035	-0.17678	-1.3552	-0.20608	-1.0549	0.57797	-1.2908	-0.092691	-1.0994	-0.79137	0.20253	-0.42389	-0.57576	0.51917	-0.59908	-0.91892	-0.84244	-0.10219	-0.42823	0.47244	0.062443	-0.28507	-0.21703	0.12488	-1.0062	0.3325	-0.14904	1.1536	1.0583	-0.095919	0.20871
-0.75126	-1.3227	-1.2455	-0.10817	-0.20072	0.83555	-0.39234	-0.81708	-0.032441	0.37594	-0.40867	0.39465	0.096778	0.36599	-0.25884	0.76755	-0.64351	0.17421	-0.42463	0.5907	0.70831	-0.42255	-0.59567	-0.28177	0.32333	0.26416	0.16265	-1.6671	-0.66198	-0.6935	0.17902	-0.32355	0.49798	-0.83079	-0.7414	-1.3451	0.052684	-0.090917	0.75173	-0.3078	-0.17204	0.10856	-0.23464	0.051783	-0.16608	-0.50926	0.62797	1.6894	0.90114	0.46512
0.55481	2.054	-0.55336	-3.362	-4.1023	3.1494	-1.4268	1.1191	1.6999	-1.8993	0.81023	0.83	5.4565	3.8212	-1.9014	0.28464	-0.31426	-1.9705	-0.34259	1.8854	-0.41141	1.3666	-0.0056018	1.392	-0.83949	2.78	-2.0728	1.16	-0.8218	1.1709	-1.2505	2.3093	-0.67363	1.4961	-0.090178	0.1092	-0.68448	-0.93041	0.75354	-0.219	-1.3151	-0.17784	0.037866	0.46401	0.31785	0.30189	0.16699	0.91659	-0.27952	-0.029339
-5.6283	0.71638	-1.4053	-1.6607	-0.14452	0.065506	-0.5579	0.40627	1.8369	-0.46239	-0.18159	0.5659	1.3381	0.08245	-1.4635	-0.2541	0.35892	-0.27431	0.47357	-0.042319	0.48531	-0.11255	0.14074	0.17431	-0.40285	0.54724	-0.4637	0.16939	-0.3937	0.0019278	-1.2598	0.95219	-0.64782	0.8358	-0.31069	0.28508	1.0708	0.70291	-0.68023	0.74675	0.12158	-0.14373	-0.15341	0.042486	-0.28891	-0.17941	-0.55673	0.44428	0.55811	-0.8797
-10.764	1.1875	2.2209	2.282	-1.4563	0.18261	0.53097	0.13996	-0.44761	0.043921	-0.1587	0.10266	-0.0008188	0.80339	0.17118	-0.30045	-0.30511	0.33979	0.071998	0.88789	0.18767	0.28034	0.20012	-0.070262	0.079423	-0.30185	0.6389	-0.47417	0.28584	0.35791	0.13901	0.034029	0.15313	0.015147	0.24871	0.028725	0.53354	0.44245	-0.28652	0.15083	0.14609	0.21462	-0.19406	-0.075877	-0.44733	0.77873	-0.089619	0.17386	0.082569	0.2325
-10.704	1.1956	2.5247	2.2146	-1.4312	0.332	0.60258	0.33457	-0.13048	0.05089	0.13033	0.19153	-0.12961	0.36989	-0.046344	-0.32815	-0.49787	0.42253	0.10051	0.36307	-0.045402	0.081769	-0.001088	0.013119	0.015885	-0.24441	-0.02011	-0.22653	-0.16216	-0.027185	0.41112	0.094959	-0.31486	0.079647	-0.0062386	0.044575	0.068445	0.1429	0.039844	-0.027185	-0.096861	0.16805	-0.20276	-0.015764	-0.20587	0.4389	-0.25894	0.028004	0.12602	0.050287
-10.727	1.504	2.6768	2.3443	-1.6451	0.021154	0.79184	0.57073	-0.29757	-0.52202	-0.088966	0.197	-0.27778	-0.35508	0.13195	-0.26083	0.23792	-0.070892	0.01418	-0.2985	0.03131	0.47445	-0.7046	0.021214	0.40475	0.036912	0.047863	-0.54377	-0.2761	-0.10331	0.26273	-0.084201	-0.12093	-0.24767	0.075748	-0.33404	-0.73618	-0.15742	0.20644	-0.23809	-0.43618	-0.029861	-0.41249	-0.12843	0.12442	0.34682	0.059699	-0.046021	-0.1139	-0.031444
2.3536	0.9061	-2.7092	0.75444	-0.25174	1.5792	0.87625	-0.63377	-0.18683	2.3368	0.19159	-0.99952	0.21943	-0.71551	0.90954	-2.6907	-0.037602	0.70639	0.23967	0.53503	1.7304	0.31984	-1.8091	0.33858	0.52306	0.17615	0.34538	0.84837	-1.0636	-1.0912	0.67637	-0.3508	-0.60743	-0.211	-0.080108	1	-0.37424	-0.098572	-0.89274	0.67851	0.50086	0.21858	-0.12952	-0.53352	-0.70705	-0.4542	0.79242	-0.63651	0.43879	0.061747
1.385	0.48741	-1.4439	-1.5224	-1.3508	1.0563	0.77728	0.44059	-0.093459	1.7865	-0.99816	-1.2447	1.1793	0.6481	1.3198	-1.8201	-0.12555	-0.15035	-0.0081704	-1.2275	-0.35246	-0.92898	0.69912	0.59648	-0.1459	0.041967	-0.5829	0.26311	-1.0125	-1.201	0.55567	-0.40084	0.044232	0.29838	1.0204	-0.69992	-0.27916	0.73949	0.12962	1.1297	-0.59522	0.094656	-0.48287	0.54151	-1.0486	0.042731	1.5032	-0.22861	1.6288	-0.83292
2.8017	-1.114	-1.0191	0.32475	0.94155	1.4699	0.20928	-0.37236	-0.2435	1.2224	-2.1936	-0.28209	1.2986	-0.67431	1.587	-0.10288	-0.61157	-0.50461	0.50728	0.56661	-0.55285	-0.47678	-1.5311	-0.27016	1.0217	0.048785	-0.4611	-0.2043	-0.030005	0.5155	0.59378	-0.55527	0.65387	0.29031	0.23035	-0.43032	0.63729	-0.6406	-0.30476	1.7933	0.41705	-0.78971	-0.61737	0.96015	0.74065	0.32255	-0.56382	0.53263	0.51605	-0.64974
-4.0064	0.38533	-0.1504	-2.4894	1.1465	-0.35718	-0.065552	-0.43818	0.90668	-0.061575	0.46198	-0.13649	0.72822	0.17679	-0.35391	0.23462	0.030334	0.0077081	0.021884	-0.064035	-0.3072	0.17474	0.057766	-0.23903	-0.096896	0.58047	-0.28815	0.26114	0.6248	-0.22101	-0.37622	0.41127	-0.25477	0.21807	-0.28702	0.6783	-0.0077981	-0.057132	0.058502	-0.086681	0.03684	0.27516	0.77753	-0.23121	-0.1629	0.46272	-0.74318	0.15208	-0.17033	0.15952
1.3656	-1.1519	-1.1378	0.87237	-1.6087	0.61964	0.14612	0.80805	-0.46685	0.69554	-2.5573	-1.2087	0.31838	0.091116	-0.45149	-0.49785	-1.5091	1.1324	1.5076	-2.3257	0.062389	-0.27415	-0.63169	-0.76198	0.39248	0.0669	-0.90997	-0.65758	0.30065	0.78192	0.068222	0.43471	-2.1796	-0.055549	-0.08465	-2.0331	-0.0081517	0.58807	0.88748	-1.2156	-0.072514	0.75921	0.11922	0.45266	0.5668	-0.66705	0.022302	-0.27066	-0.38004	0.53451
1.2398	-1.082	-1.5243	-0.44486	-2.114	0.20504	-0.2388	0.95597	-0.53902	0.94169	-1.7903	-1.4771	0.37828	0.14796	-0.62202	-0.63463	-0.62231	1.2444	-1.8379	-0.92483	0.56621	-0.72315	0.37236	-0.34817	-0.0261	0.98915	0.47386	-0.041215	0.2285	-0.40119	-1.9216	1.2811	-0.25306	-1.1299	-0.88502	-0.36141	-0.51985	-0.61666	0.1817	0.75626	0.20277	0.18982	0.7986	0.5748	0.44441	0.30115	0.85325	0.75596	-0.35195	-1.0117
4.6915	1.3392	-0.41634	-2.6081	-4.333	2.9941	-0.67227	1.9302	-2.0289	-0.18206	0.27381	-1.9758	1.6059	0.86273	-1.1943	-0.36316	-0.87489	2.4889	-0.89969	-1.825	-1.0576	-1.902	0.079234	-1.4198	0.24438	1.5881	0.76274	-0.50897	0.99212	0.029934	-0.71739	0.92419	-0.71952	-1.0887	-0.63913	-1.8381	-0.90162	-0.21419	-0.32095	0.41824	1.0679	-0.60183	-0.46954	-0.028327	-0.72851	-0.79621	0.70042	0.9238	0.013458	-0.093038
-5.5953	0.5636	-1.2751	-2.1558	0.24324	-0.86637	-0.11604	0.53513	1.219	0.022365	0.54206	0.0038276	-0.1426	-0.42403	-0.17627	-0.3414	-0.169	-0.33787	0.63025	-0.35601	-0.398	0.44584	-0.21627	0.29001	-0.089455	0.71161	0.26091	0.005799	0.1409	-0.58394	-0.72834	0.28913	-0.011868	-0.21233	0.042285	0.50818	0.34014	-0.33255	0.43272	-0.56821	-0.13606	-0.16958	0.22772	0.2079	-0.3244	-0.28688	-0.39684	0.22855	-0.32952	0.011885
14.384	2.5743	0.5283	3.0708	0.35092	-0.62945	2.8702	1.7789	1.7787	-1.4287	-2.1303	2.0851	-1.5248	-1.7379	5.2235	-2.8095	-1.1075	-3.0533	-0.37269	-0.74623	1.4111	1.0917	-1.8277	0.30946	-2.5543	2.4459	1.3985	-0.95751	-0.29872	-0.043587	-0.75772	0.091539	-0.58682	-1.0899	-1.1929	0.1516	-0.20602	0.14039	1.6086	-1.2724	0.12835	-0.030903	0.28972	0.36926	-0.057572	-0.52255	0.19655	0.019572	-0.75508	-1.6399
13.085	3.4279	0.67404	0.9711	-1.4213	-0.55972	1.7593	2.7214	2.469	-2.2569	-0.95051	2.002	-0.53871	-3.6789	3.5431	-1.3034	-1.0479	-3.8082	-1.8706	-0.61592	2.4565	2.8495	-1.2755	0.98106	-3.8056	0.86884	1.3956	0.17258	0.51675	-0.049324	-0.051854	0.39869	-1.8847	-1.3525	0.00593	-0.32761	-0.064002	-1.4558	-0.13827	-0.16641	1.0225	-0.18171	-0.24479	-0.94444	-0.47361	0.4272	-0.86441	1.2987	-1.1513	-0.36736
-0.20091	-1.2011	-2.0249	0.29209	1.4352	-0.35478	0.47839	1.759	-1.121	-1.8158	0.69863	-0.12504	1.4147	0.25574	0.16536	0.85778	0.51922	-1.3973	-0.010201	0.19452	-0.74929	0.38037	0.0029301	-0.58752	-0.34484	-1.6103	0.55568	-0.6903	0.44472	1.4648	-0.64149	0.12973	0.85088	-0.58305	-0.55974	-0.50671	0.17664	-0.49621	0.89682	-0.84585	0.19647	0.71502	0.080244	-0.0051026	-0.15272	0.08557	0.41317	-0.078536	0.65943	-0.67049
-3.4585	-0.61734	0.13819	-1.2087	2.0176	-0.54573	0.96093	-0.34673	0.75259	-0.064486	-0.20066	0.065452	0.69846	0.35567	-0.43619	0.27658	0.33182	-0.42785	-0.23768	-1.6084	-0.64539	0.31246	-0.4895	-0.32276	-0.070264	-0.38027	0.38962	-0.51002	0.82168	-0.15465	-0.25013	0.0029686	0.14015	-0.76505	-0.17764	0.47195	0.013796	0.40295	-0.5468	0.23327	0.37721	-0.04458	0.20631	0.44418	-0.21524	0.79335	0.25812	0.73356	-0.49867	0.41759
10.734	-10.766	13.772	2.7133	6.9145	-5.1164	0.69206	2.1391	-0.0032739	-2.2532	3.1642	-4.4839	0.026102	3.0294	-2.1653	-5.1823	4.2677	-0.90166	-2.0961	-0.27021	-4.8979	1.3291	-2.4821	0.91978	-2.0382	-2.1437	1.4665	-1.8671	0.78352	1.2653	-0.50629	-0.67566	-0.20483	2.562	1.9373	-0.86636	1.6874	-1.2282	-0.64622	1.124	-0.20533	0.037154	-0.93815	-0.37911	-0.036437	-1.7028	0.70803	0.11287	0.57694	-0.34719
-1.5083	-2.5604	2.8888	8.2324	-1.4189	0.9384	-0.071818	3.967	9.8014	-3.7324	-1.6382	-1.2128	7.7175	5.002	-3.1201	1.9514	-1.9396	-4.3872	0.53286	2.8947	1.1203	0.72844	-1.7719	-1.6834	-0.13982	-0.22016	-0.70482	0.88389	1.3108	1.4695	-1.9498	0.30904	0.77833	-0.30486	-0.88721	1.4809	0.63179	0.079075	-0.40173	0.1717	0.28228	-0.85636	0.38036	-0.98545	0.26207	-0.012597	0.23298	-0.38052	-0.36146	0.0091521
-10.687	1.1054	1.8331	1.6272	-1.0399	0.14448	0.31794	-0.16269	-1.8265	-0.202	0.3901	-0.3552	-1.1688	-0.004218	0.79095	0.77162	0.96463	0.47132	-0.16179	0.84487	-0.14426	0.11148	0.2185	0.4047	-0.0064823	-0.16804	-0.32333	0.26507	-0.45892	-0.22662	-0.30831	-0.021245	0.19511	0.44316	-0.085053	-0.043522	0.059508	-0.26183	0.05445	-0.14881	-0.0045151	-0.27251	0.042241	0.25346	-0.15932	-0.076508	0.016146	0.27694	0.028203	-0.062822
-10.661	1.0839	1.3669	1.0729	-0.55844	0.40599	0.204	-0.10688	-0.73908	0.58011	0.031369	0.16051	-0.50387	0.30124	0.37211	-0.24026	-0.29063	0.74797	0.26096	0.51892	-0.093713	0.31662	0.46666	0.62084	0.16433	0.29952	-0.090408	0.045342	-0.15518	0.054932	-0.11306	0.1791	0.031233	0.27219	-0.11298	-0.35715	0.041379	-0.10361	-0.071298	0.01987	-0.011873	-0.043566	-0.027556	0.22181	-0.35149	0.046385	-0.08135	-0.06501	-0.25468	-0.032863
4.2687	0.47516	-1.5375	3.134	1.4419	0.32227	1.8268	1.4212	1.9243	0.85944	0.64733	1.3256	-0.24891	1.7291	3.8023	-2.7678	-0.20557	1.8951	0.81405	0.55242	-0.8661	0.068398	3.5497	-1.202	1.0303	-0.67826	1.0394	-0.17775	-0.29108	1.3729	0.3205	0.31277	0.12705	-0.52409	0.37897	-0.11755	-0.42077	0.87148	0.33453	-0.18008	-1.7449	0.68571	1.2394	-0.40445	-0.87737	0.37492	0.058782	-0.077991	0.76004	0.53039
5.8213	3.2392	-1.5904	4.1626	1.4922	2.5175	1.8363	-1.5739	1.9172	1.3784	2.9663	3.0546	0.21633	1.169	1.4788	-2.5662	-0.75007	1.5445	-0.32776	1.0102	1.9402	0.72805	2.1783	-0.22338	-0.33456	-0.97828	0.84273	-0.79103	0.66292	1.0624	1.4952	0.0035802	-0.24046	-0.91489	1.323	-0.33553	0.96192	1.0638	0.11966	-0.58798	-1.003	0.55185	-0.037899	-0.26946	-0.42802	-0.016364	-0.43259	0.18699	0.45854	0.061094
-1.935	-0.74435	-2.2466	-0.8484	-0.64562	0.45082	0.38243	-0.17821	-0.16885	0.25254	-0.12892	0.073092	-0.35	-0.32013	-0.48737	-1.0659	-0.43149	0.49439	-0.16536	-0.37771	-0.11596	1.0248	0.41703	0.20706	0.24077	-0.2093	0.55521	1.1339	0.083068	0.54778	0.40326	-0.4839	0.45228	0.26584	-1.2201	-0.27057	-0.52015	-0.30993	0.11662	-0.57307	0.63652	-0.037407	-0.4036	1.0019	0.26529	0.44349	-0.9406	-0.24199	-0.19176	0.13559
1.3633	-2.9337	-1.667	-0.20339	-1.3066	-0.66049	0.56522	0.15863	0.38388	-1.1539	1.4585	-0.34174	-1.8364	0.17118	0.47596	0.37184	0.030684	0.27728	0.76461	-0.61601	-0.91587	-0.99524	0.32367	-0.37308	1.6167	0.2691	0.13531	1.0569	0.16616	0.89666	-0.93554	0.54379	-0.63899	-0.22893	-0.69097	-0.93111	0.61223	0.080975	0.13912	0.59958	-0.68296	-0.13256	-0.73134	0.3709	-0.58949	0.71513	-0.88652	0.48055	-0.42786	-0.6487
1.6844	-1.6056	-1.3697	-1.4314	-2.1914	-0.8126	0.25254	-0.022051	-0.15046	-1.0221	0.71429	-0.98172	-0.73394	-0.66266	-0.0028375	-0.89918	-0.32563	0.50975	-1.1634	-0.052835	-1.94	-0.20618	-0.57958	0.33846	2.2103	0.089173	0.30629	-0.30526	-1.3681	2.0767	-0.53006	0.54381	0.052357	-0.43701	-0.17702	0.20726	0.43448	0.44276	0.29479	-0.3949	0.94973	-0.57406	0.12576	0.075441	0.97503	-0.073456	-0.82022	0.5503	0.098149	0.519
4.128	0.62293	1.7079	-2.284	-1.3257	2.3277	-1.0783	-0.14309	0.027069	-1.0783	3.0902	-0.31699	0.34205	-0.2131	0.64427	-2.9895	-1.0986	1.2203	-1.0291	0.099837	-1.2367	-0.88582	0.35777	-0.54199	1.8563	0.53015	0.082821	-1.2983	-0.87649	0.24285	-1.9577	0.8537	0.013628	-0.81349	-0.22458	0.41874	-1.2344	-0.60114	-0.38522	0.78906	1.4707	-1.6388	0.708	0.48509	0.22239	1.0086	-0.10433	0.76969	1.0685	-0.2191
-2.9756	0.13046	1.2468	-1.0136	3.3269	0.27651	0.086703	-0.37831	0.57547	1.6406	0.18078	0.39434	-0.47103	-0.67	0.28238	-0.050457	0.072093	0.55527	1.5846	0.48974	-0.23473	0.79263	-0.28089	0.52861	0.24715	0.52237	0.1945	0.083014	0.29173	-0.13923	-0.049519	-0.058827	0.31413	0.20362	-0.30396	-0.45902	-0.019812	-0.079344	-0.41411	0.15967	-0.072661	0.23044	-0.30339	0.53706	-0.14827	0.21476	-0.1645	-0.16678	-0.34054	0.086923
-10.637	1.2624	2.3427	2.2575	-1.3878	0.24141	0.48048	0.41658	-0.22065	-0.41552	-0.029886	-0.14096	-0.1275	-0.1364	0.048389	0.22957	-0.097676	-0.079729	0.050338	0.11944	-0.11054	0.047285	-0.51524	0.27533	-0.033802	0.35089	-0.45714	0.15342	-0.38452	0.060432	-0.050333	0.31311	-0.27474	0.27606	-0.16461	-0.06905	-0.37133	-0.27054	0.18533	-0.1471	-0.23347	-0.14538	-0.14029	0.064773	0.14829	-0.126	0.012394	0.075892	0.045062	-0.11917
-10.644	1.1914	2.3298	2.2051	-1.3806	0.25862	0.47869	0.45093	-0.3967	-0.35055	0.1122	-0.010451	-0.13002	0.075006	0.11422	0.28065	0.29289	-0.03039	0.055494	0.39252	-0.019502	0.28772	-0.38669	0.40036	0.064937	0.17215	-0.45819	-0.019185	-0.4383	0.031923	-0.17965	0.20539	-0.17279	0.32033	-0.1335	-0.023288	-0.21687	-0.28916	0.19992	-0.19481	-0.30467	-0.12823	-0.21371	0.11832	0.088123	0.12177	-0.084567	0.085135	0.028208	-0.13075
-10.558	1.123	2.3261	2.2647	-1.5733	0.50043	0.43973	0.64406	0.073209	-0.49597	-0.1326	0.081309	0.18355	0.27547	0.019125	0.22402	-0.092297	-0.18209	0.3579	0.85849	-0.022919	0.22818	-0.70991	0.67545	-0.072625	0.65257	-0.65233	-0.13476	-0.49524	0.10241	-0.22574	0.43497	-0.37324	0.46708	-0.1417	-0.24372	-0.49738	-0.43208	0.27966	-0.4056	-0.35173	-0.070493	-0.37427	0.036836	0.1088	0.040099	-0.21805	0.16807	0.10018	-0.1332
-10.68	1.1211	1.4408	1.4271	-0.85536	0.22861	0.12031	0.20857	-0.017527	-0.17999	-0.11135	0.24534	0.43611	0.34594	-0.041882	0.1671	-0.036053	-0.24757	0.28159	0.087943	0.036914	0.39289	-0.57209	0.32795	0.10938	0.639	-0.54842	0.089378	-0.28208	0.092728	-0.55875	0.51693	-0.28891	0.28776	-0.29047	-0.14736	-0.24571	-0.23546	0.11052	-0.29528	-0.34822	-0.15163	-0.23002	0.34268	0.018763	-0.029397	-0.12454	0.082977	-0.24058	-0.1943
3.4867	0.85042	-1.7103	-0.18305	-0.338	0.021183	-2.5387	1.1463	0.21056	-1.9631	-3.1309	1.8148	-2.1312	0.83538	0.54324	-0.80065	2.0605	1.7075	0.3453	-0.60528	-0.60499	-1.4045	0.0011599	-0.28061	-1.8297	1.0003	0.93385	1.7537	0.41995	-1.0487	-0.067923	-1.2832	-1.2226	-0.07007	1.1486	-0.55786	0.53167	1.0421	1.3608	1.5466	0.35323	0.80833	-0.64217	0.63455	-0.12392	-0.56914	0.033431	-0.10332	0.57534	-0.90297
12.573	-2.6426	2.5369	3.808	1.9621	5.266	-3.2584	0.16961	2.731	-0.36761	-2.3882	0.64428	-1.7094	-1.4739	0.985	0.69763	0.26779	-0.92083	0.71528	-0.020712	-0.80183	-1.6713	0.50007	-0.4829	2.4712	1.9132	0.9248	0.3329	1.2787	-1.1183	1.0021	-1.3868	-1.193	1.1492	-0.1903	-0.29215	0.49395	0.84619	-1.3042	-0.18249	0.81661	0.21339	0.6072	0.65989	0.22491	0.64872	0.11371	-0.30997	1.1435	2.1017
11.696	-3.0008	2.6994	3.8962	2.1406	6.9561	-3.1903	-2.5483	4.8347	0.17892	-2.3429	-0.32153	-1.8359	-0.63384	0.92164	1.0954	0.26181	0.86371	-0.38107	-0.56897	0.45985	-0.32832	-0.31436	1.1491	-0.14517	0.24906	2.9754	0.26931	0.96528	-0.46067	0.828	-0.37901	0.98668	0.99098	1.7129	1.2826	-0.492	0.17286	-1.1169	-3.1396	1.3465	-0.61954	-0.042526	0.54095	-0.42622	0.27931	0.15644	1.9171	0.44777	-0.14434
-6.2108	0.2058	-0.68811	-1.4873	1.8262	-1.4335	-0.24301	-0.1103	0.92874	0.46537	0.54501	0.17664	-0.38274	-0.15564	0.43449	-0.92298	0.17392	0.73294	0.21704	-0.14522	-0.46163	0.45989	0.50211	0.53315	-0.040821	0.47316	0.11387	-0.23473	0.11528	-0.5684	-0.069348	-0.34024	-0.0073629	-0.33975	-0.041985	-0.5259	-0.25189	0.30598	-0.10693	0.21381	0.39369	-0.13859	-0.11972	0.20311	0.078081	0.49456	-0.096365	-0.33474	-0.41657	0.40732
3.1267	0.17164	-1.8952	-0.026502	-0.035286	-0.47894	2.5983	0.45417	0.10873	0.9099	0.85484	1.2393	-0.43656	1.1632	0.53825	2.1969	0.63059	0.99311	-1.7926	-0.86581	0.54194	-0.14134	-0.43689	1.1399	-0.073759	1.1199	-0.44672	-0.058998	1.4236	-0.32898	-1.1534	-0.32953	0.75929	0.55698	0.46478	-0.48747	-0.068056	0.066623	0.00067358	0.6052	0.9828	0.97968	0.52543	-0.6377	-0.60809	0.22296	-1.0453	1.3114	0.062529	-2.006
2.8579	1.7669	-2.7807	1.0946	-0.25679	-0.37924	1.5967	0.75606	1.2931	2.1184	1.0458	1.6277	0.21005	-0.014631	-0.24663	1.4459	-0.14509	-1.6278	-2.2092	-0.39308	0.58506	-0.95066	0.55117	1.0991	-1.9761	-0.75712	0.24474	-0.52269	0.27453	0.11341	0.079505	-0.56683	-0.036419	0.18649	-0.81233	-0.2563	-0.090713	0.44095	0.84566	-0.92632	0.41513	-0.24367	-1.0578	-0.065897	-0.52059	-1.2742	1.0843	-0.4432	-0.49307	1.2288
-0.21381	1.9498	-3.1267	0.60523	-0.083657	-0.35258	0.34193	0.51824	0.31226	1.7224	0.93404	1.6038	-2.1484	0.9115	-1.7304	0.93826	-1.0308	-1.6776	-2.2018	-0.89448	-0.34703	0.33311	1.0055	-0.93445	-0.75377	-1.3476	-1.2849	-1.2159	0.34319	0.81145	0.13506	0.06438	0.65639	0.32249	-2.2485	-0.70617	-0.054507	-0.06994	0.73509	-0.85482	-0.14415	-0.35343	0.11426	0.043563	-0.8512	-0.25345	0.035654	-0.53812	0.11494	0.51975
-5.9252	1.0276	-1.1936	-1.8305	1.391	-0.45298	0.035906	0.18687	1.0539	0.16103	-0.29071	0.39497	-0.13481	-0.036672	-0.35285	-0.169	0.4094	-0.4328	0.72462	-0.3789	0.17751	-0.16358	0.76921	-0.12712	-0.10612	-0.41843	0.36206	-0.1457	0.047475	0.059041	0.20479	0.4836	-0.3126	-0.18906	0.45145	0.14305	0.48092	-0.034493	-0.015753	0.097726	0.082189	-0.19599	0.43031	0.18804	0.33916	0.13429	-0.20736	0.0063252	0.46724	-0.14181
3.2325	0.62538	-0.48141	0.66344	-0.14694	-1.5751	-1.6295	1.8379	-1.1183	0.014797	1.445	2.928	-0.86623	-1.4975	0.32552	0.57959	0.079124	1.152	0.54759	-0.70492	-0.022035	0.32792	0.60925	-1.2111	0.81932	-1.6162	-1.6254	1.4484	0.65016	0.2858	0.2534	0.89867	-0.087949	2.4469	1.3972	1.6552	-0.46551	-0.090338	0.97023	0.12769	-0.67354	-1.3617	0.17545	-0.054879	-0.43576	-0.15688	0.95944	-1.1224	0.29349	-1.683
4.0499	1.0953	0.24642	0.16739	0.33002	0.26626	-3.0167	3.1844	-1.7717	-0.75215	0.46202	1.5379	-0.99538	-0.96639	0.92172	-0.7104	0.54134	-0.04545	0.18147	-1.7126	-0.93475	0.62968	0.70238	-1.238	0.49309	-1.4407	-0.039772	2.8034	-1.5124	0.48241	0.15743	0.79191	-1.0667	0.43028	-1.2747	0.35946	1.1973	-0.24522	1.9664	0.099387	-1.1002	-0.44704	0.27158	0.12462	-0.61908	0.77932	-0.74955	-0.70675	-0.29881	0.012141
3.5531	1.4548	1.5745	-1.4869	-0.56838	0.85555	-2.7427	-0.083371	-1.2598	-1.0263	0.92571	0.33619	-0.12505	-0.086254	1.8125	-1.16	1.9444	-0.0058123	-0.84116	-0.036771	-0.45869	1.3412	-0.22658	-0.45238	-0.096532	-0.956	-0.61281	1.3729	-1.5905	0.34902	0.59916	0.065421	0.34231	0.15498	-0.87581	0.21655	-0.29731	0.090975	0.47237	0.46763	0.34935	0.52539	1.3312	-0.28332	0.77493	0.85427	-0.34419	-0.43064	0.097156	-0.78892
-6.1305	0.81037	0.076983	-1.3344	1.4156	-1.1374	-0.85012	-0.20875	0.033821	1.1542	0.15969	-0.025062	-0.040958	-0.33528	-0.024416	-0.038247	-0.099292	0.22708	0.50817	-0.15897	-0.021869	-0.025687	-0.28438	0.20099	0.22609	0.061819	-0.28485	-0.053143	-0.25031	-0.47448	-0.45259	0.32583	-0.13059	0.28459	-0.033039	0.032474	-0.55201	-0.17089	-0.35451	-0.15914	-0.22611	-0.013125	-0.17339	-0.19518	-0.12036	-0.10542	0.30807	0.027671	0.11254	-0.10697
2.7959	-1.7918	-0.6927	-2.1071	-3.2125	-2.4708	0.58394	-2.2362	-1.0001	-1.8735	1.9213	1.1812	-0.84654	-0.31323	0.37528	-1.2993	1.5752	-0.014103	-0.032217	1.3916	0.37943	0.74095	-0.80549	0.5881	0.19819	1.5129	0.12186	0.31209	1.3251	0.35	1.3863	-0.30092	-0.40307	-0.076603	0.01053	-0.086915	0.94738	1.2438	-0.63338	0.091833	0.45327	-0.34971	0.49402	-0.56332	-0.18373	-0.81865	0.77758	0.050424	-0.0076897	0.77928
3.012	-4.6156	1.0719	-1.7345	-1.4443	-0.66794	0.52408	-0.33397	-1.6992	1.6447	-1.6637	3.0052	0.10437	-2.4431	0.55819	-0.64594	2.3055	0.34399	-0.30271	1.1286	-0.66348	-0.6851	-1.5601	-0.48414	0.38018	1.3786	0.79524	0.30781	-0.37419	1.0757	0.16386	0.26968	1.2853	0.51475	-1.5251	1.1763	1.2735	0.41588	0.024869	0.5796	0.19484	0.17636	0.78424	-1.4561	1.2054	0.011458	0.25386	-0.389	-1.4526	1.1806
1.8908	-4.0256	0.97885	-2.51	-2.9044	-0.62159	1.0871	-2.8007	-0.92105	-0.528	-0.062021	0.32417	0.3753	-3.1157	1.4567	0.062524	0.041276	0.44259	-0.59806	-0.0078065	-0.017004	0.59184	0.17583	-0.65053	-0.046549	0.54059	0.83565	-0.23657	0.19143	-0.20749	-0.62175	1.5355	0.63986	0.52435	-0.94993	-0.20247	-0.34022	0.19176	1.1436	0.19965	0.42812	0.87514	-0.311	-1.246	-0.23309	-0.14554	-0.47761	0.6434	-0.36268	-0.24632
-5.0856	-0.34092	0.1698	-1.2707	1.3975	-0.07973	-1.2459	-0.014961	-0.44355	0.46933	0.26773	0.16712	-0.012831	-0.28269	0.57967	-0.41079	-0.18835	0.071725	0.4418	-0.94375	0.23058	0.29425	-0.38109	0.013457	0.30387	0.44336	0.09401	-0.82063	-0.32833	0.039344	0.019841	-0.045743	-0.10379	0.3739	0.068089	-0.16786	-0.13092	-0.011293	-0.026635	-0.37415	0.26255	0.14531	-0.31591	-0.013553	-0.05916	-0.27338	-0.36729	-0.43948	0.23226	-0.21944
5.4335	0.34018	0.16674	-1.2047	0.15771	-0.2713	-0.5538	0.92108	-1.0459	-2.0112	-0.1919	-0.32177	0.58621	1.1404	-1.1673	1.6732	-0.49918	1.5047	-0.27203	0.81462	-2.2795	0.95579	-0.66396	0.39832	-1.1829	-0.18411	-0.60528	0.060351	1.3345	-1.0709	-0.031841	-0.61681	-0.74395	-1.4361	0.82635	-0.40993	0.16656	0.70571	-1.5381	-0.12286	0.109	0.4916	0.88739	-0.41008	1.452	-0.5452	-2.2553	0.39959	0.37487	0.19852
5.6852	-0.97904	-0.31048	0.9402	1.6923	-0.046364	-0.27722	0.80958	0.43833	-0.42162	-1.3106	-0.32807	0.65963	0.39706	0.37373	1.3413	-0.48525	-1.0378	0.5397	0.86109	-0.064598	0.12885	0.60907	0.49828	-2.3415	-0.75925	0.9805	0.84772	-1.9923	-1.2285	0.083089	-1.1887	0.27673	0.068837	1.2734	-0.98567	1.1713	-0.029209	-0.33645	-1.1766	1.0866	-0.25362	-0.65074	1.728	0.3369	-0.69561	-0.16803	-0.59062	0.055045	-0.9409
4.7593	1.1245	-0.24203	0.37605	2.795	1.1338	-0.49118	-1.9724	-0.36688	-1.7645	0.081811	-0.18462	0.89753	1.5481	-0.065256	-0.14033	-1.4108	-0.042791	1.8772	1.7729	-1.6638	0.06067	-2.9456	-0.12876	-0.11636	-0.50189	-0.020838	0.23974	-0.25602	-0.18703	-0.6468	-0.16009	-0.63088	0.13391	-0.7874	0.28767	1.3298	-0.027372	0.11257	-0.42824	-1.9974	0.31891	0.52898	-0.42525	-0.98551	0.73337	0.052239	-0.94765	-1.3702	0.83591
-5.4881	0.59937	-1.145	-1.5436	2.5903	-1.338	0.50021	-0.066787	0.81107	-0.023431	0.69654	-0.87459	0.47396	0.73918	-0.020376	-0.39566	0.46593	-0.31024	-0.77101	-0.59993	-0.22446	0.11273	-0.24742	-0.071753	-0.070454	0.21988	-0.10988	0.28375	0.21961	-0.23489	0.17876	0.051872	-0.3366	0.047695	-0.30437	-0.038372	-0.33588	0.415	0.22768	-0.34576	0.16151	-0.036487	0.13314	-0.025118	0.47695	0.31197	-0.3083	0.36165	0.55562	0.41512
-3.2654	-1.1486	-1.7184	-1.1475	-0.020611	-0.066809	0.93638	1.0629	-0.73639	0.83295	-0.30014	0.75195	-0.15232	-0.15921	0.071022	-0.66811	-0.63204	-0.24823	0.15886	-0.61636	-0.67067	0.40689	-0.2586	-1.195	-0.030729	0.4007	-0.040387	-0.27092	0.01114	-1.4518	0.26418	-0.13747	-0.12107	-0.29646	0.35598	0.55535	0.11806	-0.17695	-0.21076	0.26822	-0.29767	0.32289	-0.71597	-1.2257	-0.053921	-0.54958	-0.34496	-0.1399	-0.057144	0.085424
-1.347	-0.46956	-2.5676	1.1488	0.16715	0.9292	1.1386	0.89762	-0.21954	0.70322	0.84075	-0.096574	1.071	1.3744	-0.083249	-0.035883	0.18482	0.43015	0.38306	-2.5064	-0.91901	-0.44123	-0.16081	-1.3442	0.49554	-0.0063846	0.3436	0.25826	-0.17445	-0.34992	-1.1234	0.65207	1.1697	-0.25442	-0.31481	-0.108	-0.0055707	0.092384	-0.0070977	-0.16387	-0.97784	0.2551	-0.20493	0.27775	-0.966	0.13796	-0.37504	-0.37016	0.074114	-0.046708
-0.3779	0.28413	-2.9776	0.53515	-0.97183	0.63758	0.97672	0.7942	-0.94729	1.538	-0.72506	-0.67215	0.88274	0.98403	-0.58217	-0.83752	0.97579	0.85528	-0.50241	-1.7823	-0.29132	0.43298	0.36443	-1.3384	0.83535	-0.74841	-0.35354	0.64509	-0.21472	0.6387	0.037499	-0.19585	-0.41987	-0.43911	-1.1139	0.90314	-0.54015	0.36038	-0.64682	0.87308	0.334	0.38281	-0.050596	-0.41867	-0.40568	-0.97697	-0.2313	-0.77397	-1.4622	0.33468
-7.225	0.35323	-1.457	-1.3078	1.3032	-0.70782	-0.16029	-0.42099	-0.0080073	0.12557	-0.045177	0.65396	-0.048846	-0.00060731	0.39538	-0.66223	-0.011442	-0.10313	0.46382	-0.93421	0.074406	0.035101	-0.40154	0.038274	0.5615	-0.30651	0.23412	-0.061376	0.30528	-0.46927	-0.3949	0.30686	0.0069109	-0.067116	-0.06024	0.037526	-0.074887	0.015463	-0.30016	0.024564	0.28913	-0.26215	-0.22921	0.14636	0.13387	-0.22125	0.52462	0.029659	-0.25203	-0.086351
10.156	-4.7842	3.3391	-0.46757	-1.0604	1.8032	-0.31288	0.054013	0.43105	0.097794	2.3673	0.41089	-1.3229	1.5412	2.4001	1.5554	-2.4274	1.6307	-1.1729	-0.88147	2.6203	2.7775	-1.2295	-1.8084	-2.1693	0.79493	0.083657	-0.78723	-1.9359	0.50296	1.5859	1.1027	0.45639	0.99897	-1.442	-0.043805	2.8283	1.3887	1.9214	-0.86897	-0.8131	-1.6951	0.37839	-1.2977	0.85879	0.42882	0.56103	-0.048493	-1.0207	1.866
4.596	-1.6422	1.6213	-2.1738	-0.43646	-0.54145	-0.38572	0.69593	-0.56536	1.9153	1.1025	-1.105	-0.65562	0.66762	1.3054	1.8317	-0.35203	-0.14836	-1.5718	0.97579	0.63355	0.058423	0.15104	-1.6613	0.29904	1.0498	-1.2729	0.49654	-0.6794	0.60777	-1.9906	-0.4365	0.5501	0.63222	1.6692	-1.7879	-0.26046	0.98142	0.47755	0.67379	0.37333	1.0633	-0.22149	0.90459	0.76527	0.77927	0.62308	-0.30442	0.050273	0.87668
5.3643	-0.081961	0.67929	-1.5812	-0.32916	-0.17227	-0.54289	-0.11545	1.3491	2.2382	1.7577	-0.8744	-2.0852	1.9337	0.62967	2.3136	-0.49205	0.5737	-2.0184	-0.49676	1.1607	0.54353	-0.91769	0.10165	1.1989	-0.47763	1.2404	0.22771	-0.62366	2.0964	0.10885	-0.46322	-0.63038	-0.18002	-1.5468	-0.42176	-0.44114	-0.23359	1.9049	1.5372	0.51748	-1.1843	-1.0809	-0.83494	1.1454	0.86841	-0.58027	-0.59127	1.2642	-0.31605
-10.678	1.298	2.5691	2.3971	-1.7932	0.24414	0.77391	0.67106	0.24569	-0.26369	-0.63655	0.39147	0.61418	0.79292	-0.10215	-0.5906	-0.85203	-0.14968	0.43568	0.36691	0.078937	0.64428	-0.91209	0.39519	0.18417	0.88302	-0.26443	-0.16498	0.00274	0.39096	-0.30489	0.68657	-0.46214	0.2683	-0.17949	-0.15609	-0.40808	-0.32213	0.087645	-0.16044	-0.41786	-0.017585	-0.62845	0.15821	-0.12885	0.47988	-0.099158	0.12348	0.030181	0.035149
-10.614	1.1362	2.3525	2.1727	-1.4822	0.18623	0.59945	0.25561	-0.32617	-0.040869	-0.21094	0.071173	0.0557	0.60894	0.055609	-0.16252	-0.63211	0.03299	0.082911	0.35418	-0.13061	0.20674	-0.34971	0.31402	-0.2007	0.60325	-0.42117	0.20966	-0.10847	0.18266	-0.23004	0.6239	-0.31991	0.43067	-0.27303	0.044745	-0.041775	-0.17938	0.021308	-0.10479	-0.20891	-0.01712	-0.20381	0.29528	-0.097362	0.11864	-0.1103	0.13204	0.059817	-0.059499
-10.591	1.1569	2.0873	2.1442	-1.3209	0.11285	0.41764	0.076586	-0.57988	-0.26303	0.010302	-0.24696	-0.26197	0.33686	0.14437	0.27413	-0.14525	-0.12855	0.014532	0.22835	-0.12629	-0.089334	-0.41612	0.22132	-0.19858	0.12837	-0.49184	0.43246	-0.38939	-0.16171	-0.1714	0.22534	-0.13221	0.32936	-0.18191	-0.028273	-0.1999	-0.40128	0.041261	-0.13589	-0.026551	-0.17118	-0.11643	0.1427	0.12933	-0.16365	-0.0047842	0.061656	-0.031719	-0.084875
5.7499	1.9252	-0.63125	-1.1477	-0.38237	-0.34361	-0.46094	-0.46793	0.72056	0.1754	-0.023607	-1.0851	1.3083	1.1007	1.133	1.9183	0.64292	2.6806	-1.6433	0.81389	-1.3783	0.20313	-0.17145	-1.5338	-0.45923	0.18984	0.80334	0.31498	-0.19847	-0.95996	-0.048131	0.9211	0.42157	1.9629	0.65751	0.96789	-0.49121	0.89189	0.50424	0.075136	-1.7008	0.42636	-0.065995	-2.0663	-0.1289	-0.33307	-0.13641	0.18855	0.33668	-0.71674
5.6999	0.49576	-0.52613	1.5524	2.7173	-0.86787	-1.9743	0.9147	-0.85814	-0.63607	0.80728	-0.7103	1.0731	0.51709	0.55606	1.0852	-0.03477	2.516	0.2703	0.91494	-0.70194	-1.8799	-1.8593	-0.22383	-0.62941	-0.26519	-2.3259	0.10251	1.8946	0.16554	3.3669	0.73057	2.0976	0.82168	0.31632	0.49107	-1.1836	0.67477	1.5391	0.44693	0.31822	0.20725	-1.2008	-0.21435	-1.5273	1.2645	-0.87136	0.17985	-1.8258	-1.0098
7.7761	-1.2438	0.74832	2.2313	3.7062	-0.36992	-2.2722	1.1441	-1.8288	0.32321	1.5468	1.068	0.77632	-0.91492	0.40556	1.9473	-2.1545	0.16962	0.31525	1.7135	0.77794	-1.4804	-2.3946	0.28843	-0.89109	-1.75	-1.3016	-0.059411	1.0685	1.0419	1.2164	-0.049362	0.54704	1.1378	0.72911	-0.58954	-1.8514	-0.041254	0.18169	1.2698	0.3071	1.1718	-1.4634	0.70331	-0.64268	0.15234	0.75836	-0.40566	-0.38312	1.1396
-1.7025	-0.7791	1.5515	-1.8456	2.334	-0.89429	-1.1794	0.098823	0.84706	1.6166	-0.75572	0.20847	0.3058	-0.17872	-0.30823	0.74546	-0.1244	-0.31349	-0.12538	0.53763	0.46904	0.0048997	0.16839	-0.76945	-0.21974	-0.090885	0.26946	-0.10078	0.058173	-0.22395	-0.60824	0.71096	-0.29583	-0.16802	-0.053441	0.45135	-0.48404	-0.058924	0.45499	0.016744	-0.58585	-0.11949	0.62915	1.1189	-0.05561	0.072655	0.024396	0.089319	0.45588	0.10966
7.2427	1.8218	-1.0142	-1.2056	-3.7202	-1.0285	1.0082	0.1647	0.81234	-0.26359	3.1637	0.58169	-1.4753	-0.93308	-2.8856	0.30438	-0.2218	0.11686	-0.074713	-0.54551	-1.4765	2.6163	1.4164	0.10089	-0.91393	-2.2662	-0.70666	0.87125	-1.1562	-2.0574	0.13176	0.28595	0.8256	-1.2447	0.27236	1.1899	-0.58867	0.91556	0.59702	1.8612	-0.19278	-0.70477	-0.1176	0.68764	0.92054	-0.34265	-0.69012	0.44799	1.3316	0.38715
5.9954	0.77166	-1.5897	-1.0627	-2.0471	0.060301	1.3329	1.149	-0.99468	-0.57496	3.0289	1.2963	0.5573	-0.78332	-1.3751	-0.89081	-0.73997	1.7032	-0.39961	-0.21096	1.9036	-2.5851	0.14117	1.035	0.11128	-0.76976	1.3981	1.1701	-0.21776	-0.6328	-1.3747	0.41305	0.18182	0.55142	-0.68536	1.4804	-0.32526	-0.15932	-0.57094	0.1617	-0.077614	0.97436	-0.81482	-0.48794	-0.20116	-1.2747	-0.24961	0.68693	0.20232	0.64399
8.9771	-1.1079	-2.2973	0.57926	-1.148	-0.45349	-0.074447	3.734	-0.044684	-2.8665	0.8921	-1.5561	0.75955	0.72516	-1.3447	-1.1255	-2.0588	1.6226	-1.3371	-0.23175	3.5934	-1.2509	0.48656	1.1159	-2.0482	-0.82346	0.47335	1.2908	-2.5237	-1.6895	1.0254	-1.3026	0.98182	-0.27041	-1.4357	-0.92003	0.64781	2.0684	2.0033	-0.34523	2.1307	2.5069	-1.0553	-1.1651	-0.66629	-0.78344	0.52426	0.5719	-1.2029	-0.74973
-1.9498	0.38877	0.10318	-1.9614	3.0707	-0.58259	-0.56823	0.52704	1.7494	-0.43926	1.0858	-0.62744	-0.57846	-0.41873	0.34006	-0.29645	0.059507	0.080539	0.93001	0.19787	0.21266	-0.069244	0.59672	-0.61852	-0.50008	-0.078449	0.0024907	-0.34993	0.0061071	0.44597	0.30477	-0.25478	0.060183	-0.038963	-1.1649	0.10459	-0.18513	-0.17717	0.24521	-0.59007	0.60043	0.15248	-0.37851	-0.37003	0.84856	0.84766	0.099042	-0.83408	0.52184	-0.32155
2.7174	2.4583	-1.5155	0.46598	-1.0451	-1.7586	-1.6754	0.38997	-1.2422	0.58778	-0.58738	0.091323	4.0655	1.1201	-0.47905	-1.4137	0.50245	0.34719	-1.6024	-0.3208	-0.52229	0.71221	-0.88889	-0.097765	-0.055951	-3.1257	0.50484	0.6483	0.89804	0.98326	0.53006	-0.53061	0.01184	-0.52336	-0.30315	-0.41951	-0.29958	-0.63913	-0.1943	-0.02489	0.59474	0.71228	-0.37198	-0.90539	0.64806	1.2534	-0.73497	-0.79488	-0.17815	-1.2363
3.2081	0.98216	-1.9555	2.4591	0.037329	-1.3558	-1.4227	0.36257	-0.51909	1.4964	-0.13932	0.28682	1.926	0.40093	-0.64449	-1.2232	-0.0035626	-0.26479	-0.80923	-0.73229	-0.23257	0.50996	-1.0513	0.28894	-0.65435	-2.5485	1.1211	0.9616	-0.54647	1.3536	-0.22626	0.038149	0.10166	-0.46429	0.56764	-0.33727	-1.8386	0.24324	-0.24959	-1.239	-0.52755	0.82583	-0.29348	0.45539	0.90258	0.091995	-0.37862	0.63835	-0.0073584	-0.32063
2.1346	2.3265	-0.65048	0.55692	0.49495	-0.68571	-1.2346	-0.62614	-1.6239	0.39118	1.5249	0.48231	0.63816	-0.70017	-0.67975	0.6001	-0.36105	-1.1433	-0.4182	-0.033428	-0.028384	-0.40057	1.1833	0.12945	-0.79293	0.84406	0.16455	-1.0027	-0.081986	0.69891	-0.088576	-0.46428	0.42452	-0.47415	0.42919	-0.3267	-1.8987	-1.148	-1.6196	-1.2149	-0.89482	-0.6898	0.37854	0.046498	-1.4727	-0.45643	-1.2716	0.86626	0.12797	0.7452
-3.9369	1.2617	-0.39216	0.29718	2.3821	-0.78945	-0.45403	-1.1496	0.17746	1.8367	-0.31668	0.52129	0.32472	-0.17617	0.18491	-0.26711	0.54012	-0.079673	0.58982	-0.071813	0.20577	-0.098085	-0.030654	0.23912	0.37686	0.12307	-0.77745	0.35819	-0.2367	-0.089863	-0.088984	0.084291	0.22212	-0.42582	0.054299	-0.56837	-0.45789	-0.19453	0.79432	-0.37	0.19702	0.070632	-0.024136	0.044634	-0.17583	0.42289	0.25733	0.28998	0.14517	0.59374
13.765	6.4733	-1.8512	1.6751	0.13846	-2.4482	0.4974	-1.3428	1.8476	5.5925	-2.4227	-2.1619	-3.0876	-3.1268	-1.8315	1.1817	-1.4246	-1.996	-4.344	1.857	-1.373	0.34626	-1.278	1.4579	1.914	0.027384	-0.75583	-1.0621	-0.28393	0.61833	-0.1646	0.076378	-1.6428	0.60753	0.54548	2.3332	1.5553	-0.89381	1.3594	-1.0621	-3.0226	0.43273	0.27528	-0.48735	-2.6016	0.95169	0.13558	0.71045	1.5251	1.0686
9.1751	2.774	-0.4364	0.20526	-2.1396	-1.9044	0.092853	-1.4412	0.81336	5.5242	-3.163	-0.67453	-1.7997	-2.3735	-1.5502	-1.029	0.042141	-2.1913	-2.2335	1.5872	-0.35057	0.91086	-1.5643	-0.80794	-0.99684	-0.19232	-2.4394	0.85421	-0.038907	1.8799	0.55506	0.20465	-0.99346	0.73072	-0.27182	-1.352	-1.0221	1.5171	-1.1884	-0.21543	0.14256	0.49042	0.037342	-0.47739	2.0336	0.79579	1.6212	-1.1667	1.4559	-0.49279
5.8163	2.2794	0.46451	-0.097281	1.8985	-1.4081	-0.87943	-1.0324	0.95559	1.3563	-0.95814	0.45568	0.28005	-0.18581	0.014004	-0.14307	0.54624	-0.72757	-2.6781	0.94407	-0.062072	0.054227	-0.41028	-3.1965	-0.23318	-0.071564	-0.17442	1.3715	-1.1392	0.067297	1.8203	0.96374	0.24867	0.056478	-1.4266	-0.94931	-0.099408	1.1862	0.39651	-0.9383	-1.3312	-0.14251	-0.24525	-0.40524	-1.74	0.24497	-0.52112	0.55695	1.9461	0.98026
0.25193	-0.743	-1.6702	0.22917	-1.5775	-1.0653	-2.5517	0.73179	0.64741	-0.61519	-1.967	0.47153	-0.49958	0.68088	0.71824	0.96334	0.32334	-1.5716	0.40875	0.51522	-0.1168	0.99592	0.26504	-0.46184	-0.35591	0.084115	0.28099	1.456	0.070743	-1.2905	1.1208	-1.6043	-1.2236	0.84255	-0.092262	0.34785	0.77413	-0.017448	-1.1006	0.045297	0.016228	0.59247	-0.071733	1.206	-0.47774	0.85931	-0.7092	-0.5254	0.22618	0.42009
1.3968	-2.1292	0.32128	0.054756	-0.24671	0.50433	-2.9404	-0.092145	-0.15551	-0.19943	-2.1633	0.90433	0.046535	0.68934	0.67616	0.18997	0.55511	-1.2406	2.0442	1.079	-0.097196	-0.37851	-0.71672	0.81304	-0.1184	-0.41144	0.15943	1.1067	-0.16955	-0.3812	1.0818	-0.14848	-0.22267	-0.51371	-0.33368	0.30842	0.16141	0.16675	-0.5216	0.38485	-0.42977	-0.1695	-0.62081	0.94836	0.49832	0.35889	-0.33583	0.14832	0.32737	0.47922
0.391	-0.052218	-0.72483	-1.2944	-0.42979	0.22616	-3.6297	1.0492	-0.28444	0.67529	-1.4127	-0.21093	-0.21566	2.0174	-1.1188	0.043896	-0.77082	-0.94272	1.7284	1.0341	-0.5121	0.1177	-0.6389	1.0611	0.16483	0.14989	1.1939	0.99969	-0.85396	1.4119	1.9211	-0.43846	-0.62913	0.39817	0.0042476	0.8229	0.47222	-1.3023	0.43431	-1.014	0.32361	-0.12869	1.2871	0.018601	-1.0399	1.3996	0.095127	0.29227	-0.054527	-0.42802
-4.3766	0.63646	-0.18897	-1.6512	1.1927	-1.1818	-1.0827	-0.77487	0.50305	0.89338	0.30208	-0.19964	0.17089	0.23503	0.070509	0.035927	0.0028946	0.4758	0.33119	-0.20936	-0.40576	0.38499	-0.23902	0.53385	-0.214	0.43817	-0.53928	0.25621	0.2732	-0.33148	0.21542	0.31405	0.24826	-0.096709	-0.26421	-0.21146	-0.23231	0.39885	-0.93518	-0.075013	-0.073224	0.076024	-0.0092187	-0.06996	0.12829	0.088045	-0.21913	0.74503	-0.6342	-0.19974
7.2003	0.11019	-2.1295	1.534	1.3457	1.9768	3.0032	-1.0949	-2.9305	0.046743	0.58819	1.5507	1.0975	-1.5875	0.72113	2.6655	0.16827	0.077459	-0.43909	1.2153	-1.2424	-0.40876	-1.6202	0.31164	1.2565	-1.01	0.43136	0.18948	1.7102	-0.95672	-0.67879	0.95637	-0.25882	-0.29081	-0.8952	0.30478	-0.37979	2.0647	0.27677	0.60372	0.45602	-0.55541	0.74258	-0.14379	-0.11291	-0.90176	-0.34135	0.82294	-0.51652	0.40165
9.18	0.38617	-2.126	2.4549	1.8519	2.0679	1.4192	0.055799	-0.55459	-2.5114	0.96361	-0.011113	0.023467	-2.6352	0.73448	4.179	-1.576	-0.96682	-0.82213	1.0957	-1.1416	-2.4076e-006	0.96679	-1.0749	0.82568	-0.45925	-0.071961	-1.5297	1.8877	-2.0672	-0.94416	-0.71472	-2.4347	-0.63033	-1.2108	-1.993	0.092227	-0.34869	-0.043879	1.5806	2.0537	-0.88747	0.019746	-0.098468	-1.1919	-0.055686	1.7045	0.64046	-0.13522	-0.39198
6.9939	-1.6448	0.055035	-1.9894	1.3457	1.646	2.3491	0.22438	0.43384	-2.136	1.1826	-0.27246	1.8344	-2.9397	3.2507	3.8625	-2.6685	-0.086793	-1.2109	1.4404	-1.8413	0.97928	-0.77732	-0.50375	-0.56546	-0.50666	2.0413	0.74945	-0.31509	0.38824	1.5757	0.82673	0.47385	-0.25074	-0.45375	1.7172	-1.0859	0.69685	-1.1816	0.63569	0.35145	-0.78569	0.35661	0.7115	1.0101	0.80908	-0.20823	-0.1682	-0.60437	0.084932
-5.2553	0.392	-1.817	-1.748	3.2281	-0.67012	0.85373	0.18277	1.0084	-0.5467	-0.16108	-0.81402	-0.51059	0.44825	-0.1384	0.031034	0.051637	-0.23147	-0.11638	-0.65902	0.10831	-0.6227	-0.40944	-0.25518	0.094021	-0.41823	0.076408	0.15611	-0.060944	-0.0053193	-0.74454	0.11176	-0.74399	0.42918	-0.22407	0.56478	-0.345	0.36181	-0.18907	0.2317	-0.2197	-0.18291	-0.034102	0.1014	0.079399	0.38468	0.1284	-0.41408	0.48829	0.36038
1.6034	0.056035	-0.081329	1.2607	3.3745	0.26703	0.85685	-0.033187	0.09685	0.56017	-1.2153	-0.70673	0.42477	-0.76623	1.1181	0.14482	-1.1366	0.55942	-0.91524	-2.1949	-1.0368	0.20781	-0.91434	0.25787	0.45988	0.59622	1.3669	0.70425	0.82141	0.52753	0.073958	0.93549	-0.37688	-0.21061	0.24134	0.71862	0.41786	-1.1244	1.5696	0.28696	-1.1082	0.68749	-0.3578	0.17255	0.022781	0.74163	-0.23615	-0.76765	0.76542	-0.91003
0.56309	-0.65528	0.44507	-0.6604	1.6991	0.79436	-0.01949	-0.061243	-1.0676	-0.77496	-0.84401	-0.1211	0.23343	0.15112	0.02346	0.61014	-0.535	0.3525	0.0061157	-1.1543	-0.70019	0.21994	0.9877	0.23657	0.089782	0.73787	0.25919	0.035317	0.43968	0.60921	0.70466	-0.43217	-1.2015	-0.36077	0.49374	-0.19204	0.18236	-0.31503	0.42226	1.1885	-0.13802	-0.67878	-1.1838	-0.89051	-0.14509	0.24313	-0.26192	0.24769	0.12358	-0.39907
-0.97069	-0.4702	-0.3597	-1.435	1.7539	0.066542	0.55784	1.0052	-1.2558	0.2991	-1.5237	0.073414	-0.27358	-0.92929	-0.053204	0.43192	-0.27529	0.28433	-0.13863	0.72042	-0.41183	0.98721	0.61534	-0.30766	-0.4813	0.49843	-0.12637	-0.37975	-0.18981	1.3591	-0.012009	-0.60853	-0.86967	-0.19454	0.31969	-0.65531	1.2813	0.70112	0.43735	0.64783	-0.73236	-0.04835	-0.59252	-0.55146	-0.22641	-0.46085	-0.22928	-0.16847	0.6369	0.41061
-6.0375	1.0323	-0.87438	-2.3487	1.1979	-0.15716	0.49849	0.11555	0.53796	-0.44209	0.41744	-0.13903	0.021748	-0.0056593	-0.37344	-0.618	0.35584	0.64591	-0.12837	-0.33575	-0.28286	0.14469	0.23483	0.43344	-0.25675	0.40196	0.1571	0.16905	-0.10393	-0.40746	0.30378	-0.31166	-0.041557	-0.20879	-0.064979	-0.23382	-0.32995	0.31843	-0.026429	0.08706	-0.052206	0.43744	-0.043595	0.11488	-0.0056131	0.13127	-0.4627	-0.051926	-0.12664	0.3367
0.41924	-3.5522	0.050092	-0.99304	-2.3053	0.65769	-0.13852	-0.12869	0.77868	0.96163	0.41713	-0.42439	0.98559	-0.27317	-1.085	0.88227	1.0419	-0.81587	-0.021636	0.0072592	1.7655	-1.3245	0.24108	0.8509	0.19127	0.8265	-0.4136	0.17221	0.20135	-0.18231	-0.15145	-0.48883	0.058073	0.70766	0.46929	-0.8547	0.77977	0.022579	-0.8115	-0.33206	-0.42034	-0.028298	0.53555	-0.55131	-0.50926	0.51986	0.014248	-0.36439	0.57007	-0.55415
-1.2172	-0.97379	-1.6648	-1.6734	-2.834	0.10829	-0.41108	-1.5733	0.598	-0.37948	-0.59852	-2.1636	1.1637	-0.56543	0.66231	-0.75346	0.02992	-0.21161	-0.04985	0.3121	-0.50913	-0.78734	-0.28299	0.62071	-0.33621	-0.090246	-0.37733	-1.6847	-1.3097	1.5869	-0.25568	-0.54599	-0.29146	-0.51798	-1.1957	-0.63512	0.0035951	0.042034	0.62051	0.0024542	0.81106	0.045682	0.84174	0.11745	-0.18363	0.27683	-0.12539	0.54158	-0.54588	0.18216
-0.94958	-1.7716	-2.0815	-0.92859	-2.6816	0.11483	-0.17365	-0.76568	0.35908	-0.15202	0.47566	-1.8047	0.98121	-1.9475	0.90273	-1.094	0.99384	0.53787	0.97291	0.22443	-0.61497	-0.84965	-1.2561	-0.66144	-0.95513	0.11209	0.13392	0.081666	0.35517	1.1525	-0.050452	-0.54702	-0.34675	-0.48013	-0.67238	-0.28279	0.05555	0.11404	0.60419	0.46256	0.20422	0.064277	-0.082488	1.0967	-0.38309	-1.0875	0.43145	-0.22105	-0.52606	1.1794
-6.798	0.71534	-1.1533	-1.1791	1.2823	-0.10758	-1.2385	-0.49444	0.15056	0.39787	0.35452	0.44792	0.45157	0.10859	0.038755	-0.026503	-0.25597	0.082129	0.55325	-0.53084	0.034336	0.0928	-0.49386	0.31926	0.11037	0.28755	-0.24199	0.17268	-0.049822	-0.054359	-0.63143	0.72581	-0.31499	0.12077	-0.53012	0.017864	-0.13583	-0.030855	-0.11598	-0.00089828	-0.11023	0.045698	-0.38267	0.14661	0.046363	-0.13559	0.14738	-0.0030326	-0.21956	-0.32035
7.4255	-4.5664	-1.3238	0.73215	-2.2949	1.7253	2.66	2.6672	-0.29345	3.57	-0.94716	-1.3182	-1.5127	1.4707	1.6146	0.45223	0.88251	1.2275	0.5318	0.18145	-0.4527	0.80483	0.77484	-1.5866	0.22832	1.2953	-1.4397	0.74756	1.39	0.89967	-1.9784	-1.8025	-2.047	-1.7848	0.4997	2.2442	-0.98619	-1.4015	-0.62648	-1.0209	-0.1505	-0.40936	-0.19747	0.25832	-1.2606	-0.1609	-0.97206	-0.1403	0.28689	0.51798
7.1635	-2.8521	-1.6354	1.5931	-0.47297	2.5407	3.1602	2.0883	-0.47524	5.0534	1.2657	0.48251	-0.97884	0.23987	2.7102	0.78757	0.057221	-1.6995	1.6564	-0.60055	0.92666	-0.49448	0.14547	2.1097	1.4178	0.22259	0.75552	1.0471	0.58573	-0.21036	-2.2704	-0.66064	-0.92806	1.2216	1.6133	1.8893	0.63543	-0.14698	1.7847	0.14593	0.20801	-0.95133	0.79685	-0.059044	1.2563	0.3297	0.69852	0.36264	0.30796	0.64316
11.199	1.2884	2.5386	-1.294	1.9106	3.4225	1.5856	1.7503	0.89708	1.7622	2.2336	-2.6625	-2.0549	2.1608	1.5072	-0.18011	2.2978	-1.2446	0.24713	-2.9005	-2.5462	0.97811	-0.026004	2.1523	-1.2883	-1.895	-2.4408	-0.65661	0.49736	1.4296	-0.5782	-2.5138	-0.16847	0.51601	-0.3	3.2665	-1.7698	2.5039	-0.80751	-2.4084	0.18105	0.10996	0.4681	0.89835	0.16859	-1.459	-0.31477	0.3945	0.34695	0.72649
4.2782	-1.8794	5.0779	-6.0605	2.7094	-0.78938	2.0262	2.4656	-0.16054	0.19037	-0.089201	-1.3855	-1.0054	1.1011	-0.36621	-0.50328	0.85483	0.12652	-0.43762	0.46686	0.0063172	-0.37257	-0.20513	-1.6789	-0.83348	0.24343	0.0402	-0.49416	0.83146	-0.891	0.28259	0.97536	-1.1098	0.29597	-0.62797	0.67535	0.082954	-0.46521	0.47045	0.017025	1.0669	-0.49536	-0.38038	-1.5812	-0.26759	0.78606	0.18365	0.21876	-1.1414	0.174
2.8822	-2.6314	-0.39025	1.9849	2.5045	-2.4161	-2.0046	2.4052	-3.6787	-1.1781	1.6414	-1.0699	0.59328	0.070847	0.018366	-0.21031	0.32917	0.35014	0.43411	0.091901	2.6213	0.38647	0.2743	0.89223	0.13814	0.91316	0.32093	0.027964	0.10672	0.59681	-0.24443	-0.73354	0.71761	1.444	-0.46147	1.9852	-1.2502	0.38459	1.3858	-1.09	0.37151	0.99077	-0.050384	0.50134	-1.0345	-0.3813	-1.4249	0.49125	0.014114	-0.30924
5.3836	-3.8141	0.25654	1.4605	0.68648	-1.9498	-1.0805	0.92619	-1.2702	-1.0353	0.55027	-0.10703	-1.1564	2.3542	0.65902	-0.34182	1.795	-0.019312	1.2518	1.0186	1.8129	-0.17247	-0.01806	1.409	0.3133	0.38273	0.88127	-0.68692	0.62558	-2.4033	0.67598	0.60715	0.57388	-0.33086	-1.4037	1.0628	0.30397	1.0687	0.68419	-0.12946	-0.59204	0.61075	0.56906	2.7187	0.044636	-0.27901	1.6249	0.17761	-0.087038	0.060414
3.8957	-2.7583	0.20962	1.1497	-0.14491	-2.3746	0.14271	-0.94242	-0.97672	-0.89572	-0.35322	-0.05715	0.32631	1.6534	-0.34497	-0.2753	1.2473	-0.37371	0.37321	0.76431	1.7663	1.6827	-0.78005	0.17071	0.66946	0.46356	-0.019254	-0.59402	-0.50153	-0.98977	1.6034	-0.13802	0.93462	-0.54293	0.13469	1.1418	0.64225	0.81576	0.63592	0.55322	1.0221	0.25838	0.043938	1.2375	0.65096	-1.0429	-0.20599	-0.0023231	-0.15256	1.1721
-6.0227	-0.67231	0.20705	-1.5315	1.3571	-1.241	-0.46566	-0.40911	0.1026	0.27835	-0.27407	0.18442	0.43551	0.22048	0.22979	-0.35454	0.0076049	-0.29778	0.48394	-0.85089	0.26436	-0.18697	-0.15385	-0.36674	0.18789	-0.42372	0.10614	-0.2487	0.28169	-0.30759	-0.39131	0.28575	0.29879	-0.47751	-0.28133	0.27596	-0.31649	0.05619	0.26598	-0.51914	0.71359	0.15816	-0.29725	0.14293	0.096021	-0.36572	0.020769	0.13867	0.35781	-0.33696
1.8567	-1.6906	-3.0607	-0.095694	-0.35725	0.56911	0.80367	0.025023	0.13598	-2.0354	1.2509	-0.47013	0.40549	-2.1298	0.39494	0.77781	0.98098	-0.47492	-0.94592	2.3372	-1.0038	0.68421	-0.66511	0.653	-1.8395	-1.5884	1.7868	0.46923	1.2843	-0.84749	0.030405	0.75976	0.63744	-1.1336	-0.2828	-0.53352	0.050895	-0.60224	0.18794	-0.36389	-0.75381	0.84134	-0.43961	0.79847	-0.39263	-0.5628	-0.094423	0.42548	-0.5652	0.27218
0.42015	-1.7441	-1.6121	0.79068	2.0236	-0.22992	0.99475	-1.6152	0.17985	-1.8763	0.40962	0.31754	1.0931	-1.4894	0.0022985	-0.44006	-0.40534	-0.34587	-0.055893	1.7609	-0.75757	-0.42739	0.22572	0.17263	0.15572	-0.43791	-0.0089717	-0.36553	0.48884	-0.4205	0.071464	-0.72424	-0.056143	0.95227	-0.7973	-0.66186	1.0418	-1.0022	1.0355	-0.55059	-0.33668	-0.077031	-0.55975	-0.55404	-0.37983	0.37808	0.83691	-0.303	-1.0395	0.52029
1.8493	1.0641	-2.2458	0.19925	0.42332	0.34184	0.83987	-0.58016	-0.013605	-2.3157	-0.095838	0.93919	2.5392	1.0872	-0.093883	-0.073821	-0.66483	0.39303	0.036909	1.4061	0.80624	-0.71237	1.1765	1.7885	-0.90354	1.5783	-1.6339	0.78944	0.14906	0.92934	-2.1155	0.51316	-1.063	1.8751	-0.92276	-0.052462	-0.38972	0.97534	-0.98411	-0.88434	-0.41152	-0.96905	-1.8394	0.62672	0.18703	-0.34769	-0.087305	0.62223	0.12669	0.18976
-5.9956	0.69844	-1.9678	-0.94993	1.576	0.25851	0.52425	0.60403	2.429	0.0096192	0.1738	0.64819	1.3933	0.35815	-0.59586	0.16334	-0.16438	0.37346	0.92607	0.91502	0.85239	0.16611	1.1203	0.8857	-0.4619	0.57714	-0.83657	0.32699	0.01035	0.61654	-0.83379	0.74272	-0.28821	0.48418	-0.72853	-0.28706	0.82636	0.42568	-0.64815	0.54109	0.086976	0.36835	0.27564	-0.10475	-0.42889	0.22668	-0.52022	0.46112	0.012648	-0.24327
14.791	3.1136	0.11993	3.0273	1.8743	2.6173	-1.2644	-1.4343	-2.009	-1.8434	-0.46814	-0.65521	-0.11344	1.5881	3.9016	-1.903	2.903	-1.6125	-2.3225	0.093561	-1.1905	-0.84109	0.083542	0.40151	2.7626	0.36576	-2.6441	-0.80664	1.2153	-1.7621	1.9199	1.2965	1.2745	0.43071	-2.349	-0.61445	0.57275	-1.7751	-1.648	-0.45943	0.46612	1.2252	2.1909	0.1337	0.55393	0.14459	-0.75615	1.4213	1.0012	-1.0171
17.212	5.0603	2.6706	1.3329	1.8757	4.7519	-2.6195	-7.9544	-1.4232	-4.8136	0.4524	-3.8258	-0.53073	1.7705	-1.0394	-1.0197	0.37031	-2.1454	-1.881	-0.92218	1.1886	1.4427	2.9011	-0.47115	1.4799	-0.34489	-1.4777	0.084423	-1.0962	-2.0047	0.14894	2.3413	0.31506	1.8742	1.5146	-0.58747	-0.35549	-1.4141	0.60986	-0.41375	1.3717	-0.58593	-1.4857	-0.2153	-1.0587	-0.254	0.42292	-0.54713	-0.41556	0.58821
9.7854	-1.1571	-0.58828	1.9281	1.6166	-1.6515	-0.13989	-1.8371	-1.2895	-4.0404	1.0145	0.80752	-3.4538	2.2586	-1.5627	-0.6534	-0.13716	-0.93723	0.55612	-0.23343	0.49994	-2.0683	0.75122	1.9481	-0.19812	-0.14984	-0.50942	0.14483	1.4718	-1.7586	-2.3972	-0.7716	1.3789	-0.39182	-1.9261	0.69297	-1.381	1.6139	0.53138	0.45772	-2.4318	-0.21938	-0.10097	-0.65873	0.21154	0.81969	-1.9934	-1.7072	0.13138	0.6753
-4.0845	0.3688	-0.86404	-1.6964	3.2113	-2.2141	0.17304	0.54165	0.76323	0.7807	0.64531	-0.86156	-0.73363	-0.12496	-0.45627	-0.13604	0.052925	0.39412	0.39378	-0.52567	0.0093616	-0.030299	-0.7085	-0.026595	0.28478	0.24713	-0.28919	-0.24972	-0.51758	-0.070164	-0.27712	0.42299	0.13336	-0.11289	0.67706	-0.23414	0.054473	0.097457	0.53684	-0.21228	0.45466	0.24345	0.15422	-0.22292	-0.18367	0.62069	-0.080273	0.10743	-0.014835	0.1726
11.98	0.4781	-0.34887	1.1729	-2.2052	2.2718	-2.2056	3.0044	-0.45397	1.8979	1.4987	0.22661	-0.1247	-0.70256	0.065155	0.88956	-3.4575	0.38496	0.45075	0.646	0.35096	-1.8512	-0.60935	-0.13356	0.14595	-2.3885	1.394	-2.4034	-1.7167	-2.8132	-1.9958	1.8325	-0.58066	0.91707	-0.40664	-0.24475	-0.28727	1.6394	0.26095	0.5731	-0.8013	-1.6182	-0.64388	0.64629	0.44616	0.50806	0.33087	-0.24393	0.5671	0.34259
9.2915	-0.11077	-0.82858	0.76023	-1.4209	-1.2518	-0.64344	2.5498	0.6001	1.6228	0.1062	0.98381	-1.2313	1.6733	1.8189	3.2234	-2.2861	0.1436	0.28782	0.5625	-2.1069	-0.93338	1.0507	-1.127	0.31334	-0.88204	-1.9571	-2.7417	-0.88864	-1.112	-0.70782	-1.1729	1.2154	-0.18326	3.457	-0.58805	0.50172	-0.12584	1.2909	0.61837	-0.47498	0.90346	-0.75249	1.0083	0.079899	-0.56533	-0.90661	0.058211	-0.4544	-0.1287
13.058	0.53523	5.1336	-1.9399	-0.79299	4.0328	-1.568	-2.6236	-2.8345	3.0337	0.014628	2.1559	2.779	-1.0573	0.74591	-0.62303	-0.22699	0.16925	1.6537	1.4394	-0.11468	-1.8689	-0.73656	0.20178	-1.7325	-0.77131	-1.3431	-1.2436	0.12467	1.2744	-1.9671	-1.121	1.4487	-3.55	0.91131	1.1562	1.6579	-0.27258	2.1212	0.060545	1.135	-1.1763	-0.4427	0.67719	-0.20692	0.2056	0.73765	-1.4028	-0.67218	-0.85078
-0.28175	-0.22247	1.3419	-1.1214	2.6459	0.87746	-1.1049	-0.58566	0.68138	1.2473	0.16462	1.0017	-0.1408	-0.94471	-0.27217	-0.74776	0.29066	0.86115	1.081	0.58835	0.38044	0.40367	0.69405	-0.58214	-0.014463	-0.02978	0.41238	0.26144	0.1886	0.12508	-0.038497	0.8728	-0.20165	-0.1547	-0.055609	-0.78259	0.3828	0.7321	0.13135	0.062551	0.60232	0.19667	-0.24829	-0.60283	-0.27423	0.71541	-0.54733	0.23663	0.64007	0.04622
[truncated: 7 more columns]
