# Supplementary material for: Emotion recognition based on customized smart bracelet with built-in accelerometer
Source: PeerJ. 2016 Jul 26;4:e2258. doi: 10.7717/peerj.2258 (PMC4974923; doi:10.7717/peerj.2258)
Supplement: Supplemental Information 1 [file peerj-04-2258-s001.zip › rawdata/w=3/hand/anger-neutral-happiness/result.csv]

1	2	3	4	5	6	7	8	9	10	11	12	13	14	15	16	17	18	19	20	21	22	23	24	25	26	27	28	29	30	31	32	33	34	35	36	37	38	39	40	41	42	43	44	45	46	47	48	49	50
-9.7161	1.1072	-1.9731	1.2908	-1.6522	-1.1578	0.25343	-0.58927	-0.28354	-0.42978	-0.73296	0.39699	0.44753	-0.92226	-0.56819	-0.18242	-0.15489	-0.54684	-0.5186	-0.31143	0.61598	0.0503	0.41913	0.90628	0.12376	0.33665	-0.82361	0.95761	0.20975	-0.18395	0.035647	0.0074445	-0.084042	-0.26791	-0.17489	0.39397	0.27191	0.21075	-0.2046	-0.075212	-0.12869	0.016693	0.54857	0.19359	-0.011478	0.083264	0.43978	0.35669	-0.40102	-0.23652
-9.975	1.4674	-1.76	1.9121	-1.4439	-0.66481	0.43716	-0.8909	0.15514	-0.16123	-0.81095	0.36623	0.553	-0.67718	-0.49505	-0.057584	0.03588	-0.14608	-0.4794	0.045079	0.36449	-0.036274	0.3892	1.225	-0.1025	0.43372	-0.98955	0.60186	-0.12978	-0.29022	0.69076	-0.2877	-0.082922	0.040052	-0.014627	0.025491	0.28931	0.30727	-0.23583	-0.29005	0.088175	-0.11617	0.042314	-0.069657	0.07104	0.69373	0.23217	0.23594	0.26688	0.63056
-9.8915	1.3607	-1.9675	1.9096	-1.4524	-0.94199	0.16898	-0.23078	-0.52838	0.35408	-0.17475	-0.087403	0.42901	-0.13376	-0.21729	0.041371	0.7312	-1.011	-0.19009	-0.39889	0.086518	-0.12357	0.17628	0.93575	0.087826	0.015445	-0.85972	0.37823	-0.51476	-0.29111	0.45864	-0.23126	0.16866	-0.13801	-0.10119	-0.17324	0.39132	0.39392	-0.034778	-0.69183	-0.13891	-0.046517	0.13828	-0.074453	-0.035226	0.89532	0.36538	0.14478	0.47601	0.57762
-10.051	1.0745	-1.3126	0.67538	-0.75264	-0.72611	-0.18566	0.024539	-0.50088	-0.0068451	0.060025	-0.15697	0.15303	-0.016959	-0.063025	-0.012758	-0.32155	-0.026841	-0.17496	-0.061474	-0.12596	-0.0079982	-0.016618	0.44395	-0.0072534	0.14552	-0.13527	-0.12569	-0.10093	0.051142	0.42326	0.028052	0.018144	-0.032782	0.067921	0.14045	0.0065164	-0.092044	-0.027287	-0.052695	-0.058893	-0.1901	-0.036457	-0.076692	-0.0057687	0.14257	0.17163	-0.11872	0.067768	0.067633
0.93561	-1.0222	1.0364	1.0088	0.82374	-0.23565	-0.14547	1.171	0.36663	0.25976	-0.98406	-0.39197	-2.1758	1.0681	0.17828	0.14942	-0.44166	0.21537	0.58098	0.68121	0.63741	-2.5416	1.0011	-0.0566	-0.71957	0.10174	0.36686	1.3403	-0.061778	0.63389	-0.36379	-0.14095	0.90509	1.0129	-0.73934	1.1161	-0.42015	0.30256	1.1958	-1.2984	-0.07997	-0.51622	-0.23499	0.57797	0.38583	0.10221	-0.17517	-0.36988	0.18236	1.1829
0.81592	-1.0668	1.1392	1.976	1.2974	-0.72387	-0.48258	0.10713	-0.095259	-0.38283	0.19627	-0.75206	-0.43182	0.51613	-0.090391	1.7973	0.43452	0.38617	0.45951	0.22109	-0.99987	-1.1573	-1.1606	-0.28544	0.95205	-0.88503	-0.92951	-0.42418	0.58484	0.35039	0.52332	0.41267	1.5727	1.4851	0.51187	-0.35022	-0.81925	0.19996	0.8959	-0.56876	-0.43013	0.54162	0.85226	-1.0969	-0.52726	0.096016	0.81173	-0.0087188	0.096521	0.24007
0.31151	-2.1521	0.49903	1.417	-0.066023	0.28765	-0.47812	0.94134	-0.53694	0.090042	0.44382	-0.19565	-0.11657	0.24264	0.57945	0.28743	0.099011	0.16133	-0.085339	-0.58118	-1.1926	-0.97487	-0.4115	-0.80669	-0.23364	0.39829	-0.47182	0.80203	-0.5252	1.1424	-0.55387	0.14697	0.43358	0.87878	0.31519	-0.51571	-0.55352	1.4159	0.22874	-0.29256	0.17092	-0.14467	-0.55852	-0.81722	0.64343	0.83361	-0.40867	-0.3145	0.87256	0.566
-5.7869	-0.64597	0.39198	-1.0291	0.77688	1.0524	-1.0238	1.0857	0.6196	-0.51056	0.098039	-0.61926	-0.38143	-0.52479	0.15994	0.36514	-0.27804	0.36364	0.016022	0.10657	-0.026944	0.43112	-0.61214	0.6678	-0.43938	0.36313	-0.068852	0.0065889	-0.11261	0.075488	0.12409	0.19011	-0.011547	-0.34323	-0.0039047	-0.12322	-0.49838	-0.38095	0.53368	-0.40708	-0.015036	-0.38386	0.14599	0.081708	0.12548	0.052922	-0.26655	0.46158	0.13153	0.0089772
0.70584	-1.8965	0.76085	-1.2513	-0.27151	1.1115	-1.4125	0.50845	-1.3222	0.40943	-1.3051	-0.11193	0.869	0.77446	1.449	0.0061688	0.91519	0.87534	-0.30237	-0.451	-0.36954	0.2461	0.68762	-0.86699	-1.2228	-0.54696	0.0139	0.74307	0.85863	0.18943	0.05148	-0.62898	-0.89424	0.025281	-0.40068	-1.0368	-0.6826	-0.15585	-1.5157	-0.3147	0.62581	-1.2704	-0.012529	0.55022	-0.61072	-1.1425	1.0276	0.61545	-0.1721	0.23091
-0.8505	-1.0646	0.98319	0.15588	2.1742	0.52771	-0.85641	0.76061	-0.75661	-1.4807	0.95619	1.0248	1.3685	-0.85953	-0.25238	-0.74484	1.0341	-0.29485	-0.027476	-0.65573	-0.54102	1.4983	-0.11479	-0.2266	-0.84908	-0.94589	1.0435	-0.54881	0.079951	0.17259	-0.37049	-1.1371	-0.40465	1.3961	0.048791	-0.61088	0.50675	0.0973	-0.55078	0.22505	0.046024	-0.040256	0.96368	0.64606	-0.88302	-1.0217	0.48944	0.13528	0.17334	0.61209
4.1292	0.80119	3.7952	0.4732	-0.21574	0.13178	-0.055246	-0.62318	0.68387	-1.129	-0.22763	-0.25863	1.8295	-4.1217	0.8586	-0.49132	2.1103	-2.8734	1.0392	0.025628	0.63089	1.3404	0.64041	-0.36644	0.81298	1.3775	0.89685	-0.56445	1.21	0.44689	-0.8044	0.27104	-0.51237	-0.9177	0.52498	0.96916	0.51312	-0.377	0.63802	-0.78928	-0.84743	-0.79116	1.5878	-0.29524	-1.1216	-0.49268	0.13673	-0.48712	0.0010686	0.26277
-3.871	0.55648	0.85331	-1.491	1.8297	1.1196	-1.1253	0.9779	0.83657	-0.87263	-0.54593	-0.98868	-0.304	0.0014438	0.86611	0.15947	0.88208	-0.59955	-0.11089	0.035287	0.60439	0.5926	-0.70327	0.80409	0.96298	0.759	-0.13212	0.25555	0.37527	0.82299	-0.46744	0.17442	0.63599	-1.5695	-0.44306	-0.48288	0.21833	0.25441	0.59209	-0.013201	-0.31156	-0.76014	0.26613	-0.29923	-0.091488	-0.076628	-0.51556	-0.40511	-0.20027	0.28149
1.4481	-1.7257	3.3538	0.44601	-3.1495	0.068938	-0.39272	-0.85306	-0.74933	0.6148	1.0251	-1.4231	0.34277	0.17964	1.6097	0.62917	-1.4532	1.4223	1.7993	0.67286	0.50236	-0.47123	1.9292	0.94554	-0.55232	0.4308	-0.33497	-0.96012	0.5774	0.94397	-0.65596	1.4383	0.41374	-0.49151	2.26	-1.3286	0.51207	0.23943	-0.97899	-0.13869	-0.092791	0.90289	0.12861	-0.13651	0.52964	-0.43196	0.19971	-0.2758	-0.32309	-0.73723
-0.51155	-1.2507	2.9706	0.30359	-1.7172	0.040295	-0.24543	0.65335	0.52538	1.1587	1.2668	0.73421	-0.41827	0.87288	0.0016772	0.16414	-0.21756	0.48472	0.63343	1.4761	1.0062	-1.1825	1.3415	-0.014641	-0.87216	0.37245	0.27229	0.13902	-0.03772	0.22383	-0.33209	0.70485	-1.0879	0.13708	1.2019	0.060448	0.46775	0.66335	-0.87396	0.12722	-0.88694	-1.0841	0.24627	-0.48709	-0.47924	0.049456	0.36547	0.082299	-0.00014527	-0.40717
-1.8491	-0.82083	2.6447	-0.21949	-1.6386	-2.4412e-006	-0.7699	0.40013	1.1139	-0.4044	0.27658	-1.6169	0.83998	-0.52525	0.11623	-1.1217	0.082214	-0.21212	1.6039	1.9913	0.79275	-1.4379	0.24394	0.067958	0.33863	0.61633	0.21254	-0.33818	-0.73177	0.60847	0.43178	-0.096173	-0.61451	0.39372	0.52438	-0.25107	-0.56818	-1.254	-0.94113	0.55828	-1.0617	0.19612	0.3052	-0.3133	-0.46025	-0.28822	-0.43325	-0.32729	0.32376	-0.4027
-6.41	0.57023	0.98751	-0.76699	0.6378	0.7215	-0.50635	-0.1058	2.2195	0.43008	0.28491	-0.32842	-0.56568	-0.011172	0.39235	0.030655	0.49891	0.82752	0.12702	0.27541	-0.01406	0.32574	-0.15246	1.5793	-0.57695	1.0788	-0.23971	-0.052038	-0.81653	-0.16045	1.108	-0.080152	0.29012	-0.59678	0.12204	0.27815	-0.30873	0.02085	0.14298	-0.09579	0.1842	-0.50755	-0.065936	0.0035425	0.023496	0.051382	0.27207	-0.16453	0.11935	0.47942
6.9075	5.8414	-1.4616	0.77533	6.1405	4.6428	1.5403	-3.2286	-5.7497	-1.3507	1.688	2.1337	0.43871	1.163	-0.093358	-1.8812	2.1502	-1.1206	1.0452	1.3677	0.038985	-1.1915	1.1118	-0.96501	1.1426	-0.60279	-0.68564	0.18558	-2.1974	-1.6494	-2.9621	-1.0402	1.2503	1.1836	-0.75698	0.39158	1.4014	0.23908	0.86222	-0.33776	-0.90661	0.48355	0.17136	0.17508	1.0692	-0.019408	-0.39325	0.055864	-0.13791	-0.069522
-5.0222	1.5593	-2.1384	-1.2821	4.1504	7.3717	5.9963	-1.5855	-4.013	3.3213	-0.52199	-0.47213	1.4513	-0.75762	-0.3247	-0.49147	-1.0859	-0.25287	-0.55604	1.1847	1.538	0.52238	-1.3101	-0.25826	0.06533	0.2436	1.3423	-0.62284	-1.2622	-0.12181	1.3493	-0.28005	-0.84157	0.59404	-0.52732	-0.81962	-0.84495	-1.1041	-0.37829	-0.56253	-0.67824	0.13209	-0.089086	-0.47894	-0.089354	-0.32419	0.24446	0.019291	0.72223	-0.68531
13.265	5.8619	-1.7468	-2.2587	3.317	1.1707	2.7771	-2.7499	-6.5068	1.9443	0.9227	1.5871	2.9799	0.54112	0.47049	-0.67205	3.8405	-0.66963	-1.3783	0.84686	0.31441	1.44	-0.28741	-0.65718	0.97417	-1.1205	0.19209	2.0341	0.54052	-0.39251	-1.0247	-0.97617	0.69079	-1.905	-0.045754	-0.72952	0.1443	0.35125	0.88213	0.20428	1.0233	-1.3205	-0.57476	0.32175	0.96984	-1.2729	-0.27818	-1.7649	1.2056	-0.40296
1.4698	4.3137	-1.7309	-3.3806	1.5785	2.0606	-0.16378	1.2589	-1.7515	0.062119	0.069282	-0.14231	-0.21339	0.45051	-0.99669	-0.099171	1.1518	-0.47675	-0.20722	0.30234	0.68168	-0.39297	0.071587	0.10723	1.0404	0.30788	-0.2338	-0.709	1.5293	0.69067	-0.26698	-0.031129	0.6166	0.038394	0.23992	0.42004	1.3166	0.90367	-0.42535	0.98354	0.56358	0.92045	0.32426	-0.95533	0.42326	0.60879	-1.0738	-0.30388	0.31152	0.51698
-1.094	-1.7614	0.30774	0.17302	0.71222	1.5115	0.41983	-0.4126	-1.2365	-0.61785	0.67084	-0.78761	0.10086	0.16216	-0.46692	0.30928	-0.56033	-0.18665	0.36445	-0.56726	-0.42321	1.143	-0.62832	0.27534	0.41404	-0.29013	0.10202	0.37231	-0.069675	-0.75251	-0.11276	-0.20855	-0.126	1.077	-0.049572	-1.029	0.35487	-0.60479	0.51241	0.43792	-0.054445	-0.049038	-0.054431	0.20552	0.45445	0.62659	0.44533	-0.22464	-0.55024	-0.154
9.4328	2.9984	4.9751	9.0288	2.6299	1.9784	5.4262	2.0708	1.7596	-1.4476	-2.5822	0.45047	-1.8928	1.0981	1.0556	2.5202	1.2692	-0.26849	2.5475	-1.3639	-0.76418	1.065	-1.4934	-2.3559	0.24489	0.030712	0.14612	0.10778	0.85804	-0.63685	-1.0815	0.19097	-1.606	0.08021	0.37088	-0.076667	0.089984	2.0984	1.1412	1.2734	0.20475	-0.25738	0.59562	0.19867	-0.29329	1.2492	-0.32017	0.88645	-0.5876	-0.56599
10.203	3.3232	4.4169	8.75	3.4944	0.83446	4.6602	1.0558	1.6246	-1.92	-1.4305	-0.65743	-2.3137	0.4483	0.97786	2.1898	1.0799	-0.80677	2.4471	-1.2059	-0.82946	-0.69211	-0.8897	-2.9325	-0.11429	0.97115	0.58228	1.9687	0.44722	-0.0097723	-1.0142	-1.2252	-0.10816	-0.91408	0.77809	-0.096623	-0.2878	-0.14382	-0.76211	-0.25094	0.1937	1.6241	0.44314	-0.65222	1.1644	-0.041826	-0.52673	0.50899	0.38168	-0.26995
-3.1521	0.38001	0.2797	-1.7407	1.2136	1.4016	0.41394	0.074206	0.11182	0.59882	-0.12127	-0.56634	-0.10684	-0.63617	0.5881	-0.1522	0.074652	-0.041874	0.12092	0.13489	0.16703	0.86347	-0.38229	1.7189	-0.086538	0.43241	0.041418	-0.24708	0.20375	-0.10812	0.035404	-0.33227	-0.51641	-0.55427	0.41045	-0.19318	0.20344	0.18699	0.065256	-0.58565	-0.25381	0.031792	0.29464	0.062235	-0.018859	-0.18169	-0.68716	0.60352	-0.17356	0.049172
-9.9231	1.3813	-1.6399	1.945	-1.3463	-0.85461	0.52969	-0.3314	-0.65789	-0.19184	-0.039085	0.54184	-0.27294	0.58721	0.069018	0.10307	0.68444	0.25278	0.45365	-0.17557	-0.37688	-0.16133	0.47918	-0.19223	-0.32592	0.34762	0.023575	0.14103	0.073947	-0.39433	-0.049988	-0.0013061	-0.066596	-0.1292	-0.0046112	-0.061284	0.094484	0.24457	0.33014	-0.091255	0.13023	0.1196	-0.10124	0.14994	0.19212	0.033464	-0.12424	0.22355	0.16157	0.25197
-9.954	1.5372	-1.7261	2.7569	-1.4161	0.0018679	1.008	-0.6354	0.0090365	1.1377	0.8293	0.26615	-0.23714	1.8647	0.53233	-0.51121	1.3868	-0.068941	-0.095499	-1.142	-1.0565	-0.21405	0.21164	-0.11387	-0.48479	-0.5906	0.44301	-0.86388	-0.20506	0.30155	0.072368	-0.68926	0.65426	0.073352	0.077884	-0.82992	0.35751	0.32291	0.057437	-0.51548	-0.099663	-0.28329	-0.75743	-0.26286	-0.12577	0.95423	-0.074481	-0.3239	1.1618	0.88567
-9.9923	1.7022	-1.6697	2.2757	-1.6021	0.075835	1.1627	-1.0085	0.99647	0.43536	-0.89931	0.1687	-0.052119	0.2871	0.56807	-0.29495	1.0806	-0.64551	0.61712	-0.75742	-0.11714	0.030061	-0.22531	0.00987	0.0013418	0.18801	0.11459	-0.0097482	-0.47993	-0.12411	0.14851	0.065493	0.24823	-0.17939	0.0055369	-0.57989	0.27124	0.30925	0.40705	-0.14886	0.12421	0.047363	-0.11237	0.18083	0.16401	0.069983	-0.066171	0.10572	0.30844	0.50068
-10.212	0.76584	-0.78791	1.1128	-0.67198	-0.034653	0.45038	-0.60243	0.76243	0.42464	-0.45606	-0.22883	0.64823	-1.2245	1.5242	0.30152	0.82973	-0.37837	0.46426	-0.71874	1.387	0.47903	-0.66306	0.79225	0.23312	1.8364	0.19285	-0.11325	-0.25111	-0.05955	-0.61676	1.0355	0.81269	-1.695	-0.43824	-0.34198	0.083512	0.19181	0.73804	0.1502	0.36626	-0.12955	0.75198	0.072659	0.29387	-1.016	0.012889	-0.43745	-0.32472	-0.060355
-0.8076	-1.9035	1.2957	-0.58125	-0.46709	-0.18705	-0.53805	-0.017642	-0.19288	0.38258	-0.42633	0.65042	-0.018671	-0.22193	0.49325	-0.082912	-0.40605	0.94567	-0.74668	-0.10247	-0.22298	0.51922	-0.77714	-0.14846	-0.84578	-0.34445	-0.041269	1.3975	0.63118	-0.85462	-0.39244	-0.01313	0.1451	0.01617	-0.69401	0.75033	-0.72028	-0.69167	0.18617	0.39566	0.23693	-0.75713	0.26879	-0.0022882	0.049251	-0.77319	-0.041328	0.7233	0.51507	0.64999
-0.47838	-2.7648	0.56327	-0.63837	0.32074	-0.74782	-0.40538	-0.1038	0.089174	0.30149	-0.19034	1.2042	-0.72141	0.34932	-1.025	-0.86657	-0.27552	0.89134	0.06971	-0.1069	-0.73327	-0.050617	-1.0891	0.37653	-0.50783	0.15689	0.098818	1.0827	0.40897	-0.60142	0.34942	-1.0264	-0.13697	-0.28439	0.033935	-0.48239	-1.2941	-0.37438	0.53499	-0.17937	1.0367	-0.19364	0.68668	0.18086	0.77153	-0.5219	0.73797	-0.37425	0.13382	0.36877
-0.8237	-2.1611	0.88801	-0.87088	0.31312	-0.72562	0.1778	0.22886	-0.4365	-0.25615	0.73102	0.56178	-0.43912	-0.20655	0.15336	-0.81911	0.47333	0.42077	0.16946	0.38611	-0.78998	0.018086	0.18936	0.15409	-0.65006	0.34681	-0.38204	-0.11331	0.16368	-0.45658	-0.38649	-0.47281	-0.1982	-0.92914	0.85076	-0.13259	-0.49061	-0.44501	-1.0127	-0.12589	0.41326	-0.26318	-0.096298	0.77816	0.21218	-0.57762	0.33332	0.059853	0.61469	0.54293
-5.2874	0.44821	0.12643	-1.6255	1.8732	-0.31902	-0.71467	-0.22833	0.55598	0.37526	0.74033	-0.2471	-0.25469	-0.56898	0.067536	0.26806	0.23953	0.41639	-0.13475	1.0137	0.22291	0.13266	-0.05798	0.32439	-0.049618	-0.19653	0.28145	-0.31229	-0.32834	0.18235	0.15054	-0.10602	-0.35846	0.00038459	0.09165	0.48428	-0.34887	0.38838	-0.17557	0.13991	0.10468	-0.084951	0.3611	-0.26497	0.045728	0.28251	0.13179	-0.10046	-0.46892	-0.065379
3.4615	-4.8432	-1.1628	-2.6781	-3.5442	-1.1985	2.5173	-0.59918	0.096825	-0.66868	1.0148	0.045529	-1.3698	-1.3469	-0.62622	-1.7332	-1.0043	1.4335	-0.44238	-2.0109	-1.6808	-0.40984	-2.6356	0.54948	1.299	-1.3308	0.53432	-0.18591	0.23128	-0.81025	-0.667	-1.2122	0.80259	-0.16407	0.30551	-0.14537	0.33769	-0.81857	-1.1241	-0.68765	-0.36451	0.45425	-0.15802	0.12745	1.6432	-0.53851	-0.52472	0.66922	-0.78863	1.194
2.7795	-4.4102	-1.5832	-3.4725	-3.3676	-0.6794	3.9955	1.4424	0.88969	-0.93316	-0.17035	0.032537	-0.19101	-0.97758	-0.80869	-1.0057	0.39252	1.05	-0.58423	-1.5702	-1.9821	0.39857	-0.50125	0.25649	0.78824	-1.7244	1.1907	-0.36516	0.44465	0.21753	-0.77425	-0.48047	-0.22148	-0.17914	-0.60156	1.1822	1.2363	-0.65353	0.19657	0.21323	0.0059045	0.37159	0.31067	1.3655	-0.85762	0.44154	-0.47159	-0.1292	0.26526	0.19329
2.7993	-1.4939	0.46323	-0.59176	-2.005	0.60475	-1.3484	-1.2814	0.024558	-1.0044	-0.32765	-1.3409	-1.4904	-1.7315	0.66019	-0.83275	-0.75163	0.89129	-2.8276	-1.2383	-2.3553	-1.0694	-1.6775	-1.5061	-1.5095	-0.093772	0.12183	0.065709	0.24943	-1.3319	-1.4463	-1.4822	-0.56691	-0.6181	-0.14917	0.88145	-0.016108	-0.24015	0.14996	-0.68149	0.93184	-0.66868	1.1685	0.47289	-0.19087	-0.68055	0.21776	0.66865	0.76544	0.23825
-3.1282	-1.8585	-1.9936	-3.5741	-1.2528	0.89688	-0.27513	2.2334	0.76723	0.57222	-0.63209	0.88342	-0.076494	0.12707	-0.10679	0.08617	0.93939	0.17225	-0.40522	-0.90816	-0.21099	0.070969	-0.08352	0.036434	1.139	-0.63896	-0.57122	-0.39835	0.62028	0.3238	0.1794	0.35152	-0.0002721	0.096874	0.68782	-0.22737	0.10706	-0.011814	-0.3435	-0.20695	0.0042993	0.052674	-0.2698	0.53271	0.67175	0.13032	0.15848	-0.27392	0.12522	-0.13145
5.281	-0.852	-1.3529	-0.50208	0.76327	-0.42119	-0.79411	-0.016019	0.51007	0.36912	0.37647	0.34006	-1.5866	1.2756	-1.4269	0.54266	-1.5843	0.7199	1.1286	-1.4341	-0.29414	0.91373	0.99575	-0.35035	-0.80883	0.004778	-0.94135	-0.75561	-0.55759	0.23366	-1.8047	0.50775	-0.611	-0.8341	-0.88404	-0.90186	1.6116	-0.84202	-0.91931	-0.96505	-0.97493	-0.89335	1.3542	-0.29406	-1.1325	0.15443	0.64639	0.16991	0.63786	0.90651
6.0923	-3.4153	-3.5645	-1.7082	-0.67098	-1.4056	3.9345	0.81801	1.0315	-1.326	2.6959	0.20585	-0.35056	0.10784	-1.6193	1.0478	-1.0236	-0.50272	-0.45586	-1.0058	-2.0843	-0.72727	0.24824	-0.88693	1.0094	1.5658	-1.9667	0.24161	-1.8378	-0.56718	-0.089885	0.48621	0.86131	-0.43508	-0.84146	-1.3228	0.71321	-1.0404	-1.0132	-0.35456	1.284	0.32055	1.074	1.2371	0.11479	0.57973	-1.1749	-0.19294	-0.22223	-1.1139
4.8538	-4.6758	-4.9046	-4.057	-1.5173	-1.5513	3.0371	0.10916	1.2322	-0.56926	2.3357	1.5597	0.010882	0.84272	0.39278	0.42433	-0.070631	-1.3921	-0.13441	0.11099	-2.0172	0.17153	1.126	-0.83839	1.9888	1.5893	-1.9268	0.13978	0.22897	-1.3563	0.60495	-0.097636	0.25462	0.98909	-2.0657	-0.60267	1.1834	-0.33659	-1.1642	-0.72904	0.49817	2.1123	-0.41333	-0.29442	-0.56049	-2.1308	-0.51452	0.11531	1.1692	0.8124
-5.44	-0.86573	-0.44536	-1.2528	0.90878	1.2303	-0.96897	1.0926	0.71082	-1.0627	-0.061812	-0.77132	-0.18707	-0.66214	0.30526	0.21484	0.28319	-0.00040648	-0.08622	-0.61866	0.25436	0.1752	-0.41146	0.0252	-0.39871	0.48917	-0.08732	-0.194	-0.098995	0.19058	0.17903	0.6983	0.22389	-0.21902	0.42047	0.43538	-0.47626	0.034244	-0.13612	-0.22539	-0.32792	-0.49723	0.34505	0.17228	-0.23253	-0.12082	-0.043482	-0.18397	-0.068225	-0.01565
1.1601	-2.1454	1.5861	0.16587	0.34113	-0.5279	1.0401	-0.01866	0.21159	-0.41016	-0.77791	0.3777	-0.25178	0.085802	1.1568	-0.71929	0.33189	0.91676	0.48882	0.53982	0.79987	0.35799	-0.34688	0.61065	-0.026623	0.82268	-0.87705	-0.33254	0.12025	0.97061	0.93109	0.19491	0.91865	1.6971	-0.62152	0.9011	0.23574	-0.87689	0.41909	0.01874	0.62374	-2.015	-0.18917	0.68188	-0.67856	-0.47135	0.72317	0.14795	-0.022802	0.037225
1.1401	-1.4876	1.2224	0.69008	0.24625	-0.44936	0.64826	-0.16604	0.5182	-0.70787	0.72989	-1.0264	-0.92847	-0.92618	0.39728	-0.91104	-1.7248	0.91653	-0.44281	-0.55004	-1.0163	-0.56041	-0.16729	-0.2467	-0.28869	0.69916	-1.1276	0.69986	-0.67704	-0.36094	0.081046	-1.2978	0.41477	0.32389	0.85431	0.38218	-0.74046	-1.0299	0.40813	-0.2037	-0.33109	1.0794	0.6403	-0.26724	-0.49253	0.010663	-0.20557	-0.082985	-0.27842	0.77587
0.59965	-2.2327	1.0609	-0.14685	-0.061216	-0.58879	0.73184	0.22906	-0.01571	-0.2915	0.60441	-0.76324	-0.86803	-0.2636	0.23519	-0.28483	-0.80516	0.21613	-0.55914	1.3146	-0.2584	-0.79093	-0.73199	-0.20497	-0.32139	-1.2778	-0.2497	0.18183	0.36902	-1.1688	0.85808	0.68217	-0.10502	0.59594	1.0713	-0.53049	0.57491	-0.85485	0.37002	-0.018804	0.31526	1.1694	1.8762	0.13345	0.70314	-0.4803	-0.09934	0.096831	0.7589	1.1137
-1.1282	-1.8824	0.77251	-0.68028	-1.2184	0.49044	-0.083653	0.56074	1.2415	-0.664	-0.26904	-0.51053	2.6391	0.61662	-0.95277	1.4296	0.81377	-1.6771	0.31263	0.0010584	-0.37577	-0.56062	-0.74848	0.57801	-0.38635	-0.54971	-1.8974	1.1694	-1.2281	-0.41372	1.3085	0.21337	0.066623	-0.051227	0.21306	-0.26177	-1.1269	0.64464	-0.1094	-0.052676	-1.0335	0.69025	0.5039	-0.6774	0.25529	-0.38253	-0.99536	0.69949	-0.83281	-0.5768
0.29677	-1.7708	1.3827	0.33132	-0.49592	-0.64642	-0.60059	0.43611	1.1027	0.49787	-0.39406	-0.95334	1.6094	-0.35405	-0.76577	-0.072958	0.6908	-1.0702	0.073246	0.34143	0.71704	-0.063956	-1.0894	-0.35446	-0.60402	-1.1427	-0.5266	-1.3037	-0.25937	-0.79564	0.63324	0.17452	-0.93771	-0.77361	-0.82903	-0.30661	0.69066	0.63999	-0.63581	1.1893	0.50703	0.039244	0.53488	-0.7328	-0.27354	0.75405	0.1652	-0.043206	-0.11123	0.65099
-0.454	-0.15015	3.6924	-0.077811	-1.0734	-0.71165	-0.96613	0.69894	-0.049357	-0.42152	0.43036	0.03245	2.3024	0.57971	-0.060513	0.39067	0.38055	0.57509	-0.25024	-0.046332	0.038357	0.16535	-0.39729	-0.46293	-0.36401	0.61477	-0.23929	-0.018023	-0.098329	-0.66081	0.010598	-0.61344	0.50093	0.85	-1.4517	-0.10416	0.29878	-1.5313	0.11174	-0.1198	0.10794	-0.4392	-1.2616	-0.58096	0.57142	0.41571	-0.7548	-1.314	0.15792	-0.38196
-4.92	-0.43037	-0.21834	-2.6498	-0.76605	0.48132	0.074408	1.5927	0.33971	-0.44878	0.20684	0.16292	-0.20612	-0.46884	0.63161	0.60916	0.19507	0.22577	0.25775	-0.34215	0.079992	-0.31924	-0.55177	0.26045	0.53802	0.021128	-0.19009	-0.15168	0.077987	-0.038351	-0.21669	0.66023	-0.49632	0.02233	0.10198	-0.28081	-0.021539	0.013593	-0.29944	0.19047	-0.055741	-0.16212	-0.01189	-0.024342	-0.091677	0.25046	0.16549	-0.4912	0.028775	0.29557
5.7269	-3.0445	-1.5386	-2.9861	1.0936	-2.5446	1.0253	-0.75902	-1.1089	1.1352	-0.026721	1.3246	0.066366	1.2819	0.031576	-0.18023	2.2238	-1.7188	-1.1772	-0.47663	-0.46059	-1.6192	0.88948	-0.096688	-0.13352	0.14443	0.094567	-0.60388	0.34614	0.16846	0.24831	0.13905	-0.47415	0.19191	0.91118	-1.1318	-0.52124	-0.46414	-0.22572	2.6019	1.17	-0.81257	1.7994	0.858	-0.38898	0.11306	-0.35653	0.18095	0.37921	0.84363
4.0177	-1.1035	0.088442	-0.081345	2.1874	-0.82931	-0.989	-0.45186	-0.34881	-0.28036	0.087568	0.27467	-1.9314	0.1397	-0.62036	0.80569	0.42651	-0.32629	-0.84161	-0.79163	1.1957	-0.50819	1.9261	-0.052333	0.56636	-0.35706	0.56344	-1.5769	0.55621	-1.2324	0.44838	0.17151	-0.20535	1.2638	-0.51535	-2.1483	-0.28318	-0.95458	0.16259	0.66648	0.27477	-0.26228	2.2418	0.17296	-0.66072	0.64153	0.023836	-0.26566	0.34471	-0.18016
3.8988	-2.1477	-1.6319	-1.0423	2.1648	-1.2529	1.6122	-0.12777	0.05633	-1.1654	0.32078	-0.60221	-1.1286	-0.92487	-2.0069	0.34593	1.5207	-0.38317	-0.15967	-0.90956	-0.28646	0.18171	-0.75648	0.41335	1.2824	-1.6127	0.46884	-0.57896	0.1639	-0.0072646	1.6572	0.017344	0.68943	0.27317	0.3748	0.33992	-1.1159	1.0018	-0.3582	-0.058925	0.12488	1.3589	1.0546	-0.066892	-1.2406	-1.2618	0.5073	-1.4535	0.38942	-1.0802
-2.793	-0.91975	0.39481	-0.6286	1.5149	-0.79605	-0.29979	-0.6597	1.0794	1.2049	1.4297	-0.13062	0.53905	-0.053918	0.40087	0.62896	0.27426	1.1151	0.31805	-0.39932	0.51211	-0.52628	0.23484	0.14109	-0.91091	0.090113	0.37737	-0.48074	-0.66195	0.14798	0.017333	0.13476	-0.043505	-0.80888	-0.61744	-0.2054	-0.60629	0.55612	-0.1124	0.5009	-0.0024024	-0.043415	-0.038409	0.010841	-0.24212	-0.72542	0.66519	-0.48403	-0.31415	-0.18964
12.491	8.449	0.43581	-1.871	-2.4892	-0.32872	1.7711	2.723	1.9288	-3.0034	2.753	3.877	2.7654	0.6388	0.12415	-1.5527	-0.18842	4.1967	0.95699	-0.34828	-0.60374	-2.6895	-0.14543	0.82634	2.3003	-1.5234	-0.8621	-0.28656	-0.094363	-0.29736	0.54139	-1.341	-1.1243	-2.7804	-0.40744	-0.31475	1.0321	0.04905	-0.79562	0.00074343	0.38054	-0.23696	1.3674	-0.33458	1.3732	0.69228	0.7305	0.31404	-0.56385	0.40265
10.298	10.052	2.2201	0.40628	-0.83663	1.0817	-1.4412	2.5484	1.3144	-4.2298	2.9269	2.7184	3.121	2.0071	0.93628	-1.0426	-1.6016	2.7974	0.59546	-0.10894	0.42027	-1.609	0.13065	0.0053775	1.2187	-0.31527	-0.65231	-0.76909	-0.25934	-1.0334	0.2409	-1.6847	-1.5072	-1.1971	-1.0412	-1.3438	1.1678	0.64105	-0.42509	0.059928	0.3668	-0.19725	1.046	0.50096	0.97479	-0.76951	0.71951	0.52236	-0.17293	0.80157
-3.0838	0.99154	-1.4445	-2.4944	-0.61426	1.9365	2.0301	-0.28982	2.6429	1.2542	0.25323	0.95536	-0.80212	0.1924	-0.11873	-0.091407	1.6896	1.5137	0.53751	0.8667	-0.95608	-0.33773	0.85761	-0.60172	-0.61884	-0.57287	0.10009	-0.26322	-0.38053	0.44435	0.32709	0.35079	-0.6894	0.77242	0.29685	0.57584	-0.35938	0.17023	-0.50458	0.62149	0.31291	0.41766	-0.50509	0.84562	0.27166	-0.10762	-0.18019	0.22837	-0.22324	-0.13557
0.68405	-2.079	0.45919	1.1962	-0.088569	-0.068775	0.037582	1.7629	2.0837	-0.5577	-0.91879	-0.64397	0.81369	0.50429	0.749	-0.40846	-1.8829	1.5256	-0.51145	-0.090341	-0.78599	0.44419	0.060791	0.93553	-0.47419	0.25528	0.063964	-0.33602	0.87397	-0.073756	-0.4671	-0.48767	-0.85862	0.19643	-0.97804	-0.2675	-0.6411	1.5695	-0.22472	-0.093985	0.020472	0.88848	0.86252	-0.057589	-0.19799	-0.1356	-0.49693	0.70762	0.59755	-0.47062
-0.089085	-2.3888	0.55091	0.077595	-0.15376	-1.1531	-0.41931	0.68865	1.0613	-1.1694	0.47697	-0.3263	0.80867	-0.8134	0.65947	-0.85035	-0.8025	1.2475	-0.44748	-0.55918	-1.0675	-0.29434	-0.65573	-1.0489	-0.18626	0.86577	-0.097576	0.17232	0.37093	0.49279	-0.20879	-0.56665	-0.56952	-0.23329	0.35465	-0.86457	-0.88772	-0.72542	0.32624	0.058382	0.11696	0.95218	-0.12336	0.46936	0.70907	-0.042048	-0.1335	-0.68122	-0.27353	-0.36936
1.6446	-3.3653	0.87532	-0.33582	-1.8419	-0.90213	-0.077331	1.2902	0.87224	-0.28744	-0.39877	-0.16372	1.351	-0.53727	0.8037	-1.0971	1.0007	0.37444	-0.062244	-1.3179	1.2223	0.062681	-0.67059	-1.1622	0.98256	0.96019	0.61034	0.51693	-0.074993	1.4586	-0.35359	0.30002	1.5657	0.38454	-0.71277	-0.4697	-1.2715	-0.84938	-0.30124	0.35432	-0.16328	-0.03784	-0.12534	0.092532	-0.13862	1.1273	0.17595	-0.18403	0.018809	-1.1978
-5.9353	-0.285	0.49828	-1.3851	0.41109	1.0606	-1.9877	1.0067	1.2106	-0.43746	-0.070107	-0.11791	-0.50053	-0.082841	0.50974	0.1181	0.47015	-0.3512	-0.30396	-0.28118	0.40185	0.40012	-0.92948	0.45855	0.21224	-0.017896	-0.26593	-0.14691	0.14143	0.04556	-0.37244	0.15179	0.65849	-0.80057	0.17597	-0.43628	-0.096612	0.09371	0.094515	-0.45936	-0.0656	-0.21761	0.51425	-0.47549	0.077705	0.20551	0.519	-0.44953	-0.10602	-0.15992
8.0013	-2.7699	1.5093	1.7493	-3.4471	0.76975	-0.88182	-0.53011	0.29702	-0.73192	-0.33429	-3.8851	0.1023	-0.22849	-0.30477	-1.9353	-0.49774	2.4744	-0.0096993	0.90024	2.4897	1.6712	-0.64884	-1.418	-1.211	-0.13586	0.56147	-2.266	-0.10704	-0.13237	0.15183	1.0842	1.3558	-0.0069005	-1.2204	0.25801	0.41837	0.78558	0.54122	0.32373	-1.1991	-1.1079	-0.44058	0.54754	0.70069	-0.82824	0.066897	-0.3327	0.14096	-0.12771
10.1	-2.2696	0.96296	-0.94041	-4.2208	0.075067	-1.8089	-0.8998	-1.1456	2.9442	0.71889	3.0881	-2.5802	1.6914	-0.59215	0.26156	-2.2133	0.22409	1.47	0.50711	1.1093	3.1797	-0.64676	1.5681	-2.8058	-0.42205	0.71585	0.30468	0.14708	1.4513	-0.73438	2.8599	-1.312	-0.49045	-0.34759	0.73748	1.0589	2.2345	-0.079132	-0.27027	0.90217	-1.3703	-1.5312	-0.87454	0.99365	-0.38702	-0.48965	0.82788	1.5097	0.40864
8.5904	-2.1812	1.3576	-0.63438	-3.0691	-1.358	-0.14007	0.15825	-0.31799	1.4834	1.5397	1.6183	-2.2489	0.67424	-0.34221	-0.42896	-1.6061	-1.7444	0.31253	1.4714	-0.53184	0.59269	-1.104	-0.0068164	-0.24705	1.793	-1.472	-1.8718	0.83557	-0.95164	-0.08213	-1.477	-1.0027	-1.0432	-0.16931	-0.037373	1.7662	-0.41389	1.5819	1.1512	-0.43169	0.34902	-1.1397	-2.0852	0.048656	-0.65966	1.1908	-0.33703	-0.035217	-1.1348
-3.7324	0.947	1.074	-1.9558	0.17673	1.2202	-1.5717	1.3064	0.60102	-0.63807	-0.16689	-0.29162	-0.71641	0.31852	-0.038364	-0.054276	0.46387	-0.52081	-0.58239	0.027033	-0.29961	-0.073268	-0.3407	0.32377	0.055109	-0.81158	-0.06247	0.5967	0.42908	0.4832	-0.093593	-0.22434	0.64777	-0.27117	-0.1291	0.4338	0.10297	-0.45353	0.60998	-0.029299	-0.21291	-0.37938	0.52757	0.29909	0.37369	0.11028	-0.54439	-0.30369	0.45585	-0.32588
-0.50892	-1.2482	2.1433	0.04834	0.33485	-0.70865	-0.54909	-0.28208	-0.33648	-1.0997	0.39758	-0.70156	-2.0406	-0.50718	0.29169	0.21032	-0.65455	-0.15705	-0.2161	0.96004	-0.27516	-0.86043	-0.30039	0.0090653	-0.38319	0.527	-0.59588	1.2434	0.085222	0.37872	0.88254	-0.44944	0.49202	-0.21408	-1.0516	-0.15392	-0.10567	-0.29669	0.64809	-0.48379	0.40124	0.33974	0.29457	-0.13645	0.79055	-0.043282	0.23263	-0.12724	0.50223	0.12515
1.4539	-0.94729	1.16	0.79619	1.0657	-1.676	-0.24743	0.43145	0.23832	-0.18088	1.2157	-0.070629	-1.6837	-1.2187	-0.29516	0.66663	-0.53487	-0.40422	0.091453	1.2145	-0.68653	-1.334	-0.5024	0.019114	-0.32617	0.39913	1.0731	0.74283	-0.36871	0.20261	0.13354	-1.8561	1.7406	-0.85828	0.43158	-1.6479	0.63712	0.57027	0.6215	-1.2828	-0.42792	0.83469	-1.129	-1.1161	0.068282	0.41798	0.33884	-0.83506	1.187	0.45133
0.19584	-0.77498	1.7235	1.2232	0.57195	0.060274	-1.0526	0.40892	-0.17511	-0.097034	1.2337	0.43456	0.60579	-0.51521	0.33981	1.7573	0.17061	-0.51934	0.63593	0.29595	-0.33902	-0.45283	-1.0692	0.18263	-0.7627	-0.052589	0.69192	0.4994	-0.4828	-0.014708	-0.5686	-0.37001	1.7139	1.5567	-0.75938	-0.58717	-0.065816	0.30414	0.42715	-0.55195	0.9277	-0.39015	-1.0989	0.46641	0.41958	1.0931	-0.34201	-0.85772	0.79334	0.72487
-6.5323	-0.19266	0.45465	-1.487	0.84507	0.69311	-0.58438	0.40923	1.0033	0.14875	-0.047314	-0.57806	-0.32993	-0.35895	0.44783	0.075084	-0.19773	-0.022748	0.66638	-0.26066	-0.029136	0.092776	-0.16678	0.19874	-0.26533	0.20998	-0.021457	-0.016989	-0.17032	-0.15534	0.20908	0.26669	-0.17865	-0.30568	0.27101	0.07028	-0.12249	-0.10215	0.090753	-0.096927	-0.16025	-0.25418	0.13927	-0.14376	-0.070175	-0.073437	0.46556	-0.058711	-0.44824	-0.073074
-8.7711	-0.99608	1.4315	-0.7371	0.45048	0.24201	-0.25434	0.096124	1.7809	0.38051	-0.24045	-0.49129	0.066562	-2.0783	1.8051	1.1999	0.70271	0.15748	1.3368	0.15872	1.1185	-0.26272	-0.84806	-0.048096	0.56945	1.2824	0.63865	-0.15692	-1.4152	-0.212	-0.84053	1.2549	0.10199	-0.96981	-0.60557	-0.11264	-0.44351	0.50905	0.79239	0.062013	-0.0063526	0.31206	0.8585	0.6566	0.24613	-1.6658	-0.12227	-0.035857	-0.33537	-0.093623
-8.9263	-0.84002	1.4329	-0.6041	0.6909	0.081215	-0.066472	0.048293	1.5215	-0.24347	-0.026775	0.15814	-0.43069	-1.0902	1.3919	1.017	0.87953	0.67758	1.7109	-0.14378	0.11242	-0.44372	-0.22318	-1.2313	0.16078	0.44231	0.79084	-0.081348	-1.02	-0.39327	-1.15	0.653	-0.26775	-0.32511	-0.41328	-0.080499	-0.12512	0.71696	0.84003	0.32821	0.052313	0.50469	0.28433	0.37266	0.28582	-1.289	-0.33808	0.26518	-0.31539	-0.04124
-8.5507	-0.97978	0.88439	-0.74641	0.32517	0.42768	0.027152	-0.082028	1.8832	0.23259	0.21909	0.063538	-0.23218	-1.2018	0.71949	0.5706	0.36223	0.41863	0.68026	0.50389	0.24948	-0.65201	-0.30526	-0.64877	0.49076	-0.49275	0.36489	-0.22769	-1.2583	0.14472	-0.58756	0.074974	-0.17414	0.33693	-0.20653	0.20075	-0.24277	0.42339	0.044865	0.019528	-0.22481	0.34726	0.057239	0.44538	0.10156	-0.71787	0.066022	0.26297	-0.25971	-0.17781
-9.2517	-0.30029	0.48536	-0.68862	0.42258	0.83756	0.069317	-0.099516	1.5039	0.21414	0.66662	0.2657	-0.51024	-0.57896	0.30833	0.3911	0.30271	1.1726	0.37997	0.9894	-0.043436	-0.50326	0.051979	-0.45695	-0.16571	-0.35997	0.41892	-0.37704	-0.68022	0.23505	-0.31833	0.075981	-0.31428	0.25197	-0.07332	0.38869	-0.38642	0.16841	0.0015813	0.3351	0.0060441	0.16039	-0.048802	0.30231	0.027782	-0.53461	0.098174	0.16977	-0.38588	-0.37822
2.0767	-1.0768	2.1914	-1.4505	-2.1858	1.3322	-0.96918	0.13678	0.21298	0.49451	-0.21459	0.99575	1.7745	0.7057	-0.4884	0.5445	0.21948	-1.0102	-0.32683	0.15142	-0.70189	-0.26525	0.3634	1.5285	-0.7398	1.3041	-0.72766	-0.055022	-1.0227	-0.7252	0.10545	-0.10679	-0.73977	-0.2269	0.29252	-1.1834	-0.0064743	0.71447	-0.25999	1.4458	-0.23509	0.32161	-0.22399	-0.4347	0.20635	-0.26874	-0.58077	-0.44785	-0.32603	0.297
-0.43875	-2.4319	0.919	-0.60664	-0.9102	0.82717	-0.29662	0.2495	0.8318	-1.312	1.2311	-0.32433	1.6318	1.2215	-0.498	0.45606	-0.28446	-0.79483	-0.5498	-0.30803	-0.52226	0.38697	0.54174	-0.99547	-0.54044	0.29481	-0.036968	-0.75466	-0.62538	-0.043487	0.72309	0.48622	-0.3871	0.094153	0.53897	-0.6667	1.3285	-0.96083	-1.3449	-0.59702	-0.15018	0.55147	0.42533	-0.40019	0.18235	-0.25302	-1.1599	-0.15578	-0.45778	-0.31963
7.8534	7.8651	2.9972	-0.98191	-0.55003	2.5226	-0.80776	-1.3483	0.96745	-2.3555	-2.0738	0.00056287	-1.7829	2.806	2.3456	-1.4116	-1.6449	0.7188	-0.45109	0.88246	-1.6358	-1.137	-1.4188	1.2769	1.6141	0.030432	0.93297	-0.54999	-4.1593	-0.10195	-0.91954	1.9728	1.213	-0.2596	1.0968	0.59975	0.93415	-0.66429	-0.17562	-1.0544	-2.0293	-0.40463	0.66705	1.3776	-0.95888	0.42177	0.28616	-0.56775	1.0316	-0.54725
-0.4795	2.4607	-1.402	-2.9896	-0.86241	3.5564	1.0936	3.0588	1.4481	-1.2422	0.55344	-0.5222	-0.64634	1.4011	-1.5014	-1.0086	1.0375	1.5527	0.41002	0.98422	-0.0099345	-0.27073	0.36164	-0.018863	1.5519	0.42408	-0.77933	0.18164	0.86893	1.0694	0.21708	-0.35261	-0.72261	-0.3707	0.42111	0.019655	-0.39836	-0.013636	-0.65208	0.53557	0.98237	0.55392	-0.3252	0.3298	1.0543	0.64551	0.81194	-0.40041	-0.54534	0.17117
1.3412	-1.1138	0.89434	0.20422	0.6286	-1.2256	-0.22448	0.51646	0.83819	-0.52853	-0.26573	-0.52355	-0.52951	0.2958	0.30015	0.48124	-0.75763	-0.63371	-2.0616	0.86588	0.015317	-0.69356	0.066315	-0.65977	-0.31963	-1.0322	-0.53095	1.2439	-0.72431	-1.0189	-0.0065446	-0.24813	-0.52008	0.068874	-0.15641	0.67894	0.18541	0.27886	0.0021081	0.18592	0.32602	0.40318	1.0143	-0.12641	0.53927	-0.89093	-0.91552	-0.41356	0.52149	0.71658
2.4649	-1.1933	-0.55031	-0.86293	0.38805	-2.3049	-0.28993	-0.89136	1.594	-0.43467	0.78847	-0.94137	-0.26064	0.15197	-1.1412	1.2511	-0.75747	0.04264	0.20846	-0.43474	-0.2482	-0.19628	-0.52844	-1.4177	0.61403	0.88314	-0.27528	-0.23291	-0.91313	1.1035	0.53002	0.15032	-0.65501	0.09579	0.013359	0.017585	0.30429	0.54217	-1.793	-0.0052855	-0.74857	0.49199	-0.34608	-0.82786	0.74386	-0.31445	0.12842	1.2585	1.2904	-0.35557
9.4218	4.0613	4.4636	1.2779	-2.7894	1.2094	1.0614	-0.35889	1.9032	-2.7199	-0.21075	2.0776	-4.1842	2.44	-0.26931	-0.01915	2.2318	0.11271	1.6225	-0.76352	-0.10329	-0.58772	-1.7249	-0.80513	0.60683	0.61248	0.78901	2.1234	-2.1664	2.2157	1.2677	-0.03852	-0.43231	-1.1495	-1.3195	0.62346	-0.67362	-0.18866	-1.1159	-0.77804	-0.31107	0.89315	-0.66056	-1.6125	-0.76632	-0.64241	0.86531	-0.79363	0.072984	0.81415
0.2405	0.54082	2.3593	-0.81853	1.6499	-0.54385	-0.18856	-0.60384	0.17025	-1.9266	0.011921	1.1772	-0.37393	0.032006	0.71822	-1.6641	0.20491	-1.2209	-0.66086	-0.043101	0.81172	1.1303	0.31	1.2473	0.40574	0.16973	1.1665	-0.36525	-0.3516	0.16429	0.32436	-0.22507	1.1929	-0.30446	-0.80875	0.33638	0.62762	0.1435	-0.1383	0.54764	-0.6057	-0.1552	0.42308	0.020756	-0.52019	-0.84393	1.0296	0.43185	0.99924	0.0072703
0.57745	0.1266	1.0977	-0.63643	2.1494	-1.7667	0.092854	-1.0288	0.40001	-0.39025	0.95233	0.59487	0.1352	-0.14605	0.44296	-1.9411	-0.97772	-0.51252	0.42658	0.34855	0.43899	0.5919	0.97864	0.8404	-0.084739	-0.62111	0.37787	-0.70384	0.22186	-0.097178	0.00060786	-0.17795	-0.84726	-1.0362	-0.13718	0.18754	0.16621	0.24825	0.52886	0.5148	-0.0022527	-0.019002	-0.24582	-0.075465	-0.82234	-0.6002	-0.37902	0.57158	0.92283	-0.67134
-1.4109	-0.76404	0.308	-1.8302	1.117	-0.64482	0.91336	-0.38422	-0.1957	-0.86258	0.41537	-0.076248	0.081303	-0.31474	0.45969	0.20477	-1.0434	-0.1152	0.05544	0.60622	0.57012	0.021401	1.0486	0.076743	0.56506	-0.08406	0.15266	-0.17039	0.51585	0.86187	-0.52303	0.35974	-0.23838	-0.18445	-0.49359	-0.042881	0.096783	0.75965	0.37563	-0.17397	0.30107	-0.015793	-1.6515	0.41537	0.82969	-1.0611	-0.39727	0.37487	0.3405	0.68196
-7.2428	0.13535	0.29062	-1.2844	1.6847	1.198	-0.2403	0.60718	0.0039048	-0.33395	0.053703	-0.38643	-0.29956	-0.040765	0.22293	0.10296	-0.14137	-0.033636	0.3697	-0.21418	-0.46933	0.1144	-0.36692	-0.34367	0.10713	-0.39389	0.048136	-0.13659	-0.10741	-0.098659	0.13211	-0.35492	-0.32876	0.20833	0.096598	0.010711	0.085306	0.052955	0.23655	0.18062	0.025064	-0.0045363	-0.11361	-0.12588	0.20403	0.052589	-0.046197	0.23535	-0.050144	0.052185
7.2071	-0.13858	2.0974	2.9759	0.5932	-3.0482	-1.6934	-2.178	1.005	0.4684	0.84505	-0.8439	-1.5746	0.11844	0.7847	-0.69343	0.26166	-0.74548	-1.6738	0.38213	-0.71068	0.70414	-1.441	0.11027	1.3564	1.6316	-0.83957	0.14891	-2.3514	0.095632	0.38855	0.43857	-2.5471	-0.36761	-0.20682	0.87638	0.095242	-1.7933	-0.063564	-0.28654	0.030494	-1.0762	-0.97962	-1.7954	-0.34746	0.49637	0.18857	1.1746	-0.52481	0.030801
5.6285	-1.7311	0.030675	2.4873	0.36955	-2.5546	-1.7737	-2.262	1.0231	-0.24797	-0.021695	-2.7393	-0.2015	0.59286	1.2305	0.17966	-0.28083	0.0043255	0.1932	-0.28202	0.84776	0.93246	-0.30813	-0.26082	2.4764	-1.1562	-1.3371	0.23892	-1.7129	0.33315	1.0688	-0.74534	-0.32893	0.35732	1.0259	-0.2795	-2.5158	0.080343	0.33893	1.3955	-0.0052765	1.5575	0.2897	0.20306	-0.2169	-0.097673	1.3428	0.50089	-1.1516	0.35894
4.0711	-0.81405	2.102	3.5847	0.20467	-1.6978	-0.90677	-0.65117	1.0546	0.3551	-0.26549	-2.3433	-0.056107	-0.27825	2.2643	-0.29089	-0.81613	-0.10192	-0.41202	-0.1219	0.17781	0.2474	-0.74261	0.26179	0.5488	-1.0704	-2.2901	0.31988	0.31377	-0.5795	-1.2268	1.023	-0.6661	0.17849	-0.54308	2.2283	-0.29543	0.29844	0.82765	0.62338	0.55939	0.76462	0.27028	0.25051	-0.65272	0.27686	-0.71009	-1.7419	-0.6142	-0.85321
-0.30264	-2.053	0.86737	0.15414	0.02418	0.64543	-0.76193	-0.092707	0.35944	0.78443	-1.3149	0.49157	0.24937	0.088073	-0.19539	-0.1234	-0.77787	1.2168	-0.51517	0.0089283	-0.4526	0.88098	0.96753	-0.5125	-0.81083	-0.45218	-1.1423	-0.33022	0.78641	-0.74316	0.26087	0.27697	-0.003389	0.11117	0.28858	-0.21575	0.5715	-0.18094	-0.3063	-0.73794	0.40818	-0.54934	0.06607	-0.38592	1.3353	-0.61095	0.73687	-0.13732	-0.69956	0.024845
-0.20565	-1.448	1.0398	1.1657	1.9004	0.26343	-0.79892	-0.34972	-0.53688	-0.2379	0.29952	1.189	0.20967	-0.33955	0.67296	0.4954	-0.24038	0.50953	-0.11773	0.17641	-0.9109	0.46564	-0.10143	-0.35342	0.70364	0.0045252	-0.36367	-1.0825	-0.16508	0.78124	0.26688	-0.011435	0.86687	1.5181	0.083281	0.19056	-0.81496	-0.31683	-0.85567	0.56857	0.025174	-0.39898	0.049452	0.15059	0.86136	0.41754	-0.1912	-1.0368	-0.67607	0.53903
-0.046842	-1.2811	1.5322	1.3061	1.1808	0.30451	-1.0383	-0.17457	-0.40735	-0.57384	-0.35169	-0.078374	0.55573	-0.079553	0.69262	1.516	-0.9805	0.26211	-0.43498	-0.11268	-0.44067	1.308	0.52211	-0.2675	0.43074	-0.93959	0.36278	0.23488	0.023141	0.41977	-1.2203	-0.53681	0.91538	1.2149	0.25348	0.018771	0.36262	-0.40055	-0.19491	-0.8105	0.49371	-0.62984	-0.21476	0.56926	0.9646	0.57821	0.93754	-0.66004	-0.77009	0.95222
-6.536	-0.36179	0.12491	-1.5234	1.2038	0.81354	-0.94816	0.88228	0.78193	-0.27231	0.29557	-0.27321	-0.58187	-0.090218	-0.18946	-0.4815	-0.18037	-0.69806	-0.1456	-0.57974	0.1113	0.072969	-0.61681	0.0038873	-0.046258	-0.40384	-0.20566	-0.24114	-0.080905	0.22897	-0.31965	-0.14616	-0.11266	-0.13905	0.16366	0.081128	-0.1292	-0.067238	-0.18082	0.12326	-0.29029	-0.058809	0.26546	0.10192	-0.047029	0.43653	0.39174	0.14894	-0.074484	-0.14066
3.2192	-1.6113	2.6102	0.27564	-2.4201	-0.24788	-1.686	0.40156	-0.36486	-0.22978	1.7643	1.6966	-0.16191	0.14863	0.56225	-0.38155	0.69648	-0.92034	-0.51833	-1.1668	-0.058037	0.67693	-2.0404	0.26544	-0.74497	0.82546	1.0886	-0.7471	-0.51206	-0.99781	-1.3979	-1.6201	0.80308	0.68764	-0.89827	0.5005	-0.35679	-1.1847	-0.27563	-0.78047	-0.25016	-0.36375	0.29964	-0.47048	0.53181	-0.44808	-1.236	1.0366	-1.4497	-0.29715
2.3006	0.019663	3.9656	0.55885	-2.2145	-0.49847	-1.085	0.5028	-0.15491	-0.26886	1.4395	0.0076408	0.010178	-1.2734	-0.18998	0.78615	0.10744	-1.7772	-0.74598	0.31066	-0.61551	0.6756	0.0094351	-0.52867	-0.76752	0.50371	0.53935	-0.69024	0.10366	0.48563	0.45772	-1.2157	-0.22926	0.63745	0.12636	0.54964	0.37761	-0.029069	0.078614	-0.31432	-0.59128	0.49078	0.65463	0.12416	0.24347	-0.38385	-0.79186	0.1377	0.42401	-0.099017
-0.19636	-0.27255	2.1916	-0.70135	0.033179	-0.2487	-1.0055	0.12357	-0.39864	-0.37861	-0.98655	1.0698	-2.0291	-0.50076	0.44609	0.89899	-0.17941	-1.2042	-0.13642	1.2042	-0.17924	-0.6058	1.7364	0.29516	-0.30608	0.31841	-0.062052	-0.85661	-0.69367	1.5895	0.41333	-0.51465	0.79206	-0.36108	-0.028357	0.46163	-1.233	0.36506	-0.43123	0.12756	-0.061929	-0.39578	-0.53493	0.37921	0.094682	-0.22725	-0.41755	0.22251	0.29631	0.62559
2.931	-2.1194	2.7214	1.3562	-3.3223	1.2814	0.82961	-0.056483	-0.54001	-1.3906	-0.39445	-3.6288	-2.2973	-2.1601	0.11467	-1.5488	0.34924	-0.4217	-2.5936	0.25422	-1.2372	-2.0311	-0.71949	-0.052073	-1.3619	-0.33725	0.47366	0.50469	0.34764	-1.7784	0.81421	0.7609	-0.22666	0.065186	-0.90297	-1.018	-0.21237	0.76231	1.1463	-0.066734	0.58028	-0.42735	-0.026761	-0.13054	0.21259	-0.68578	0.10387	0.56512	0.17243	0.014391
5.5651	-5.7667	-0.44656	-0.72334	-5.3928	0.11206	3.6471	0.96693	-1.1494	-0.66963	-0.37442	-4.0966	-1.8659	-1.9832	0.16601	-1.0081	1.6113	-1.0311	-2.8841	0.077945	-2.0288	-0.99633	-1.3644	-1.5868	0.35958	0.53187	-1.2545	-0.13756	-0.20984	-0.62519	0.011085	-0.3634	-0.16343	-0.79015	0.42315	0.88291	-0.61961	0.35779	0.0056021	1.1621	-0.84337	-1.5297	-1.06	0.18874	0.23091	-0.53937	-0.53678	0.81245	-0.72425	0.69966
5.7737	-1.4967	1.6352	-0.735	-4.1438	0.4362	-0.35621	-0.80496	-1.314	0.58299	0.55932	-2.619	-1.6078	-1.7578	0.15646	-0.10326	1.0881	-1.0035	-1.1318	0.30105	-2.3468	0.35476	0.2235	-0.57158	-0.66254	-0.96422	0.37383	0.089511	0.19812	-0.95178	0.70236	-1.2463	-0.013242	-0.64656	-1.0539	1.6338	-0.098764	-0.43727	1.51	-0.56975	1.5894	0.19506	0.33445	-0.49975	1.3526	-0.73187	0.75003	-1.029	0.245	0.78916
-1.5025	-1.2449	-1.6751	-3.4924	-2.0491	0.33051	1.4361	2.2073	0.28629	-0.21163	-0.17677	0.34801	-0.22474	0.24178	-0.37588	0.77104	0.78574	0.73444	-0.17991	0.06693	-0.51922	0.23071	-0.77001	-0.04559	0.68391	0.3117	-0.37645	0.083508	-0.23233	0.276	0.30314	-0.59209	0.71936	0.19358	0.081573	0.34083	-0.13609	-0.52636	0.17565	-0.34085	-0.41452	-0.21343	-0.56493	0.44661	0.56229	0.2359	-0.57543	-0.25741	-0.29324	-0.12185
1.8808	-2.7712	1.125	1.5067	-0.43253	0.15818	1.1088	0.2472	-1.5547	-0.45413	0.96917	-1.6513	-0.26279	-0.27231	-0.87018	-0.67069	-0.62838	1.2443	2.4204	-0.71209	-0.058105	1.5562	0.4477	-0.68132	1.026	-0.86012	0.068179	0.22626	0.1143	1.4249	0.22804	0.43782	0.8309	0.60344	-0.52881	-1.8807	0.61355	-0.10429	-1.2566	0.78031	-0.64226	-1.3432	0.81559	0.44724	-0.24697	0.71618	-0.98197	0.082691	0.29021	1.7392
1.1264	-2.1399	1.4103	0.54067	-1.1564	0.84966	0.70278	-0.095243	-1.7344	-1.1397	0.72107	-2.6084	0.99375	0.021039	-0.69989	-0.12421	-0.82197	2.22	2.5054	-1.2992	0.37069	1.7081	1.8042	0.40623	-0.94385	-1.1816	0.12312	1.1477	0.0208	1.7295	-1.0089	0.17633	-0.30283	0.044154	0.44626	-0.1954	-1.0441	-1.3959	-0.49581	-0.56234	0.35992	0.87375	0.95307	0.034572	-0.92593	-0.67015	-0.62884	0.75259	0.48203	0.65838
1.3399	-1.8911	1.6568	0.64222	-0.12553	0.18603	1.1588	0.89481	-1.8326	-0.99368	0.63356	-0.6937	-0.17711	-0.48688	-0.15469	-0.53318	-0.052085	0.2907	0.56942	-0.27545	-0.90066	0.27751	-0.18129	0.17068	-0.81081	0.26736	-1.1542	-0.65879	0.62534	-0.19242	-0.60523	-0.27762	0.033588	-0.95972	-1.1397	-0.058166	-1.6112	-0.3124	0.62992	0.44428	-0.090747	-0.85824	0.93611	0.38021	-0.44686	0.081816	-0.38288	0.70878	0.45064	-0.055732
-5.4439	0.20834	0.50595	-1.604	1.3443	0.76069	-0.83748	0.95839	-0.30059	-0.35692	-0.16522	-0.19691	-0.31368	-0.2366	0.29518	0.29669	0.10739	-0.34121	-0.40072	-0.093995	0.23067	0.61644	-0.81302	0.40223	0.25185	0.0021601	0.1403	0.16479	-0.11563	0.16329	-0.2953	-0.26304	0.33392	-0.48732	0.066367	-0.35153	0.033927	0.18482	0.48838	-0.047867	0.097826	-0.11001	0.13532	-0.56899	-0.013622	0.31734	-0.16598	-0.46655	-0.34234	0.16915
-9.8555	1.6006	-2.0141	1.4344	-1.346	-1.3201	0.019885	-0.56683	-0.91387	-0.9104	-0.44499	0.79345	0.089954	-0.52093	-0.80375	0.38964	-0.12182	0.0066806	-0.0094484	0.58232	0.19791	-0.32035	0.068779	-0.46015	0.16519	-0.56107	-0.3578	0.43095	0.17891	-0.19928	-0.095087	-0.43667	-0.060029	0.5528	-0.057215	0.087253	0.2611	0.37169	-0.058524	-0.036035	0.080051	0.27103	-0.22996	-0.2081	-0.024906	0.56021	-0.17449	0.21731	-0.013426	0.23194
-9.9229	1.6677	-1.8734	1.5538	-1.4782	-0.98741	0.33713	-0.6162	-0.40689	-1.0629	-0.90563	0.8281	-0.023288	-0.40759	-0.89986	0.21568	-0.035407	0.132	0.2659	0.3244	-0.092434	-0.28579	0.31844	-0.33704	-0.051929	-0.31806	-0.56827	0.79109	0.16559	-0.4814	0.19901	-0.35834	-0.31897	0.66072	0.1198	0.15223	0.20692	0.34714	-0.13175	0.11088	0.092839	0.28907	-0.22976	-0.035184	0.084465	0.28431	-0.087722	0.42556	-0.26132	0.12633
-10.056	1.6878	-1.5135	1.1313	-1.0774	-0.69982	0.37521	-0.34167	-0.27175	-0.38754	-0.45713	0.23308	-0.51534	0.60101	-0.10404	0.068726	0.14671	0.070135	0.65743	0.12685	-0.67843	-0.1453	-0.0097401	-0.94043	-0.045364	-0.40099	0.41249	-0.12052	-0.098796	-0.20187	0.041626	0.0045416	-0.30304	0.38784	0.20702	-0.048491	0.089208	0.039479	0.21113	0.28705	0.034353	0.25811	-0.31359	0.016826	0.14496	-0.1147	-0.32454	0.19685	-0.047761	-0.062437
8.7754	-4.5707	-2.159	-0.1528	-1.6021	-2.2727	4.8863	-0.32047	1.7747	0.0018408	0.041127	-0.35259	-0.55798	-1.4216	-1.6997	-0.10955	0.4716	1.5307	-0.37528	0.36797	0.67195	0.15439	1.8488	0.76654	2.157	-0.7514	0.4373	-0.69194	-0.01654	2.4651	-1.5697	-0.93239	-1.2044	-0.79442	-0.29352	2.2386	0.26337	0.12589	0.46087	1.7818	-2.1631	-0.8542	-0.84341	-0.075513	-1.3568	1.3526	0.45924	0.65428	0.73877	-0.47167
11.265	-2.4122	-0.68329	-0.39878	-2.7944	-2.8274	3.5768	-0.72017	0.46186	0.31121	1.9156	0.43189	1.667	-2.6685	1.1276	0.84175	3.1386	-1.0564	-0.6047	2.1676	-0.11736	-2.5444	0.81825	1.231	3.1559	-0.22959	0.44102	0.61921	2.2382	1.0637	-0.26189	-2.0651	-0.44698	1.1411	0.96213	1.0207	0.30112	0.98142	-0.1085	-0.050047	-2.0315	0.6469	-2.3047	-1.7046	-0.061465	-1.0298	-0.63951	-0.75255	-0.72077	-0.061478
8.4329	2.2454	1.9339	0.53791	1.6829	-3.6669	-1.9086	-4.1016	-0.42625	0.045609	1.5842	0.04359	0.77418	-2.2024	-0.7049	0.83907	2.8323	-0.46459	-0.39007	0.3204	0.22968	1.2076	-1.9615	0.25635	0.39921	0.15347	0.23548	-0.74552	-1.0244	0.37752	-0.11154	0.096067	-1.6118	0.81827	0.37601	-1.4223	1.4516	0.42629	1.1173	0.37346	1.3152	-0.36535	-1.3142	0.64645	-0.59228	1.215	0.12416	-2.0614	-0.49563	-0.95405
-5.6325	0.62513	0.56523	-1.2822	1.2039	1.3122	-1.0595	1.0243	0.015557	-0.91699	0.57413	-0.11485	-0.59929	0.061201	0.056066	0.24547	0.12418	-0.36402	-0.14314	0.39693	0.11666	-0.13037	-0.79618	-0.13935	0.5223	-0.85295	-0.17065	-0.56167	0.256	0.67947	-0.53922	-0.43091	0.91139	0.016256	-0.22735	-0.037474	0.49444	0.39529	0.16651	-0.088003	-0.19963	-0.1189	-0.12147	-0.48477	-0.27068	0.76093	-0.38282	-0.0020293	0.69601	0.52202
0.8049	-1.0144	3.1148	1.7983	1.2123	-0.20535	0.12338	1.282	-0.15462	-1.2717	0.92896	-0.52729	0.45072	0.90044	-0.31073	-0.1684	0.48657	-1.5273	-0.31069	0.89596	0.55457	-0.38116	1.6093	0.51197	-0.99122	-0.39472	2.0031	1.1987	-0.18193	-0.31111	0.89903	-1.5002	-2.1117	-1.5043	0.18647	1.2344	-0.071864	0.67147	-0.43784	-0.22296	0.76883	0.52354	0.30953	0.44146	0.25036	-0.049871	0.32765	0.30641	-0.30448	1.0585
1.0305	-0.5008	3.4491	0.89023	0.94821	-0.808	0.80698	0.28711	-0.43884	-0.61068	1.1661	-0.13886	0.11069	1.1767	0.54389	-0.40205	-0.32285	-1.3675	-0.54154	1.345	0.17272	-1.1788	1.9594	0.15742	-0.82798	-0.22345	-0.0095869	-1.2914	0.65093	-1.2886	0.14653	-0.57787	-0.80619	-0.29795	0.30534	-0.38974	0.060302	1.2553	-0.2669	1.1675	0.54024	-0.59466	-0.36022	-0.081316	0.11668	-0.52075	-0.17318	-0.36375	0.10884	0.68581
2.617	-2.1983	3.6227	3.2824	0.94097	-0.79425	1.8726	2.3317	-0.70635	-0.43319	1.3837	-1.8479	0.48668	1.0828	0.81312	0.25247	-0.11841	0.24597	0.090224	-0.47616	0.75829	-0.04682	1.4701	-0.16874	-0.8917	0.42062	1.9539	1.1387	0.61697	0.94134	0.031471	-0.68167	-0.73824	-1.4183	0.31483	0.28642	-0.36862	0.56988	-0.8459	-0.71007	1.2441	-0.16976	-0.5567	0.080808	0.17265	0.83854	-0.40238	0.17473	0.43975	-0.89012
-5.0479	0.30095	0.84802	-1.1008	1.5574	1.4236	-0.75503	1.5408	0.50281	-0.57835	0.17474	0.27063	-0.32294	-0.076693	-0.14345	0.025597	0.83706	0.081527	-0.61365	0.23643	0.080157	0.93551	-0.72714	0.62423	0.3414	-0.1896	-0.25264	0.18794	0.059669	-0.047271	0.38355	-0.046729	0.37227	-0.66061	0.36969	0.4028	-0.36998	0.21352	0.069383	-0.20865	-0.13501	-0.64081	-0.12314	0.19649	-0.075923	0.36326	0.038342	-0.1001	-0.19194	-0.074751
3.524	-0.45261	-0.21165	1.2563	3.524	-2.3286	-0.58197	-0.91354	0.29837	-0.54332	0.45809	0.76675	2.6331	-1.2352	-0.068234	2.2328	0.61752	0.59163	0.55766	-0.69663	-0.88008	1.9229	-0.49142	0.82896	0.63309	0.034242	0.16602	-0.75834	1.2707	0.9538	-0.72636	-1.1248	-1.3413	-0.2763	0.50897	0.68829	0.10057	-0.07245	0.57547	0.6603	-0.15648	0.46777	0.94432	1.4777	-0.56509	-1.1619	1.1327	1.2245	-0.24144	0.31328
3.489	-1.1671	-0.061024	0.9257	3.8242	-2.4515	-0.91835	-1.5605	0.36552	-0.96441	0.023941	1.1538	1.0594	0.40625	-0.27325	0.27456	-0.67617	-0.030071	1.4294	0.57866	0.18304	0.21196	0.12077	0.7222	1.048	-0.10196	-1.0057	-0.86067	0.48143	0.56985	-0.33458	0.090495	-1.1191	0.091226	-0.20907	0.0028174	0.61147	0.018629	-0.04183	-0.18645	0.35272	0.074764	-0.20636	-0.077131	-0.23009	-0.17026	0.15143	0.84762	-0.072994	-0.58928
1.5385	-0.84651	0.51982	-0.29832	1.7803	-1.2486	-0.11475	-0.84788	0.54214	-0.35532	-0.23665	-0.28501	-1.2585	-0.51184	0.20773	0.4081	-1.2922	-0.2141	-0.36284	-0.076086	0.52086	0.35112	1.0097	-0.41567	0.88809	-0.10653	-0.44532	-0.64084	0.46023	-0.46213	0.066649	-0.46832	-0.24521	0.51687	-0.77268	0.30794	0.78284	-0.079727	0.46679	-0.19696	0.43438	-0.65679	0.21661	-0.73646	-0.35213	0.05698	0.37813	-0.58444	0.62045	-0.054985
-4.4705	0.61969	-0.21154	-1.2818	3.2023	-0.72281	-1.5302	-0.52405	0.54153	0.14661	0.24324	-0.73828	-0.25628	-0.28464	0.38513	-0.26766	-0.092545	-0.010554	0.084443	0.64467	-0.26218	-0.012582	-0.47493	-0.085201	-0.32456	0.11606	-0.18321	-0.0028395	-0.18039	0.17408	-0.076729	-0.091037	-0.024049	-0.40631	0.15368	0.11747	0.13644	0.23568	0.35991	-0.098119	0.15538	0.16089	0.50865	-0.14653	0.074562	-0.21411	-0.10883	0.14256	-0.25454	0.052578
3.0008	-2.2949	1.3226	-2.1657	-3.6636	-0.10306	0.63118	1.3623	0.93083	-0.44183	-1.0421	1.1031	1.032	0.30222	-0.79572	0.49107	-1.1304	-1.2092	-0.8242	-1.2504	0.47749	0.51013	-1.0978	-0.21141	0.31905	-0.29643	0.93754	-0.014085	-0.61959	2.1538	0.087539	-0.75281	-0.32571	0.41201	0.20412	0.47303	-0.45846	0.11964	0.55028	0.47611	-0.79446	-0.080434	-1.1841	-0.46074	0.10606	0.097252	-0.16007	0.048495	-0.16804	-0.55178
4.8152	-1.7085	1.6859	-1.5828	-3.7306	0.88754	-0.33286	0.92746	0.66345	-0.48059	-0.90033	1.3651	1.7202	1.6883	-0.19827	1.1732	-0.78399	-0.93005	-1.4074	-1.4749	-0.056462	-0.77565	-1.5956	0.059127	-1.0364	-1.5574	0.33038	-1.1191	0.53583	1.2489	-0.65815	0.724	-0.73046	-0.89867	0.45218	-0.24456	-1.3733	-0.62146	-0.0052458	-0.01572	-0.43102	0.37463	0.13856	-0.80998	0.44474	0.57515	0.57907	-0.83078	0.055536	-0.69966
3.7999	-1.215	0.41588	-1.5208	-3.7396	1.9353	-1.4857	1.0407	1.5759	-1.06	0.050496	0.89404	2.9941	1.2223	-0.4695	2.5776	-1.0045	-0.31204	-0.62485	-2.5597	-0.95657	-0.44359	-0.50851	-0.86693	-0.10659	-0.56665	-0.02413	-0.49908	-1.2737	1.8538	0.90809	-0.0015312	-1.3598	0.76277	-0.84576	0.25303	-0.27969	1.1023	-0.032135	-2.4069	0.93804	-0.48091	0.2464	-0.039406	-1.5787	-1.4682	-1.1967	-1.1951	0.0547	-0.66733
2.3562	-1.1633	3.1909	0.21866	-0.62427	0.52434	-1.6525	0.77033	-3.0394	0.75818	-2.9671	0.066127	-0.93552	-0.45917	0.48799	1.3318	2.8865	-0.45326	-2.8084	0.64331	-0.056566	1.7722	0.63867	-1.1037	0.10128	0.35071	-0.70651	-0.73269	-1.818	-0.31865	0.069332	0.71919	-0.21542	-0.91174	-0.2072	0.32925	-0.091779	-1.154	-0.91417	-0.022526	0.47908	-0.22481	-0.97066	0.26239	0.92064	0.34048	0.063793	0.54195	0.91815	-0.42212
2.2577	-1.4382	2.394	0.41768	-1.0853	-0.27391	0.43411	1.8341	-1.435	1.085	-1.1281	-1.3157	0.50316	0.19449	-2.0282	1.2416	1.4971	-0.1682	0.81485	0.71454	0.93727	1.3099	-0.37814	-0.85663	-0.74103	-0.68434	-1.5475	1.0751	0.17075	-2.3567	1.0792	-0.72276	-0.55364	0.16865	-0.15363	0.68737	1.1391	-0.80547	-0.49755	-0.21137	0.18034	0.18906	-0.8507	0.32086	-1.2004	-0.31678	0.22556	-0.40066	-0.18248	-0.8568
1.3081	-1.0228	2.3418	0.2236	-0.18748	-0.073668	0.2162	1.1598	-0.894	0.53111	-0.85218	-0.066098	0.45404	0.46026	-0.57889	-1.206	-0.69004	-0.41963	1.9423	1.8796	-0.32337	1.3859	-0.70579	0.10548	0.23132	-0.31077	-1.2758	0.028141	1.4647	-1.3017	0.28178	0.38368	0.76539	0.62337	0.4167	-0.33064	-0.90139	-0.18709	-0.52138	-1.4731	0.09982	-0.45059	0.5246	-0.63187	-0.32117	-0.51412	0.26345	-0.15782	0.072375	-0.28305
3.7981	-2.4426	0.95877	1.1919	0.66941	0.67758	0.95279	0.045715	0.42002	0.49829	0.17864	0.71949	-1.3489	-0.98295	-0.22505	-2.4094	0.032316	-0.17783	-1.8795	-1.2301	-0.48584	-0.12471	-0.54625	-0.77363	0.33556	0.11169	0.19799	0.035276	1.2626	-0.13967	1.6577	0.36308	0.4005	0.29885	-1.3163	0.39264	-0.2174	-0.68823	-0.23729	0.81191	-0.012511	-0.81039	0.0088562	-0.65462	0.28255	0.41875	0.054933	-0.36574	0.079131	0.99631
5.1987	-1.0534	2.2553	2.1828	-0.16645	1.6142	-0.75591	-0.032374	-0.14589	0.35934	1.3086	1.0289	-0.42236	-1.028	-0.053477	-0.44325	-0.23024	0.071992	-1.3944	-0.59119	-1.4105	-0.23524	0.14735	0.32215	-0.58426	0.39456	0.98869	0.54401	2.2647	-1.9881	1.5766	2.0186	0.29139	0.59623	-1.6103	0.6888	0.86813	-0.82944	0.38887	0.3666	0.33109	0.98049	0.18376	-0.76507	0.027791	0.73695	0.17899	-0.43151	0.051456	-0.29612
4.7429	-2.6283	1.2135	0.05358	-0.74587	0.98334	-1.0228	1.1321	-0.44916	0.93857	-0.2816	1.9195	-0.65197	0.10148	-0.90424	-1.3259	0.23826	-0.85057	1.211	0.88361	1.9694	1.2178	-1.2178	0.32531	1.0359	1.2765	0.13448	-0.056765	0.1635	-0.7562	0.79523	-1.4063	-0.70536	-0.23464	1.3088	1.2037	0.37583	-1.1575	-0.53194	-0.65253	-0.068251	0.64654	0.92586	0.14675	0.99068	-0.43495	0.042894	-0.85143	0.22294	0.49234
6.3273	-2.4759	0.24371	0.70447	-0.38931	0.71661	-1.0357	-2.0181	-0.25702	-1.6995	2.1607	0.42746	-0.75735	1.5332	0.18476	2.224	0.76526	-0.37663	-0.43645	-0.82381	0.43088	1.4566	-1.3329	-0.80855	0.85797	1.8097	-1.4454	0.80038	0.52298	-0.077981	1.374	0.42595	0.17	0.76693	-0.57206	-0.93769	0.37988	-1.1293	-0.53067	0.68918	-1.6755	-0.73365	0.66823	0.26949	0.81849	-0.17066	0.31224	0.044328	-0.99667	-2.1446
5.844	-2.725	-0.80564	0.29229	-1.2894	0.50297	2.2039	1.0135	0.33168	-0.67409	2.8677	0.39257	-3.1264	-0.37841	-0.23577	-0.43582	-1.4374	0.78955	-2.0596	0.030862	-0.2767	0.61611	-2.1268	0.98732	-0.67756	1.4043	1.2601	1.729	0.29445	-0.57353	-1.4039	-0.85244	-0.71911	0.37778	0.019096	-1.2539	-0.84168	-0.19262	0.21551	1.4747	-1.083	-0.67505	1.1099	0.79977	1.5403	-0.11518	-0.75244	-0.34568	0.74552	-0.51153
5.9958	-2.9569	0.071491	0.67079	-1.3414	1.9402	-1.8257	0.64417	0.25559	-0.071967	-0.42171	2.1146	0.27304	1.1051	-1.1222	-0.038685	-0.77314	-0.64412	-1.0332	0.8291	0.46694	-0.19644	-1.2961	-0.48317	-0.082343	1.5144	1.5303	1.8172	-0.29593	0.29632	2.0745	-0.2125	-0.94381	0.46699	0.098138	-1.7411	-0.44408	1.1601	1.9195	-0.67587	-0.098921	-1.0706	-0.20056	1.1115	0.56615	1.2159	-0.45803	1.1402	0.29088	-0.97165
10.708	1.957	-5.0489	-1.6637	4.4498	-2.1468	0.014581	-1.848	1.413	-2.1077	-1.374	-0.95869	0.55574	0.15231	-0.68868	-0.015003	-1.3754	-0.35876	-1.5526	0.07123	-1.5008	3.5935	-0.77619	-0.69303	-0.09186	0.036388	1.0084	-0.64865	0.19447	0.76603	-0.15201	0.0047102	-0.95447	0.60843	0.25019	1.1289	-0.33088	-0.53715	-0.073582	0.41178	0.54182	1.4814	-0.27957	-0.731	0.7487	-1.5681	0.74831	-1.2707	0.044073	1.875
7.8214	0.24607	-1.75	-0.18034	0.63709	2.602	1.1343	0.55699	-0.22148	-2.6756	-2.6552	-0.55879	-0.36531	0.9621	-1.2954	1.1098	-1.95	0.011774	-1.6515	-0.084908	0.67037	1.3389	-1.4928	0.61145	-1.2639	0.4592	2.9409	-1.5004	0.96952	-1.4008	1.6497	0.74819	-0.78609	-0.18002	-0.097194	1.4912	0.0054869	1.0541	-0.29753	-1.4025	0.46258	1.2719	-2.1016	-0.17152	-1.5552	-0.048621	-0.20709	0.21125	-0.59332	0.56901
7.021	-0.24973	-2.8392	-2.2627	0.10389	-0.49248	4.0241	2.3574	1.0175	0.45674	-2.0329	0.42477	-0.56074	-0.16982	-0.29469	1.074	0.45559	-0.98052	-0.46724	0.59553	0.023527	-0.73201	0.29812	-0.74356	-1.5041	1.0903	2.5899	-0.68374	-0.15036	1.3123	0.80096	1.0562	-1.3587	-0.174	-0.19816	-0.083935	0.095201	-0.42713	-0.5596	0.88597	0.88978	-0.3763	0.36279	-1.1806	0.054765	1.8367	-0.47619	-1.0808	0.7004	-0.83036
-3.7355	3.0529	0.11744	-2.2403	1.3353	1.2316	-0.86575	-0.24424	0.49922	1.0016	0.23388	-1.0116	-0.45251	0.13748	-0.040047	-0.054044	-0.4978	-0.79412	0.36255	-0.92475	-1.005	0.57969	0.38511	0.068651	-0.53241	-0.082709	-0.050579	0.48533	0.32029	-0.55522	0.13137	-0.31898	-0.10085	0.72851	0.55319	0.77492	-0.27079	-0.35609	-0.071144	0.22029	-0.42867	-0.41921	-0.099982	0.25118	0.07968	0.26041	0.15589	0.49625	-0.013177	-0.25853
-7.463	0.98917	-0.6877	-1.992	5.0804	5.7301	4.1667	-1.3118	-6.2927	0.71091	-1.1107	-0.31679	1.2396	-0.80432	-0.69895	-0.62514	-1.9051	-0.47061	0.11656	-0.59133	0.83852	0.75978	-0.022539	-1.1617	-0.11957	0.49973	0.65541	0.70722	-0.48198	-1.3527	0.73957	-1.0057	-1.1623	0.92631	-0.41983	-0.16259	0.38341	-0.094211	0.010668	-0.25967	-0.75402	0.28506	-0.16783	-0.98754	0.25615	-0.10381	0.52089	0.5819	0.43629	-0.87549
10.795	7.6489	-3.7849	-4.2278	2.5322	2.4368	2.5887	1.4268	-3.6752	4.5374	0.4631	-2.1823	2.0283	-0.32747	-0.95341	-0.12236	-2.3036	-0.067964	-0.11423	1.7496	0.43775	-0.1834	-2.8	-1.6576	2.5269	1.8287	1.3252	0.41895	-0.69451	1.4663	0.50886	0.87307	1.0363	-0.849	-1.2954	0.4899	-0.73912	1.5394	-2.1508	0.50158	1.009	1.149	0.24052	0.61204	-0.70448	-1.4105	0.62032	-0.56431	-0.50988	1.7653
15.056	5.6139	-1.0672	-3.1339	-1.0148	-1.8802	0.98718	1.0062	-0.54741	3.5784	-3.5699	-3.5373	0.85911	1.9816	0.54563	-0.77244	-0.97273	-0.60999	0.25203	2.9027	0.14932	-2.0397	0.36762	0.23906	1.5989	0.99702	1.1013	-3.4037	0.83307	2.1253	0.53841	-0.41804	-0.85559	1.4687	0.084139	0.30826	-0.39271	-0.24027	0.55588	-2.8659	1.1747	-0.53709	1.5511	1.1521	3.7301	0.046983	-0.22945	0.18058	0.46639	-0.11334
-4.2188	0.99254	1.762	-1.5216	-0.42954	1.605	-1.3323	0.72091	0.11478	-0.67146	0.081943	0.13664	-1.1105	0.44889	-0.2815	0.72971	0.16532	-0.78107	-0.047566	-0.035609	0.5364	0.38103	-0.74852	-0.20892	-0.4821	0.13338	-0.098699	0.22579	0.51035	0.076174	0.77612	0.46038	-0.085702	-0.39858	0.015697	-0.19503	0.62428	-0.50988	0.34854	-0.42427	-0.35061	-0.5786	-0.49262	-0.69999	-0.80027	0.46179	0.21607	0.29415	-0.3214	0.023022
-2.4295	3.7329	0.84303	6.6099	-0.67918	-0.21787	2.9208	-0.699	2.7628	1.2321	-2.1192	0.39485	2.283	-3.6191	3.0481	1.3492	0.92307	-2.0752	0.65693	-2.688	2.4747	0.69239	-1.8212	1.1911	0.76554	0.92717	-0.688	-0.38286	0.55945	0.044085	-1.516	0.64254	2.2428	-1.5911	-0.19258	-1.3813	0.40196	1.0198	0.35606	-0.34087	0.53219	0.089191	0.30578	-0.0083639	0.55273	-0.43453	-0.061527	-0.72042	0.10396	0.68334
7.2618	7.4257	-0.77497	1.5102	-3.9054	-1.6416	0.73221	1.9411	0.33957	0.72576	0.49084	0.36028	1.0209	-2.7319	-0.43913	1.4355	1.2326	-3.0836	-0.87333	-2.415	0.70655	-0.29383	0.42773	1.1501	0.3385	-1.189	-2.1898	2.6121	1.5114	-0.77743	-0.32142	0.1812	-0.50466	0.62951	-0.621	0.075219	-0.057695	0.1482	-1.0718	0.2965	-0.75467	-0.77561	0.79889	0.15363	0.38252	0.18692	1.8949	0.82019	1.2359	-0.38125
15.37	-0.46084	-7.0627	8.7084	3.2584	0.038498	-2.6807	-0.62338	2.4328	0.28945	-1.2542	-0.30724	1.8925	0.46745	-7.5056	-1.2512	2.5085	0.51706	-1.4141	-0.27791	-1.5647	0.07229	1.3051	0.52228	-1.0556	3.9108	-1.2611	-0.0016281	1.1922	0.6864	-3.4181	1.0727	-0.62763	1.6638	0.2261	-0.86952	-0.15496	-0.077499	0.79242	-0.92434	-0.85789	0.61193	-0.88966	-0.21072	1.4243	-1.5619	-0.14287	-0.17534	0.79387	-0.62041
2.064	3.71	-2.8348	2.0597	1.2747	4.5441	-2.6121	0.21568	2.137	0.72382	1.4034	-0.33759	-0.37964	0.45609	-2.8695	-0.0754	0.51266	-0.62938	-0.84037	1.9602	-0.019106	0.65036	0.55595	1.8156	-0.6659	0.28985	-0.74599	0.26233	3.5746	-0.41459	-0.92546	0.5836	0.53706	-0.46345	-0.013573	0.42119	-0.51488	-0.76518	-0.61672	-0.19398	0.53271	-0.47784	-1.315	1.6554	0.65302	-0.6173	-2.1887	1.1574	-1.1487	-0.62452
-9.8631	1.5192	-1.9929	1.6969	-1.4981	-0.63769	0.25335	-0.52948	-0.75969	-0.37941	-0.04494	0.49688	0.01626	0.15617	-0.72657	0.15754	-0.010293	-0.010731	-0.15723	0.58978	-0.12326	-0.29305	0.43985	0.14577	-0.24513	-0.13884	-0.33893	0.27074	-0.14426	-0.12938	0.24103	-0.19064	-0.32387	0.33552	-0.07566	0.18	0.0090447	0.21858	-0.3089	-0.036728	-0.012957	0.20508	-0.0031859	0.065516	-0.0024029	0.29216	0.0059726	0.37209	-0.0687	-0.04449
-9.8108	1.5932	-2.015	1.6399	-1.5195	-0.54831	0.37953	-0.76266	-0.40601	-0.24567	-0.24689	0.61959	0.24416	-0.12725	-0.82616	0.070588	-0.45172	0.21427	-0.49337	1.0206	0.24647	-0.15988	0.10799	0.22913	-0.072789	-0.19144	-0.086501	0.11103	0.07786	0.24032	0.33554	-0.14055	-0.28081	0.49586	-0.11215	0.26678	-0.040429	-0.048927	-0.42034	0.0051442	0.028989	0.073378	-0.041916	0.061421	-0.12499	0.23018	-0.082347	0.098182	-0.1241	0.027563
-9.8727	1.6971	-1.955	1.5127	-1.4557	-0.79801	0.25171	-0.68834	-0.60034	-0.12188	-0.32833	0.22649	0.060004	0.34862	-0.49136	-0.172	-0.69389	0.1574	-0.43464	0.50927	-0.055804	-0.19411	-0.11629	0.020641	-0.052053	-0.099697	0.39266	-0.21381	0.2103	0.3573	0.47979	0.01423	-0.12761	0.40312	0.076938	0.11682	-0.23202	-0.40577	-0.36451	0.1042	-0.052421	-0.1118	-0.16543	0.20644	-0.13016	-0.0032329	-0.14666	-0.14809	-0.00454	0.066527
-10.182	1.2182	-1.289	0.73715	-0.66665	-0.41686	-0.082242	-0.058168	-0.56147	-0.078207	0.16658	-0.05791	-0.0079297	0.12222	-0.26077	0.075847	-0.29856	0.3392	-0.10252	0.45509	-0.19593	-0.12171	0.1245	0.21698	-0.14165	0.029266	-0.036841	-0.10558	-0.1074	0.016636	0.49703	-0.053135	-0.11482	0.18806	0.090878	0.1942	-0.13727	-0.061253	-0.10931	0.038349	-0.023942	-0.10789	-0.16481	-0.08475	-0.032619	0.14669	0.082123	-0.032975	0.054041	0.057381
-9.9136	1.7337	-1.8767	1.4184	-1.4765	-0.94205	0.16328	-0.85606	-0.10174	-0.57827	-0.95202	0.090525	0.13441	-0.094775	-0.51978	-0.14044	-1.0408	-0.15829	-0.26865	0.46522	-0.066631	0.0083838	-0.097606	0.29989	0.18829	-0.045285	-0.011147	0.17445	0.030398	0.12129	0.71876	-0.0020303	-0.23571	0.61001	0.22313	0.14399	0.061248	-0.35333	-0.36814	0.075901	-0.071477	0.013507	-0.098486	0.067594	-0.012103	0.14941	-0.088756	0.016231	-0.062037	0.11336
-9.943	1.6416	-1.7916	1.5142	-1.5285	-0.91416	0.27637	-0.78963	-0.1367	-0.62899	-1.0039	0.29383	0.16772	-0.27162	-0.65769	-0.26897	-0.49328	-0.1137	-0.18619	-0.022064	-0.11942	-0.013819	0.3146	0.40676	0.038602	-0.053586	-0.47106	0.45768	0.11164	-0.32461	0.67735	-0.23834	-0.23258	0.47121	0.14183	0.18873	0.18748	0.0017017	-0.36293	0.065999	0.0042646	0.0041663	-0.16701	0.042672	0.043559	0.42178	0.02436	0.22746	-0.033045	0.31897
-9.9272	1.6096	-1.7819	1.6976	-1.3992	-0.89194	0.50582	-0.66625	-0.15686	-0.46934	-0.6924	0.51118	0.16567	0.032633	-0.47859	-0.19353	-0.44337	0.12989	-0.44599	-0.1027	-0.22076	-0.040623	0.098805	0.21533	-0.092653	-0.13322	-0.1752	0.12551	0.30227	-0.045878	0.50829	-0.35207	-0.025156	0.48097	0.094696	0.01386	0.20524	0.018257	-0.20301	0.027481	0.041411	-0.095155	-0.35295	-0.04996	-0.0062324	0.46935	-0.047399	-0.045092	0.25753	0.48272
-10.068	1.4037	-1.2336	0.91072	-0.84309	-0.2493	0.36683	-0.16095	-0.010321	0.0058931	-0.14594	0.09979	-0.23991	0.46852	-0.11869	-0.064412	0.041357	0.25062	0.20237	0.0066611	-0.70657	-0.15557	0.13881	-0.17918	-0.15464	-0.32701	0.097512	-0.21472	-0.19716	-0.031371	0.48213	-0.23348	-0.18102	0.4088	0.2858	0.049748	0.0090334	-0.011203	0.02698	0.10612	0.026992	-0.071414	-0.43119	-0.049788	0.10043	0.22517	0.021811	0.061683	0.19877	0.16477
-0.53594	0.17251	-2.5895	-2.7283	3.3992	-2.6867	1.4049	-2.2704	2.6939	-0.0733	-1.0174	0.91494	0.86435	-1.3318	-0.23468	-0.11683	-2.6718	1.4072	0.34872	0.36054	-0.77701	0.79093	0.10178	-0.62709	0.021509	0.34891	0.20744	0.023462	0.325	-0.27572	1.115	-0.54163	-1.0868	1.1035	-0.099715	-0.14469	0.50471	0.16014	-0.73063	0.68179	0.19347	-0.24896	-0.10293	-0.63064	-0.085748	0.85988	0.34025	0.78534	0.00021311	0.63151
1.3224	0.84357	-2.9471	-3.6969	3.2778	-3.5524	1.582	-2.4078	1.3157	0.13582	-1.9774	0.15225	1.2549	-2.325	0.44477	-0.10702	-2.7286	1.1933	-0.56435	-0.72451	-0.045412	0.039731	0.12542	-1.7498	0.54407	-0.30196	0.72758	0.93555	1.2628	-1.2871	1.31	-0.73466	0.66282	0.040036	-0.64644	0.021061	-0.80355	-0.12956	-1.5567	0.35016	0.66247	-0.055981	-0.47194	-0.69288	-1.177	0.53204	0.77009	-0.058468	-1.3805	0.76212
0.16604	0.49979	-2.8005	-3.9146	-1.3545	2.0587	2.9477	0.055534	2.435	1.6022	-1.1518	0.84271	-0.96715	0.53544	-0.0061755	-0.76453	2.0075	-1.4915	0.38011	-3.2323	-1.4688	0.64224	-0.17274	-1.6336	0.14119	-1.3663	0.28832	-0.098381	0.60069	0.16605	0.035672	-0.2287	0.049354	-0.089209	0.51468	-0.32151	0.64264	-0.30672	-0.10401	-0.21816	0.1121	0.11023	-0.082192	0.30205	0.087354	0.50405	0.50777	0.7795	-0.60017	-0.87535
9.5064	6.9954	3.1859	-0.38447	0.63332	-0.072043	1.1207	-0.78762	2.2136	-2.9255	-2.3555	3.0111	-1.6982	2.4286	-1.2397	-0.90477	1.6285	2.3035	0.74826	0.60258	1.1694	-0.80571	-0.74971	0.51668	0.87478	-0.59696	0.028487	1.4431	-1.5684	-0.8055	0.32432	0.040558	0.54722	-0.11748	-1.5177	0.85222	0.58296	-0.90855	1.0722	0.40842	-0.75087	-1.045	0.87277	-0.86881	-1.4338	-0.55593	0.28402	0.15353	0.32367	0.40704
10.822	8.1589	7.5425	0.2673	-2.2414	0.34234	2.8197	-4.9891	1.5001	-1.6171	-0.82651	1.324	-2.0416	-0.28155	0.52313	0.83509	2.9834	-0.56509	1.9501	1.3092	0.1736	0.97509	2.0106	-0.77183	0.21393	-1.4296	1.7261	1.0613	-0.42389	-0.96421	0.15803	0.97272	1.3933	0.984	0.03803	0.7015	-0.69561	-1.3887	0.82761	0.71649	1.119	-0.21652	-0.51645	0.62258	0.29973	-0.70952	0.37982	0.35659	0.60069	0.026185
1.965	-0.05088	-1.0754	0.48752	4.5453	-0.087492	-1.0723	-1.847	1.2414	1.7991	1.3695	-1.7729	0.74747	1.3043	0.1055	-1.2502	-0.041277	-1.1262	-0.78127	-1.0551	-1.3085	-0.51085	0.95575	0.91323	-0.34998	0.66466	0.42381	-0.39137	0.17155	0.67283	-0.74856	0.76773	-0.31119	-0.65815	-0.48613	0.29713	-0.1325	0.78169	-0.19285	0.035122	-0.43643	-0.026273	0.099323	0.97417	-0.35888	-1.5326	0.35653	0.84952	-0.15308	-0.11862
-4.338	0.48858	-1.0369	-1.6331	3.778	1.0547	-1.5452	0.025304	0.92524	0.40895	0.002685	-1.5846	-0.11078	0.012308	-0.68611	-0.94732	-0.15313	-1.247	-0.11129	-0.47783	-0.51079	0.34493	0.10967	0.41984	0.0024932	-0.0017105	-0.12316	-0.077286	0.61613	0.42961	-0.31419	-0.23262	0.57444	0.28464	0.22449	0.21002	0.3901	0.30617	0.019459	0.22766	-0.51833	0.1057	0.19685	0.59061	0.02724	-0.11178	-0.25374	-0.0013922	-0.30338	-0.2217
-2.3812	0.537	3.1988	-0.16905	-0.073212	0.083414	0.8394	0.17061	-0.70644	0.26547	0.75014	-0.47353	1.2628	-1.2658	1.4458	0.3164	-0.57342	0.37413	0.81627	-1.2968	0.7189	-0.34625	0.5085	-0.51235	-0.97171	-0.067496	1.0865	-0.389	0.69921	-0.17512	-0.92687	-0.49215	0.82468	0.44299	0.41256	-0.6614	-0.0062718	0.077103	0.13419	0.13127	-0.68638	0.47385	-0.68164	-0.12374	0.43098	-0.42936	0.47269	-0.31248	-0.14597	0.25265
0.12959	-0.57	3.086	0.63263	-0.50811	-0.59315	1.2443	0.68968	-0.83235	-0.15911	2.2288	-1.5112	0.51915	-1.6753	-0.24512	-0.42551	-0.83808	0.16124	1.5893	-0.42022	0.5204	0.73784	1.9407	-0.10933	-1.0815	-0.95714	2.0045	1.1624	0.09911	0.16832	-0.1125	-0.20915	-0.11177	-0.32671	0.72838	-0.36343	0.81413	-0.86815	0.46397	-0.69148	0.57102	0.59515	0.032581	-0.34115	0.53951	0.6896	-0.25134	-0.552	0.43994	0.25537
0.89815	-2.6109	0.83309	-0.4794	0.029345	-0.85452	2.6385	0.92986	-1.1943	-1.3997	1.2488	-1.2934	-0.86533	-0.97274	0.28164	-0.43622	-0.26793	0.44027	0.76253	-0.0066065	-0.40375	2.0222	2.2458	0.74589	0.15136	-1.7623	1.0972	0.39225	-0.93613	1.2242	-0.61537	0.18937	-0.0097032	-0.053402	0.7595	-1.8445	0.4482	-1.0397	-0.12743	0.039726	1.2995	0.28947	0.36705	1.1453	0.63494	0.46091	0.8014	-0.25632	-0.48657	0.8014
-5.5165	-0.329	-0.20194	-2.1571	0.9914	0.91467	-0.12526	1.3895	0.27718	-0.13839	-0.013019	0.34941	-0.80555	-0.16374	0.055986	-0.12496	0.28799	-0.8693	0.0022803	-0.584	-0.044092	0.064054	-0.76671	0.050634	0.36324	-0.5222	0.28742	-0.13496	0.14337	-0.056203	-0.28147	-0.30535	0.090467	0.29164	0.27742	-0.072564	0.19927	-0.21306	0.15583	0.13899	-0.032245	-0.015244	-0.13499	0.34336	0.16931	0.41238	-0.053974	-0.30769	0.16346	-0.044273
4.7949	-1.6576	-1.7288	-0.38852	3.6052	-1.2678	-0.15007	-2.5841	-1.6608	1.6815	-3.8032	-1.5234	0.72103	1.3944	-0.71717	2	0.5872	0.74229	-0.89281	0.20802	-0.27508	-0.88774	-0.86183	-0.8766	0.16176	-0.94979	-0.16523	-0.38442	-0.11544	0.60421	-0.68105	0.30673	0.34902	-0.2819	-0.38438	-1.1085	0.40189	-0.88966	0.61424	0.72218	-0.96786	-0.16797	0.35232	-0.83599	0.04281	1.0953	1.258	1.3172	-0.063899	0.29871
3.8649	-0.36303	-0.66183	0.339	3.1853	-0.35206	-0.013771	-1.0493	-0.29608	1.612	-1.1558	-0.33837	0.16502	1.1899	-1.1001	1.3134	-2.1614	-0.050487	1.0723	-0.040656	0.23806	-0.6857	-1.7369	0.11276	0.19808	-1.0652	0.055897	0.51559	0.95245	0.80729	-0.49198	0.97963	-1.3337	-1.2042	0.11583	0.17955	0.31638	-0.51232	0.69477	-0.91837	-0.44395	0.18119	-0.41413	-0.65013	-1.4275	-0.087268	0.43878	1.0795	0.018735	0.56703
3.1499	-0.057734	0.82212	-1.1588	1.6694	-1.3873	1.669	-1.1037	-2.0804	-0.28268	-0.013384	-0.16335	0.53889	-0.62921	-0.2498	-0.38749	-0.34082	0.27799	-0.25656	-0.4198	-0.62685	-0.88405	0.87896	-0.60623	0.075576	0.26688	0.65289	-1.5534	0.14805	-0.47186	0.20733	0.67897	1.1545	0.96209	0.13502	0.057648	-1.4038	-0.65093	0.0318	0.92915	-0.66481	-0.79915	0.45291	-0.11807	-0.36081	0.41939	0.13986	-0.28757	0.75701	-0.37401
-5.7221	0.24023	0.058854	-1.5419	1.7471	1.2261	-0.13055	1.0153	-0.31811	-0.044289	-0.10652	-0.17242	-0.47477	0.064942	-0.037184	0.2128	-0.11778	0.030357	0.032479	0.48446	-0.10888	0.40603	-0.46844	0.053731	0.21753	-0.10742	-0.17635	0.27094	0.22543	-0.22224	0.16784	0.086241	-0.46885	0.084113	0.13021	-0.007254	-0.055341	0.02892	-0.24522	0.20674	-0.12514	-0.041751	-0.2022	-0.20608	-0.17121	0.30966	0.088318	-0.14068	-0.16328	-0.057749
4.3102	-3.521	-2.4605	1.1252	-1.4009	2.8236	-0.14999	-0.41355	0.22204	1.4575	1.9752	1.0678	-1.8203	-0.027423	-0.48689	0.28093	0.39964	1.1408	-0.099523	2.4073	1.5995	-1.7572	-1.2539	-0.93553	-0.95419	-1.7161	-0.72049	-0.070521	0.0599	-0.26822	-1.4062	0.037004	-0.70779	0.543	0.16408	1.1724	0.90592	-0.36539	0.35138	-0.79345	0.10535	-0.20471	0.98806	0.37139	-1.2081	-0.061661	-0.072425	0.5171	-0.88164	-0.98418
3.961	-3.2715	-1.9063	1.3677	-2.2502	4.3126	1.3748	-0.75698	1.3706	1.1894	1.6844	-0.025727	-0.82823	-0.26137	-0.89542	0.37472	-0.011806	0.27869	0.0069219	1.9245	1.0398	-2.4427	0.070886	0.47921	-0.92694	-1.5137	0.50485	0.1344	-0.8439	0.10947	-0.42156	-0.71726	-0.15191	0.36406	-0.96583	1.0125	-1.284	-0.81283	0.21103	-0.85572	1.5529	0.42736	1.5553	-0.69824	-0.94049	-0.32571	0.90753	-0.056643	-0.5048	-0.56111
0.7697	-1.0679	1.9056	1.1262	0.28291	1.0983	0.89545	-0.14598	-0.4382	0.76357	0.10593	-0.69972	0.3052	1.019	0.11214	0.66349	-0.066032	-1.6417	0.67024	-1.0559	0.39014	-0.67486	0.33899	1.8412	-0.17594	-0.48879	-0.26025	1.1287	-0.42196	-0.74808	0.41649	-0.55236	0.74283	-0.25952	0.82513	-0.73814	-0.64343	1.1829	0.16511	0.043061	-0.26879	-0.33105	0.28477	-0.45413	0.24126	-0.067383	0.61625	0.22552	-0.14871	-0.45226
-5.1971	0.063993	0.34092	-1.0885	1.1755	1.3659	-0.75719	0.83824	-0.31144	-0.33194	0.10891	-0.6107	-0.58355	-0.56686	0.35536	0.47464	-0.194	-0.13545	0.32531	-0.2256	0.24884	0.057189	-0.52009	-0.20422	0.26697	-0.11359	-0.53234	-0.25958	0.25637	0.089298	-0.14868	0.076473	0.052267	-0.43952	-0.21002	-0.91911	0.22858	-0.57683	-0.083255	-0.056763	-0.42479	-0.4427	-0.47699	-0.4761	-0.25923	0.22599	-0.25064	-0.18974	-0.03376	0.27622
9.277	-1.7017	-2.5187	3.1449	2.3148	0.82011	2.7244	1.5258	-2.3437	1.1125	-1.6777	-0.18876	-1.0196	1.8444	0.69848	-0.064341	-0.83886	-1.4813	-0.94168	-0.54044	-2.0502	-3.065	-1.8338	-0.094355	-0.7067	2.5409	-0.051269	-0.73183	0.97696	0.20528	-2.0493	-1.304	-0.55259	-1.5215	-1.0907	0.46036	-1.9091	-1.7766	1.3533	-0.06648	0.30169	0.15724	-0.42301	0.035244	-0.84827	0.54239	1.3449	0.30258	0.71979	0.69279
7.8311	-1.8987	-0.47444	4.6112	0.80014	3.023	1.6429	0.65547	-2.7412	0.25156	0.31017	-1.417	-0.6815	0.87356	-0.3838	0.17451	-1.8138	-0.54064	0.42912	-1.0261	-1.1292	2.5629	-0.023822	1.0475	1.0329	0.93045	0.4893	0.70928	0.12667	-0.19126	0.38058	0.48461	-0.84785	1.1504	-2.3497	1.2635	0.73246	-0.70234	1.8603	-0.65828	-0.9268	0.26199	2.7767	-1.5061	1.0224	1.235	-0.54127	-0.58496	-0.41765	0.19789
6.7614	-2.2123	-2.1995	1.7672	2.4399	-0.12107	2.5014	0.28512	-1.7104	1.9944	-0.45339	-0.61642	0.60983	1.8949	-0.89381	-0.017735	-0.80016	-0.36294	1.6145	-1.4232	1.8968	2.9948	-0.3146	-0.48281	2.0012	-0.98172	-0.54573	0.81692	-0.80213	1.2695	0.094489	0.69473	-2.5284	-0.79405	0.0094127	2.1937	0.17756	-0.2194	-0.28947	-1.1165	2.03	-1.2055	0.27741	-0.20991	0.23412	0.68564	-1.7503	-0.3272	-0.34757	-0.3286
-4.5318	1.9766	0.26803	-1.1102	1.6034	2.0913	-0.048477	0.82036	-0.28922	0.74948	0.023498	-0.31093	0.11399	-0.25221	0.14269	-0.014321	-0.29636	-0.50937	-0.34962	-0.1397	-0.057275	1.0145	0.14946	0.89921	-0.18329	0.48941	-1.3553	0.16962	0.45068	-0.35438	0.13298	0.087702	-0.84567	0.09434	0.42573	-0.10953	0.050965	-0.60851	0.12492	0.37364	0.12236	0.26295	-0.36071	0.1011	-0.014176	0.11244	0.07255	-0.41554	0.43917	-0.18325
3.1	3.1198	-3.0395	5.8251	-2.5353	1.7626	0.98283	-1.0698	4.399	3.777	-0.88049	-1.0112	0.38226	2.3572	0.314	-2.0754	1.8549	-2.8621	-1.9408	-2.549	-0.20501	0.40306	-0.22263	1.3621	0.40843	-1.7618	-0.85864	-0.41324	-1.3327	0.1608	0.60151	-0.56812	0.78637	1.0245	1.3828	-1.0501	0.69018	0.0713	-0.22106	-1.0324	-0.34547	-0.75735	-0.31257	0.44823	-0.65853	1.021	0.8597	0.76777	1.0654	0.7459
5.6499	2.6773	-2.7014	6.6972	-1.2659	-0.60909	-1.0084	2.2519	1.8773	1.5009	-0.60763	-0.31727	0.19827	0.90287	-0.52774	-3.666	-1.7479	-2.623	-0.93306	-0.60368	1.2896	1.684	-0.43868	0.19331	1.0414	-1.8885	-0.90524	-0.96921	-1.2357	0.10457	-1.452	-0.86814	-0.78003	-2.3091	0.41826	-0.11946	-0.53121	-0.7522	-0.0074965	-0.38795	1.0232	-0.322	-0.4612	-0.54508	-0.20886	-0.6836	-1.0231	0.82113	-0.49656	-0.32859
1.8204	4.6937	0.24004	5.2515	-1.0274	-2.9881	-0.65896	1.3966	-0.73936	0.66394	-0.017497	1.0627	-0.041524	0.60475	-0.4754	-2.3921	-0.42068	1.1171	-0.061812	-0.70076	0.35519	2.1908	-1.9647	-2.0977	0.1967	0.30411	0.2805	0.90786	1.2746	0.33143	-1.3637	0.20304	-0.45004	-0.80382	0.52864	-0.77741	-1.1976	-0.302	0.072943	-0.057055	0.27561	1.1214	0.052529	0.60547	-0.29739	-0.48413	-0.39703	-1.4839	0.52225	-0.19054
-9.8088	1.2824	-1.314	0.741	-0.83847	-0.43029	0.41128	-0.33603	0.040158	0.093929	-0.16196	-0.035659	-0.13058	0.069842	-0.011113	0.092165	-0.0042311	0.42397	0.25642	0.3591	-0.12925	-0.047281	0.23131	0.27564	-0.24912	0.53572	0.071048	-0.048683	-0.21732	-0.16284	0.4874	0.35754	-0.29385	-0.14384	0.080526	0.2616	-0.19226	-0.061696	0.068666	0.24367	0.11675	0.01818	0.076446	0.16764	0.14301	-0.31783	0.028692	0.087452	-0.19437	-0.09638
4.6036	0.34786	4.041	1.8956	-0.31995	-1.5033	-0.40506	-0.72002	0.18724	0.29745	3.0464	-0.72222	-0.10705	-0.74869	0.75987	0.55554	0.50201	-0.35098	-0.77449	-1.0145	-0.28016	1.4475	0.51859	1.444	0.57433	-0.023033	0.92691	1.5508	0.073184	0.051439	-1.3755	2.1141	-0.98511	-0.2419	0.13925	0.022848	-0.54782	-0.54456	0.33328	0.28681	0.18924	-0.45931	0.32009	0.071243	-0.97439	-0.44606	-0.090032	1.118	-0.069805	1.0292
1.6146	-1.4753	2.8894	2.8718	0.16047	-0.1465	-0.70913	0.70873	1.1275	-0.6748	1.2969	-1.6648	-0.0012895	0.31571	0.50149	0.40267	0.1005	0.62287	-1.3622	1.0658	1.1196	1.1136	-0.21519	0.3004	0.93546	0.023898	0.42712	-0.88036	-1.196	-2.66	-0.3524	2.4165	-0.57807	0.41687	-0.15165	-0.027787	0.37457	0.56779	0.8301	-0.20429	0.83088	0.69509	0.080575	0.19872	0.66436	0.061103	0.77047	-1.3768	-0.6025	-0.29134
3.1889	1.2516	1.7959	0.96307	0.11993	-1.698	-0.049924	-1.0891	1.137	2.3918	0.64185	-0.50609	1.047	-1.2204	1.6669	3.3088	-0.94983	0.7689	-0.18683	0.49941	-1.0088	0.98832	0.66009	0.4234	0.23644	-0.46168	-0.15054	-0.068518	-0.3945	0.18539	-0.4027	0.86767	-0.21345	0.0043469	0.96495	2.3634	0.289	0.40371	-0.12987	-0.45827	0.34116	1.6925	-0.59143	0.2945	0.21537	0.4736	1.6585	0.23451	0.55174	0.067612
-9.8744	1.3977	-2.006	1.5993	-1.3971	-1.1197	-0.11261	-0.10426	-0.90962	0.13121	-0.072137	-0.20219	0.11848	0.068246	-0.42407	0.098792	-0.13832	-0.43671	-0.28171	0.37185	0.035843	-0.13142	0.0023788	0.56881	0.20876	0.037693	-0.28281	0.20046	-0.45427	-0.07296	0.38749	0.1812	-0.2377	0.016084	-0.10533	0.11148	-0.05369	0.08803	-0.14165	-0.31618	-0.10618	0.060845	0.19313	0.20608	-0.13106	0.18846	0.11164	0.18312	0.083268	0.093321
-9.8564	1.7094	-2.0999	1.5593	-1.4332	-1.0804	0.12942	-0.27263	-0.59378	0.082299	-0.49516	-0.082034	0.18224	-0.16565	-0.49192	0.18198	0.0007882	-0.58728	-0.183	0.48128	-0.093664	-0.19954	-0.32758	0.27984	0.23787	-0.43076	-0.2382	0.15171	-0.61083	-0.027974	0.63505	-0.17321	-0.011266	0.34057	-4.5011e-005	-0.0085513	0.088339	0.11415	-0.15108	-0.25184	-0.15696	0.022011	-0.16851	-0.10821	0.0056792	0.58497	-0.060405	-0.014678	0.34293	0.46537
-9.7989	1.5787	-1.9965	1.6131	-1.6894	-0.78119	0.22041	-0.12798	-0.69953	0.29798	-0.11659	0.014609	-0.13832	0.37621	-0.23833	-0.13283	0.48985	-0.83927	0.072624	0.010578	-0.22293	-0.23197	-0.096569	-0.091299	0.32358	-0.62107	-0.061441	-0.031215	-0.43145	-0.027745	0.10163	-0.019486	-0.039304	0.25188	-0.020751	-0.02874	0.1007	0.10653	-0.067169	-0.34281	-0.24972	0.11508	0.043967	0.12359	-0.021246	0.3424	0.069569	0.037326	0.094065	0.048017
-10.054	1.3599	-1.3924	1.0007	-0.9568	-0.45273	0.03159	-0.30701	-0.092229	0.021489	-0.18011	0.0097383	-0.18534	0.42625	-0.010903	-0.41092	-0.010885	-0.58303	-0.062962	-0.55669	-0.29708	-0.042052	-0.10113	-0.40026	0.15899	-0.766	0.24342	-0.17357	-0.032957	0.21148	-0.21496	-0.31982	0.045526	0.24692	0.1227	-0.049131	0.35772	-0.071265	-0.069747	0.02991	-0.15254	-0.018083	-0.10133	-0.1088	-0.082299	0.19674	0.20787	0.091014	-0.1355	-0.21155
27.144	-6.8316	-22.173	-0.050322	-5.3577	4.1632	-7.5519	-5.793	-0.87621	-1.3543	-0.43998	-4.8273	-4.1311	1.1361	3.8289	2.5448	0.46353	1.4121	4.6618	-1.7502	2.0007	0.14899	1.9185	1.3146	3.2947	2.6019	1.2815	1.3888	-0.50042	-2.4947	0.377	-2.6282	-0.94401	-0.71517	0.92884	-0.37261	-0.17517	0.22428	-0.98949	0.074942	-0.21556	-1.0164	-1.2823	-0.63948	-0.44359	-0.059072	-0.096669	-1.0309	0.052033	-0.11486
22.81	6.363	-8.9129	0.24786	3.5349	-0.72851	-0.91356	-2.6325	-3.4683	-2.987	1.1254	-0.10906	-0.35105	-3.1999	3.5314	1.8945	1.9093	1.3097	0.96012	-2.1299	1.9195	-1.6064	-4.1111	3.2643	-3.1689	-3.7097	-0.46309	-2.2602	0.75941	1.2712	2.2943	-0.39451	-2.8025	0.1546	1.4316	-1.3636	0.0031638	-2.2678	1.0936	-1.5916	-1.0599	-0.30353	-0.69549	0.60322	1.3384	-0.11426	-1.0477	0.6454	-0.24333	0.033359
14.409	7.4575	-0.55893	-5.1563	-2.5805	0.92041	0.56481	-4.2091	-0.62722	-4.766	-1.4043	-1.6261	-0.56634	-1.7414	-3.0857	-0.38032	-1.9723	2.1641	-3.1786	-1.3451	0.072834	-1.5983	0.76687	-1.1854	-0.20781	1.0159	0.072568	-1.2803	1.2608	-0.67557	0.034573	1.0066	0.33327	-0.70104	0.59815	-1.4716	-1.9626	2.7434	1.6849	-2.3666	1.2473	-0.95207	0.1069	0.95673	-1.0767	1.5589	0.31495	-1.229	-1.4747	-0.30182
1.3381	6.026	0.74949	-3.7493	-0.94151	1.2311	-0.18405	0.18006	0.32828	0.86586	0.29916	-0.45645	-0.41885	0.19849	-0.71082	-0.40264	0.33642	1.0699	0.87471	0.36885	-0.99452	-0.2453	1.2037	0.17579	-0.35841	-0.20855	-0.037154	0.35454	0.66218	0.029167	-0.11506	0.095323	-0.098513	0.10523	0.5559	0.64273	-0.28087	0.86218	-0.46628	0.29617	-0.151	-0.077479	-0.0055029	0.30747	0.30131	0.019908	-0.43125	-0.033533	0.20342	-0.21029
2.2996	1.263	1.0629	-1.4085	0.85251	-0.33752	0.57676	0.43556	-0.71245	-1.9526	0.66999	-0.90941	-0.44655	-0.7334	-0.92428	0.87353	1.076	0.55017	-0.79821	-1.0785	0.66639	-0.77193	0.074014	-0.25862	-1.3728	-0.32681	-1.3241	-0.1393	-0.058836	1.0464	0.61434	0.031471	-0.56967	0.085913	0.035884	0.63446	-0.68841	0.47526	-0.077223	-0.28707	-0.61533	0.99484	0.42896	-0.11951	-0.25605	-0.9734	-0.22902	-0.055803	1.5468	0.045525
3.3184	0.4222	1.2036	-1.0828	0.74605	-0.88351	0.97222	1.1749	-0.43405	-1.5189	0.15	-0.39002	-1.8667	-0.67255	-1.6553	0.15867	1.4068	0.17552	-0.63572	-0.38316	1.9571	-0.91252	1.0679	0.9801	-0.77391	1.0402	0.86085	-0.71856	0.87212	-0.53116	0.6945	0.3862	0.15415	0.078888	0.85757	0.88497	-0.29591	0.49249	-0.26852	-1.3478	0.036682	0.91765	0.20147	0.51944	-0.82799	0.58879	-0.0025928	-0.1631	0.37947	-0.55685
2.959	-0.96516	0.67998	-2.6441	-0.17984	-1.0171	1.1802	0.30143	-0.71798	-0.40778	0.073517	1.2957	-2.2309	0.81843	0.09194	0.3381	0.08166	-0.43594	0.91845	0.052602	1.3018	-1.5194	1.2742	0.80214	-0.91142	0.92155	-1.5599	-1.1023	0.83504	0.44694	0.38217	0.6252	0.092622	-0.76632	-0.90224	-1.3885	-0.015542	-0.95927	-0.51351	-0.081318	0.25678	0.7714	0.15836	-0.13779	-0.07961	1.0317	0.75535	-1.0829	-0.013553	-0.37086
-3.8376	-0.67461	-1.6411	-3.5175	-0.4078	0.83513	0.43162	1.7272	0.34831	0.10224	-0.16461	0.25722	-0.10905	-0.29983	-0.36718	0.42827	0.2239	0.2743	0.071944	-0.36078	0.10002	-0.1865	0.15959	-0.077734	0.17427	0.026523	-0.16147	-0.31039	0.05211	0.063138	0.541	0.24574	-0.55776	0.18888	0.37321	0.046079	-0.99065	-0.059013	-0.10912	-0.096185	-0.057576	0.15411	-0.044244	0.11042	0.14709	0.47565	0.10246	-0.70969	0.11666	0.034137
7.4615	1.4171	1.1663	-0.1018	-0.31386	0.4405	-3.6563	-0.88227	-0.10619	-0.22684	-1.4029	-2.1855	2.3545	-1.4904	-0.14613	0.14305	1.3829	0.29244	2.4133	1.607	-2.1956	-2.3521	1.8808	0.27497	1.5701	-0.32043	-1.0384	1.1665	0.072814	0.28228	-1.7844	0.91095	-0.74621	0.31105	-3.1977	1.8159	-0.091179	-0.10411	-0.17915	0.96262	-0.85892	0.099105	0.18066	0.84699	0.41	1.5633	0.93542	-1.2929	1.6097	0.49996
4.7714	0.61945	1.0728	-1.2801	-2.3311	1.4136	-3.1655	0.75303	0.27354	0.37824	-1.6934	-0.024076	1.6495	-1.5525	-0.26977	-0.57701	0.090632	0.43543	1.1992	1.4868	-1.2877	0.29434	2.2392	1.1824	-0.77795	-0.71447	0.76139	0.75951	-2.2992	-0.80896	0.82462	-1.0076	0.4834	0.21119	-1.7552	0.79933	0.69652	-0.39215	-0.10935	0.49303	-0.22537	-0.21629	0.58716	0.063275	0.24647	0.59134	-1.2139	0.10541	-0.74712	0.92163
5.8157	-0.17014	-0.29507	-0.40808	-0.29193	-0.23366	-2.0638	1.9579	0.76032	1.4428	-1.1478	-0.72887	1.1412	-1.5008	-1.6242	-0.86977	-1.0204	2.3352	-0.13648	0.47074	-2.5446	0.23257	1.1818	-0.29	1.8807	0.4245	0.78511	2.1153	-0.49261	0.73779	-0.5219	0.3562	-1.1792	-1.0104	-1.038	-3.8603	-0.59213	-0.89699	-0.097	-0.58316	-1.5927	-0.23775	-0.47579	1.3064	0.47524	-0.38974	-0.39824	0.36367	0.88096	-0.61606
0.33791	-0.44073	2.9031	-1.1058	-0.4727	-0.15565	0.14943	-0.3257	0.45899	-0.40988	1.1782	0.37841	-0.45026	1.1477	0.97679	-0.30024	-0.58868	-0.14328	-0.44156	-0.39676	0.35376	-0.87898	1.5839	-0.63611	-0.8078	1.1254	0.11154	-0.10443	-0.69773	-0.23279	1.3374	-0.083603	0.26652	-0.62381	0.027271	-0.21721	0.67185	-0.65565	-0.47817	0.013224	-1.5425	-1.0572	-0.23444	-0.67267	-0.50908	-0.014301	-0.96689	-0.35407	1.2129	0.17228
0.94072	-0.48367	2.1552	-1.6309	0.15296	-1.0579	0.20403	-1.3093	0.35483	-0.12985	0.30332	-0.080361	-0.46822	0.72903	-0.3204	-0.38717	0.97512	0.3231	-1.9593	-0.57028	0.31451	-0.34351	0.59672	0.35315	0.62673	0.56959	-0.030683	0.5568	-0.80187	-1.1175	1.1949	0.18631	-0.41648	-0.75159	0.93637	0.32108	-0.5309	-0.14077	0.48955	-0.2657	-1.0237	-0.65955	-0.94474	-0.73523	-0.6327	-0.62335	0.37666	0.45269	0.6624	0.37638
1.2362	-0.82382	1.0449	-2.2434	-0.81749	-1.442	0.7246	-0.46772	0.3628	0.11138	-0.053956	0.068193	-0.83618	-0.16543	-0.84792	-0.33326	-0.2957	-1.0682	-0.5817	0.16038	0.22046	0.28996	1.2486	-0.24379	-0.14501	-0.51582	0.13521	0.020128	-2.0871	0.018094	0.44389	-0.24513	-0.28603	0.16248	0.43485	-0.90865	-0.35436	1.7273	0.12629	-0.62853	0.076601	-1.2817	-0.60085	0.4309	-0.13771	-0.79185	0.52816	0.09735	-0.099077	0.17376
0.1709	-1.398	1.4131	0.39472	1.3253	-0.10275	-1.0092	-0.27325	-0.28211	-0.49254	-1.3619	0.68337	-0.055176	0.11325	0.50364	-0.056877	0.57743	0.98583	0.51394	0.41398	0.011443	-0.29482	0.80231	-0.37151	1.3389	-1.3744	0.56093	-0.64672	1.0068	-0.41471	0.92772	1.0188	-0.15563	0.4327	0.63368	0.074692	1.1922	-0.59495	-0.46035	-0.39066	0.53029	-1.1243	0.34875	0.26001	0.13575	-0.47259	0.867	0.085282	-0.90465	0.53009
-0.21576	-0.89371	2.5225	-0.41323	-0.019431	-0.15195	-1.729	-1.063	-0.24124	0.54755	-0.017989	1.2776	-0.41926	-0.16623	-0.073222	-1.1837	-0.57721	0.35248	0.58286	0.39766	-0.07446	0.9224	-1.0634	0.39634	0.22089	-1.0946	-0.087962	-0.42544	0.59646	-1.914	0.14256	0.35489	-0.078297	0.15448	0.60294	0.4089	-0.099346	-0.24284	-0.31677	-0.50958	0.76332	-0.37698	0.27751	-0.81436	0.94952	-0.055547	0.52154	0.14058	0.59604	-0.30283
0.79009	-1.0322	2.6809	0.43944	0.71843	-0.58272	-1.2906	-0.44246	-0.63509	0.58929	-0.75088	1.5183	-1.1442	0.19799	-0.10712	-0.433	0.088402	1.1247	0.56204	0.48353	1.0432	0.73624	-0.86509	0.017195	0.83044	-1.2149	-0.14262	0.64672	0.023209	-0.83169	0.035098	-0.49438	0.070914	-0.22561	0.13097	0.88019	-0.43835	0.42258	-0.18931	0.36463	0.56885	-0.2372	-0.59015	-0.31982	0.64492	0.24163	0.45642	-0.67815	0.076095	-0.19838
-5.5973	1.2221	1.1888	-1.5537	0.88273	1.0127	-1.2001	0.45169	0.28329	-0.11648	0.74114	0.011146	-0.48226	-0.54169	0.49693	0.70612	0.060146	0.18871	0.22466	0.81468	0.32939	0.0006102	-0.050282	-0.011556	-0.13589	-0.20075	-0.58118	0.010864	0.0201	0.24505	-0.38042	0.085287	-0.016947	-0.39772	-0.11736	0.23052	-0.13753	-0.052196	-0.24894	0.36868	0.3356	0.28528	0.084116	-0.25275	0.15198	0.041738	-0.077305	-0.37182	0.57927	-0.075087
4.1062	0.49775	2.6477	-0.12129	2.0105	-1.5701	-0.50887	-0.69493	-0.43333	-0.71002	-0.87607	0.13691	-1.3039	-0.66939	0.37917	-1.2495	0.21255	-1.0673	-1.1345	-0.73506	1.268	0.26097	1.3148	-0.018035	0.25832	-0.21994	-0.29227	-2.3501	0.79829	-0.53505	0.43295	0.6452	0.24302	0.33177	-0.46692	-0.34621	-0.99026	-0.4114	-1.1761	-0.083207	0.40843	0.10838	1.3027	0.52554	-1.7554	0.020743	-0.82106	0.49493	0.58868	-0.13046
5.4062	-2.1449	-0.68308	-1.702	0.20942	-3.0924	1.6933	0.97931	0.13614	1.416	0.39882	1.3136	-0.95147	-1.8927	0.33483	-0.83455	0.25452	-0.31499	0.78531	-0.28032	1.6447	0.86676	1.9983	-0.53261	1.6882	1.0008	0.1995	-2.2021	0.60837	-0.071286	2.3728	-0.49374	0.70002	-0.86958	0.15811	-1.4455	1.0563	0.54672	0.33521	1.8345	0.53718	0.2588	1.2467	0.80061	-0.030167	0.74875	-0.20542	0.18638	-0.25186	-1.7418
6.7752	-0.7076	-1.5117	-1.9025	1.5165	-3.5732	0.98974	-1.2555	0.52263	2.1601	0.72448	0.16495	-1.7968	-1.1278	0.75086	-1.9887	-0.1322	0.29443	-0.058367	-1.9297	1.1543	-1.3754	2.3704	0.033143	0.47173	0.15346	-1.4192	-0.64115	0.98073	0.11519	-0.65488	3.3428	-0.29926	-0.69307	0.35268	0.71687	-0.85028	0.62734	1.3506	-0.5267	-0.89192	1.1763	0.975	-1.0208	1.543	0.79464	-0.8412	-0.34793	-0.4309	0.92004
-3.7943	-0.17871	-0.96292	-2.0425	2.0384	0.16989	-0.95434	1.1167	0.80453	-0.17694	0.0071151	-0.92422	-0.49066	-0.35384	0.23656	-0.30181	0.24105	-0.80992	0.193	-0.47699	0.50186	0.27894	-0.57671	0.51261	0.15821	0.55905	-0.5912	0.1604	-0.02828	0.62705	-0.060469	0.13797	0.15431	-0.64469	-0.43954	0.18043	0.22019	0.079339	0.087379	0.66194	0.22801	0.16718	-0.094125	0.2978	-0.050023	-0.65533	0.12861	-0.51903	-0.86331	0.32144
4.995	-1.8534	1.0021	-1.4574	1.1707	-1.7548	1.7785	-2.0182	-1.0534	-1.6091	2.2823	0.49675	0.30057	1.3754	-1.546	0.44234	0.96737	-1.4424	-0.67072	0.91711	-0.44416	-0.011412	-1.1065	1.3059	0.31924	1.2736	0.80613	0.53993	-0.4139	-0.2262	-0.71503	1.4935	0.13178	0.77059	2.2204	-0.53448	0.17353	0.11524	0.23664	0.78492	-0.13441	-0.13046	0.20448	-1.2593	0.73742	0.44224	1.2968	0.29994	-1.2242	0.38927
6.7675	3.8263	1.806	-2.2911	1.1782	-2.3405	1.3634	-3.1942	0.78482	2.0634	0.44412	0.050974	-1.2337	-1.0783	0.34683	0.54084	-1.8706	0.5143	-1.2446	0.80716	-1.6673	0.92737	0.23738	0.36758	-1.0636	1.3216	-0.2881	0.27909	-1.2156	0.30703	-0.27034	0.41229	0.90668	-0.12065	0.48868	0.47208	1.8439	-0.43992	1.3215	-1.3002	0.12495	-0.44136	-0.28729	-1.5732	-0.16497	0.11284	-0.97169	0.95703	-0.97113	-0.082287
10.203	4.0919	1.5862	3.8692	3.1345	-0.5816	0.83941	0.10928	-0.20598	-0.28852	-1.4861	0.9271	-3.6279	-0.51061	1.3124	3.5149	-3.0808	-1.9338	-0.35988	-1.8065	0.21169	-1.0146	2.71	1.9675	-0.94706	-2.8473	-1.2298	0.4633	-0.44786	-0.28478	0.21304	-1.1213	0.16488	0.15822	-1.669	0.50451	-0.86763	0.51909	-1.4011	2.1719	-0.40995	-0.48031	-0.088208	1.0638	0.84695	-0.28101	-0.54503	-1.4083	-0.48627	-1.2417
-0.57284	2.4341	-1.4516	-0.46453	4.6337	-0.36417	-0.71665	0.56658	1.5014	0.19363	0.37268	-0.96425	-0.80802	1.0311	-0.38915	-0.79515	0.29797	-1.0859	-0.0069248	0.93633	-0.7513	1.2848	0.33213	-0.047408	0.18168	-0.47059	-1.8691	1.243	0.32553	0.067095	-0.32879	0.15976	-0.23266	-0.80272	0.61419	0.78049	-0.51935	-0.60719	0.33922	0.83523	-0.042987	-0.22119	-0.032303	-0.15677	-0.34728	0.17192	0.42398	-1.4654	0.28767	-0.25593
-9.8571	1.3345	-1.908	1.4075	-1.2667	-0.96776	-0.065722	-0.24296	-1.012	-0.070404	0.081543	0.070144	0.22277	0.15388	-0.33076	0.16509	-0.44359	0.12984	-0.18237	0.70718	0.063835	-0.16376	-0.017866	0.4029	0.053302	0.21828	0.042953	-0.091336	-0.021378	0.1379	0.41348	0.10948	-0.10025	0.075967	-0.22762	0.16408	-0.41776	-0.15856	-0.18638	-0.11467	-0.037582	-0.015505	0.078288	0.013948	-0.11402	0.080146	-0.022987	-0.038427	0.16014	0.068722
-9.845	1.5037	-1.7574	1.4645	-1.3195	-1.0031	0.066931	-0.26264	-0.76214	-0.51657	-0.54229	0.36313	0.10021	-0.040076	-0.39888	0.08258	-0.010188	-0.33736	0.22224	-0.16538	-0.1001	-0.15978	0.54439	0.39827	-0.11266	0.052616	-0.52349	0.64138	-0.063476	-0.24547	0.31968	-0.16263	-0.3092	0.20199	-0.078659	0.12127	0.1298	0.27531	0.074771	-0.085243	-0.089	0.19207	0.10685	0.1454	0.0061982	0.36829	0.1723	0.35657	0.013151	0.17093
-9.7818	1.4713	-1.6872	1.4453	-1.2795	-1.0711	0.17053	-0.47777	-0.64261	-0.48013	-0.40013	0.29188	0.0049427	0.051836	-0.35022	-0.061818	-0.13759	-0.23946	-0.050807	-0.20205	-0.13148	-0.063251	0.41942	0.3032	-0.11021	0.1993	-0.37217	0.57688	0.15549	-0.40674	0.18639	-0.17736	-0.16482	0.092944	-0.039591	0.13365	0.16594	0.066912	-0.011264	-0.021167	-0.070455	-0.011175	0.15198	0.04891	0.046832	0.29652	0.087812	0.22407	-0.019532	0.19951
-10.201	1.055	-1.2586	0.50703	-0.64941	-0.83113	-0.51104	0.22914	-1.0885	-0.37002	0.17003	-0.12676	0.084072	-0.060349	-0.19303	0.2499	-0.51249	0.06103	-0.058143	0.33251	-0.081995	-0.11609	-0.10641	0.0065434	0.082672	-0.083967	0.053585	-0.047257	0.044385	-0.0073569	0.15809	0.028471	-0.041371	0.099401	0.0067885	0.17689	-0.097561	-0.073172	0.0081366	0.040149	-0.042848	-0.065225	-0.029064	-0.16524	-0.037712	0.034815	0.014004	-0.079464	-0.067654	-0.10081
5.5432	-4.208	-3.7977	4.8483	2.7975	3.6868	0.65601	-3.4116	2.2009	2.3838	2.2156	0.3695	1.0245	0.60322	0.71099	-0.87421	-1.162	1.1808	0.58922	1.128	-0.031885	-1.6435	-0.17229	0.38096	-1.5437	-0.60255	-0.43152	1.2037	-0.041546	1.6185	0.36401	0.42799	-0.63864	1.1862	1.5548	1.6978	1.238	1.6759	0.79105	1.5077	-0.00047926	-1.2156	1.6963	0.56558	-0.29135	0.59172	-0.3269	-0.70222	-0.40749	1.2181
3.255	-3.8195	-1.1093	3.2359	-0.81798	4.7334	-0.61548	-1.8523	0.19161	1.98	3.5175	1.7637	-1.8619	-0.55117	-0.035062	-1.152	0.21985	2.7356	-1.4186	1.3938	2.0491	-0.91748	0.72917	-1.064	0.42813	-1.9777	0.32756	1.0271	0.46908	0.655	-1.1726	-0.721	-0.77616	0.17615	0.18298	-0.012842	0.01216	0.10853	-0.40698	0.36771	-0.43106	0.019726	0.71174	-0.43518	-0.37982	-0.0062956	0.33365	-0.91211	-0.64056	-1.2113
7.0859	-3.7871	-3.2578	5.1655	0.97567	5.0426	0.74939	-3.6104	3.3619	1.3305	3.0766	0.97931	0.52931	0.51834	0.88584	-1.1351	0.92721	2.148	-3.5007	0.87422	-1.0173	-0.42234	0.81746	0.66766	-1.4285	-0.17374	-0.098694	-1.8096	-0.16317	0.3685	-0.78406	-1.8879	-0.50945	-0.23793	-0.90482	0.14199	-0.1799	0.073615	-0.28699	0.84015	0.54499	0.65319	0.44187	-0.38879	-0.065239	0.025228	1.6549	0.062087	-0.51025	-0.73968
-1.978	-0.0038959	-2.0922	0.27944	1.6366	4.1824	-0.0148	-0.70765	3.5049	1.5707	1.128	0.17316	-1.2265	0.52538	-1.224	-0.19062	0.15447	0.9138	-1.2942	1.8003	0.25263	0.58402	0.51844	1.1502	-1.7455	-0.42202	-0.92056	-0.26279	0.65134	0.02536	-0.30454	-0.61648	0.060198	-0.028185	-0.30695	-0.30848	-0.39096	-0.30263	0.17033	-0.18446	0.75632	0.1013	0.18405	0.022458	0.23695	0.16358	-0.38029	0.46375	-0.04751	-0.62432
-9.7655	1.1658	-2.0728	1.3376	-1.5025	-1.1649	-0.30131	0.14492	-1.3586	0.41049	0.43187	-0.12797	-0.082714	0.77551	-0.24844	-0.2348	0.14662	-0.70306	-0.31378	-0.059104	-0.10922	-0.20212	0.012837	-0.015648	0.2035	-0.46816	0.2143	-0.26624	-0.20452	0.080734	0.066501	0.15862	0.021434	-0.06788	-0.056287	-0.018527	-0.017963	-0.22324	-0.14275	-0.30242	-0.35464	-0.056211	0.25339	0.14042	-0.089464	0.054902	0.15064	-0.1239	0.012133	-0.19961
-9.8444	1.3143	-1.8689	1.4346	-1.3986	-1.3502	-0.20743	0.021521	-1.5546	-0.10046	0.4605	0.14124	-0.18658	0.79085	-0.39143	0.057535	0.042224	-0.027397	-0.051523	0.26883	-0.30387	-0.15346	0.24981	-0.36537	-0.10628	-0.19347	0.22591	0.072751	-0.029978	-0.20506	-0.11723	0.049942	-0.18093	0.097669	-0.027476	0.10759	-0.055822	0.06478	-0.040634	-0.085607	-0.18674	0.18763	0.05803	0.07926	-0.10908	0.003819	-0.071949	0.032568	-0.031179	-0.12048
-9.7175	1.3346	-1.9967	1.6355	-1.3251	-1.2056	0.063424	-0.055405	-1.1956	-0.0011453	0.21373	0.11377	0.02343	0.39362	-0.27437	0.14038	-0.12614	-0.053389	-0.10753	0.38233	-0.14398	-0.21103	-0.013985	0.0018954	0.035997	-0.18008	-0.0095	-0.069757	-0.046543	0.062902	0.22143	-0.024337	0.040771	0.21603	-0.082237	0.12915	-0.017824	0.15173	-0.10013	-0.23625	-0.078847	-0.13624	-0.063779	-0.021474	-0.14013	0.25093	-0.13348	-0.075424	0.17031	0.22929
-9.9906	1.1051	-1.3039	0.65755	-0.65736	-0.66943	-0.17453	0.045126	-0.70287	-0.096869	0.30318	0.030991	0.081664	-0.037244	-0.17694	0.28893	-0.26098	0.35064	-0.12437	0.50238	-0.069526	-0.12359	-0.022719	0.19219	-0.0011473	-0.05524	-0.05448	-0.17913	-0.04803	0.087157	0.31445	-0.033501	-0.015681	0.13679	0.046323	0.13061	-0.10366	0.0055628	-0.0019242	0.0060438	0.015338	-0.1107	-0.20278	-0.15245	-0.010531	0.1043	-0.031651	-0.10291	0.1258	0.10545
7.8604	-1.984	-1.1711	0.59859	1.2926	-0.32376	1.4223	2.1803	0.1197	1.176	-3.1281	0.28982	-0.089383	2.1181	-2.2743	1.1153	-1.5838	0.14153	1.3227	0.49139	1.3429	-1.4533	-0.83935	1.3984	1.3387	-0.047886	0.021607	0.81741	0.75105	0.99053	-1.7479	0.11211	1.7193	0.076821	0.87832	0.27639	-1.3835	0.2016	0.052749	-0.019744	0.46213	-1.9853	0.69311	-0.52981	0.1318	-1.1783	-0.74385	1.2238	0.63798	-0.97527
5.2386	0.081458	0.90047	0.96273	2.5366	-1.4503	0.9894	0.10684	0.294	-0.64793	0.05372	0.0063478	-1.2247	-0.32922	-0.38199	2.083	-1.0072	-0.067956	0.61178	0.91617	1.1854	-0.67647	1.0526	2.1665	0.98774	0.21851	-0.45368	-0.36244	0.27474	0.19195	-0.53154	-0.25724	0.7935	0.4634	-2.4994	-1.6698	-0.48105	0.32193	-0.19001	-0.084057	0.30189	0.59543	-0.38718	-0.22427	0.7029	-0.78031	0.234	1.1987	-0.57048	-0.91991
3.9736	-0.55998	-1.4273	-0.07077	2.1021	-1.5262	1.0261	0.35926	1.9393	0.0013935	0.84143	0.76214	-1.4866	0.35674	1.2585	-0.011261	-2.5877	-1.3192	-2.0663	-1.0721	0.42197	-1.1258	1.3751	0.97746	1.4109	-1.8281	-0.22816	-0.65761	0.06539	0.35325	0.13348	0.33266	-1.2186	0.14328	-2.3564	-0.74001	0.55135	-0.45885	0.51809	0.19801	0.69801	1.0963	-1.6527	-0.50318	0.98252	-0.67761	-1.4614	0.41116	-1.8268	-0.55138
-4.8169	0.81857	0.73876	-0.77483	0.8364	1.4737	-1.7372	0.87226	1.4793	0.39871	0.26378	-0.40033	-0.55055	-0.13767	0.030895	-0.79315	-0.081016	-1.2326	-0.64105	-1.2022	-0.28617	0.87344	-0.065188	0.25672	0.03148	-1.2369	-0.2723	0.013551	0.36646	0.086344	-0.81749	-0.52931	-0.19562	0.29593	0.22445	-0.063484	0.12761	-0.58587	-0.075647	-0.042053	-0.48575	-0.38645	0.10145	0.20415	-0.26897	0.024707	0.45908	-0.033502	-0.24722	-0.73365
23.651	3.272	-15.837	-3.081	-1.116	-5.1323	3.8818	9.8124	4.1836	0.17541	-1.2543	-0.12449	2.9438	2.059	8.38	-0.41755	0.72953	-0.56262	-2.6399	5.027	1.1126	4.0063	1.8032	-0.93651	-2.9279	-0.67756	1.8343	3.0715	0.36435	-1.9155	-0.67651	0.32757	0.41434	1.6807	-0.3478	-1.1311	-1.3661	0.24311	0.34812	-1.1006	-1.4671	-0.73325	0.63133	-1.1442	-0.77701	0.3082	1.0299	0.37617	-0.23885	-0.39164
18.27	7.7469	-2.4215	-2.9752	-4.2477	-1.2551	-1.021	-0.63255	-2.2865	-0.84362	-0.86225	-1.553	0.60858	1.6311	0.19842	3.4417	0.70022	2.6792	-2.9222	-1.483	3.9629	2.208	1.4766	-1.5353	-5.0405	1.0425	-2.228	-1.5172	-2.0417	2.8608	0.6805	-1.593	2.1634	1.8163	-0.78541	0.40656	1.182	-0.30507	1.3949	1.8807	0.93502	1.9506	0.75392	-0.51313	0.41972	-0.34334	0.44447	0.53626	1.0862	0.19929
10.476	2.6856	-0.95382	0.087011	0.37018	1.1461	1.1279	-0.31159	0.21109	-2.5439	-2.8084	2.4795	-1.101	1.844	0.1172	1.5732	-0.52542	0.5261	0.88317	0.74226	0.66278	0.62506	0.61558	-2.7022	1.0084	-0.79147	-0.76615	-0.61879	2.4532	-1.3747	0.085838	2.7467	0.29766	-1.1048	-0.36884	0.46786	-0.65845	-0.91527	-0.054259	-1.1652	0.024876	-0.77436	0.4183	-1.4798	0.40652	0.26221	1.1131	0.35107	0.0081708	0.095464
-3.1901	1.7724	-2.338	-2.0898	2.4153	1.0048	-0.7812	0.78891	-0.24779	-0.24667	0.37252	-0.12791	0.27757	-0.33163	0.99197	0.053525	0.11417	-0.54328	0.19325	0.69868	-0.62956	0.89482	0.08495	-0.82677	-0.53148	-0.30083	0.18865	0.34868	0.82174	-0.21125	0.39999	-0.34924	-0.39942	0.50721	-0.056532	-0.045277	-0.36569	0.060072	-0.13585	0.030403	0.14752	0.15765	-0.059046	-0.5021	-0.063966	0.54057	-0.66484	0.31335	0.052031	-0.44469
2.4752	5.8874	1.7136	-2.9082	0.8674	2.2494	1.3157	-2.3284	1.0817	-3.2257	-2.0823	-0.15944	0.66063	0.29031	-1.0411	-1.4047	-2.0547	1.1382	-0.10631	0.44059	0.8209	-1.8415	1.5194	-0.46613	0.096159	0.75612	-0.051152	-0.0196	0.78222	0.53669	0.32386	0.10365	-1.1906	0.044196	-0.12354	0.50638	0.27056	-0.37551	0.29618	0.4169	-1.5957	-0.19771	-1.2656	-0.20815	0.39083	-0.12059	-0.76101	-0.31655	0.33414	0.54066
-6.5519	-0.54962	-0.13355	-0.59526	1.5218	2.1447	1.0542	0.25764	-0.21062	0.34882	-0.4181	-0.42924	-0.58396	-0.84959	0.64282	1.079	0.79536	-0.1025	1.9761	0.39043	-0.51137	-0.57241	-0.23825	-1.7457	0.48382	-0.67512	0.4737	0.28757	-1.5801	-0.73434	-0.20761	-0.02382	-1.2088	0.82131	-0.027968	-0.2232	-0.2735	0.85761	0.58721	-0.053737	-0.26144	0.73601	-0.30481	-0.067296	0.20888	-0.082156	-0.15357	0.96983	0.22984	0.010709
-6.3923	-0.10849	0.31418	-2.3888	2.4221	0.23975	0.054834	-0.95143	0.38124	-1.3929	-1.4252	0.51734	1.2576	-2.4142	0.051097	-0.11775	-2.498	0.62458	-0.59892	-0.67574	0.77117	0.24563	-0.75258	-0.39942	0.44546	0.30578	0.38745	0.41011	1.2846	0.29056	-0.20651	-0.81663	0.37423	1.1078	-0.25115	-0.10802	0.32917	-0.18792	-0.50657	0.73115	-0.15559	-0.22975	-0.8129	-0.46083	0.004423	-0.19358	-0.094548	-0.45427	0.15339	0.36938
-7.8755	0.16083	0.025247	-1.6835	1.8678	0.55683	-0.38253	0.45524	-0.086944	0.0079077	0.35126	-0.69329	-0.14879	-0.34916	-0.071733	0.32423	-0.55466	0.55425	0.46847	0.41	-0.61481	-0.039055	0.14654	-0.093063	-0.24398	-0.078319	0.038949	-0.046118	-0.36296	-0.18079	0.41565	-0.16019	-0.49979	0.56859	0.12251	0.34016	-0.1305	-0.028277	-0.11051	0.19026	-0.27774	-0.0078757	-0.36896	-0.024315	0.070766	0.035603	0.18089	0.12617	0.027684	-0.11148
-9.9033	1.3049	-1.7482	1.6932	-1.3462	-1.3634	-0.1075	-0.1762	-1.7442	0.023981	0.9296	0.31729	0.064364	0.67002	0.10655	0.21945	0.087782	0.30957	-0.14736	0.15157	-0.023592	-0.2259	-0.062756	-0.4765	0.029811	-0.021571	0.69065	-0.46399	0.4115	0.25881	-0.44105	0.042708	0.51931	-0.19091	-0.22061	-0.28728	-0.050309	0.074452	0.15546	-0.2169	-0.057384	-0.029348	-0.23412	-0.23125	-0.17786	0.1011	-0.37972	-0.4379	0.34558	0.17766
-9.8825	1.3735	-1.7333	1.644	-1.3934	-1.1614	0.060459	-0.58141	-0.92267	0.10551	0.15508	0.21813	0.19648	0.25549	0.096017	-0.0051533	-0.13102	0.023203	-0.13952	-0.10588	0.18142	-0.012324	-0.018279	0.063934	0.072487	0.32241	0.33959	-0.22031	0.39559	0.22944	-0.054908	0.17736	0.38528	-0.3213	-0.22044	-0.16316	-0.053613	-0.011008	0.061541	-0.047276	0.022779	-0.10115	0.13623	-0.069712	-0.11288	-0.046555	-0.11683	-0.2588	0.10246	0.12979
-9.9881	1.573	-1.6875	1.6254	-1.4297	-1.0519	0.40473	-0.75943	-0.3218	-0.57736	-0.77885	0.59574	0.20938	-0.15751	0.057371	0.024781	-0.11517	-0.26293	0.18867	-0.38708	0.16043	0.033317	-0.26668	-0.31659	0.20713	0.060859	0.17972	0.17531	0.42606	-0.012774	-0.17712	0.034611	0.28271	0.0068848	-0.16201	-0.17526	0.22904	0.095629	0.22496	0.13062	0.082313	0.076858	-0.10062	-0.029812	0.016454	-0.014179	-0.26068	-0.059572	-0.025712	0.2306
-10.162	1.2927	-1.1889	0.79547	-0.59959	-0.92678	-0.30134	0.081245	-1.0321	-0.4164	0.21144	0.12117	0.1665	-0.20079	0.18893	0.63485	0.026165	0.094706	0.31616	0.24701	-0.019256	-0.11576	-0.51427	-0.55076	0.2582	-0.26917	0.26104	-0.30206	-0.0059858	0.058917	-0.21353	-0.16522	0.41699	0.15095	-0.0046649	-0.26093	0.0037645	0.24712	0.31617	-0.072312	0.080752	-0.037535	-0.43169	-0.46835	0.039941	0.18607	-0.36611	-0.34851	0.38598	0.36942
4.1303	-3.494	-0.011751	-1.0199	-1.432	-1.2302	4.2824	1.3034	-1.2016	1.3394	0.39585	0.33368	-0.56023	0.75399	-0.39849	-0.16841	0.30679	0.75961	0.85458	-0.72378	0.0054607	-0.056064	0.14528	-0.59585	0.22459	1.0852	-1.3866	-1.2487	0.72658	0.54931	0.30215	1.0205	0.023588	-0.54601	-1.1936	0.47865	-0.42727	0.36923	0.043655	0.95633	0.21051	-1.3258	0.31363	1.1734	-0.0078232	0.39555	-0.4328	-0.6369	-0.21265	0.55202
4.6701	-2.3046	0.18465	-1.9404	-2.054	-1.8687	3.741	1.5827	-1.934	3.227	1.029	1.1226	0.27368	0.24552	-0.11408	-0.38634	0.88412	0.69456	1.3837	-0.6725	1.4081	-2.1026	-0.76595	0.4421	-1.4479	1.2111	-0.8404	-0.33779	0.89717	-0.14957	-0.12809	0.12082	-0.089587	-0.0071829	1.6616	0.40795	0.43878	-0.32173	1.3385	0.30024	-1.2504	0.31762	-0.80119	0.33569	-1.0569	-0.23441	0.69043	0.28887	-0.72943	0.34649
1.5528	-0.70543	0.84716	-0.92994	-0.56133	-0.26644	0.29705	0.31821	-1.8983	1.6728	-0.66957	-0.082075	0.42732	-0.77249	0.82108	0.72046	1.223	0.8572	-1.0003	0.54438	-0.92513	-0.87906	1.3199	-0.040103	-0.4492	-1.2091	0.43198	-0.54278	0.31484	-0.52857	0.5073	1.3225	0.076667	0.065637	0.39605	0.97137	0.65057	0.59008	-1.2018	-0.35235	-0.85442	0.14711	0.30225	-0.62745	0.49807	-1.0202	-0.63153	0.7254	0.26812	-0.021931
-5.8902	0.32429	-0.23379	-1.1529	2.1047	0.45654	-0.87016	0.33534	0.25415	-0.33456	0.17226	-0.16796	-0.38964	-0.12421	0.034011	0.32486	0.27923	-0.00077481	-0.20462	0.79908	-0.18972	0.18005	-0.37483	-0.19128	-0.39306	-0.028966	-0.24208	-0.093859	0.049209	-0.11703	0.27155	0.41634	-0.86405	-0.34938	0.093082	-0.15021	-0.36689	-0.093224	0.018988	0.38341	0.31445	0.04283	0.40159	-0.60137	-0.35936	0.2423	0.017539	-0.1892	-0.14499	0.11903
-9.9044	1.3876	-1.7931	1.363	-1.5071	-1.0949	-0.060155	-0.52349	-0.48166	-0.61338	-0.69084	0.25953	0.12579	-0.60864	-0.59976	-0.0057727	-0.29389	-0.48251	-0.092938	0.090387	0.40584	-0.011101	0.23978	0.26534	0.20812	0.042301	-0.41467	0.77515	0.0087829	-0.30494	0.0017763	-0.015809	-0.37297	0.0052391	-0.092473	0.32662	0.27965	0.032674	-0.085353	-0.078993	-0.017124	0.14471	0.33437	0.19418	0.08868	0.099973	0.12906	0.38256	-0.31974	-0.077488
-9.8705	1.5641	-1.7962	1.2819	-1.5323	-1.1396	-0.11392	-0.74394	-0.52209	-0.86023	-0.92737	0.26712	0.067925	-0.54284	-0.52918	-0.080842	-0.70726	-0.15546	-0.018131	0.54266	0.35019	0.013616	-0.13967	-0.10873	0.35983	-0.06614	-0.083638	0.4496	0.15605	-0.15529	0.23652	0.039237	-0.24954	0.39159	0.0091772	0.30207	-0.01018	-0.09932	-0.14289	0.12659	0.028779	0.1654	0.030637	-0.04499	-0.031981	-0.070404	-0.12622	0.11284	-0.26378	-0.08184
-9.8848	1.6332	-1.8838	1.1803	-1.5938	-1.0629	0.08616	-0.4687	-0.57161	-0.46194	-0.68178	0.19982	-0.031596	-0.14326	-0.52381	-0.16067	-0.46305	-0.21163	0.028927	0.68681	0.031376	-0.036443	-0.16785	-0.012855	0.29646	-0.18972	0.038388	0.29607	-0.12803	-0.029919	0.37919	0.20112	-0.42496	0.41199	0.031595	0.27433	-0.12941	-0.32489	-0.14131	0.1683	-0.0086825	0.19171	0.10205	0.30478	-0.095302	-0.10404	-0.11675	0.14114	-0.32399	-0.13949
-10.246	1.1314	-1.2743	0.42385	-0.78566	-0.99781	-0.45625	0.28602	-0.89539	-0.38012	-0.1675	-0.25632	-0.13828	0.19796	-0.23688	-0.013325	-0.58834	-0.084407	0.08076	-0.039087	-0.35181	-0.070576	0.11204	0.05426	0.046637	-0.047813	0.019395	-0.00073734	-0.029697	-0.085746	0.38325	0.12176	-0.2554	0.18631	0.16414	0.31755	-0.033817	-0.14743	0.01182	0.1024	-0.10706	-0.022733	-0.00049845	0.015416	-0.025087	-0.064647	0.15621	0.04722	-0.13189	-0.16301
-9.8858	1.4581	-1.8326	1.3801	-1.4429	-0.97608	0.14422	-0.34629	-0.81357	0.10604	0.055472	0.060119	0.0059934	0.4396	-0.029265	0.048131	-0.375	0.28273	-0.15151	0.65439	0.14656	-0.062712	-0.13019	0.14165	-0.052663	0.30947	0.48519	-0.39034	-0.039368	0.16773	0.28207	0.54131	0.061047	-0.11832	-0.11486	0.0063141	-0.27226	-0.28728	-0.083847	0.11219	-0.12262	-0.012235	0.13002	0.21444	-0.10522	-0.34311	-0.23218	-0.32336	-0.023472	0.031312
-9.8838	1.3355	-1.7234	1.232	-1.2035	-1.2417	0.086323	-1.0148	-0.24072	-0.71007	-0.55574	0.57521	0.53058	-0.24705	-0.25521	-0.31726	-1.4314	0.40874	-0.75845	-0.0035099	0.47921	0.22922	-0.098115	0.5135	-0.023488	0.57579	0.15613	0.062337	0.86905	0.36165	0.37037	0.080837	0.2456	0.0072149	-0.12387	0.17754	-0.0015176	-0.46017	-0.4353	0.30062	0.0062208	-0.26684	-0.031909	0.098164	-0.045039	-0.12865	-0.11857	-0.37192	-0.27877	0.016938
-9.8677	1.1315	-1.5615	1.5036	-1.2916	-1.0397	0.32227	-0.71598	-0.28256	-0.10759	-0.2195	0.23144	0.35898	0.075598	0.15521	-0.36052	-0.52778	0.18021	-0.3815	-0.37578	0.31267	0.21113	0.15164	0.8802	-0.211	1.0496	-0.019574	0.030301	0.53285	0.073612	0.21331	0.33755	0.12481	-0.5781	-0.16413	0.13157	-0.01178	-0.30822	-0.11345	0.19819	0.10908	-0.18223	0.39886	0.2723	-0.0086914	-0.38882	0.15085	-0.26019	-0.2785	-0.036613
-10.178	0.86891	-1.0888	0.76764	-0.81457	-0.55661	0.023827	-0.21036	-0.20565	0.020181	-0.12474	-0.18363	0.32012	-0.72888	0.49732	0.29395	0.020413	0.14583	0.17919	0.24105	0.85462	0.19263	-0.16565	0.72018	0.072054	1.2541	0.064316	0.048496	-0.13676	-0.11846	-0.059365	0.84193	0.15594	-0.98002	-0.29181	0.17678	-0.18895	-0.046985	0.36254	0.2316	0.14806	-0.04397	0.63855	0.17954	0.14031	-0.84462	0.022675	-0.18235	-0.45839	-0.26026
-9.7964	1.1502	-1.6429	1.7142	-1.1205	-1.2618	-0.034241	-0.33674	-1.1047	-0.38901	0.43305	0.4784	-0.014705	0.55195	-0.27719	-0.069376	-0.12774	0.1282	-0.13606	-0.45763	-0.064091	0.12733	0.54773	-0.040033	-0.10179	0.2279	0.052571	0.064732	0.62147	-0.098445	-0.27109	-0.10293	0.12644	-0.13228	-0.03525	-0.0027274	0.16203	0.11314	-0.033143	-0.049759	-0.0010339	-0.06117	0.13685	-0.049018	-0.02025	0.11252	0.033977	-0.042621	0.011612	0.020366
-9.6764	0.92302	-1.7637	1.7833	-1.5257	-0.72698	-0.078557	-0.5669	-0.58902	0.26167	0.34995	0.31272	-0.025132	0.6564	0.247	-0.7198	-0.090087	-0.87138	-0.54416	-1.2486	0.30178	0.080685	-0.17323	-0.60429	0.30714	-0.55227	0.71131	-0.25324	0.68663	0.51711	-1.212	-0.11638	0.7176	-0.46107	-0.25529	-0.18372	0.4823	-0.12157	-0.026411	0.018513	-0.248	-0.097143	0.48883	-0.090415	-0.27115	-0.16363	0.18698	-0.24906	-0.30754	-0.70919
-9.7713	1.2981	-1.8454	1.6397	-1.6801	-0.4777	-0.01458	-1.0069	-0.095056	-0.048923	-0.32375	0.71867	-0.59195	0.79899	-0.17644	-1.2112	0.022549	-1.312	-0.19317	-1.3827	-0.15622	-0.031756	0.028473	-1.4872	0.44334	-1.4683	0.68942	0.10247	0.61341	0.39739	-1.3067	-0.52342	0.20344	0.29052	-0.055754	-0.11037	0.76195	-0.17366	-0.24258	0.21793	-0.25174	0.31574	0.37875	0.083909	-0.28145	0.014523	0.31576	0.36632	-0.83429	-1.0297
-10.189	1.6518	-1.2405	0.93058	-0.86364	-0.2915	0.34342	-0.45857	-0.22548	-0.45337	-0.21001	0.43523	-0.69591	0.47205	-0.13278	0.17756	0.27826	0.22563	0.83935	0.58349	-0.4603	-0.2419	-0.038197	-1.5182	0.046075	-0.68121	0.723	-0.14096	-0.072263	-0.062427	-0.51186	0.012599	-0.31978	0.42548	0.12483	0.094282	-0.039818	0.060185	0.28418	0.47077	0.088552	0.42159	-0.23775	0.048664	0.092768	-0.42495	-0.32203	0.27182	-0.3658	-0.42293
5.6949	-0.48574	-0.25564	1.0963	2.7151	-2.9748	0.050208	0.95174	1.2487	-0.37721	-0.36162	-0.50323	0.59641	-0.84128	-1.9181	0.14811	-0.71847	1.0791	0.43761	-0.86833	0.98597	-0.58519	1.1361	-1.3143	-0.34363	-0.25327	0.25626	2.6983	-0.34384	1.9524	-0.95504	0.38519	-0.55544	-0.65273	0.90779	-0.56373	1.3243	-1.9732	-0.40528	-0.38138	-1.2168	-0.51004	-0.70887	-0.12972	-0.21895	-0.80907	0.35511	-1.8072	0.87191	0.97271
4.8053	-0.0013848	0.24226	0.72324	1.8371	-2.7138	-0.21978	-0.86763	1.6825	-0.63071	-0.52631	-0.62381	0.24269	-0.39288	-0.91232	0.042606	-0.03559	2.1425	0.23957	-0.52381	0.20048	1.6117	-1.1515	-0.092439	-1.1188	0.67765	-0.53071	-0.088608	-0.73393	0.56252	-0.10564	0.073706	-1.3846	1.9666	0.17638	-0.63347	0.971	-0.17826	0.55639	-0.11714	-1.6043	-0.58053	0.07074	0.40385	-0.49277	-0.50425	1.4205	-0.80867	0.49891	-1.0419
-0.88857	0.48922	-1.4283	-1.5063	2.2724	-1.1539	0.69196	-0.63789	2.3599	0.61341	0.91261	-0.72897	0.0056732	-0.27993	-0.25624	-0.057112	0.089097	0.39446	0.72442	0.39597	-0.93965	0.13137	0.37693	0.10527	-0.49626	-0.25898	-1.1194	-0.21118	-0.78897	0.53773	0.89862	-0.012839	-0.57416	-0.3827	0.3308	0.20712	-0.27704	0.32779	0.14361	-0.12222	-0.34262	-0.78758	-0.55407	0.984	0.16405	1.0067	0.54026	-0.023281	-0.34318	0.25039
2.7458	-3.1915	1.0063	0.1581	-2.0248	-0.36318	0.77391	0.58877	0.63407	-1.226	0.59323	-1.2565	2.316	-0.41645	1.2583	-1.7248	-0.49005	-0.86837	-0.076932	0.31566	0.8075	0.43927	0.17741	-1.0627	1.3078	0.88566	-0.38753	-1.2594	0.9625	0.02061	-0.63887	-0.0088622	0.14425	1.0261	-0.65812	0.94152	0.22392	0.01696	-0.3109	1.0755	0.52493	-0.16676	-0.36058	0.11327	0.97945	0.69835	-0.23939	-0.12367	0.85441	-0.44315
1.4019	-2.8339	1.7792	1.0307	-0.58929	0.2667	-0.60979	-1.1516	0.99472	-1.6794	-0.5416	-1.7398	1.2979	0.36666	2.1331	0.16932	-1.7499	-1.0127	-0.69486	0.49726	0.71639	-0.46012	1.1321	-0.56573	1.4945	1.3868	0.85532	-1.1199	1.6395	-0.853	-1.6659	-1.1534	-0.18912	-0.7451	1.6	-0.25581	1.4	-0.41218	-0.21627	-0.60331	1.5739	0.72765	0.53072	-1.1178	-0.25857	0.26222	0.24795	0.64247	0.21608	-0.027168
1.5938	-2.8789	2.4329	1.46	-1.4261	-0.32456	0.38594	0.52773	0.22723	-0.96349	-1.0695	-2.6981	-0.84909	-0.41746	0.94001	-1.118	-0.15765	-0.72336	-1.5605	0.69632	-0.033494	-0.40797	-0.21401	-1.6244	0.35691	0.40369	-0.98861	-1.2052	0.97095	-0.77686	-0.031132	-0.81364	-1.1898	0.29407	0.938	1.2046	0.058007	-0.18496	-0.3137	0.33764	-0.62433	0.073334	0.78546	-0.098479	-1.1945	0.21887	-2.2632	0.7181	1.7838	-0.38172
-9.902	1.6311	-1.8572	1.5429	-1.3533	-1.0019	0.15256	-0.70877	-0.60415	-0.24544	-0.54615	0.24021	0.28698	0.044353	-0.40931	-0.18747	-0.66381	-0.041291	-0.51031	0.098346	-0.039595	-0.074632	0.029862	0.35319	0.060664	-0.009147	0.032515	0.061194	0.25834	0.15679	0.5738	-0.15666	-0.018976	0.22693	0.047434	0.10027	0.036792	-0.20981	-0.30763	-0.0088202	-0.044203	-0.090698	-0.061177	0.086229	-0.070101	0.24401	-0.033409	-0.085546	0.13744	0.22708
-9.9313	1.4785	-1.7952	1.7067	-1.4125	-0.99874	0.082469	-0.31042	-0.78983	-0.13266	-0.36417	0.029356	0.37352	-0.12335	-0.25366	0.068123	0.073045	-0.56444	-0.20299	-0.15668	0.21565	-0.011473	-0.062272	0.36898	0.24405	0.0095179	-0.35182	0.26053	-0.044261	-0.18445	0.16561	-0.09671	0.060134	0.012941	-0.096532	-0.10818	0.15614	0.075204	-0.025587	-0.31858	-0.099264	-0.041302	0.14495	-0.021694	-0.081714	0.43896	-0.021404	0.025873	0.2794	0.27708
-9.8444	1.3969	-1.6465	1.8028	-1.1418	-1.1459	0.52531	-0.59457	-0.79491	-0.34515	0.20636	0.64539	-0.026134	0.47004	-0.24118	-0.081936	0.40701	0.25468	0.21304	-0.39927	-0.075674	0.029143	0.77466	-0.20216	-0.39385	0.32145	-0.19524	0.41332	0.47276	-0.32429	-0.33687	-0.19971	-0.13737	-0.16918	-0.10041	0.066136	0.27874	0.38351	0.097706	-0.06449	0.032397	0.12221	0.064149	-0.10665	0.05822	0.10168	0.015671	0.30484	-0.10512	0.059401
-10.138	1.982	-0.8868	1.2343	-0.88226	0.5179	1.5694	-0.87489	1.3054	-0.21189	-1.3346	0.35206	-1.1355	0.93898	0.53671	-0.13038	1.0425	0.12888	1.7931	-0.46402	-1.1718	-0.020445	0.14238	-1.6284	-0.24782	-0.016288	0.88362	-0.12639	-0.41084	-0.56641	-0.080052	0.29094	-0.63554	0.18523	0.45318	-0.13334	0.14528	0.065199	0.70438	0.7512	0.34894	0.49827	-0.3453	0.36594	0.51365	-0.7714	-0.37947	0.5392	-0.39581	-0.30979
-9.9559	1.4419	-1.6985	1.399	-1.4178	-0.95266	0.24405	-0.67078	0.013844	-0.40488	-1.121	0.031745	0.0073719	-0.61197	0.037024	-0.12983	-0.2739	-0.56533	0.16941	-0.13866	0.50814	0.11712	-0.31544	0.22415	0.18557	0.59591	-0.071119	0.46233	-0.032166	-0.27859	0.085419	0.52438	-0.026229	-0.38189	-0.15412	0.1071	0.042611	-0.14686	0.16882	0.14821	0.087994	0.24259	0.59194	0.24729	0.10748	-0.51413	-0.0015996	0.077895	-0.40758	-0.17333
-9.9215	1.384	-1.6816	1.2485	-1.3923	-1.2296	0.041615	-0.4753	-0.49697	-0.21818	-0.62156	0.14866	-0.034957	0.40915	-0.00020239	-0.47603	-0.8066	-0.10725	-0.17504	-0.37678	0.034881	0.15296	0.0064023	-0.05341	0.12134	0.41878	0.41314	-0.048914	0.42069	0.076982	0.10841	0.30852	-0.028781	-0.22804	-0.077758	0.19065	-0.022733	-0.44666	-0.0613	0.19611	0.0044292	-0.011614	0.16693	0.20911	-0.11576	-0.52284	-0.010551	-0.23347	-0.28798	-0.31447
-9.8717	1.3853	-1.6762	1.5694	-1.3016	-1.023	0.15111	-0.70774	-0.49972	-0.30158	-0.16217	0.46401	0.042025	0.29912	-0.054433	-0.33681	-0.66195	0.36598	-0.25632	-0.072111	0.096312	0.05044	0.17213	-0.06208	-0.033007	0.39543	0.42193	0.0083912	0.49272	0.20502	-0.021267	0.16198	0.021217	-0.084858	-0.0041452	0.062941	-0.018802	-0.28971	-0.12591	0.2247	0.06492	-0.043932	0.064871	0.072687	-0.12705	-0.19865	-0.10583	-0.21729	-0.14285	-0.1121
-10.165	0.94695	-1.1763	0.71998	-0.59232	-0.60167	-0.2282	-0.098242	-0.48394	-0.00065007	0.2291	-0.1567	0.2643	-0.40788	0.10642	0.22861	-0.23696	0.27457	-0.13292	0.42947	0.41292	0.0093956	-0.11731	0.57836	-0.034841	0.5718	-0.073751	-0.063964	-0.11448	0.018156	0.17705	0.31777	0.114	-0.39321	-0.12457	0.22186	-0.1747	-0.020652	0.10615	0.057502	0.083159	-0.15346	0.2397	-0.025121	0.021967	-0.25533	0.068662	-0.17807	-0.11388	-0.063093
6.3219	-3.077	-0.2181	1.103	-2.1948	2.0887	0.50514	-1.1153	-0.29793	-1.4055	3.2518	-1.4061	0.85116	1.1163	0.014558	1.8749	0.80088	2.4558	-0.70838	0.94292	0.83482	1.8928	0.17974	0.25245	2.4617	-1.3808	1.0604	-0.14576	-1.3671	-0.71981	-0.96995	1.4431	1.1081	0.51739	0.43817	0.80435	1.4294	-2.0266	-0.80262	-1.9664	1.4136	0.86636	0.03131	0.75863	-0.42355	1.1791	-1.171	1.0944	0.49408	0.31815
3.0386	-1.279	-0.0035175	0.47756	1.0286	-0.14476	0.19679	-1.6645	0.17821	-0.96197	1.7954	-0.30466	0.4309	0.30935	0.40125	0.77352	-0.10317	0.12059	-0.6334	1.1683	-0.68097	-0.073062	-0.22399	0.7569	1.8165	-0.84567	0.53484	-0.38085	-0.21159	-0.051474	-0.48598	0.022454	0.67118	0.93463	0.50505	-0.76296	-1.0713	0.23337	0.25734	0.095647	0.037709	-1.0294	0.17813	-0.58854	-0.27404	-0.17139	-0.91812	0.36559	-0.005588	1.1146
3.0462	-2.804	0.27149	0.71545	1.3098	-0.4278	2.278	0.80285	-0.88142	-0.28588	-0.76558	0.0061846	0.54339	0.58986	0.11242	1.5813	0.9112	1.044	-0.33774	0.85631	-0.82736	1.0879	-0.10444	1.0251	0.40557	0.20981	-0.41681	-1.5073	1.42	1.3379	-0.17039	0.10163	0.80041	0.96866	2.1884	0.47753	0.98359	0.55952	-0.9075	-0.12048	-1.3423	-0.046359	0.62482	1.5853	-0.97182	-1.3846	0.32372	0.16549	-0.11702	-0.044353
-4.8207	0.46259	0.19911	-0.91735	2.1905	1.6579	-0.60402	0.92964	0.47308	-0.14256	0.32748	0.11639	-0.43808	-0.53511	-0.040477	0.41163	0.073896	-0.37654	-0.35734	0.65378	-0.10111	0.25908	0.078274	0.34459	-0.3628	0.16778	-0.28179	-0.2645	0.46902	0.2154	-0.0091199	0.17962	0.29293	-0.25409	-0.17087	-0.23588	-0.050936	-0.12365	0.083312	-0.12682	-0.30818	0.071277	-0.3604	0.13724	0.16125	0.30821	-0.16383	0.025053	-0.030507	0.047059
12.858	-2.3983	-1.8898	-0.12013	-0.50727	-0.78892	-1.718	-3.7658	-0.22989	1.023	0.5485	-2.0113	1.5733	1.5162	1.8167	-1.5755	3.6231	1.3031	-1.0071	-0.28666	-0.55933	-2.7684	-2.0382	0.81073	-0.4142	-0.77177	1.9063	1.9426	2.8984	-1.9904	1.4635	3.2539	0.30538	-1.0823	-1.8146	0.083756	0.62066	-0.7453	-2.2103	0.6801	-0.66477	2.456	0.36517	-0.77228	0.48786	-0.24114	-0.33224	-0.21548	0.88326	-0.39094
11.268	-1.6184	-0.75135	0.3912	2.4551	-5.2132	-0.081	-3.9841	0.16838	0.6366	2.229	-4.1624	2.192	3.6859	-2.2332	1.3926	1.1792	0.75071	0.19282	0.91871	0.47829	-0.18565	-2.2769	-2.8441	-2.1075	-1.6211	-0.45892	1.0636	0.50108	-0.099407	2.574	1.3715	2.3317	-3.1918	0.075239	-1.5356	0.16685	-0.32943	0.26295	1.115	-0.25091	-0.49039	-0.73313	1.4713	0.020978	0.33748	-0.0064379	1.0489	-0.36613	0.01946
18.644	0.48213	0.081108	6.0754	-4.1636	4.4484	-2.7858	-0.60236	1.2868	3.6374	5.3571	3.3722	-0.83119	-1.9372	-1.8444	4.2886	-3.2102	-2.9013	-0.86924	2.7496	0.68391	1.7411	0.58816	-4.9199	1.6834	-0.90234	-0.2347	-1.4825	0.74022	0.064086	1.217	0.9757	0.51764	-1.2969	-0.46192	-0.29311	-2.7086	-0.81934	-0.5856	-0.065916	-1.5718	-0.14878	-0.48363	0.68049	-0.24092	0.42566	1.3611	0.041299	-0.33692	2.7658
3.7788	2.0516	-2.9952	-1.5186	0.58768	2.5068	-0.90107	0.39348	2.0306	0.12111	2.5842	1.451	-0.54837	-0.32393	-1.3033	1.2001	2.021	0.55772	-1.6373	2.7179	0.12405	0.32282	-1.1163	-0.52626	-0.6859	-1.8325	-1.2023	0.51423	1.9961	0.78841	-1.2328	-0.60208	1.4553	-0.46678	-0.20054	-0.71933	-0.63537	0.50265	0.95069	-0.61692	0.81602	-0.09524	-0.34462	-0.82094	-1.1215	0.63723	-1.3437	-1.0515	0.92862	-0.28208
3.0835	-0.72692	1.6074	0.60824	0.15398	-0.12491	-2.509	0.16281	-0.0080698	-0.68535	-1.2015	0.65004	-0.577	-1.4378	0.10716	-0.63504	0.72547	-0.72489	0.27082	1.0954	-0.099644	0.59435	-0.85068	1.1373	0.39099	-0.47586	0.54745	-0.15165	0.32063	1.7322	1.3154	0.23783	-0.42972	2.1515	-0.39047	0.46609	0.65527	-0.25012	-0.34739	-0.033772	1.2793	-1.5181	0.48887	0.74296	0.39405	-1.3798	1.2048	-0.79038	1.2395	-1.4234
3.2108	1.1769	1.4733	-0.62339	-0.4719	-1.0404	-0.77902	0.33417	0.48186	0.67307	0.75843	1.2866	1.0976	-2.6229	-0.40584	0.1061	0.24645	-0.85051	0.86818	-0.94759	-0.85457	1.4703	-0.071366	1.4878	-0.42749	-0.98948	0.12906	-0.62614	-0.40069	0.20265	-0.55559	-0.30772	-0.72438	0.93518	-0.54091	0.79426	-1.2066	0.35242	0.057957	-0.11552	-0.58143	0.45928	-0.13095	-0.42463	0.40121	-1.085	0.14373	0.32434	-0.84688	-0.5338
14.33	6.0654	0.26133	-4.6176	-4.6708	0.64161	-0.88	-4.575	2.0409	1.5516	-0.15396	-0.62805	-1.1119	-0.30738	-1.3749	-1.0683	-1.9784	0.065041	0.24854	-0.90054	-2.1995	1.4126	-0.089648	0.26409	1.7895	0.94638	1.5132	2.0556	1.6842	2.2617	-0.23023	-0.12493	1.8071	-0.27247	0.94774	0.1113	0.44568	1.9681	0.52436	0.78061	1.0244	0.51316	0.73848	-1.4205	-0.91856	1.0685	0.25449	1.7313	0.79635	-0.75515
5.1006	6.1485	0.16479	-4.5557	-2.0113	0.75598	-1.3891	0.11434	-0.047242	1.8867	0.44064	-1.0492	0.067978	-0.0035737	-1.2933	0.13456	0.37932	-0.50786	-0.15476	-0.74836	-1.1497	0.59841	0.66836	0.4857	-0.71868	0.37466	-0.036993	0.5495	1.4334	-0.74455	0.14256	-0.041005	1.2395	0.073659	0.24002	1.5335	0.34833	0.36615	-1.1443	0.27326	0.98555	0.19309	-0.15345	-0.31428	-0.2954	0.83765	-0.52296	0.12771	-0.022284	-1.1396
-2.3798	-2.2181	0.92919	-0.75053	-0.41874	1.1889	-0.86136	0.13281	-0.49418	1.018	-0.11125	-0.97568	0.081752	0.87651	-0.053172	0.66948	0.71539	-0.63218	-0.78313	0.20075	0.045009	0.24386	0.013596	0.33809	0.23508	-0.076656	0.53759	-0.084945	-0.8682	-0.70696	-0.37997	0.091331	-0.69423	-0.40474	-0.361	-0.49961	-0.47936	0.044343	-0.26047	0.25261	0.008403	-0.43596	0.71531	0.14167	0.076692	-0.44375	0.59223	0.33388	0.31458	-0.23222
-3.4971	-1.0601	0.48179	-1.0348	0.62462	0.46093	0.39244	1.2311	-0.069634	0.53237	0.8248	-0.31687	0.75197	0.92302	0.65528	1.0829	0.30892	-0.33984	0.3691	-0.35868	-0.35284	-0.86852	-0.5492	0.28095	0.5188	-0.24405	0.64833	-0.81033	-0.21466	0.4058	0.41932	0.67371	0.052838	0.090194	-0.76139	0.014307	-0.35963	0.041679	-0.47495	-0.57978	-0.79684	-0.48419	-0.55558	-0.38459	0.60159	-0.24072	-0.02891	-0.76325	0.36062	0.076545
-1.5336	-1.8211	-0.30201	-1.4722	0.14907	0.10121	0.27406	0.43384	0.3108	0.65662	0.544	-0.79359	1.8523	0.41328	-0.60485	0.42336	-0.021766	-0.38004	0.1187	-0.45646	-1.2426	-0.051057	0.21046	-0.39742	0.16408	0.81515	0.35716	-0.72665	-1.2767	0.0156	-0.085441	0.00249	-0.062748	-0.5807	-0.78653	0.2996	0.41166	-0.13137	0.31137	0.24483	-0.13961	0.035722	-0.0078401	-0.13786	0.5408	0.46219	-0.48701	-0.39441	-0.38107	0.27457
-6.618	-0.13186	-0.20303	-1.5413	1.5449	0.7872	-0.95116	0.47552	0.39839	-0.11475	-0.35408	-0.82823	-0.19056	-0.31306	0.35255	0.11195	-0.03011	-0.20765	0.014754	-0.44307	-0.21405	0.19592	-0.5488	0.0041261	-0.36678	0.025611	-0.020654	0.25371	-0.1393	-0.0016835	0.33521	0.0056304	-0.048496	-0.44402	0.18815	0.2041	-0.0065689	-0.05678	0.28725	-0.007346	-0.035446	-0.13328	0.33641	-0.30382	0.13211	0.024703	0.21657	-0.25324	0.013859	-0.26291
2.6142	-1.0076	0.3124	-2.4539	0.13341	-1.022	1.3539	-0.65642	0.33024	0.35821	-0.081491	0.95065	2.306	-0.83246	-1.472	0.15188	0.020033	-0.41531	1.0653	1.8951	-0.50131	-1.2148	-0.78457	0.51172	-0.67195	0.26279	-1.5473	0.2004	-1.3345	0.51949	-0.34151	1.1744	0.92798	0.57589	0.23441	0.094044	-1.1913	-0.38912	0.51995	0.69102	-0.58249	1.0544	1.0418	-2.212	0.25499	0.68909	-0.49342	1.7652	-0.52518	-0.80584
-0.65229	-1.9561	1.1241	-0.78291	-0.27109	1.9506	-0.28608	0.044593	-0.37501	-1.3184	0.13308	0.66411	1.8617	-0.27002	0.88296	-0.17156	-0.45219	-0.17447	0.57584	1.5087	1.9375	-0.59331	-0.087278	-0.63724	-0.35459	0.4999	-0.04557	1.0145	-1.0789	-0.34556	0.2468	0.27449	0.38562	0.63026	0.05121	0.3395	-0.84551	-0.34446	-0.24069	0.4283	-0.18348	0.057223	0.028638	0.77929	0.10683	0.82842	-0.95984	0.45109	-0.21884	0.020022
-0.97133	-2.1753	0.9863	-1.1742	-0.27855	1.38	0.087629	-0.6915	-0.76095	-1.0523	-1.2753	0.22212	0.31787	-1.4251	0.10875	0.17828	0.22117	0.30682	-0.46483	1.2651	0.39813	0.32906	-0.079605	0.36566	0.50905	-0.38865	0.80075	-0.20606	-0.019748	0.24694	0.5275	-0.22363	-0.045574	0.13776	0.19402	0.50356	0.2927	0.50479	0.015908	0.68629	0.078488	-0.50045	-0.29622	0.33228	-0.30967	-0.98524	0.36642	-0.30547	0.33557	0.13789
-5.8238	-0.65044	0.19249	-2.0468	1.0766	0.67812	-0.00060734	0.68607	0.026337	-0.21899	0.034231	-0.018699	-0.54388	-0.66586	0.73538	0.75775	0.17471	-0.1408	0.25632	0.10911	0.51332	0.11721	-0.53382	0.047843	0.35869	0.33016	-0.3983	-0.53643	-0.23573	0.44624	-0.077139	0.42913	0.17389	-0.53351	-0.51544	-0.16807	0.41786	-0.1052	0.26812	0.12282	-0.030902	0.12796	-0.18336	-0.36718	-0.19589	-0.090754	-0.10233	0.040473	-0.0041876	0.036057
-9.9863	-0.30929	0.15222	-0.40737	0.64195	-1.0008	-0.92868	1.6923	-2.5074	0.2759	2.8984	-0.32113	-0.9068	2.5619	0.95584	-0.14977	0.36955	1.4053	0.62458	-1.6677	-1.8238	-0.10561	1.4566	-1.0126	-1.0202	-0.0042244	1.1874	-1.1439	0.59077	-0.10739	-0.84462	0.029019	-0.0034528	-0.49885	0.33864	0.13293	0.18741	0.1676	0.50261	0.29491	-0.12715	-0.42569	-0.3249	-0.33261	-0.069354	-0.29625	0.47306	-0.28675	0.066782	-0.68351
-9.9863	-0.30929	0.15222	-0.40737	0.64195	-1.0008	-0.92868	1.6923	-2.5074	0.2759	2.8984	-0.32113	-0.9068	2.5619	0.95584	-0.14977	0.36955	1.4053	0.62458	-1.6677	-1.8238	-0.10561	1.4566	-1.0126	-1.0202	-0.0042244	1.1874	-1.1439	0.59077	-0.10739	-0.84462	0.029019	-0.0034528	-0.49885	0.33864	0.13293	0.18741	0.1676	0.50261	0.29491	-0.12715	-0.42569	-0.3249	-0.33261	-0.069354	-0.29625	0.47306	-0.28675	0.066782	-0.68351
-9.9863	-0.30929	0.15222	-0.40737	0.64195	-1.0008	-0.92868	1.6923	-2.5074	0.2759	2.8984	-0.32113	-0.9068	2.5619	0.95584	-0.14977	0.36955	1.4053	0.62458	-1.6677	-1.8238	-0.10561	1.4566	-1.0126	-1.0202	-0.0042244	1.1874	-1.1439	0.59077	-0.10739	-0.84462	0.029019	-0.0034528	-0.49885	0.33864	0.13293	0.18741	0.1676	0.50261	0.29491	-0.12715	-0.42569	-0.3249	-0.33261	-0.069354	-0.29625	0.47306	-0.28675	0.066782	-0.68351
-10.046	0.56651	-0.22653	-0.82506	0.32308	-0.59668	-0.91607	0.95835	-0.84829	-0.66764	0.16669	-0.49087	-0.40587	0.027081	0.17203	0.32256	-0.66206	0.14413	0.61887	-0.26972	-0.9063	-0.20342	-0.10364	-0.81329	0.16289	-0.81337	0.37925	-0.30074	-0.20164	-0.10926	0.029759	-0.28255	-0.21641	0.66799	0.54337	0.24437	0.1474	0.054252	0.20715	0.33034	-0.088361	-0.067375	-0.46387	-0.47606	0.032088	0.060704	0.28165	0.042602	-0.071479	-0.29933
23.073	-2.6507	1.1239	3.8211	-8.0821	4.3663	3.655	-0.49006	-7.6278	-5.7749	-3.794	-1.9328	-0.64998	0.022697	1.7526	0.03587	-0.66341	-1.4339	0.85466	3.9625	-4.1525	3.2267	0.061029	2.373	-2.1315	-2.1296	-2.1276	-1.7225	-0.13179	3.408	-0.017281	-0.11627	-0.034428	-2.9657	0.31272	-0.96367	0.151	1.4183	-0.66843	1.2039	-0.82818	1.0728	0.30253	-0.20734	-0.40666	0.059146	0.16296	-0.56108	-1.1585	-0.5041
26.119	3.5108	-10.314	7.2748	1.34	2.1769	-3.5297	5.9164	-0.91906	-2.1642	1.6821	1.6775	0.50786	-7.1616	-2.6055	-2.2682	-0.99231	-0.10926	3.2779	0.56358	-2.8658	0.85386	-0.11423	-1.8184	-0.55998	1.2279	0.042671	-0.89999	-0.93411	-1.3417	1.9961	1.1758	1.5268	0.39231	-1.1065	-0.62701	1.7998	1.0661	1.4233	0.55611	-0.47588	0.12546	-0.52779	0.85287	-1.0047	-0.16992	-0.24997	0.91973	0.98978	-1.2126
25.606	6.0245	-7.7801	5.5708	2.3595	-1.1834	-3.2056	5.8774	-1.2361	-1.2097	0.27568	0.20284	-2.8234	-4.8769	-2.0909	-0.52742	2.0852	-0.42465	0.87043	-2.5554	1.1745	-4.1309	0.48438	0.08755	-2.1543	0.22889	1.9085	-2.0889	-2.9345	0.49782	-1.2343	1.0714	1.4126	0.0024846	2.5769	2.218	-1.2087	-1.5508	-2.0749	1.8092	1.6617	-1.5074	-0.12432	-1.6149	0.96541	0.1397	-0.19535	0.33422	-0.72852	0.88443
-1.5199	2.2556	-1.0834	-1.3234	2.667	1.3803	-1.1936	-0.50768	1.4833	0.65657	-1.5332	-1.1064	-1.074	1.4146	-0.031297	0.088261	0.4159	0.012825	1.4716	0.16637	-1.055	0.59572	0.25198	-1.0208	-0.72694	-0.043806	0.1405	0.1348	1.0539	-0.47937	-0.30733	-0.34085	-0.3271	0.10108	0.77634	-0.2667	0.26499	0.15276	0.37083	-0.23538	0.37903	-0.044834	0.49001	-0.4637	-0.18968	-0.080281	-0.14053	1.0188	-0.05355	0.0097575
0.32355	-1.3398	3.3404	0.82684	-0.601	0.070758	0.60337	0.0018284	-0.60774	-0.031449	0.44862	-0.014505	-2.1241	-0.84544	0.7145	-0.70965	-1.0224	1.2831	0.48243	-0.50453	-0.27182	1.7237	-0.22238	1.6405	-1.3257	0.42512	-0.79677	0.83112	-0.083931	1.4464	0.17901	-0.58607	0.15948	0.039627	0.46639	-1.1846	-1.0917	-1.3004	-1.3574	-0.1552	0.79724	0.70559	-0.57748	-0.15104	0.66409	-0.30853	-0.53035	-0.1585	0.23226	0.44353
1.9627	-1.2138	1.5229	-0.33495	0.11988	-1.7345	0.70698	-1.6982	0.59283	0.59534	-0.020125	-1.2002	0.15492	-1.0632	0.59812	-1.144	-0.26681	0.75345	0.60829	0.63235	-0.29046	-0.68575	-0.0031946	0.5832	-1.8573	0.78455	0.30047	1.7006	-0.64124	0.90345	0.63777	-0.2236	0.14722	1.2638	-0.38598	0.66897	0.56094	-0.46403	0.0074187	-0.22078	1.0605	0.043596	0.60504	0.2983	-0.54331	1.2325	-0.080669	0.17595	-0.0033029	0.86986
3.4904	-1.9321	1.4928	-0.99018	-1.1014	-1.657	1.423	-0.67913	-0.025369	0.24754	0.49762	-0.99803	0.31264	-1.285	-0.91426	-1.8659	-0.1119	0.15447	1.8449	0.71533	-0.49891	-0.41845	-1.2886	1.0691	-1.2203	0.30946	-0.04203	0.63027	0.14602	0.10256	0.12731	0.34395	0.75671	0.065157	0.25869	1.2071	0.21936	-0.20888	0.31247	-0.099609	0.45041	1.0016	-1.092	-0.46979	-0.35521	0.28081	-0.017155	0.47064	-0.88488	-0.0070135
-2.7966	-0.077808	0.68516	-1.2947	1.3009	-0.2373	-0.47185	-0.20483	0.65519	-0.085987	0.028354	-1.0643	-0.15578	-0.086997	-0.066702	0.3106	0.43046	0.35119	-0.41171	0.36129	-0.0033669	0.72362	-0.28967	0.32827	-0.2286	0.030624	-0.35315	0.32036	-0.67315	0.38657	0.58346	-0.37461	-0.027256	-0.82102	0.091187	-0.34066	0.21068	-0.53446	0.74454	-0.13572	-0.10511	-0.36718	0.10707	-0.38336	0.010154	-0.17223	-0.25515	-0.1303	-0.55846	-0.22403
3.6535	-3.9013	-0.77154	-0.98975	-0.27044	1.4396	-0.48606	-1.2626	-0.35681	-2.2025	-0.0806	1.5531	1.3155	1.4856	-1.3019	0.10064	-0.72646	-0.89337	0.19538	-0.79548	-0.3826	0.40996	0.2761	0.42333	0.30856	-0.33214	0.56264	-0.33531	0.458	-0.6369	0.81004	1.1255	0.50489	0.81867	0.4382	0.59884	-1.5458	0.9767	0.17088	0.81939	0.47131	0.19795	0.13674	-0.47582	1.3884	0.042245	0.64045	-0.65413	0.305	-0.97328
5.9501	-3.6996	-2.7152	-3.6113	-1.2931	-0.042807	2.3218	1.4156	-1.131	0.6707	0.94393	1.9161	-1.9639	0.41115	0.23039	-0.84624	0.028585	-0.68412	-0.37815	-0.62403	0.64485	0.49201	-0.84744	0.54997	0.54537	0.5164	0.5547	-0.61698	-0.10729	-0.55043	0.12038	1.3415	1.1596	-0.23585	0.42443	1.9236	1.1775	0.56766	0.65038	0.4597	-0.32145	0.025869	-1.4718	2.0645	1.2688	0.51886	2.0942	0.7585	0.019678	0.62507
6.7166	-2.5034	-1.6989	-0.84732	1.2922	-0.50945	0.71593	0.16882	-0.53307	-0.45873	0.58013	0.51435	-1.8589	2.1096	0.89776	-0.94797	-2.8697	-1.7642	0.4604	-0.67696	2.5401	-0.9938	0.081011	0.18974	-0.72808	0.52238	-1.783	-0.322	-1.0509	-0.5063	-0.41872	0.72317	0.38547	0.72353	-0.23122	-0.45581	1.1956	1.6942	-0.45013	0.68216	1.1693	-0.36922	-0.65167	-0.35735	-1.0688	-0.99744	-0.63791	0.063039	-0.63769	-0.5621
-1.2276	-1.59	-3.2996	-3.8577	-0.026891	1.0681	1.0148	2.2222	0.24426	0.17632	-0.17246	0.34195	-0.28131	-0.51008	-0.17969	0.88249	1.2129	-0.30629	-0.32556	-0.39938	-0.44721	0.90698	-0.13915	-0.12199	0.74912	-0.23946	-0.88093	0.44168	0.48901	0.53298	0.20491	0.33165	0.80653	-0.03513	0.21873	0.25269	0.43682	-0.28222	0.0029062	0.83289	-0.23169	0.25079	-0.22815	0.50588	0.093727	-0.41706	-0.63345	-1.2702	0.04079	-0.094849
3.3955	-3.474	-0.38708	-0.90233	-2.3891	0.45371	0.6467	1.1761	0.57611	-0.22229	0.6569	0.70395	0.86984	1.0665	-0.88443	0.56235	0.49748	0.39978	0.31391	-0.52884	-0.25938	-0.43133	0.84432	-0.29949	-0.43532	0.94981	-0.47066	0.26881	-0.060223	0.37348	-0.10294	0.18584	-1.1778	0.54567	-0.71992	-0.034245	-0.025432	-0.31047	0.37453	0.61586	0.62285	-1.2475	1.6904	-0.74192	0.070601	1.5828	0.22306	-0.41446	0.14649	-0.13014
2.8004	-0.83	1.9357	-0.46162	-1.8182	1.038	-1.9785	0.59326	-0.50676	0.81849	-1.4191	0.72413	2.233	0.96207	-0.43459	1.7763	0.62951	0.19191	-0.91624	-0.41717	-0.83123	-1.2399	0.99042	0.59448	-0.58018	-0.32899	0.079678	-0.19767	-0.78362	-0.15923	-1.1855	0.079968	-0.13519	-0.26276	1.1182	-0.11608	0.37027	0.084415	0.74784	-0.22666	-0.055477	-0.17415	-0.41739	-0.015622	-1.2154	-0.28804	0.72039	-0.51748	0.54181	-0.19541
2.5032	-1.957	0.70447	-1.1065	-1.6424	1.3379	-1.6587	0.68163	0.13164	-0.61969	-1.3427	0.81025	2.8869	2.2173	0.9418	0.74972	-0.27881	-0.97155	-0.41512	-0.66334	-0.22324	-1.2016	0.13996	0.13965	-0.12886	0.13279	-1.2804	0.39488	-1.3179	1.2914	-0.44192	0.18136	0.57591	1.2269	-0.13607	-0.045419	-1.2826	0.7535	0.13453	0.28716	-0.2855	0.053088	-0.34153	-0.15068	0.77512	0.26127	-0.87801	0.15752	-0.12042	-0.35667
-5.2517	0.60651	0.24511	-2.3147	-0.16313	1.247	-1.5165	1.0781	0.60799	0.086026	-0.030694	-0.52649	-0.26472	-0.29367	0.29601	0.1263	-0.1318	-0.16699	-0.053123	-0.74593	0.093448	-0.058724	-0.086216	0.35195	-0.49183	-0.025483	-0.39364	0.086424	0.23989	-0.05193	0.10908	0.010726	0.25942	0.12604	0.69603	0.32347	-0.50901	-0.11836	-0.49269	-0.058967	-0.025118	0.23329	0.26165	-0.20437	-0.27708	0.21404	0.62673	-0.38942	0.3924	-0.31759
-9.8171	1.5525	-1.8689	1.4494	-1.5448	-0.84037	0.22812	-0.69941	-0.33609	0.11992	-0.48988	0.10331	-0.028704	0.33453	0.15281	-0.16065	-0.5969	-0.16856	-0.15834	0.15225	0.073164	0.031083	-0.70501	-0.36429	0.37206	-0.04449	0.76439	-0.41415	0.17972	0.53008	0.093692	0.26648	0.30834	0.031432	-0.056931	-0.12061	-0.1368	-0.38233	-0.0042067	0.12371	-0.08328	-0.089345	-0.098759	0.13308	-0.13754	-0.38562	-0.30811	-0.38185	-0.056584	-0.075753
-9.8746	1.4836	-1.93	1.5623	-1.4582	-0.86895	0.023262	-0.30913	-0.86425	0.48825	0.15889	-0.27665	-0.26745	1.1252	0.24344	-0.13057	-0.21263	-0.17506	0.14557	0.35455	-0.23281	-0.10936	-0.41604	-0.37041	0.065615	0.0011215	0.92825	-0.61251	-0.22875	0.37333	0.16213	0.54869	0.12161	-0.08521	-0.0065248	-0.07688	-0.29501	-0.35046	0.11858	0.012097	-0.058278	0.0032765	0.0021487	0.29401	-0.15691	-0.38308	-0.21956	-0.34208	0.036655	-0.12495
-9.8667	1.5204	-1.9788	1.3397	-1.5984	-1.0878	-0.2467	-0.023122	-1.2598	0.30529	0.18236	-0.39571	-0.2622	0.58167	0.072386	0.13968	0.22425	-0.69771	0.29598	0.40722	-0.11752	-0.25584	-0.43135	-0.54727	0.31455	-0.22642	0.75306	-0.33277	-0.42689	0.080054	-0.14049	0.50159	-0.010536	-0.032731	-0.095549	-0.064716	-0.30481	-0.19145	0.21527	-0.075393	-0.25542	0.24941	0.17888	0.17029	-0.14793	-0.14304	-0.26641	-0.15632	0.042923	-0.18355
-10.132	1.1193	-1.2836	0.49214	-0.87598	-0.76361	-0.19105	0.10993	-0.69196	-0.43224	-0.15788	-0.041016	-0.20904	-0.0078231	0.010844	0.25176	-0.18491	0.0068783	0.42182	0.14834	-0.12087	-0.03104	-0.11095	-0.35654	0.13552	0.10307	0.26452	-0.043099	-0.026724	-0.119	-0.021967	0.26001	-0.1027	-0.0259	0.030213	0.13678	-0.038054	-0.068883	0.20085	0.18599	0.022679	0.078972	-0.017236	-0.033981	0.036721	-0.32592	-0.072177	-0.003991	-0.23244	-0.20488
2.2707	0.81777	1.1456	1.0191	-1.6321	4.3013	4.723	-2.4847	6.4459	-1.2588	-3.1353	3.1249	-0.5607	-0.042905	0.93609	-0.11017	2.3133	1.9401	1.851	0.16563	0.33719	0.24115	-0.43314	-2.8342	-1.6197	0.59756	1.4325	-0.72558	1.1948	-0.051467	0.33393	0.18799	-0.34914	0.96992	0.29902	-1.2832	-0.40692	-0.26496	-0.77931	0.93753	1.129	0.93884	-1.3242	0.22092	0.43664	-0.75133	-0.59182	0.10968	-0.40349	-0.28124
3.9968	1.3883	1.1184	-0.80444	-0.86251	1.5004	-0.54827	-0.88271	2.1521	0.89626	-0.56536	-4.5716	0.039897	1.2327	-1.7275	-4.0506	0.082303	-3.4926	-0.038763	-0.14043	1.8732	0.42874	-0.23722	-0.40292	-0.58951	-2.2581	2.0986	-0.708	-1.4869	0.78321	-0.72309	0.1874	0.17007	0.87964	-1.4388	-1.0632	1.1563	-0.37904	-0.46478	1.4139	-1.1145	0.99537	-0.46286	0.18418	0.045919	-0.34244	-0.25759	0.039007	-0.19054	0.25561
4.6899	0.69379	0.72795	-0.83364	-0.74855	0.577	-0.42898	-0.35905	2.2679	0.31349	-0.76597	-4.3234	0.48573	1.5066	-2.81	-4.1707	-0.097155	-3.1088	0.79176	0.69902	1.7897	0.062135	0.41267	-0.23588	0.15837	-1.1929	2.4447	-1.1591	-1.1863	0.77434	0.10628	0.27975	0.19604	0.91278	-0.43559	-0.69855	0.35232	0.061426	0.11307	0.81883	-1.1626	0.28251	-0.02755	-1.2388	1.1529	-0.59864	-0.27776	-0.62304	-0.2118	0.56127
-6.3345	0.75153	1.3193	-1.5167	0.041736	0.82349	-1.4135	0.70293	0.51508	0.15865	0.40308	-0.057597	-0.56372	-0.31575	0.27899	-0.0010078	-0.32464	-0.93817	-0.35504	-0.83731	-0.12961	-0.0048497	-0.52373	-0.18509	-0.035464	-0.86811	0.11874	-0.26591	0.11503	0.092847	-0.75509	-0.29961	-0.025866	0.19995	0.24163	-0.3145	0.11658	-0.1677	-0.21869	0.048944	-0.31282	0.050055	-0.14879	-0.40618	-0.23661	0.33756	0.39865	0.25583	0.2259	-0.41614
-9.7957	1.2112	-1.9037	1.5787	-1.4945	-1.0055	-0.36883	-0.25991	-1.0931	0.064234	0.13859	0.10609	0.0074528	0.39355	-0.39457	-0.12899	-0.17821	-0.45119	-0.25022	0.18921	0.046301	-0.17231	0.17871	0.098996	0.10765	-0.25979	-0.08773	0.077701	0.041047	0.042502	-0.012739	-0.044275	-0.057574	0.011218	-0.11079	0.24256	0.026294	-0.0077631	-0.13867	-0.24977	-0.1906	-0.061893	0.3208	0.10203	-0.12439	0.1744	0.21989	0.11216	-0.045332	-0.13761
-9.6627	1.2917	-1.9518	1.7026	-1.5906	-0.51332	0.29711	-0.53408	-0.57358	0.35104	0.61503	0.43881	0.018407	0.37827	-0.4333	-0.11011	0.23287	0.15844	-0.34098	0.88163	0.36063	-0.18615	0.35623	0.10151	-0.13436	-0.10892	0.015637	-0.032118	-0.15272	0.18382	-0.06037	0.091861	-0.11361	-0.018487	-0.17882	0.19599	-0.11279	0.0067968	-0.23637	-0.1255	-0.075044	0.085018	0.30948	0.27591	-0.19826	-0.028186	0.073826	0.13919	-0.31774	-0.27488
-9.7396	1.3992	-1.8428	1.764	-1.5701	-0.36338	0.28822	-0.74257	-0.21567	0.25579	0.058369	0.38838	0.075488	-0.0054256	-0.39646	-0.033867	0.11018	0.093056	-0.39358	0.94502	0.59433	-0.17856	0.032445	-0.033469	-0.05782	0.0010114	0.10929	0.019364	-0.095376	0.26581	-0.08727	0.20255	-0.098762	-0.016591	-0.21909	0.15675	-0.2346	-0.080553	-0.15303	-0.03385	0.038592	0.1583	0.29244	0.29315	-0.054752	-0.27891	-0.026273	0.079576	-0.27837	-0.22737
-10.142	1.1179	-1.158	0.73446	-0.74628	-0.4152	0.025737	-0.1566	-0.22517	-0.046504	-0.03012	-0.025984	0.0016521	-0.092741	0.13219	0.077097	-0.016077	0.10715	0.11648	0.16867	0.083992	-0.015732	-0.036979	0.092027	0.027681	0.21116	0.1142	-0.099425	-0.13816	0.02346	0.051077	0.22065	-0.0086918	-0.1657	0.0079221	0.13958	-0.043346	-0.028209	0.12095	0.18399	0.045148	-0.01624	0.066304	0.030813	0.067032	-0.251	0.025159	-0.042102	-0.15954	-0.18252
-9.8768	1.357	-1.7523	1.3338	-1.4318	-1.2201	0.17002	-0.53764	-0.5171	-0.71529	-0.74429	0.41136	0.17743	-0.38366	-0.40093	0.16927	-0.50039	0.068112	-0.064268	0.345	0.41291	0.072938	0.018692	-0.05883	0.2073	0.39266	-0.030347	0.43385	0.3235	-0.20005	0.030862	0.1594	-0.17413	0.02384	-0.058602	0.26627	-0.044922	-0.037273	-0.04139	0.20188	0.065056	0.17804	0.20779	0.099571	0.10757	-0.25739	-0.11037	0.1148	-0.28483	-0.1059
-9.953	1.2223	-1.7221	1.3927	-1.3298	-1.3165	-0.017293	-0.24331	-1.0209	-0.26607	-0.12742	0.15186	0.12287	-0.053855	-0.052287	0.19664	-0.099516	-0.13093	0.067846	0.24427	0.37559	-0.05604	-0.14863	-0.0021462	0.17089	0.33576	0.19556	0.075544	0.21654	-0.074557	-0.18844	0.41173	0.11113	-0.32409	-0.20358	0.074013	-0.065496	-0.067763	0.16191	-0.023424	-0.067556	0.10565	0.36177	0.053524	-0.001826	-0.34403	-0.15548	-0.12044	-0.16538	-0.11487
-9.8805	1.5347	-1.7946	1.4125	-1.3506	-1.1523	0.045149	-0.28519	-0.68632	-0.17667	-0.43223	0.011968	0.052323	0.17532	-0.16069	-0.0031959	-0.27723	-0.31973	-0.049655	0.18384	0.0038717	-0.13806	-0.26738	0.059899	0.12182	0.0096427	0.12829	0.028539	-0.0029273	0.009582	0.34336	0.15132	0.033451	0.082837	-0.012544	0.047818	-0.074779	-0.19519	-0.081529	-0.066412	-0.094677	0.057357	0.10782	0.15852	-0.012372	0.067235	-0.09632	-0.068937	0.025652	0.057206
-10.185	1.2793	-1.2253	0.93964	-0.77051	-0.43652	0.018126	-0.14392	-0.32555	-0.0885	0.030949	0.0011788	-0.022713	0.18628	-0.086184	0.027231	-0.15195	0.18133	-0.0098352	0.22025	-0.1862	-0.12125	0.030701	0.14129	-0.095673	-0.043287	-0.0043063	-0.15118	-0.14167	0.061845	0.29345	-0.038582	-0.052715	0.12743	0.077085	0.081006	-0.0178	-0.022038	0.036856	0.065795	0.0017053	-0.086249	-0.15015	-0.084657	0.0073226	0.080073	0.05067	-0.038324	0.04401	0.072915
2.6107	-0.42033	0.38812	0.89531	2.3359	-0.33138	0.6969	0.5649	0.50802	-1.1829	0.61303	-0.29852	-1.4586	-0.056009	-1.1123	-1.2256	-1.5861	-0.60764	0.051108	0.043498	1.3475	0.31134	2.083	-0.046559	-0.55489	0.74188	0.37716	0.47921	-0.87384	-0.29951	-0.56837	0.61766	0.14642	-0.38066	0.75703	-0.86833	-1.5259	0.16653	0.35783	-0.56719	-0.042421	0.65922	-0.51624	1.1192	-0.26707	0.59545	0.71308	-0.47654	-0.47248	-0.46165
4.5048	-1.5529	-1.5275	-0.5518	1.3831	-1.0171	2.1251	1.288	-0.090085	-1.0963	-0.85633	0.18526	0.15621	-1.1618	-1.4626	-0.46144	-0.29669	0.7063	-0.86184	-0.32824	0.53298	-0.65695	3.394	0.21706	0.64431	-0.1997	0.39041	-0.19957	-1.059	-0.31916	-0.98355	0.2888	1.3357	0.28524	0.56954	-0.73183	-1.1305	-1.2806	2.429	-0.90955	1.0089	0.46353	-0.55818	-0.23428	-1.3024	-0.40935	-0.26565	0.37077	-1.4338	-0.0087307
5.2367	-0.79887	0.010681	-0.53812	0.78896	0.19841	-0.7174	-0.28339	-1.1283	0.13682	-1.3306	1.4294	0.96916	1.8207	-0.92792	-0.90934	-0.54257	1.3326	0.88815	0.36563	0.2602	0.58594	-1.4188	-0.8011	0.47844	-0.93045	-2.0545	0.27488	-1.4499	-0.97473	0.56612	0.34901	0.33461	-0.9696	0.95645	0.76071	-0.062612	0.015658	1.2651	-0.58406	-0.38461	0.8998	0.22704	0.6449	-0.82517	-0.24894	0.047131	-0.78123	0.36381	-0.24311
-7.962	-0.39453	-0.15027	-1.1998	2.8715	2.837	1.8832	0.023855	-3.8359	0.81049	0.83666	-0.17064	0.48066	0.333	-0.085122	-0.18136	-0.31209	0.049613	0.26662	-1.0796	-0.18327	0.049699	1.0339	-0.51105	-0.52277	0.53152	0.258	0.30373	-0.33958	-0.82545	0.13025	-0.59075	-0.89654	0.2312	-0.45869	-0.048121	0.21266	0.31672	0.18272	-0.22912	-0.52556	0.042425	0.0037668	-0.28325	0.13734	0.14448	0.55353	0.40579	0.43033	-0.42496
-1.5044	0.1163	0.3203	0.73591	-0.53059	7.427	5.3869	-4.9807	2.5777	2.8066	-0.51726	2.1311	1.5821	-2.4604	0.78077	-0.90048	0.27969	1.8119	-1.5442	-1.952	2.1481	0.8731	0.15146	1.9023	-0.82441	1.9295	-0.25466	0.056222	0.17764	0.37929	-0.029995	-1.443	0.97935	-0.56334	-0.57535	-1.0077	0.89537	0.16873	-0.22214	-0.2745	0.15179	-1.0001	-0.23816	-0.53646	0.40034	0.40094	0.16072	0.098934	0.5251	0.46083
16.073	11	2.3886	0.71497	-3.0679	1.1181	0.83415	3.7779	-2.9178	5.7276	1.7745	-1.5732	1.7009	-0.4763	1.4693	1.9224	-4.6933	1.1722	-0.46908	-0.43533	0.03203	-2.7069	-1.4864	0.58197	1.2581	0.5689	-0.68037	1.5964	-0.96451	-0.82807	0.63141	0.43071	-0.007616	0.27638	2.1097	-0.78532	1.1868	-2.5724	-0.76787	2.178	1.8002	0.17103	-0.53127	0.16301	-0.51185	-1.47	0.88411	0.16647	0.58451	-1.5187
2.626	5.2113	1.4599	-2.3379	-0.72552	1.3438	0.65011	0.19819	1.2413	1.5279	0.42862	0.31449	-0.67314	0.37764	0.1918	0.54188	0.94275	-0.73225	0.98361	-1.019	-0.90452	1.6517	0.96435	0.42313	-0.21547	-0.38976	-1.2931	0.68317	1.099	-0.95319	0.22957	-0.15106	0.52088	0.52732	0.92126	0.91616	-0.17352	-0.66327	0.36639	0.3363	0.029508	0.84457	-0.7934	1.3015	0.47934	-0.58612	-0.38413	-1.0242	0.12734	-0.70215
4.9092	0.83267	0.27343	-0.76279	2.692	-1.1535	-1.3765	-0.22585	0.42382	0.49546	-0.16258	-0.15338	-0.149	0.57235	-0.064459	1.0084	0.26408	-1.8457	1.4297	0.6642	-0.25109	-0.46765	-0.65387	0.065035	-0.97993	2.5583	0.31708	0.76871	0.84063	1.1891	-1.0681	-1.1631	-1.197	0.058149	-1.3637	-0.04078	0.87084	1.3386	-2.0826	-0.90225	-1.5561	1.2901	1.0528	1.4529	-0.11675	1.3104	1.692	-0.84166	-1.369	0.004166
5.5946	-1.9877	-0.42334	-0.26901	1.0588	0.73254	-1.7129	0.0066506	-0.40117	-0.22174	-1.4771	1.1099	-3.1902	0.91694	1.4142	-0.13971	0.040773	-1.9487	-1.3415	-0.040452	1.3089	-0.72773	0.095805	-0.17459	-1.4349	1.2985	-0.49663	0.22477	-0.19896	0.11445	0.15778	-0.29168	1.2636	0.089401	-0.99004	0.50149	1.7243	0.92864	-1.9504	-1.5316	-0.456	2.1527	1.3784	1.4204	0.034165	0.89831	0.98654	1.0616	-0.47623	-0.13728
3.725	-1.6017	-1.6824	-2.7252	-1.0706	1.5741	-0.59445	-1.6449	0.34259	-0.51915	0.60782	0.021248	-0.55237	-0.84583	-0.29337	-1.1442	0.24937	-0.95717	-0.39694	-2.8082	-0.021747	-0.21836	-0.32291	-0.32937	0.098487	-1.0467	-1.3209	-0.071492	-0.51129	0.63487	-0.68863	1.105	0.14227	0.85047	-0.10235	0.97407	0.19521	1.1218	-1.4368	-0.81856	-0.80683	0.29305	1.1129	1.4259	0.047669	-0.35371	1.6301	0.043745	0.59335	-0.95335
-6.2807	0.013661	0.12677	-1.9063	1.5144	1.4144	-1.1617	1.0818	0.5277	-0.14296	-0.054733	-0.76317	-0.046644	0.007143	-0.060781	-0.42959	-0.3684	-0.37081	-0.09625	-0.47397	-0.59163	-0.0021297	-0.24231	0.13169	0.099908	-0.25229	-0.2891	-0.087795	0.32297	0.05612	0.2342	-0.070349	-0.31677	0.092174	0.25218	0.36897	-0.30848	0.030115	-0.12196	0.0467	-0.052253	-0.21271	0.17862	0.28568	0.32665	0.14111	0.25131	0.0019364	-0.22848	-0.2007
-3.6813	-1.2563	1.6703	0.81082	1.764	1.5531	0.62484	0.62555	-1.5058	0.26464	0.39632	-0.9917	0.93253	-0.49642	0.72213	-0.99785	-1.0059	-0.60871	0.54686	-0.44838	0.36356	-1.4436	-0.52131	-1.0075	0.077696	-0.22587	0.45495	-0.76523	-0.12308	-0.32843	-0.55382	-0.70679	0.47345	0.54174	-0.011645	-0.25891	0.19002	0.32946	-0.35909	-0.20153	0.17857	-0.76952	-0.57917	-0.48029	-0.37051	0.38232	-0.24951	-0.20781	0.18084	-0.49359
-2.2179	-1.2219	0.9209	-0.31483	1.3747	0.6217	1.4784	0.97548	-1.3568	2.0067	0.2303	-0.41347	1.0011	-0.54452	0.90802	-0.21195	-0.58626	-0.19164	0.66445	-0.26344	0.97291	-0.61788	0.019106	-0.89973	1.1505	-0.10149	-0.24693	-0.30755	0.38024	0.069041	-0.8342	-0.21132	0.04164	0.65342	0.35523	-0.30719	0.10798	0.25204	0.20989	-0.84902	0.035456	-0.013819	0.1207	-0.68911	-0.57177	0.11191	-0.041938	0.25487	-0.0024947	-0.17569
-2.7698	-1.4092	0.37721	-0.73724	1.9313	0.56434	1.9654	0.28022	-1.2091	-0.4756	-0.081761	-0.26766	1.369	-0.32691	0.35873	0.87372	-0.62914	0.55257	0.49403	0.22395	0.14592	-0.52685	-0.01117	0.32042	0.55865	-0.12802	-0.15225	-0.73748	0.17269	0.53291	-0.42758	-0.34592	-0.11776	0.5639	0.15534	-0.2276	-0.35212	0.0015246	0.0070759	-0.67471	0.18691	0.48117	-0.01801	-0.18551	-0.4881	-0.44527	-0.26682	-0.10281	-0.021713	-0.040694
-7.0856	0.29335	0.63417	-1.6366	1.6321	1.3121	-0.17267	0.53248	-0.5493	0.22354	0.34306	-0.21661	0.055084	-0.80535	0.0040464	0.36797	-0.17205	0.44403	0.050767	0.26444	0.1398	0.17769	-0.31423	0.19651	-0.23307	0.018674	0.085418	-0.01349	-0.14385	-0.3244	0.098509	-0.078537	-0.055408	0.10063	0.30417	0.22021	-0.51119	0.20567	-0.056239	0.0017662	-0.064897	-0.2699	-0.076668	-0.16621	0.075946	0.13517	0.0072272	-0.20244	0.084544	-0.025223
1.0118	-1.6103	-0.017091	-0.86016	-0.52899	-0.31249	-0.90192	1.7531	-0.0050893	0.49792	0.43367	1.9021	-1.0852	1.1325	-0.46689	1.4037	-0.010454	-0.025618	0.43781	-0.58889	0.24734	-0.67803	-0.59749	0.0061236	-1.0385	-0.035658	-0.27099	-1.0581	0.051232	-0.58025	-0.42776	-0.089933	0.32425	0.38334	-0.37114	-0.42066	-0.10249	-0.038206	0.20575	0.0073461	-0.54987	0.75119	-0.90706	-0.094312	-0.42044	-0.44189	-0.34034	-0.38853	0.92084	1.1645
1.0717	-2.5184	0.27029	-1.9271	-2.2053	0.23708	-1.6949	0.9856	-0.24411	0.2921	0.64941	2.0316	0.19254	1.3611	-0.052122	0.11531	-0.62258	0.19115	0.1662	-0.3192	0.083322	-0.03803	-0.15356	0.93189	-0.53309	0.39229	0.79548	-0.28705	-0.60295	-0.11481	-0.61109	0.94987	-1.7567	-0.1807	-0.02737	-0.99661	-0.079577	-0.25527	0.37432	0.67123	-0.30564	1.373	-1.213	0.21651	0.21112	0.50824	-0.67097	-0.26139	1.0542	0.66595
16.618	12.772	5.141	-5.4381	-7.2367	-0.48593	-0.46697	-3.3863	1.6923	5.2685	0.51189	-1.217	-1.1575	-1.2612	1.3956	2.206	-0.14272	-2.5792	3.0243	-0.32626	-2.0911	-0.51366	0.59856	-0.5625	-0.35771	1.0844	0.77707	-1.7431	1.6565	-0.29771	-0.82822	-0.36312	-2.0503	1.4483	-0.85279	-1.523	0.29428	-1.0285	0.96689	-1.0772	-1.4268	-1.0746	1.3431	0.984	-1.5725	0.043325	-1.5542	-0.60905	-1.4429	0.87746
3.654	8.0445	1.8965	-3.9939	-1.708	0.47258	-1.035	0.56	0.14803	0.93617	0.67552	-1.2914	-0.54238	-0.055715	-0.43504	-0.18268	0.050945	0.07531	0.49135	-0.19489	-1.3871	0.08323	0.55463	-0.19523	-0.36905	0.28178	-0.091603	1.4037	0.68793	0.015718	-0.49017	0.13135	0.54885	-0.40898	1.1913	1.0231	0.12179	0.21834	-0.32023	0.60537	-0.17206	0.046551	-0.65429	0.24347	-0.37295	0.18848	0.29138	-0.0614	0.62116	-0.77859
7.7588	-1.3197	4.1478	3.0438	1.8381	0.14771	-2.4727	-0.10119	-2.8351	0.34706	-1.0194	3.4069	-1.4011	0.14786	2.7099	-1.1796	1.2799	0.76556	-4.3794	0.26338	-1.042	0.43425	0.5518	-1.2935	1.1021	2.1978	1.0457	0.58399	-0.96021	1.5616	0.011356	0.79243	0.029448	0.20019	2.019	-0.020404	-0.010077	0.07239	-2.3946	-1.5098	-1.64	0.44278	0.64785	-0.12656	-0.89234	0.084236	-1.5372	-0.97165	-0.69585	-0.90437
5.9685	-2.8129	1.5277	2.3432	1.8506	0.33779	-4.2082	0.11629	-2.8543	2.2727	-3.0804	4.7846	-0.318	-0.83346	1.7586	-2.6855	-0.01785	2.7854	-0.39592	0.036616	-0.23248	0.38298	0.36679	-0.38737	1.8253	-0.39849	1.534	-1.1926	0.13857	0.54738	1.381	0.36515	0.047917	-1.8893	-0.1507	-0.012512	-0.77814	0.32592	0.12028	1.2357	-1.7946	0.45189	-0.62524	0.6483	-0.79045	0.91983	-0.6363	1.8806	0.5522	-0.40947
7.6919	-0.18593	1.5155	0.54845	2.0197	-2.1422	-4.5578	-2.5051	-2.3012	5.0888	-1.8824	3.9781	-1.3149	-1.6082	2.5324	-1.5018	-1.6801	1.8961	0.38259	0.061622	-1.6976	1.1488	1.3817	-0.97657	-0.80606	-1.2111	0.097417	0.66773	-0.4189	1.0432	1.4354	-0.70239	1.1201	-0.57405	0.21474	0.29045	0.22644	1.1301	1.5126	0.28451	-0.839	1.3741	0.35805	-0.2856	1.8244	0.54954	-0.84467	-0.32429	-1.4184	-0.15029
-1.255	-0.46178	-2.5044	-3.6167	1.4905	-0.85365	0.16032	1.1507	1.7184	-0.027124	0.27089	0.31206	-0.89203	0.66827	0.2629	-0.65789	0.39414	-1.0913	0.42396	-0.52411	0.23399	-0.0011398	-0.27494	-1.2711	0.88117	-1.2779	-0.72565	0.032057	-0.10652	1.0766	-0.3961	0.00045439	-0.14203	-0.11121	0.081885	-0.32374	0.99737	0.18375	0.26842	0.15573	0.39195	0.39934	-0.13928	-0.26017	-0.33548	0.4512	0.058779	0.0035975	-0.20788	0.12666
1.5326	-2.4376	1.1113	0.51782	-1.7355	1.5095	-3.0079	0.84825	-0.47152	0.98232	-2.7087	0.045099	2.8245	-1.7269	0.039646	-0.10003	0.60942	0.73855	-1.0749	-0.13557	0.015753	-0.96328	-0.26073	-0.77698	-0.2444	-0.84043	0.28523	0.66899	-0.42294	-1.0197	-0.52736	-0.39019	-0.93643	-0.019062	1.0836	-0.38179	0.92053	-0.98174	0.85348	-0.0012361	1.3582	0.37578	0.26833	0.54791	-0.3913	0.79534	0.054993	0.78926	-0.1586	0.25354
0.81637	-1.1838	0.81408	-0.84652	-0.38504	-0.042375	-1.9764	-0.59744	0.83703	0.12799	1.3319	1.1478	2.2685	-0.08831	-0.0079183	0.001961	-0.90634	-1.2618	1.1227	-0.83806	1.052	-0.14637	-0.39803	-0.8918	-1.2709	0.40409	-0.33936	0.68861	-0.33975	0.78054	0.83395	0.086393	-0.31887	-0.16131	0.37275	0.5614	-0.25506	0.68494	0.10317	-0.45128	-0.062861	0.47624	0.021677	-0.39526	0.18892	-0.97841	-0.35831	0.24065	-0.91607	0.11683
0.32136	-3.3659	-0.78322	-1.5631	-1.4999	1.1919	-2.746	0.007291	0.28669	0.66061	-1.7951	1.4986	2.659	-0.17917	0.01691	0.43144	0.26276	0.18047	0.13686	-0.97144	0.54732	-0.80533	-0.79512	0.23167	-0.00064386	-0.34006	0.21631	-0.34622	-0.12757	-0.26197	-0.23825	0.61783	-1.1042	1.3456	0.25721	-0.56643	-0.27572	-0.0086921	0.55945	1.173	0.98193	0.1816	-0.41706	-0.040529	1.0679	0.20953	0.1703	0.30194	0.38282	0.3899
-2.5112	-0.71652	-0.64286	-2.7871	0.21682	0.10445	-0.1757	0.6007	0.91107	0.64839	0.3637	0.16552	-1.0227	-1.292	0.59615	0.77714	0.074815	-0.47336	0.77651	-0.47098	0.66284	-0.035209	-0.60828	0.31376	-0.30714	0.94915	-0.26004	-0.28531	0.24703	-0.11055	-0.36404	1.1624	0.036136	-0.54363	-0.5619	-0.76675	-0.13985	-0.56371	-0.037424	-0.25885	0.84987	0.45536	0.49886	0.18435	-0.67955	0.3044	-0.028432	0.12109	0.35519	0.25965
2.3071	-3.3786	-1.441	-1.3655	-0.76395	-1.4331	0.27188	1.026	1.502	-0.15639	-0.5522	0.97978	2.5729	0.83418	0.12658	0.13755	0.58904	1.115	1.3322	-1.01	0.35135	-0.54459	-0.57308	0.50522	-0.7783	-0.35767	-0.17216	0.92946	-0.57029	1.0246	0.59221	1.3512	-0.3977	-0.50994	-0.99518	0.54913	-0.32063	0.12753	0.70753	-0.18811	-0.37234	-0.1944	1.0876	-0.58244	1.4311	-0.50723	0.0046549	0.49683	0.96917	-0.14133
-0.17221	-2.738	-0.71471	-1.0406	-0.81463	-0.37106	0.036405	1.3967	1.2504	0.35534	-1.221	0.4264	1.9253	0.0094785	-0.47999	1.1839	0.66407	1.4623	-0.43928	-1.0051	-0.44856	0.49153	0.78807	-0.24425	0.68756	0.089901	-0.90635	0.13891	-0.73711	-0.03848	0.0013575	-0.2224	-0.59769	-0.92003	-0.75479	0.89169	-0.065278	-0.20529	0.85762	0.59578	0.082452	-0.58061	0.26287	-0.038412	-0.080031	-0.20846	-0.20287	-0.70432	-0.81633	0.65178
-0.63424	-1.6999	0.2567	-1.151	-0.68947	-0.35267	-2.6998	0.20064	-0.26609	0.61815	-1.2068	0.60298	1.5183	-0.80304	-0.31172	0.76397	1.2049	0.40561	-0.3677	0.33565	-1.0452	0.069997	0.70874	-0.32812	-0.19188	0.12694	0.11663	-0.33604	-0.25532	-0.74883	0.34234	-0.86835	-0.40277	0.33966	0.3156	-0.56492	-0.11617	0.69145	-0.040247	-0.5125	0.65666	0.28634	1.1988	0.22751	-0.56544	-0.16616	0.57447	0.39681	-0.32502	0.53265
-5.138	-0.40977	-0.86779	-2.1737	0.69182	-0.22667	-1.0484	0.86081	0.81964	-0.42106	0.57506	-0.16397	-0.71201	-0.25421	-0.14139	0.4559	-0.11279	-0.043254	0.30297	-0.051372	-0.2251	-0.15228	-0.20279	-0.15497	0.044931	-0.04624	-0.41041	-0.45698	-0.15557	0.35408	0.32244	0.64901	-0.22596	0.080983	0.023802	-0.13074	0.0079677	-0.0017247	-0.29121	0.14146	0.17755	0.10298	-0.17757	-0.1639	-0.33919	0.20097	0.56811	0.0071048	0.18223	0.20473
4.8545	-1.2313	2.347	7.5092	3.8577	0.87786	2.5003	2.0662	1.7129	2.1447	1.3071	-1.116	1.9764	1.9808	0.78124	-0.11917	0.53151	0.5759	0.56338	-1.2158	-1.3094	0.53396	1.6293	2.7624	0.44934	0.27554	-0.018563	-0.43136	0.55402	0.63823	3.2626	-1.0569	1.1729	-0.36608	0.2431	0.39757	0.029748	0.10728	0.25367	-0.55377	0.1995	0.789	-0.74072	0.34974	0.16307	0.64047	0.14615	0.13498	0.5608	-0.0084038
5.0443	-0.63532	2.8373	7.9545	3.3824	1.2831	2.4249	1.0857	1.9184	2.5521	1.1231	-2.9862	1.9103	1.4047	0.78019	-0.86904	0.86876	1.4486	0.18787	-2.2545	-1.5003	0.35367	1.3974	1.8183	0.6109	-0.31825	-1.5655	-1.7169	0.45827	-0.56543	3.8396	0.070608	0.80004	0.098736	-0.0014975	-0.3111	-0.96021	0.0057416	-0.121	-0.87696	-0.4164	0.27904	-0.93101	-0.23116	-1.1261	0.36226	-0.57927	-0.97107	0.92092	0.28783
13.491	11.231	6.669	2.7541	-1.4342	-1.3044	-2.0448	4.3624	-2.649	-0.087012	3.6658	-3.2389	-0.33091	2.5901	1.4632	-2.1039	2.6614	3.705	-2.951	-2.5577	2.3406	0.62629	-1.5697	-0.83923	2.7277	1.4442	-0.28473	-0.94151	0.50705	0.10284	0.96027	-0.16308	-1.0937	3.0294	-0.81783	0.25902	-0.29358	2.6533	0.81243	0.074169	-0.051845	0.27512	-0.39016	-0.92316	-0.57756	0.047589	0.069407	1.1876	-1.99	0.75089
-1.4128	5.7759	1.6772	-0.9089	0.9424	1.6059	-2.2532	4.2714	-0.1536	-2.2502	0.82608	-1.2393	-0.52447	1.3676	-0.22216	-1.2855	0.53038	0.81225	-0.41048	1.6486	0.67795	0.30378	-0.29871	1.1093	2.0619	1.0291	-1.0326	0.55385	0.87455	2.081	0.38998	-1.0264	0.99597	-1.0212	1.0956	0.19134	1.5428	0.55597	0.34572	1.1947	0.7857	-0.24024	0.13533	-0.55768	-0.17353	-0.42691	0.10286	0.56607	-0.11844	1.1012
2.1258	-2.0913	2.5613	0.55658	-0.7558	1.03	-1.2153	-0.14572	-0.49845	-1.6958	-2.6487	0.99447	1.2286	-0.98898	-0.26701	-0.74371	0.25312	-1.0199	0.35198	0.26501	1.9333	0.42317	-0.16262	0.039839	0.057466	1.0404	1.518	0.2656	0.59529	0.16512	0.4757	-2.2808	0.10834	0.46543	-0.11003	1.1468	-0.14718	-0.4259	0.15911	0.20414	-0.13915	0.18565	-0.75884	0.36366	-0.67974	0.80701	0.96176	0.19892	0.3794	0.08328
3.5404	-0.96244	3.3464	-0.70872	-1.3817	-0.51835	0.74648	0.21689	-0.11592	-0.57093	-0.76599	1.6333	0.93344	-1.4232	-1.1075	-1.2941	-0.18343	-1.3295	0.79909	-0.37369	1.6701	0.59969	-1.0582	0.21125	-0.35688	0.028472	0.28716	1.0842	0.6627	0.054323	0.14759	-2.2425	0.28585	0.57178	2.3647	-0.18714	-0.6526	-1.4341	-1.0708	-0.25947	-0.28306	0.57775	1.2608	-0.66534	0.9752	0.60429	-0.29274	-0.27013	-0.17179	-0.4758
0.37998	-1.0616	2.1212	1.2537	0.21924	0.79698	0.47877	1.2133	-0.076071	-1.2766	-0.85942	-1.0758	0.81719	-0.66769	-0.38738	-0.38758	-1.252	0.33296	0.28	0.2539	0.86536	-0.82763	1.0798	0.50274	-0.17412	-1.0426	-0.37607	0.30438	-0.076378	-0.9929	-1.4497	0.21194	-0.81138	-0.10222	1.4105	-0.42709	0.73141	0.44444	-0.80638	-1.6009	0.55861	0.54154	-0.50221	-0.49008	0.067476	0.45619	1.1919	-0.43568	-0.47713	-0.64371
-5.0103	0.78304	0.65802	-1.1749	1.5914	0.96723	-1.2177	0.60354	0.28073	0.24888	0.19427	-0.43848	-0.27292	-0.31715	0.047165	0.028356	-0.18294	-0.5359	-0.14073	-0.19265	-0.097279	0.13242	-0.38966	0.06309	-0.041656	-0.50707	0.027978	-0.0066718	0.52419	0.027001	-0.11693	-0.29052	0.17322	-0.21465	0.25289	0.28782	-0.037667	-0.084096	-0.32788	-0.12782	-0.2136	-0.17773	0.39921	0.18347	0.01417	0.13925	0.10969	0.34886	-0.46529	-0.15209
0.32681	-2.1067	1.5086	0.57885	-0.97319	1.4453	1.0908	1.0652	0.31818	-1.3582	-1.5633	-0.093068	2.4071	-0.22281	-1.2334	2.0015	-0.2944	1.1802	0.30857	0.026342	0.54185	-0.058181	0.42533	0.0010905	-0.56315	0.36519	-0.77857	-0.38225	-0.94645	-1.3311	0.24614	1.0031	0.79099	-0.11585	0.14238	0.90977	1.9009	-0.37416	-0.31518	0.12096	-0.18818	-0.42138	-0.38558	-0.5559	-0.04643	0.71336	-0.10825	0.20003	-0.25625	-0.76624
0.85531	-1.6638	0.46021	1.3315	0.52755	0.76196	0.80824	0.7394	0.043561	-0.055446	-0.68176	0.052788	1.4526	-0.69666	-1.0269	2.92	0.42917	0.8772	-0.53572	-0.071356	-0.1666	0.23463	-0.13471	-1.0647	0.63313	0.082141	-0.96221	-0.50393	-0.96059	-0.96208	-0.24703	-0.23031	0.68809	0.26645	1.4023	-0.39978	1.3604	1.1128	-0.031472	0.50219	-0.49254	0.061136	0.15976	-0.41301	-0.71575	0.56784	-0.59798	-0.39943	0.277	0.28832
1.267	-2.4932	0.45072	1.5969	-0.52401	1.004	0.26882	0.77612	-0.27383	0.17033	0.57606	-0.73722	1.0571	-0.2462	-0.3394	1.4332	-1.0148	0.03729	-0.0034401	0.55612	0.12997	0.19954	-0.49231	-0.28327	0.79235	-0.38313	-1.3565	0.10925	-1.2527	-1.4407	-0.87411	-0.17816	-0.5639	1.011	0.89352	-0.26514	1.2776	1.2119	0.58209	0.015269	-0.15352	0.26547	0.12802	-0.9458	0.755	0.642	-0.019153	-0.80077	0.21159	0.53515
-5.7532	-0.09627	0.11457	-1.1006	1.4161	1.4979	-0.65068	0.75601	0.48417	-0.28431	-0.056788	-0.1863	-0.51256	-0.097477	-0.35124	-0.21053	0.016246	0.41818	-0.61966	0.29363	-0.9484	0.050988	-0.4919	0.19146	-0.28928	-0.37096	-0.051807	0.083416	0.10094	-0.42503	0.13215	-0.34083	0.21315	-0.40907	0.39606	0.15865	-0.32803	-0.39423	0.29187	-0.13057	-0.16414	-0.017169	0.23377	-0.02774	0.41739	0.49319	-0.32031	0.3314	0.12297	-0.055559
1.3687	0.049104	2.1486	-0.18297	1.8598	0.05538	-1.0157	-0.17847	-2.1705	-0.61836	1.8495	1.4293	0.29308	1.3653	0.74548	0.13407	1.1734	-1.398	-0.85973	-0.76749	0.28245	0.38663	0.088525	0.25828	0.35729	1.3089	1.3595	1.3161	-0.31342	-0.13193	0.38413	-0.53365	-0.24688	0.98745	-0.36633	-0.40255	-0.59215	-0.14751	-0.57493	0.57423	-0.078947	0.13912	-0.4294	-0.19475	0.19264	0.49544	-0.23949	0.77828	-0.25877	0.3501
3.029	0.11436	-0.31863	-0.90603	1.915	-0.79069	0.66975	1.1587	-1.9785	0.48946	0.9863	0.90302	0.26309	0.15116	-0.12016	0.8158	1.6629	0.34831	0.375	-1.7538	0.32482	0.98271	0.87769	-0.40973	-1.0316	0.87144	1.1137	-0.054612	-0.44241	0.72714	-0.09173	-0.40269	-0.18666	0.88969	-1.0528	1.789	-0.23294	-0.13091	-0.71196	-2.012	0.11305	-0.28955	0.007625	-0.16414	-0.17846	-0.048806	0.14361	-0.22488	-0.068638	1.0215
2.1117	0.22623	-1.2559	-2.0423	2.5096	-0.60958	1.4062	-0.060092	-0.88602	-0.20147	0.86064	1.0573	-0.57979	-0.14102	-0.45971	-0.65135	0.20426	-0.0519	0.49932	-0.23642	-0.21229	-0.39522	0.86223	0.9295	-0.31717	0.91407	0.42371	-1.4056	-0.18612	-1.4267	0.85916	-0.27658	-0.19187	-0.5826	0.51367	1.0622	0.022737	-0.18381	-0.15264	0.34933	-0.43889	-0.07452	0.29074	-1.0467	-0.31442	0.46749	-0.29488	-0.27728	-0.53517	-0.52584
-4.7573	0.921	-0.46772	-1.4107	2.6256	1.1946	-0.36481	0.64183	-0.026703	-0.33142	-0.079617	-1.1573	-0.082872	0.063428	0.32911	0.0016914	-0.39466	0.27836	0.01393	0.66149	-0.33039	0.3466	0.31176	0.48694	-0.1686	0.046852	-0.15026	0.6182	0.090199	-0.092045	0.25123	-0.15896	-0.39096	-0.22147	-0.20553	-0.22772	-0.053541	-0.40238	-0.019666	0.21486	-0.28755	-0.17668	0.21102	-0.11948	-0.052514	0.34247	-0.32765	0.35063	0.098296	-0.048607
-4.6503	-1.9543	-1.7678	-1.6515	0.26525	2.0614	1.6163	-0.2545	1.644	2.0096	1.0633	-0.29641	0.18527	-1.8995	0.36531	0.63455	0.61879	0.32133	-0.23461	1.6427	0.88322	-0.67102	-0.94018	-0.05983	1.1697	-0.51982	0.48193	-0.68222	-2.0137	0.8211	-0.43104	0.18571	0.016205	0.22919	-0.65338	0.1175	-0.71798	0.2469	-0.09601	-0.33	-0.46807	0.3821	0.38582	0.38739	-0.43357	-0.38254	0.15925	-0.1375	0.24218	-0.36072
-5.9157	-1.4016	-0.19834	-1.4341	0.84089	1.1946	0.55125	0.888	0.38341	1.4397	0.25929	-0.57924	-0.2839	0.64645	0.74933	-0.037589	0.377	0.036574	-0.044952	-1.0784	-0.57211	-0.048668	-0.18784	-0.087283	-0.13634	-0.70822	0.32735	-0.53847	-1.1093	-0.31886	0.21489	0.33345	-0.45737	0.51616	-0.042726	-0.42127	0.043971	-0.045301	-0.068015	-0.4583	-0.5058	-0.071861	0.10154	0.37188	-0.13503	-0.16665	0.28203	0.066776	-0.052172	0.073547
-5.4649	-0.39719	0.49611	-0.2844	1.2668	1.8699	0.94368	-0.089821	1.0813	0.28187	-0.077682	0.30624	-0.68541	0.80989	1.0963	0.32685	0.8545	0.34352	1.3417	-1.0722	-1.2434	-0.3984	0.24703	-1.6101	-0.72883	0.075962	1.0289	-0.70705	-1.0772	-0.47555	-0.30527	0.53714	-0.56249	0.534	0.43141	-0.48966	0.048875	0.16363	0.027466	0.25203	-0.036015	0.40492	-0.43693	0.52516	-0.021206	-0.7246	-0.38498	0.32543	-0.17242	0.10262
-8.2283	0.58578	0.41218	-0.73006	1.3253	1.9027	0.84109	0.060152	1.4493	-0.041384	-0.34275	0.1285	-0.86701	0.24388	0.57179	0.24018	0.67694	0.71811	1.1972	0.095487	-0.93081	-0.04408	0.096517	-1.2072	-0.32553	-0.38435	0.46696	-0.30151	-0.51619	-0.33439	0.093452	-0.19943	-0.62105	0.62488	0.45087	-0.11515	-0.13194	0.22295	0.33127	0.55088	0.13019	0.3849	-0.59073	0.035684	0.22596	-0.22036	-0.23492	0.17058	0.012285	0.011079
-1.0441	-1.7936	2.0305	0.14606	0.19081	0.96269	-0.40496	-0.12987	-0.60884	0.74222	-0.86215	-0.20265	-0.13857	-1.4136	0.47945	0.70407	0.62305	0.61435	0.2468	0.088425	0.10803	0.73284	1.1796	0.76944	0.0026448	1.5541	1.0363	0.45821	-0.87409	0.15991	-0.477	0.79453	0.19326	-0.87635	0.10967	-0.32867	0.41858	0.62748	1.1836	-0.014376	0.75362	0.52828	0.98561	0.15731	-0.16631	0.34912	-0.054139	0.059322	0.00046785	-0.33233
-1.4484	-0.88917	2.8554	0.3296	-0.5629	1.1679	-0.38564	0.0046579	-0.89482	0.89233	0.058322	-0.087141	-0.36613	-1.4296	0.95846	0.27385	0.94558	0.65478	0.37359	-0.87593	0.63652	-0.018344	0.74064	1.0158	0.25719	1.3956	-0.16691	1.1345	-0.89433	-0.63501	-1.056	0.35843	-0.25382	-0.08896	-1.1057	-0.079564	-1.1778	0.73681	0.060253	0.37413	0.49459	0.27251	-0.24091	-0.7436	-0.46527	0.46279	0.23312	0.43605	0.29538	-0.32938
-1.6633	-1.6281	1.912	0.01126	0.88825	0.50279	0.49309	-1.8914	0.042552	-0.10258	-0.56383	-0.70877	0.38495	-0.77226	1.6901	-0.34337	0.79394	0.88444	0.73437	0.28942	0.67982	-0.074683	0.099126	0.11242	-0.50081	1.3649	-0.64452	0.11202	0.12416	-0.44271	-0.43853	0.52244	0.58727	-1.4316	-0.33369	-0.21371	-0.047729	0.43562	-1.3103	0.50326	0.14154	-0.65933	0.52275	-0.86202	0.38876	-0.69725	-0.55193	0.065846	0.042785	-0.15974
-6.0942	0.026368	0.70091	-1.5033	0.93341	1.5529	0.11177	0.24302	0.96343	0.19318	0.37697	-0.11059	-0.038806	-0.99347	0.49114	0.42934	0.55282	0.41364	0.17645	0.39771	0.86276	0.2731	-0.58133	0.47445	-0.077544	1.1911	-0.13607	-0.12426	-0.33302	0.093742	-0.18941	0.56961	-0.1145	-1.0825	-0.34497	0.37021	-0.3493	0.049793	0.27703	0.21761	0.25713	0.020399	0.44986	-0.060288	-0.12969	-0.26459	0.15381	-0.64465	-0.49964	-0.15098
3.9662	-4.0346	0.044403	-0.73103	-0.4762	-0.22681	-2.0867	-1.4004	-0.80048	0.72189	-1.161	-0.59837	0.25201	2.6458	-1.6002	-0.026623	0.63627	-0.25462	1.5551	-0.42432	1.3508	-0.96366	0.97086	-1.5189	0.82117	0.57183	0.032105	-1.1927	1.0419	-0.24314	-0.21306	-1.4137	1.3425	-0.12473	0.37341	0.21543	-0.61509	0.028543	-0.059413	-0.81175	-0.11748	-0.36758	0.11271	-0.16603	1.6749	-0.37133	1.5837	1.2702	0.17382	0.18612
3.6097	-3.2569	0.90194	-0.38662	-0.80926	-0.22006	-0.93645	-0.46348	-0.40919	1.1317	-0.39079	-0.38467	-0.7699	3.0034	-2.067	1.3409	0.45847	0.24406	0.86305	-1.2698	0.9162	0.69107	1.4612	-1.8305	0.75958	0.34977	-0.31097	0.40805	0.11798	-0.60136	0.89195	-2.3396	1.6425	0.17286	0.68041	1.0505	-1.1731	-0.10501	1.1319	-0.12926	-0.39165	-1.1708	0.32166	-0.28169	0.56512	-1.2894	0.31389	-0.99186	-0.84021	0.26174
2.6233	-1.067	3.0379	-0.30377	-2.0025	0.48756	-0.72173	-0.60639	-0.48603	-0.0039728	-0.095524	-1.3976	-1.3339	0.20231	-1.4963	0.72562	-0.087497	0.16806	0.064236	-1.4646	-0.22164	0.35186	1.7255	0.25817	0.51963	-0.7626	0.84956	0.16579	0.82	0.35715	1.3955	-0.92149	0.76273	-0.57288	-0.69158	-0.26592	-0.77804	-0.18456	1.1047	-1.027	-0.19914	1.041	0.37826	-0.62989	1.1961	-1.1745	0.2907	-0.22252	0.17245	-0.91519
-4.0752	0.13293	1.1392	-1.5202	0.23397	1.4113	-1.0878	1.0764	0.086011	-0.81524	-0.26329	-1.0412	-0.39595	0.065216	0.053897	-0.15988	-0.088282	-0.066369	0.4495	0.065762	-0.050254	0.15124	-0.14413	0.64158	-0.41572	-0.57557	-0.10431	-0.0077196	-0.15002	0.18959	-0.12523	-0.20663	0.62075	-0.29908	-0.23861	-0.16631	0.59673	-0.72981	-0.0053128	-0.0091485	-0.86849	-0.36177	0.057391	-0.53348	-0.33622	0.24028	-0.23163	0.37187	-0.70057	-0.18495
1.0212	0.71827	3.1365	-1.2754	1.4871	-0.60315	0.79938	-0.78453	-0.70475	-1.6282	1.5566	0.83731	1.1172	0.17324	-0.62372	-0.71468	-1.1786	-0.83743	1.1175	1.1933	0.78872	0.45939	1.7034	0.23059	-0.65959	0.3034	-0.29969	0.1984	0.06363	-0.19668	-0.71692	-0.22088	0.1474	-0.25034	0.30791	-1.2647	0.15137	-0.9791	-0.9624	0.63479	-0.34274	-0.34032	-0.18772	-0.3149	-0.49604	-0.47988	-0.11167	0.91215	0.2344	1.0222
5.3628	0.11947	2.5039	-2.2217	-0.64801	-1.7892	1.9675	-2.6042	-1.2774	-1.3216	2.3198	0.17843	0.67617	0.046802	-0.8733	0.36517	-0.11742	-0.89012	-0.8195	0.41677	-0.67682	1.296	0.43753	1.1475	-0.42455	0.51229	0.3781	0.50988	0.026035	0.16508	-1.3756	0.62288	0.36194	0.91358	0.90611	-1.1455	-0.42776	-0.48365	0.47227	0.56886	0.8517	0.23851	-0.47771	-0.76446	-0.4607	0.12969	0.25951	0.59946	-0.028325	0.061915
3.9193	-1.4934	1.0367	-1.5702	0.43227	-1.1418	1.0428	-1.6126	-0.4914	-1.0085	0.80281	0.023118	0.75528	0.49491	-0.64923	0.80523	0.77657	-1.6288	-1.3675	1.5081	-0.66806	-0.39241	-1.3495	0.58452	0.38564	1.3142	0.99381	0.83037	-1.078	-0.43223	0.30753	1.055	0.83664	0.53698	1.3188	-1.0063	1.0513	-0.03137	-0.28919	0.10009	0.64328	-1.5093	0.32996	0.6912	1.2379	0.38844	0.59154	0.38065	-0.85999	-0.54062
-9.9452	1.3077	-1.8877	1.995	-1.3739	-0.57916	0.22889	-0.74813	-0.37785	0.18046	0.15789	0.44848	0.74599	-0.93289	-0.14139	0.45384	0.52354	-0.048245	-0.46366	0.74009	0.96486	-0.19087	-0.24394	0.7531	0.13031	0.32733	-0.37512	0.14492	-0.3207	0.12676	-0.11775	-0.099097	0.54206	-0.34099	-0.42949	-0.27078	-0.00617	0.45202	-0.051124	-0.33479	0.096041	0.021686	0.10226	-0.23845	0.004873	0.40683	-0.12778	-0.23937	0.31256	0.54909
-9.7121	0.99223	-2.1006	2.2855	-1.6855	0.54618	0.5912	-1.5377	-0.028805	1.0067	2.0598	1.2287	0.24507	0.25413	-0.4121	-0.53506	0.10288	1.1409	-1.6514	1.776	1.3313	-0.32023	0.15281	0.059554	-0.35284	-0.49982	0.58219	-0.67433	0.38284	1.3869	-1.0477	-0.24734	0.63698	-0.20927	-0.66811	0.27438	-0.33884	-0.096471	-0.84589	0.0015094	-0.025165	-0.12001	0.25609	-0.020187	-0.56785	-0.14518	0.20134	-0.36045	-0.4085	-0.80018
-9.6301	1.2179	-2.104	2.2077	-1.6906	0.46349	0.87047	-1.5593	0.32387	1.1297	1.3695	0.91126	0.11397	0.55867	-0.2037	-0.56569	0.11675	1.1232	-1.2731	1.451	0.83843	-0.28671	-0.020338	0.052713	-0.32892	-0.26863	0.71635	-0.87573	0.23789	1.2031	-0.39443	-0.065591	0.49889	-0.15517	-0.43976	0.065958	-0.36349	-0.33207	-0.6194	0.044854	0.054465	-0.16889	0.10537	0.15894	-0.39839	-0.15907	0.081894	-0.42373	-0.19907	-0.34829
-10.091	1.5615	-1.0906	2.2648	-0.84376	1.2509	2.0383	-1.3178	2.5518	1.3891	-0.44034	0.004913	0.21443	0.585	0.47155	-0.65763	0.99046	0.76092	-0.2008	-0.56238	-0.60477	0.021226	0.52206	1.928	-0.96639	1.1444	-0.56775	-0.45361	-0.86333	-0.060642	1.7112	-0.22393	0.068508	-0.26422	0.34263	-0.36861	0.062397	0.067008	-0.048079	-0.17307	0.34096	-0.60192	-0.5301	0.12304	0.3413	0.63508	0.35332	-0.094767	0.76118	1.1145
4.209	-0.11146	0.042518	-1.5452	1.755	-0.25178	0.25695	-0.35534	-1.054	0.37289	-2.7429	0.74485	-1.1663	0.47946	0.69917	-0.33357	-1.0868	-0.47427	-2.4766	-0.6589	1.1946	-1.1801	0.85937	0.41587	1.117	-1.3684	-0.79511	1.7721	-0.26547	-0.80565	-0.37663	-0.35539	-0.2231	0.24614	-0.27905	-1.1441	0.36989	0.31335	0.85722	1.2035	0.66378	-0.32978	0.48263	0.57332	-0.13045	-1.1156	-0.46414	-1.0658	0.39017	-0.18495
6.1403	1.702	-0.75781	-3.243	2.3932	-2.431	1.158	-1.1964	-0.41952	0.94413	-1.1076	0.074172	-1.0137	-0.17008	-0.63565	1.1073	0.30274	-0.30759	-0.63817	-1.1911	1.8929	0.38479	2.1678	0.68836	0.44952	-2.0476	-0.56078	1.1244	-1.072	-0.70824	-0.20276	-0.25523	0.23432	-1.4024	-1.8584	0.73745	-0.51094	-0.080345	0.073963	-0.61551	-0.53977	-0.26443	-0.64456	0.18454	0.62011	-0.39263	-1.5213	1.7808	0.51873	-0.57222
4.8783	0.84084	0.055235	-3.346	0.70674	-0.5045	2.132	-0.70555	-0.80306	-1.2252	0.15785	-0.69302	-0.33096	-0.86828	-2.1466	-0.67325	0.38434	0.70393	-0.70103	-0.79105	2.0721	-0.44756	-0.373	1.1229	1.2593	-1.3997	-0.29173	-0.25007	-0.98592	-0.53364	0.022907	0.71392	-1.1696	-0.68548	-0.47854	-0.17331	-0.39771	0.21765	-0.048035	-2.0937	-0.04909	1.5403	-1.1116	0.68634	-0.36531	-0.050435	0.29815	0.013499	0.9482	-1.349
-0.18891	2.3611	1.7539	-2.1362	0.20803	1.6402	-0.23513	-0.092205	-1.2667	0.71652	0.44312	-0.69617	-0.0066813	-1.1867	-0.47351	0.67739	-0.2775	-0.00046731	-0.33366	0.12221	0.58303	-0.14488	-0.44957	-0.076515	-0.78161	0.59039	-0.60316	-0.2845	0.14662	-0.19518	-0.91831	0.15826	-0.062183	-0.15426	-0.99312	0.40268	-0.29507	-0.11798	-0.73727	-0.24135	-0.724	-1.012	-0.39088	0.66444	0.22611	0.03989	-0.18981	0.46768	-0.049472	-0.14936
5.6064	-4.2945	0.32249	-0.23121	-1.8274	-1.6835	1.6717	1.8278	0.21721	1.7709	-1.6462	0.1919	-1.276	-0.49765	-0.050581	-2.3226	0.32032	1.3628	0.55639	-0.33146	0.22407	-0.54304	-0.72592	0.089591	-0.98207	0.34484	-0.98232	1.6435	-0.67729	0.61016	-0.91602	-0.40008	2.3161	-0.027469	0.24352	0.18161	1.2205	-0.65762	0.51248	-1.5684	0.071361	0.75384	-0.36912	1.1206	-0.10492	0.21849	0.69376	-0.17382	-2.3195	0.87255
3.8961	-2.0979	3.6063	1.2904	-1.6281	-1.0904	-0.39894	1.263	-0.7694	1.4924	-0.79446	-0.56671	-0.65543	-0.24176	-0.86774	-2.8177	0.032504	1.5119	3.0978	-0.39649	0.77722	1.3112	-1.4641	0.17305	-0.6096	-0.37872	-1.4208	0.39957	0.81376	-1.2704	0.49346	-0.064446	0.80895	1.5711	-1.7256	0.13003	-0.28746	0.26592	-0.9668	0.68479	0.57429	-0.77702	-0.32909	-0.35788	-1.2872	-1.1074	0.44006	-0.26573	-0.36048	-0.077786
2.4125	-2.6628	3.0454	0.87703	-0.75722	-1.2897	-0.94283	0.31585	-0.72334	0.29124	-1.4205	-1.6748	-0.82677	0.91806	0.90475	-2.334	0.63301	0.37433	0.99163	1.496	1.2934	-0.70628	-1.0163	-1.166	-1.0153	0.041107	-1.395	0.27943	1.0628	-1.2678	-0.88906	0.060643	0.37462	1.2056	0.22783	-1.0693	0.56281	0.67382	-1.1072	-0.10934	-0.095485	-1.231	-0.42267	0.51308	0.42368	0.10554	-0.32071	0.754	0.15125	0.028761
-5.3094	0.71763	1.4358	-1.2562	1.0676	0.1571	-1.4985	0.62911	0.52151	-0.27594	0.33025	-0.32591	-0.27203	-0.77144	0.67277	0.67019	0.3721	-0.17452	0.30735	0.56476	0.65592	0.40133	-0.82067	0.21924	0.033428	0.73729	0.27845	-0.31641	0.15707	-0.10601	-0.43289	0.016345	0.22297	-0.71549	-0.40828	-0.31576	0.032238	0.27493	0.5078	-0.33185	-0.060156	-0.11161	-0.12921	-0.34872	-0.13186	0.16004	-0.25547	-0.23019	-0.12642	0.15207
2.6583	-1.6583	1.6014	-0.19053	0.31476	-1.3466	-0.85346	-0.42633	0.75876	-3.3539	1.0381	0.85199	4.2709	1.0188	0.65836	1.077	1.7585	-0.57918	-0.34284	0.33266	0.10142	0.081313	0.73031	-0.25186	0.36945	1.1088	0.71514	-0.81806	0.62236	0.35766	0.68727	-0.59172	0.42918	-0.57904	-0.57175	2.0264	-0.2998	-1.6339	0.41407	-0.023641	-0.46365	-0.92242	-0.019046	0.54242	0.34638	-0.65659	-0.63706	0.65603	-0.076455	-0.5877
4.2542	0.1964	3.0934	0.14019	-0.018959	-1.5764	-1.4324	-0.25365	-0.14188	-0.034542	1.8957	2.8993	-1.101	1.8314	0.88839	1.2916	-0.64983	-1.0368	0.17746	-0.10467	0.56172	0.37237	-0.44243	2.243	-0.21949	1.367	0.70281	0.079252	0.27542	-0.41413	-0.51518	1.2211	0.24204	0.92356	-0.23905	0.77439	-0.2239	-0.72225	0.05186	-0.50378	0.56787	0.50457	-0.58681	0.80585	-0.66648	0.46429	-0.70856	0.47258	0.56844	-0.39288
9.3168	-0.61117	-2.778	-1.8964	-0.052316	-1.4362	-0.08076	-1.394	2.4905	-0.50641	0.80712	2.6717	-0.36726	2.9748	2.5479	-2.3959	-2.3992	-2.3913	0.3537	1.392	-1.3454	-0.13941	-0.8272	0.043619	1.7816	1.0926	-1.2007	-1.6545	-1.3486	-0.32991	0.20046	-1.0865	0.81834	0.26901	1.4113	1.4333	-0.060653	-1.2288	2.6638	0.48789	1.5715	1.026	0.2989	1.2803	-0.12066	-0.24272	-0.20539	-0.11685	2.1826	-0.26349
-2.4668	1.6232	-0.17114	-1.1518	0.53411	2.3297	-2.5082	1.7478	1.3178	-0.22108	-1.2543	-0.83873	-1.0762	0.84258	-0.22761	-0.44794	0.079331	-0.045278	-0.25757	-0.6919	-0.7114	0.40223	0.95833	0.26334	-0.010443	-0.26794	-0.025438	0.4681	0.95021	0.40278	-0.19649	-0.15463	0.89424	0.22645	0.37666	0.14487	0.39669	0.02004	0.48333	0.086549	0.32052	0.75817	0.20828	0.36769	0.1372	-0.021122	-0.38504	0.57676	-0.097071	0.090094
-2.3341	-2.4742	0.86097	0.035537	-0.35876	-0.38224	-0.5485	0.34626	1.0216	-0.70293	0.0033506	0.19337	-0.39473	-0.8299	1.7624	0.37039	-2.32	0.58754	-0.52704	-0.23543	0.90971	0.29158	0.26353	-1.0324	1.0554	1.1476	0.88506	-0.62358	0.058842	0.8246	0.18336	0.14672	-0.2211	0.35828	0.28209	0.4341	0.25019	0.02613	0.64113	0.40671	-0.24882	-0.92971	-0.42602	0.85819	0.17554	0.093178	-0.066866	0.26103	0.49492	-0.39483
-1.5329	-1.2402	2.1368	0.70332	-0.53263	-0.31269	-0.83895	-0.20565	1.1775	-0.98989	0.014367	-0.42714	-0.67358	-1.9213	1.6146	0.04994	-1.6736	0.50493	-0.88493	-0.67144	0.5954	0.73574	-0.055827	-0.56833	0.17234	0.61162	0.9755	0.013408	-0.27379	0.39627	-0.087476	-0.45935	0.95408	0.11952	0.071216	-0.0064455	0.14406	-0.45214	-0.10107	0.43348	-0.32992	0.17286	-1.2251	0.66733	1.0608	-0.13901	0.72278	0.28526	0.45926	-0.93029
0.37338	-0.87132	0.86057	0.67872	0.51145	-1.5728	0.63235	0.092763	1.8616	-0.76763	0.74457	0.59452	-0.41328	-2.3376	0.76154	-0.019775	-1.3997	0.73981	-0.74357	-0.2776	-0.16439	0.46759	-0.1019	-0.66704	0.47003	-0.12208	0.58176	0.23688	-0.46022	-0.59941	-0.23894	0.61675	0.6861	0.28545	-0.32738	0.52225	0.29311	0.6892	-0.76603	-0.42487	-0.15999	-0.21746	-0.97366	-0.72392	1.2215	0.15919	1.1769	-0.0046518	0.81537	-1.0402
-4.3301	-0.66993	-1.298	-1.2532	1.5904	-0.61226	-0.65462	0.82431	1.222	-0.14931	1.0336	-0.245	-0.2954	-0.25721	-0.35845	0.42888	0.24579	0.94802	0.47206	0.91576	-0.68334	0.19685	-0.91847	-0.13724	0.34238	-0.45394	-0.46164	-0.16597	-0.050909	0.11269	-0.18243	-0.64792	0.080764	0.091329	0.040808	0.36081	-0.36299	0.068589	0.5646	0.15192	0.25471	0.21878	-0.16869	0.40129	0.46387	-0.38196	-0.32906	-0.044371	-0.46619	0.11727
4.4183	-1.7817	0.52779	-0.49743	-0.54392	0.82615	0.16778	0.45873	-1.2692	0.21511	-0.2823	1.4969	-1.2716	0.47983	-2.1675	1.051	0.27973	-1.0861	0.68181	-0.035218	-0.23633	0.29098	-0.34629	0.04924	0.00029769	1.5543	-0.94722	-0.67166	-0.027588	-0.52979	1.0166	-0.11438	-0.51624	-0.28806	-0.82031	-0.64524	0.31378	-0.37932	-1.0946	-0.38694	0.64031	0.34092	-0.2933	-0.41407	0.28764	-0.005066	0.25291	0.64589	-1.6394	0.89199
6.3527	-1.7758	0.04198	-0.16431	1.4727	-1.0436	-0.81092	0.64534	-2.2111	1.6163	-1.2973	2.2211	-0.90197	-0.11866	-1.3065	-1.5473	2.661	-1.5696	0.90622	1.249	0.7435	-0.60834	0.24548	-0.84076	-1.2473	1.2761	-1.6667	-0.41382	0.40742	1.3233	1.1757	-0.59656	-2.1568	0.30115	-0.72458	-0.59395	1.3836	-0.995	0.16219	-0.48802	1.475	0.62204	-0.036642	0.84087	-1.3892	-0.45082	0.40386	0.53585	0.16524	0.83628
6.3681	-2.1663	-0.70489	-1.211	0.14086	-0.002839	-0.61784	1.926	-2.5839	2.5254	-2.9752	3.2849	-1.806	-0.33011	-1.066	-0.82831	3.3175	0.19842	-1.1008	0.13299	-0.65398	1.4217	1.6498	1.0698	2.4614	-0.51656	-0.7053	1.0761	-0.8402	-0.25007	0.29894	2.2546	-0.96937	0.69211	0.94261	-1.0892	-0.75435	0.11856	0.11828	-0.19082	0.038471	1.3986	-0.12614	0.41676	0.47386	0.91324	-0.6333	-0.30375	-0.75747	0.68913
-0.28547	0.34702	-1.0855	-1.8004	1.4102	-0.06853	-0.83544	-0.89891	0.51187	-0.3264	0.080359	-1.176	0.59467	0.31158	-0.014638	0.75441	0.3968	-0.4442	0.3551	-0.44762	0.20192	0.069395	0.56825	-0.42936	-0.1606	0.028812	-0.24692	-0.55745	0.034884	-0.4204	0.87521	-0.76284	0.32128	-0.89691	0.40915	-0.24318	-1.4154	-0.27904	0.48481	-0.14071	-1.1359	-0.16863	0.03087	-1.1775	0.07887	0.98491	-0.31024	0.47842	-0.48576	-0.81279
1.7612	-0.23476	1.6577	1.268	2.4462	-0.50999	-0.26215	-0.54647	0.93554	-1.1128	-1.6851	0.74082	-1.5512	-1.0224	0.43365	-1.4586	0.92912	-0.10988	-1.3219	1.0008	-0.092694	-0.30353	0.82616	0.3553	0.76193	0.24382	-2.1192	-1.0351	-0.52894	-0.3487	0.41731	-0.13122	-0.64135	1.7983	0.66904	-1.06	-0.40508	0.72454	-0.12498	-0.18734	0.23551	0.29719	-0.81268	0.48088	-0.81083	-1.0537	0.073701	0.44917	-0.12788	0.82027
4.4937	1.7175	3.4721	-0.74947	-1.1294	-1.9602	0.53935	-0.11626	-0.45619	-0.0040192	0.42166	-0.10124	-0.46511	-0.27906	0.39956	0.43346	0.045842	-0.28709	-0.76627	1.7185	-0.54388	-0.71809	0.45728	-0.41759	0.029273	0.8416	-1.9206	0.88859	-0.39465	-0.80984	-0.31935	-1.6143	-0.9443	-0.74211	0.68803	0.54024	-0.10054	1.3207	-0.48546	-1.438	-0.62204	-0.00025314	-1.2563	1.2829	0.78274	-0.092646	0.14126	0.59777	1.0735	-0.97816
1.5963	-0.91342	2.4447	-0.93635	-1.9058	-0.40098	0.16527	0.51774	-0.63224	-1.6697	0.76274	-1.1775	0.71552	-0.39977	-0.9991	-0.25095	1.5909	-0.33971	0.3753	0.61042	0.44013	0.13115	0.44299	0.99423	1.0707	-0.0089045	0.65558	0.24882	-0.76903	-0.72568	-0.6825	-0.60167	-1.1449	-0.95262	-1.0277	-1.2117	-0.63278	1.3128	-0.04909	-0.27611	0.60974	-0.98308	-0.34136	1.3838	0.62241	1.2359	0.96149	0.11085	-0.22709	0.088979
-5.9257	0.0094791	0.23991	-1.2836	1.5123	0.23672	-0.91812	0.32274	0.69922	-0.56631	-0.014214	-0.66443	-0.35968	-0.097987	0.14297	-0.15286	0.32208	-0.19153	-0.014257	-0.11027	0.041122	0.10567	-0.56044	0.25503	0.033233	0.31013	-0.052028	-0.1343	-0.28421	-0.035943	0.19709	0.31217	0.41074	-0.78643	0.1301	0.10398	0.061986	0.19238	0.16542	0.0040997	0.0082104	0.019143	0.53478	-0.18068	0.1323	0.33335	0.12341	-0.055319	-0.35851	-0.067422
4.3141	-4.1724	-1.664	-1.6119	-1.3805	-0.031976	1.7854	1.1205	-0.76295	0.18888	-0.44025	1.0632	-1.6391	0.41563	-0.80335	0.65564	-0.61577	1.1722	-0.73128	-1.5278	-0.58164	0.96984	0.56946	-0.35715	0.51723	0.21362	-0.76731	0.88327	-0.61562	0.1272	0.1581	-0.59576	0.09215	0.4992	-0.1679	0.13967	1.3025	0.018779	0.23511	-0.55662	-0.081358	-1.9475	-0.30856	0.87312	-0.36139	-0.75014	-1.6018	-0.56693	-1.0381	0.79123
2.9624	-1.9177	0.89111	-0.67616	0.82362	-0.51978	-0.26347	0.076436	-1.4458	1.3678	-2.3079	0.56548	-0.33741	0.57343	-1.1941	0.28317	0.33426	1.5069	-1.4826	-0.90038	-0.090335	0.76978	-0.33371	0.98992	-0.071361	-0.17118	0.64095	0.89614	0.15915	-1.3039	-1.5838	0.86076	-0.88781	-0.024965	1.2119	0.28219	0.12605	0.89447	-1.3827	0.68909	-0.18999	0.1956	0.35885	-1.3423	-0.3254	-0.7692	-0.48164	-0.77133	-0.25592	1.2098
3.6512	-2.4726	-1.915	-0.90944	2.4077	-0.87737	-1.6603	-1.7266	0.34809	0.40668	-3.149	-1.1298	1.7369	0.33146	0.13834	2.0516	1.2951	0.31431	-1.4433	-0.12134	0.28283	0.52011	0.086488	-0.92254	-0.7544	0.83189	0.29573	-1.0902	-0.063564	-1.1486	-2.1419	-0.77954	0.72847	-1.8766	0.35422	0.069053	1.1064	0.74804	-0.50524	0.78668	1.1772	0.29208	-0.01328	0.25536	-0.4214	-0.32724	-1.0378	-0.075184	0.49056	0.8426
-3.7831	-0.58434	-2.3361	-2.3275	1.3978	0.52935	-1.1935	1.2178	0.72133	-0.35436	0.30981	-0.19443	-0.3842	-0.14105	-0.16946	0.4578	0.36334	-0.42022	0.18827	-0.56685	-0.26892	0.22672	-0.40572	-0.56125	0.16913	-0.71017	-0.32625	-0.35663	0.8151	0.24021	-0.43278	0.33554	0.35828	0.17168	0.11131	-0.60674	0.52149	0.24505	-0.48721	-0.16754	0.2228	0.69926	-0.62484	-0.13833	0.04276	0.34268	-0.035797	0.14038	0.24696	0.079981
5.3344	-2.2761	-1.3187	-1.8893	-1.2407	0.80831	-1.7398	-0.33217	-1.2981	-1.0116	0.37474	1.6047	2.6885	1.6784	-0.17282	-0.39902	-0.36745	0.6792	0.72073	-1.9442	-0.96854	0.010062	-0.70391	1.8385	0.083625	0.79134	0.8763	0.077761	-1.0488	0.20526	-1.6477	-0.66915	0.099381	0.83035	-0.68882	-0.80997	-2.1928	0.50497	0.14783	1.3567	1.1861	2.2395	-0.57279	0.50859	-1.7167	0.40164	0.019335	1.0919	-0.18987	0.22228
4.4936	-2.1152	-0.13882	-1.9432	-1.4095	1.1903	-0.97033	0.24157	-1.4433	-0.096865	-0.78018	1.3443	0.51214	1.3196	1.1675	-1.159	-0.70473	-0.091908	0.91156	-1.0362	0.7507	-1.1269	-0.51414	0.55942	-1.0343	-0.84755	-0.83783	1.0859	0.83337	0.27518	-0.25708	0.076885	-0.17288	1.8817	-1.3904	-0.81669	-0.046032	1.074	0.21873	0.67279	0.52569	-0.2114	-0.50545	-0.70882	-1.0383	-0.52009	-0.11767	-0.70305	0.00022015	0.69104
5.1534	0.02064	1.0572	-0.91803	0.85902	-0.68663	-1.5533	-2.1678	-1.8907	0.81961	-0.23046	0.68872	1.4365	-0.49434	1.5933	-1.1078	0.55624	-2.1499	0.033749	-0.36034	-1.8477	-1.3762	-0.38371	-0.39319	-0.17322	-0.12492	-0.063865	1.8437	-0.32099	0.94448	0.54532	-0.18466	-0.63879	0.71893	-0.23415	0.083672	-2.1439	1.6563	-0.83148	-0.15028	1.6977	-1.172	-0.18854	-0.14633	-1.1398	-0.066709	-0.58089	0.0066576	-0.51143	-0.070795
-0.21564	0.19583	1.5423	1.5046	3.4296	-2.2191	-0.097713	-0.15363	0.039649	-0.37913	0.77538	-1.8337	0.84869	-0.43675	0.87771	0.48939	0.33874	0.38529	0.40117	1.4281	0.35548	0.19451	0.63891	-0.4567	0.044345	-0.91284	-0.26555	-0.95919	0.42001	0.22306	-1.064	-0.021566	-0.24002	0.35274	-1.9659	0.29279	0.17508	-0.24514	0.51438	-1.129	-0.084666	-0.081119	-0.80517	-0.88394	0.28105	0.92289	0.44573	0.74555	0.0043483	-0.13001
1.6737	0.7746	2.2661	1.0077	2.2128	-1.4108	-0.42563	-0.51599	-1.0774	-0.073369	0.99163	-0.77511	0.90757	0.83405	0.55086	0.83057	-0.48111	0.53882	0.087548	0.30823	-0.58115	0.070438	0.12265	-0.2422	-0.5911	0.24279	0.35946	-0.29387	-0.07551	-0.3523	-0.78413	-0.35496	1.2775	0.65744	-1.1475	0.7795	-1.283	-0.40849	-0.67781	-0.018741	0.1946	0.44945	-1.2987	2.0742	-0.41565	1.3171	0.36211	0.15087	-0.31376	0.023929
2.5693	-0.91538	0.39772	0.27911	3.6156	-2.835	-0.17434	-1.8021	-0.74794	0.2094	0.5422	-0.91214	1.3407	0.70694	0.63137	-0.5749	0.39249	-0.016398	0.76756	0.54107	-0.55625	-0.6548	-0.6879	-1.5789	-0.21831	0.031058	-0.77453	0.012001	-0.24867	0.56824	0.23157	-0.13024	-0.041648	0.76224	0.73223	0.23068	0.87095	-0.16395	-0.66088	0.37974	0.44968	-0.61097	-0.64983	0.84652	0.51084	1.0684	-0.51494	-0.91704	-1.1206	-1.3602
-4.4711	0.92782	-0.16589	-1.6135	2.4511	-0.5059	-0.76281	-0.042632	0.40872	0.14155	0.54862	-0.5077	-0.67111	-0.17711	0.071322	-0.030608	-0.046855	-0.7082	0.26163	-0.12092	-0.3931	0.33181	-0.53646	-0.76379	-0.29538	-0.39281	0.028776	0.096399	-0.049817	0.16083	-0.032562	-0.40349	0.12378	0.33225	-0.020385	0.043409	0.31031	0.022445	0.35363	0.18964	-0.0031447	0.39038	-0.18583	0.07351	-0.13986	0.16421	-0.29268	0.05478	0.27446	-0.072979
0.32305	-1.6756	0.56372	-1.7421	-0.80018	-0.76946	0.73854	0.075756	-0.34289	1.1845	-0.11012	-0.4166	0.55267	-0.89081	0.77669	0.17599	0.0083406	1.5236	-0.734	-1.0619	-0.53663	-0.64025	0.21935	-0.19248	-0.77602	-0.16841	0.45981	0.46822	0.9095	-0.27699	-0.34268	0.8	-0.33682	-0.31626	0.34815	0.25399	1.4672	0.50431	-0.38398	-0.4678	-1.2732	0.16577	0.079337	0.50419	0.70068	-0.22296	-0.66456	0.5905	-0.36273	0.78302
1.4009	-0.23782	0.61939	-0.50606	1.6982	-1.8393	-0.0041028	-1.3952	0.22291	-0.98025	-1.028	-0.30864	-0.30431	-0.66969	-0.66344	1.3009	0.026491	0.59027	-1.5399	-0.061637	-1.6674	-0.95336	-0.50579	-1.0105	0.1841	-0.75648	0.41168	0.44846	-0.13589	0.34821	0.20304	-0.58542	0.0063088	-0.37392	-0.48459	0.1821	0.41583	-0.15257	0.32402	0.3849	0.51235	-1.3357	-0.18891	-0.27339	-0.82836	0.10262	0.19754	0.49611	0.21594	-0.74313
4.6582	-0.47864	0.98614	1.7511	2.9995	-2.6126	-0.94153	-0.89305	-0.36782	-0.20103	-0.90885	1.3759	-0.90548	-0.26211	0.77914	0.66949	0.12725	1.1479	-1.152	0.16274	-0.94912	0.49622	-1.4528	-0.29576	0.98003	-0.66261	-0.33536	-0.75263	1.1398	1.1867	-0.11503	-1.1967	0.13004	0.02779	-0.56117	-0.40312	0.079034	0.59969	-0.423	-0.38242	0.85427	-1.8342	1.5037	-0.58046	1.124	0.087567	-0.56333	0.67978	0.27392	0.0027983
-5.0641	0.33642	0.21979	-0.32901	2.5261	0.9926	-1.3104	1.3917	0.48667	-0.6761	1.0783	0.17427	-0.39761	-0.73135	0.66665	0.70349	0.32767	-0.40833	-0.54089	0.40936	0.7033	0.073044	-0.80429	-0.049048	0.50158	-0.021577	-0.6095	-0.83238	0.37709	0.40445	-0.62071	0.060062	1.1967	-0.11171	-0.14021	-0.88784	0.080817	0.30676	0.39364	-0.080668	-0.037396	0.37724	-0.55239	-0.81051	-0.18874	0.50345	-0.9185	-0.033007	0.85952	1.3776
-9.8182	1.3332	-1.7433	1.5739	-1.3473	-1.24	0.11494	-0.37315	-0.74481	-0.58506	-0.2543	0.43199	0.062306	0.096294	-0.37127	0.0069089	-0.12592	-0.0066346	-0.059591	-0.20396	-0.014413	-0.033228	0.49943	0.22775	-0.14927	0.2993	-0.24801	0.35428	0.19294	-0.31521	0.14272	-0.0030324	-0.064229	-0.01117	-0.10396	0.14592	0.22239	0.17059	0.0052922	-0.0016728	0.0063717	0.09312	0.1426	-0.046386	0.13014	0.11312	0.087801	0.13042	-0.031592	0.054711
-9.8883	1.2121	-1.6874	1.6988	-1.3121	-1.1488	0.16815	-0.25578	-0.85749	-0.24854	0.09359	0.35518	0.024782	0.3584	-0.10985	-0.0286	-0.13582	0.1906	-0.11897	-0.16777	0.090517	-0.019027	0.53277	0.20966	-0.21882	0.47597	-0.082615	0.12039	0.29567	-0.12488	0.072408	0.2464	0.048921	-0.2939	-0.12113	0.1104	0.03874	0.13063	-0.034067	-0.043885	-0.060536	-0.085262	0.1449	0.11595	0.0060967	-0.087412	0.019213	0.0092712	0.0040332	-0.090683
-9.8926	1.2628	-1.6584	1.6237	-1.2361	-1.3243	0.12656	-0.5379	-0.89521	-0.61085	-0.004512	0.57439	0.12385	0.034027	-0.27365	0.026164	-0.092405	0.33263	-0.088594	-0.19917	0.10449	0.0060962	0.50391	0.097543	-0.14845	0.34511	-0.20238	0.40929	0.62174	-0.1864	-0.054837	-0.11527	0.0076703	-0.11326	-0.15976	0.14777	0.11954	0.23958	-0.091754	0.039711	0.028165	0.0092921	0.021949	-0.12849	0.0052742	0.058547	-0.035328	-0.03594	-0.0033341	0.10663
-10.222	1.0134	-1.3214	0.69419	-0.72471	-0.8896	-0.48894	0.16835	-1.1119	-0.28588	0.45074	0.037111	0.28578	-0.35986	-0.012453	0.44203	-0.24234	0.085047	-0.20185	0.42787	0.29823	-0.1134	-0.35747	-0.050819	0.26603	-0.15849	0.11298	-0.21441	0.041169	0.21876	-0.19828	-0.07909	0.37376	0.024297	-0.13429	-0.022272	-0.047967	0.082607	0.060858	-0.071413	-0.053374	-0.10091	-0.12927	-0.34423	-0.085806	0.13604	-0.10382	-0.31764	0.13152	0.11494
7.8249	-3.674	-1.6672	1.4413	0.090372	0.69955	-0.8743	-2.27	0.8243	-3.621	1.1157	1.1461	1.3709	0.78712	1.7377	-0.51412	-0.67196	-2.9969	2.1401	-0.64617	-0.98715	-0.95635	-0.66737	-0.70118	-0.17967	-0.92528	-0.55506	0.094355	0.82009	1.4423	0.18598	2.4211	0.21386	0.86559	-0.034422	-0.065277	1.1455	0.91364	-1.0797	-0.65512	1.6862	-0.59407	-0.22109	-0.61929	0.30872	-0.13446	0.0073999	-0.28452	0.86151	-0.27985
6.9353	-1.0953	0.60406	0.25995	-1.2665	1.2806	-0.60176	-0.19366	1.0795	-1.6886	1.5733	2.5441	4.2026	0.092006	0.59388	-0.86032	-0.44493	-3.3731	-1.2313	-1.8196	0.79588	-0.3508	1.6706	-2.0137	-0.37749	-2.1165	0.2543	0.2842	-0.082615	-0.18807	0.017415	0.82763	1.0243	-1.7618	0.27988	0.6437	0.72861	0.66599	-0.4145	-0.78675	-0.070474	-0.9045	-1.2587	0.70246	0.16847	0.36838	-0.062888	0.30652	-1.4414	0.24458
4.765	0.37243	1.7713	-0.52126	-1.6686	0.81682	-2.6017	-0.21098	0.62525	1.5434	0.027204	1.5958	4.1088	-0.053127	-0.7998	-0.97554	-0.74882	-1.1698	0.69042	-1.456	0.42693	-0.0022892	1.5653	-1.5856	-1.245	-0.45478	0.21231	0.66114	-0.77105	-0.18721	0.47684	-1.0259	0.34064	-1.5415	-0.035209	0.52749	-0.33462	-1.142	1.0231	-0.23559	0.0012194	-0.056244	-0.011794	-0.65004	-0.83036	0.094764	0.11026	-0.55349	-0.61466	-0.92545
-4.1376	0.050021	-0.80359	-2.2615	0.50559	1.5939	-1.2741	1.1501	1.0968	-0.09981	-0.013041	-0.552	-0.66199	0.038905	0.16487	-0.27667	0.58821	-0.24939	-0.55096	-0.74819	0.21947	0.58412	-0.035956	0.0090081	0.25745	-0.69741	-0.4005	0.16819	0.17294	0.3893	0.14747	-0.21492	0.46597	-0.36512	0.39484	0.61303	0.25603	-0.12779	-0.62086	0.13533	-0.019502	0.17282	-0.22329	-0.43959	-0.28158	0.43028	0.36967	0.036152	-0.053471	-0.19405
6.8494	-1.2681	-1.8976	-0.89655	2.0994	1.4764	0.5081	-2.7518	-2.014	-3.232	1.0441	0.07635	1.1856	0.24223	2.3849	-1.2629	-0.82591	-1.3072	0.22363	-0.3862	-0.47476	0.020197	0.51567	0.028017	-0.72903	0.21163	-1.3826	1.6073	0.20559	-0.33645	-0.44473	0.72928	2.1838	0.17429	0.83844	0.32405	-1.0611	-1.2164	0.38187	0.44633	-1.3145	0.6006	0.36742	0.65523	-0.93123	-0.28199	0.24543	0.50682	-0.16422	1.2569
7.7075	-2.7229	-1.3295	0.53312	0.3818	2.6056	0.35586	-0.64967	-1.107	-2.5453	2.0113	0.39218	2.0147	0.74199	1.3256	-1.008	-1.972	-1.6797	1.4817	-1.2346	1.4624	-1.8142	-0.60245	0.76184	-0.28563	0.06012	1.129	1.5595	2.1233	-0.62675	1.3775	0.88025	-0.46673	0.028617	1.101	1.4714	-0.2317	0.60507	1.8361	-0.17286	-0.07605	-0.037236	0.54264	2.0975	-0.56422	0.55584	-1.1426	-0.36716	0.55126	1.0253
6.7341	-1.0198	-0.75676	0.35222	1.2993	1.8764	0.097339	0.76694	-0.623	-1.1729	-0.64046	0.67173	2.3551	-0.087111	0.017687	-1.6198	-1.3746	-0.71261	-0.70886	-0.69394	0.3155	-1.0991	-0.65594	-0.74356	-1.6399	1.2742	-0.43175	1.3844	0.91227	1.256	0.12278	0.59898	-1.0686	-0.3659	0.11574	0.7143	-0.16669	0.23759	1.9142	-0.083319	-2.113	0.16023	-0.18075	0.73014	1.295	-0.5449	0.80044	-0.27786	-0.60696	0.57372
-4.1806	1.1281	-0.97391	-1.5018	3.0147	1.892	-0.92682	0.75354	0.24839	0.28288	-0.24953	-1.1715	-0.22584	-0.0071658	-0.20975	-0.12307	-0.33788	-0.1883	-0.054677	0.17083	-0.40563	0.77014	0.30664	0.38552	-0.33336	0.19444	-0.35395	0.71104	0.67536	-0.27282	0.041676	0.1569	-0.40157	0.089688	0.45908	-0.35314	-0.49349	-0.17235	-0.3602	0.03662	-0.35281	-0.26193	-0.36883	0.065241	-0.06868	0.27373	-0.084111	-0.067354	-0.17392	0.037769
-0.0071844	-0.16196	1.6998	-0.097669	1.2393	0.0061767	-0.89365	0.65408	0.01303	-0.037099	1.1134	-0.53896	-1.054	0.1824	-0.55806	-1.1024	-0.33885	-0.87657	-1.0062	-0.95754	0.41294	0.29155	0.50168	0.08297	-0.56661	-0.39812	1.1297	1.019	-0.85453	-0.23744	-0.50369	0.48264	-0.86799	-0.46513	-0.34063	-1.1104	0.91763	0.061359	0.5325	0.51389	-0.0682	0.07412	-0.29929	-0.099522	0.17917	-0.057545	1.3677	-0.20789	0.12753	0.33707
0.6734	-0.98045	0.9019	-0.30776	0.24502	0.54504	0.59818	1.0795	0.19791	-1.0198	1.1175	-0.10492	-1.0654	-0.38066	-0.24901	-0.18343	-0.42955	-1.2648	-1.181	1.2009	-0.15989	-0.48235	1.0669	-0.078839	-1.4439	-1.0428	0.40053	0.59213	-0.6488	-0.99213	0.32919	0.70081	-1.4093	-0.89554	0.12227	-0.60297	0.84021	0.49172	0.75025	0.64817	0.58244	-0.34133	-0.4345	0.17733	0.11258	-0.22528	0.50348	-0.29159	-0.020091	1.1121
-0.049971	-1.4919	2.4357	0.28437	-0.57044	0.26556	0.8411	-0.2318	0.25846	0.20071	0.86074	-1.4987	-0.13475	0.055199	0.012864	0.067097	0.64243	-1.292	1.2726	1.4445	1.2729	-0.66166	0.95851	-0.63013	-0.60325	0.82324	-0.72898	-0.044459	0.21287	-0.0011711	0.72646	-0.95344	0.14359	0.22218	0.82867	0.27585	-0.36478	0.27508	-0.15208	-0.11753	-0.012208	0.76735	-0.14067	0.27821	-0.11581	0.28337	-0.86246	0.25653	-0.48748	-0.15321
-7.0077	0.0013266	1.1939	-0.79417	1.0909	1.6488	0.5832	0.083636	2.0757	0.52796	-0.66809	-0.29101	-0.35364	-0.24451	1.2523	-0.12368	1.0119	-0.22065	0.41036	-1.1086	0.16167	0.6612	-0.61345	1.0391	-0.13896	1.1523	-0.021034	0.073343	-0.73377	-0.061292	0.65265	0.02977	0.32676	-1.0243	0.083521	-0.33596	0.28255	0.028623	0.46573	0.031694	0.037733	-0.6477	0.1544	-0.06123	0.24001	-0.014045	0.3425	-0.25731	0.14566	0.37626
0.24808	-2.7027	0.88552	-1.053	-1.5535	-0.53329	-1.0919	0.26934	-0.11202	1.3429	-1.4936	0.69936	0.16964	-0.56653	1.3375	-1.4328	0.33479	0.89653	0.82328	0.31242	1.0628	-1.271	-0.0311	0.029498	0.085309	-0.49008	-0.67728	-0.57079	1.3101	-1.1168	-0.8645	0.45314	-0.40507	-0.6589	0.26992	0.28171	0.72829	0.097595	1.1982	-0.080449	-0.71129	0.80794	-1.0544	-0.46382	-0.50447	0.05671	0.38996	-0.40328	-0.31484	-0.10498
0.75253	-2.776	1.5706	-0.67727	-1.8633	-1.2591	0.24103	0.84403	-0.7519	0.97252	-0.094375	-0.89294	-0.098164	-0.82006	0.73246	-2.817	0.64272	1.3046	2.6595	0.94254	0.34605	0.111	0.64196	-0.13972	0.069826	-0.66118	-1.8823	0.19041	0.24165	0.67376	-0.76685	0.6125	0.39213	0.75896	-0.36984	-0.50533	-0.81982	-0.27099	0.40153	-0.81228	0.83721	-0.29193	-0.56092	-0.90635	-0.064472	0.31404	0.47079	-0.014781	-0.37095	-0.40568
0.94947	-2.3484	2.5305	-0.33449	-2.2116	0.24073	-0.5149	-0.042901	-0.7209	-0.49072	-0.20894	-0.80194	-0.65284	-0.51685	0.37515	-1.8178	0.3205	1.0407	1.4734	0.49754	-0.073299	-0.12912	-0.44435	0.24045	0.28918	-0.0229	-0.82382	1.1486	0.95847	0.34515	0.18599	0.50127	0.96535	1.0702	-0.26702	-0.78884	-0.93487	-0.88651	0.25107	-0.78106	0.54429	-0.54995	-1.3116	0.065867	-0.72031	0.52418	0.24341	0.093469	-0.072626	-0.59112
-6.3975	-0.19	0.5169	-1.3643	0.73694	1.1854	-0.85156	0.75653	0.74107	-0.60178	0.17134	-0.19542	-0.46482	-0.032972	0.2827	0.6596	0.42537	0.27814	0.53859	0.26692	0.010039	0.25715	-0.50085	-0.28255	0.30442	0.32747	-0.36504	-0.21524	-0.12686	0.39419	0.15621	0.0466	0.20923	-0.37287	-0.16271	-0.12782	-0.16635	-0.23592	-0.014722	0.029844	-0.28354	-0.39333	-0.17668	-0.24246	-0.041487	-0.31575	0.0087657	-0.23346	0.16945	0.075038
-9.8881	1.3835	-1.7408	1.7418	-1.3497	-0.91025	0.26518	-0.57904	-0.56476	0.02259	0.01501	0.22377	0.093437	0.21222	-0.052079	-0.053796	0.025469	0.12244	-0.034172	0.25916	0.057829	-0.10854	-0.065459	0.1585	0.01458	0.26364	0.31351	-0.10912	0.094381	0.089547	0.099192	0.19149	0.17664	-0.0927	-0.19289	-0.13408	-0.11086	0.0095013	0.074628	0.014699	0.0039899	-0.028969	-0.035941	0.013464	-0.02157	0.0087622	-0.1467	-0.24997	0.1561	0.14466
-9.916	2.0262	-1.8184	1.8611	-1.4972	-0.50356	0.69741	-0.6447	-0.13019	0.025763	-0.62082	0.21054	-0.73147	0.919	0.06149	0.16503	0.52178	0.01372	1.0444	0.60803	-0.77025	-0.24999	-0.18768	-1.3234	0.026595	-0.33435	0.90244	-0.27112	-0.44611	-0.1692	0.034321	0.36632	-0.2558	0.36684	0.15313	-0.2567	-0.24076	0.083897	0.41449	0.21978	0.02273	0.49149	-0.24576	0.22223	0.14672	-0.33153	-0.56116	0.15307	0.051602	-0.059972
-9.9926	1.7051	-1.7489	2.0029	-1.5817	-0.14829	0.89008	-0.56468	0.23322	0.62464	-0.51364	-0.07248	-0.31787	0.52837	0.46737	0.071347	1.0049	-0.21729	0.75527	0.47248	-0.23342	-0.063977	-0.1695	-0.15805	0.022112	0.5305	0.55156	-0.3457	-0.8321	-0.21932	0.21038	0.65609	-0.16112	-0.34566	-0.024224	-0.1999	-0.26194	0.058593	0.41136	1.8753e-005	0.11431	0.32765	0.16335	0.51212	0.1823	-0.50367	-0.30081	0.083908	0.028061	0.04741
-10.168	1.2446	-0.98108	0.77201	-0.73014	-0.40492	0.43942	-0.29317	0.37831	-0.046299	-0.73332	-0.24269	-0.27001	0.1195	0.43154	-0.079812	0.15122	0.0086877	0.70822	-0.41494	-0.30242	0.1467	0.11313	0.15192	-0.12592	0.79874	0.1588	0.014227	-0.31844	-0.37738	0.39001	0.52962	-0.25908	-0.41413	0.16669	0.1322	-0.0010901	-0.099611	0.39596	0.33738	0.15356	0.047695	0.20064	0.2492	0.26949	-0.61361	0.055081	0.11679	-0.27353	-0.15018
2.8791	-1.6151	0.65929	-0.040239	-1.6127	1.0822	-2.1206	0.97843	-0.62941	1.4302	-1.7403	0.43353	2.3128	-0.59356	-0.74489	-0.4967	0.03623	0.31498	0.22871	0.097142	-1.6179	0.047215	0.61386	0.41535	0.93216	-0.83729	1.9903	-1.3832	-0.73662	-0.18802	1.102	0.90818	1.021	-0.35741	0.66749	-1.1154	-0.63873	0.29864	0.47195	-0.15476	0.74279	0.56275	1.0642	-1.5833	-0.28051	-0.1095	0.49156	0.16592	0.44059	-0.40579
2.3221	-1.9069	1.6869	0.23452	-1.3606	0.68336	-1.355	1.0499	-0.58742	1.6548	-3.0351	-1.0102	2.2596	0.20296	1.0244	-0.040974	1.1756	-0.66089	0.29698	0.82191	-0.0098767	-1.1264	0.1627	-0.13941	0.34549	0.59942	-0.34432	-2.103	0.24063	-0.52513	-0.29898	-0.57099	-0.84259	-1.9986	-0.91385	0.06033	0.45323	-1.5061	0.3928	0.15908	1.3098	0.28889	-1.3802	0.76428	-0.50137	-0.05808	0.60108	-0.11655	-0.13874	0.1332
9.9213	5.6252	2.9789	0.48387	-0.12004	0.40632	-0.45277	-2.9643	2.7064	-0.62	-2.6414	1.0959	2.4597	1.3155	0.55503	-1.7854	-1.2933	1.1605	-0.2264	0.23697	-1.5321	0.62843	0.54187	0.80453	-1.0577	0.9335	-2.2912	-2.1175	-0.62934	-2.8245	-1.5166	0.57971	-0.4764	0.6798	0.85051	-0.11614	-1.4893	-0.97983	-2.3359	-0.029017	-1.0465	-0.82844	-0.90853	-0.48591	0.5701	0.31023	-0.40443	-1.7853	-0.50494	0.81068
-1.1872	3.2835	-0.68252	-0.83829	2.7795	1.4466	-1.0301	0.73432	1.806	-0.86155	0.093744	-0.87031	-0.76432	1.262	0.059842	-0.95019	0.45838	0.0011474	0.73322	1.3953	-0.99084	0.87259	0.22178	0.75914	-0.4346	0.35454	-0.28572	0.52733	0.3714	0.044928	0.80357	-0.34156	-0.31241	-0.65362	0.6111	-0.079502	-0.14799	0.039966	-0.57958	0.72637	0.33838	-0.11901	-0.35922	0.061567	0.091414	0.67696	0.26475	0.53049	-0.53713	0.27454
1.8744	-1.9025	0.72844	1.001	0.28419	0.72008	0.79663	0.4681	0.075733	-0.016723	0.69789	0.13857	0.71837	-1.5672	-0.7592	0.9584	0.032963	-0.054579	0.76802	0.26819	-1.7457	0.046688	0.93878	1.2009	0.92195	0.028656	1.1686	0.28311	0.55436	0.27703	0.57424	0.73539	-0.34968	0.78904	1.4489	0.22425	-0.063381	0.4645	-0.24942	-0.60958	1.2688	-2.0016	-0.77569	-0.7114	-0.43331	-1.3844	0.56978	0.98207	0.97441	-0.045553
4.4704	-0.82837	0.5004	2.7883	2.2984	-0.17711	0.73258	1.108	0.35802	1.5919	-1.5307	-0.7074	0.12398	0.45467	0.20748	1.7452	-2.4099	0.61864	0.033022	0.17527	-1.7512	-1.8851	-1.0465	0.38273	-0.47871	-0.43931	0.14329	0.18707	-0.61481	-0.32917	0.49422	0.40561	1.897	0.042915	-0.5455	0.27421	0.25054	0.59096	-0.8099	-0.37619	0.10007	-0.82927	-0.49516	1.2185	0.010285	-1.3587	0.3954	0.53269	-0.70954	-0.82577
3.9722	-1.1066	1.6282	3.3859	1.0514	1.3146	0.68892	1.9914	0.53559	1.5986	-2.9325	-0.83581	-0.30488	-0.10455	-0.73394	1.8652	-2.47	0.044701	-1.5331	-0.7829	-1.1243	-1.5281	-0.32065	0.35789	-0.069905	-0.29126	0.357	-0.05332	-0.48968	-0.9683	-0.32389	-0.51806	1.2981	0.050235	-0.26362	0.62038	0.9478	0.76444	-0.78178	0.57127	-0.20237	0.084639	-0.1901	-0.17796	-0.052837	0.49748	-0.29187	-0.79332	-0.049058	0.28296
-2.6003	-0.43444	-0.43426	-1.5802	1.6442	0.039384	-0.91398	-0.46067	0.015253	0.50456	0.23916	-0.26241	0.065848	-0.48258	0.12423	-0.15531	0.19241	-0.96268	0.12474	-0.69818	-0.44271	-0.067684	-1.2128	-0.27109	-0.047386	-0.9499	-0.54405	-0.33046	-0.10019	0.88215	0.23747	-0.51578	0.89392	-0.49989	0.092436	-0.029428	0.9665	-0.087506	-0.37352	-0.28998	-0.078997	-0.50504	-0.1705	-0.52618	-0.17958	0.65818	0.0072835	0.26394	-0.50011	-0.18125
11.265	-1.0487	0.30429	2.2551	2.3541	-3.7516	0.092556	1.744	1.2166	0.20269	-0.80822	1.7488	-0.23454	1.6224	-2.132	0.76	0.64156	-1.071	0.78386	2.1003	-1.9195	-1.7854	0.031911	2.9469	-0.48971	-0.073182	4.275	0.24852	0.10899	-0.5205	1.8566	-0.94158	1.619	-0.44846	-0.62782	-0.83045	1.7751	0.28523	0.35267	-0.80199	-0.61522	-0.76717	0.75333	-0.68627	-1.0062	-1.7283	0.10686	-1.6211	-1.7179	-0.52681
8.9704	-0.15279	1.6279	-1.1541	-2.0089	-1.8211	0.72315	1.2707	0.53185	0.65862	-0.59749	0.37723	0.41786	2.2368	-2.8674	2.879	-0.27771	0.98518	1.2786	0.12164	0.38139	1.8198	-2.5651	4.4892	0.22525	-1.4014	2.755	-1.9921	0.71014	-3.6024	-2.2914	-1.115	0.76831	0.85351	-0.62514	0.76462	-0.52222	0.30862	-0.021179	1.8632	-1.5726	0.16412	0.060424	1.1579	0.10422	1.1301	-0.428	0.47465	-0.417	0.65005
11.345	0.19974	-1.3397	-2.7976	1.1455	-7.3766	1.4446	-1.7818	0.59226	1.843	2.1812	1.5597	0.3477	-0.79623	-1.2411	-2.9085	-0.12163	0.69496	3.0491	0.33378	0.047217	1.7102	-2.5754	-0.58663	-2.3874	-0.44461	0.15637	-1.6877	-2.5279	-2.6833	-0.83797	-2.7083	0.50514	-1.7609	0.22964	0.28671	-1.7827	2.8561	-1.9453	-1.6586	-0.14815	-0.18207	0.9806	0.062015	0.068569	1.0115	-1.0311	-0.95689	1.8502	-0.43912
-4.4004	-0.068683	0.69971	-0.84934	1.7196	1.2718	-1.8749	1.6728	0.73022	-0.84997	0.52629	0.20743	0.04852	-0.46144	0.073898	0.45728	0.34288	-0.29402	0.12318	0.62744	0.57237	-0.067366	-0.81599	0.51378	0.41037	0.12601	-0.1921	0.12402	0.81693	-0.041095	-0.19161	0.24584	1.3698	-0.89063	-0.19304	-0.23886	0.24928	-0.12263	0.23739	-0.26486	-0.1399	0.073682	-0.48151	0.39738	-0.39958	0.26528	-0.92495	0.27857	-0.11002	0.25194
6.2769	-1.4392	1.4684	1.5062	2.048	-3.3319	-1.1773	-0.25984	0.33108	0.89809	-1.8183	-0.0061375	-1.6543	1.0554	0.59457	0.71886	-0.138	-0.094602	-0.26432	0.91212	-0.5	-1.2498	-1.6185	0.86231	0.080086	-0.49557	1.2159	1.2566	0.59887	1.9046	-0.90507	-0.54146	-0.95518	-0.31786	-1.2401	-0.54727	0.016697	-1.1968	-0.36503	0.62512	0.93058	0.38051	-1.7846	0.48011	-0.56444	1.6764	-0.20568	-1.0256	-0.2422	-0.66081
5.4374	-0.66678	4.4578	1.612	-0.15275	-1.7481	-1.0692	0.7735	1.6779	0.83499	-1.3064	-0.31887	-1.2116	0.22754	-2.6635	1.8947	-1.8345	0.31346	-0.95724	0.61492	4.1148	-0.47529	-0.097986	-0.77993	-0.16899	-0.80506	1.2659	1.0354	1.2769	-0.97215	1.0395	-0.51345	-0.81564	0.069075	2.041	-0.85411	-0.17927	0.26457	0.67101	0.80593	-1.0423	0.9338	1.088	1.7749	-0.26372	0.373	-0.93385	-0.92908	1.1579	0.42504
6.1009	-1.5039	1.5407	1.6591	-0.55674	-1.0639	-2.2252	-0.93198	1.6805	0.16259	-0.0138	-1.9209	1.2114	-0.23177	-1.216	0.47238	0.65312	1.7749	-1.1123	0.25093	1.0584	-0.38534	0.43421	-1.0517	0.2697	0.73107	0.89396	2.6521	-0.74386	0.46564	0.99809	-1.0053	-0.43428	-0.50106	-0.30827	0.64649	1.5002	0.48265	-0.76044	0.4621	0.8102	1.1495	0.53962	0.63846	0.23537	-0.15125	-1.4371	0.7001	-0.25063	-0.42273
-4.975	-0.038358	-1.0087	-0.9921	1.3241	0.45502	-1.5918	-0.33226	1.6157	0.18085	0.71342	0.095147	-0.92854	-0.12226	-0.11964	0.39576	0.5624	0.74877	-0.17627	1.3563	-0.0018136	-0.059347	-0.22453	-0.11303	-0.68837	-0.45543	-0.2904	-0.32062	0.011948	0.51606	0.20386	0.10689	0.29741	-0.2358	-0.062382	0.62243	-0.36256	0.37436	-0.41815	0.14819	0.55193	0.26823	0.4654	-0.20978	-0.16182	-0.11383	-0.072721	-0.040194	-0.13926	0.045013
1.0528	-2.6797	0.99185	0.72883	-0.5854	0.087523	-2.3756	-0.15647	0.023172	0.34405	-1.9694	1.6085	-0.22628	0.39258	1.1912	0.63666	-0.0026036	0.7182	0.25714	-0.14645	-0.26488	-1.6898	0.35876	0.76229	0.9788	-1.9846	0.35946	-0.49585	1.519	0.83164	-0.35941	-1.5596	1.9153	0.697	-0.58382	-1.2975	1.7701	-0.046851	0.30847	-0.84455	-0.40175	0.91868	-0.048001	-0.29507	-0.61227	-0.41089	-0.01606	-0.0021127	0.5437	0.43993
0.38298	-1.6364	1.3576	0.13284	-0.94058	-0.60768	-1.4835	1.2104	-0.093854	1.0324	-0.26132	0.93678	-1.6028	-0.90652	0.68771	0.88179	0.16629	-0.93925	0.15722	0.55139	1.0547	-0.50847	-0.070125	-0.06887	0.1517	-0.6464	-0.18544	-0.81347	0.61026	0.055835	0.14492	-0.23579	-0.14402	0.31206	0.25185	-0.72776	-0.49832	0.42552	-0.33607	-0.30092	-0.14195	0.51874	-0.11995	0.2581	1.1136	0.14961	0.67972	1.0623	0.76228	1.1566
0.86468	-1.8992	0.95555	-0.1113	-2.0028	-0.58674	-0.1688	0.14918	0.38688	0.80808	1.5784	-0.48782	-0.9309	-0.95694	-0.42534	1.6198	0.99731	0.048923	0.043066	0.54384	0.14425	-0.58446	-0.3144	-0.2843	0.59183	-0.97724	-1.9042	0.78405	-0.13648	-0.29202	0.80735	-0.28867	-0.31424	-0.026204	0.79984	-0.91631	-0.26819	1.2959	0.95286	0.29686	-1.1129	-0.096144	0.21577	-0.91406	-0.057896	-0.64767	-0.097789	0.62289	0.74151	0.38989
-6.5693	-0.3376	0.38028	-1.1215	-0.078163	1.1813	-0.69121	0.63767	1.2793	-0.18744	0.13869	-0.31528	-0.74341	-0.22967	0.44105	0.3121	0.21902	0.8815	-0.39321	0.42197	-0.54153	0.030135	0.050575	0.84122	-0.085166	0.47205	-0.31599	0.11582	-0.3336	0.13753	0.4959	0.074436	-0.0030702	-0.28746	0.19484	-0.026949	-0.65251	-0.30861	0.029739	-0.19833	-0.096147	-0.43657	0.34954	-0.19882	-0.011654	-0.19365	0.12814	-0.029502	-0.34375	0.023079
-9.6393	0.078239	-1.156	0.12531	1.79	-1.5381	-0.50994	-0.063563	0.65811	-0.17119	-0.039746	0.40761	0.47711	-0.27362	-0.37203	0.2904	0.50749	0.23642	-0.14504	-0.33135	0.48656	0.05904	0.46022	0.11027	0.30031	-0.2834	0.062979	0.17774	0.31527	-0.10779	0.17049	-0.21315	0.18081	-0.35256	0.30842	0.2272	-0.076022	0.27642	0.13138	-0.04993	0.17628	-0.030535	0.12476	-0.041804	0.073101	0.14287	0.11033	-0.061579	-0.0083558	0.24015
-9.5354	0.048302	-1.3195	0.12936	1.8402	-1.337	-0.69851	-0.084675	0.62641	-0.034339	0.18623	0.24777	0.4868	-0.42249	-0.35917	0.47592	0.61416	0.47241	-0.21649	-0.065749	0.11705	0.19195	0.32692	-0.17356	0.4547	-0.13437	0.032504	0.37509	0.29449	-0.2676	0.109	-0.14747	0.033444	-0.21132	0.34947	0.11355	-0.090888	0.0043024	0.015329	-0.042018	0.12319	-0.1346	0.089889	0.00031278	0.18464	0.033018	-0.019145	-0.012614	-0.026723	0.1239
-9.5553	0.1488	-1.4436	0.24201	2.0327	-0.99573	-0.77075	-0.24765	0.34123	-0.0043321	0.32833	0.4813	0.56595	-0.83057	-0.22002	0.26718	0.75553	0.35752	-0.35368	0.48909	-0.09557	0.35611	0.22233	0.043812	0.46952	-0.2134	0.26884	0.22249	0.37016	-0.12671	-0.071906	-0.15979	-0.062918	-0.20313	0.52617	0.27743	-0.050224	-0.032043	0.076275	-0.23974	0.31083	-0.28393	0.099909	0.12901	0.072889	0.013233	-0.082192	-0.0396	-0.027209	0.1265
-9.9004	0.31809	-0.84368	0.14963	1.2166	-0.57953	-0.52276	-0.18518	-0.042724	0.022281	0.042795	0.20716	0.36328	-0.43023	-0.15838	0.10155	0.37081	0.092192	-0.16943	0.072304	-0.00089706	0.030457	0.0002483	-0.31182	0.29825	-0.54208	0.00085157	0.086908	0.27203	-0.40668	0.14503	-0.15435	0.030144	-0.065565	0.24137	0.16815	-0.24633	0.217	-0.11427	-0.21636	0.44432	-0.31586	0.012947	0.14421	0.0023029	-0.041614	-0.085545	0.1346	0.028926	0.029731
4.8111	-2.4546	2.1953	0.74982	1.9658	-0.76336	0.013221	1.1898	0.46625	2.5989	0.63164	0.078214	0.51236	0.74916	2.2617	0.31831	-1.0924	-3.6374	-1.1673	0.32208	-0.34512	-0.47839	-0.213	-0.23054	0.89455	-0.18402	0.68738	-0.44813	0.29341	1.5551	0.66296	1.4881	0.7861	-1.0346	0.36614	2.0417	-0.9684	-0.95501	1.0883	-0.023614	0.01413	-1.1138	0.69039	-0.69195	0.66597	0.043761	1.1169	0.59444	-1.2609	0.072756
1.6059	-1.0153	1.1487	-1.231	0.76896	0.064203	-0.038505	0.037057	-0.86867	-0.23287	0.32328	0.014456	-1.3737	0.27898	-0.65393	0.31436	-0.11956	-1.456	-0.99811	-0.15261	-0.84439	-2.0147	0.27423	-0.13321	0.84995	0.38746	0.78602	-0.12348	-0.99389	0.21361	0.30722	-0.052592	-0.5991	0.16249	0.26243	1.815	0.35753	0.95265	0.324	-0.31798	-0.80996	-0.29028	-0.67265	-0.4386	0.43223	0.51809	-0.17902	0.52787	0.82721	-0.88143
1.8123	-0.88112	1.3604	-1.1741	0.79213	0.26913	-0.66565	-0.1172	-0.24283	0.13576	0.4905	0.32978	-1.219	0.72043	-0.57959	0.15277	-0.89645	-1.3874	-0.57638	0.53695	-1.2586	0.070397	0.15246	0.30824	0.54096	-0.24887	0.62843	0.25259	-0.27261	-0.4015	0.47798	-0.14211	0.67727	-0.2924	0.85771	0.52902	1.2302	-0.94934	-0.053082	-1.3258	0.40957	-0.40999	-0.075513	-0.098142	1.2265	0.68037	0.35404	0.017085	-0.6231	0.50939
-3.9764	-0.75736	0.1814	-0.59355	-1.7618	0.66873	-0.70751	0.27234	-1.0769	-0.29203	-0.12038	-0.37105	0.00052113	-0.53632	0.15854	-0.076263	-0.50977	-0.55371	0.14122	0.023754	-0.44278	-0.4612	-0.047082	0.29361	-0.060927	-0.1571	0.15107	0.15704	-0.8991	-0.49571	0.40729	0.088724	0.22362	0.29743	0.036556	-0.18786	-0.32634	0.69164	0.40499	-0.11436	0.13784	-0.27075	-0.044827	0.30342	-0.47107	0.24021	-0.038008	-0.19694	-0.26241	-0.17075
2.9638	0.5718	4.6682	2.2144	2.4175	-1.4352	0.79602	-0.66657	-1.5846	-4.8729	-0.98498	-1.2565	0.56552	0.98018	-0.054069	0.72172	-1.8411	-2.11	2.6894	-1.0156	0.23439	1.159	-1.2427	-0.012597	0.079321	-0.35616	-1.3937	1.5837	-0.48106	0.84924	-0.26735	-0.036527	-0.81819	-0.21266	-0.26686	0.99319	-1.2739	-1.4162	-1.1226	0.48602	-0.93016	-0.73294	-0.089231	-1.7806	-0.29564	1.2638	0.23611	0.07357	0.76118	0.037014
3.7654	0.44334	2.7659	4.2445	0.71938	-1.3883	0.29303	-2.1067	0.2297	-5.1202	-1.336	-1.2307	1.4494	2.9723	-0.37343	0.37621	-1.5747	-2.7583	1.7611	-0.044558	0.54059	0.24351	-0.75453	-1.5819	1.0876	0.223	-2.8217	-0.60564	0.73651	-0.22242	-0.01734	0.38498	-2.0276	-0.0028267	-0.12125	1.0805	-0.54063	-0.077569	1.2269	-0.72181	-0.3482	-0.13124	0.9596	-1.7606	-0.47182	-0.42332	0.30482	-0.29172	0.67476	-0.40842
3.1409	0.82414	2.8147	0.48703	0.88653	-0.49033	0.075777	-0.51104	-0.75262	-3.3942	-0.72285	0.8462	0.74958	0.41055	-0.51075	0.85531	-1.7153	-1.3035	1.3645	0.76971	0.28569	-0.65763	0.097711	-0.050727	-1.4403	-0.097929	-2.3678	-0.03074	0.0032016	1.1333	-0.84512	-0.368	0.27923	0.068966	-0.2662	-0.59464	-0.0084884	-0.76738	0.50576	-0.73603	-0.815	0.369	-0.44592	0.60421	0.15795	-0.7161	0.50511	-0.10254	-0.49957	0.18117
-3.4132	0.61482	1.493	2.5035	-1.7096	0.18595	-0.85018	-0.68925	-0.45203	-0.16701	-0.44605	0.073311	-0.50417	0.038139	1.0385	-0.64926	-0.59171	-0.64645	0.45346	-0.24901	0.28342	-0.055346	0.014136	0.80603	0.089488	0.19743	0.011846	0.049919	0.15309	0.1477	0.11376	-0.23975	-0.23205	0.061967	0.15967	-0.60802	0.1206	-0.43625	0.16461	0.10126	-0.39187	-0.27671	0.28857	-0.23347	-0.13351	0.46553	0.4046	-0.63003	0.26038	-0.23468
0.27428	-0.42355	2.5468	-1.3746	0.14904	0.67542	-0.13646	-0.67984	0.67375	0.87695	-0.50401	-0.07861	1.6432	0.67147	0.57899	-1.3258	-0.6032	-0.16614	0.70126	0.4013	0.95582	-1.2434	-0.33259	0.31656	1.4772	1.0152	-0.19216	-0.016539	0.3513	-1.2907	0.92492	0.64953	0.047039	-0.38566	0.19713	-0.40608	0.98213	0.81929	0.051342	-0.42468	0.61945	0.46369	-0.39635	-0.83647	0.17168	-0.098771	-0.25728	0.31644	-0.066308	1.0686
0.70105	0.2553	2.1181	-2.737	0.42002	1.0252	-0.48519	-0.78777	0.95954	0.84317	0.16855	0.31651	0.85525	-0.36601	0.14748	-0.22864	0.28303	-1.9705	0.0029653	-0.080676	0.72179	-0.75187	-0.18446	-0.13629	0.97531	0.36635	-0.6171	0.86051	-0.32495	0.72	0.25335	1.4427	0.83373	0.83774	0.084756	-0.47469	0.084393	0.7576	-0.60836	0.2286	0.90118	-0.72816	-0.35876	-1.0548	-0.25593	-0.62809	-0.53688	0.16963	-0.13925	0.62419
-1.0764	-1.5766	0.96147	-0.04924	-0.64133	1.3143	-1.1161	0.2056	1.2153	-0.19258	-0.062562	0.29218	-0.51532	-1.1393	-0.42799	-0.0098867	-1.083	-0.3364	-0.30377	0.50154	0.15275	-0.23049	0.11254	-0.31999	-0.35748	-0.47606	-1.0319	1.263	0.57808	-0.27357	-0.074621	-0.3788	0.094716	-0.076674	-0.63869	-1.5334	0.032001	-0.38801	-0.80364	0.89138	0.92245	-0.30682	0.050961	-0.45525	-0.52559	-1.281	-0.63549	0.61919	0.46306	0.68311
1.5556	-0.48731	-4.9126	-0.97166	-1.106	2.429	-1.366	0.33069	0.22318	-0.43563	1.1806	0.62278	0.15905	0.756	1.3576	-0.13837	-0.70053	-0.40805	0.40834	-0.31729	-0.60754	-0.089709	-1.5714	-1.4672	-0.54443	-1.606	-0.6487	-0.43649	-0.89538	-0.69833	0.076958	0.8045	-0.37619	0.26144	0.0074494	0.11598	-0.8079	-0.072366	-0.20473	-0.6464	0.59023	-0.51334	-0.95586	0.043411	0.0093971	0.16307	-0.15095	-0.10123	0.23102	-0.41447
-9.4112	0.24684	-1.1097	-0.018305	1.3028	-2.0332	-0.2195	0.046427	0.77589	-0.19447	-0.075454	-0.27435	-0.25159	0.15786	-0.29321	0.0087942	0.10666	0.28776	0.24262	-0.18731	0.26615	0.17081	0.14421	0.10039	-0.063217	0.16604	-0.094936	-0.010525	-0.14717	0.14689	-0.060208	0.033032	-0.042326	-0.17524	-0.16638	-0.064138	0.12645	0.084776	-0.034613	0.11472	-0.31007	0.19758	0.070113	-0.082283	0.072985	0.028801	0.054904	-0.06769	-0.032001	0.060106
-9.4382	0.23404	-1.0486	0.12349	1.5276	-1.6048	-0.26667	-0.020487	0.55251	-0.11158	0.14006	0.035921	0.17581	-0.29333	-0.20916	0.079818	0.47546	0.29592	-0.089174	0.00096371	0.077864	0.12663	0.13325	-0.046552	0.1288	-0.13625	0.046543	0.13866	0.074448	0.065684	-0.0001622	-0.16483	-0.059671	-0.079593	0.15601	-0.016313	0.035902	0.071924	0.014034	-0.11494	0.081235	0.019535	0.12495	0.17128	0.028921	0.0029315	-0.0087582	0.003551	-0.0015877	0.081752
-9.4388	0.14861	-1.1652	0.24793	1.5777	-1.0602	-0.4968	-0.049305	0.54742	-0.32215	0.16318	0.47143	0.64013	-0.67969	-0.42668	0.0054431	0.82684	0.32205	-0.43039	0.41933	0.10161	0.2678	0.23564	0.11328	0.4236	-0.29095	0.24733	0.17674	0.43728	0.022204	-0.063735	-0.23918	0.14008	-0.023675	0.4126	0.041897	-0.10019	0.15406	0.10252	-0.075002	0.24217	-0.035297	0.17141	0.097764	0.07952	0.051912	-0.075714	-0.039279	0.067898	0.19196
-9.7791	0.43567	-0.58894	0.032901	0.57519	-0.71137	-0.38585	-0.14707	0.069524	-0.17399	0.026421	0.13147	0.12199	-0.36323	-0.14499	0.09789	0.27399	0.098439	-0.17047	0.18563	0.069969	0.11697	0.15434	0.12142	0.29395	-0.29184	0.0081625	0.12959	0.27584	-0.24094	0.0038484	-0.095571	0.10461	-0.085077	0.23836	0.11454	-0.13032	0.27472	-0.048277	-0.12498	0.42114	-0.11005	0.050135	0.084843	-0.040174	-0.095398	-0.051975	0.13667	0.11946	0.11669
-7.6723	-0.6101	1.029	-0.12434	-0.93934	1.5463	-0.17539	0.25253	0.27176	-0.63259	0.82076	1.4498	0.8709	1.0681	0.97192	-0.47317	0.054563	-1.136	-0.74255	-1.2219	-0.54933	-0.62933	0.57222	0.22788	-0.077332	0.27344	0.0018195	-0.4058	0.026046	0.22918	-0.068858	-0.49492	-0.29639	-0.20624	-0.090016	-0.3029	0.17047	-0.54931	0.61842	0.52888	0.0012555	0.11288	-0.079605	-0.12532	0.14772	-0.45287	0.037293	-0.12688	0.30499	-0.13481
7.5674	5.7114	-2.1266	-1.7686	1.0915	1.1427	-1.2679	-2.2373	-2.2087	1.6825	-2.2186	-0.19744	1.3106	-1.4335	-1.0184	-2.7247	0.64062	-0.35396	1.8476	1.0933	-0.57604	-0.80262	0.36217	-1.5847	2.3789	0.52004	-0.91396	1.0025	-0.84013	0.61781	-0.37951	-0.024807	-0.0057653	-1.2237	0.23573	0.50821	0.63019	0.64468	0.33391	0.33028	0.26105	-0.69222	-1.049	-0.4513	-0.097107	0.33485	0.72816	-0.85704	0.58868	-0.10526
8.699	5.9787	-1.1986	-1.5345	1.5824	1.3815	-0.71621	-0.26861	-1.1687	1.0837	-1.7203	-0.95262	0.70457	0.6968	0.41363	-3.4012	1.5726	-1.3951	1.8318	0.60748	0.2494	-0.20872	-1.0876	-0.78219	2.2092	-0.59548	-1.2415	2.0522	-1.2889	0.38843	-0.83546	1.2308	-0.66408	-0.14112	1.4255	0.10124	0.45234	0.0049285	-0.4253	-0.25183	-0.43059	-0.45179	1.4539	-0.23628	0.23561	0.36868	0.2883	-0.052537	1.9034	1.0431
-9.7156	0.20833	-1.595	0.23931	2.4171	-0.76157	-0.12367	-0.10383	0.27866	0.17486	-0.30552	0.4293	0.32889	-0.084932	-0.017076	-0.1997	0.029454	-0.019865	0.0071572	0.1151	-0.01398	0.052286	0.032159	0.20795	-0.23389	0.20863	0.15716	-0.32217	0.04243	0.16807	0.20034	0.011645	-0.11654	0.16021	-0.077775	0.23485	-0.005587	-0.021697	0.15503	-0.095601	-0.22639	-0.17712	0.14146	0.15035	0.056641	-0.051053	-0.10802	0.34243	-0.036547	-0.3885
-9.5947	0.14112	-1.3934	0.22808	2.2174	-1.0701	-0.23586	-0.012327	0.48578	0.34466	-0.099609	0.57729	0.53454	-0.0098696	0.1126	-0.11092	0.14048	-0.16251	-0.10002	-0.09119	-0.13664	-0.078032	-0.21591	-0.37863	-0.062243	-0.30885	0.077223	-0.25404	-0.0046486	-0.069321	0.091588	-0.095246	-0.21294	-0.099794	0.017215	0.11014	-0.078845	-0.08885	0.00010691	-0.19041	-0.010591	-0.2088	-0.19222	0.082269	0.011814	0.029305	0.041848	-0.013435	-0.022041	-0.11855
-9.5621	0.049859	-1.5303	0.046883	2.3021	-0.8511	-0.25579	0.19205	0.32401	0.31151	0.013607	0.96969	0.87082	-0.19608	0.10093	-0.26416	0.26057	-0.23573	-0.16251	-0.0019574	-0.069682	-0.23869	-0.3301	-0.70341	0.087393	-0.91534	0.17304	-0.4088	0.015659	-0.29187	0.15315	-0.23162	-0.20543	-0.17905	0.090226	0.23978	-0.26608	0.030744	-0.023335	-0.32644	0.25148	-0.36735	-0.23969	0.17031	-0.064465	0.061949	-0.10602	-0.097234	0.059914	-0.081553
-9.7845	0.1735	-0.98905	0.38634	1.518	0.061191	-0.23683	-0.010326	-0.02953	0.28878	0.19194	0.60012	0.52639	-0.13662	0.37458	0.18724	0.29759	-0.17535	-0.10746	-0.56838	-0.15388	-0.26603	0.011531	-0.56229	0.17332	-0.31697	-0.013225	0.19973	0.066526	-0.45281	0.1483	-0.25291	-0.13646	-0.066472	0.25925	0.047702	-0.14187	-0.035018	-0.058598	-0.20094	0.41889	-0.30365	-0.13957	0.10666	-0.061839	-0.15166	-0.054927	0.073585	0.076134	-0.047599
1.6423	0.76095	1.8581	-1.0912	0.46371	0.3532	-0.49249	-0.76558	-0.27164	-0.24013	1.5327	-0.70242	-0.35657	-0.17209	0.55298	0.5482	0.46018	0.23342	1.2104	0.031008	0.70826	0.10983	-0.050579	0.77002	0.14953	0.12905	-0.59798	-0.69484	-0.072948	0.53571	-0.47514	-0.17708	0.604	-0.35773	0.69805	-0.35546	0.18432	-0.97	1.4299	0.27732	0.26093	0.26108	-0.70881	-0.46661	-0.28492	0.342	-0.37709	0.24379	-0.61306	-0.2553
-0.29868	-0.25742	1.1194	-0.84662	-1.3786	0.42516	-0.60704	-0.55451	-0.2122	0.06051	0.28045	0.058848	0.10067	0.067965	0.69812	0.16554	0.92511	0.39028	-0.32746	0.34498	-0.00045944	-0.88367	0.27907	0.4478	1.0627	0.23968	-0.61118	0.25957	-0.33026	0.43878	0.97586	-0.12136	-0.7386	-0.41396	-0.25088	-0.52855	-0.8882	-0.72664	1.2546	0.4568	0.066752	0.76718	-1.2068	-0.32768	-1.349	0.8539	-0.33841	0.73698	-0.38957	0.67192
1.9903	-2.3264	0.044323	-1.4626	-0.68862	0.46729	-1.7631	2.064	0.7055	0.66005	0.57291	-0.77307	0.16811	1.5912	1.6225	0.044252	0.50303	0.013429	-0.21225	1.0003	-0.79363	0.57416	0.66119	1.5018	0.70393	-1.1883	0.76949	0.018537	1.0232	0.68375	0.77295	0.6133	0.75372	0.32446	0.235	0.57129	0.11198	-0.13351	-0.90348	0.83308	0.56998	0.041734	0.75105	-0.84141	0.11939	-0.16355	0.79678	0.54302	0.47953	1.0736
-5.5668	-0.40348	-0.0075954	-0.79277	-2.0023	0.79775	-0.39293	-0.52878	-1.519	-0.17224	-0.85495	-0.4391	0.2091	0.013524	0.27689	0.13791	-1.1809	0.39349	-0.17489	0.10856	0.39115	0.42034	-0.3396	0.78793	0.074573	0.51446	0.068206	0.24285	0.41427	0.32842	-0.043064	-0.016497	0.17106	0.34286	-0.21617	0.14582	-0.14832	0.42653	-0.14694	0.26915	-0.33305	0.65979	0.2269	0.28247	0.015934	0.028191	-0.37913	-0.36363	-0.10438	0.054952
3.3225	-2.6426	1.3025	-2.5692	0.2915	0.67129	0.63818	-1.5787	-0.16444	-1.9517	0.94956	-1.6764	-1.0119	-0.79427	-0.86943	-0.2566	0.76808	0.19714	1.1536	-0.5451	-1.2233	0.14416	-0.083429	0.42817	-1.1677	-0.16848	-0.99002	-0.22937	-1.1943	0.75274	0.77493	-0.42981	-1.008	-0.32972	-1.1397	-0.62352	2.3025	1.3719	-0.23338	0.042915	-0.77585	0.59429	-0.057448	0.34906	0.40524	-0.52127	0.29479	0.62541	0.14203	-1.2639
3.0206	-4.2896	1.5595	-2.3801	0.59638	0.5041	2.0241	-3.662	0.99142	-1.9868	-0.097644	-3.0994	-0.9698	-0.51492	0.8118	-0.26792	-0.43254	0.28674	0.37394	0.87608	0.68731	0.011462	0.88065	-0.78206	-2.6098	0.5719	0.32008	-0.17602	-1.2951	0.70284	-0.24075	-0.90405	-1.6036	0.62588	0.030397	-0.53024	0.044805	-0.085437	-0.4408	1.1533	-1.029	1.4948	0.51241	-0.56212	-0.19242	0.53762	-0.62637	0.72076	-0.18207	-0.88185
4.6481	-6.0497	-0.20041	-4.5255	-0.21721	1.1514	1.7365	-5.1889	2.0687	-1.0839	1.5943	-2.7137	-0.44052	-2.1461	0.33196	-1.297	0.5394	0.86877	0.51525	0.3163	0.82685	0.070116	1.5857	-1.4956	-1.0109	0.36882	-0.10907	1.0381	-1.7216	0.58491	-0.047136	-0.09061	-1.9404	0.56424	0.13078	0.022174	-0.98038	0.3732	-0.35434	-1.3721	-0.9508	1.0086	0.78584	0.11833	-0.015859	0.13933	-0.7789	-0.46642	-0.14365	0.12362
-3.4756	-1.4691	0.05091	-0.86746	-1.8161	0.94815	-0.35226	-1.3761	-1.6102	1.0585	-0.64896	0.037118	-0.12293	0.34092	0.30229	0.0059788	-0.73389	0.38014	-0.2251	0.3362	-0.29246	0.62481	-0.8073	0.91357	-0.018191	0.27783	-0.11774	0.4114	1.3526	0.053338	0.51483	0.48956	0.61269	0.21288	0.30968	0.18977	-0.47572	0.82376	-0.027907	0.52103	0.016784	-0.17677	-0.089662	-0.22199	-0.16124	0.63852	0.14723	-0.30647	-0.73277	1.0288
5.8185	-0.049967	-1.3019	3.3362	-2.0858	0.34852	-2.3576	0.5461	1.5163	-1.2588	-0.51608	0.98183	-0.76753	0.38334	-2.3222	-0.22754	-1.2636	-1.593	-2.2798	-1.4041	1.8133	-0.82532	-2.0639	-0.62275	0.90864	-1.8163	1.3722	-0.3452	0.072549	1.9694	-0.2754	-0.01276	-0.77073	-0.13685	0.58631	1.2757	0.056344	-0.19529	3.209	2.085	-0.62031	-1.5767	0.47364	-0.3677	-0.39223	0.069215	-2.0045	-0.84481	0.46148	-1.0862
11.481	5.8573	-5.2741	0.13648	-2.0379	-0.45765	-3.4472	-0.62316	-0.088417	2.2268	-1.0934	-2.2306	-0.26026	-2.2854	-0.70311	-2.2491	0.46724	1.0021	-1.703	-3.7278	-1.4328	0.49654	-1.1228	-0.91821	-0.64738	0.33364	-0.87559	-1.5055	-0.61316	0.37799	-0.040007	-3.12	-1.2709	0.045164	0.13374	1.1857	0.43515	0.25512	0.81688	1.6497	-0.0077752	-0.57534	-1.0677	-0.31561	1.4323	-0.010601	-1.9266	-0.12506	-0.21295	0.76597
14.637	0.53022	-9.4345	-2.9779	-3.1745	1.037	-3.7453	2.8554	1.7363	-0.41455	-0.27143	-3.8814	2.549	-1.3424	-3.1363	-0.64687	-0.82784	-1.8393	-1.413	-2.3873	-3.6604	1.1458	-0.2403	0.88966	-0.29489	-2.6325	0.14573	0.4429	-1.5232	-2.7155	-1.7522	0.57256	-1.3471	1.5531	1.061	-0.73872	-0.93358	0.077595	-0.54601	-1.0492	-2.1507	0.20546	0.51014	2.1559	-1.9451	-0.62545	1.1107	-0.61921	-0.095285	0.81898
-2.6532	-2.1091	-0.79282	0.25202	-3.1195	0.061092	0.19992	0.19884	-1.5895	1.3096	-0.40691	0.35694	-0.38567	-0.11832	0.16939	0.51049	-0.56743	-0.51142	0.20939	0.50359	-0.54774	-0.29484	-0.31768	-0.7159	0.20248	0.024797	-0.016135	-0.29244	0.37388	-0.072964	0.32033	-0.17462	0.54269	-0.097869	0.53865	-0.14635	0.097193	0.016806	-0.11544	0.056059	0.065154	-0.0056964	0.16171	-0.30866	0.1559	0.0534	-0.027337	-0.20714	-0.30655	-0.20257
2.5415	0.23132	2.5094	-0.2132	-0.26421	-0.039874	-1.4345	1.034	-0.10906	0.098296	-0.97857	-0.40502	0.19612	1.4667	1.6225	0.75541	1.8523	-0.022318	0.5428	0.57884	-1.2018	-0.41978	1.3571	-0.97898	1.1861	-0.37141	1.5276	1.1519	0.31228	0.39638	0.68852	-0.92488	-0.11768	0.43293	-0.27987	-0.43267	-0.66791	0.62661	-0.25559	0.17561	-0.27232	-0.20103	-0.40679	-0.56462	-0.5725	1.5077	-0.049346	1.237	-0.079507	-0.060845
2.4538	-2.3275	1.1341	0.3188	-0.19534	1.3023	-1.6817	2.4871	0.93661	-0.80888	0.4234	-0.32889	-0.38943	-0.86215	1.5637	1.3656	1.9286	0.20894	0.57502	0.19382	0.083166	-0.054101	0.50421	-0.41705	-1.1461	-1.183	-0.66815	-0.24873	0.97344	-1.0732	0.92222	-0.97316	-0.036085	0.20524	-0.52135	0.30694	0.72162	-0.080398	-0.93238	-0.043433	-0.38228	-0.029654	0.70654	-0.058062	-0.52737	0.48088	0.77269	0.88112	-0.13019	-0.26818
1.1467	-2.2621	0.89658	-1.4512	-0.56422	0.38905	-1.2773	1.8142	0.15973	0.0061327	-1.3167	-1.2292	0.10341	0.80341	2.3302	0.74945	2.1618	-0.46461	-0.67735	1.0693	0.088778	0.31243	1.4739	0.30771	-0.37832	-1.0517	1.308	-0.90862	-0.25825	-1.291	0.56911	1.119	1.1219	1.0587	0.85294	0.3921	-0.15717	-1.4968	0.056539	0.24941	-0.2153	0.30077	0.48062	0.34098	0.41245	-0.92871	0.48154	0.089315	0.76495	0.60886
-4.022	-1.8398	-0.48559	-0.55493	-2.2331	0.6412	-0.26464	0.21227	-1.11	-0.11012	-0.103	-0.0062409	-0.74651	0.018962	-0.65863	-0.39171	-0.59031	-0.48313	0.35024	-0.24064	-0.45888	-0.28839	-0.28089	0.88603	0.48187	0.061807	-0.32629	0.30696	0.18803	0.15787	0.1004	-0.05141	-0.13174	0.22985	-0.069286	-0.2903	-0.013855	0.16747	-0.00037129	0.1294	0.12412	0.12107	0.20086	-0.15021	-0.29263	-0.07903	-0.57438	-0.067256	-0.48671	-0.24865
0.96377	-2.1331	0.0033909	-0.56329	-1.6282	-0.0826	-1.1825	1.346	-0.18133	1.1029	0.02124	0.82985	1.0905	1.034	-1.938	-0.21198	-1.3112	-1.0033	-1.5148	0.31036	0.41952	0.76565	0.22217	0.095521	0.069672	0.40556	-0.68827	0.0029299	0.42129	0.42881	0.27179	0.36591	0.36405	0.6955	-0.17058	0.34012	-0.91844	0.25932	-0.063019	0.33782	-0.22578	0.51939	-0.22553	-0.27544	0.41095	0.52292	0.1616	0.21402	0.28954	0.083008
1.6313	-1.7321	0.71446	-1.137	-0.54295	-0.30871	-0.64703	0.2462	-0.54154	1.9538	-0.76155	0.86376	-0.38396	0.76533	-0.97341	-0.76772	-0.47199	-0.6709	0.08875	-0.48914	0.050284	0.58325	0.3893	0.76233	0.34457	-0.005293	-0.59935	-0.81057	0.43907	0.086573	-0.68837	-0.021204	0.10184	0.3824	-0.10816	0.052042	0.36929	0.60747	-0.6381	0.19062	0.91512	0.42568	-0.14075	-0.30904	1.0527	0.58441	0.074078	1.0119	0.10817	-0.49223
2.8713	-2.4211	-1.1073	-0.064187	-1.3861	0.62644	-2.0101	1.2156	0.54262	1.2202	-1.1722	1.8522	-0.5712	0.42347	-0.31323	-0.8242	-1.3044	-0.56563	-0.11762	0.33381	0.70141	1.29	0.5241	0.47656	1.8008	-1.0489	-0.73212	-0.17517	-1.1778	0.58592	0.67315	0.045108	0.2771	-1.0626	0.16369	0.68641	0.57475	0.00039678	0.85708	-0.10015	0.35773	0.56153	-0.57446	0.087706	0.33295	0.12808	-0.34589	0.057635	-0.11331	-0.27689
-4.4633	0.42926	0.43595	-0.89793	-1.9274	0.61586	-0.49857	-0.62886	-1.6828	0.45969	-0.29992	0.50556	0.028841	-0.46006	0.060687	0.70458	-0.52826	-0.3857	-0.71225	-0.66269	0.47237	-0.20482	0.091885	-0.072007	0.079503	0.69328	0.037335	0.76037	0.039329	0.15841	0.13203	-0.089509	0.26367	0.31494	0.42422	0.21325	0.31086	0.54087	0.65857	-0.030146	0.051053	0.6538	0.05426	-0.27836	-0.21572	0.44208	-0.24867	-0.35897	-0.36949	-0.14146
3.6481	0.83681	2.6994	2.6975	0.89316	-1.2921	0.29494	2.4728	-4.0035	-1.0604	1.1287	-1.9395	-0.094343	-0.78374	-0.066359	-0.69717	0.13076	0.93704	-1.1019	-0.26319	1.2584	0.18435	-1.2091	0.4686	1.442	0.90997	0.67931	-1.0029	0.29997	0.67185	-0.48938	0.58627	-0.73767	0.092832	-1.6098	-1.0911	0.11726	-0.81365	0.67973	0.10878	-0.11448	0.85639	0.51661	-0.80793	-0.015685	0.32977	0.41841	-0.74001	0.65156	-0.45658
5.7482	-0.93106	-0.11663	2.0561	-0.11848	-0.72716	-0.031826	2.1043	-1.4852	-1.7538	0.22251	-1.7531	0.010326	-0.11647	-0.32553	-2.2158	-0.53898	0.060927	-1.7797	-0.72283	0.099568	-0.75092	-0.47618	2.2407	0.30942	0.90877	-0.10212	-1.109	0.95674	-0.89795	-0.99025	1.1589	-1.6468	-0.81757	-0.35021	-1.1988	0.33463	-0.76571	-1.7291	0.20407	1.4261	0.67149	-0.49424	-0.7893	1.0549	-0.45784	-0.27439	-1.1391	0.47972	0.74991
0.55073	0.96168	0.76958	0.14216	-1.1339	0.060973	0.27249	-0.26865	-1.6118	-0.53807	0.43057	-0.093754	-0.27776	-0.8482	-0.014347	-0.04911	-0.2928	-0.40185	0.25437	-0.71715	0.19834	-0.40409	0.81278	0.16808	-0.31337	-0.27352	-0.14567	-0.24137	-0.41459	0.18006	-0.1346	-0.74021	0.59089	-1.2739	-0.10977	-0.42027	0.70063	-0.68038	-0.39562	-0.060024	0.13868	-0.0065431	0.055322	0.44362	0.22273	0.14799	0.33539	0.073833	0.44965	0.31953
-9.2661	0.18446	-0.67939	0.20902	1.2718	-0.82243	-0.60471	-0.24502	0.10906	-0.012679	0.19837	0.26014	0.18625	-0.45467	0.01514	-0.13304	-0.058568	-0.23658	-0.024032	0.39005	-0.2311	0.1146	-0.046293	0.3728	-0.19206	0.28994	0.14048	-0.20062	-0.075497	0.20107	-0.090401	-0.05078	-0.42033	-0.10076	0.019219	0.032371	0.075392	-0.30104	0.31101	0.00071973	-0.0069352	-0.0091684	-0.27426	0.10368	0.017625	-0.034807	0.046979	-0.11836	0.15448	-0.085749
-9.3068	0.20152	-0.74379	0.14052	1.1975	-0.9881	-0.71218	-0.10229	0.19646	0.091055	0.10657	-0.59342	-0.32911	0.13579	-0.1917	0.29849	-0.14567	0.17534	0.3521	-0.2264	0.0011603	0.10382	0.078167	-0.13426	-0.25128	0.21004	-0.25869	0.24668	-0.2747	0.051113	0.033499	0.16364	-0.42804	-0.10557	-0.19777	-0.11713	0.082349	-0.19749	-0.022	0.1753	-0.13402	-0.004502	-0.27963	-0.10137	0.03284	0.070621	0.11624	-0.030348	0.081315	-0.042266
-9.3287	0.093156	-0.68588	0.07908	1.3942	-0.69304	-0.58712	-0.063886	0.17952	0.11476	-0.024244	-0.20272	0.087356	0.2066	-0.29569	-0.050867	0.0099027	0.24868	0.051601	-0.35171	0.12736	-0.049375	-0.10899	-0.59932	-0.13042	-0.3695	-0.19355	-0.064375	-0.079987	-0.24147	0.1567	0.065162	-0.090511	-0.061871	-0.1316	-0.025939	-0.10144	-0.019167	0.010455	0.27223	0.090774	-0.099824	-0.31174	0.024522	-0.0099494	-0.0095798	0.012527	-0.067373	0.089034	0.13812
-9.4787	0.36245	-0.44618	-0.066229	0.68884	-0.39678	-0.49873	-0.36593	-0.13654	0.094231	-0.20004	-0.2446	-0.025416	0.14548	-0.1365	-0.58254	-0.2292	-0.17579	-0.057818	0.58134	-0.40611	-0.013031	-0.62564	-0.25707	-0.388	-0.53626	-0.016366	-0.39944	-0.19255	0.03902	0.056993	0.19238	-0.072134	0.30883	-0.22875	-0.1488	-0.17858	-0.082192	-0.079661	0.21056	0.056433	-0.11232	-0.22497	0.00060231	-0.071727	-0.024081	0.016611	0.074745	0.072003	-0.11916
4.7552	-3.4503	0.52029	-0.080039	0.73432	0.1061	-1.6813	2.147	-0.24106	0.050799	1.6476	-1.6871	0.42294	-1.7746	0.26429	-0.85119	1.0028	-0.50605	1.3178	0.913	0.035426	-1.0719	-1.6081	2.0579	0.58902	2.4406	-1.0417	1.6889	-0.53882	-1.3563	1.4773	0.87252	-0.21433	-1.4001	-0.68842	-1.6806	-0.55118	-0.2975	-0.99261	0.71792	0.39363	1.185	-0.46336	0.0366	0.62419	-1.1676	0.41475	0.10025	0.82537	-0.095743
1.2683	-2.4565	1.1514	-0.72077	-0.23109	-0.26086	-0.4069	-1.099	-0.33712	0.16381	1.2815	-1.198	-0.57099	-1.0589	1.3688	-0.2343	0.17611	-0.75831	-0.6935	0.064513	-0.033375	0.30761	1.3216	0.69092	-0.46736	0.0159	0.95262	0.65118	-0.30658	-1.004	-0.33581	1.0167	1.1349	1.3368	-0.41381	0.023059	-0.19304	-0.74852	-0.0971	-0.159	-1.3494	0.071357	-1.4438	0.59713	0.25007	-0.037594	-0.63776	-0.72528	0.14167	-0.19483
1.378	-2.8783	0.4886	-1.5701	-0.55126	0.66317	-0.8157	-0.88193	-0.23381	-0.57739	1.6943	0.47316	-0.1221	-0.80803	0.68715	-0.29069	0.86297	0.41012	0.046394	0.66246	-0.62739	0.60448	-0.20228	1.5071	0.16027	0.32726	0.30201	0.19257	-0.29374	-0.52614	0.30247	0.89512	0.10117	0.24485	-0.80776	-0.62157	0.47893	-0.12688	0.3208	0.2832	-0.59336	0.88544	-0.13509	0.34484	0.086425	0.75868	0.19042	-0.66954	0.36854	-0.049018
-4.6943	0.25794	-0.23568	-0.45095	-1.7294	0.81549	-1.1645	-0.62367	-0.84585	-0.43853	0.09513	0.23029	-0.57881	0.10229	0.54437	-0.074573	-0.8725	-0.11693	0.11018	0.079676	-0.11231	-0.10097	0.38303	0.69255	-0.27843	0.25222	-0.18308	0.17412	0.009066	0.51179	0.10711	-0.091155	0.38259	0.29281	-0.094127	0.16929	-0.10674	0.54605	-0.068642	0.63508	-0.033541	0.33526	-0.11162	-0.10271	0.30371	-0.042691	0.089974	-0.031114	0.08228	0.0047008
10.497	1.5526	1.2358	0.19563	0.014324	1.503	-4.9246	1.9427	5.488	0.51109	-0.41265	-0.22614	0.97703	-1.1941	3.7409	0.30061	1.3274	1.6283	0.18282	0.29503	-1.2069	-1.0399	-1.8527	0.058657	-0.56732	-0.8117	-0.7269	-0.64209	-0.79743	1.2109	0.75228	-1.7524	1.6274	1.1253	-0.84041	0.19251	1.4349	1.1961	2.1457	-1.4123	0.052006	0.075452	-0.28345	-0.93018	0.39988	0.10991	-0.53339	1.1649	0.26601	1.3143
12.732	-5.0139	-0.91938	1.3392	-1.5071	1.8945	-5.9669	4.9379	5.2368	-1.4616	-2.5607	-0.26981	3.2025	-2.7384	0.67036	-0.15611	1.4038	-0.26426	0.57834	1.572	-1.6867	0.65017	-1.7043	-0.45308	-1.3297	1.1897	-0.76518	0.10512	-1.0013	-0.9443	0.0030897	0.059544	0.77908	-0.40209	-0.67636	0.41009	0.50926	2.602	0.688	-0.66594	-0.3698	-0.42191	1.8868	-1.1543	-0.85198	-0.46392	0.72388	0.12693	-1.2258	0.19282
10.448	-2.9714	2.3095	1.3694	0.43416	-0.53543	-1.3259	0.57349	1.4891	-0.67916	-2.7083	0.80076	6.7573	-1.8336	0.2249	2.1143	-4.4779	2.5566	-2.579	1.9249	1.1763	4.7344	0.33312	-1.5435	0.79759	3.0848	-0.39881	0.16436	-0.51736	-2.0904	-0.78593	-0.1319	0.85147	1.0262	-1.7281	0.0076025	0.4127	-0.63462	-0.62322	2.5159	0.20833	-0.5377	-0.56417	-0.25731	0.76278	1.1365	0.54083	0.019513	-0.40246	-0.1638
0.039747	-4.0091	-2.613	0.71668	-2.7495	0.67278	-1.2782	0.47231	-1.3392	-0.78279	-0.48901	-0.21471	-0.15972	-0.29349	-1.0376	0.75641	-0.23259	0.32675	0.33656	0.53303	-0.096622	0.12788	0.022796	1.2391	0.073565	0.050394	0.031579	-0.63027	-0.51337	-0.81117	0.063147	-0.63688	0.2802	0.27152	0.53724	-0.17093	-0.099676	0.22739	-0.91448	-0.75056	-0.43663	0.16415	0.2215	-0.65157	-0.34159	-0.15015	0.057146	-0.18854	-0.41119	0.58249
0.20524	0.78242	1.6941	-2.4239	-0.36201	0.75193	-0.97181	-0.51317	1.0543	-0.30424	0.209	-0.086235	-0.92548	0.14966	0.63634	-0.57975	0.1623	-0.56199	-0.032626	-0.68101	0.9006	-1.3289	-0.099595	-0.10912	-2.3554	-0.31874	0.30143	-0.19	1.3224	0.14122	0.47996	1.3963	-0.21699	-0.39387	-0.1129	-0.27028	0.62182	1.1059	0.37491	-0.72435	-0.43538	-0.18973	0.086444	-0.11931	1.0619	-0.1392	0.11473	0.2641	0.61301	-0.26652
-0.37474	0.016766	2.3887	-1.832	0.13902	0.74955	-0.62637	0.12862	0.31137	-0.43788	-0.76196	1.5461	-1.464	-0.31833	-0.26582	-1.0141	-0.084634	-0.99365	-0.87645	-0.7929	1.0857	-0.7137	0.28623	1.3103	-1.4579	-1.2077	0.16088	-0.49867	2.1704	-0.31944	0.065595	1.0127	0.57162	-0.53347	-0.5349	-0.70095	1.521	-0.55593	-0.44362	-0.34914	-0.86042	-0.14857	-0.99268	0.0097073	0.10602	-0.23362	0.098532	0.049354	-0.10429	0.044947
4.5898	-0.84757	0.65264	2.1586	1.8152	1.3798	0.24691	-0.73428	-2.1922	-0.69928	1.0549	0.66683	-1.3471	-4.4816	0.74817	-0.52515	0.82659	-2.4229	-0.23358	2.4109	1.2308	0.39684	0.30098	0.35267	-0.076714	-0.35591	0.19186	0.50627	-0.56729	-0.66766	0.20503	-0.33161	-1.036	-0.21657	-0.65255	2.0256	0.78939	-0.75058	1.2505	0.16578	0.49061	0.73982	-0.74037	-0.46245	-0.45561	-0.19868	-0.073839	0.16355	-0.099617	0.35245
-2.6529	-0.14972	-0.07002	2.3797	-1.4383	0.73985	0.1178	0.11506	-1.7107	0.35799	-1.0879	-0.54244	0.04128	-0.38112	0.67818	-0.11049	-0.4476	0.22336	-0.35935	0.71488	-0.24198	-0.86732	-1.0627	-0.58478	0.002685	-0.76894	0.17317	0.25209	0.18762	0.014644	0.74764	0.053805	-0.093372	0.42034	0.12707	-0.035545	-0.18866	0.26703	-0.38148	0.19789	0.36348	0.21857	-0.054201	-0.0051877	-0.42811	0.42811	0.0087707	0.22604	-0.233	0.17191
3.4984	2.7138	2.3023	-0.20906	3.1933	3.6641	0.29845	0.27588	-0.86941	0.91886	-1.199	-0.82616	0.81799	-2.1145	-1.125	-0.23107	0.70914	0.016742	1.0404	1.016	0.26102	0.17257	-0.89272	-1.537	0.53736	-0.73898	0.086152	-0.16429	-0.59784	1.0655	-1.1346	0.75332	0.59534	0.13627	0.33479	-1.6549	-0.73606	0.36884	0.45576	0.28349	-0.32421	-1.3117	-0.012752	-0.071349	-0.050477	-0.2195	0.58535	-0.64555	0.26711	-0.069332
-6.0917	-0.33798	1.0293	0.10593	-2.1424	0.89111	0.64209	-0.059492	-0.45662	-0.05868	0.73491	-1.6733	-0.92422	0.21233	0.09719	0.74742	-0.70331	-0.0081947	0.35475	-0.13724	-0.58427	0.456	0.44033	0.5308	-0.23811	1.3532	-0.51077	0.9186	-0.24415	0.2842	-0.47117	0.55159	-0.58693	-0.14757	-0.3192	-0.1388	0.4385	-0.76203	0.02333	0.23963	-0.32995	-0.16844	-0.037075	-0.19454	0.47164	-0.24397	0.063513	-0.20196	0.15875	-0.31879
-1.4173	-1.6233	-0.21481	-0.50752	-1.7928	1.3607	0.14561	-1.7864	0.33832	-0.10753	0.51384	-2.752	-1.6509	0.68598	0.11736	1.6436	0.58039	1.4753	0.45958	-1.0062	-0.37245	0.54209	1.27	0.61424	0.18492	1.944	-0.68649	2.3098	0.47312	0.020823	-0.49422	0.61122	-0.11659	-0.16372	-0.083995	0.1391	1.0887	-0.56918	-0.32614	0.85828	-0.44858	0.90243	-0.17901	-0.69906	1.0305	0.19901	0.61934	-0.3278	0.36269	0.85057
-5.8887	-0.35282	0.092027	0.24269	-2.3116	1.1015	-0.096099	-1.0373	-1.2762	-0.058144	-0.64729	-0.05407	-0.66343	-0.12835	0.034862	0.16034	-0.53339	0.1897	-0.21389	-0.26422	0.39121	0.48814	0.25029	0.75754	0.15992	0.73755	0.31426	0.38259	0.42647	0.36412	-0.016752	-0.33666	0.6775	0.11242	0.35292	0.13568	0.26708	0.31432	0.2495	0.47055	0.18746	0.58722	0.029446	-0.23539	0.00092954	-0.061402	0.034926	-0.12371	0.05746	0.39731
15.734	9.0496	1.6254	-3.3007	7.4084	-1.2043	-2.1184	3.7601	-6.5373	-1.2994	-4.0834	-2.7201	-0.77309	2.7527	0.4713	-1.6768	2.8104	-0.60907	-0.87543	-1.0822	0.36272	0.032179	0.86636	0.31205	1.4018	-0.83508	0.078271	0.84866	-0.14272	0.80385	0.33146	-0.85465	-0.45597	-0.85843	1.5216	0.22032	-0.69082	-0.45214	0.22516	-0.43448	0.60524	1.6205	-0.80179	-0.046158	0.071348	0.52647	-0.91783	-0.24467	-0.58394	0.25392
0.83719	-1.848	-0.37873	-0.79807	-1.2184	0.67204	-1.1549	0.049855	-0.38101	1.0059	-1.2651	-0.14022	-0.92272	1.3175	-0.8523	0.11475	-0.79897	-0.93397	-0.20422	0.22756	0.45706	1.0533	1.3964	0.30631	0.27344	-0.47464	-1.0361	-0.095843	-0.0036023	-1.2829	-0.80155	0.55434	0.37014	-0.3969	0.62293	0.63353	0.21885	0.064457	0.07069	-0.41768	0.33714	-0.26521	-0.82647	-0.69084	1.074	0.18287	-0.39649	0.5746	-0.48162	-0.17199
3.2201	-1.3766	-0.50481	-1.394	-1.5603	-0.64499	-0.44529	-1.2376	-0.99459	-0.71272	0.10677	-0.93414	0.77838	1.9984	0.015325	0.68794	0.95761	-0.57267	-0.4205	-0.70544	0.24669	0.21121	0.098831	-0.71187	-0.44044	-0.28314	0.1036	-0.73782	0.0032993	0.072726	0.9372	0.56627	0.79733	0.29418	0.4928	-0.38453	0.17287	-1.0169	0.27554	0.40468	0.44542	-0.32514	-0.21323	-0.64219	0.06365	-0.1623	1.4879	-0.80391	0.27171	-0.6425
-4.1511	-1.8536	-0.55632	-0.48675	-2.1495	0.34036	-0.51763	-0.035088	-2.0193	0.40115	-0.26766	0.53374	-0.53795	-0.30432	0.51211	0.34844	-0.4624	-0.57885	0.4342	-0.3562	-0.84739	-0.76416	0.25104	-0.0045522	0.54034	-0.0064742	-0.13447	-0.17333	0.27981	-0.05139	0.38091	0.25116	0.50035	0.13522	-0.090654	-0.40978	-0.33344	-0.16707	-0.41329	0.19054	0.03085	-0.0080562	-0.0074625	-0.44062	0.054161	-0.35907	-0.12197	-0.052112	-0.018587	-0.04821
-0.40573	0.6317	2.5267	-0.54782	1.0133	-0.33472	-0.52167	0.10338	-1.1852	-0.8529	-0.71964	-0.20274	-0.36827	0.098375	0.67516	-0.044469	-0.53887	-0.82375	-0.066596	-0.30467	-0.69968	-0.00072878	1.5626	0.38953	-0.98475	0.11803	1.4624	-0.96041	-1.1585	1.0783	-1.2141	0.74152	-1.2424	1.4414	-0.0026677	0.88358	0.71137	-0.24718	-0.25348	0.47808	-0.048223	0.29764	0.16849	0.67712	-0.032851	-1.3684	-0.77799	1.0835	-0.62555	0.10674
-1.6559	0.81449	1.6174	-0.43091	-0.13447	0.321	-1.0007	-0.28673	-1.084	-0.37768	-0.7517	0.37325	-0.020541	0.62526	0.28627	-0.1565	0.017817	-1.7869	-0.45099	1.5464	-0.057022	-0.67926	1.2839	0.58452	-0.85206	1.0477	-0.18508	-0.0067266	0.041545	0.29129	0.53941	0.23194	-0.8379	-0.39236	-0.37218	0.64859	0.31001	-0.29827	0.33733	0.13871	0.67104	0.60809	-0.12103	0.063527	-0.31072	-1.0278	0.12741	-0.40337	0.47855	0.25841
-2.7286	-0.33507	1.5072	0.14637	-0.69719	0.41373	-0.30209	-0.51828	-0.045772	0.21869	0.19521	0.48221	-0.55553	0.13337	0.95257	0.095197	-0.70579	-0.60857	-0.39484	0.46323	0.42443	-0.5155	0.15118	0.16176	-0.60089	0.41068	-0.46156	-0.15058	-0.4724	-0.30941	0.60248	-0.244	-0.24155	-0.003418	-0.015385	0.51909	0.085122	-0.49352	-0.3252	0.002179	-0.12983	0.11998	-0.19022	-0.61547	0.81293	-0.43732	-0.043393	0.024297	-0.095487	0.1535
-1.7525	2.0514	1.6595	0.76241	-0.56446	0.19793	-0.50358	-0.12788	-0.75958	-0.74934	-0.069823	-1.2855	0.59404	0.62823	0.055133	-0.31991	0.23334	-0.14026	-0.17323	-0.94523	-1.2321	0.40911	0.59286	0.77618	-0.3711	0.16928	-0.62531	0.57798	0.29927	0.93358	-0.4974	-0.31318	-0.15567	-0.63946	0.14769	0.11719	0.32357	0.20596	-0.83563	-0.42667	0.58694	-0.47201	-0.1248	-0.1269	0.20351	-0.29879	0.28215	0.27523	0.42896	-0.45442
-0.50834	1.5297	1.4983	0.55645	-0.77086	0.5874	-0.56926	-0.055743	-0.085916	-1.1496	-0.92923	-0.5085	1.1178	0.81003	-0.81628	0.66528	-0.071736	-0.068616	-0.55135	0.10299	-0.14573	-0.23531	1.3349	-0.60066	0.49204	-0.96572	-0.17639	0.58382	0.18948	1.0774	0.29012	-0.58841	-0.039959	-0.52644	0.1119	-0.32916	1.0404	-0.38861	0.36054	-0.37506	0.41519	-0.51321	-0.75715	-0.65756	-0.37792	-0.0052661	0.6613	-0.074097	0.086382	-0.52433
-0.69457	1.6725	2.1148	1.1104	-0.81186	0.43795	-0.29085	-0.2859	0.47127	-0.61546	-0.83004	0.22445	0.17027	0.54546	-1.0201	0.83912	0.30129	0.12934	-0.3115	-0.4211	0.061096	-0.76183	0.5474	0.070445	0.71996	-0.8902	-0.39556	-0.55493	-1.2392	0.64598	0.12242	-0.20981	0.26792	-0.21669	-0.4334	-0.12438	0.5405	-0.19157	-0.10564	-0.75543	0.84926	0.21957	-0.032391	-0.2814	0.031106	-0.6002	0.30677	0.059005	-0.42523	0.2586
-6.1146	0.89081	0.99958	0.77782	-1.8424	0.49961	0.12982	-0.34317	-0.88269	-0.11074	-0.062578	-0.12705	-0.45974	-0.090464	0.41574	-0.21677	-0.41387	-0.33035	-0.12334	-0.10625	-0.071119	-0.54223	0.10788	-0.018441	0.027697	0.29509	0.31332	-0.25482	0.099817	0.17251	0.18731	-0.014034	-0.20525	0.089782	-0.46893	-0.25002	0.30027	0.13518	0.089766	0.16788	0.034888	0.14828	-0.031315	-0.049673	-0.29917	-0.093725	0.09273	-0.19981	0.039203	-0.0035574
6.1362	-2.5988	2.6587	-0.05891	2.389	-1.7833	-0.77853	-0.76466	-0.91762	1.1464	0.89752	-1.4428	1.7241	1.2289	0.75399	0.57297	-0.46405	-1.2066	1.7529	1.3875	0.41117	-1.2458	-1.1507	0.64873	-0.43083	2.0698	0.19254	0.9344	0.5363	0.14295	-2.0928	-0.94601	1.553	0.25951	2.0035	-1.2798	-1.5575	-0.81957	-1.597	-1.1856	-0.11519	0.084428	-0.43394	1.9957	1.3833	1.1261	-0.6829	0.0042916	1.4044	-0.27953
8.0334	-3.6927	1.2032	0.82505	2.4391	-1.4046	-1.3787	0.58655	-0.75439	0.98325	2.3614	-0.9548	0.089415	-1.9888	0.088381	-2.0099	-1.1071	-0.92403	-0.033015	0.072513	-0.70338	0.66775	-1.0287	1.656	0.42975	0.86647	1.665	0.79141	-1.6553	-1.311	-1.5152	-1.3414	2.492	-0.81545	0.26772	0.17777	0.038151	-0.86231	-0.14825	-0.6566	0.010319	0.016348	0.90713	-0.7485	-0.74986	-2.0276	-0.43508	0.66159	-0.98214	-1.9508
5.7512	1.4759	2.3812	-0.30715	2.9297	-0.16128	-2.2079	-0.090998	-1.5453	0.86552	1.869	2.0593	-1.3908	-1.5646	-0.61864	0.45008	0.6814	-0.47217	1.535	0.87475	1.2683	1.1933	-1.0408	1.3231	1.3306	1.575	-1.7217	-0.42823	-0.41892	0.22649	-1.122	1.0653	-0.31449	3.1842	0.3836	0.94557	0.44245	0.47226	-0.11001	-1.8916	-0.60657	-0.31353	-0.86839	-0.50557	0.24958	-0.35656	-1.0212	-0.18354	0.19525	-0.35942
-3.25	-0.33084	-0.161	1.1302	-0.89264	0.41987	-1.4329	-0.89914	-1.01	-0.70669	-0.79556	0.34668	-0.34122	0.072395	0.057204	-0.15464	-0.6457	0.17596	0.12883	0.63083	-0.29983	0.2532	-0.097647	0.80874	-0.49443	0.0289	-0.13841	0.23937	-0.82369	-0.24206	-0.16646	-0.23695	0.58342	0.42082	0.20216	-0.27331	0.30167	0.85534	-0.79021	-0.11197	0.014697	0.49379	0.47979	-0.10053	0.40992	0.11228	0.20366	-0.11089	-0.30558	0.068237
2.6327	-0.20249	1.5607	-0.70698	1.0894	-0.98132	0.0020524	-0.77064	-2.1011	-0.68125	1.7887	0.23217	-0.21033	1.3461	0.9632	-1.4549	1.1613	-1.0485	0.49256	-0.39887	0.35953	-2.0435	-0.051508	0.72523	-0.27606	0.47774	0.16569	-0.98724	0.70993	0.096732	-1.2025	0.075553	-1.2329	0.33263	-0.31301	0.80981	1.3438	0.3404	-0.18148	1.599	0.52791	-0.1486	1.4358	1.6523	-0.9188	0.36768	1.1018	-0.045054	-0.44425	0.54853
3.9334	-5.5089	-1.9176	-0.1465	-1.4865	0.89791	-1.7058	0.13371	0.29091	-2.9543	0.70006	-0.078667	-1.367	0.41705	-0.95534	-0.63107	2.028	-0.29986	1.0406	1.4385	-0.4299	0.54008	0.26268	-0.84858	0.10181	-0.065686	1.0967	-1.7502	-1.0457	-0.71495	-0.84838	-0.34871	-0.50646	-0.20817	1.231	0.26049	-0.068497	-0.82284	-1.6073	1.5738	0.041846	-0.19291	0.42539	-0.68646	-0.38529	-0.1847	-0.66798	-0.91313	-1.1775	-0.27588
2.0768	-3.2596	1.6212	-0.70858	-0.82407	0.20073	0.84687	-4.3592	-0.082604	-1.8974	0.96299	0.33997	1.0161	0.5366	-1.0072	-0.44336	0.40054	1.4172	0.61158	0.37795	0.7222	-0.28472	-0.43395	-0.82054	-1.2969	0.56639	1.2161	0.68479	0.27067	-0.2764	-1.2305	0.1182	-0.80053	-0.070709	1.2595	0.74419	-1.0608	-1.2742	-1.2305	-0.52577	-0.20754	-0.032212	1.0385	0.12605	-0.061071	0.70598	-0.014791	-0.24642	0.38025	-0.20862
-3.2431	-2.6584	-1.598	0.8791	-2.2675	1.0421	-0.67836	-0.70686	-0.88105	-1.0657	-0.12573	-0.077803	-0.92971	-0.11027	-0.29566	0.029507	-0.34311	-0.08826	-0.24295	0.40714	-0.20377	0.26431	0.13901	0.59347	0.044185	-0.25772	-0.35199	-0.28316	-0.13784	-0.44669	-0.10012	-0.19385	0.22642	-0.18352	0.093665	-0.42985	-0.059825	0.3219	-0.31949	-0.35407	0.31183	0.3692	-0.074816	-0.5691	0.0653	-0.03734	0.29439	-0.045646	0.093349	0.30698
4.3055	-4.4714	-0.09139	-5.186	0.24203	0.78599	3.8229	-4.1888	2.0709	-1.3325	2.0527	-1.0082	0.82253	-1.5587	-0.51136	-2.2857	-0.66674	0.75927	0.33429	0.82959	2.2579	-1.1296	0.33223	-0.49069	-0.12221	0.43748	-0.14983	-1.8281	-0.44387	0.056308	0.38068	-0.57847	-0.90413	0.13577	1.3441	-0.41927	-0.40757	1.2472	-0.42841	0.009696	0.42002	0.34418	-0.12311	0.46877	-0.18638	0.95561	1.0925	0.22493	-0.24391	0.29961
3.5934	-3.6026	1.8065	-3.3928	0.90459	0.22883	4.1896	-5.4926	1.3162	-2.5077	0.33292	1.2187	-0.093738	-2.0438	-0.003815	-2.6085	0.33352	1.017	0.99622	-0.53699	-0.30176	-0.38656	-0.069467	-0.14291	-0.10518	-0.77101	0.28664	0.39515	0.42068	0.74661	1.5396	-0.83857	-0.71291	0.21531	-0.61611	1.4265	0.63994	0.64078	-1.1869	-0.47725	0.26973	0.51432	-0.08746	1.2714	-0.76091	1.3804	-0.020644	-0.20357	0.74741	0.3374
5.7555	-0.78794	0.37275	-3.8938	1.3464	0.018765	2.4617	-3.9987	-0.22528	-3.5098	-0.26579	1.6951	0.19988	-0.84454	-0.042765	0.81745	-0.59483	0.33546	0.88066	-0.29853	0.10172	-0.41509	-1.3587	2.2971	-0.93585	-1.3156	-1.5784	0.66357	-0.076296	-0.35393	0.25458	-0.86704	0.70934	-0.28582	-1.5436	0.018089	1.0945	-0.29369	2.0381	-1.2004	-0.11164	-0.19101	-1.0406	1.4237	-0.59346	0.42205	0.79537	0.1951	0.63765	-0.23164
-2.4317	-0.31523	0.39105	2.1874	-1.8164	-0.18969	-0.98726	-0.47162	-0.76075	0.095984	-0.46337	0.97265	-0.88919	-0.26502	0.47774	-0.65477	-0.46098	-0.62852	0.29005	-0.41994	-0.45608	0.022439	-0.06025	0.60422	-0.41278	0.3311	-0.58915	-0.3797	-0.60513	-0.40777	-0.060672	-0.17045	-0.0284	0.11262	0.3676	-1.1662	-0.46973	0.12986	-0.9332	-0.1335	-0.30438	0.40228	-0.32879	0.047059	0.39818	0.89849	0.32608	-0.39317	-0.70365	-0.065667
2.3401	-0.26683	2.9566	-1.442	0.50012	0.63693	0.53534	1.3099	1.4126	-0.45006	-0.23776	0.84039	0.22714	-0.90358	-0.056295	-0.23925	1.1565	-1.0125	-0.78807	0.26445	0.24188	-1.0696	-0.39331	0.67312	-0.64838	-1.4151	-0.22217	1.5088	1.4284	0.51396	-1.3534	0.53885	1.1827	0.8494	-0.092623	-0.64314	1.058	-0.47906	-0.44855	-0.72483	-0.5507	-0.17439	-1.2046	-0.13459	0.14353	0.29477	0.60106	0.77283	-0.5444	-0.046587
1.4584	-0.75298	2.8926	-0.66326	0.30696	-0.099698	1.3851	1.0303	-0.13201	0.38914	-0.36391	1.1795	-0.0054322	-0.81868	-0.39134	-0.50393	1.0276	-1.1788	-2.5772	0.58777	0.70366	-1.3294	0.070848	0.0032153	-0.78929	0.11002	-0.035449	1.3292	1.047	0.10558	0.25157	0.99667	-0.083621	-0.25422	-0.66578	-0.68956	0.33568	-0.51766	-0.41448	-0.49152	0.2089	0.79896	-0.11409	0.42247	0.85568	-0.5063	0.34507	0.059765	-0.40451	0.60539
1.3334	-0.063583	1.5632	-1.454	0.45048	0.41173	0.8881	0.96205	0.11592	1.23	0.076027	1.0316	-1.9719	-0.43504	-0.1377	0.103	0.31353	-0.0043457	-1.3599	0.70956	1.0275	-0.12005	0.80036	0.6054	-0.30625	-0.6139	-0.1405	0.0016527	-0.072787	-0.81458	1.6535	-0.3603	0.1928	0.6693	0.22059	-0.41432	-0.23606	-1.0036	0.83422	0.19419	-0.29482	-1.0862	0.00087467	-0.36933	-0.44166	-1.0138	-0.34914	-0.86704	0.53017	0.33097
-3.5059	0.55826	-0.51477	-1.1925	-1.9244	0.87418	-0.15375	0.70197	-0.30731	0.29866	-0.2028	-0.135	-0.13095	0.13836	0.75196	-0.39833	-1.0202	-0.10191	0.43896	0.35468	-0.55232	-0.31958	-0.10269	0.11963	-0.33286	-0.13294	0.044492	-0.16061	0.10624	0.089004	0.12965	-0.28896	0.096537	0.50613	-0.42593	-0.32309	0.054821	-0.10776	-0.11279	-0.26896	0.45977	-0.35521	0.36478	-0.24708	-0.15803	0.4159	0.0081139	-0.026293	-0.21725	-0.17722
6.8847	-1.0352	2.033	-2.2665	1.2008	0.51448	-1.4682	-0.31451	1.4932	2.6108	1.1575	-0.75683	1.3278	-1.2635	1.1591	1.4464	0.63184	-1.371	-1.5243	-1.3995	-0.12337	1.9374	0.048555	-0.033681	1.1034	1.6202	1.4524	-0.43877	0.2105	1.4564	0.27216	0.36271	1.5998	-1.0021	-1.7729	-1.0551	0.30513	-0.95871	-0.44176	-2.1934	-0.077239	0.094373	-1.2216	-0.35702	-2.3936	0.47501	-0.41538	-0.24729	1.6072	1.1174
9.5445	-1.3121	1.6321	-3.9025	1.7605	0.26635	-0.47871	-1.695	1.4353	0.69399	-0.63498	1.8423	-0.51331	-1.4865	0.92899	-0.14909	2.0181	-1.2797	-1.1173	-0.93185	-0.82384	0.23373	0.31266	-1.4078	2.863	0.91003	1.0047	1.6519	-1.1767	2.0624	-0.23153	1.1178	-1.6439	1.0766	-0.70244	0.35735	-1.1753	1.3836	0.31679	-0.51006	-0.9333	-0.30442	-0.78537	-0.11854	1.4753	-1.4832	1.1508	-0.35161	0.43274	1.0885
7.0376	-0.94391	1.0158	-1.6099	0.90553	0.022829	-0.10995	-1.7158	0.87133	-0.37252	1.2391	2.6497	-0.82123	-0.30119	0.75866	-0.036819	1.4604	-0.58154	-0.96279	0.19649	-0.40382	-1.0006	-2.0109	1.8244	0.35565	-1.4407	-2.3307	0.77454	-0.084043	-0.26434	-0.5706	1.369	2.1283	-2.0601	0.71484	-0.98678	-2.3187	-1.0106	1.2283	2.1744	-0.81668	-0.36343	0.47309	0.17998	0.5848	-0.049065	-1.0246	0.83484	0.052484	0.2433
-2.2724	-0.58622	-0.099452	-1.3027	-1.9806	0.79287	-1.4627	0.012885	-1.3235	0.50736	-1.567	-0.24263	-0.14222	-0.01739	-0.34691	0.4176	-0.29834	-0.25817	-0.74309	0.18762	-0.40319	-0.2568	0.013075	0.32116	-0.23281	-0.34518	0.35046	0.38687	-0.69748	-0.021296	-0.48336	0.27877	0.64136	-0.22734	-0.15095	-0.069935	0.34395	0.36025	0.1795	-0.38049	-0.29289	0.15087	0.92229	0.55892	-0.58701	0.83379	-0.55457	-0.30563	-0.7805	0.09549
5.7456	-0.070023	1.53	-2.1406	0.90644	0.60426	-0.44216	-1.0432	1.5675	1.6699	-0.17009	0.70376	1.4119	-0.56493	1.2348	0.028917	-1.1542	0.3459	0.89558	0.6572	0.51068	-0.7911	0.53526	-1.0704	0.19366	0.47499	-2.1406	0.17681	-0.53238	-0.083631	-0.47933	0.34958	0.4194	-0.56375	-0.90255	0.70254	0.20457	-0.10427	0.67408	-0.23139	1.349	0.10774	-0.21341	0.34161	-0.56084	-0.48254	-1.1338	0.48952	-0.66121	-0.0078258
3.328	-0.88582	1.0062	-2.1416	0.60688	1.2344	0.25314	-0.43921	0.95953	0.82882	-0.16826	1.9215	-0.4464	-0.052069	-0.25932	-0.3444	-0.96428	-0.45043	-0.17255	-0.97952	-0.10495	-0.44907	0.37281	-0.16829	-0.71298	0.1199	-0.83335	-0.16308	0.82836	-2.7225	0.47343	0.088395	-0.19899	0.9376	0.036275	1.1228	-0.15013	1.8936	-0.30867	-0.73853	-0.32773	-1.1769	-1.5591	-0.23778	0.42185	-0.66916	-0.39556	-0.3598	-1.8546	0.56326
8.5342	-2.7204	-0.15395	-3.5599	2.0499	-0.34546	2.9597	-2.2139	0.71814	1.9379	0.35995	0.79327	1.6839	1.5402	2.2127	0.43073	-1.6197	-2.0519	0.32337	-1.4744	0.70908	-1.4766	-0.70505	-0.61509	-0.53877	0.24457	0.40229	-0.71	-0.19723	-0.37874	-1.0922	0.57	-1.6712	-0.19383	0.1889	-0.21729	0.58767	-0.1458	-0.19751	0.75631	0.17644	0.67801	-0.55734	0.685	0.62201	-0.65676	-0.070828	1.4751	-1.2296	1.0535
-3.0386	-1.2232	-0.70841	-0.77876	-2.0115	0.022781	1.0329	-0.5822	-2.4577	1.6714	-0.87934	1.5097	0.09879	1.1104	2.3038	-0.2866	-1.4911	0.13725	0.3511	-0.89005	-0.54372	-0.71731	-1.808	-0.90174	-1.1416	0.39133	-0.22277	0.43322	-0.10754	0.88659	0.36592	-0.1332	-0.091135	0.65764	0.3551	-0.42817	0.033944	-0.58047	-0.19918	-0.2519	-1.2727	0.27432	-0.055507	0.08873	-0.17777	0.21526	-0.41838	-0.29712	-0.064961	-0.17292
11.364	-0.12433	2.3015	9.7512	1.2136	-1.1059	-1.9366	-1.197	5.1101	-0.14182	1.0448	-1.6997	-2.3804	0.43882	2.9032	-3.9433	0.27202	-2.2764	0.13787	0.53379	0.27921	0.69172	-0.13571	0.066148	1.093	0.22678	-0.32119	0.6189	0.7184	1.9214	-0.3693	1.1768	-0.04932	2.1447	0.76485	0.69554	-0.28343	-0.19164	-0.48935	-0.12058	1.4635	0.41823	1.6729	-0.21888	-1.3725	1.1901	-0.38586	-0.19632	0.14028	-0.81941
10.73	0.92325	2.2789	8.7304	1.1968	0.017903	-1.3815	-1.1342	6.8678	-0.35117	0.29664	-0.39799	-0.44191	0.1451	4.0829	-4.5036	-1.7067	-2.5286	-0.57045	0.6748	0.88672	1.3675	1.2443	-0.29495	0.00082252	-0.77745	-0.15578	0.9555	0.29267	1.5406	-0.23771	0.58545	2.0459	1.1609	0.47587	-1.4281	-0.65136	-0.40171	0.5101	0.33035	0.81865	-0.32509	0.76817	1.9504	0.13871	0.60735	-0.57037	-1.9627	0.011603	-0.78611
5.1962	2.7275	2.2948	-2.1787	1.9353	0.56786	-0.20017	2.2147	0.79256	1.5086	1.5675	-0.0377	0.074951	-0.7512	3.0434	-0.55323	-0.48474	0.035315	1.2096	0.48975	0.56769	-1.7808	1.2088	-0.84768	-1.3686	-0.5776	-0.26915	0.26566	-0.048713	0.38012	-0.92344	-0.71814	0.20594	0.091688	1.8396	-0.18342	1.1343	0.018749	0.33261	0.90955	0.35383	-0.0058229	1.313	-0.54214	1.0081	0.32902	0.7498	-0.58449	0.86341	1.0034
2.1032	-0.20892	3.293	2.613	-0.64454	-1.1702	-0.60717	0.43053	-0.998	1.0443	1.5564	-0.35397	0.93102	0.42612	-2.2311	-0.73179	-0.2904	0.96617	-0.093853	-0.55398	1.6407	-1.4022	0.20089	-0.61014	-0.084282	1.7707	1.6461	0.48208	-0.68478	-1.2563	1.2692	0.73794	0.27017	0.22435	-0.48743	-1.5463	-0.54129	-1.4147	-0.69793	0.39017	-0.41749	-0.30953	-0.32556	0.78983	-0.051202	-0.29511	0.41772	0.42937	0.51573	0.19969
1.5134	0.23073	3.5313	1.5037	-0.31151	-0.56089	-0.47694	-0.027692	-1.0566	-0.62693	0.4049	-0.58447	1.3656	0.97672	-1.4253	-0.44393	-0.23718	2.0335	-0.57759	0.30912	1.921	-1.654	0.38746	-0.59797	0.11168	1.3256	2.1024	-0.19401	-1.4602	-0.68507	0.96549	-0.46353	0.017893	-1.1544	-0.39598	-1.6707	-0.24224	-0.65381	0.47257	-0.2354	-0.70094	-0.476	0.19703	0.33924	-0.35198	1.0034	-0.31292	0.40311	0.94424	-0.2512
1.7797	0.99562	1.5604	1.0908	-0.54694	-0.2649	-0.87481	-1.0031	-0.77008	0.14687	0.9437	-0.3125	0.014244	1.0792	-0.21379	-0.70081	0.6307	0.3905	0.71593	-0.26784	0.49623	-0.072888	0.21824	0.43642	-0.2449	-0.33844	0.70554	-0.70637	-0.79177	-0.11735	-0.31275	-0.057754	-0.086528	0.82644	1.5898	0.75483	0.74357	-0.4859	-0.0031168	-0.46504	1.2283	-0.47445	-0.571	-0.01704	-0.8786	-0.93031	0.91736	-0.024909	-1.0204	-0.8644
3.7368	-3.3707	-0.38729	-4.2345	-1.1711	1.1322	-1.9868	-0.49398	0.17953	2.2263	-1.5645	-1.2091	-0.0054073	0.61119	1.5422	1.0395	1.0427	-0.091809	0.45515	-0.33406	0.79092	0.759	-0.93628	0.87197	-0.62506	0.19481	2.296	-1.0019	0.61958	-0.71704	-1.7757	0.81422	0.14544	-0.67894	1.0813	0.12244	-0.22852	-0.0051165	0.50842	-0.58664	-0.10292	-0.24746	-0.71219	-0.61077	0.51359	1.6579	-0.50978	0.56906	0.37536	-0.58322
3.5117	-2.9527	-0.030811	-5.1183	-0.92252	1.3919	-2.3285	-0.2885	0.4002	1.251	-1.5381	-1.94	0.14936	0.55711	2.2236	0.97629	2.0374	0.94292	0.34943	-0.81465	2.1007	0.7801	-1.7898	0.81786	-0.108	0.64973	1.8852	-1.3266	0.52641	-0.75172	-0.29311	0.0083642	-0.34256	-1.5095	-0.042904	-0.078555	-0.41052	-0.31949	0.46543	-0.27287	0.61579	-0.70812	0.3586	-0.74533	-0.30675	1.037	0.11034	0.95836	0.03338	-1.2038
3.2615	-2.1552	-0.38968	-2.3101	-1.025	1.1797	-2.9968	-0.054892	-0.25623	1.2582	-1.2397	-1.8926	-1.0999	1.6167	2.1162	0.66759	1.7572	0.69918	0.25999	-0.40011	1.5377	0.57214	-1.4491	1.3099	0.3242	-0.25655	-0.13071	-1.0327	1.7518	-0.2775	-0.22478	-0.11534	-0.50661	-2.5113	-0.11621	0.29111	-0.28559	1.2458	-0.054822	-0.82823	-0.39486	-0.33491	-0.43074	0.88859	-0.025106	1.1759	0.69131	-0.42734	-0.83458	-0.55358
-5.0768	-0.24685	0.062077	-0.48086	-2.1269	1.1352	-0.80477	-0.97225	-1.8482	0.081461	-0.86788	0.019336	-0.17419	-0.032387	-0.1822	0.24327	-0.93425	0.18253	-0.18272	-0.20933	0.37479	0.38777	-0.38426	0.54824	0.04807	0.4251	0.44369	0.62876	0.23765	0.63768	0.23362	-0.36103	0.69419	0.50294	0.51578	0.16998	0.638	0.60576	-0.14813	0.11867	0.20655	0.54748	0.36749	-0.021786	0.023801	-0.1061	-0.18019	-0.2428	-0.18415	0.076477
0.11675	0.40618	1.5066	-1.6076	-0.93857	1.5535	-0.40962	0.23434	1.4457	-0.1322	-1.2066	0.21227	1.347	-1.0546	1.7777	-0.26445	1.6765	0.52617	0.89972	1.2131	1.1552	0.84904	0.33341	-1.1436	0.51195	1.0366	-0.4396	-0.22835	-1.632	0.13351	-0.43033	1.5703	0.98845	0.23414	-0.041247	0.56961	0.13143	0.70047	-0.14172	0.061586	-0.95656	-0.70631	0.79123	0.72917	-0.2523	-0.13458	-0.41392	-0.086427	0.63426	-0.013406
2.132	0.40363	0.73293	-2.6833	-0.46114	0.93103	-0.27466	0.73178	0.24611	-0.54945	-3.599	0.27803	0.0027537	-0.49365	0.75876	0.13086	0.53503	0.38113	1.3137	0.85565	1.7239	-0.31853	0.031311	-0.63443	0.63773	0.83181	-1.0272	-1.0101	-1.4704	-1.0668	-1.3775	1.6854	0.096637	-1.6321	0.1576	-0.13131	-0.39158	0.59616	0.8175	0.23178	-0.059148	-0.072417	0.18605	0.31281	0.56257	0.61959	-0.7924	-0.2762	-0.46907	-0.95021
2.6006	2.1494	1.1471	-2.1084	0.27527	0.047009	0.26044	-1.1684	0.37832	-1.439	-3.5198	-0.23019	0.8175	0.83596	1.23	0.67453	0.37886	-0.34296	1.6297	0.88349	2.0418	1.3268	1.0311	-0.8417	-0.21984	1.7268	-0.903	-1.0721	-1.331	-1.4888	-0.50072	-0.2211	1.153	0.0040946	-0.73395	1.009	-0.06327	0.8456	-0.92304	-0.45141	-0.015534	-0.75819	-1.2878	0.066843	-0.49008	-1.0261	-0.24682	-0.071745	-0.13726	-0.32543
-4.2731	1.1239	0.47663	-0.22444	-1.4584	0.33876	0.041364	-0.33232	-1.072	0.56201	-0.46415	0.24231	-0.55892	-0.079515	-0.87033	-0.43545	-0.44239	-0.51229	-0.10268	-0.1106	-0.81083	0.047313	0.042501	0.50886	-0.38749	0.45115	-0.65731	0.16823	0.054666	-0.072531	-0.25878	-0.45416	0.53417	0.24268	-0.016464	-0.42393	-0.081061	0.55163	-0.34749	-0.14845	0.39733	-0.17973	0.41003	0.29104	0.17827	0.46641	-0.2449	-0.057677	-0.75347	0.74267
0.14683	-0.38371	2.2559	-0.34547	-0.85834	0.56171	-0.92459	1.4299	0.84468	0.77933	-0.46475	-0.44573	0.73478	0.28347	0.11082	0.44516	0.80217	0.82258	-0.28365	0.38008	-0.025244	0.75285	-0.22986	-1.0118	-0.29336	0.5105	-0.88997	-0.19025	0.41812	-0.54989	0.092027	-0.78043	-0.18306	1.2673	0.44769	-0.99218	0.5125	0.54319	0.57187	0.39904	-0.15921	0.037511	-0.21229	-0.018886	-0.34962	-0.84334	-0.093043	-0.1622	0.19536	-0.29868
0.55867	-1.5974	1.9495	-0.053948	-0.30392	0.86101	-0.065056	1.8235	0.48231	-0.36338	-0.078272	-0.69715	1.5691	0.42917	-0.25268	0.75202	-0.7328	0.82478	-0.62107	0.51349	0.16851	0.54532	0.026965	-1.4961	0.17641	-0.12041	-0.17668	0.30149	0.86066	0.12222	-0.19615	0.042581	0.023689	0.22131	-0.019824	-1.1037	0.28567	-0.50773	-0.9427	-0.30236	0.85805	-0.1101	-0.10684	-0.047788	0.27898	0.72681	-0.572	-0.37154	0.65156	-0.57873
-0.068042	-1.5376	1.3325	0.10449	0.52078	0.92604	0.95953	0.84753	-0.75612	-0.11447	0.51146	-0.23949	0.12771	-0.77482	-0.41301	0.222	-0.45401	-1.2355	-1.0538	-0.30042	-0.071636	0.28728	0.046178	0.41094	-0.50952	-0.52976	-0.70186	1.1265	0.051191	-0.48534	0.054264	0.12772	-0.45586	-0.10085	0.0064445	0.70537	0.85429	-0.31206	-0.64274	-0.49219	1.2672	-0.20153	0.14869	-0.52306	-0.42075	-0.63919	0.76211	0.74031	-0.54118	0.47674
2.3295	0.51095	2.1908	0.47635	-0.88618	0.16267	0.17074	-1.5973	1.1781	-1.2045	-1.2854	3.2331	0.44766	0.91505	-1.0176	-1.4541	1.4275	-0.21477	0.12155	0.69081	-0.97329	-0.040459	0.59056	-0.59718	-0.62356	-0.18454	0.059768	0.17151	0.25892	-0.44488	-0.41518	-0.78145	-0.57856	1.1338	-0.54957	0.36626	-1.2667	-0.53973	0.41541	0.16383	-0.98825	-0.1443	0.16549	-0.29001	-1.8286	-0.15108	0.29398	0.86229	-0.58671	1.2557
0.68136	0.29754	0.68798	0.38227	-2.0937	0.5558	-0.60284	0.15777	0.46814	-0.35185	1.3736	2.8534	0.48082	1.5473	-0.92752	-1.8298	0.89316	0.58638	1.4863	0.19309	0.43339	0.03856	0.8813	-1.4712	-0.81861	0.5197	0.16558	-0.43123	0.48251	0.16402	-0.34758	0.55514	-0.46146	0.063061	0.79313	-0.10125	-0.53615	-0.16758	-0.19062	-0.15457	0.064089	0.30076	0.71896	-0.1218	-0.75744	0.40319	1.4709	0.20474	-0.15068	0.33763
1.9402	-0.87584	0.24659	3.4483	-2.1054	0.19417	-1.1345	-0.58095	1.1328	-0.74712	0.91931	2.0216	-1.0827	1.2777	-0.89647	-1.6255	1.0877	0.49338	0.11335	-0.27716	-0.62232	0.48293	-1.3872	-0.71024	-0.69014	-0.19635	0.10706	0.49125	-0.20409	-0.50446	0.25808	-0.65633	-0.17143	-0.43151	0.80372	0.15549	-0.0030364	-0.74198	-1.0216	0.46766	0.35837	-0.053573	-0.87829	0.67888	-0.2103	0.065444	-0.71325	-0.65222	-0.54217	-0.74836
-3.9545	-0.24048	-0.56442	0.66824	-2.3537	0.23461	-0.25731	-0.084253	-1.4151	-0.12757	0.070498	0.35936	-0.23084	-0.32379	0.35561	-0.087004	-0.69432	-0.37199	0.063477	-0.31548	-0.36208	-0.46531	-0.82903	-0.29325	-0.21686	-0.60562	0.08983	0.25438	-0.22438	-0.14963	-0.086835	0.14314	0.12298	0.23193	-0.24245	-0.285	0.0042702	0.036696	-0.23001	-0.10295	0.34501	-0.096565	-0.61839	-0.12982	-0.1356	-0.082654	0.12245	-0.16701	-0.38223	-0.064104
23.334	6.3371	-1.0835	11.57	0.85559	-6.151	2.3475	-4.9664	2.944	0.16916	-6.4116	-4.2984	3.5731	-0.82369	0.7271	1.2523	0.78884	-1.7203	2.0137	-0.38828	-1.6209	-3.6611	-1.9539	2.879	0.26441	1.2548	-0.65603	0.89623	1.0631	-2.0579	0.81425	0.86698	-1.2498	2.0471	0.767	-2.2406	0.21842	0.57827	0.12296	-0.55224	1.0773	-0.59131	1.2492	0.53993	1.1791	0.10057	-0.41337	0.68673	-0.28961	-0.051879
9.9138	8.9962	-4.3515	4.4061	-2.1671	-1.2402	4.0217	-0.53189	3.5813	0.43873	-1.2411	-3.7129	0.73803	0.69799	-0.16173	-1.8077	-0.96547	0.6143	0.34854	-1.9822	-0.56919	0.22738	2.005	1.7928	-0.72212	-1.9799	0.50291	0.40709	-0.32579	0.11432	-0.21812	1.2259	2.2525	0.69227	-1.4771	1.0607	-0.90838	0.052801	1.3256	0.38343	-0.24498	0.21154	-0.56512	-0.67409	1.7881	1.7529	-0.093512	0.055412	-1.2327	0.40659
11.079	2.9005	-5.4751	4.9551	-4.908	-1.7148	2.8746	-0.1595	0.49683	-1.1905	-1.3432	2.5682	1.9549	-0.93241	-1.8888	1.5094	1.2952	-0.2875	0.48701	2.7156	0.073483	-2.7992	-1.7068	0.38488	0.71675	-0.44191	-1.0847	-2.8255	0.59191	1.1336	-0.77846	-1.5139	1.9283	-0.05882	-1.9831	0.38548	0.28094	-1.5628	-1.8343	-1.1784	-1.685	0.65026	1.6938	-0.59423	0.70885	-0.46907	0.66974	0.5399	-0.16358	-1.5508
-0.41287	0.14519	-0.63795	5.8511	-2.7936	-1.0365	1.4923	-1.1871	-0.64567	-0.21399	-0.94909	0.5025	-0.99494	0.82227	0.77735	0.20277	-0.18115	-0.4868	0.45433	0.47591	-0.54718	-0.4351	-0.86456	-0.99571	-0.9258	-0.70396	0.72193	-0.82607	-0.83343	0.62537	-0.45391	0.25879	0.066458	0.33508	-0.49674	-1.0572	0.073471	-0.57187	-0.10165	-0.36953	-0.88131	0.32398	-0.43691	-0.34301	-0.75589	-0.18031	0.42954	-0.73901	0.23953	-0.058015
-9.4724	0.35156	-1.2578	0.15383	1.647	-2.2783	-0.45836	-0.11337	0.74678	0.36158	-0.20705	-0.51636	-0.55448	0.17191	-0.023654	0.16585	-0.28351	0.10851	0.48093	0.015402	0.081849	0.17023	-0.052678	0.21276	-0.33088	0.2541	-0.064217	0.080569	-0.43831	0.041183	0.045979	0.25375	-0.33644	-0.18094	-0.38636	-0.073464	0.21576	-0.15974	0.034482	0.091654	-0.49814	0.17741	-0.1286	-0.085296	0.15299	0.11065	0.13705	0.027237	-0.11778	-0.16182
-9.5292	0.39657	-1.456	0.19007	1.7358	-2.0086	-0.51968	-0.15737	0.47131	0.30367	-0.27851	-0.45457	-0.38276	-0.19178	-0.21348	0.1193	-0.33518	0.070272	0.43983	0.24241	0.13218	0.20621	-0.21706	0.037215	-0.24964	0.04772	-0.077108	-0.15149	-0.34557	-0.16194	-0.00016863	0.28856	-0.3903	-0.26965	-0.24413	0.077163	-0.053568	-0.078311	0.06297	-0.040221	-0.082637	-0.00374	-0.20333	0.044331	0.072912	0.06408	0.096301	-0.06821	-0.05009	-0.14798
-9.593	0.2034	-1.389	0.06533	1.7591	-1.5227	-0.53769	-0.23692	0.53409	0.19488	-0.21382	0.011064	0.26519	-0.22944	-0.30619	-0.33198	0.15945	0.22227	-0.11821	0.61539	-0.13452	0.045551	-0.55566	-0.45194	-0.098999	-0.6197	0.08971	-0.2611	-0.091981	-0.0044058	0.029144	0.065712	-0.21825	-0.0075243	-0.046259	-0.063852	-0.21324	-0.090503	-0.031897	0.0027246	0.067849	-0.16205	-0.16701	-0.018686	0.043068	0.15676	0.059772	-0.10508	0.019329	0.083303
-9.481	0.22388	-1.5167	0.042465	1.6921	-1.8679	-0.44484	0.039952	0.44339	0.23749	-0.10454	0.013182	-0.095218	-0.43722	0.026758	0.25842	-0.25362	-0.087402	0.40668	0.16841	0.27885	0.12865	0.036372	0.047352	-0.12414	-0.016343	-0.0057896	-0.13273	-0.29077	-0.37364	5.8536e-005	0.07911	-0.47574	-0.53961	-0.081094	0.30095	-0.04712	0.1349	0.18391	-0.33371	0.11536	-0.26293	-0.19939	0.11896	-0.047895	0.053182	0.045795	-0.19089	-0.062794	-0.086904
-9.5592	0.15184	-1.164	0.13011	1.6517	-1.6463	-0.51629	0.093902	0.81229	0.09522	0.31036	0.25828	0.44181	-0.031712	-0.081131	0.013196	0.48403	0.29694	-0.1479	-0.2806	-0.091527	-0.049616	-0.017507	-0.62924	0.19185	-0.44522	-0.1379	0.37799	-0.012207	-0.28482	0.05249	-0.16747	-0.054021	-0.099395	0.12309	-0.087196	-0.074397	-0.071642	-0.033809	-0.12402	-0.029564	-0.16821	0.018416	-0.043507	0.18482	0.046088	0.025921	-0.12214	-0.087845	0.011381
-9.5815	0.20832	-1.1058	0.046363	1.5508	-1.7462	-0.5371	-0.04671	0.78596	-0.010424	0.29712	0.30704	0.46185	-0.16936	-0.08604	-0.084705	0.6504	0.19964	-0.25585	-0.037016	-0.074725	0.039877	0.048405	-0.29689	0.20441	-0.29695	0.082507	0.30457	0.1709	-0.048721	-0.046375	-0.14722	0.051869	-0.048487	0.16418	-0.099369	-0.019959	-0.16018	-0.073799	0.01397	0.057996	0.050222	0.045221	0.014799	0.13212	0.032923	0.060787	-0.12661	0.052211	0.1561
-9.7805	0.42818	-0.71897	-0.10298	0.69972	-1.1168	-0.40272	-0.18584	0.24117	-0.068379	-0.051835	0.12558	0.079162	-0.11722	-0.041012	-0.16464	0.04446	-0.050531	-0.11723	0.25284	-0.12771	0.054076	-0.10525	0.12397	-0.024268	-0.13623	0.076191	-0.092498	0.030742	-0.011036	-0.073274	0.029269	0.030458	0.045266	-0.018693	-0.011415	-0.054954	0.05797	-0.034433	0.0043838	0.15499	0.072141	-0.011569	-0.020119	-0.022055	-0.069491	0.017274	-0.026676	0.068197	0.022814
-9.6198	0.3351	-1.4365	0.12581	1.9529	-1.5924	-0.4658	-0.14892	0.48885	0.33583	0.15549	-0.40293	-0.012846	-0.28694	-0.28365	0.053707	0.28899	0.35814	0.079856	0.40802	-0.16802	0.16754	-0.24451	-0.2772	-0.05515	-0.10981	0.046181	0.15421	-0.13288	-0.11615	0.020818	0.087681	-0.32891	0.10754	0.024456	0.0036791	-0.037551	-0.27219	-0.052047	-0.09278	-0.090381	-0.11149	-0.071759	0.099591	0.12106	0.084329	-0.06175	0.0064239	-0.14994	-0.026088
-9.5638	0.4056	-1.4363	0.25801	1.9411	-1.5409	-0.62602	-0.26641	0.52585	0.39107	0.24994	-0.89869	-0.23492	-0.079232	-0.4193	0.022526	0.43529	0.68823	0.041815	0.56524	-0.51613	0.27645	-0.41457	-0.78556	-0.15649	-0.28013	-0.07959	0.32012	-0.19094	-0.073215	-0.010428	0.23463	-0.35872	0.26076	-0.051024	-0.24994	0.13578	-0.53294	-0.199	0.12517	-0.17999	-0.064734	-0.0098203	-0.025755	0.23841	0.19317	-0.018533	-0.0058834	-0.11938	0.085294
-9.5306	0.35446	-1.3818	0.14319	1.7318	-1.9286	-0.44421	-0.035447	0.61384	0.2503	0.015114	-0.61881	-0.29657	0.049461	-0.3423	0.10312	0.20435	0.37101	0.2607	-0.0056034	-0.017565	0.1964	-0.25211	-0.513	-0.18052	-0.29214	-0.19117	0.15442	-0.32168	-0.23606	0.067209	0.24002	-0.28221	-0.022357	-0.13956	-0.084641	0.0098867	-0.15926	-0.12928	-0.0042371	-0.19069	-0.022062	-0.11112	-0.032854	0.13971	0.15247	0.084574	-0.03524	-0.131	0.057288
-9.7187	0.33192	-0.74441	0.074287	0.75352	-0.98469	-0.37054	-0.11921	0.25335	-0.064818	0.0096596	0.20509	0.1279	-0.21135	-0.045284	-0.042663	0.15303	-0.052196	-0.14146	0.12431	-0.041748	0.061114	0.0016954	0.10147	0.12542	-0.21511	0.046078	0.017479	0.093652	-0.1423	-0.042476	-0.075008	0.022943	-0.038712	0.12106	0.0062678	-0.045607	0.10442	-0.038123	-0.083903	0.28161	-0.02471	0.031302	0.056699	-0.037921	-0.079717	-0.010767	0.014588	0.048235	0.054157
-9.4908	-0.021455	-1.1483	-0.081361	1.5942	-1.7823	-0.33094	0.35073	1.1241	-0.27446	-0.19548	0.43988	0.48526	0.51481	-0.3193	-0.35793	0.4775	0.13178	-0.32384	-0.55347	0.13393	-0.19805	-0.039712	-0.43228	-0.02996	-0.47118	-0.046267	-0.16452	0.020425	0.044634	0.19845	-0.014864	0.2748	0.20346	-0.18353	-0.2536	0.022246	0.090689	-0.17596	0.2817	-0.23129	0.22541	0.1296	-0.090832	0.089911	0.15109	-0.011243	0.11256	-0.036524	0.059505
-9.5157	0.065035	-1.0366	-0.042946	1.5358	-1.9189	-0.32429	0.11541	1.2215	-0.17516	-0.21632	0.14405	0.29867	0.65873	-0.3579	-0.43222	0.39634	0.32189	-0.31238	-0.4864	0.082376	-0.12326	-0.047653	-0.33495	-0.10763	-0.31179	-0.019418	0.037468	0.024878	0.23147	0.18287	0.01898	0.37045	0.32389	-0.20867	-0.35141	0.040773	-0.015575	-0.2351	0.43918	-0.42713	0.23444	0.2066	-0.18686	0.10956	0.13927	0.056909	0.22742	-0.09883	-0.052322
-9.597	0.15149	-1.1913	-0.015454	1.5478	-1.8583	-0.41598	0.10079	0.90435	-0.21417	-0.30083	0.023596	0.21544	0.46653	-0.52236	-0.19345	0.30681	0.4336	-0.010463	-0.45338	0.35388	0.015905	0.043463	-0.21384	0.0061565	-0.39243	-0.074677	-0.13714	0.10783	0.058033	0.19893	-0.03798	0.34758	0.071491	-0.16438	-0.12523	-0.06143	0.24683	-0.10495	0.20172	-0.22399	0.15863	0.15026	-0.10758	0.033698	0.0081829	-0.033822	0.18536	-0.0072315	0.026321
-9.7382	0.36049	-0.7646	0.11172	0.72938	-0.85574	-0.49644	-0.27021	0.1648	-0.27307	-0.098554	0.049082	-0.0030345	-0.22427	-0.1902	-0.074902	0.10081	0.064425	-0.1417	0.20433	0.044779	0.15766	0.19107	0.38614	0.1134	0.0044679	0.086796	-0.012478	0.24337	0.030556	-0.025258	0.003654	0.16851	0.060983	0.063389	0.060125	0.0037906	0.20685	-0.0043865	0.041926	0.18016	0.081523	0.11092	-0.0073782	-0.0091211	-0.11779	-0.0012543	0.17199	0.095081	-0.0078489
1.4861	-1.0214	2.5731	-0.77753	0.69149	-0.075894	0.2518	0.44899	-0.084921	0.093512	-0.75127	0.12881	-0.41296	0.29419	0.28159	0.27052	-1.4704	-0.33521	-1.5676	0.87929	0.24421	-0.36601	1.4744	-0.19277	-0.37306	1.0733	-0.33839	-1.6595	-0.36277	0.21577	-0.64198	0.77085	-0.049144	1.0426	1.2618	-0.58685	0.37056	0.23764	0.94352	0.49068	0.12695	0.075714	0.32308	0.67945	0.82173	-0.45668	0.039732	0.26207	-0.73555	0.45348
1.7644	-1.6615	2.514	-1.2937	1.2681	-0.2806	0.81589	0.12145	-0.42008	-0.023058	-0.044987	-0.86739	-0.8191	0.3749	0.32035	0.90551	-2.1173	0.81527	-2.5351	1.587	0.68605	-0.66879	0.91609	0.43913	-0.68608	1.2058	-0.47177	-0.83495	-0.083425	0.51119	-0.1589	-0.080449	-0.67154	1.4841	0.97298	0.149	-1.923	0.23071	0.84415	0.46436	-0.56452	-0.14626	-0.58243	-0.31221	-0.055757	0.028956	0.82367	-0.4108	-0.50366	0.2337
1.4142	-1.6169	1.5239	-1.3817	0.37229	0.98838	-0.0076269	-0.82775	1.7221	0.49375	0.65983	-0.57605	-1.1737	-1.1341	0.32039	0.52421	-3.5346	1.6776	-0.68729	0.93715	-0.68811	-0.046113	0.079346	0.7857	-0.3897	-0.38342	-0.17264	0.30898	0.37013	0.67097	-0.41674	-0.82087	-1.5569	-0.39385	0.20477	-0.21894	-1.7054	0.13559	0.75517	-0.99552	-0.043816	-0.76499	0.14008	-0.74624	0.80455	-0.55194	0.62161	0.68865	-0.68242	0.84417
-5.6873	0.17342	0.5282	-0.71774	-1.8238	1.0888	-0.56334	-0.31292	-1.0155	0.19495	-0.10971	0.14689	-0.27298	-0.073354	0.39869	-0.16119	-0.48712	-0.082013	0.27617	0.052919	-0.27609	-0.25945	-0.18343	0.28262	-0.11802	-0.12235	-0.67165	0.15841	0.21541	-0.1864	0.23545	-0.23106	0.41201	0.02313	0.31118	0.055354	0.050725	0.51451	-0.023603	0.09352	0.26443	-0.28905	-0.17299	0.36627	0.02259	-0.2189	-0.26084	-0.11598	-0.090326	0.027266
20.578	-0.25392	-6.5353	1.6247	-0.6221	-5.7742	3.5576	0.64015	-4.2443	0.32822	-4.5556	1.0262	-1.595	-1.8611	3.5794	-2.1316	-0.28644	5.1433	-0.72178	-2.6525	-3.4	0.072461	4.1733	0.23189	0.12458	-0.1029	-0.23481	-0.93197	1.7467	-1.2243	-2.93	1.6285	-0.90955	-0.5347	-0.3032	1.2194	-0.37504	-0.45777	0.28988	-0.24774	-0.77924	-2.084	-1.1018	-1.0611	-2.2247	-1.0875	0.28742	-0.41958	1.0551	0.49898
1.5893	4.9912	-2.464	-2.4122	-0.25304	3.6966	5.035	2.6896	5.355	0.28422	-0.90221	3.8552	-0.24515	0.29792	1.5957	0.12272	0.77848	-0.74343	-0.4309	-0.95131	0.042747	0.052055	0.29274	1.072	0.4647	2.9011	1.5299	0.46207	-0.49484	0.55614	-1.172	-0.63316	-0.30876	-0.82628	0.27161	-0.39363	0.82951	-0.99481	1.0534	-0.81527	0.10872	0.10281	-0.24558	-0.13823	-0.53438	-0.38731	0.2393	0.010181	0.32618	-0.0073166
-7.6947	2.33	-0.0010673	0.57011	-2.8493	0.49557	5.8451	2.4926	2.023	0.41132	-0.14231	-1.8882	-1.0129	0.71156	-1.2224	0.060732	1.4663	0.84366	0.0045128	0.55831	0.42472	1.1817	0.1087	-0.28899	0.59528	0.058291	-0.19429	0.88506	0.15295	-0.13187	-0.70062	-0.41565	0.34983	-0.39163	-0.028001	-0.13195	0.2309	-0.031526	-0.23627	0.0059759	-0.24539	-0.37285	0.12676	0.14069	0.24513	0.15128	-0.051871	0.2397	-0.14825	0.32329
-8.7599	1.7083	0.10267	0.19415	-2.1546	0.74849	3.5215	1.4062	0.60668	0.23763	-0.11458	-0.80171	-0.56898	-0.080712	-0.48116	-0.19271	0.67219	0.076124	-0.17396	1.0313	0.0010148	0.59458	0.029482	0.28495	0.33033	-0.14571	0.078258	0.20361	0.17657	-0.16657	-0.45695	-0.2847	0.11899	-0.32206	0.14117	0.022452	0.0029623	0.21081	-0.06282	-0.2656	0.34467	-0.32611	0.11523	0.26885	-0.11951	-0.064089	-0.095991	0.053658	0.055347	0.20814
3.5341	0.18214	-3.4089	-1.0164	-2.0948	0.12519	4.4251	4.1663	0.44145	-0.52879	0.68335	-2.5951	-0.58616	-0.3797	-2.16	-0.13322	0.78621	0.9122	0.34023	-0.65612	1.2304	0.8728	0.4945	-0.025521	0.23966	1.8067	-0.19814	2.0137	0.70349	0.39912	-0.060495	-1.381	0.13417	0.78326	0.41063	-0.95893	1.1158	0.72781	-0.43962	0.49123	-0.70448	-0.56224	0.78055	0.56271	-0.37031	0.037899	-0.23913	1.198	-0.60126	-0.34327
-7.6523	1.9351	0.6138	0.059424	-3.2811	1.2873	5.1394	2.4984	1.1743	0.48436	-0.013821	-1.628	-1.0631	0.75021	-0.57978	0.040981	0.65942	0.032562	0.34521	0.39577	0.42136	0.57821	0.19671	0.010623	0.27013	-0.02772	-0.28965	0.35818	-0.27236	-0.49052	-0.62667	-0.32995	-0.22584	-0.77567	-0.2245	0.054122	0.13721	-0.021755	0.06908	-0.046975	0.13299	-0.54456	-0.11772	0.26427	0.034299	-0.078575	-0.030601	0.12164	-0.038602	0.16395
-7.4924	1.6871	0.48481	0.091792	-2.9517	1.5498	5.5625	2.5612	1.083	0.7426	-0.35627	-0.90171	-0.87522	0.71125	-0.31125	-0.27326	0.4064	-0.61878	0.32855	0.54603	0.48327	0.50521	0.040559	0.18292	0.089457	-0.23986	-0.15407	-0.45089	-0.31118	-0.48693	-0.65485	-0.37052	-0.12959	-0.7058	-0.26865	0.33781	0.16003	0.24359	0.28355	-0.25815	0.16371	-0.65539	-0.17867	0.40519	0.0035813	-0.16873	-0.13519	0.049355	0.0044087	0.011644
-8.4318	1.2718	0.51931	0.0021813	-2.5074	1.3607	3.2617	1.3706	0.27268	0.2706	0.0012154	-0.60575	-0.59808	0.48024	0.070036	-0.28004	0.15772	-0.34929	-0.12167	0.57008	-0.2238	0.29778	-0.1121	0.30416	0.050805	0.21116	0.004681	0.058615	-0.12174	-0.029176	-0.33629	-0.20853	-0.088054	-0.096843	-0.10917	-0.11346	0.13893	-0.023109	0.072156	-0.07696	0.20911	-0.24273	0.022686	0.18947	-0.063728	-0.15793	-0.13821	0.078679	0.060754	-0.047567
1.1157	-0.151	1.2172	-1.5773	-0.47608	0.49871	1.6092	1.1988	0.087916	-0.17693	-1.5383	-0.5976	-0.56912	0.061293	-0.034216	-0.045266	0.14712	0.016532	0.036238	0.12082	-0.78514	1.0431	-0.25319	-0.75081	-0.0023033	0.60357	-0.13358	-0.85869	0.15639	1.1082	-1.1034	-0.64353	0.37516	-0.053977	-0.49925	0.39011	-0.74922	0.73957	-0.56317	0.33891	0.33248	-0.82292	-0.34634	-0.563	0.065277	0.034408	-1.0373	-1.4154	0.35217	-0.24225
2.8595	1.1905	1.7611	3.3634	-0.42137	0.22761	0.88238	-1.4582	1.4946	-0.03093	1.0851	-0.29714	-1.0387	-0.47955	0.54165	-0.93442	1.0426	0.06357	-0.57061	-0.74168	1.2733	1.3108	-0.69446	-0.95576	-0.21611	0.59334	0.75931	-1.1573	-0.84991	0.53691	-1.1292	1.348	0.58669	-0.42504	0.14061	0.46421	-0.2861	-0.69159	-0.18354	-1.1345	0.41316	-0.84916	0.16725	0.025805	0.032428	-0.41274	-1.2931	0.66222	-0.31903	-0.12049
2.5774	1.3002	0.87716	3.8084	-0.76792	0.93991	0.22128	-0.1041	1.82	-0.026362	2.133	0.55742	-1.2669	-1.0369	-0.33679	-0.53189	0.26861	0.66331	-0.35317	-1.0128	-0.19768	0.6487	-0.67618	0.77172	-0.71857	-0.15323	-0.54822	-0.20927	0.5456	-0.27542	0.44676	0.61004	-0.23903	-0.060948	0.5135	-0.12904	0.30861	-0.63797	0.60609	-1.0613	0.56871	0.74041	-1.0285	0.5559	-0.14365	-0.30888	-0.44446	-0.057678	0.31773	-0.10426
-5.1686	0.96352	1.0362	0.23681	-1.9639	0.86403	0.26624	0.21843	-0.57993	-0.11864	-0.3373	-0.24789	-0.043276	-0.24325	0.3374	0.089327	-0.27278	-0.30728	0.1231	-0.29308	0.044277	-0.16088	-0.26565	0.68524	-0.31718	0.43447	0.18485	0.27755	-0.0062317	0.19299	0.04265	-0.12122	0.085842	0.16456	-0.22871	0.087516	0.15139	0.15793	-0.032754	-0.052409	0.20354	0.31869	0.24575	0.11575	-0.10995	-0.38007	-0.18619	-0.084021	-0.4204	-0.062987
4.7373	5.6741	-1.5608	-1.429	-1.2724	0.64089	0.24191	-0.40677	0.40576	-1.7974	3.5079	-0.24149	1.1006	0.94538	-1.1336	0.21893	0.29686	-0.60615	-0.9721	-1.8953	1.2799	1.1376	0.25591	0.7536	-0.73377	-0.14738	-1.667	-0.59711	0.65199	2.3633	0.4539	0.69194	-0.91395	-0.43772	0.77296	0.81134	-1.1393	0.17052	-1.6205	0.23635	0.33693	-0.53341	-1.142	-0.07905	0.088645	-0.20537	-0.058827	-0.15043	0.7881	-1.0136
-3.0859	1.5479	1.6793	-0.70329	-0.50922	0.7124	2.2894	0.27542	-0.29704	-1.1387	0.88032	-1.0119	0.090343	0.94127	-0.22746	-0.49608	0.040772	0.043193	-0.076526	-0.34859	-0.32832	0.47588	0.28523	-0.97877	0.084807	-0.095932	-0.80341	0.31235	0.46388	0.19375	-0.22947	-1.1682	-0.29997	0.074104	0.38765	-0.50346	-0.54497	0.22506	0.28453	-0.055391	0.44463	-0.12346	0.32427	-0.39998	-0.17482	-0.50689	0.10182	-0.25456	-0.12969	0.47865
-3.4756	1.1232	0.97766	0.51566	-0.77964	1.1409	1.6111	0.15099	-0.23118	-0.68794	-0.031812	-1.126	-0.08908	0.16881	-0.63282	0.10488	-0.5477	-0.43893	-0.41562	1.0733	-0.66675	-0.11136	0.065111	0.74947	0.10006	1.0412	0.1064	-0.57844	0.23559	0.61081	-0.27961	0.24821	0.086483	-0.33734	0.070912	0.2707	0.20396	0.28151	0.024789	-0.0082577	0.22623	0.024795	0.38426	-0.43362	0.036518	0.2858	-0.37509	0.15942	0.27806	0.27938
-7.1629	1.0074	0.51475	0.39396	-1.7549	1.1521	0.62198	-0.5343	-0.90012	-0.36717	-0.60463	-0.55557	-0.53534	0.29919	-0.24989	-0.099829	-0.51773	0.16842	-0.11159	0.60743	-0.011436	0.16813	0.39573	1.1753	-0.062893	0.54681	0.11274	-0.076866	0.2372	0.45736	0.024288	-0.085848	0.46972	0.17416	-0.12675	-0.39989	0.17218	0.34598	-0.15329	0.26808	-0.13386	0.45795	0.60073	-0.38237	-0.092022	0.053894	0.11884	-0.10008	0.24085	0.3652
3.0411	1.0993	1.16	0.27291	0.61895	-1.0281	2.0899	1.3942	-0.55196	-0.15606	1.8171	-0.64425	0.90081	-2.0227	-0.65342	-0.25048	1.436	-0.01764	-1.6559	-0.078616	0.63588	-0.97647	-1.169	0.85088	0.59917	-0.16743	-1.2949	2.93	-0.55557	0.92152	-1.3079	1.8057	-1.0661	0.79219	0.12863	-0.73816	-0.99939	0.089378	1.7878	1.8617	0.31909	-0.1664	0.055706	-0.56843	-1.0425	-0.17701	0.88695	-0.56765	-1.5956	0.029516
5.5054	1.5272	0.46242	0.98783	0.84152	-1.5642	1.9708	0.97962	0.6247	-0.010079	3.4805	-0.3551	0.97343	0.26804	0.0053887	-0.17164	0.023211	1.8353	-2.2499	0.6122	-0.49721	-0.19524	-0.24591	0.34977	-1.4287	0.85572	-1.5389	2.5238	0.51908	0.54772	0.91368	0.91195	-0.041882	-1.1006	-0.14581	0.078579	-1.7293	1.7952	-0.012572	0.70291	1.1149	0.55082	-0.83947	-0.079888	-0.98024	-0.98567	0.62299	0.47684	1.5688	-1.6808
5.5806	2.3708	1.4642	1.9165	1.5054	-1.5971	2.1583	2.4176	-0.8027	-0.94426	2.5156	-0.16263	1.5719	0.57448	0.28339	0.73295	-1.0162	1.8561	0.59381	2.2976	0.98407	0.50937	1.0225	-0.431	-0.827	-0.42894	-1.0508	0.083435	0.48551	1.8675	0.593	0.38177	-0.31692	-0.34893	-0.02115	-0.29223	-0.5275	0.48475	1.4907	-0.44387	-0.19701	-1.2407	-0.48777	1.9575	-1.0363	-0.78994	0.027634	-0.27629	0.19548	1.202
7.6041	-2.2677	-7.5765	-3.1675	2.4228	-2.0553	-1.752	2.6148	-0.304	-1.8764	-0.40285	-0.7316	-1	1.7765	-1.2917	0.87701	-0.22048	0.60721	1.27	-1.5378	3.2704	0.92872	0.5834	1.6711	-0.32162	2.0231	-1.1241	0.60521	0.92481	1.2715	-0.48201	1.2845	1.6529	0.76779	-0.4058	0.74283	0.2099	0.58483	0.85737	0.69925	-0.61644	0.91877	0.41015	-0.5103	-1.081	1.1694	-1.3737	0.65354	-1.0622	-0.17579
14.443	-14.758	-16.557	-3.8528	-3.2953	-3.1037	-0.89019	6.289	-2.0178	-5.1681	-3.4215	0.94008	-4.2933	-1.7816	-0.26991	-1.9059	-0.85554	-1.1907	1.2734	-1.3269	1.6632	-0.28229	0.090299	-1.8859	0.19878	2.9079	-0.9788	0.72117	-0.18477	3.7537	4.0514	-0.80592	1.4059	2.0501	2.6394	-0.74103	-0.3744	-1.4471	0.76816	-0.66706	-0.075703	-1.9686	0.52996	1.6847	1.1039	-0.037996	0.56569	2.0645	0.86487	0.2207
1.0063	-3.2568	-10.387	-0.6189	4.6942	6.6175	0.28049	3.8969	3.1987	-2.5715	3.6016	7.2967	4.3922	3.6864	3.2764	2.3492	1.1906	-2.3973	-0.73193	-5.6612	-0.1727	-2.0055	1.3591	0.52507	0.010773	0.91368	0.44632	-0.25218	-2.0208	-0.23573	-0.86794	-0.77123	-0.88943	-0.63658	-0.79717	-1.8659	0.44013	-0.75353	-0.4999	-0.35982	0.466	1.268	0.39464	-0.9135	0.62174	-0.57483	0.0086595	-1.7742	-0.011844	0.27566
-9.7639	0.16723	-0.73835	0.28815	0.98333	-0.43543	-0.50789	-0.064226	-0.056909	-0.039153	0.25039	0.47703	0.4136	-0.47072	0.12643	0.30571	0.37915	0.0099327	-0.20854	-0.33529	0.10159	-0.03982	0.2847	-0.17526	0.47699	-0.4251	-0.022005	0.35563	0.34872	-0.56258	0.15446	-0.26126	0.00083009	-0.16445	0.40151	0.25252	-0.19807	0.26634	-0.047986	-0.31614	0.5409	-0.33715	0.021238	0.20029	0.021501	-0.13009	-0.14528	0.22237	0.0086789	-0.065124
2.0041	-1.4588	1.2028	0.72218	-0.63697	-0.20803	-0.42976	-1.0034	0.046342	1.0629	0.4076	-0.13885	0.74276	0.013703	-0.21691	0.64442	-0.54108	-0.15557	-0.87278	0.13222	-0.71989	-0.37591	1.0343	0.47074	0.59348	0.37745	0.53603	-0.059651	0.31315	0.13125	-1.054	1.1028	0.31127	1.1046	0.17032	-0.24825	-1.081	0.45267	0.24811	0.48794	-0.29671	-0.13287	-0.5023	0.047683	0.42102	0.07704	0.29366	-0.84329	1.0493	-0.40456
1.0285	-2.4691	1.1084	0.75748	-0.3298	-0.23656	-0.30845	-0.68536	-1.0116	0.43795	-0.074767	-0.96108	0.78963	0.2728	0.11071	0.50426	-0.86213	0.39184	-0.16273	0.22262	-1.0555	0.030339	0.21184	0.49622	0.34558	-0.36441	-0.21436	-1.0155	1.1728	0.77357	0.2364	0.20811	-1.0821	-0.78522	-0.13203	-0.40858	-0.010947	-0.39573	0.20554	-0.092033	1.0666	-0.44187	0.68727	-0.21024	-0.24718	-1.1033	0.91891	-1.0632	-1.0516	0.057434
18.554	-7.6238	-1.5169	5.6921	0.61594	-2.1571	1.3497	1.0661	-2.9526	2.6557	-1.3065	5.1304	2.086	-1.5645	4.2035	3.6927	-1.2886	5.6767	3.1271	-0.24388	0.96962	0.0067532	-1.084	-0.98104	-0.50941	-1.7609	-0.32965	2.9536	-0.83176	1.461	-2.6047	-1.4769	-0.85825	-0.76896	0.3185	-0.72786	0.29795	-1.3236	-0.54224	-0.054089	0.28761	0.66006	-0.23534	-0.12455	0.49364	-0.051983	-0.89889	0.60275	1.0306	-0.29306
-9.6401	0.25318	-1.352	0.1489	1.9189	-1.5752	-0.30251	-0.026967	0.54909	0.1539	0.077571	0.32207	0.20845	-0.21648	0.21766	0.1215	0.10951	-0.080786	0.093136	-0.18753	0.084972	-0.073517	0.11487	0.13571	-0.030803	0.21205	0.10711	-0.11086	-0.14462	-0.09206	-0.033559	-0.12677	-0.25133	-0.16419	0.14175	0.18783	0.092705	-0.0094726	0.13221	-0.16038	-0.012099	-0.038857	0.060582	0.16824	0.057072	0.013782	-0.017278	0.036286	-0.0086945	-0.18883
-9.6787	0.30378	-1.2826	0.07356	1.8564	-1.7281	-0.36682	0.017302	0.51696	0.10177	-0.25942	0.02663	-0.061402	-0.17649	-0.12302	0.23494	-0.15784	0.13252	0.3295	-0.16217	0.54501	-0.051343	0.1297	0.22969	-0.13681	0.12851	-0.010629	-0.2485	-0.047158	-0.15306	0.063692	0.035266	-0.096094	-0.40673	-0.060437	0.21867	0.15573	0.17799	0.079702	-0.11239	0.043179	0.016846	0.0373	-4.5294e-005	-0.10218	0.0275	0.026998	0.051598	0.029917	-0.0086976
-9.6173	0.35833	-1.3793	0.0010191	1.8669	-1.8596	-0.31527	-0.079138	0.52689	0.19803	-0.58707	-0.30437	-0.37123	0.019617	-0.39698	0.19595	-0.26654	0.052127	0.6355	-0.28432	0.73938	0.035995	0.10308	0.11283	-0.24062	-0.15661	-0.13016	-0.30545	-0.18281	-0.20184	0.19863	0.18691	-0.046358	-0.39445	-0.27431	0.24257	0.041396	0.45862	0.01852	-0.0080234	-0.099768	-0.035882	-0.19384	-0.15806	-0.15958	0.083411	0.12198	-0.023689	0.042509	-0.036465
-9.8356	0.45538	-0.79518	-0.11963	0.86464	-1.1493	-0.42823	-0.22617	0.2303	0.060793	-0.23671	-0.073997	0.018843	-0.026475	-0.16056	-0.44093	-0.074854	-0.030307	-0.10801	0.52655	-0.24714	0.07275	-0.40775	-0.06486	-0.1924	-0.25304	0.1001	-0.3141	-0.063869	0.085992	-0.047912	0.14572	-0.013723	0.19883	-0.18192	-0.11584	-0.089538	-0.057616	-0.061709	0.093795	0.049925	0.033968	-0.080884	-0.040737	-0.063815	-0.023507	0.038069	-0.022958	0.061946	-0.0099467
11.426	5.3601	9.1711	-2.6158	7.3298	-0.43345	1.5657	3.8834	2.5635	-1.1744	-4.2224	0.91628	-5.8271	-4.6023	-4.9205	4.6934	-2.9581	-2.0073	-1.3949	-2.942	0.70276	-1.3597	-0.53396	-0.55138	-1.5459	0.14953	1.6926	-1.1732	0.45277	-0.23605	-1.1367	-0.11971	0.45631	0.1211	2.0097	-1.1336	-0.17445	-0.35917	-1.2522	0.31641	0.70846	0.30942	-0.91804	-0.43071	-0.52288	-0.61559	-0.18533	-0.3739	0.20833	-0.39963
15.266	10.191	-2.7747	-3.9826	2.1898	-1.8836	1.5677	-1.9872	-0.56193	1.1708	-0.80041	0.91533	-0.5905	0.75861	0.28798	4.9754	1.1618	-3.9004	-0.83327	1.8397	-0.83105	3.2133	2.085	-0.060809	-1.2308	1.0529	-0.66	-0.2018	-1.0833	-2.4126	1.475	-3.4575	-0.23761	1.2575	-1.4231	-1.8539	-2.7498	0.41158	1.1103	0.78212	1.5007	0.78449	0.70728	0.92022	-0.014495	1.855	-1.5922	-0.057285	0.13736	-0.089582
13.145	8.3942	-2.5874	-1.1378	1.3972	-0.38917	5.2713	-0.060543	3.0787	0.00037628	-0.64771	1.1734	-0.74613	2.9791	0.41172	2.8882	-0.53026	-0.24707	2.0885	-1.1413	-0.68914	1.6878	-1.0178	4.0512	0.78704	1.8845	1.2659	-0.49055	-2.9236	-0.22774	1.3209	1.1904	-1.5629	1.6738	1.844	0.19769	0.0092283	0.78721	0.23751	0.92032	1.0474	-0.28764	0.00064706	0.1814	0.15222	0.057955	1.5354	1.144	0.19583	-0.94288
-7.2177	1.3216	-0.50397	-0.19184	-2.6346	0.87772	3.499	1.4388	0.62448	0.035072	-0.17126	-0.76707	-1.0023	0.64219	-0.065982	-0.65593	-0.052377	-0.47502	-0.027937	1.0117	-0.40593	0.55011	-0.50632	0.37864	-0.40084	0.23731	-0.015513	-0.26062	-0.33463	0.34339	-0.34311	0.05951	-0.01229	0.28603	-0.31859	-0.36517	0.1822	-0.15327	0.013667	-0.003591	-0.15398	-0.13033	0.051578	0.19485	-0.024611	-0.15028	-0.077395	0.41728	0.066805	-0.23794
15.894	-10.049	-11.026	-4.1252	3.7171	-2.0627	0.024402	-0.15044	3.1069	1.1929	2.0504	-1.9039	-0.41552	0.21312	-2.4974	1.0686	-4.7827	1.5834	-0.6149	4.1487	-0.19016	-3.522	0.9372	2.311	2.9393	-0.51467	-0.21439	0.75114	1.3685	1.5946	-2.8251	-0.45493	1.1376	0.36108	-1.704	0.43834	-1.0133	-0.32075	-1.2935	-0.010629	0.90613	-0.2571	0.12164	-0.9686	-1.2456	-0.77489	-2.1348	-0.22351	0.13113	0.58265
-8.9218	-0.38296	-1.8068	0.64412	2.3805	0.14374	-0.70756	-0.64335	0.88782	-0.015131	0.32623	-1.5339	-0.93244	0.45605	-0.91979	2.0274	0.64708	1.7796	0.37097	-1.4663	0.19671	0.39501	1.9607	1.283	0.2486	2.6985	-0.15462	1.9558	0.38378	0.883	-0.171	0.095386	0.34586	-0.2894	0.12428	-0.80736	1.3514	-0.36519	0.18066	0.85609	-0.7072	1.3438	0.52967	-0.78947	0.24764	0.089811	0.50355	-0.52137	-0.13981	0.92665
7.2613	1.6704	-3.7679	4.7971	4.2895	-2.6775	-0.24411	0.64631	-1.68	-0.9083	0.85089	-0.76613	1.3671	-1.485	-1.5469	2.8383	0.28083	-0.24597	2.1507	-2.2706	4.2269	-1.0511	2.3185	0.59323	0.61005	-1.9076	0.0028048	-0.58041	-0.15963	-0.14259	1.9655	-0.29558	2.0597	-0.81867	1.4994	0.45795	-0.54022	2.9732	-1.5792	1.2807	-0.11027	1.2308	0.36217	-0.37082	-0.0016413	-0.099756	0.75682	-0.18721	-1.3688	0.63841
-1.0504	1.1284	-1.9911	4.0212	-0.59566	-1.7711	0.22706	-1.0637	-2.1722	-0.49631	-0.8983	0.77634	0.46489	-2.3862	0.33677	1.3077	-0.0089334	0.23783	-0.075242	-0.15413	0.15474	-0.9493	0.26586	-0.80259	0.65497	-0.71839	0.876	0.8365	1.0744	-0.072493	-0.039469	-0.5444	0.64863	-0.090051	0.24211	0.1688	-0.15453	0.66432	-1.0912	-0.46793	-0.69204	0.5243	1.0059	-0.18879	-1.0301	0.26304	0.24592	-0.87121	-0.19031	0.28802
8.8841	-2.0283	0.68233	3.1447	-1.7403	-1.7765	-0.87506	-2.5911	-0.19108	6.0829	-0.60893	-0.60633	-1.116	-0.98701	-1.7273	1.5512	1.1776	0.52391	1.7227	-2.3372	-0.61181	0.24039	0.54254	0.42955	0.47408	-0.4797	2.1451	-2.6373	-0.80445	1.4388	-0.52011	0.30193	-1.1605	0.014248	-2.068	-0.78381	-0.15285	1.2161	0.075701	0.053386	0.4528	-1.9267	2.2005	0.80289	1.0714	-0.79754	0.88339	-0.77033	0.98014	0.23528
9.0429	-2.9756	1.8555	6.1599	-1.8951	-2.2306	-0.77975	-2.6405	0.33864	7.4638	0.84723	3.673	-0.72895	0.68579	-4.64	-0.14957	0.4084	-0.43373	2.6948	1.9956	0.38297	1.0029	3.6301	-0.2607	-2.7508	0.30814	0.48104	-0.50267	-0.58705	-0.064578	-0.59127	0.22474	0.14792	-0.63765	0.73899	-1.6285	0.78536	0.32275	0.21709	-2.2258	0.30752	0.30367	0.54938	-1.031	-1.113	-0.1896	0.91011	1.3898	0.23723	-1.5504
9.6626	-1.11	-1.1586	5.6177	-2.2047	-1.2597	-2.6457	-1.28	-0.1429	1.7408	-0.32963	1.3752	-0.36154	0.45483	-1.7451	0.81411	-0.19558	-2.762	-1.0884	1.3329	3.4954	0.5035	0.29201	0.32045	-0.41707	-0.78417	1.3141	-0.48049	-1.2065	0.17826	2.8611	-0.60561	-1.8994	-1.463	-1.4652	0.6749	-0.14283	-1.2572	-0.52723	-0.18508	-1.476	-0.17909	0.2557	0.35033	0.18356	-1.0157	-1.2939	-0.32608	-0.13788	0.8457
-3.2371	-0.33188	-0.9312	-0.86481	-2.9046	0.50513	-1.0257	-0.18246	-2.0299	-0.80902	-0.1146	0.6135	-0.15914	-0.2297	0.33055	0.3589	-1.217	-0.57907	0.097274	-0.075318	-0.28441	-0.1841	-0.77538	-0.26518	-0.27487	-0.18294	0.17737	0.29602	-0.42954	0.29121	0.14782	-0.29579	-0.33705	0.26562	-0.38425	-0.16342	0.34628	0.30537	-0.31646	0.16639	-0.39689	0.74018	0.17955	-0.20671	-0.19803	0.46655	-0.15665	-0.27003	-0.1928	-0.51328
0.22765	0.51829	1.6915	-2.0922	-0.71348	1.2077	-1.4781	0.30976	0.29269	-0.46971	0.92381	0.63549	-0.030423	-0.5605	-0.24969	-1.3101	0.98314	1.078	-0.13053	-0.51392	-0.033549	-0.11398	-0.29124	-0.50642	0.45571	0.93709	-0.7386	-1.516	-0.27061	-0.23444	0.9184	-0.30933	0.23569	-0.055446	-0.96524	0.32608	0.84041	0.85009	-0.082448	-0.055519	-0.17647	-0.88125	0.3687	0.79536	-0.80847	0.14208	0.97671	-0.083899	-0.2091	-0.28307
2.3157	1.2578	1.7512	-0.49168	-0.40557	0.5633	-0.98058	-0.036019	1.1587	-0.94055	0.047807	1.69	0.29407	0.90979	-1.3114	-2.0577	-0.41647	1.3289	0.73883	-0.087924	-1.4192	-0.20387	-0.42265	0.71872	-0.3209	1.1338	-0.3699	-1.4564	-0.13927	1.1433	1.0601	0.9862	0.53396	0.33205	0.87841	-1.2246	-0.59608	0.93287	-0.36847	0.36207	0.23152	-1.2296	-0.050946	-0.40643	0.45745	-0.03806	0.4526	0.25771	-0.051763	-0.31211
1.6281	1.7658	2.1432	0.15329	-0.27814	0.27035	-1.4215	-0.16037	0.42769	-0.37599	-0.58166	1.5612	0.1431	0.65377	-0.86252	-1.188	-0.031563	1.1949	-0.39604	-0.56827	-1.0033	-0.1775	-0.16809	0.25624	-0.5854	0.16731	0.88914	-0.86247	-0.15733	0.33746	0.07848	-0.47168	0.11712	0.017108	0.26646	-0.99382	-1.9862	1.1085	0.64405	0.29124	0.19398	0.20486	-0.095879	-0.74093	0.62236	-0.33571	0.71643	0.79295	-0.49492	-1.2709
-5.6374	0.32777	0.52336	-0.078091	-1.5865	1.0556	-1.0833	0.24988	-1.7208	0.13364	-0.079902	0.054751	0.18887	-0.29586	-0.19892	0.29101	-0.15037	-0.048954	-0.14529	-0.36221	0.20982	-0.35502	0.11997	0.22503	0.15904	-0.20852	0.21707	0.18112	-0.094993	-0.17697	0.23663	0.053676	-0.057607	0.030881	0.0025698	-0.026058	-0.20615	0.24702	0.084153	-0.19084	0.46493	0.083012	0.36584	-0.24382	-0.09054	-0.4566	-0.48344	-0.20154	-0.15911	-0.015795
1.6185	-0.29805	2.3328	0.38006	0.071258	-0.52588	-0.40316	1.8566	-0.1222	-0.75271	-2.1377	-0.63013	0.39306	2.3075	2.0327	1.5558	-0.34306	-0.8629	1.0695	1.421	-0.030981	-0.75047	1.065	-0.29322	-0.3473	-1.1893	-1.053	-0.43528	-0.01346	-0.43375	-0.067473	-1.1055	-0.34661	-0.18239	-0.059828	0.51516	0.72594	-0.59082	0.63161	0.28943	-1.026	1.2317	-0.27622	1.4206	-1.5387	-1.2416	0.16407	0.64721	-0.52792	0.8967
0.73722	1.2523	1.7366	-1.0051	-0.64831	0.18848	-0.16997	0.78513	0.80916	-0.6399	-0.46966	-0.41293	0.87337	2.6872	0.5816	0.77152	-0.96994	-0.77198	1.5608	0.39348	0.099931	-1.3309	0.63795	-1.0286	-0.82702	0.16142	-0.5328	0.48773	-0.046604	-0.73153	0.70359	-0.49241	0.093868	-0.44073	-0.36606	-0.2698	0.46424	-0.03211	-0.35073	-0.098594	-0.37401	-0.075215	-0.54286	-0.10709	-0.61771	-0.51996	-0.63951	0.57621	1.0475	-0.18587
2.8447	-0.95307	0.012443	2.4433	-1.1036	0.1397	-0.81851	-0.043612	2.6025	-0.89254	-0.68687	-1.4719	-0.63119	1.3725	0.9418	0.55861	-0.95399	-1.3622	-0.057154	0.11861	0.61213	-0.075692	0.82517	-0.54922	-0.55553	-0.63607	-1.2537	-0.32389	-0.07055	-1.1058	-0.88977	-0.51765	-1.6633	0.18786	-0.20062	-0.27357	1.039	-0.22983	0.36537	0.53262	0.8531	0.90782	-0.24578	1.0643	0.3852	-0.96668	0.3014	0.81215	0.10662	-0.25188
-3.348	-0.48548	-0.2506	1.611	-1.9324	0.40381	-0.39105	-0.55568	-0.7396	-0.77751	0.11891	0.032828	-0.58658	0.24904	0.72648	-0.47812	-0.61174	-0.16699	-0.072031	0.26778	-0.0045766	0.2112	-0.18776	0.50564	-0.096695	-0.42487	-0.060739	-0.10174	-0.26246	-0.22995	0.078964	0.42224	-0.33676	-0.075054	-0.3826	-0.43392	-0.15659	0.13937	0.075889	0.072393	0.068893	0.076692	-0.086712	-0.023094	-0.13375	-0.11333	-0.095234	-0.1448	-0.041567	0.027543
4.2998	-0.59021	2.0308	2.9427	-1.1468	0.21853	-0.16336	-0.55964	0.88421	-1.3466	-0.014231	-0.073433	1.3511	-0.012897	-1.5437	-0.66056	-0.64438	0.088697	-0.99249	-0.073636	2.0869	-0.077965	-1.1444	-0.40766	0.23805	-0.38256	1.7652	1.4728	0.67159	1.9423	-0.67734	-1.2313	-0.59779	-0.16675	-0.30628	1.4155	-0.27455	-0.6899	-0.38169	-0.51265	-0.36786	0.117	-0.58344	0.60237	-0.1172	0.082598	0.013647	-1.1656	-0.40979	-0.57947
3.9265	-0.87179	1.59	1.4717	-1.3332	-0.11423	-0.015814	-0.74695	-0.35089	-0.20744	-0.089087	-0.79843	1.189	0.46032	-1.4412	0.61035	0.55415	0.5665	-1.3719	-0.65565	2.1651	-0.1873	-0.87629	0.020068	0.59631	-0.57073	0.45239	1.1348	-0.24595	2.509	0.03509	-0.86538	-0.2582	-0.25149	-1.9082	1.0581	-0.78477	0.59784	0.60304	-1.0589	0.046349	-0.70531	0.065907	0.13681	0.60597	-0.66638	-0.16893	-0.90011	-0.37924	-0.34528
2.8453	0.32062	1.5567	2.3008	-0.8406	0.31041	-0.64	-0.98232	0.61419	0.42118	0.2576	-0.51597	-0.2303	1.4611	-1.4783	0.21674	-1.3337	-0.0039561	-0.66439	0.12476	1.7369	-0.16356	-0.11189	-0.5815	-0.55448	-0.24372	-0.17787	0.75515	1.2483	0.25219	-0.48896	-0.53523	-0.15564	0.39259	0.019537	0.63563	-0.47149	-0.64848	1.3172	-0.85552	1.411	-0.39376	1.3043	-1.2118	0.6778	0.87202	0.85588	-0.49424	-0.0019966	-0.59167
-4.5409	-0.086552	0.11916	-0.3984	-2.073	0.87982	-0.34982	0.047969	-1.4512	-0.64561	-0.045204	0.082936	-0.35162	0.22741	0.041989	-0.11115	-0.53286	-0.17096	0.17963	0.43036	-0.083182	-0.53444	-0.34728	0.12682	-0.013492	0.18651	-0.080258	-0.31837	-0.72841	0.029992	0.16628	0.3268	-0.20793	0.21671	-0.095403	-0.35419	-0.32438	0.11864	-0.17349	-0.11289	-0.1275	0.28519	-0.10643	-0.15516	-0.17112	-0.0083803	-0.023882	0.40485	-0.13368	0.17156
11.831	11.574	-8.1237	-5.6372	-2.1433	0.8005	0.84964	0.88791	0.3875	-1.0941	2.3454	0.98446	1.835	-1.9195	2.2745	0.66605	-0.058416	-0.17107	2.4811	2.6499	0.36842	1.8554	0.56326	1.2725	-0.97255	1.1989	1.6157	0.25972	3.3728	1.0234	0.77644	0.19739	-2.6078	-0.22136	0.9717	1.1006	-0.59059	-1.5422	-0.59552	-0.17148	-0.65586	-1.9042	0.5057	-0.46225	-0.20584	-1.4057	-1.1631	0.043825	-0.45952	-1.479
10.216	4.3809	-3.5145	1.1007	-2.4767	1.2364	-2.2856	-0.02655	0.89521	2.7069	-0.33745	0.61266	1.1737	-2.6595	0.0011903	-1.3204	0.14047	1.3591	2.2173	1.6131	-0.42354	-0.3704	-0.61236	0.85749	-0.34303	0.98024	1.5673	0.17622	1.0824	0.11342	-0.31968	-0.71974	-1.8328	-1.7504	1.6525	0.55695	0.089346	0.97158	-0.21769	1.8513	0.46382	0.13023	-1.1515	1.3817	-0.29917	1.3989	0.085631	-0.11855	-0.19424	-1.5536
2.7414	1.7216	-0.14773	-0.55651	-1.741	1.0613	-0.1886	-1.2087	1.3489	1.6458	1.253	0.70872	-0.47459	-0.7191	-0.36775	1.3946	-0.87069	1.0998	0.18556	-1.1724	0.092227	-0.20665	0.1073	1.0915	-0.76998	-0.20698	2.3501	-0.32865	-0.36289	-0.1675	1.005	-0.24462	-0.0029941	0.27287	1.7417	-0.10061	-0.72391	0.1829	0.34317	0.57625	0.69707	-0.41208	0.6443	-0.85448	-0.96754	-0.8928	0.97684	-0.61349	-0.079733	-0.19298
-9.5844	0.27235	-1.382	0.10704	1.7266	-1.5694	-0.62337	-0.18444	0.38689	0.3449	0.44767	-0.79087	-0.36499	-0.20247	-0.19581	0.55557	0.33664	0.50162	0.25361	0.11519	-0.30416	0.26174	-0.014165	-0.25461	-0.01019	0.35026	-0.19844	0.70699	-0.21865	-0.16541	0.047766	0.14597	-0.4794	-0.065915	-0.013709	-0.121	0.19487	-0.35754	-0.070817	-0.14259	-0.098598	-0.039005	0.0076423	-0.0008832	0.1872	0.029523	-0.00092908	0.090218	-0.10873	-0.11304
-9.6376	0.24772	-1.2294	0.1281	1.7124	-1.5508	-0.59814	-0.096277	0.47892	0.21025	0.24023	-0.64766	-0.20613	-0.077719	-0.39897	0.57419	0.41296	0.60751	0.12534	-0.28344	-0.0064211	0.21417	0.12362	-0.36961	0.11405	0.036213	-0.26284	0.63403	-0.015258	-0.25887	0.12854	0.030259	-0.25059	-0.080036	0.030517	-0.067829	0.0831	0.010786	-0.136	-0.085566	-0.1593	-0.13027	-0.024466	-0.10826	0.27361	0.10445	-0.01003	0.14858	-0.12725	0.067253
-9.5247	0.34462	-1.0855	0.14705	1.573	-1.8829	-0.41636	-0.082477	0.72335	0.090443	0.008911	-0.10713	0.058191	0.013843	-0.2065	-0.025842	0.13014	0.17621	0.045475	-0.014324	-0.047169	0.078603	-0.18765	-0.27072	-0.057494	-0.15083	-0.051283	0.13891	-0.19007	-0.045501	0.010244	0.10534	-0.15849	0.020135	-0.072695	-0.10242	0.09931	-0.10363	-0.08087	-0.040824	-0.19632	-0.016385	-0.078348	-0.030595	0.18909	0.065813	0.076094	0.024355	-0.067373	-0.066237
-9.7388	0.45947	-0.72909	-0.06956	0.7337	-1.0267	-0.37918	-0.11653	0.14218	0.017746	-0.053752	0.081715	0.083922	-0.095646	-0.022198	-0.29813	0.03129	-0.11693	-0.098179	0.34555	-0.25207	0.0070726	-0.33963	-0.1874	-0.077026	-0.37294	0.040905	-0.19758	-0.063964	-0.13652	0.025527	0.042933	-0.053982	0.12793	-0.079812	-0.054601	-0.17273	0.0072889	-0.10005	-0.061018	0.18246	-0.11464	-0.098081	0.034815	-0.082953	-0.067357	0.0020495	0.10998	0.059616	-0.07168
1.0114	-2.5717	1.7464	-0.99122	0.0096387	0.10406	2.4334	0.35904	0.64292	0.10354	-0.13508	0.95397	0.96276	0.20372	0.55413	-0.31951	-1.0237	-1.1303	-0.75775	-0.68456	-1.1823	1.207	0.37845	-0.38575	-0.53563	-0.088885	0.38821	-1.04	0.21248	0.41822	0.70548	1.2174	0.58144	-0.67672	0.021283	0.065792	-0.43346	0.28378	0.36615	0.56152	-1.0214	1.6824	-0.28402	-0.15927	0.99415	-0.46543	-0.079108	-0.82212	0.65121	-0.25326
5.8124	-1.6758	3.664	2.9127	4.4828	0.18822	3.4385	3.3221	-3.6099	-0.60742	3.2284	0.33842	1.2733	-1.1591	-0.5544	0.60287	-0.23021	-1.6112	-0.62487	-1.244	-0.38132	0.47539	0.57493	-0.73514	0.031613	-0.54084	1.0337	-0.0063382	1.4769	-0.81649	-0.51876	0.28022	-0.15646	0.69134	-0.30813	0.95357	-0.91311	1.5646	-0.69611	-1.7266	-0.8221	-1.091	0.19276	-0.72456	1.5752	-0.28375	-0.14356	1.3439	0.23617	-1.4894
5.4276	-1.6556	3.7036	2.8117	4.2094	0.025917	3.3576	2.1522	-4.5903	-0.24975	2.7256	0.36868	1.2396	-0.65527	0.39337	0.99054	1.0822	-0.39302	-0.41121	-0.42753	-0.11406	1.4932	0.051684	-0.10165	0.5529	-0.6332	0.45173	0.054465	1.1637	-0.94811	1.3079	-1.0619	0.59064	-0.47172	-0.91294	1.3395	-0.85847	0.68818	1.0492	-1.0553	-0.1112	-0.40279	1.2045	0.48438	0.56982	-0.35617	-0.27835	0.68568	0.0069496	-0.77049
-5.1665	-0.44133	0.53947	-0.59119	-1.7684	0.92169	1.0097	-0.18898	-0.69431	0.53903	-0.034808	0.47824	0.052338	0.30481	0.85754	-0.12665	-0.67849	-0.41302	-0.26932	-0.70177	-0.058375	0.30715	-0.25504	-0.32073	-0.050549	0.35526	-0.23629	0.23638	0.086842	-0.17606	0.30302	-0.30096	-0.51332	0.22325	0.37803	0.30246	0.022246	0.020779	0.10494	0.031603	0.0041826	-0.30375	-0.2686	0.36138	0.18258	0.34063	-0.079552	-0.35184	-0.50956	0.07483
9.6249	-3.1196	-1.6816	-1.5114	1.603	0.31245	-0.54715	3.9376	0.23081	0.03715	2.3548	0.20657	-3.0941	2.4282	-0.74155	-0.82074	-0.10849	0.73584	1.7462	0.86492	-0.69978	-1.8407	-1.3377	-0.64343	-1.8348	-0.73539	-0.039848	0.034877	0.016825	-2.8855	0.66958	-0.26062	0.093951	0.48355	-0.82641	0.2048	0.7526	-1.9691	-0.40649	1.3124	1.2419	-1.1885	1.0842	-0.5492	0.72528	1.0039	0.70083	-0.74202	1.0695	0.42826
4.765	1.1902	1.9765	-0.50122	0.29623	-0.016535	0.24543	-0.47976	-0.036977	-1.7197	0.91667	0.33543	0.7886	0.92025	1.0342	-0.6276	0.92066	1.6591	-0.2219	1.1908	0.87349	0.2172	-0.8634	-0.95255	-0.76765	1.0429	0.67754	-1.138	0.18031	-0.3904	-0.035441	0.58342	-0.4861	1.3833	-0.020016	0.5397	1.2601	-1.3988	0.050806	0.78183	0.058475	-0.21623	-0.15284	-0.6253	0.75818	-0.7234	-0.36568	1.0994	-0.5529	0.054179
4.2324	0.16871	1.7225	0.42945	0.046276	-0.14338	0.95492	0.0062597	-1.1799	-0.27415	0.43468	2.0337	-1.039	-0.1188	-1.2212	-1.3288	1.4807	-0.32699	0.39339	0.44934	0.088802	-1.4228	-0.070981	0.0093022	0.69557	-0.10449	-0.93563	-0.38272	0.58806	-1.3207	0.01065	0.69631	-0.087273	0.39662	-0.49988	1.1009	-0.09783	-0.96424	0.4652	0.48854	0.72938	-0.1575	-0.087912	0.35994	1.6386	-0.35935	0.42492	-0.7026	0.29871	0.72114
-3.5833	1.4424	0.23665	-0.67059	-2.3158	0.73736	0.13456	-0.24776	-1.8316	-0.27761	0.0012121	-0.17962	0.57048	-0.16851	0.54875	0.84597	-0.48878	0.033961	0.57151	0.35795	0.13908	-0.21336	-0.29728	-0.3705	-0.018274	-0.36082	0.48666	0.40654	0.14293	0.46067	-0.00059514	0.11188	0.45692	0.42725	-0.41231	0.056718	-0.020764	0.82062	0.33223	0.21354	0.6578	0.37439	-0.16355	0.33747	-0.19834	0.37015	-0.022482	0.014622	-0.24193	0.18049
-7.4623	2.3071	0.38052	0.25678	-3.2114	1.2571	6.3067	2.8105	2.2352	-0.11545	-0.27932	-0.30805	0.20467	0.44749	-1.4052	-1.1429	2.1242	0.47117	-0.95874	1.2965	0.08669	0.79818	0.0066219	-0.054174	0.69246	-0.50565	0.49618	0.077479	0.72547	0.38053	-0.99663	-0.65957	0.78025	-0.10124	0.18199	-0.3328	0.12728	0.1305	-0.019133	0.19248	0.057591	-0.39596	0.4539	0.34532	0.015287	0.026792	-0.27951	0.087129	-0.066371	0.51863
-7.1315	2.6322	-0.3368	0.32107	-3.1968	0.77353	5.9178	2.6473	1.8535	0.72174	0.11314	-3.0967	-1.7461	0.55862	-1.3884	0.78541	1.557	1.3542	0.42869	0.4345	0.28016	1.3771	0.4529	-0.35346	0.49056	0.62047	-0.30008	1.621	0.03246	-0.1668	-0.59966	-0.19454	0.0017996	-0.67939	0.13167	-0.19267	0.57392	-0.059459	-0.33735	-0.059282	-0.1662	-0.27689	0.30775	0.20408	0.35035	0.22386	-0.065669	0.12981	-0.25435	0.32714
8.3284	10.168	-2.2404	4.4289	-0.49642	-1.3234	2.6057	-0.60865	-1.0247	-0.57253	2.6124	0.28847	-1.075	-4.9933	2.0426	-0.98296	0.78568	-3.2639	-0.90612	2.065	-1.0024	0.14542	-0.53933	-0.078773	-0.25748	2.1319	0.70689	-1.8698	0.60019	-0.72868	-1.4441	-1.3775	0.88218	-0.7952	0.63351	2.5991	1.4239	-0.67685	-0.13877	-0.10279	-1.4874	1.9524	-0.45686	0.21172	-0.13843	0.15835	0.72222	0.030399	0.35132	1.1846
0.89834	6.3821	-0.67259	1.9116	-0.89048	0.43438	-0.48372	-1.513	-1.4041	-0.44753	0.33951	0.075595	0.64124	0.37559	0.77654	0.20172	-0.5124	0.18851	0.18143	0.86779	0.70056	-0.5219	-0.89342	-0.6677	-0.071309	-1.0823	0.63286	0.0024649	-0.48944	-0.026815	1.0316	0.55677	0.010944	0.76332	-0.22105	-0.62776	-0.21797	0.16822	-0.12426	0.32302	-0.24264	-0.13841	-0.21529	0.18129	-0.030779	-0.063676	0.20945	0.94276	0.52487	0.35748
11.459	2.9749	0.58269	-0.41321	3.6688	-0.56883	-0.12281	4.454	-1.8021	-1.5916	2.1048	-1.4644	-0.78581	1.6707	1.7899	-3.1265	-0.96378	0.95643	4.1883	0.11436	-0.17488	0.2346	0.047031	1.2898	-1.9225	-1.9581	2.7396	0.98955	0.43117	-0.42362	0.87879	0.27674	0.72028	0.028927	-0.21227	-0.26165	-1.2551	0.35237	1.2484	-1.4097	0.84071	1.9974	-0.20195	-0.46451	-0.10086	0.29139	-0.82344	-1.0676	-0.49739	0.33041
9.5341	2.3666	0.28602	-0.0052256	3.9694	0.1733	0.089452	4.997	-2.3858	-0.53198	0.60722	-1.9629	-0.60871	1.0801	3.0876	-3.6561	-0.67829	0.82158	3.1149	-0.24636	0.39525	0.15516	0.51816	1.1075	-0.80824	-0.76363	0.45717	-0.29223	-0.63573	-0.32525	0.71162	0.67056	-0.84144	-0.84633	-1.1893	-0.84679	-0.043262	0.85159	-0.83293	-0.64841	0.90639	0.47162	-1.0355	-0.25814	-0.023961	-0.8516	-0.2156	-1.1808	-0.54608	-0.38629
-5.6487	1.4118	-0.42873	1.6325	0.94659	4.7502	0.80671	-0.52525	-0.77253	0.62491	0.58267	-0.48535	-0.032367	0.89112	0.24491	-0.38221	-0.20655	-0.32718	-0.15318	-0.45123	-0.28545	-0.068434	-0.39912	-1.3588	-0.4257	-0.80667	-0.32203	-0.099259	0.013275	-0.063923	0.56049	0.32194	-0.077434	0.45676	0.22013	0.12004	-0.43613	-0.31439	0.43524	0.44291	0.53901	-1.1436	-0.91165	0.095483	-0.24736	-0.29862	0.12178	0.94464	0.7657	-0.36551
12.992	7.1344	-4.5558	1.9231	-3.8029	-0.7395	-3.4871	-3.2901	2.068	-1.2925	0.90123	0.11745	1.3406	1.6101	-2.8495	1.1099	1.6627	0.82479	2.1878	-0.56055	-0.55183	-3.7057	2.5497	-1.0408	-1.759	1.5997	2.331	1.8489	-0.49588	0.38446	0.94042	2.3237	1.9171	0.39758	-3.7101	0.16708	1.0906	-0.47596	-0.8401	0.394	0.066705	-2.2334	-1.7902	-0.74604	1.266	-0.74326	-1.3465	0.32412	-1.2889	0.42672
-1.5985	3.0605	-0.24109	1.1137	-0.57552	1.6284	0.71682	0.06529	-1.4532	0.84247	0.68709	-2.36	-1.0252	-0.68504	-0.55098	1.2001	1.6993	0.40311	0.15754	-0.085437	-2.136	-0.65799	-0.749	-2.0807	0.20437	-0.54376	-0.61981	1.813	-0.62672	-0.24678	-0.14106	-0.34297	-0.92416	0.26873	-0.054101	-0.01386	-0.18292	-1.4	-0.40836	-0.3582	-0.06503	-0.7215	-0.13297	-0.065163	0.1464	-0.27531	-0.077295	0.68696	-0.5365	0.33956
4.1871	4.6537	-7.671	-1.5264	-4.3555	1.2749	2.9579	0.19388	-1.0971	-0.12996	2.6873	0.62127	-0.7616	-3.0472	0.78813	1.191	0.49543	-2.2111	0.31226	3.5411	-1.5445	0.54776	0.097624	0.44035	0.56001	0.44125	0.75174	-1.2066	0.34018	-0.25448	-0.24622	0.40661	0.17363	-0.99301	-0.0088122	-0.19328	-0.65002	-0.55572	0.81186	-0.82869	0.81669	0.21648	-1.1706	-0.7449	0.74755	0.54025	-0.87636	-0.18331	-0.23734	0.053794
-0.35434	6.1466	-3.2694	-1.0002	-2.4549	1.1368	2.6667	0.5251	1.4167	-0.79174	0.94645	-0.074524	-0.83218	1.2678	0.060829	0.12849	0.16904	-0.0061089	-0.30402	0.41211	0.18293	0.96568	0.22383	0.91444	-0.2346	0.27586	0.27703	-0.37417	-0.6591	0.41498	-0.59222	0.37034	0.40686	0.3728	-0.23964	-0.19506	0.38405	0.21793	-0.031103	-0.094945	0.081074	0.29191	0.22616	-0.34864	0.13269	-0.4368	0.43529	0.61199	0.56995	0.15036
-9.7907	0.12328	-1.6124	0.38291	2.3689	-0.67627	-0.36425	-0.1942	0.29325	0.3159	0.33806	0.2383	0.3063	-0.37394	0.08324	0.40938	0.44097	0.19977	-0.043567	0.042304	-0.34441	0.072487	0.21454	0.010645	0.12888	0.69505	0.25507	0.2977	0.12418	0.11521	0.021875	-0.12074	-0.32149	-0.0067444	0.28876	-0.014802	0.2351	-0.47113	0.1451	-0.13505	-0.089977	-0.021229	-0.050711	0.19014	0.11388	-0.047898	-0.041516	0.083799	0.088432	-0.15487
-9.5519	-0.099738	-1.7757	0.21429	2.3613	-0.80572	-0.1589	0.18901	0.36479	0.055873	-0.37151	0.86119	0.51653	-0.19247	-0.12094	-0.18897	0.13654	-0.11387	0.08242	-0.11326	0.34399	-0.10617	0.12848	0.18279	0.02375	-0.19343	0.17098	-0.52511	0.1741	-0.06807	0.070893	-0.1615	0.050273	-0.11988	0.044658	0.29877	-0.11895	0.34741	0.22623	-0.205	0.013318	-0.14441	-0.005539	0.19582	-0.10015	-0.071524	-0.13099	0.22865	0.11569	-0.26249
-9.5504	0.087915	-1.5434	0.019909	2.0833	-1.2766	-0.025098	0.27756	0.81419	-0.19183	-0.65854	0.94898	0.56643	0.46014	-0.25813	-0.64355	-0.00090775	-0.26321	0.027782	-0.23344	0.43613	-0.078848	0.013632	0.37314	-0.28926	-0.18521	0.18918	-0.8073	0.063956	0.31563	0.16192	0.00111	0.34467	0.12801	-0.28167	0.10516	0.085429	0.47783	0.20224	0.23965	-0.37452	0.19341	0.16349	-0.012904	-0.082267	0.08733	-0.018975	0.24658	0.13242	-0.33119
-9.7461	0.49444	-1.0583	-0.057794	1.0042	-1.0846	0.073336	-0.14276	0.58279	-0.21017	-0.55428	-0.13807	-0.44861	0.87886	0.18003	-0.87801	-0.60387	-0.33339	0.06953	0.30112	-0.47172	0.066707	-0.26857	0.98894	-0.89506	0.97561	0.16445	-0.68852	-0.36234	0.93331	-0.10591	0.36153	0.088271	0.74531	-0.70602	-0.45314	0.40044	-0.24895	0.11272	0.51715	-0.96132	0.56822	0.25175	-0.1967	-0.0022442	-0.10092	0.0040295	0.43547	0.0089404	-0.66761
4.7535	-0.09781	2.6079	-0.55078	0.39696	0.60782	-0.44541	1.6736	1.6823	-0.19926	-1.5125	2.0479	-0.56411	-0.049788	-1.2471	-0.39144	1.6663	-1.7806	1.0359	-0.11565	0.95235	-0.24626	0.43788	0.50275	0.028723	0.049991	-0.83332	0.71721	-0.27889	-0.047518	-0.46693	0.40433	0.48354	0.35719	-0.15802	0.70333	0.6986	-0.085766	-1.8786	-1.2554	0.049605	-1.3106	-0.90021	-0.2855	0.64543	0.4361	0.76309	-1.0591	-1.0697	-0.063684
2.9803	0.45435	0.38987	-1.426	-1.1417	0.54935	0.34448	-0.48875	0.85819	-1.6273	-0.92042	0.30737	0.86707	0.76454	-1.0503	0.44384	0.62402	-0.89602	-0.34903	-0.89671	-0.2003	-0.54484	-0.1162	-0.014906	0.66919	-0.044312	1.4091	0.22552	-0.18264	-0.56321	0.40318	0.081555	-0.96139	-0.37363	-0.24033	1.39	0.29873	0.0019789	0.40077	-0.03698	0.24254	-0.91139	1.0626	0.051539	-1.0381	0.32746	-0.53617	-0.24965	0.19604	0.10939
7.4386	-2.1972	-1.2202	3.8109	-1.7608	-0.66063	-0.41075	1.0621	0.6734	1.4236	-0.25327	2.3569	-0.92053	1.8689	-2.2988	-0.74406	-1.8252	0.14589	-0.91547	-0.59286	-0.13526	0.78737	-0.53549	-0.43534	-0.8178	0.66963	0.91403	1.7768	-0.7399	-1.9581	-1.7488	-0.58076	-0.83543	-0.66145	1.4678	1.2079	-0.8252	0.29567	0.6358	0.28295	0.74042	0.10939	-0.37607	0.092711	1.096	0.12683	-0.38263	1.186	0.63629	0.54874
-2.3003	-0.40861	-0.56277	2.4575	-2.823	-0.29315	0.708	-0.61932	-1.4826	0.17082	-0.73534	0.27709	-0.37476	0.16655	1.2938	0.6297	-0.33156	-0.40944	-0.38493	-0.17949	0.19061	-0.24729	-1.1052	-0.74157	-0.11665	-0.41405	0.85617	0.44485	-0.15432	-0.051452	0.21038	0.090577	0.44545	0.045918	0.26626	-0.38583	-0.063877	-0.24595	0.39522	-0.92088	-0.52464	0.37272	-0.12531	0.53587	-0.66988	0.017078	0.63526	-0.2287	0.11566	-0.03169
0.12656	0.33759	2.5854	-1.5162	-0.47489	1.1154	0.88116	-0.31937	1.7807	-2.4196	-0.6971	1.0832	0.19587	-1.0951	-0.023479	0.41423	0.37069	0.01025	-0.59199	-0.40315	-0.52727	0.55079	-0.45192	-1.2885	0.39363	-0.55559	-0.62561	0.1299	-0.202	0.059287	-0.42681	0.77939	-0.084912	0.84885	-0.4141	-0.37284	-0.28601	-1.1116	-0.11674	-0.62451	-0.59244	0.71597	0.85091	-1.208	0.59075	0.83968	-0.40682	-0.36697	-0.16143	0.87264
-0.099242	0.005418	2.7497	-1.1408	-0.67449	0.92354	1.2979	-1.1688	1.9959	-3.8837	-1.2294	0.95554	0.46518	-0.56148	-0.47614	0.31166	0.15057	0.10687	0.89615	-1.029	-1.8737	1.2554	-0.5117	-1.6021	0.4951	0.2149	0.13713	0.4946	-0.036422	0.091395	-0.54233	0.054572	-0.7698	0.41905	-0.018819	-0.092767	-0.47829	-0.67751	-0.035895	-0.30026	-1.0102	0.52721	1.6597	-0.91192	0.79372	0.59718	-0.22419	-0.21503	-0.02148	0.29241
2.8741	-0.58557	0.65691	-2.6231	-0.14935	1.1258	2.2981	-2.2787	1.2024	-3.0106	1.0787	0.96743	-0.39774	-0.45623	-0.90619	0.47104	0.099452	0.2815	0.89978	-0.70652	-0.47081	1.1221	-0.31215	1.0942	-0.46665	-1.7426	-0.86196	-0.31147	-0.25539	1.5817	-0.02128	1.0365	0.15973	-1.0533	-0.026107	0.42658	0.15848	-0.59798	-0.96586	-0.30783	-0.082738	0.11356	0.84367	0.76451	-0.18585	0.66266	-0.59835	-0.024791	-0.561	-0.43726
-2.4293	-1.1767	-0.49147	0.21025	-2.3076	1.3054	0.010665	0.24776	-0.32623	-0.12224	-0.30968	0.14638	-0.38718	-0.51276	-0.38299	0.10753	-0.33582	0.011735	-0.29381	0.18428	0.24681	0.3447	-0.41094	0.35238	-0.42865	0.20743	-0.74955	0.61781	0.33762	-0.23315	-0.03052	0.21778	-0.096541	0.01396	0.75578	0.32974	-0.62069	0.40217	-0.30249	-0.56873	0.6945	-0.12357	-0.59869	0.46712	-0.35308	1.3401	-0.0059015	-0.020853	-0.069827	0.34545
-9.6562	0.22246	-1.3165	0.14118	1.3758	-1.5004	-0.72491	-0.4053	0.76366	-0.23251	0.58469	-0.11355	-0.05065	-0.33859	-0.10198	0.43613	0.63343	0.49527	-0.24516	0.12535	-0.42167	0.27328	0.49483	0.71922	0.14256	1.1994	0.36318	0.54545	0.13208	0.51373	-0.36039	-0.044691	-0.17231	0.056363	0.28378	-0.38806	0.55977	-0.5638	0.15439	0.21109	-0.15493	0.48694	0.23116	-0.052867	0.22171	0.0090253	0.012304	-0.047421	-0.022578	0.068296
-9.4468	-0.0055885	-1.1532	0.20161	1.326	-1.6511	-0.44645	-0.053302	0.91396	-0.44959	0.21764	1.0903	0.64597	-0.33546	0.22356	-0.17815	0.6309	-0.048704	-0.36607	-0.026248	-0.16717	0.14146	0.28651	0.50613	0.21064	0.52237	0.38765	-0.016057	0.19919	0.3989	-0.26519	-0.23895	-0.038002	0.0033718	0.35068	-0.12077	0.23941	-0.3358	0.2544	0.039493	-0.086515	0.2693	0.10208	0.023465	0.07678	-0.083427	-0.066332	-0.0061148	0.093819	-0.079062
-9.3879	-0.10649	-1.1495	-0.013769	1.2789	-1.7168	-0.40255	0.10017	0.99734	-0.61566	-0.064237	1.3365	0.83973	-0.19764	-0.01985	-0.54967	0.66808	-0.13295	-0.48585	-0.064157	0.033305	0.082621	0.12694	0.4063	0.15247	-0.01514	0.38776	-0.34295	0.28812	0.33343	-0.16819	-0.25562	0.31736	-0.023042	0.23635	-0.10537	-0.020023	-0.0041897	0.24509	0.15952	-0.039459	0.30611	0.15145	0.0081274	-0.018521	-0.1127	-0.048938	-0.049276	0.18632	-0.050945
-9.7476	0.37767	-0.71269	-0.14884	0.58627	-1.3099	-0.41222	-0.067089	0.36576	-0.10806	0.0081502	0.26738	0.029254	0.010244	0.13984	-0.21752	-0.08258	-0.21516	-0.071309	0.10179	-0.2091	-0.0093906	-0.10949	0.21692	-0.099886	0.049881	0.049387	-0.13382	-0.095731	0.019889	-0.10374	0.021382	-0.04646	0.086325	-0.061557	-0.10716	0.024577	-0.050676	-0.0083937	0.039444	0.088059	0.089207	-0.031808	-0.033876	-0.013507	-0.091753	0.031608	-0.0082337	0.081855	-0.096302
-9.5646	0.1322	-1.5322	0.098104	2.1527	-1.0866	-0.27258	-0.11005	0.21817	0.42703	-0.18992	0.622	0.35529	-0.40421	-0.012064	-0.128	0.024551	-0.29906	0.11896	0.51865	-0.10674	0.015977	-0.33171	-0.095917	-0.063898	-0.24871	0.2974	-0.65834	-0.022472	-0.11181	-0.049133	-0.092439	-0.26737	-0.26502	0.038896	0.27836	-0.14297	-0.1299	0.21382	-0.21869	0.16815	-0.20324	-0.23069	0.19022	-0.19542	0.05001	-0.00038505	-0.27146	0.11452	-0.026358
-9.5416	0.18979	-1.3558	-0.074513	1.7166	-1.757	-0.41508	-0.013551	0.55148	0.34984	0.08257	0.23784	0.22632	-0.20636	0.15257	-0.11713	0.060137	-0.17179	0.11434	0.30411	-0.25221	0.085131	-0.50394	-0.36328	-0.15869	-0.20504	0.13256	-0.31776	-0.37853	-0.15952	-0.095728	-0.028326	-0.33227	-0.14986	-0.099595	0.053384	-0.065097	-0.27744	0.027235	-0.21484	0.0010143	-0.13686	-0.20813	0.09473	-0.032778	-0.0077499	-0.036818	-0.22678	-0.033813	-0.19671
-9.5243	0.23324	-1.265	0.040458	1.6042	-1.6223	-0.63654	-0.13802	0.56247	0.14255	0.36716	0.34792	0.24888	-0.49695	0.070371	0.0182	0.41711	0.012194	-0.11284	0.40536	-0.35288	0.21499	0.052462	0.030265	0.13879	0.18131	0.16737	0.14163	-0.02311	0.10728	-0.19901	-0.077934	-0.24185	-0.19785	0.24003	0.064967	0.081613	-0.23825	0.10635	-0.20329	0.096251	0.044635	-0.073334	0.024087	0.051349	-0.018738	-0.0025188	-0.17403	0.13378	-0.070744
-9.7976	0.30548	-0.70918	0.050956	0.76799	-0.6974	-0.4824	-0.24511	0.06428	-0.13014	-0.04528	0.17283	0.15586	-0.27477	-0.087979	0.071958	0.18237	0.054544	-0.15963	0.091428	0.024445	0.079951	0.11238	0.14239	0.2139	-0.16573	0.06558	0.07539	0.23312	-0.14328	-0.02474	-0.085235	0.086772	-0.041238	0.14647	0.086093	-0.072868	0.16844	-0.056755	-0.054931	0.33391	-0.010315	0.037257	0.005892	-0.046203	-0.097383	-0.00124	0.029183	0.1103	0.13658
-6.0203	1.1167	-0.64026	-0.27374	-0.99455	-0.13432	5.0251	2.2054	2.0632	0.71577	0.59774	0.10407	0.67035	0.63487	-0.1858	-0.60137	1.308	0.33328	-1.2311	-0.12939	-0.42814	0.40302	-0.26163	-0.97763	0.64031	-0.33032	0.28982	0.21607	0.37489	-0.25094	-0.22064	-0.70718	0.22962	-0.23851	-0.11077	-0.5227	0.10941	-0.43183	-0.26101	0.046522	-0.36635	-0.10858	0.34545	0.24486	0.021704	-0.075552	-0.0074974	-0.42856	-0.20858	0.24549
4.9528	-4.0892	-5.6825	8.3122	-2.5506	-3.3544	2.8473	-0.62342	-0.68288	-1.3235	-1.7229	1.6553	-3.6388	-2.5493	1.338	-0.1021	-1.6809	-1.0093	2.1466	0.22906	-0.43623	-0.18822	2.1722	-2.5975	2.1616	1.8262	-0.51022	-2.395	1.497	-0.81704	0.21915	0.8874	0.29425	-1.5482	-0.93707	-0.42384	-0.86243	0.43523	1.1903	0.46955	1.5109	0.50499	-1.257	-0.0070866	0.20888	-0.23037	1.5758	-0.14786	0.29281	0.43468
-1.2637	-4.8725	-10.768	12.802	14.726	24.099	1.826	-4.148	-4.2685	1.8061	-2.3472	-1.7827	0.086152	0.55146	-2.1179	-0.18169	0.6754	0.79323	-0.42391	1.3932	-1.0412	0.54466	0.22628	0.38818	-1.2972	1.182	0.025227	-1.1311	1.4214	0.98067	0.2514	0.16864	0.7874	0.88053	-0.22268	-0.15178	-0.073213	-0.48374	0.2076	0.77779	-0.76335	-0.17381	0.31634	0.10539	-0.32224	0.022521	-0.2547	0.35156	0.0094048	-0.011538
-9.541	0.51289	0.23864	-0.30491	-0.6772	0.050921	-0.44782	-0.56754	-0.48549	-0.25932	-0.39017	-0.73949	-0.64401	0.17154	-0.2475	-0.72627	-0.51582	-0.29058	-0.24898	0.96717	-0.44564	0.16294	-0.40207	0.40346	-0.26372	-0.21441	-0.062166	-0.50379	0.015748	0.1423	0.011551	0.28248	0.27022	0.52451	-0.36583	-0.19437	-0.16192	0.09807	-0.16309	0.30695	0.33639	0.12166	-0.021524	-0.20655	-0.051115	-0.30878	0.052141	0.35133	0.31765	-0.0082853
2.7554	-0.78416	2.3237	-1.4765	0.92998	0.30941	0.41997	-1.9814	0.50841	-0.91822	1.9914	-1.5367	-0.24386	-0.98648	0.076996	0.30979	1.0623	0.11061	0.77832	-1.1874	0.60527	0.851	-0.10399	-0.80556	-1.533	0.56439	0.012095	0.86032	-0.55163	0.43872	-1.0035	-0.094494	0.80712	-0.54718	-0.70949	-1.0263	-0.68641	1.1356	-0.10752	-0.60613	0.49793	-0.31318	-0.27124	0.15968	-1.0834	-0.43825	0.40896	0.23931	0.13076	-0.11633
1.5051	-2.0563	2.7282	-1.2273	1.147	-0.35436	1.1133	-0.66517	-0.89622	0.42978	1.1046	-0.92537	-0.38929	-0.39511	-0.012953	-0.29508	-0.6621	0.63559	0.86979	-1.5005	0.13932	0.87127	-0.77423	0.35017	0.25892	0.0088551	-1.1688	0.46715	0.4022	0.21714	0.054299	-0.39966	0.52294	-1.0603	-0.020817	-0.42548	-0.3683	-0.22635	-0.64236	-0.94918	0.41651	-0.57082	0.59427	-1.5178	-0.38934	-0.52932	0.092552	-0.085302	-0.44221	0.15225
6.5696	-5.2527	-2.098	3.5692	-1.1901	1.224	-1.9299	2.3465	3.8188	-1.0198	0.69186	-0.20322	-1.7874	-0.36695	0.11078	-0.59811	-2.3408	0.86895	-1.6537	0.064552	0.33345	0.97962	-0.069702	0.77862	1.2827	-1.6059	-0.061857	-0.858	0.41691	-1.9413	0.18019	1.3392	-2.9064	-0.39863	-0.31092	-1.0094	-0.55874	0.93004	-0.75627	-1.2286	-0.9416	0.37918	-0.35567	-0.25823	0.85464	-0.59905	0.30555	1.0287	-0.81364	-0.60943
-2.5852	-1.5219	-1.2345	1.2225	-2.3037	0.87362	0.13366	-0.1364	-0.74126	-0.7814	0.11972	0.60899	-0.053101	-0.02457	1.1653	-0.072702	-0.78749	-0.78589	0.44118	-0.6836	-0.17807	-0.025383	-0.65184	-0.58275	0.20633	-0.52004	0.24764	0.64966	-0.24134	-0.70092	0.0089731	0.02123	-0.55032	0.2858	-0.20351	0.04391	-0.059769	0.054315	-0.054323	-0.5797	0.58831	0.29757	-0.6261	0.26795	0.067003	0.2914	-0.096166	-0.65193	-0.44458	-0.40136
-9.4434	0.21371	-1.5185	0.076599	1.865	-1.6513	-0.24968	-0.069674	0.53281	0.091139	-0.33985	0.35095	0.21822	-0.25601	-0.29843	-0.25331	-0.045861	-0.034464	0.093057	0.48056	0.11293	0.11786	-0.065635	0.22796	-0.097121	-0.31952	0.081269	-0.52472	-0.065279	-0.036373	-0.095833	-0.017242	-0.095946	-0.1237	-0.078135	0.2464	-0.1172	0.1795	0.26232	-0.21424	-0.00080852	-0.14783	-0.060045	0.15346	-0.099392	0.013374	-0.0064085	-0.092483	0.038363	-0.011128
-9.709	0.43446	-1.7587	0.11733	2.1378	-1.3067	-0.17634	-0.30152	0.15371	0.21263	-0.55908	0.005693	-0.18957	-0.51017	-0.24259	-0.00064382	-0.38564	-0.051093	0.38989	0.74914	0.30692	0.34299	0.0070652	0.84375	-0.45272	0.37226	0.23325	-0.73825	-0.11975	0.1263	-0.10024	0.17525	-0.25903	-0.20569	-0.10503	0.52477	0.068672	0.29575	0.33347	-0.187	-0.13534	-0.091767	0.0076474	0.15799	-0.097573	0.025174	-0.1051	0.084738	-0.015903	-0.28826
-9.6146	0.17034	-1.6779	0.26008	2.0868	-0.98428	-0.30651	-0.27103	0.29715	-0.1232	-0.47122	0.27704	0.30889	-0.62206	-0.53355	-0.071417	0.14229	0.19916	0.011814	0.46988	0.54338	0.32449	0.18661	0.57989	0.060684	-0.093988	0.19392	-0.56132	0.32	0.011533	0.023335	-0.081513	0.13001	-0.24114	0.04219	0.44337	-0.15495	0.49433	0.17884	-0.18764	0.078614	-0.12583	0.073515	0.1643	-0.065759	0.071371	-0.062986	0.1063	0.047769	-0.028432
-9.8222	0.1558	-1.057	0.578	1.6349	0.62773	-0.39234	-0.16676	-0.44989	-0.041886	0.18764	0.28285	0.55319	-0.67766	-0.25896	0.56903	0.76622	0.38834	-0.26709	-0.3066	0.32907	0.089732	0.61372	-0.21177	0.7026	-0.65113	-0.068179	0.48731	0.75159	-0.70949	0.33158	-0.33413	0.27033	-0.13159	0.61738	0.45953	-0.35636	0.65679	-0.13169	-0.44796	0.6691	-0.53637	0.27085	0.29407	0.041721	-0.10188	-0.31139	0.59228	-0.049764	-0.076264
-9.6253	0.26267	-1.4027	0.10469	2.0503	-1.5117	-0.28942	0.051265	0.29833	0.29369	-0.65725	-0.12128	-0.25624	0.023425	-0.31546	0.44967	-0.20708	0.18433	0.62169	-0.54947	0.91885	0.012003	0.25885	-0.045583	-0.13985	-0.28852	-0.22224	-0.2295	-0.10776	-0.4903	0.22256	0.13519	-0.035861	-0.47064	-0.16721	0.40574	-0.031556	0.5241	0.086511	-0.029934	0.081289	-0.16645	-0.1231	-0.051487	-0.058822	0.048689	0.037326	0.055314	0.029531	0.043793
-9.6163	0.19823	-1.4313	0.19914	2.2007	-1.2041	-0.29752	-0.10819	0.35156	0.28305	-0.48707	-0.4842	-0.27083	0.12734	-0.42677	0.081276	-0.028264	0.37934	0.47029	-0.22844	0.38027	-0.02249	-0.21322	-0.29124	-0.28165	-0.091469	-0.14507	-0.19584	-0.2038	-0.08303	0.035752	0.11562	0.00027419	-0.069022	-0.24878	0.068394	0.012956	0.10898	0.013074	0.29665	-0.17902	0.05683	-0.14703	-0.12866	-0.11146	0.10053	0.16834	-0.034709	0.031319	0.11864
-9.5502	0.04981	-1.4954	0.28771	2.1359	-0.88367	-0.19483	-0.13518	0.47477	0.12581	-0.18572	0.23023	0.16585	-0.046669	-0.12532	-0.19469	0.26154	0.1638	0.029399	-0.11938	-0.074259	-0.094195	-0.080108	-0.10333	-0.23939	0.35864	0.18738	-0.22697	-0.10092	0.22624	-0.055054	0.035269	-0.07097	0.1026	-0.10516	-0.22178	0.17621	-0.29734	0.21938	0.36439	-0.1442	0.19382	-0.13069	-0.060479	-0.25191	0.061619	0.15073	-0.072173	0.23617	0.077989
1.306	-3.4412	0.41616	-0.73487	-0.99783	0.78553	1.5079	0.30454	0.65208	0.15544	0.082028	0.95517	1.2289	0.53617	-0.10983	-0.16787	-0.4183	-0.13792	-0.45918	1.6119	0.64446	-1.1512	0.26703	-0.82123	0.91937	0.11197	-1.34	-0.32823	0.93209	-1.2141	-0.07962	-0.32673	-0.56771	-0.031234	0.14258	0.0039835	-0.98391	0.4253	0.44272	-1.2313	-0.27798	0.070282	-0.50041	-0.6332	-0.6429	0.28515	-0.046335	-0.32842	-0.35129	-0.97109
-0.24368	-1.3077	2.1545	-1.8059	-0.27983	0.50656	0.74097	0.15875	0.36878	1.1987	-0.066985	1.4576	0.19335	-0.11211	0.25461	-0.20284	0.064738	0.179	0.11632	1.2946	-1.7259	-1.3232	0.037634	0.91509	0.10496	-0.63627	-0.53967	1.0255	0.28725	-0.072928	-0.28406	-0.26204	0.24884	0.15763	0.64619	0.51653	1.176	1.1573	1.2527	0.073613	-0.86524	-0.28566	0.44918	-0.77985	-0.10471	-0.094655	-0.7056	0.6218	0.68484	-0.71258
0.83177	0.54243	1.6019	-0.92356	-0.82364	0.82771	-0.29961	-0.073432	0.96038	1.0122	0.55114	0.79255	1.9382	-0.18696	1.0136	-1.41	-0.52491	1.3061	-0.90548	0.24524	-0.91893	0.31768	0.37233	0.56258	0.25926	1.3736	-0.18839	-0.29047	1.6334	0.50578	0.45447	0.4941	-0.39083	-0.53572	0.44313	-0.51261	-0.12255	1.8294	0.33041	-0.082996	-0.15519	-0.55774	-0.68543	-0.12303	0.5935	0.62384	0.11126	-0.22721	0.67979	-0.18555
-5.1784	1.2291	0.3211	-0.0051793	-1.8339	1.2111	-0.20501	-0.68427	-0.7948	-0.26925	0.026144	0.30974	0.013555	0.1058	0.80191	0.21664	-0.36287	-0.17081	0.090907	-0.71829	0.24717	0.27698	0.16804	0.37498	0.097353	-0.16823	0.13146	0.58072	0.19195	-0.12868	0.24853	-0.29309	0.094841	0.17514	0.74682	0.32895	0.088487	0.16214	-0.12382	-0.36725	0.35638	-0.080124	0.29882	-0.11579	-0.29262	-0.063589	0.013068	0.19427	0.13165	0.18008
7.4756	3.9923	1.3505	-2.3166	-0.95514	0.73707	-0.55989	-1.0904	0.77722	-1.2959	0.23061	2.3256	2.6811	2.4202	-1.4907	0.86701	1.2391	1.2623	1.851	1.2364	0.17282	-1.1486	0.18452	-1.4787	1.063	0.0050142	0.80454	-0.62006	1.8189	-0.13454	0.67751	1.2145	-1.5372	-0.087006	1.1018	0.53183	0.53859	-1.3786	-0.052681	0.22351	-1.0118	0.92155	0.3494	0.23255	0.076456	0.75897	-0.17419	1.4235	-1.254	0.43427
10.038	3.1137	1.8383	1.7276	1.1935	-1.4478	0.13942	0.066808	-1.0295	-2.3486	2.6707	2.0837	1.4152	-0.54677	-2.0497	-1.3318	-0.5638	0.84376	1.076	-1.2478	-2.8487	1.527	-0.91299	-0.63314	-2.0535	0.9554	-1.5342	-0.24412	1.219	0.11877	0.62027	2.1147	1.8376	-3.6096	-0.41547	-0.9168	-0.73996	-0.75669	0.03501	1.5854	-1.1229	0.61248	-0.12107	0.84635	0.059117	0.87284	-0.3688	1.2967	-0.89958	0.022526
7.9534	1.1067	3.0612	3.069	1.2353	-1.9276	0.22757	0.41471	-1.4463	-1.3589	1.6165	0.046978	2.8357	0.544	-1.8856	-3.1216	-2.6124	0.97578	-0.33405	-2.0232	-0.94759	2.3012	-1.4952	1.4041	0.31104	1.5447	0.53947	-2.3774	1.1896	0.058047	1.7732	-0.51848	-0.51212	-1.4813	0.45408	-1.9998	-1.2815	-0.43374	0.74769	-1.0203	-1.77	-1.3596	1.1211	0.0050428	-0.30137	-1.1553	-0.63227	0.57716	0.32268	2.8265
-1.9792	2.2976	-0.75936	0.10184	-2.1552	0.25992	-0.71394	-1.1556	-1.3435	-0.10519	0.32504	0.754	-0.31865	0.2046	0.8098	0.17901	-0.8137	0.15617	-0.35108	-0.22141	-0.30938	0.16532	0.30367	0.36486	-0.39406	-0.49313	-0.40964	0.0075344	-0.15441	-0.094048	-0.33384	0.15071	0.54644	0.21619	0.22678	-0.35083	0.037602	0.35198	0.013856	-0.14254	0.091157	-0.19369	0.097568	0.095461	-0.0083885	-0.01193	0.20826	-0.025817	0.17775	0.22206
1.9432	0.54046	0.44919	-0.24133	-0.54888	-0.02204	-1.8713	-0.3994	-1.0934	1.291	1.1304	-0.76651	-1.1216	-1.1109	0.80157	1.5352	0.19369	-0.26404	0.28716	-0.97254	-0.44452	-1.5151	-0.084696	0.26848	0.6807	1.2424	0.14637	-0.44558	-1.1438	1.0687	-0.41156	-0.64288	-1.5278	-1.0923	-1.5585	1.0517	0.51354	-0.5984	0.038085	1.1154	0.16035	-1.145	0.80393	1.0652	-0.60638	-0.0025172	0.25095	1.6761	-0.24944	-0.30661
0.25964	-0.92482	1.3337	-0.46025	-0.49689	0.020475	-1.2154	-1.3536	-1.2708	1.7556	1.2326	-0.8081	-0.39466	-0.40098	0.16589	-0.20711	-0.05613	-0.28437	-0.08438	0.13244	0.38394	-0.56581	0.15526	-0.13617	0.43228	1.0419	0.95077	0.044449	-1.627	-0.40285	-0.69067	0.42027	-0.88662	-0.27579	0.464	0.42604	0.96752	-0.42488	-0.07226	0.60084	-0.36747	0.41594	0.08996	0.69486	-0.71683	-0.12888	-0.11802	0.51815	-0.11712	-0.15402
0.10046	-0.46355	1.8192	-0.099973	-0.13218	0.37342	-0.66754	-1.9543	-1.0406	-0.50308	0.98673	-1.2001	0.68656	-1.3844	0.0069528	-0.24951	-0.63326	-0.0043188	1.1525	0.0053608	0.43162	-0.77471	-0.73457	0.52848	0.17402	0.54337	-0.5476	-0.39433	-0.17072	0.0080144	-0.90149	-0.066607	-1.1923	0.28099	0.10805	-0.4098	1.3364	-0.29559	0.072736	0.032807	0.070895	-0.3483	0.44015	0.61399	-0.072752	-0.10881	-0.6078	-0.22658	0.32358	0.7412
-6.5015	0.23742	1.1078	0.55706	-1.759	0.37047	-0.5663	-0.56723	-1.5611	-0.19025	-0.32458	0.34223	-0.22386	0.43204	0.38903	0.037208	-0.71544	-0.25508	-0.013831	-0.096145	-0.30975	-0.14619	-0.058369	0.39327	-0.42559	0.30864	-0.17492	-0.15157	-0.34018	0.0098214	0.16989	-0.17441	0.054365	0.17423	0.068757	-0.66023	0.00065135	0.06548	-0.32073	-0.068493	-0.32438	0.19028	0.13644	0.040987	0.030598	-0.41787	0.078585	0.34246	0.29333	-0.082103
1.1156	-1.9495	-0.68499	1.111	-1.7216	0.50755	-0.017544	0.036929	1.2942	-0.3432	0.11073	-1.8882	-0.42519	0.83073	-0.79694	-1.1039	-0.86672	-0.15713	-1.7265	-0.015461	0.27299	0.15179	0.19503	0.48577	-0.94391	0.21514	0.32462	0.34303	-0.15579	0.18202	0.10052	0.4104	-0.19533	-0.84833	-0.41322	0.91022	-0.20504	0.31739	0.50861	-0.51077	0.38566	0.44293	0.14885	0.66149	0.30683	-0.42465	-0.16565	-0.38427	-0.2465	-0.29743
1.2089	-1.647	-0.47128	1.9691	-1.8571	0.046003	-0.24287	0.16327	0.22014	-0.80301	0.27172	-2.0773	-0.062378	0.59864	-0.75982	-0.06394	-0.24508	-0.67909	-1.2068	-0.27728	-0.79748	-0.47553	-0.37998	0.25394	-0.31957	-0.12545	0.23255	0.16702	-0.30853	-0.19778	0.074961	0.13986	-0.19778	-1.4767	0.16188	0.60249	0.079135	-0.36976	-0.079509	0.19188	-0.59394	-0.32308	-0.74823	0.085903	0.68374	-0.10609	0.7315	-0.3664	0.56047	-0.398
0.078472	-1.03	0.4097	1.1693	-1.654	-0.0012159	0.6225	-1.2829	-0.18094	-0.21575	0.6348	-1.5452	0.18054	-0.37796	0.30154	-0.19941	-0.051095	0.77341	-0.70639	-0.15757	0.11095	-0.92076	-0.023745	0.49989	0.55511	0.18788	0.71365	-0.27395	-0.31626	0.16011	0.50095	-0.31975	-0.40195	-0.13155	-0.43041	0.66087	-0.039778	-1.0483	0.85085	0.54724	0.41875	-0.38246	-0.14156	0.47185	0.84822	-0.36478	0.43234	-0.23492	-0.10457	-0.6006
-6.4483	0.11862	0.89355	-0.080794	-1.7903	0.4143	0.43369	-0.11429	-1.606	0.0038902	-0.14508	-0.36913	-0.45285	-0.072729	0.23473	-0.24027	-0.67378	0.020343	-0.076246	0.16927	-0.14484	0.13615	0.078113	0.30895	-0.17202	0.068973	-0.10016	-0.16848	0.41856	0.25986	-0.014357	-0.099404	0.44121	0.24132	-0.041422	-0.18497	0.020019	0.079825	-0.077041	0.32115	-0.015662	-0.12145	0.24479	-0.063385	-0.062749	-0.1656	0.021086	0.19405	0.1632	0.10235
7.932	8.6916	-3.8707	-5.5088	-1.1302	0.90143	-2.1129	0.84183	-1.2839	4.1444	-0.88571	-1.5007	3.081	-3.2693	0.20906	-2.4925	-1.8038	-1.2153	-1.4115	-2.5333	2.6307	1.3946	0.91476	-0.46741	-2.0339	-1.1301	-2.4399	-0.072845	0.85232	-0.16657	-0.029601	-0.27957	-1.8241	-0.69019	-0.84145	-1.183	1.1313	-0.54331	-0.52163	-0.22512	-0.16734	1.0056	1.985	0.29504	0.4797	-0.15542	-1.007	0.34027	0.045368	-0.97027
7.0787	8.7309	-3.8879	-4.7693	-0.74277	0.92063	-2.567	1.0195	-1.4099	4.5483	-0.57255	-1.069	1.2336	-2.3924	-0.80696	-2.8826	-0.95154	-1.5789	-2.6611	-1.7462	2.6357	0.3354	2.0625	-0.92799	-1.2469	-0.5791	-2.2591	-0.12092	-0.19609	0.038187	-0.89574	-0.3218	-1.477	-1.0026	-0.079171	-1.0218	-0.21221	-1.1214	-0.8349	-1.2261	-0.17306	0.23614	0.99087	-1.3203	0.92599	1.0968	0.98607	1.2906	0.54534	0.19347
0.99101	1.635	-0.49066	-0.60256	-1.42	0.39707	0.0096707	0.06878	-0.22316	-0.62885	1.8816	0.22848	-0.40851	1.6793	-0.1318	0.43848	-1.6835	0.40073	0.97292	-0.77923	0.17784	0.24055	0.64408	1.3155	-1.1127	-0.2336	-0.55495	-0.23689	-0.83848	-0.96761	0.1404	0.18506	-0.32956	0.048975	-0.45733	1.285	-0.49959	-0.33117	1.371	-0.021328	-0.10677	-0.44268	-0.74107	0.51452	-0.73163	0.22291	0.089997	0.70637	0.94215	0.42717
-4.2319	-1.0961	-0.95533	-0.20341	-2.7574	0.92408	-0.19398	0.20466	-1.2352	-0.58717	-0.34614	0.078608	-0.60849	-0.15051	-0.10311	0.27333	-0.95549	-0.26007	-0.053486	-0.15853	-0.14476	-0.3753	0.16025	0.47136	0.33283	0.39597	0.12253	0.039008	-0.039458	0.17109	0.016611	-0.16381	0.098678	0.061862	-0.25842	-0.43825	0.25092	0.040686	-0.13811	0.20523	0.36918	0.2202	0.54647	-0.024752	0.20608	0.069916	0.048754	0.010809	0.13495	0.17812
18.802	0.82847	-5.2752	-3.4746	1.7835	-2.3326	-0.84642	0.83846	-1.4981	-0.54963	3.337	-2.4938	-1.6036	2.7644	-1.4774	3.7421	0.17114	-2.3248	-1.0116	-0.24435	-1.156	0.19979	-2.3034	-5.7207	0.0022232	1.5459	1.4605	-0.79741	4.5162	0.71647	-2.3292	2.274	-0.17802	0.36102	-1.2215	0.069983	1.2222	1.8839	1.0707	-0.26607	2.0114	2.2963	1.3341	1.541	0.051612	0.44373	0.2924	-0.48838	0.51811	0.018504
17.172	-10.843	-0.38727	-1.7099	2.49	-4.6682	4.0026	-3.3068	-2.5127	0.55665	-2.7441	-0.49726	2.3885	-0.80033	1.1188	0.19125	3.3068	-3.165	-3.3541	0.52903	-0.3307	2.9015	-1.2078	0.89176	-3.8865	-0.37459	2.3265	2.4078	-0.43687	-0.012033	0.27086	1.629	0.47753	-1.2745	1.8367	-0.92662	0.87446	0.54663	-0.73815	2.3257	-1.207	-1.6041	-0.55097	-0.82055	-1.1247	-0.33091	0.46941	-0.24395	-0.86713	0.44986
15.689	-12.206	-3.2215	-2.8244	0.4228	-2.9476	5.4333	-3.1397	-2.5063	0.1337	-1.3919	2.2102	0.27467	-1.8371	-0.084402	-1.4727	3.6409	0.32418	-1.943	0.72552	-0.13526	2.2209	0.26607	0.10123	-2.9561	-1.8529	0.47	-0.78538	1.135	0.69782	2.1441	0.61643	-0.71101	2.4346	-0.30287	-0.39683	1.0892	-0.24635	0.89007	-0.7758	2.2777	1.0482	0.12069	-1.5137	2.0725	-0.7332	-0.054414	0.24103	-0.067645	0.13056
-5.3998	-0.57414	0.44532	1.6331	-0.69036	2.0942	1.5627	1.0258	-2.2455	0.8834	0.44549	1.7203	1.4089	-0.01634	1.9453	1.6614	0.078133	-0.26771	0.35793	-2.3833	0.099549	-1.2555	0.73392	-0.40427	0.43423	0.79983	0.094401	1.3647	0.24918	-0.45472	0.25868	-0.81794	-0.11037	-0.19749	0.55699	-0.084595	-0.06144	0.22838	-0.051566	-0.46714	0.19321	-0.27837	0.36083	0.30654	-0.15994	0.048138	-0.34194	-0.22042	-0.54045	-0.29604
0.15561	-0.44342	1.614	0.58529	-0.2503	0.99641	-2.2481	0.94525	0.56529	-0.87953	-0.62368	-0.45065	-0.72225	-0.009868	1.0616	0.24228	0.70824	-1.1807	0.88018	0.54372	0.90273	0.15671	1.0117	-0.31362	-0.13728	0.36811	1.1787	-0.32681	0.68095	-0.5487	-1.087	-0.63095	-0.17184	-0.25041	-0.26599	-0.46661	-0.18737	0.2175	0.76484	-0.56787	-0.099758	0.40807	-0.2897	-0.39328	-0.35501	0.46601	0.43801	0.0397	0.29478	-0.15565
-1.8355	-0.17174	1.0661	0.8754	-1.3455	1.3134	-0.99399	0.18463	0.57954	-1.397	-0.59956	0.4405	-0.42177	-0.15067	0.89068	-0.1708	0.43378	0.13162	-0.30466	-0.10751	-0.5509	-0.12766	0.6922	-0.067657	0.047908	0.19915	0.60274	-0.40845	0.44862	0.132	-0.16028	0.38637	0.61555	-0.55809	0.16422	0.38042	0.66136	0.14867	-0.42589	1.5904	0.1694	-0.48135	0.019804	-0.84493	-0.12354	0.21906	0.11755	0.10624	0.26139	0.33559
6.4803	-5.1831	-0.19948	-3.3755	1.9077	-1.3087	3.1743	-3.4694	1.9103	4.296	2.7564	-3.7223	-0.78546	1.412	0.60948	0.31738	-2.2933	-0.71466	-0.10059	-1.1541	0.52928	-1.7522	-1.1378	-2.668	1.496	0.183	-0.1865	-1.3216	-0.88879	-1.0056	0.57105	-1.3166	1.618	-0.22011	1.4496	0.090989	0.42972	0.65182	-0.89142	-0.26949	-0.12911	-0.43206	-0.14707	0.006196	-0.16323	-1.0581	0.43429	0.14146	-0.10273	0.46008
-2.9119	-1.6797	-0.85188	-1.6317	-1.6545	-0.37501	1.3153	-1.3274	-2.0103	1.8356	-0.91628	0.89861	0.032665	-0.21756	2.2461	-0.84416	-1.1535	0.66643	0.3582	-0.29196	-1.1266	-0.5253	-1.1293	-0.34027	-0.40416	-0.64755	-0.012552	1.3603	0.32492	-0.09897	0.19759	0.49305	1.0168	0.76627	0.25515	0.52049	-0.23921	0.52341	-0.39945	0.2519	-0.30207	-0.97553	0.44248	0.6564	-0.41797	0.67578	-0.79288	-0.61707	-0.43873	-0.46906
5.6761	1.1147	3.7338	0.80912	1.5391	-0.20909	-0.15747	0.1672	0.64855	-3.0243	-1.8637	0.30483	-0.48774	0.54843	-0.29166	0.92758	-1.2014	0.15953	2.0741	-0.16432	-2.2399	0.59425	0.15199	-0.86702	0.9345	0.55341	1.9941	0.59597	0.58788	-0.37501	1.8716	-0.27081	-1.5103	-1.3515	1.0375	0.49386	0.09725	0.27048	-0.35465	0.3252	1.2114	0.061268	0.71191	-0.68501	-0.098601	-1.177	-1.2135	-0.57519	-0.12314	0.38506
5.7678	0.18918	2.1448	0.43499	1.4095	-0.30077	-0.87892	1.8514	-0.076677	-1.3442	2.5368	-0.82712	-1.3854	-1.1437	0.26493	-0.080776	-0.24812	0.035872	1.5057	-1.7376	1.4292	1.6562	-0.75269	-0.14929	0.23973	-0.41506	0.60498	-1.8553	-0.47637	-0.45848	-0.0016379	-0.71144	1.8891	0.79177	-0.63726	-1.0434	0.18367	0.71036	0.17691	-0.2526	0.54973	-1.0866	0.94104	1.0257	-0.38139	-0.16204	-1.0842	-0.46749	0.071846	0.56591
3.2598	-0.85315	1.7744	0.4557	0.027621	-0.283	-0.9988	1.1414	0.77891	-1.5989	2.0681	-0.47515	-0.033046	0.436	-0.81003	-0.76879	0.41363	0.25208	-0.22442	-1.5633	0.42719	-0.99091	-0.54956	-1.2753	-0.51429	1.3438	1.1173	-1.6067	1.0576	-0.28288	-0.87749	-1.368	0.53133	-0.38796	0.84452	0.43747	-0.37481	0.10199	-0.95459	-0.27944	0.20181	-0.47804	-0.19597	-0.57643	-0.84325	0.83886	0.58455	0.45389	1.2243	1.1561
-5.4311	0.13338	-0.31811	0.0037043	-2.0714	0.66007	-0.38575	0.030669	-1.5907	-0.39196	0.13575	0.56596	-0.066129	-0.1363	0.57441	0.55769	-0.46866	-0.47612	0.14837	-0.41497	-0.10694	-0.39392	0.19507	-0.31739	0.31765	0.024939	-0.038654	0.16932	0.016625	0.03732	0.18062	-0.28768	0.16543	0.040255	0.23594	-0.12725	0.12405	0.27184	0.018979	0.044324	0.37692	-0.10215	-0.02	-0.37815	-0.079594	0.021214	0.046431	-0.069369	0.30777	-0.010327
5.1204	0.18928	3.3426	4.863	0.056884	-2.7483	1.4507	1.712	-1.6644	1.1969	0.20027	-0.53294	-0.75995	1.2116	-0.55432	1.1616	1.4433	0.83986	-3.0335	0.49765	-2.3018	-2.8668	0.99347	-0.019577	-2.8751	1.665	-2.2833	-0.51185	-2.7959	2.3467	2.4752	0.81929	-0.74425	-1.6232	0.11221	0.51786	-0.58377	-0.27305	-1.1013	-1.2643	2.267	0.43633	-0.083434	-0.88808	-1.7458	1.5388	-1.7243	0.13199	-0.15593	0.91445
8.7501	0.67914	3.148	3.1891	0.39047	-0.40196	0.17393	2.0229	1.9347	-0.59317	-1.572	-0.61318	0.67677	-1.584	1.6989	2.4841	1.0421	2.2301	-2.4318	0.17053	-1.3475	-1.2537	-0.98115	1.5302	-1.3731	1.8585	-1.5478	-2.5613	-0.4942	2.0591	2.039	-0.4583	-0.91416	0.31253	0.38997	2.0881	-0.81907	0.57062	-2.8094	-0.8994	0.73207	0.65442	0.30757	0.52798	-0.59377	0.90636	-0.33735	-0.73828	-0.096267	0.65422
9.7165	1.7081	2.1501	3.5279	-0.34476	-0.20072	-0.80351	-0.42537	2.3058	-0.30342	-1.3732	1.2979	-0.45371	-0.029911	-0.72127	-0.072491	1.0357	1.8493	-0.28791	0.034754	-0.34762	0.75746	0.52582	-0.32708	-1.5339	0.089271	-1.0027	-1.1249	-0.86274	1.2557	-0.52416	-2.5537	0.91967	-0.94577	1.7739	1.3447	0.33987	0.1227	-1.5227	0.67035	0.43884	-0.23174	0.054829	-1.0265	0.42726	0.16534	1.5091	-2.0791	0.46145	-0.40061
-2.7684	1.2925	0.4436	3.7881	-2.6144	-0.29714	0.096114	-0.79402	-1.6138	-0.41176	-0.31947	0.56947	-0.34124	-0.71813	0.27859	0.67032	-0.58881	-0.68259	-0.48275	-0.55267	0.14702	-0.05948	-0.26875	-0.010313	0.26997	-0.42734	0.53691	0.17202	-0.49874	-0.45777	-0.12337	-0.80115	-0.012821	0.10833	-0.14381	-0.50995	0.26778	-0.12051	-0.41093	-0.2103	-0.6297	1.0101	0.52118	-0.23395	-0.17544	-0.47284	0.85829	-0.46278	0.12513	0.038967
3.731	-2.3495	-0.39049	-0.72465	-1.827	0.77539	-1.613	0.54579	0.02035	0.79145	-2.5551	0.20289	2.1888	0.91236	-1.3244	1.0263	-0.14633	0.59709	0.13485	0.50777	2.4539	0.76408	-0.57345	-0.45044	-1.3843	0.097924	-0.16562	0.94179	0.60208	-0.92014	1.2918	0.58691	0.38313	-0.86995	-0.05741	1.2035	-0.56276	-0.91477	0.77975	-0.11385	0.67389	0.047973	0.40733	0.76099	0.033672	-0.089733	1.0259	-0.85535	-0.26259	0.45548
5.7809	-4.4036	-1.9517	1.0844	-2.6966	0.2284	-2.5747	0.38769	0.98491	2.4356	-2.7219	-0.61297	1.4583	1.583	-1.0532	1.3486	2.1377	0.2082	-0.81268	-0.040728	0.3694	1.2355	-0.57638	0.52583	-1.488	-0.87231	-0.70582	1.1647	-0.36089	-0.80927	-0.60992	1.1456	1.2934	0.97446	-0.13066	2.143	-1.6684	-1.2597	1.3009	-0.74514	1.7301	1.1851	0.023167	1.4101	-0.51	-0.6267	1.4158	0.001724	1.6412	0.6729
3.5858	-3.1128	-1.1338	0.93064	-2.5732	0.33835	-2.1564	-0.7217	0.50499	1.4473	-0.28889	-0.51113	1.5563	2.4112	-1.002	0.38252	1.2158	-0.065989	-0.34186	0.55282	0.46311	0.051872	-0.34357	0.24418	-1.946	0.14756	0.18466	0.43875	1.7135	-0.99872	-0.21392	0.25246	0.96262	-0.45342	0.79464	0.50741	-1.1354	-0.073427	-0.28525	-0.14049	0.64782	0.34624	-0.43366	1.0707	0.092429	0.29771	0.29203	0.21795	-0.15406	0.70877
-4.8645	-0.087065	-0.4289	-0.11582	-2.0812	0.98062	-0.85756	-0.091811	-1.542	-0.21856	0.26452	-0.088943	0.049514	0.035428	-0.010345	0.53552	-0.51886	-0.55027	-0.26303	-0.15607	0.22191	-0.10427	-0.32859	0.075255	0.23721	-0.40364	0.52503	0.19337	-0.086393	-0.1486	0.21446	0.034963	0.09453	0.30597	0.31832	0.16065	-0.036558	0.11989	-0.19297	-0.19061	0.26319	0.11599	0.15462	-0.21555	-0.18823	-0.25988	-0.12321	0.089528	0.016908	-0.2177
-9.4355	0.16734	-1.2576	0.11032	1.8816	-1.8085	-0.47344	-0.05712	0.52852	0.40075	0.037767	-0.62952	-0.36404	0.06125	-0.1511	0.47701	0.06637	0.39521	0.40065	-0.3715	0.13352	0.064825	0.032604	-0.39531	-0.08024	-0.042857	-0.30763	0.38939	-0.36345	-0.29803	0.18952	0.19054	-0.28443	-0.19047	-0.075499	0.12885	0.12077	-0.12975	-0.18156	-0.0067049	-0.087385	-0.10768	-0.08168	-0.062016	0.14631	0.099684	0.094908	-0.15077	-0.078214	0.067356
-9.526	0.20461	-1.1522	0.1309	1.8594	-1.4719	-0.75268	-0.36888	0.49907	0.3042	0.36937	-0.80822	0.014025	-0.068703	-0.61472	0.21257	0.57459	0.77367	-0.13268	0.37957	-0.57162	0.2936	-0.29961	-0.90197	-0.021631	-0.23569	-0.097927	0.64401	-0.067542	-0.03154	0.028494	0.20257	-0.25806	0.27781	0.088561	-0.34398	0.037053	-0.39373	-0.2753	0.023239	-0.16594	-0.023904	-0.037327	-0.049487	0.29773	0.1794	0.042084	-0.071556	-0.12849	0.10764
-9.5787	0.28094	-1.2929	0.10736	1.9593	-1.333	-0.63241	-0.35498	0.23465	0.22186	0.19361	-0.33912	0.20418	-0.39549	-0.29864	-0.16253	0.42731	0.39354	-0.25127	0.85155	-0.59193	0.2072	-0.50881	-0.50498	-0.1013	-0.15728	0.083799	0.10094	-0.075854	0.16854	-0.08062	0.10742	-0.28537	0.1565	0.072522	-0.078487	-0.053869	-0.40684	-0.11336	-0.075826	0.006091	-0.12805	-0.15663	0.079945	-0.006303	0.15742	-0.050367	-0.095566	0.03255	0.04325
-9.8178	0.42236	-0.82553	-0.0027292	1.0505	-0.83708	-0.44765	-0.3069	0.05713	0.0346	-0.30435	-0.19055	0.0042154	-0.099181	-0.30768	-0.4053	0.019838	0.042578	-0.098235	0.56465	-0.21829	0.13874	-0.37425	-0.023576	-0.1881	-0.35623	0.057316	-0.26127	0.040252	0.085433	0.016611	0.1053	0.088938	0.27114	-0.10885	-0.036045	-0.16262	0.067357	-0.076115	0.12358	0.077386	-0.033822	-0.019979	-0.002199	-0.050157	-0.017679	0.01029	0.13036	0.051888	-0.027706
-7.6854	0.99918	-0.072239	0.76379	-1.2215	0.34695	3.2786	1.9319	1.5929	-0.078563	0.50329	0.22867	0.58108	0.39505	-0.23885	-0.58569	1.5319	0.23826	-0.8093	-0.043865	-0.18942	0.079132	-0.052956	-0.76325	0.59517	-0.7843	0.084559	0.5004	0.22894	-0.13569	-0.46982	-0.75451	0.31754	-0.095097	0.28257	-0.20867	-0.0054489	-0.28727	-0.042583	-0.001904	0.059065	-0.37296	0.25933	0.40384	0.084246	0.081703	-0.31217	-0.043325	-0.20004	0.12883
2.4703	-1.8194	-1.5972	0.14575	2.9965	0.10143	5.9499	2.664	0.063827	3.2775	-2.5337	-0.85574	-0.48944	2.736	0.65411	-0.88906	-1.4718	-0.31413	1.2392	-0.81206	0.58466	-0.3089	-2.1756	-1.9111	-1.73	-0.14337	-0.32986	-1.2152	-1.1914	0.28127	0.3842	0.33371	0.19215	0.058345	-1.4254	-0.23953	-0.033869	0.29677	-0.032333	0.5611	-0.98716	-0.37449	-0.40366	-0.18713	-0.7406	0.58522	0.2294	-0.15937	-0.28666	-0.083633
2.5113	-1.4862	-1.579	0.077164	2.6632	0.22351	6.8393	2.8978	0.11476	3.4905	-2.7079	-0.95061	-0.56701	2.8481	0.5049	-1.0096	-1.6057	-0.36632	1.4335	-0.73003	0.50926	-0.33511	-2.0793	-1.5684	-1.8343	0.021162	-0.27004	-1.5471	-1.3396	0.28416	-0.16338	0.1703	-0.25286	0.11651	-1.7764	0.020312	0.15875	0.30908	0.056651	0.49149	-1.3188	-0.1429	-0.53595	-0.30311	-0.95671	0.41049	0.37613	-0.35134	-0.35809	0.053634
-8.7635	1.2156	-0.080982	0.19359	-1.572	0.57847	2.54	1.1273	0.49677	0.2279	0.029608	-0.37459	-0.3714	0.12481	-0.08226	-0.22806	0.34297	-0.22415	-0.16347	0.52502	-0.12689	0.31464	-0.14827	0.0648	0.19129	-0.14207	1.8541e-005	0.11536	-0.019428	-0.22214	-0.28942	-0.25379	-0.091103	-0.18741	0.066617	-0.028735	0.027523	0.040586	-0.069301	-0.25562	0.31137	-0.27009	0.00096838	0.22604	-0.11019	-0.082811	-0.061227	-0.0072065	0.045215	0.043305
-9.6066	0.20363	-1.352	-0.0031807	1.8051	-1.6289	-0.66014	-0.19311	0.40789	0.12425	0.20888	0.17314	0.16203	-0.60619	-0.13968	0.067963	0.32143	0.1803	-0.048784	0.58825	-0.28903	0.3213	-0.13615	0.11747	0.066552	0.098254	0.22492	0.060304	0.037398	0.034124	-0.17353	-0.066682	-0.26786	-0.11558	0.1745	0.087117	0.058964	-0.29768	0.18341	-0.09287	0.015118	-0.0075037	-0.053786	0.082802	0.045628	-0.0080088	0.048472	-0.1552	-0.022716	0.081915
-9.6801	0.36292	-1.3353	0.14628	1.7778	-1.7916	-0.64908	-0.30574	0.32358	0.16233	0.41322	0.11207	-0.068829	-0.77758	0.19546	0.34049	0.21816	0.10038	0.15407	0.53321	-0.34633	0.35648	0.06606	0.4692	-0.0231	0.55369	0.24679	0.18944	-0.092804	0.04913	-0.25044	0.014901	-0.60832	-0.24782	0.21486	0.077128	0.33349	-0.50728	0.19318	-0.39233	0.066927	-0.0099153	-0.080703	0.23741	0.16385	-0.052507	-0.073736	-0.20232	0.022277	-0.065657
-9.5551	0.30521	-1.4249	0.10247	1.9449	-1.6062	-0.53718	-0.12103	0.45317	0.17576	-0.035099	0.20269	0.18605	-0.4673	-0.04338	-0.18543	0.12765	0.071779	0.061123	0.51282	-0.16102	0.17869	-0.22081	-0.017344	-0.087668	-0.12168	0.17784	-0.25546	-0.17981	0.034704	-0.013487	-0.023246	-0.29789	-0.090799	0.012855	0.14	-0.026371	-0.18692	0.01409	-0.18441	0.066233	-0.14742	-0.15378	0.082722	-0.027021	0.076595	-0.032577	-0.108	0.064419	-0.11164
-9.7987	0.39644	-0.82473	0.13666	1.1582	-0.66291	-0.47838	-0.17635	-0.016246	0.16199	-0.0069015	0.1762	0.31011	-0.29381	-0.013709	-0.15001	0.20917	-0.066744	-0.15026	0.14782	-0.16873	-0.032365	-0.35018	-0.57387	0.11354	-0.6661	0.0053314	-0.01018	0.07819	-0.3845	0.13249	-0.077874	-0.082751	0.061664	0.1418	0.10507	-0.25204	0.050323	-0.13681	-0.17721	0.38736	-0.30566	-0.14617	0.121	-0.054403	-0.050142	-0.05924	0.12919	0.068027	-0.025444
-9.5859	0.26398	-1.3747	0.03402	1.6583	-1.4504	-0.47011	-0.20984	0.50102	-0.14891	-0.1265	0.71658	0.34491	-0.50266	-0.032655	-0.28945	0.12499	-0.13266	-0.16336	0.7278	-0.1761	0.13464	-0.081832	0.71578	-0.20238	0.42722	0.39909	-0.49392	0.0099515	0.45909	-0.4032	0.004855	-0.14874	-0.17737	0.11173	0.076008	0.10757	-0.23744	0.43965	-0.045404	0.006428	0.14064	-0.05783	0.020329	-0.17726	0.062259	0.026393	-0.25388	0.22472	-0.036379
-9.5334	-0.041975	-1.0435	0.18589	1.2952	-1.4266	-0.5715	-0.05197	1.0511	-0.66127	-0.035346	1.2968	0.93935	-0.25255	-0.17451	-0.44179	0.89644	0.11281	-0.66333	0.099761	0.12224	0.061047	0.44815	0.7333	0.37499	0.22024	0.46909	-0.23833	0.56189	0.61629	-0.22404	-0.37604	0.38629	0.070341	0.29788	-0.1494	0.051294	0.078627	0.25872	0.28342	-0.017496	0.42533	0.3272	0.042849	-0.031675	-0.067184	0.047688	-0.14435	0.20149	0.25807
-9.5342	0.07132	-1.0225	0.046761	1.403	-1.5637	-0.48825	-0.056714	0.96706	-0.36647	0.060257	1.2162	1.0379	-0.28449	-0.058405	-0.69958	0.67581	-0.057022	-0.71633	0.44343	-0.21188	0.0010916	0.023541	0.48356	0.2173	-0.046033	0.54693	-0.42056	0.29184	0.53745	-0.17386	-0.31648	0.35501	0.177	0.26145	-0.082611	0.056195	-0.086893	0.16817	0.13133	0.007547	0.27996	0.19848	0.029556	-0.02036	-0.014858	-0.090047	-0.080116	0.15036	0.048711
-9.7189	0.35919	-0.70253	-0.053172	0.49966	-1.2381	-0.34436	-0.24753	0.44457	-0.319	-0.24117	0.023976	-0.22532	0.19321	0.028765	-0.37213	-0.22773	-0.13641	-0.099994	0.26964	-0.13467	0.12102	0.023746	0.71277	-0.22436	0.43186	0.12852	-0.28544	-0.063368	0.35709	-0.14967	0.12759	0.078461	0.19895	-0.23448	-0.17628	0.2118	-0.044264	0.024317	0.20559	-0.19868	0.36159	0.13057	-0.13783	0.0055952	-0.14061	0.072034	0.056422	0.12224	-0.096855
6.4727	1.7193	1.9767	2.8943	1.1907	-0.31997	0.47314	0.14785	-0.079824	0.47082	2.4815	0.91363	0.15032	-2.3126	-0.055702	-1.0866	0.5134	0.97908	-0.29125	-2.2293	-0.28392	0.72026	-1.3522	0.056523	0.58808	-0.054619	-1.0908	-0.2679	-0.43335	-1.1926	-0.3017	1.2727	1.7116	0.45415	-1.0611	1.7748	1.5451	-0.2991	0.69682	0.94255	0.73661	0.75364	-0.048523	0.87301	-0.67102	0.27103	0.75043	1.3518	0.55204	0.46317
3.9113	0.67659	1.7875	-0.36845	0.975	0.27225	1.885	-1.4323	-0.56982	0.0013397	0.72773	0.9195	-0.11766	-2.0343	-0.27304	-0.34453	0.7755	-0.48523	1.0352	-0.2214	-0.14738	-0.4437	-0.40816	0.4682	-0.0083748	-0.97829	-0.58836	0.55408	0.07744	-0.97594	0.48492	0.7621	-0.12273	-0.54102	-0.76605	-0.5877	-0.635	0.35701	-0.55347	1.0685	0.3519	0.35512	0.010281	-0.7322	-0.90572	-0.16687	0.68187	0.7589	0.174	-0.37092
3.8544	1.4834	0.54067	2.3811	0.061498	0.96461	0.73524	-0.64954	-0.75906	0.79432	0.45203	-0.48043	-0.53001	-0.59533	1.165	-1.0954	-0.93647	1.2679	-0.27302	1.743	2.093	1.1017	0.22691	-0.30075	0.35045	-2.1457	0.20333	-0.3599	-2.0259	-0.3885	1.1359	-0.4966	0.29012	-0.78012	0.84594	-0.18011	-0.6199	-1.0233	-0.79518	0.57005	-0.35674	0.44856	0.4781	1.128	2.5496	-0.21077	-0.72783	0.59797	0.96489	0.73292
-0.5774	-4.117	-1.8791	0.47798	4.6338	-2.8098	2.5944	0.14636	-0.35248	2.1552	1.1213	0.37967	1.0261	0.17239	2.5806	1.1803	-1.0764	0.086326	-0.18754	-1.0714	-0.75474	-0.55811	-0.32893	-0.52995	-0.28536	1.3686	-1.3248	0.52562	0.11233	-1.4266	-0.43948	0.37397	-0.30601	-0.11422	-0.28951	1.5742	0.47024	-0.28921	0.51236	-1.4276	-1.0334	-0.48993	0.61678	0.17596	0.70576	0.2922	-0.020579	-1.1169	-0.53186	-0.12686
-9.2926	0.16732	-1.1734	0.18211	1.5779	-1.0424	0.033898	-0.012777	0.51612	0.20221	-0.049226	-0.065123	0.069625	-0.18141	-0.31455	0.064423	0.43158	0.28602	-0.0061105	0.071958	-0.076509	0.13938	-0.0089869	-0.21389	-0.0033997	-0.12379	0.035195	0.099655	0.067567	0.083322	-0.08313	0.044987	-0.05679	-0.060227	-0.06477	0.033996	0.058306	-0.02376	0.04956	0.10037	0.028175	0.067263	-0.044161	0.063933	-0.0063281	0.0065768	0.06733	-0.12379	0.036624	0.14542
-9.2695	0.23979	-1.1605	0.20798	1.5058	-1.1539	0.064991	0.1828	0.53153	-0.0011522	-0.30137	0.47528	0.24158	-0.26785	-0.27541	-0.37778	0.20668	-0.053446	-0.074753	0.25537	0.28826	0.038916	-0.096567	-0.048	0.022757	-0.60003	0.083311	-0.37477	0.0070941	-0.097328	-0.059348	-0.098885	0.09769	-0.18455	-0.0083042	0.21726	-0.16033	0.16455	0.082668	-0.15997	0.062208	-0.19191	-0.13261	0.058382	-0.11499	0.06843	0.027879	-0.11035	0.13235	0.099669
-9.5984	0.4747	-0.72069	-0.087881	0.64422	-0.9708	-0.13571	-0.00011324	0.28909	0.054047	-0.024262	0.055938	0.1022	-0.15394	-0.08481	-0.19254	0.1255	-0.044895	-0.11393	0.34016	-0.15398	0.11343	-0.25634	-0.12372	-0.013995	-0.367	0.05546	-0.12361	-0.0092094	-0.13985	-0.020942	0.039186	-0.022663	0.021401	0.0098682	-0.0080489	-0.12152	0.062068	-0.068036	-0.044973	0.21303	-0.087904	-0.09054	0.11284	-0.0073594	-0.016879	-0.034964	-0.051543	0.032389	0.028628
1.7825	-1.6013	0.75408	-0.26199	-1.3952	1.0556	1.1437	-2.4973	-0.16486	1.7081	-0.74623	0.074818	0.13192	-1.5534	-1.8655	0.31107	0.40015	0.16439	0.26611	-1.277	0.40599	-0.42547	0.95622	0.60616	0.67853	-0.59039	-0.35565	0.46783	-0.025409	0.13884	0.30793	1.1736	5.7445e-005	-0.32978	-1.1263	0.31379	1.0126	0.66674	0.36099	-0.079662	-1.1606	0.45912	0.024269	0.34653	0.25598	-0.38457	-0.17233	-0.50811	0.76287	1.6406
0.92558	1.6531	0.74148	-0.13144	-1.5759	0.66589	-0.19429	0.12737	-0.35352	1.1932	0.1345	-0.14527	0.64823	0.43373	-1.2804	0.65765	-0.79474	0.31118	0.65922	-0.59379	1.3629	-0.24173	-0.21159	0.78112	0.87606	0.62461	0.56966	0.50605	0.74054	-0.13325	0.23017	-0.39258	-0.28377	-0.41236	-1.047	0.22893	-0.97002	-1.3844	0.40826	0.29801	0.024056	-0.97931	-0.52154	1.0428	0.73759	-0.38621	0.52659	0.37219	0.44147	0.41623
2.392	0.18752	0.069587	0.33693	-1.7658	0.11602	-0.16326	-0.26901	-1.2948	1.1212	0.74754	-0.29934	1.0543	1.5759	-0.0012601	-0.35976	-1.1078	0.88285	-0.12169	0.0053557	1.3478	0.78998	-1.2181	0.68512	1.2826	0.97578	1.0229	-0.24578	-0.34493	-0.58279	-0.11196	1.2686	0.4481	-0.5366	0.78368	-0.0047782	0.4642	-0.18987	0.10828	0.47994	0.31985	0.92931	-0.14458	0.45872	0.030765	-0.39559	-0.054093	0.35011	-0.10572	-0.5893
-0.52355	1.3812	2.6282	-0.055311	-1.295	1.2156	0.46844	2.2143	1.52	0.04328	-0.9476	-0.60834	-1.3058	-0.29035	-0.58565	0.90076	1.3342	0.47645	-0.49634	-0.37544	0.1531	-0.90393	-0.17411	-0.41562	-0.26114	-0.36898	-0.3131	0.4425	0.72419	0.38301	-0.58458	0.34911	0.75484	0.0074394	0.16007	-0.28482	-0.87292	0.08435	-0.41787	0.052603	-0.86716	0.87285	-0.42248	-0.096938	0.36353	-0.50535	-0.38685	0.29454	-0.38152	0.0042367
-1.1059	2.3851	1.9941	0.3625	-1.8202	1.0069	0.82446	0.89873	1.5657	-0.031205	-0.21006	-0.019648	-0.56801	-0.2887	-0.49568	0.44177	1.1799	0.75066	-0.60321	-0.4766	-0.12313	-0.93337	0.76308	-0.8631	0.45244	-0.051753	-0.63199	-0.10373	-0.2752	-0.12985	-0.027578	0.63014	0.89249	0.42943	-0.24597	-0.76826	-0.90269	-0.25863	0.42575	0.5062	0.18916	0.68389	-0.88433	-0.71698	0.28595	0.078707	-1.1213	0.20943	0.35402	-0.0014698
-2.7271	0.64525	1.2963	0.33648	-1.4053	1.3097	0.89855	0.59731	1.1733	0.48095	-0.23006	-0.093921	0.67715	-0.063263	0.98467	0.85652	0.0085537	-0.58141	0.19952	-0.34359	-0.37427	-0.48901	0.57406	0.12685	-0.59113	0.3494	0.19467	0.21293	-1.0117	-0.37973	-0.096906	-0.28097	0.0031128	-0.67153	0.36978	0.22207	-0.14558	-0.062995	0.44862	-0.057118	0.14164	-0.76464	-0.7117	0.5618	-0.059943	-0.4098	-0.44082	0.029474	0.33866	0.0841
0.7473	-0.33514	2.5524	-2.1009	0.50142	0.9845	-1.351	-0.20026	-0.08904	0.55746	0.74253	0.097465	0.42211	-1.5343	-0.1881	0.021776	-0.67846	-0.20425	0.27415	1.2243	0.072062	-0.51935	-0.88382	-0.00029471	-0.17113	2.1082	0.062941	-0.31557	1.13	-0.54611	0.071079	-0.00627	0.074877	0.84762	-0.0081052	-0.42216	0.3276	0.10589	0.88005	-0.40822	-0.88257	0.070687	-0.15822	-0.3943	0.88586	0.38679	-0.53548	-0.076095	0.99226	-0.11398
-0.16646	0.68778	2.7519	-1.5878	0.074811	1.0468	-2.0936	0.30043	0.54914	0.50046	0.0080521	1.3338	0.68005	-0.90815	0.19253	-1.0856	0.058321	-0.055281	0.80121	-0.4305	-2.0952	1.4561	-0.18945	-0.69247	-0.17899	1.6635	0.6019	0.096343	-0.43914	-0.74939	0.28028	-1.7458	0.40921	1.3823	-1.0977	-0.67234	0.31086	0.65691	0.10282	0.31516	0.43834	-0.58397	-0.19214	-0.11836	0.16369	-0.20772	-0.59796	0.0084027	-0.13254	0.24727
0.2294	0.043179	1.2709	-1.9852	-0.49012	0.62906	-2.2037	1.167	-0.44842	0.34063	0.74852	0.57664	-0.71561	0.60479	-0.16089	-1.3526	0.52352	0.26631	1.268	-0.75719	-0.93881	0.76162	-0.18056	-0.62693	-0.53941	1.3928	-0.82648	-0.48867	0.097032	-0.29261	0.40049	-0.5973	0.30231	1.0147	0.27433	-0.45056	0.78034	0.25054	-0.57362	-0.018887	-0.091244	-0.5834	-0.54499	0.11434	0.31609	-0.38805	-0.90281	-0.23278	0.38145	0.10031
-6.4414	0.14609	0.69696	-0.21776	-1.8954	0.39641	-0.38047	-0.44823	-1.3858	-0.28079	-0.56583	-0.090256	-0.34331	0.13635	0.64616	-0.20433	-0.94023	-0.5601	0.24217	0.026237	-0.060187	-0.15472	-0.37018	0.70542	-0.54742	0.55733	0.34181	0.044771	-0.060269	0.62566	0.31249	-0.057653	0.20472	0.59436	-0.11235	-0.32823	0.21288	0.011606	-0.18631	0.44034	-0.59498	0.4371	0.26508	-0.18071	0.10125	-0.16583	0.10985	0.38851	0.08607	-0.13796
12.996	-2.7087	1.2838	0.91998	-0.45054	-1.6219	-1.8414	2.4028	-1.4063	2.6905	2.231	0.97081	-0.37156	0.34816	-2.0895	-0.70728	1.7186	-0.37998	-0.1227	1.603	-0.67166	0.661	1.7315	-0.71049	0.16417	2.0495	-1.9429	0.71068	-2.0366	0.29401	0.37115	-0.14673	-0.11516	0.20136	0.85709	0.51598	-0.79522	-0.12245	1.577	0.54344	-2.3221	1.5405	0.0055815	-0.18905	-1.5818	-1.059	0.54369	-1.2551	0.47973	-1.0697
9.2803	-2.1212	1.4021	2.3026	-1.076	-2.1023	-0.78039	-0.70507	-1.0692	5.0601	4.1467	1.3155	-0.45487	2.6249	-1.7108	-0.72686	1.4778	-0.089937	2.4569	-1.0025	-1.1677	1.649	2.6274	-0.16838	1.5507	-0.60165	-0.07475	-0.74823	-1.2067	1.5899	-1.5831	-0.63169	-0.35251	2.0362	-0.11245	-1.5533	-1.1303	0.25605	0.22181	0.84519	-1.2561	1.0373	0.13463	-0.54883	0.51424	0.34674	-0.25289	-0.2551	0.30094	0.6657
10.904	-2.9124	0.050643	2.9781	-0.42262	-0.93033	-2.216	0.8394	1.1246	1.297	2.6978	0.80361	-0.17643	2.3666	-0.24365	-1.0583	0.61498	-2.5926	1.2192	0.49926	-0.026619	1.1816	-0.24366	0.045545	0.5451	-1.7995	1.1126	0.3724	0.37566	1.9284	-0.25362	-2.7609	-1.0827	-1.7313	-0.89346	0.76796	-0.27573	1.3225	-0.81501	2.0928	-1.0579	0.15381	-1.2677	-0.38285	0.11455	0.67126	0.19175	0.86345	-0.53891	1.5231
-1.3037	1.8435	0.75621	-0.64566	-1.4846	0.17647	-0.98459	-0.45605	-2.0131	-0.11944	0.50152	0.066318	0.61871	0.08282	0.26567	1.2008	-0.23774	-0.27711	-0.51636	-0.20966	0.51139	-0.18333	-0.85589	0.60865	-0.33009	0.41691	0.80998	0.58685	0.69075	0.17941	0.21208	-0.096507	-0.248	0.63638	-0.753	0.21336	-0.9624	1.1218	0.75882	0.20425	-0.49563	0.28361	0.16177	0.020707	-0.46524	-0.087556	-0.057643	-0.81833	-0.79712	0.22903
2.8186	-2.7962	0.0028484	0.57984	-0.7698	-0.046062	-1.4428	-0.90898	0.36095	0.39054	0.66353	-2.0593	-2.1459	1.1658	0.54607	0.66494	1.7137	0.057989	0.091305	-0.26778	0.81572	1.0339	-1.7309	0.95582	0.81721	0.30128	-0.87462	-1.7161	0.58	-0.088643	-0.19169	-0.91149	-0.50758	0.42582	-1.2314	-0.73162	0.13988	0.11658	0.33652	0.23645	-0.24632	0.19317	-0.49589	0.16539	0.096354	-1.1258	-0.42465	-0.78004	0.71701	0.23947
1.7362	-2.1441	0.83127	0.034142	-1.2819	0.015813	-0.66284	-3.0009	0.58699	0.7216	0.018071	-2.1571	-1.0507	0.83842	1.7364	0.1954	2.5217	0.74077	-0.19134	-0.66799	0.9549	0.67591	-1.7408	1.1134	-0.16579	0.45124	-0.52318	-1.3898	1.193	1.0461	0.11858	-1.3204	-0.59017	-0.58758	-1.0442	0.80339	-0.79764	0.1614	-0.22138	-0.49274	-0.28323	0.31246	-0.60207	-0.70435	0.61427	-0.50995	-0.60866	-0.088683	-0.23792	0.56041
0.65567	-1.9292	1.6342	-0.20664	-0.34636	-0.043107	-0.088263	-1.5625	-1.0133	-1.6507	-0.78684	-1.5275	0.65174	0.88009	0.9231	0.63677	0.040115	0.057677	0.4272	-0.22847	0.51822	1.1482	-0.98627	-0.78811	0.038592	1.0027	-1.5641	-0.98403	0.34584	0.44672	-1.6448	-1.0919	1.07	-0.75526	0.10033	-0.32328	-0.29929	0.27319	0.32555	-0.19361	-0.27684	-0.077253	0.070262	-1.3908	0.25945	-0.71228	1.1377	-0.39505	0.14831	-0.33259
-4.0519	-1.4827	-0.65866	1.1163	-1.5861	1.1667	-1.004	-0.63734	-1.1786	-0.67093	-0.043298	-0.44054	-0.7954	0.17678	-0.68159	-0.34366	-0.52144	0.10203	0.10717	0.64384	-0.24385	0.13855	-0.18344	1.3625	-0.51311	-0.41155	-0.2385	-0.015757	-0.13685	0.33154	-0.51726	0.65422	0.47519	0.25667	-0.27342	-0.064287	-0.061842	0.56498	-0.37479	0.25697	0.099914	0.29545	-0.018053	0.027824	-0.14962	-0.29772	-0.17963	-0.43241	0.10729	0.11284
6.0506	3.6589	1.524	-3.29	3.0164	3.8101	-3.3713	0.48877	1.7191	3.2318	-2.7533	1.7932	-1.8235	-2.3377	-1.6327	-0.49559	-0.69824	0.68033	1.236	0.30286	-1.0646	-0.48655	-3.5065	-2.3842	0.13303	0.29954	1.2506	0.1512	0.19571	1.5021	0.23446	0.99681	-0.75596	-0.21373	0.1254	-0.47207	-0.038855	-1.7276	-0.23057	0.39841	1.682	1.2539	-1.6009	0.80645	-1.5743	-0.11561	0.45258	0.8066	-0.066602	0.55242
0.65906	-0.302	1.8587	-0.2098	-0.17065	0.012211	-1.0316	-0.098239	-0.79444	0.96061	0.051041	1.5104	-0.76316	-0.312	-0.7439	0.031308	-0.12205	-1.5765	2.0161	-0.32879	1.3559	0.61665	-0.60346	0.23095	0.24136	0.52085	-1.3744	0.75097	1.3554	-0.29012	-1.0082	-0.12386	-1.1748	0.81348	-0.72374	0.0043454	-1.0473	0.022586	-0.60409	0.58476	0.35897	-0.5912	-0.63216	-0.81154	0.15113	-0.11247	-0.75038	-0.32675	-0.26211	0.54274
3.5856	-0.10637	2.6308	0.75541	0.052532	-0.37411	-1.9534	0.81573	-1.1997	0.96587	-0.28045	1.9312	-1.4827	0.55348	-0.42105	0.41386	2.4953	-0.21338	-0.33555	-0.70467	1.286	0.27352	-1.3456	0.71788	-1.1492	0.57743	-0.34709	-0.11679	0.94689	0.14651	-2.3915	-0.28903	-0.65259	1.2039	0.03282	-0.1752	-0.98552	-0.52392	-0.4613	0.27358	-0.25387	-0.86355	-0.79685	-0.14988	1.4303	0.31873	-0.074526	0.053731	-0.73978	0.1788
-4.6958	0.86842	0.27212	0.30221	-2.1419	0.26376	-0.64001	-0.4493	-2.4222	-0.044646	-0.25914	0.30455	0.19216	-0.18147	0.31533	0.46766	-0.62181	-0.21841	-0.34072	-0.66147	0.52708	-0.3392	-0.45667	0.047488	0.43507	0.30344	0.86647	0.63486	-0.45664	0.58068	0.28775	-0.16595	0.1034	0.17933	0.0084092	-0.24719	0.11178	0.54941	0.29915	0.00092896	-0.031894	0.31458	0.41945	-0.39674	-0.012528	0.24489	0.15918	-0.23522	-0.11409	-0.025049
0.59913	0.98079	2.7976	-0.48828	0.092858	0.46685	0.15339	1.7422	0.20998	-0.85625	-1.5058	0.79958	0.77015	0.064326	1.0642	-1.4168	0.85324	0.31095	1.4644	0.80766	1.0284	0.099207	1.4595	0.77997	0.48618	-1.1912	0.81322	-0.16395	-0.023012	1.6248	-0.55513	-1.0101	0.036985	0.97912	-0.34712	-1.2554	-0.2625	-0.12256	-0.40251	0.75226	0.49805	0.13011	-0.66543	0.69887	-0.55649	-0.84804	-0.53186	0.17649	-1.0853	-0.14673
11.463	6.6713	-2.5469	-5.0468	2.4656	0.21084	-0.51542	-1.4498	-1.6413	-0.51346	-3.88	-0.48358	1.765	3.109	-1.3703	-3.3837	-0.39598	0.1809	-2.5692	0.77605	-0.90462	-2.3724	0.68696	1.0899	1.0675	0.59597	-0.21379	-0.89656	0.031779	0.38964	-2.0582	-0.8143	0.986	-0.49768	0.84241	1.0272	-0.34648	-0.4758	-1.7459	-0.50779	-0.21738	1.1771	-0.30245	0.087058	-0.30575	-0.57598	0.31743	-0.017854	0.13757	0.21094
24.216	10.787	-3.5183	0.31756	5.1524	-2.2056	-2.0072	-5.0009	-1.0645	-2.7369	-1.207	5.4643	-8.1102	5.8442	2.5643	-0.61763	-0.84321	2.5046	-6.0033	3.4384	1.2369	1.4834	-1.9881	-0.0062901	1.4565	0.70261	0.34388	2.6658	-0.50798	-2.141	-0.48635	-0.31286	0.25934	-1.5474	-1.5923	-2.0488	1.3708	2.1399	-1.2174	-0.76118	-1.0895	-1.2076	1.917	0.57597	-0.074792	-0.41158	0.4091	0.16414	0.14969	0.088295
4.8237	-3.2395	1.291	0.14813	0.86577	0.2883	0.55542	1.5587	-0.61542	-0.29452	0.81585	-0.8299	-2.298	-1.4383	-0.90967	1.228	2.1931	-0.8007	-0.93797	0.9532	-0.57302	-1.5067	-0.13319	-0.76561	-1.117	0.12806	-0.022467	0.98738	-0.24617	-0.42878	0.4722	-1.2748	-0.12643	-0.96086	-1.2989	-0.2154	-1.1868	0.45899	-0.50848	0.079134	0.22994	-0.84915	0.68363	0.098865	0.49147	0.42117	-0.89239	0.056886	-0.0099451	-0.295
3.4772	-1.7185	1.7924	0.60403	0.58328	0.48086	0.57263	3.0203	-0.59871	-0.036134	1.1339	-0.44348	-0.4794	-1.43	-1.0851	1.0423	0.55803	0.79082	0.26767	0.72902	-2.4065	-0.73787	-0.060664	-0.64481	0.78797	0.0023031	0.14397	-0.18721	-1.5268	-0.92755	1.0253	-0.51349	0.2932	-0.1648	0.44101	0.78996	-0.015909	0.9748	0.27086	-0.17689	-0.42621	0.27253	0.22881	-0.088033	1.273	0.48407	-0.21473	-0.0059707	0.45511	-0.85434
2.4274	0.06024	1.909	0.74163	-0.19509	0.049478	-0.87186	1.2675	1.6994	0.95226	-1.4055	-0.9186	-1.3502	1.0366	0.78399	0.29153	-0.091421	1.0343	0.32615	0.5741	-1.1418	-2.0291	1.0772	-0.57789	-1.0929	-1.3137	1.1111	0.69508	-0.45265	1.1936	-0.69746	-0.27547	-0.6989	-0.32611	0.62399	-0.39813	0.53503	1.3186	-0.025489	-0.43856	-0.39117	0.38417	0.66166	1.0972	-0.043265	-0.60942	-0.58675	-0.20453	0.75329	-0.24484
-1.8221	0.041685	-0.32778	0.50482	-1.6877	0.33001	-0.21273	0.66564	-0.86685	-0.13955	-0.35036	-0.03678	-0.74916	-0.63054	-0.23297	-0.044906	-0.42023	-0.77492	-0.86205	0.084802	-0.17012	-0.73629	0.022323	0.75922	-0.13072	0.082893	-0.10525	-0.28642	-0.97118	-0.11202	0.075196	1.1384	0.36938	-0.07117	-1.2496	-1.0241	-0.30441	-0.34052	0.3266	-0.40556	0.15554	-0.31069	0.46202	0.64386	-0.18032	0.60505	-0.72926	-0.52554	-0.94517	-0.079866
0.71899	0.39794	2.2132	-0.49063	0.85938	0.20615	0.026751	1.8394	-0.76877	0.459	-1.3487	-0.54343	-1.5879	0.76034	0.99928	0.072368	0.063624	0.42435	0.13406	0.46856	0.18251	-0.18925	-0.26696	0.041895	-0.35768	-0.64976	-0.35304	-0.40858	0.28842	-0.33261	-0.51046	-0.21428	1.0144	0.21915	-0.45478	-0.23162	-0.76297	-1.0903	-0.1434	-0.051226	-1.9241	0.23171	-0.80881	-0.23591	-0.60418	0.23402	0.20183	0.50924	0.6899	-0.76712
0.73219	-0.45145	1.975	-1.1946	0.66422	-0.45399	0.2292	1.5271	-0.70174	0.69374	-0.9287	-0.17142	-0.58174	1.87	0.49016	0.67015	0.36885	-1.484	-0.37522	0.9255	0.75565	-0.1439	0.73021	1.1397	-0.11089	-1.1864	-0.81563	-0.95356	0.19803	0.18055	-0.72429	-0.1575	0.98371	0.58147	-0.42159	1.0924	-0.94557	0.13417	-0.18615	0.46184	-0.54069	-0.53744	0.4844	-1.4344	-0.23687	-0.28924	0.55449	1.116	0.76957	-0.13988
0.1024	-0.94572	2.1325	-1.6512	0.51762	0.71926	-0.3444	1.3795	-0.28118	2.3369	-1.1571	-1.6666	-0.58487	0.68641	1.3539	0.88921	1.2841	0.65919	0.5144	1.5315	0.35087	-0.78953	0.47841	-0.40608	-0.43655	-0.68835	-0.49764	0.70563	0.16242	-0.58081	0.81857	1.4434	-0.17439	0.12506	1.2904	-0.057817	0.066876	-0.4597	-0.25069	-0.18944	0.43603	0.062829	0.91966	-0.90128	1.0539	-0.8075	-0.069209	-0.20507	0.75113	0.11272
-5.1902	0.64079	0.74326	-0.73487	-1.2327	1.1331	0.19777	-0.21397	-1.6178	0.59582	-0.44396	0.36858	0.17106	0.26244	-0.026217	0.023589	-0.62008	-0.12984	0.15075	-0.0068006	-0.53669	-0.20098	-0.51042	-0.57979	-0.31923	-0.059007	-0.022945	0.5964	-0.007726	-0.41892	0.27337	-0.42415	0.063583	0.28992	0.33095	0.40969	-0.62019	0.19413	-0.062922	-0.015617	0.59817	-0.53728	0.43915	-0.24876	-0.31358	0.54916	-0.20854	-0.33404	-0.64632	0.23302
2.2008	-1.1052	0.042245	-0.26553	-2.0578	0.09276	1.2213	0.044098	0.2483	-0.077727	-0.55463	-0.4947	2.0629	1.5327	-1.5109	-0.3682	0.13581	1.4092	-0.98084	0.11421	0.059264	1.9144	0.81909	-0.5222	1.0285	0.11188	0.56267	-0.014169	-0.10457	0.63683	-0.10243	0.95255	0.04023	0.78872	-0.89648	0.29388	0.21436	0.28494	-0.39628	-1.3001	0.79225	0.92652	-0.41069	0.5393	-0.47497	-0.27885	0.32048	0.65755	-0.82179	-0.81761
2.4795	-0.66461	-0.75706	0.49855	-2.5841	0.3907	0.17234	0.74013	-0.56773	-2.4846	-0.85396	-0.40295	1.9064	1.3505	-1.9865	-0.83537	1.2054	0.011852	-1.0951	0.95864	-0.32937	0.42872	-0.63701	-1.2925	-0.69082	0.026349	1.0141	0.15467	-0.49866	0.52312	-1.0621	-1.2547	0.51061	-0.95642	0.77013	-0.31835	0.015454	-0.1293	0.76956	-0.42699	0.14627	1.1217	-0.67779	1.0666	0.0059402	-1.2351	-0.1331	0.056397	-0.37982	-0.70595
2.4597	1.0095	1.3196	0.49423	-1.4952	0.072624	0.0011561	1.1506	-0.64408	-0.29488	0.26724	1.33	1.5729	0.87376	-2.2028	-2.02	0.74795	0.72337	-0.88094	0.28594	0.72824	0.86701	-0.5572	-0.93814	0.38058	1.3931	0.39715	-0.15223	-0.36035	0.24648	-0.368	-0.68276	-0.060982	0.77666	0.23686	-0.4251	0.836	0.58298	-0.31301	-0.94861	0.18593	-0.65926	-0.18935	-0.095527	-0.070719	0.59042	0.8679	-0.26785	-0.63452	1.1585
-4.1006	0.67073	-0.053093	-0.37103	-2.2614	0.63989	0.3865	0.41552	-1.1727	0.36634	-0.3041	-0.32792	0.22958	-0.18484	-0.035497	0.082207	-0.52047	-0.28677	0.04077	0.24035	0.0063148	-0.23113	0.0082855	0.30117	0.12043	-0.15266	0.59905	0.46331	0.18144	-0.13704	0.037599	-0.19523	0.11336	0.27551	0.026551	-0.16858	-0.085867	0.19596	0.081805	-0.18483	-0.16925	0.31124	-0.040282	0.17319	-0.34739	-0.075321	0.082604	0.014641	-0.28603	-0.015686
-2.6975	-0.28924	1.5817	1.1294	-0.50524	1.6302	-0.77195	0.26757	0.80383	-0.69393	0.6293	-0.78962	-0.20405	-0.37444	1.1774	-0.23163	1.1442	-0.20419	0.16053	-0.73209	0.027329	0.42809	0.80725	-0.8308	0.069971	0.049832	-0.074606	-0.21339	0.35736	-0.552	-0.45222	0.20504	0.19656	-0.02167	0.4157	-0.09095	0.38769	0.068557	0.20309	-0.22921	0.0086919	-0.27917	0.10226	0.13705	-0.024189	-0.51699	-0.10752	0.3293	-0.018384	-0.74171
-5.7239	-0.0033892	1.1301	1.4278	-0.94939	1.9806	-0.14523	-0.39184	-1.2117	0.025434	1.164	-1.6716	-0.15045	-0.14985	-0.46785	0.61613	0.93426	0.68577	-0.21332	0.58277	-1.1893	0.072695	-0.089412	-0.9812	0.46392	-0.23154	-0.46862	0.53901	-0.093241	-0.37939	0.17072	-0.32288	-0.7516	0.43035	-0.18452	-0.097677	0.13363	-1.0499	-0.36542	-0.23026	0.16713	-0.72251	-0.072639	-0.025402	0.70037	0.069701	-0.46263	0.21319	0.084894	0.21419
5.6985	0.3732	-0.40115	8.9098	1.9304	4.8815	-1.3142	-1.3986	3.6922	-0.74911	-0.46228	-0.42481	-2.745	-0.29255	-0.10105	0.71819	0.076436	0.48408	-0.76731	-2.8571	1.9079	0.05183	3.3263	0.43507	0.52327	0.81473	-1.5167	2.0335	0.58626	-1.183	0.87862	-0.22137	-0.46216	-1.3857	1.5648	1.108	0.92414	0.48867	1.041	-0.72171	-0.44648	0.20244	-0.41309	0.44048	0.13981	0.067173	0.17887	0.58599	-0.18099	-0.40784
-2.751	0.48144	-0.1394	1.3514	-1.4788	1.6982	0.16801	0.2281	-2.1344	-0.25334	-0.34564	0.57638	0.79567	-0.64295	0.49658	1.2572	-0.052296	0.66596	0.063013	-1.1497	0.42963	-0.85835	1.0164	0.54823	0.52879	0.45308	0.77151	0.90938	0.66417	-0.33519	0.17146	-0.29266	0.23744	-0.34279	0.78548	-0.19519	-0.29017	0.6613	-0.59293	-0.59341	0.14862	-0.22786	1.0568	0.031412	-0.53794	0.068276	0.2045	-0.88132	-0.3727	-0.0020293
4.0092	-5.6602	0.18322	-2.1322	0.1687	0.27598	2.9198	-0.17259	2.0048	2.3763	1.5382	0.59693	1.0742	0.57879	1.1978	-0.12155	-1.9866	-0.96228	-1.2819	-1.0735	-1.4232	-1.0344	-1.5097	0.30156	0.116	1.2754	0.19516	1.1174	-0.092143	-0.032503	0.51662	-1.371	0.32049	-1.0049	-0.36904	-0.046043	0.1829	-0.73509	-0.25683	0.47879	0.90762	-0.15397	-0.10183	0.68857	0.53856	0.28613	0.12181	-1.573	-0.43505	-0.54163
3.8594	-5.482	-0.38916	-1.4678	-0.37609	-0.21537	2.7062	0.13451	1.6932	3.7694	1.6722	0.81979	1.382	1.7507	2.0001	-1.0777	-2.1887	-1.6409	-1.016	0.26539	-0.63178	-1.7645	0.6257	1.2675	0.74334	0.40118	-0.52541	0.88496	-0.15316	0.94688	0.42724	-1.2295	-0.57211	0.24485	-0.11474	1.0993	-0.31814	0.1476	-0.35079	-0.05136	-0.69305	0.19349	-0.34431	0.19135	0.12131	1.2881	0.73829	0.16668	-1.0197	-0.059375
0.014893	0.33381	2.1677	-1.4623	0.46992	0.17587	0.49766	0.309	-0.42945	1.3053	0.72388	-0.04277	-0.33709	0.56385	0.44926	0.11737	0.088844	-2.4198	0.9798	1.0637	0.22829	0.070759	0.27094	1.4001	2.2999	0.96723	0.85021	-0.70851	-0.63743	0.5028	0.72009	0.37658	0.058228	0.044359	-0.54232	0.52883	-0.50106	0.2958	-1.0729	0.33575	-0.81677	-0.47588	-0.14738	1.2502	0.63603	0.63352	0.80328	-0.10857	0.37132	-0.27272
-5.2675	0.92602	1.0764	-0.37379	-1.7142	0.63361	0.36364	-0.56937	-0.7047	-0.036086	-0.31231	0.112	-0.12488	0.27903	0.83234	-0.14411	-0.71856	-0.35377	-0.11201	-0.18305	-0.42085	-0.20398	0.096738	0.074471	0.036121	0.32075	-0.25858	-0.043257	-0.47039	0.17581	-0.01037	-0.05902	0.2341	0.26637	-0.15835	0.038326	-0.13423	0.23311	-0.041903	-0.20367	4.16e-006	0.041789	-0.15945	0.50691	0.11877	-0.19805	-0.1967	-0.13651	-0.44415	-0.082661
2.8703	-4.636	-0.39597	-2.7524	-1.2441	0.64473	0.33984	0.10427	0.65618	0.037815	-2.2428	-0.56109	-0.038823	-0.23813	0.38931	1.0481	0.99944	-1.8334	0.54986	0.25693	-0.62472	1.9118	1.4378	-0.9719	1.0091	-0.17023	0.47098	-0.13676	-1.7869	-0.90922	1.4916	2.9939	0.19149	-1.5166	-0.46069	0.92939	0.029098	-0.89777	-1.7453	0.4341	-0.20034	0.31774	0.38438	0.16104	0.28373	-0.026994	-0.88799	-1.0806	1.054	0.12976
1.664	-2.8037	0.13504	-1.8893	-1.3041	1.1886	-1.1151	1.1573	0.41053	0.18039	-0.76647	-0.28745	-0.41176	-0.42608	1.2278	1.1865	0.51849	0.97355	0.36409	0.8153	-0.32782	-0.008994	-0.3978	0.71417	0.19028	-0.14529	-0.51057	-0.56766	0.79495	-0.016295	0.27628	0.98148	-0.66616	-2.0727	0.56824	0.10594	-0.65899	0.24773	0.62252	0.00086351	-0.64208	0.071809	0.89227	-0.53332	0.13673	0.43359	-0.47494	0.39957	0.14256	0.1066
1.9275	-1.6435	0.90104	-1.4648	-0.17208	1.4426	-0.69711	-0.34804	0.98225	0.48692	1.0353	0.38245	-1.8312	-0.7673	-0.072454	0.39483	0.20817	0.91519	-0.74032	0.29218	-0.15445	-1.2411	0.029583	0.047007	0.9174	-0.26937	-0.47081	0.52796	-0.18952	-0.016107	-0.82113	1.3517	-0.87199	-0.99577	0.43605	-1.1512	0.25284	1.2851	0.20256	-0.50489	-0.6554	-0.49205	-0.45198	-0.74066	0.27925	1.6869	0.25991	0.71638	-0.79835	-0.46005
-4.5259	-1.2663	-0.50291	-1.2674	-2.0783	1.4914	-0.31944	-0.064085	-1.1144	0.0278	-0.29249	0.12802	-0.048913	-0.33851	-0.29315	-0.12918	-0.52	-0.20587	-0.12396	-0.30334	-0.25383	-0.48414	0.10037	-0.11652	0.58054	0.082542	-0.069191	0.088038	-0.57413	-0.24196	0.079854	-0.11272	-0.13347	-0.1265	-0.60817	-0.23727	0.012321	0.30648	-0.052322	-0.23011	0.28438	-0.12738	-0.21522	0.29921	-0.43464	0.17641	0.21304	-0.4829	-0.57439	-0.024422
0.3082	1.1468	0.5219	-0.052007	-2.3263	0.66265	-0.09201	0.28278	0.68665	0.58421	-1.1103	-0.40707	-0.067238	-0.27302	1.1212	1.0813	0.6025	0.74607	0.12697	0.007285	-0.067128	-1.397	0.71945	-0.76473	1.2039	-0.71327	-0.092696	-0.2987	0.99969	1.1277	0.31482	0.40584	-0.20821	-0.32214	0.54862	-0.18849	0.6833	0.24866	1.0006	0.6445	-0.95382	0.15199	-0.10952	-0.54331	-0.29194	-0.2126	-0.5894	0.090163	0.18177	0.82866
0.97988	0.27932	-0.76631	-0.17679	-2.6022	0.7237	-0.20625	0.90728	0.13553	-0.81248	-0.7913	-1.201	-0.2766	0.12873	0.3212	-0.04965	0.37701	-0.34074	0.50842	0.71757	0.13638	-0.33962	0.9236	-0.75458	0.64276	0.16571	-0.2841	0.38282	0.28437	-0.63952	-0.56956	-0.20383	-0.34158	-1.0478	-1.0596	-0.78269	0.015027	-0.46121	0.28558	0.205	0.29402	-0.57204	-0.48669	0.060689	0.79716	0.4338	-0.087978	-0.70272	-0.16771	0.16823
0.13054	0.80056	0.74266	-0.57464	-2.0178	0.95279	-0.92805	0.67426	0.46411	0.77895	-0.40439	1.0368	-0.48287	-0.12126	-0.49785	-0.30847	-0.28115	0.75366	0.064195	-0.70035	1.2856	-0.3308	-0.23571	-1.0759	-0.42048	0.12675	0.14951	0.76212	0.53809	-0.45011	-0.11686	-0.53383	-0.28653	-0.51882	-0.52408	0.8746	0.0027201	-0.030722	-0.19616	1.5681	0.11191	-0.89335	1.324	-0.55357	-0.22529	-0.62548	-0.2489	0.038814	0.19904	0.038243
-6.1458	0.14398	0.096117	-0.16692	-2.301	1.0503	-0.16048	-0.085877	-0.92809	-0.49326	-0.70444	0.035717	-0.54655	0.064491	0.28302	0.089923	-0.48686	-0.21304	0.10479	-0.32934	0.16854	-0.03823	0.18917	0.66835	0.26882	1.1214	0.462	0.38269	-0.16931	0.43839	0.18808	-0.13451	0.29619	0.17887	-0.0019021	-0.059791	0.43414	0.36165	0.12596	-0.020684	0.22064	0.63635	0.40209	0.007959	-0.11235	0.03287	0.027495	-0.062632	0.21819	0.050962
-9.4907	0.42207	-1.4332	0.18056	1.9381	-1.3839	-0.45268	-0.43294	0.3188	0.24684	0.51624	0.067011	0.20387	-0.72881	0.15535	0.041709	0.30259	-0.13465	-0.15013	0.92561	-0.78392	0.28209	-0.35369	0.12055	-0.17134	0.55712	0.44092	0.06073	-0.17138	0.28532	-0.26195	-0.055839	-0.64033	-0.01325	0.3347	-0.039272	0.16692	-0.62025	0.26904	-0.28849	0.071372	-0.075449	-0.16996	0.22801	0.1218	-0.0055765	-0.10368	-0.18553	-0.036239	-0.15586
-9.6763	0.35091	-1.3625	0.26326	1.8779	-1.3498	-0.58003	-0.28658	0.41629	0.28772	0.37693	-0.45297	-0.14719	-0.42232	-0.11294	0.54826	0.36563	0.3773	0.12157	0.28159	-0.47022	0.32307	0.057539	0.0083715	0.015796	0.57498	0.063039	0.5287	-0.15234	0.17135	-0.12266	0.011391	-0.52337	-0.019718	0.19523	-0.1171	0.28589	-0.44268	0.10488	-0.16364	-0.069117	0.059281	0.0023248	0.087466	0.17649	0.035943	0.040422	0.01919	-0.11289	-0.033156
-9.5735	0.18372	-1.2239	0.48222	1.5383	-1.6445	-0.48243	-0.038112	0.93237	-0.22746	0.29194	-0.13265	-0.24664	-0.0094998	-0.11441	0.63961	0.36904	0.50464	0.062158	-0.66203	0.19403	0.19326	0.74963	0.38524	0.14031	0.89024	-0.033298	0.71554	0.066302	0.10143	0.011584	0.0039134	-0.05342	-0.23773	0.19928	-0.14331	0.50491	-0.21399	0.25696	0.15178	-0.20669	0.40077	0.24315	-0.1812	0.23021	-0.026799	0.14852	-0.051192	0.11261	0.084697
-9.7509	0.28881	-0.68549	0.18419	0.57371	-0.87589	-0.40885	-0.11447	0.2987	-0.32364	-0.0043104	0.29303	0.041274	-0.21372	0.0085421	0.15031	0.15374	0.0013455	-0.11302	-0.090007	0.1109	0.064179	0.44103	0.58044	0.24121	0.28005	0.073717	0.15566	0.26017	0.019445	-0.098823	-0.1067	0.12619	-0.092491	0.17689	0.022061	0.075932	0.17467	0.064691	0.013538	0.19284	0.13752	0.12143	-0.034611	-0.029232	-0.13373	0.049961	0.072126	0.14029	0.079816
3.0746	0.5526	2.7327	0.48054	-0.12456	-0.24632	2.7326	-0.91629	0.23474	0.20423	-1.2041	-0.8605	0.59495	-0.46965	-0.46205	2.4069	0.34707	-0.15467	0.57247	0.38139	0.091699	0.2614	0.044676	-0.11266	0.8937	-0.32001	0.26057	-1.1334	0.85168	0.13763	0.14515	-0.40295	-0.97815	-0.30417	0.034462	-1.1952	0.67508	-0.27882	1.2949	0.25209	-0.39186	0.94782	0.036908	-0.020746	0.030975	-0.39107	-0.3684	-0.21081	-1.018	0.33579
4.5002	0.51599	1.4438	0.40749	-0.9679	-0.024683	1.2959	-0.9743	1.1589	1.669	-0.024971	-0.18252	0.59423	0.49804	-1.0604	1.2435	-0.43313	0.82189	0.62223	-1.0566	0.39001	-0.22615	-0.91221	1.0491	1.4221	-2.039	1.7192	-0.0017742	0.35437	0.36815	-0.32785	0.73744	0.090582	-0.18108	0.72003	-0.059425	0.61164	-1.4061	0.40843	-0.32428	0.17214	0.38145	0.54204	0.30166	-0.49919	-0.61197	0.038091	0.39237	0.1845	-0.84609
14.86	2.3894	-4.5886	2.4241	-0.38769	1.8369	0.24085	2.0928	1.1785	-2.6462	2.0951	0.95737	0.14017	-1.2832	-0.51702	2.725	-1.0594	2.8968	0.104	2.1765	2.0498	1.6496	-3.4419	0.10157	-1.1081	-2.7626	0.80582	0.72702	-3.4446	0.89893	-1.0483	0.16016	-1.6088	0.49302	0.0017058	0.9364	0.17913	2.7965	-0.50955	0.52421	0.32848	1.2493	-1.6168	-0.59191	1.368	-0.14341	1.177	-0.46925	0.79796	1.4745
3.9483	-1.7584	1.5592	-0.25457	-0.055111	0.43291	0.34632	-2.338	0.27817	-2.3744	-1.0899	0.45513	0.93221	-1.6749	-0.11012	-0.39368	1.671	-0.74765	0.42741	-2.5332	-1.0248	-0.57237	-0.17645	0.27273	0.25855	-0.72911	-0.40479	0.43139	0.66071	-0.70403	-1.1434	-0.57467	1.5589	-0.45727	0.46112	-0.17698	-0.47831	0.58428	0.58815	1.3874	0.21369	-0.24404	0.34507	0.82889	0.72975	-1.0377	-1.2015	-1.3035	0.4686	-1.0177
1.0121	-1.8396	0.88558	-2.8952	-0.39588	0.56937	0.42733	-1.6797	0.19783	-2.965	-0.93399	0.30268	1.0884	0.699	-0.68041	-0.85678	-0.13798	0.30239	-0.017904	-1.0381	-0.61569	0.47426	2.0307	-1.6491	-0.1308	-0.44754	0.57009	0.053119	0.3561	-1.193	-0.26061	0.35259	-1.1511	1.1394	-0.6028	0.79683	-1.2692	0.34013	-0.62981	0.6599	-0.13843	0.9649	-0.35369	-0.62593	0.10751	0.13945	-0.88976	0.37669	1.4086	-0.97863
2.8108	-1.2333	-0.096849	-3.1355	-0.41668	0.70971	0.35095	-2.8681	1.142	-2.8883	0.48895	-0.50045	0.46018	0.52274	0.25579	-0.66306	-0.87847	1.099	-0.89664	-1.4405	-0.19411	0.12724	1.9948	-0.30306	-0.61293	-1.4998	0.097258	-0.48733	-0.4212	-0.079131	0.30245	0.63114	0.029632	-0.44485	-0.76945	0.50561	-0.50946	-0.99464	-0.12134	-0.063777	0.5077	-0.41962	-0.37582	0.78435	0.10717	1.1164	-0.054164	0.10236	0.43673	-0.064691
-5.7072	-0.21387	0.89045	-0.85345	-1.3918	0.85966	-0.58685	-0.56956	-1.5132	0.54979	-0.30949	0.10631	-0.34983	0.024126	0.24842	-0.050079	-0.65084	-0.15722	-0.31637	-0.22309	-0.073246	0.1843	-0.37171	0.72026	0.15382	0.45914	0.025517	0.32057	0.17915	0.059936	0.18401	-0.27676	0.32076	0.13563	-0.045893	-0.29114	-0.15158	0.6173	-0.1208	0.32188	0.29555	-0.13365	0.055784	0.16001	0.010296	0.17297	0.10224	-0.12202	-0.2149	0.20131
10.033	-5.1063	-3.1899	-1.4901	-0.87388	-0.52569	-1.5727	-0.40287	0.68619	-2.2042	0.8928	-2.8428	0.12521	0.071307	-0.53649	0.1227	2.1711	0.34534	0.15297	-0.49386	-1.1825	-1.7738	-0.99394	1.7438	0.64477	-0.22571	-0.91026	-1.0686	0.98184	-1.9803	-0.57862	-3.3945	-0.006252	-0.19771	-0.26764	-1.1448	-0.67786	-0.44316	0.63345	1.4391	0.15298	0.15264	-1.8735	-0.30821	0.034817	-0.22098	2.3326	0.19511	0.74378	-0.35786
7.5012	-2.8835	0.19392	-0.51791	0.66459	-1.2512	1.1021	-6.1033	-1.5614	-2.0048	-0.10433	-0.81194	0.40033	1.053	0.0087761	-0.46245	1.6698	0.16508	0.84472	-2.0437	0.29897	0.16258	-0.17155	-0.1317	0.93647	-0.52087	-0.12813	0.16267	-0.54646	-0.8956	-0.85511	-3.4834	0.83461	-0.081678	0.98076	-0.3074	0.51575	-0.96523	2.4077	-0.96563	0.55026	-0.49205	0.36888	-0.71951	0.27143	1.0079	0.19935	0.65201	-0.21096	0.44329
6.0005	-5.8998	-2.3575	-1.4152	-0.28117	0.22248	-0.64332	-1.7482	-0.098875	-2.8604	-0.19546	-0.94837	0.069792	0.34696	-0.62801	-0.31334	1.3831	-0.98773	1.196	0.68694	0.078929	-0.026782	0.61714	-0.30013	1.5102	-0.16825	0.33906	-0.51527	-2.2613	-0.50366	-0.18309	-0.70448	0.55791	-1.498	-0.38548	-0.34962	-1.1072	1.0622	0.1995	-0.58164	0.25077	0.53626	0.44952	0.72046	0.029888	-1.2387	-1.449	0.9309	-0.26505	-0.21216
-4.0576	0.64909	0.06266	0.88619	-1.5412	0.37233	-1.029	-0.83811	-1.2713	-0.47452	0.084538	0.094015	-0.058808	0.070155	0.17289	0.33107	-0.73513	-0.048465	-0.29734	-0.33229	0.64296	0.25141	-0.21342	0.51466	-0.35641	0.058924	0.47718	0.11391	0.0017403	0.2136	0.046412	0.23817	0.42325	0.31551	0.10004	-0.3279	0.00046025	0.042384	0.019131	0.1103	0.18468	0.362	0.25997	0.033778	-0.26976	-0.1904	0.087946	0.35811	-0.093449	-0.095911
-1.3432	-0.26355	2.7333	-1.5811	0.71637	0.56326	-1.3268	0.90138	0.32409	-0.055087	1.1377	-0.78238	-1.6292	0.24504	0.4961	0.73194	-1.0603	0.50515	-0.098904	0.034947	-2.1994	0.18315	0.53447	0.60346	-0.16723	-0.85056	0.89383	0.17561	0.75738	0.114	-0.66207	-0.74894	0.00061425	1.0223	0.21542	-0.14996	-0.44638	-0.56532	0.2641	0.52212	-0.56157	0.11376	0.29877	-0.23294	0.12915	-0.61709	0.30105	0.70794	-0.50537	-0.3164
-0.17566	-0.18714	3.5458	1.1234	1.0975	-0.17541	-1.2126	0.57765	0.0069284	-0.30746	0.86325	-0.12893	-1.5867	0.80783	0.83798	-0.50385	-1.2881	1.1986	0.29507	0.47721	-2.1807	0.76409	0.43755	-0.19452	0.62708	-0.61162	-0.11025	0.57429	0.24518	0.023664	0.3877	0.082723	0.022869	0.50695	0.6208	0.44478	-0.13033	-1.0114	-0.12338	0.91274	-0.0063558	0.31083	0.68906	0.60395	0.91333	-0.43404	0.23726	-0.17053	-0.78345	0.35402
0.13573	-1.2844	1.824	0.62434	0.34878	0.41252	-0.72677	0.022909	0.69592	-1.007	0.82442	-0.20641	-0.8649	-0.039093	0.46005	-0.43002	-2.0327	1.4163	-0.84887	-0.14929	-1.5938	0.85873	0.41734	-0.11448	0.63787	-0.39508	-0.38304	-0.050005	0.35494	-0.79201	1.2786	-0.038994	-0.44628	-0.010802	-0.54386	-0.12294	0.11523	-0.56109	0.25643	0.58906	0.099962	0.31841	-0.0030214	0.06885	0.58064	-0.70573	-0.44038	0.22338	-0.51699	-0.69958
-6.0614	-0.53923	0.52989	-0.1127	-1.4552	0.86706	-0.57656	-0.28702	-1.287	-0.21881	-0.23417	-0.28315	0.025705	0.2673	0.49523	-0.17572	-0.59567	-0.35293	0.050303	0.18924	-0.28432	-0.020088	-0.53493	0.28237	-0.25039	-0.084482	-0.18792	-0.15306	-0.062704	-0.27579	0.16476	-0.0075777	-0.11134	0.38234	-0.27155	0.1353	-0.35122	0.27042	-0.2135	0.014982	-0.041424	-0.13451	-0.14329	0.23215	-0.037248	-0.13205	-0.15775	0.034722	-0.06686	-0.16914
2.7568	-0.2971	1.1406	0.76804	-0.23663	-0.93471	1.9872	2.3155	-1.6501	0.11321	-0.047223	0.064558	-0.38829	-1.8273	-0.24607	-0.0316	-1.0726	0.79769	0.96491	-0.77337	1.7087	-0.40387	0.44654	-0.19793	0.99109	-0.29181	0.19969	0.2989	0.057025	0.16693	0.38642	0.52972	0.3048	0.57362	0.25242	8.6603e-009	0.66948	0.75151	0.92969	0.35464	-1.0507	0.86009	-0.31902	-0.30017	0.24831	1.247	-0.22826	-0.022706	1.1157	-0.31252
5.5366	1.2294	1.9253	1.3847	-0.1833	-0.53683	1.5043	0.8615	0.19408	0.58063	0.307	1.7079	-0.45784	-1.5996	-1.8262	-0.34209	0.47087	-0.66305	1.7246	-0.27318	1.0505	-1.3435	-0.3644	0.64722	-0.77839	-0.24655	0.1277	-0.77144	0.094055	-2.2251	-1.0778	0.57203	1.5163	1.0753	-0.20052	1.0831	-0.99011	0.039109	-0.44585	1.0908	-0.19029	0.81016	-0.26287	0.30282	0.21397	0.40568	-0.97175	-0.73444	0.16715	0.10015
5.1867	-0.24498	1.0243	1.0844	-0.64369	-0.67057	1.3407	2.5925	-0.85575	-0.29598	-0.10695	1.2334	0.83817	-0.42196	-1.6251	-1.3612	-0.82279	-0.5792	1.278	0.82785	1.8775	-0.65183	-0.3549	-0.68757	0.30041	-1.2271	0.63799	0.39364	1.5283	-0.65394	0.37159	0.25244	-0.78483	0.54237	-0.257	-1.3024	3.1328	0.16759	0.76833	0.59414	0.088232	-0.28689	-0.36834	-0.66037	-0.21808	-0.34245	-0.10261	-1.4143	-0.39728	-0.36731
2.4488	0.024262	-0.54992	2.1465	-1.713	-0.99338	1.2688	0.42505	-1.1815	-0.17861	0.72411	-0.40062	-0.30197	-0.78749	0.38939	-0.49633	-0.53794	-1.0454	-0.48324	-0.59252	0.032348	0.51517	0.037933	-1.4407	-0.28457	0.68042	1.2661	0.21211	0.040104	1.0801	0.35512	1.1461	0.20824	-0.40175	1.4871	0.36221	0.12314	1.2009	0.054903	0.39281	-0.064988	-0.8867	-0.61407	0.077864	-0.59866	0.53816	-0.16552	0.35098	-0.21497	0.9021
-9.5404	0.071309	-1.4469	0.19414	2.52	-0.74887	-0.1121	0.10003	0.45787	0.58664	-0.72368	0.16477	0.59025	0.55258	-0.49275	-0.66906	0.087276	0.10085	-0.068768	0.0016013	0.066532	-0.23756	-0.81114	-1.1723	-0.29803	-1.2415	-0.11125	-0.62821	-0.044181	-0.069152	0.3712	0.069401	0.19372	0.22423	-0.30076	0.003353	-0.38816	0.2281	-0.19224	0.18987	-0.13204	-0.27318	-0.26674	-0.13159	-0.071351	0.16401	0.013251	0.1159	0.002261	-0.070073
-9.4601	0.17399	-1.4655	0.25054	2.2513	-1.1008	-0.23486	0.068006	0.69258	0.51531	-0.38287	-0.05355	0.27673	0.53918	-0.21855	-0.47636	0.13361	0.12296	-0.031668	-0.053921	-0.047955	-0.16811	-0.57612	-0.87538	-0.32508	-0.73972	-0.15809	-0.24265	-0.18392	-0.044209	0.41044	0.22778	0.045448	0.25998	-0.32208	-0.039919	-0.24981	-0.0047374	-0.17603	0.19415	-0.31092	-0.16117	-0.11622	-0.017236	0.072882	0.13284	-0.010247	0.12754	-0.083582	-0.16775
-9.532	0.19765	-1.4558	-0.021931	1.9255	-1.5151	-0.38657	0.20444	0.6303	0.34202	-0.30627	-0.15846	0.074244	0.40377	-0.22152	-0.31795	0.02202	0.11823	0.20654	0.084724	-0.03324	-0.061609	-0.48707	-0.75168	-0.34672	-0.65085	-0.097373	-0.19371	-0.36467	-0.082423	0.16944	0.21048	-0.1333	0.17875	-0.33259	-0.13811	-0.23639	-0.17665	-0.22351	0.11429	-0.21905	-0.12979	-0.16184	-0.015799	0.078186	0.20602	0.042434	0.022078	0.046862	-0.13001
-9.6865	0.37965	-0.93769	0.053065	1.1318	-0.60328	-0.24876	-0.1143	0.080668	0.27755	-0.22567	-0.034922	0.0859	0.19591	0.10351	-0.58088	-0.13456	-0.26388	-0.083011	0.40923	-0.52102	-0.087303	-0.80097	-0.56795	-0.36329	-0.54388	0.013135	-0.39543	-0.25979	-0.10862	0.082925	0.11392	-0.15498	0.3377	-0.25102	-0.1419	-0.23628	-0.20424	-0.17824	0.01992	0.027568	-0.182	-0.22984	0.036757	-0.094227	-0.078449	-0.013098	0.15556	0.096275	-0.24096
5.9571	-2.1544	0.59221	-4.5117	1.3199	0.86359	2.4826	-2.6963	1.362	-0.84807	1.4316	0.76113	-1.6515	-1.9643	0.92232	-1.7397	0.067816	1.0443	-0.65664	-0.47467	3.2732	-1.4091	2.3413	-0.46469	-0.052493	-0.21898	0.29388	-0.22807	0.30251	-0.84125	-0.63212	-0.86719	0.42757	0.75983	-0.58421	-0.01181	-0.12426	0.68738	-1.1852	1.3051	1.4735	-0.073784	0.46179	1.8992	-1.254	-0.027889	-0.19671	0.27279	0.45348	0.27472
3.3469	-3.0062	1.31	-3.0111	0.17485	0.85278	1.7667	-1.1216	-0.35507	-0.8283	-0.65485	0.65295	-0.34447	-1.0495	-0.57947	-0.85083	1.2834	0.73207	-0.95991	-0.12745	2.5546	-0.93153	-0.23625	-0.15686	2.4654	-0.44665	-1.1753	-1.5069	-1.5137	-0.89176	-0.87611	0.84397	1.1415	-0.27706	0.63257	-1.3553	0.06988	-0.86789	0.9341	-0.22324	-0.0015096	-0.47409	-0.079055	0.0093175	-1.1874	0.1969	-0.22387	-0.49014	-1.1622	0.088114
11.7	10.399	-3.8065	-5.105	0.83685	1.1364	0.31896	-2.6299	-0.83312	-0.10508	5.5448	-0.63175	1.7398	0.33272	0.28363	2.5934	0.70654	1.5542	-0.54639	1.3767	0.58262	-1.4681	0.088874	-0.057226	-0.40971	-1.2456	-2.2804	-2.1108	-1.7919	0.30776	1.216	1.6444	1.1159	0.66559	2.3357	-0.94711	-0.158	-0.84849	0.47936	0.16903	0.39927	-1.8586	0.60286	-0.68613	-0.21283	-0.63957	0.51691	-1.2657	0.23494	-0.38947
1.2193	8.8953	-3.4555	-4.0085	-1.8493	1.1333	-0.10536	-1.0847	-1.7354	0.17035	1.5057	0.61623	1.0439	0.23394	0.35425	1.4244	-0.36997	0.23198	-0.37374	-0.15572	0.23516	0.45075	-0.27395	-0.71697	0.28155	-1.2551	0.31185	-0.036735	0.13721	0.27485	0.2806	0.38015	1.0983	0.89756	-0.20946	0.42995	-0.15978	0.90782	-0.63271	-0.24872	0.36438	0.18092	0.8335	-0.75192	-0.40206	-0.43736	0.34846	-0.277	0.4999	0.12352
7.5243	-2.0139	1.8962	-3.326	-0.18492	0.67262	-0.7401	0.57626	2.3692	2.72	-1.4309	1.1839	-2.437	-0.10721	-0.095466	1.453	2.4849	2.2703	0.73913	-0.42887	-0.11598	0.41011	-0.84195	0.44996	1.8908	0.061821	-0.8115	-1.5892	1.6284	-0.10319	2.6875	1.2102	-0.66095	-1.1795	-0.63977	-0.37816	-1.1533	-1.6785	-0.061562	0.051006	-0.7312	0.89308	1.6898	0.82481	-0.31417	0.63487	0.37812	-1.3385	-0.6856	-0.48661
5.7978	0.67119	1.5863	-2.1688	-0.060033	0.68261	-0.35975	-0.61509	3.0735	0.89531	-0.87351	-0.39751	-1.6282	-1.3513	0.98027	1.165	0.87839	-0.53702	-0.52282	-0.035551	1.9369	-1.2273	0.20993	1.0685	-0.86814	-0.8735	0.99966	0.9766	2.2559	-0.053421	1.0452	-1.9005	-1.467	1.7338	-0.86403	-0.712	-2.1931	-0.57858	0.34206	0.48288	-0.8929	-0.069467	-0.29633	-1.2502	-1.8252	-0.94571	0.40089	0.3731	0.15526	0.23202
12.064	3.0047	-1.0076	0.47829	0.35292	-1.1446	-0.24657	-1.771	3.2648	4.0951	0.4992	-1.4252	-0.056995	0.24025	0.29789	1.7076	-2.2413	-1.4604	-0.36711	-0.052252	-1.2557	2.6907	0.18504	-1.9501	1.9519	-1.1967	-1.8224	0.51763	2.2879	-0.27331	3.2868	-2.3281	1.8873	0.45446	0.67574	0.52685	2.0822	-0.56098	-2.127	1.6476	-1.0249	-0.016559	-0.82204	-0.25821	-1.0374	-0.43153	-0.41659	-0.51433	0.21246	-1.111
3.5129	3.6499	-3.4343	0.81119	-1.6472	-0.042674	0.18615	-0.9481	-0.11698	-0.13788	0.84243	0.55895	-0.53062	-0.297	1.3202	-0.514	-0.50417	-0.33774	-0.015299	0.31013	0.081417	0.29306	-0.64966	0.13821	-0.18091	-1.4618	-0.86334	-0.00039172	0.5212	-0.59704	0.90144	-0.0065907	0.84682	-0.24179	0.84988	-0.52517	0.029264	-0.023724	-1.2593	-0.48893	-1.0839	0.14729	0.20583	-0.088752	-0.19208	-0.9349	-0.18564	0.40428	0.11018	-0.18364
0.2666	0.2017	1.4436	-1.1922	-0.52903	0.69074	-0.099639	1.0663	-0.32382	0.55013	0.016079	-0.94145	-0.26878	-0.046636	1.185	0.58894	0.85739	1.0392	-1.3444	0.4248	0.19976	0.25205	1.5428	0.12176	0.69732	-0.55661	-0.12201	-0.94611	-0.2947	0.52458	-0.37293	0.016788	0.1685	-0.054375	-0.58126	0.1727	-0.20214	-0.46044	-0.10605	-0.58117	0.52272	0.71043	0.37237	0.55775	0.14885	-0.34288	0.18491	0.39656	-0.74815	0.24606
0.22474	1.0903	1.3397	-0.65551	-0.65916	0.6884	-0.36378	0.74511	-0.79237	-1.0036	-0.2964	1.041	-0.50202	0.88761	-0.63195	-0.19235	0.7131	0.83898	-0.10034	-0.75729	-0.72421	0.63817	0.044496	0.44248	0.87777	-0.23096	-0.87455	-0.73722	0.14255	0.70115	-0.92657	-0.34127	0.15903	0.11188	-0.87063	0.53105	-0.64575	-0.013979	-0.27322	0.0095826	1.3187	-0.26755	0.052267	1.1354	0.62424	-0.15979	1.3038	0.20327	-0.57426	-1.0563
0.088893	-0.38646	1.2731	0.031735	-0.3885	0.83574	-0.19722	1.3231	-0.88975	-0.54924	-0.726	-0.11358	0.2611	0.37123	2.1973	1.7819	0.42192	0.7342	0.7469	0.58512	-0.24222	2.1294	0.62574	0.14183	0.53827	-0.6718	-0.075861	-0.97658	-0.26359	0.14615	-1.1414	0.29815	-0.64689	0.14345	0.51911	-0.07621	0.12019	0.74432	0.35699	1.129	0.66482	-0.94857	0.70254	0.69996	-0.31949	-0.44753	-0.2891	-0.24308	0.13449	0.98751
0.77614	0.81284	2.6196	-1.6166	-0.62199	0.87291	0.1486	-0.15245	1.4384	-1.2359	-1.7551	0.99558	0.016528	-0.19457	-0.81985	0.016664	-0.85738	0.079757	-1.3928	-0.68441	-0.92144	-1.5587	1.1706	-1.534	0.52044	-0.90628	-0.17325	-0.52193	-0.63326	0.67199	-0.27224	0.6917	-0.49615	-0.76008	1.0375	0.21059	-0.70952	0.9099	0.92965	0.2946	-1.288	0.64057	0.49068	-0.082095	0.53593	0.26243	-0.99483	0.0758	1.5143	-0.92404
0.89794	-0.69655	2.0126	-1.1538	-0.62004	1.4269	-0.48669	0.65463	2.8639	-1.3062	-0.55316	0.38217	-0.46403	-1.1833	0.71376	-0.50885	-1.3062	-0.34471	-0.36974	0.081846	-0.22591	-0.018471	0.093705	-0.72221	-0.051618	-1.086	1.008	0.22031	0.55293	0.44383	0.84494	0.25661	0.1726	-0.40065	-1.1265	0.10255	0.53206	-0.23247	-0.54964	-0.0082104	-0.022447	0.87062	0.67865	-0.36927	-0.1121	0.95784	0.80236	0.70773	0.65451	-0.25144
0.44951	0.22972	2.9907	-1.575	-0.39521	1.0999	-0.14924	0.016499	2.5153	0.29977	-0.01072	0.91117	-0.024821	-1.1983	0.89183	-0.42134	-0.75122	0.66988	-0.12102	-0.95872	-0.56356	0.81176	-0.37616	0.16491	-0.57916	-0.85417	-0.15936	-0.12916	1.692	0.17266	0.9705	0.2719	0.50534	0.52808	-0.49006	-1.3696	0.57935	0.46307	-0.013892	-0.32306	-0.19922	0.12449	0.33112	-0.19668	-0.38395	0.90077	0.46531	0.89611	0.13498	0.34362
-5.3707	-0.062459	0.10641	0.0068419	-1.9937	1.0615	-0.60742	-0.11272	-0.53853	-0.15819	-0.35636	0.25399	-0.52084	0.28249	0.5356	-0.5385	-0.42268	-0.41407	-0.0023325	0.025211	-0.21782	0.028977	-0.082626	0.31921	0.048168	-0.012129	-0.32597	0.13794	-0.18113	-0.51967	0.085766	-0.32788	0.028718	-0.078883	0.6151	-0.083245	0.23047	0.092103	-0.32546	-0.28273	0.20407	-0.16028	-0.0050897	-0.10599	0.057967	-0.11119	-0.016494	-0.074716	0.066758	-0.068412
-9.5705	0.12228	-1.1018	0.11672	1.5815	-1.644	-0.6043	-0.060839	0.8502	-0.2741	-0.02029	0.15436	0.51269	0.034405	-0.29602	-0.18633	0.62826	0.5536	-0.30389	-0.049333	-0.033356	0.12197	0.050015	-0.056877	0.14547	-0.21107	0.11306	0.2117	0.15376	0.24404	-0.014638	-0.15537	0.22367	0.056765	0.050724	-0.28104	-0.045916	-0.1756	-0.11783	0.26578	-0.14532	0.25499	0.14184	-0.091296	0.063383	0.12469	0.011304	0.048964	0.041749	0.20087
-9.5876	0.19566	-1.2177	0.20029	1.5129	-1.8589	-0.55372	-0.066788	1.0476	-0.078448	-0.056703	-0.3669	-0.20565	0.36088	-0.19456	0.11544	0.31733	0.53045	0.093122	-0.46752	-0.11771	0.038871	0.15439	-0.020071	-0.11522	0.29101	-0.13725	0.42644	-0.16656	0.21855	-0.0052701	0.15939	-0.058171	0.14469	-0.15636	-0.31439	0.25312	-0.22293	-0.087645	0.34482	-0.39452	0.35886	0.16936	-0.14477	0.14641	0.11308	0.079124	0.03674	0.021556	0.012075
-9.5913	0.20444	-1.1593	0.11598	1.5314	-2.0914	-0.35587	0.078087	0.86114	-0.027743	-0.14035	0.21506	0.024509	0.16032	-0.0014234	0.088065	0.022166	0.074562	0.22448	-0.52314	0.28114	-0.008442	0.13326	0.099978	-0.04116	0.24219	-0.062719	0.043829	-0.146	-0.0046783	0.10424	0.11281	-0.17991	-0.24187	-0.14823	0.014737	0.23327	0.07845	0.089021	0.080402	-0.23212	0.17327	0.019089	-0.10818	0.065969	0.11626	0.12542	0.091949	-0.037193	-0.098659
-9.6689	0.30807	-0.69043	0.16593	0.65348	-1.0775	-0.47356	-0.18575	0.26728	-0.19909	-0.002839	0.2548	0.039625	-0.15486	0.060659	-0.091832	0.059745	-0.08449	-0.13466	0.028687	-0.053427	0.058595	0.062363	0.25248	0.08824	-0.033672	0.062716	0.034591	0.081776	-0.085739	-0.07421	-0.049458	0.03151	0.0091785	0.10802	-0.0054291	0.016933	0.069849	-0.0035604	-0.037672	0.24182	0.044791	0.031418	0.0010891	-0.024244	-0.094376	0.00092917	0.081319	0.11477	-0.01642
7.6521	-2.2916	2.4649	-1.5685	1.5021	-1.1534	0.74754	-0.14178	-2.0304	2.3119	0.25943	1.5917	-1.3279	1.8739	-1.2911	0.56571	3.3303	0.36557	0.56783	-1.4716	-0.73201	1.6207	-1.4493	1.5958	2.6391	-0.97143	-2.7626	0.75615	0.85017	1.3006	0.85267	-0.18705	-0.95642	1.5753	0.19545	0.86398	1.6442	-0.1995	-1.2744	0.24096	-0.47591	-0.2228	-1.1526	1.4354	0.4818	-0.1276	-0.43706	-0.082123	-0.99705	-0.46675
5.063	0.13607	2.151	-1.9309	0.41899	0.40933	0.26371	-0.053841	-0.019551	0.035973	-1.4362	2.8995	-0.55995	-0.27054	-3.3821	1.6227	-0.84029	-0.32952	1.2569	-0.60811	-2.1172	-0.21647	-0.89688	0.75059	0.21274	-0.0443	-1.9849	0.61567	0.80985	-0.22923	-0.33803	0.55707	-1.0056	0.94097	0.35525	0.52449	-1.2166	0.87114	0.084356	-1.2096	-0.57122	0.1147	-0.032966	2.9472	-0.17391	-0.30387	-0.33904	-0.098299	0.83163	0.45698
6.4815	-3.4424	0.042435	-1.7541	0.34273	0.77359	0.53326	-0.63428	1.2768	0.8717	1.0633	-0.24514	-0.20654	-0.60126	-2.6925	0.96013	-2.3779	-0.60236	1.6017	-0.3996	-1.8708	1.5749	-1.0947	1.0349	1.0785	-1.771	1.0927	0.0065935	-1.2389	0.39406	-0.71715	0.70579	1.09	-1.2145	0.97087	0.076323	0.15601	-0.57542	0.0044192	-1.2718	0.55567	0.32608	1.2813	-1.0172	-0.26815	0.52857	-0.94629	0.65126	-0.39123	1.6499
12.678	4.3706	-0.32603	-5.4495	2.9435	0.42602	1.3937	0.38566	-0.32281	1.0382	-1.78	0.2528	-0.10515	-1.1095	-2.1441	-2.9425	-0.43729	1.9092	-0.54616	0.69593	-0.75221	-1.6208	0.55606	0.39052	0.71462	0.05266	2.2786	1.4928	-0.6358	-1.0217	2.9345	-1.9859	0.45185	0.87907	-1.8155	0.53222	-1.5177	-0.5652	1.6741	0.049635	0.26861	0.62477	0.44668	-0.36821	0.43187	0.69407	1.199	-1.5393	0.30594	-0.83791
12.787	3.856	-0.10816	-5.031	3.1333	0.071123	1.2711	-0.51559	-0.47644	1.2263	-2.0572	-0.20307	0.96325	0.32924	-1.9847	-2.9375	-0.61865	0.66533	1.5946	0.8322	-1.5241	-0.20326	-1.1276	-0.63575	1.07	0.20564	1.1556	1.3609	-0.006344	0.34171	1.5341	-1.0728	1.0186	-0.57968	0.06804	0.83392	0.91619	0.050324	0.82704	-0.88167	-0.17678	1.8521	0.11978	-0.54775	0.8558	-1.2683	0.78705	0.25635	-1.0854	-0.25533
4.6324	-1.2175	0.68024	0.10465	-1.0175	0.32123	1.1788	0.81841	1.5222	0.24929	0.40679	-0.50294	-0.56133	-0.19794	-0.53357	-0.68579	-0.27803	2.7553	-0.08447	0.20723	1.9094	0.012963	-1.4645	0.11573	1.0472	0.94061	0.65914	-0.49746	-0.61769	-2.0798	0.84503	0.0332	0.56634	0.95957	2.1718	1.0518	0.40285	-1.1121	-0.228	-0.91269	-0.36172	1.1292	-0.9744	-0.70402	0.03732	-0.38518	-0.89899	-1.0991	-0.56751	0.56886
-4.9988	0.70285	-0.099677	-0.16723	-2.4194	0.49636	0.91789	0.21019	-1.5358	-0.32152	-0.73718	0.46597	-0.16518	-0.32432	0.34312	0.4653	-0.72046	-0.045241	0.28321	-0.24546	-0.31257	-0.074889	-0.15302	0.01094	0.41634	0.22967	0.18332	0.61853	-0.34566	0.10572	0.12611	-0.45132	0.47568	0.6309	0.50392	-0.34354	0.1411	0.20373	-0.56515	-0.56191	0.27706	0.18	0.93913	-0.21093	-0.092832	0.032046	0.1109	0.025383	0.016934	0.016649
3.8429	0.53101	1.9751	2.2581	-0.087605	-0.17252	0.21696	0.2702	0.34907	-0.95593	0.84174	0.21348	1.852	1.3059	-0.57018	0.21514	-1.2161	0.39496	-0.05531	0.30453	0.016494	1.3313	0.35137	0.35494	0.41666	0.3213	-0.97492	-0.80629	1.3844	-1.0657	0.87092	-0.6448	-0.26846	0.85794	0.89384	-0.10195	0.2622	-0.62635	0.32361	-0.71086	0.5336	0.26004	-1.0729	0.27508	-1.1517	0.54547	-0.97629	0.50463	0.38139	0.91533
2.7224	1.2403	2.1779	0.081135	-0.030784	0.14343	-0.35944	1.094	-0.32117	0.0066841	0.13981	-0.2696	1.4532	0.52976	0.35898	1.4719	-0.14997	-0.11063	1.001	0.30908	0.12439	0.75642	-0.060857	-0.46122	0.54301	0.04688	-1.2518	1.2115	0.20988	0.41846	0.81984	0.17774	0.91138	-0.42734	-0.033606	-0.23375	-0.11681	-0.524	0.39933	0.014557	0.51921	0.23695	-0.15358	0.075995	-0.7321	-1.4587	0.1472	-0.49823	0.1802	0.0015432
0.18194	1.3031	1.3749	2.6149	-0.3766	0.88736	-0.45479	-0.86702	-0.15179	0.57229	0.90119	-0.39392	-0.89761	0.20716	0.57879	-0.14398	-0.27031	0.22163	-0.16433	-0.38471	0.38013	1.0432	1.336	-0.40056	0.87779	-0.35527	-0.52269	1.3407	-0.21293	-0.26708	0.73296	-0.020377	-0.17005	-0.18671	-0.332	0.32783	0.29541	-0.74193	0.18473	-1.0998	0.0094273	-0.39676	-0.37247	0.31866	-0.1629	0.29116	0.9511	0.041025	0.95956	0.13932
-6.3796	0.08671	0.23607	0.74461	-1.185	1.8653	0.049999	0.10397	-1.6164	-0.20326	0.14233	-0.10953	0.055399	-0.28318	-0.071713	0.43627	-0.050148	-0.22448	0.054965	0.11413	-0.0085671	-0.27984	0.093731	-0.18935	0.39697	-0.8646	-0.06222	0.073277	0.17853	-0.40972	0.22134	-0.24671	-0.033487	0.12268	-0.027779	-0.19519	-0.40602	0.47861	-0.53875	-0.13135	0.42784	-0.33507	0.14543	0.074093	0.12435	-0.19477	-0.074312	0.040625	0.091255	-0.0025544
0.75478	-0.58949	2.1228	-2.9209	0.46934	0.92033	-0.45782	-0.35217	0.74136	-0.53954	-1.2916	0.26168	-0.69886	-0.2669	-0.40229	1.1864	-1.3034	1.196	0.71999	-1.2227	-1.5135	0.60895	0.81981	1.2623	0.80022	-0.23288	1.2303	-0.3966	-0.12306	0.26669	0.7078	0.473	0.75426	0.072012	-0.78398	0.50423	-0.2493	-0.4052	-0.5169	0.025996	-0.55527	-0.077509	-0.079723	0.38299	-0.14948	0.55994	0.8371	0.030833	0.53424	-1.2649
1.4288	-1.0359	1.2713	-3.0812	0.50311	0.88731	0.20772	-2.1902	0.041967	0.26282	-0.7529	-0.017676	-0.80431	0.41334	-0.13933	0.74185	-0.78349	0.87564	1.3828	-0.98037	-1.3365	1.1953	0.033452	1.7347	0.032977	-0.99969	0.02705	-0.63262	0.99703	1.119	-0.17324	0.41689	1.2317	-0.81839	-0.43931	0.40744	0.74353	0.2445	0.26615	-0.53933	-0.15168	0.24904	0.0071339	0.18212	0.45935	0.10443	0.18111	-0.24978	0.21323	-0.15868
0.8272	-0.83814	0.84376	-3.6518	0.22698	1.0304	0.22826	-2.0465	0.38171	-0.46535	-0.28672	-0.44067	-0.023436	0.95289	0.71393	0.63252	-0.83353	0.60008	1.2894	-0.16422	-0.093986	0.80232	1.0633	0.53141	0.76573	-0.43625	1.3836	-0.078968	0.79942	-0.66568	0.14285	0.29546	1.0524	0.2389	-0.24035	1.6829	-0.5077	-0.18097	-1.2791	0.22414	-0.31768	0.27859	-0.45879	-0.96666	-0.033417	-0.060013	-0.11191	0.31746	0.71656	0.43583
-5.6057	1.2578	0.32166	-1.1772	-1.5521	0.86228	-0.7809	-0.2716	-0.89302	0.18166	0.38043	0.55358	-0.016989	0.3769	0.79747	-0.02718	-0.6065	-0.57595	0.0049908	-0.74244	-0.10239	-0.31028	-0.33979	0.044207	-0.25828	0.14021	0.050648	0.031172	-0.30818	-0.24481	0.14165	0.11092	-0.047608	0.10827	0.10073	0.049142	-0.031977	0.026516	-0.14043	0.21462	0.24825	-0.19165	-0.016599	-0.048032	0.069355	-0.25938	-0.060577	-0.20576	0.1393	-0.10329
-9.6893	0.39711	-1.6294	0.11618	2.4777	-1.1738	-0.40525	-0.27324	-0.071797	0.84232	-0.22686	-0.82219	-0.32794	-0.311	-0.31503	0.017813	-0.36279	0.095204	0.62659	0.72884	-0.21677	0.21579	-0.64378	-0.55631	-0.44502	-0.37338	-0.048598	-0.33944	-0.48283	-0.1864	0.092785	0.31247	-0.58556	0.030659	-0.24037	0.12597	-0.11161	-0.11294	-0.029261	-0.091184	-0.11478	-0.34152	-0.38938	0.10988	-0.10091	0.15975	0.12749	0.036364	-0.075355	-0.10542
-9.5917	0.38372	-1.4224	0.23318	2.1552	-1.5957	-0.33053	-0.19098	0.23385	0.43957	-0.43177	-0.16192	-0.31379	-0.25807	-0.040993	0.17704	-0.44648	-0.098242	0.63597	0.19512	0.3571	0.15414	-0.041098	0.18408	-0.17874	-0.080334	0.062776	-0.43158	-0.29258	-0.14196	0.027965	0.10174	-0.43568	-0.33478	-0.061395	0.28157	-0.041868	0.11648	0.23524	-0.20036	0.010901	-0.16622	-0.2129	0.20753	0.00071257	-0.011872	0.11931	-0.092191	-0.0056479	-0.075581
-9.6084	0.14858	-1.5637	0.17638	2.1874	-1.0852	-0.34487	0.12272	0.35858	0.1875	-0.65433	0.057899	0.089462	0.13281	-0.45527	-0.015888	-0.035328	0.13188	0.33085	-0.20501	0.49446	-0.045307	-0.019685	-0.29523	-0.19021	-0.56105	-0.14136	-0.3841	-0.1003	-0.097769	0.27542	0.14577	0.037953	-0.26946	-0.172	0.21929	-0.17402	0.38028	0.04715	0.049557	0.067255	-0.076757	-0.069623	-0.0094889	-0.10342	0.031352	0.024428	-0.02794	0.13937	0.064604
-9.7888	0.3721	-0.76625	0.25198	1.139	-0.66631	-0.45487	-0.3063	0.00027085	0.098352	-0.10048	-0.040959	0.16226	-0.18159	-0.14295	-0.28981	0.1116	-0.016215	-0.18232	0.40287	-0.21287	0.058097	-0.40483	-0.33667	-0.026411	-0.64116	-0.028492	-0.16313	0.087251	-0.22632	0.090007	0.030788	0.007384	0.14375	0.00055413	0.057241	-0.26329	0.08736	-0.15849	-0.081336	0.27388	-0.22985	-0.11527	0.10035	-0.01753	-0.053743	-0.050192	0.13794	0.043278	-0.044234
6.4054	-1.5855	-0.66775	0.74422	-1.7442	-1.3747	-0.85374	1.3104	-1.7452	2.1465	0.39666	2.8876	-1.4497	1.1188	-1.7902	-1.3687	0.59719	1.3389	-0.20737	-0.26623	-0.99472	0.60575	1.5141	1.6872	-1.6478	-0.71096	-1.5647	-1.053	0.23918	-0.69552	-0.89505	-0.63736	-0.61078	0.88607	-0.38744	0.37096	1.5657	-0.53294	0.46703	0.4419	1.2637	0.18404	1.2083	-0.22039	-1.0896	1.6487	-1.5667	-0.79622	-0.32634	-0.42241
5.1583	-0.049102	0.76616	0.40453	-0.60865	-1.4934	-0.65227	1.3803	-1.3226	-0.0097393	-0.016775	-1.1156	1.4201	1.5608	-0.17899	1.1566	0.29968	0.62165	-1.1022	-0.91287	0.33298	-0.72397	-1.3324	1.9158	-1.8913	-0.57353	0.92706	0.25831	-0.35497	-0.33589	-0.58521	-0.67043	0.7441	0.39207	-0.45791	1.449	2.8823	0.086189	0.35071	-0.27347	-0.48956	-0.481	0.46362	0.14856	-0.37305	0.21049	-1.5628	-0.024537	2.5903	0.0015021
4.555	0.27765	0.10871	2.1079	-0.83433	-0.94154	-0.81808	1.1702	-0.26386	-1.2465	1.0578	-1.9815	0.52284	0.38028	-0.39876	0.78972	0.27403	0.36686	-2.6345	-0.98427	0.15341	-1.2721	-1.592	1.2577	-0.52461	0.2573	0.20531	-0.13748	-0.63962	0.27333	1.0856	0.60876	0.72679	1.1353	0.5515	0.56763	1.7327	-0.073013	0.62758	-0.50479	-1.1899	-0.34819	-1.2566	-0.077416	-0.34466	-0.17296	-0.32863	0.27602	0.55057	-1.1232
-2.0601	3.0051	-0.44715	1.7189	-1.5409	0.27239	-0.093822	-0.87095	-1.4458	0.21463	0.40736	0.090266	-0.14	-0.40267	0.84215	0.063662	-0.25248	-0.39736	-0.08582	0.25403	0.48473	-0.45915	-0.58149	-0.5434	0.28771	-0.65286	0.32066	0.3417	0.3752	0.13215	-0.019007	0.69147	0.58618	0.015137	-0.27246	-0.19708	-0.22005	0.34675	-0.034755	0.58871	0.25707	-0.19316	-0.48493	0.042905	-0.07574	0.26403	0.48954	0.36425	0.22898	0.29237
2.8499	-2.4074	1.2391	-0.37032	-0.45906	-0.052363	0.60165	2.1109	-0.22724	0.93233	2.1516	-0.24233	0.70012	-0.33805	-0.022853	-1.0326	0.90247	0.29203	-0.81211	0.55228	-0.60949	-1.7992	-0.46165	-0.56527	-0.38429	0.44391	-2.1357	0.057694	-0.44442	-1.0729	-0.60272	0.2895	0.72402	-0.98409	-0.17193	1.7579	-0.4007	1.3742	0.58505	1.7923	0.071239	0.67846	2.5219	-0.47371	0.42493	-0.72293	-0.24867	0.93709	-0.63161	-0.28497
5.607	-2.3281	3.0479	3.3539	1.0596	-0.25814	0.98426	2.9707	-1.7165	-0.16604	0.54788	0.15696	3.3885	-0.014586	0.69848	-0.59599	0.7594	2.3778	-2.2336	0.62461	1.2194	-1.1881	0.33139	-0.18739	2.8333	0.31452	1.1184	-1.4739	0.051161	-1.1027	1.3675	0.181	-1.0549	2.1245	-0.53645	-0.019628	0.26498	0.6492	-0.69348	-0.21564	-0.58482	-0.047626	-0.28329	-0.15079	0.088236	1.3495	-0.59964	0.31212	0.32042	-0.28982
7.0626	-3.6529	-0.12159	4.0453	0.83627	0.85752	0.17069	3.1976	-1.0135	-0.95454	0.62253	0.49179	2.2398	-0.37311	0.90858	-0.7404	2.0542	-1.1912	-1.0127	-0.33122	-0.45141	-1.2068	1.058	0.53248	2.5815	-1.4614	1.1464	-0.12071	0.52129	-1.4849	0.076107	0.96267	-1.0763	0.94394	-0.15711	-0.36907	-0.34128	0.5174	-1.6997	0.57195	-0.3035	-0.14624	0.36717	1.2484	-0.98915	0.69974	-0.047714	1.5608	0.48616	-0.34466
-5.4555	-0.35348	0.18938	-0.50332	-2.2354	0.50257	0.44153	-0.12263	-1.2389	0.77164	-0.037169	0.85139	0.097196	0.21155	1.2588	-0.19191	-1.033	-0.69971	-0.05162	-1.1763	-0.047721	-0.40185	-0.16251	-0.51928	-0.33829	0.67361	0.20882	0.36666	-0.57002	0.089254	0.095268	-0.55133	-0.19234	0.13593	0.33994	0.14222	0.18305	-0.33228	-0.051193	-0.22691	-0.17247	0.58163	0.15113	-0.065839	-0.18448	0.22737	-0.12971	-0.57402	-0.34808	-0.58385
10.34	-6.1579	-0.53776	-1.7504	1.5214	0.62623	-0.097641	0.62274	0.33617	-2.1152	1.2309	-0.94913	1.2838	1.2811	-3.5781	0.7377	-0.62591	-2.4367	0.40852	3.3145	-1.1822	0.40749	1.3629	1.4383	0.65716	-1.7425	-0.81821	-0.042547	0.045258	-0.85043	0.5734	0.55048	-2.14	-0.77371	0.71038	-1.6234	3.6462	0.87094	1.1075	0.16467	0.089395	-1.646	-0.74805	-0.95843	-1.1272	2.2711	0.038622	-1.6323	1.0065	-0.10723
6.8645	-1.9371	1.2952	-0.51601	0.10278	-0.8545	-0.50408	-0.027133	-1.1674	-0.22701	-1.8276	-0.54052	2.5818	0.28649	0.45601	1.7304	-0.93125	0.70501	-1.9476	1.3296	-0.84225	-0.50597	1.811	-0.76051	0.94195	-2.1063	-0.84282	-1.7352	0.6019	2.5673	-0.59409	-0.40628	0.12642	-0.32152	0.96935	-2.1784	1.1594	0.016339	-0.20962	0.69642	1.0092	0.1702	-1.2591	1.3563	1.3699	-0.79941	-0.25248	0.33695	0.0092295	-0.82633
6.8915	-1.1388	1.7723	-0.037575	0.69545	-1.2845	0.010256	-1.6128	-1.5017	-0.10074	0.22361	0.218	0.52663	1.7627	-0.068186	-0.44151	0.6527	-0.035121	-1.7239	0.54149	-1.7211	0.20733	1.1287	-1.4654	0.372	0.26307	1.659	-0.5186	-0.021377	0.1492	0.75807	-0.42856	1.4934	-1.3409	0.84848	-0.86124	0.94712	1.6176	0.67265	-0.31323	0.88286	-0.068935	-1.3968	-0.29224	0.2249	-0.50181	-1.3313	0.96444	0.015986	-0.039259
-4.2101	0.42377	0.013584	-0.15134	-1.8652	1.2334	-0.46025	0.0089178	-2.0054	-0.31613	-0.075537	0.29746	0.15538	-0.46215	0.12226	0.63128	-0.60554	0.13344	0.082323	0.023431	-0.023922	-0.32664	-0.49374	0.41374	0.071248	-0.39042	-0.0090957	0.73541	-0.12465	-0.033682	0.060602	-0.13297	0.17996	0.23342	0.034945	-0.44175	-0.62339	0.61338	-0.25043	0.31911	0.055109	-0.1213	0.036434	-0.01172	0.030004	0.61225	0.44342	0.23088	-0.12739	0.42033
9.8974	-0.40222	2.2704	-1.4083	2.0141	0.57059	-3.5874	1.79	0.36941	-1.023	1.5984	-1.5445	-0.026859	-0.34921	0.40243	0.2674	0.37555	-0.27758	1.7813	2.2074	-0.55889	-0.51304	2.8921	-0.7642	-3.0489	0.48371	0.58202	0.84322	1.5194	0.83683	-0.71773	-0.84131	0.79281	-0.50699	-0.55817	0.20495	-0.31289	0.38868	0.069271	-1.5451	-1.9076	-1.5107	-0.43773	1.6174	1.5389	0.16719	1.0169	-1.5026	-0.66945	0.54332
9.4146	1.7783	3.6411	-1.3458	3.1423	-0.25674	-1.6506	1.1931	-1.7399	-1.4377	0.9636	-0.74166	-0.41159	-1.0416	0.44258	2.8036	-2.389	1.7717	-1.3204	0.64911	-0.57101	-0.38952	2.2022	-0.42788	-1.0085	-1.121	0.65388	-1.0279	-0.73126	0.061926	-0.32484	0.13502	0.32651	0.1114	0.63382	0.39281	1.3267	-1.3636	0.77571	0.41448	-1.4993	-0.72201	0.55206	2.0285	0.90382	1.0888	1.0838	-0.49447	-2.1298	0.34877
9.2391	0.76308	2.5896	-0.19693	3.1313	-0.43218	-1.8752	2.4237	-2.1591	-2.5792	-0.3172	-0.997	0.3568	-2.5943	0.3128	0.70231	-1.1698	-1.4601	-0.55024	-0.064779	-0.98877	1.5885	0.76292	0.5963	1.5792	-0.38763	0.41024	0.64407	-3.0396	1.3041	-1.398	-0.67614	0.44214	0.30875	-2.0798	0.031811	0.47607	-2.19	-0.46577	0.16128	2.1804	-1.4274	0.15495	-0.36741	-0.41253	1.571	1.4637	1.4549	-0.61252	-0.47427
-0.96439	3.2611	0.44126	0.22941	-1.4752	0.25086	-1.4459	-1.1817	-1.3398	0.12797	0.62531	0.97003	-0.31731	0.11121	-0.20888	1.0714	-0.65989	-0.067914	-0.26619	0.21969	-0.48581	-1.182	0.087472	-0.43569	-0.89045	0.59494	-0.51561	-1.0248	-0.5821	-0.017362	0.18523	0.31727	0.5619	1.0432	0.29157	0.15749	-0.19364	0.83605	0.30386	0.53113	-0.70535	0.085349	0.19634	-0.1332	0.28264	0.72473	0.22606	-0.014339	-0.21836	0.68642
0.91986	-1.1413	1.6203	-1.7679	0.41253	-0.12704	-0.87958	-0.51895	-0.81292	0.1046	-0.29758	-1.1683	0.16075	0.36746	-0.37086	-1.3772	-0.76041	0.69645	0.63844	-0.79031	0.042069	0.93567	-0.024478	-1.1104	-0.30758	1.1617	-0.51813	0.88328	-0.4732	0.48521	0.37635	0.84601	-0.27074	0.66352	-1.5688	1.1768	0.25408	0.28627	-0.58926	0.38715	0.90339	0.56294	0.64365	0.15357	-0.36421	-1.9037	0.71753	-0.20756	-0.14207	-0.81828
0.65604	0.2352	1.4323	-1.2971	0.49772	0.3988	-1.5094	-0.75514	-0.01098	-0.80211	1.0236	-0.63095	-0.81417	1.0359	-0.54626	-0.25434	-1.1977	1.4003	0.08435	0.2546	-0.18443	-0.7618	0.48226	-1.538	-0.439	0.94709	0.13196	0.047593	0.73321	-1.2908	-0.5323	0.34043	0.0062158	1.051	0.26131	2.1438	0.42718	-0.69956	0.44426	0.33462	0.03385	-0.13129	1.3538	-0.32506	-0.3167	-0.75991	-0.19781	0.29094	-0.43236	0.30054
11.498	2.0826	-5.4653	3.313	-2.049	-1.2794	-2.6819	-2.2153	-0.29019	-0.17635	3.2005	-2.4363	-2.2852	0.15941	2.3404	1.4698	1.3823	1.6397	-1.2398	-2.0896	-0.75982	0.05141	-0.63942	-3.5194	1.2452	-0.49566	0.14923	0.066451	-0.62374	-0.85527	-0.017851	1.2814	0.0079482	1.2325	0.50841	-1.0242	-0.63115	-0.89598	-0.022535	-1.0648	-0.85709	0.79042	-1.3602	-0.94388	-0.97698	0.84876	-0.040234	-0.24482	-2.0239	-1.0901
2.7036	2.7009	-4.916	0.30377	-3.0628	-0.56801	-0.20068	-1.0825	-0.95407	-0.66966	0.69199	1.331	-1.2755	-1.0619	0.61264	0.87105	0.066264	-1.3583	0.52799	0.23442	-0.30344	-0.39659	-0.2745	-1.0902	0.011331	-0.86891	-0.26084	0.18126	0.94023	0.49426	0.43072	0.36635	1.1834	0.032974	-0.15971	-0.20725	0.22512	0.15379	-0.22643	0.14432	0.036236	0.96906	-0.65321	-0.27786	0.03621	0.34729	0.79183	0.17292	0.46785	0.039476
-0.50458	-1.2303	-1.1702	0.84515	0.99235	-0.33713	-0.31883	-1.1097	0.331	1.0768	-0.10278	0.51807	-0.15328	-0.20311	1.7915	0.57371	0.68684	-0.47508	-0.22244	-0.033096	0.25559	-0.079833	0.45638	-0.26958	0.31255	-0.67534	0.25312	1.0612	-1.347	0.20173	0.38786	-0.66554	0.083979	0.26607	1.1291	-0.95203	-1.152	0.062877	0.41261	0.6119	-0.44275	-0.19897	-0.60149	-0.090754	0.081101	0.32503	-0.60051	0.63418	-1.1535	-0.37642
0.75262	0.53795	-1.841	1.171	1.1705	-0.079315	-0.58728	-0.74664	0.86599	1.0716	0.68872	0.081463	-0.11042	1.2623	0.92324	-0.25344	0.0098283	-1.0992	-0.89261	0.75129	0.53992	-0.097474	-0.37376	-0.74402	0.25924	0.83987	-0.78619	-0.035875	-0.71864	-0.22121	-0.84585	0.58216	-0.36386	0.060805	1.4458	-0.10922	0.19969	-1.2462	-0.47441	0.032291	0.40648	0.20506	-0.17496	0.62521	0.23578	-0.54863	-0.27515	-0.12635	-0.14846	0.017483
11.547	-5.0616	9.5032	-4.8833	3.2487	0.30654	3.8212	3.236	-1.1665	3.4457	-1.1578	3.7966	0.98769	-0.5693	-0.71927	0.047883	1.6465	-1.044	-1.2347	-0.23883	1.2091	-2.4352	0.74931	-0.28839	1.1563	-1.8995	-0.81374	1.0091	-1.5169	-1.0394	0.87003	0.88614	0.19614	1.0159	-1.734	0.070204	-0.33861	1.1282	-0.16309	-0.46055	-0.62204	0.48311	0.56212	-0.24486	-0.65379	-1.2115	0.080923	-0.67919	-0.56405	0.014697
-1.081	0.042961	2.4716	-4.7214	3.1252	-0.016518	2.4994	0.29609	0.75239	-0.26801	1.4515	-1.4681	-1.2903	0.79858	-0.21624	-0.79004	0.63305	-0.35139	-0.7621	0.52497	-1.5688	0.0047791	-0.33746	-0.29172	-0.11095	-0.15209	0.49806	-0.10277	0.66553	-0.21208	0.37737	0.29713	-1.1559	0.83975	0.019607	-0.35922	0.20899	0.46956	0.090907	0.089358	0.30849	-0.35069	-0.86548	0.43067	0.78482	0.04492	1.0549	0.27695	-0.47829	0.84014
2.1304	0.68139	-2.4715	0.59191	-0.15597	0.19753	-0.8688	0.22489	-0.13229	0.64439	0.81839	0.56696	-1.1941	0.1877	-1.3679	-0.44982	1.5621	-0.02527	-1.7338	1.0471	0.4234	-0.9051	0.0037113	0.34571	1.3872	-0.7741	-0.46833	-0.49111	0.35857	-0.35081	-0.82013	0.47426	0.19198	-0.31839	0.97929	0.28411	0.5679	-1.9544	0.79767	-0.63027	-0.73714	0.21783	0.71888	-0.35942	1.1922	1.3509	-0.42878	0.21399	0.10055	-0.064738
0.77887	-0.67809	-1.0024	-0.60807	-0.44639	-0.35859	0.21286	-1.0159	-0.46206	0.0094516	1.9363	2.0169	-1.3238	-0.51658	-1.4792	1.1305	0.10569	0.35575	-0.11375	-0.18247	0.62897	0.5987	0.31755	-0.90196	0.28944	-0.19143	-0.23425	1.368	0.49038	0.54123	0.90297	0.24575	0.47808	-0.095533	0.12246	-0.34449	0.88863	-1.1696	-0.03738	0.026874	-1.1485	-0.1593	-0.63037	1.2954	0.35529	-0.45463	0.20984	0.22369	0.090994	-0.0057547
-0.61635	-1.2261	-1.6275	0.11882	-0.09205	-0.30236	0.31171	-1.1576	-0.724	0.38517	1.157	0.1929	-0.58901	-0.16265	-0.53586	0.58908	1.0497	0.043602	-0.48999	-0.81647	0.48363	0.29573	0.4687	-0.23806	1.1116	0.14011	-0.44753	-0.12688	-0.44745	0.15689	0.13387	-0.046169	0.0097937	-0.86662	0.080459	0.92269	0.5005	0.054284	-0.30196	0.58852	0.029174	0.17942	-1.4005	0.19865	0.18971	-1.6663	-0.072021	0.25998	-1.6389	0.83205
-5.3759	-0.14015	-0.58034	-0.7879	1.9772	0.063693	-0.64996	-0.64754	0.16002	0.69505	-0.067725	0.61765	0.22962	-0.27547	0.42685	0.14044	0.067289	-0.10198	0.32793	-0.80772	0.34666	-0.1946	-0.62352	-0.47662	0.47947	0.20394	0.17462	0.048397	0.0082116	-0.39099	-0.46143	0.15405	-0.17058	-0.0055459	-0.12848	-0.39382	0.1187	-0.31839	0.0064913	-0.036598	-0.058244	0.21972	0.067499	-0.079555	0.0951	-0.38227	0.20874	-0.26757	-0.025885	-0.20279
5.0173	-1.5692	1.6611	2.6501	3.1896	0.9584	-1.7709	-0.69607	-2.8869	2.2365	-1.2182	0.24702	1.5201	-2.8038	-0.23587	0.16804	-0.34001	-0.41029	1.4455	-0.39652	1.4664	0.60231	1.1776	-0.15567	-0.17137	0.64938	-0.41763	-1.0661	0.031449	-0.10729	-0.77034	0.50925	-0.57226	0.40154	1.506	0.50594	-0.015278	-0.38139	-0.62298	0.92042	-0.17974	-0.052995	-0.48919	-0.65835	-0.11245	-0.98485	-0.73865	-0.18431	0.074147	-0.20735
2.6076	-0.0091563	0.18608	1.4085	1.4611	-0.66875	-2.2269	1.3799	-1.3147	0.81702	0.70732	-0.6714	1.0056	-0.37096	-0.48232	-1.8234	0.34595	0.12588	-0.52899	-0.63709	0.25502	-0.58065	1.6324	0.55465	-1.0702	0.99013	0.082219	-0.98324	0.91566	1.7513	0.40114	-0.8078	-1.1923	0.45614	1.001	0.065909	-1.3186	-0.53048	0.42009	1.3414	-0.483	0.39805	-0.66183	-0.10948	-0.89902	-0.21463	-0.1805	0.41129	0.12043	0.51478
0.59957	-1.7932	0.24857	0.84078	0.5619	-0.64385	-1.5172	-0.2746	-1.029	1.2279	-0.88847	-0.47325	0.57863	-1.3095	-0.74903	-1.1653	-0.87697	0.91729	-0.41927	-1.0242	-0.21936	-0.75343	-0.24656	0.83119	-0.20883	-0.025276	-0.36646	-0.41719	1.7143	0.40627	-0.44096	0.70845	-0.16675	-0.7066	0.19967	-0.30845	-0.052922	-0.29024	-0.47394	-0.16018	-0.83588	0.82447	-0.089451	1.3928	0.23328	-0.93418	-0.25269	0.71822	-0.27189	0.42868
-5.923	-1.132	0.37739	-1.8112	0.62353	-0.61185	-0.77438	-0.29971	0.56444	1.3151	-0.060849	0.71416	0.177	0.22291	-0.088315	-0.020529	-0.080742	0.44175	0.24867	-0.065916	-0.40396	0.5405	0.61439	0.21114	0.1614	0.58249	0.27605	0.41992	0.031538	-0.082191	-0.54593	0.28728	-0.19676	0.12237	-0.00025315	-0.79677	-0.11448	0.34918	-0.099252	0.51328	0.077908	0.17315	0.21989	0.35472	-0.50588	-0.032957	-0.21929	-0.14501	-0.24485	0.057564
-0.26929	-0.21649	-0.5244	-0.3195	-1.1433	-1.1232	-0.36502	-2.4808	0.96452	0.24289	0.51945	-0.67494	-0.54098	-0.86258	-0.92424	-0.96937	-0.55419	0.33652	0.78761	-0.0095269	0.13229	0.051576	-0.84888	-0.27339	0.17677	0.90625	-0.26227	0.46872	1.0654	0.57335	-0.52928	-0.22706	-0.90351	-0.017365	0.84278	-0.26844	-0.58128	-0.29782	0.29961	0.3136	-0.2166	-0.17094	-0.11265	0.29123	0.87924	-0.018409	0.53469	-0.59463	-0.4307	0.25171
0.42447	-0.5203	0.56646	-2.0253	0.013478	-1.048	-0.6321	-1.5016	0.47504	-0.052396	0.12922	-0.23537	0.13696	0.45684	0.16056	0.26766	-0.3333	0.43703	-2.2835	0.16778	0.68858	0.71887	-1.4248	-0.41908	0.9913	1.2367	0.51262	0.33539	1.5417	0.82081	-0.40812	0.15096	-0.73006	-0.17061	0.027466	-0.22217	0.55744	0.50805	-0.29638	1.3847	-0.81701	0.64635	-0.006285	0.36607	-0.4392	-1.3442	1.031	-0.66888	0.14476	1.149
18.269	11.868	0.40449	2.9736	2.5707	-2.804	2.6486	-1.0573	-0.93502	3.3273	-0.41881	-3.7371	-4.0967	1.3751	-5.7109	-0.46068	-0.44686	-0.78254	3.2428	3.9764	1.5865	-0.8656	0.138	-1.6912	-0.30052	0.52694	0.81365	-1.0437	0.69151	0.65021	1.5558	1.8712	-1.5452	-1.5953	0.47899	1.1924	-1.1349	0.31197	-0.32036	-0.037618	-1.7262	0.947	-1.0071	0.0068381	2.1566	-0.44244	1.4493	1.2652	-2.2044	-2.0811
3.2313	6.7954	0.92841	-2.0827	3.0243	-1.1532	2.5608	0.4071	2.641	1.2307	0.53321	-1.8733	0.10817	-0.19783	-0.008783	-0.161	1.6431	-0.33538	0.5991	2.4416	0.65804	-1.8704	0.72255	-1.5173	-0.082184	-0.65238	-1.1261	2.697	-0.45557	-0.21243	0.84601	1.3299	1.1324	-0.88617	0.94407	-0.51813	-0.43128	-0.060866	1.2877	-1.5215	1.0748	-1.8298	0.84447	0.101	-0.52399	1.0209	0.43869	0.413	0.74789	0.85627
5.099	-1.6175	-0.54774	0.8875	-0.90709	1.5377	1.1828	-2.2843	1.5149	0.8935	-1.2701	-0.74993	-0.042296	-1.3504	-2.5583	0.87617	0.93541	0.19902	-0.39807	0.1754	-0.22716	-0.44231	-0.84723	-0.77814	-0.54839	0.41915	-0.23285	0.43278	-0.2228	-0.34274	0.035287	-1.1879	1.3344	-0.39931	1.0251	1.2846	-0.61098	-0.54784	0.63986	1.6101	0.54551	-0.039628	0.9374	-1.3849	0.61006	-0.18503	-1.0989	1.0626	-0.18087	-0.56583
[truncated: 458 more rows]
[truncated: 7 more columns]
