# Supplementary material for: Emotion recognition based on customized smart bracelet with built-in accelerometer
Source: PeerJ. 2016 Jul 26;4:e2258. doi: 10.7717/peerj.2258 (PMC4974923; doi:10.7717/peerj.2258)
Supplement: Supplemental Information 1 [file peerj-04-2258-s001.zip › rawdata/w=3/hand/happiness-neutral/result.csv]

1	2	3	4	5	6	7	8	9	10	11	12	13	14	15	16	17	18	19	20	21	22	23	24	25	26	27	28	29	30	31	32	33	34	35	36	37	38	39	40	41	42	43	44	45	46	47	48	49	50
1.2671	0.7917	-1.0758	0.43737	-1.7572	-0.55532	-0.026382	0.71679	1.2446	1.6797	1.1382	-1.9068	-2.5108	0.40112	0.48923	1.2767	1.1826	0.75914	-0.6311	-0.67589	-0.37649	-0.18163	0.79444	-0.74933	-0.13233	-0.80809	-0.84579	-1.3369	-0.20366	2.1971	-0.55166	0.068465	1.0571	0.47285	-1.404	-0.61036	0.18514	0.27851	-0.94826	-0.20163	-0.28043	0.027079	0.54075	0.71058	0.18599	-0.14612	-0.3605	-0.69088	-0.1637	0.033047
3.1508	-3.8285	-0.334	-3.0245	-0.95961	0.74878	-0.33884	-0.31175	1.6431	0.73668	1.1446	-1.2761	-2.9702	-0.76972	-0.2832	-1.8212	0.69095	1.1135	-0.21914	1.0278	0.26588	-0.88538	-0.13651	-0.71385	-1.3734	-1.1693	0.2147	-0.39361	0.019247	0.67793	-0.5756	0.43206	-0.60771	-0.2331	0.5106	0.28361	-0.70739	0.35667	-0.033561	-0.71574	-0.54244	-1.118	0.71858	0.048498	-1.3227	-0.75196	1.1049	-0.56176	-1.0335	-1.139
1.1141	1.0363	0.042429	-1.2136	-1.7924	-0.58826	1.2981	-0.31374	1.2619	0.34614	-1.7324	-0.14146	-0.5947	0.45048	0.36045	-1.3545	0.063859	0.10138	-0.12181	0.46232	-0.37641	0.62657	-0.55831	-0.36486	-0.28648	-0.47195	-0.82433	-1.1913	-1.5051	-0.99005	-0.75658	-0.66662	1.1085	-0.092484	-0.039639	0.17536	0.034726	-1.1827	-0.26796	0.47914	-0.011504	-0.339	0.83343	0.096266	-0.73022	-0.51131	0.18822	-1.5764	-0.46603	-0.6609
-4.2151	-1.4904	0.44847	-2.4195	-1.0452	0.34014	0.46997	0.50628	0.91622	-0.30908	0.5341	0.25186	0.40944	-0.77382	-0.22411	0.31491	-1.0634	0.0079807	-0.12666	0.30567	-0.10639	-0.95324	0.26011	0.38731	0.69458	-0.39844	-0.29539	-0.096808	-0.23175	0.60814	-0.021865	0.44638	0.75135	-0.14754	0.12624	0.84232	-0.25814	0.27034	-0.21758	-0.62638	-0.01908	0.40395	1.1229	-0.38611	-0.3721	-0.051607	0.20142	0.39006	-0.089025	0.48621
4.286	2.0115	0.74846	2.7783	-0.19087	1.6999	-0.44337	-0.12773	0.023723	-1.502	-0.1426	2.8372	1.3456	-0.41759	-0.94078	-1.3061	0.53491	2.6568	1.6414	2.1185	-1.5012	0.93201	-0.27056	-0.27444	-1.3256	0.84311	1.4827	-0.21221	0.21185	1.3167	2.2581	0.20037	-0.95638	-1.1851	-0.27887	-0.18443	-1.219	-0.049354	-1.374	-0.60593	0.71872	1.8	0.069304	-0.15452	1.0463	-0.69965	-0.43418	-1.8487	1.7474	-1.1161
5.7229	-3.6627	-0.94292	5.8388	-0.63157	-0.95994	0.19755	-0.22776	-0.28699	-0.19875	-1.1419	-0.036544	1.6673	-1.5345	0.17244	-1.0354	-0.033579	-0.80091	-0.86444	0.52093	-1.5457	1.4098	0.47224	1.1302	-1.0876	0.98291	0.39692	-2.0158	0.23608	0.58111	-0.50216	-0.48755	-1.7274	-0.38056	-1.4411	0.89944	1.0043	0.27659	-0.033552	0.51753	0.27567	-0.65332	0.33067	-0.19977	0.27896	-0.54339	-1.781	-0.77206	0.97956	0.47897
6.2889	-3.1954	-1.223	5.2432	-0.19669	-0.42008	0.31455	-0.44377	0.34648	-0.64964	-1.883	-1.5921	1.0917	-2.01	0.81206	-0.0335	-1.1714	-1.3448	-0.91586	0.82979	-2.0518	0.0053516	0.76359	-0.53514	-1.7697	0.6253	-0.42248	-3.0117	0.56821	-0.062604	-1.9243	0.7636	-1.7333	-0.81963	0.069332	-1.6617	-1.7273	0.81821	-1.1432	1.0985	1.3045	0.13482	-0.58667	-0.89724	-1.5472	-1.3712	-1.1129	-1.2609	0.75885	0.39505
-5.5811	0.68109	-0.24122	-0.566	-2.3444	-0.3221	-1.2372	0.68585	0.15145	0.38844	-0.27166	-0.13098	0.54822	0.13829	0.55727	0.13639	-0.28355	-0.41712	-0.16493	0.42617	0.4918	-0.20049	0.54131	0.48129	0.23673	0.021129	-0.21481	-0.089289	-0.047742	-0.08319	-0.087581	0.065759	-0.057421	0.26657	-0.14716	0.062101	-0.37094	0.33065	0.029841	0.13754	0.66179	0.3709	0.17926	-0.01743	-0.13641	0.38088	-0.075136	-0.17968	-0.21851	0.19008
6.8625	2.6461	-0.98775	-0.36544	2.0378	-1.9299	0.84688	-0.68731	4.1527	1.6744	2.2469	-0.12916	-1.3072	-0.71907	-0.87972	1.2822	-0.55084	-0.5324	0.13698	1.3154	0.95753	0.39145	-1.2094	0.54405	-0.3876	0.18208	-0.18173	0.58645	-2.0651	-1.1928	1.9028	-0.95525	-0.38475	1.2554	0.7785	-0.13516	-1.2407	-0.3791	0.14519	-1.0467	-0.74843	1.1201	-0.020161	-1.077	0.12531	-0.39187	-0.92829	-1.0267	0.58677	-0.22725
2.5264	0.59852	1.5243	1.6641	0.41129	-0.60183	-1.3947	-0.11606	0.061063	0.83141	1.9779	-0.64497	-1.8062	0.92331	0.6924	-0.36302	1.0058	-0.9877	-1.212	0.25144	-2.6076	1.6217	-0.43093	-0.82489	1.2088	0.30756	0.22046	-1.909	-0.65996	-0.76978	0.3314	-0.031484	-1.1368	-0.11767	-1.041	0.99825	-0.062799	-0.22048	0.41196	0.29486	-0.47575	-0.57535	-0.52382	-0.20105	0.18445	-1.7638	-0.48439	0.21993	1.0349	1.0905
2.804	3.7376	1.2654	-0.43063	1.086	-0.80696	-0.4931	0.13873	1.8142	0.072572	0.62832	-1.0949	0.84876	0.97598	1.6277	-0.69963	-0.96513	-1.4868	-1.1994	-0.30236	-0.44457	0.57992	-0.018986	-1.2993	0.5768	0.71673	0.82146	-1.8741	-0.26388	-0.78338	-0.5387	-0.39487	-1.2695	0.17094	0.73823	0.47933	0.39382	-0.34674	0.65667	-0.72239	0.47886	-0.33445	-0.10786	1.2922	-0.23855	-0.089434	0.135	0.081765	0.10993	0.68295
-2.0605	-0.0088275	0.39779	-0.82652	-1.4496	-1.1801	-0.74417	0.82563	0.10841	0.52992	0.81916	0.42283	-0.31468	0.28407	-0.69264	-0.19294	1.8045	0.78771	-0.22561	1.1481	0.1818	-0.95593	0.55581	-0.31209	-0.17441	0.69535	-0.07983	-0.22536	-0.5273	0.14208	-0.30078	0.058673	0.43029	0.89113	0.057997	-0.75135	1.0964	1.2839	0.088561	-0.023023	-0.32871	-0.80959	0.31235	0.11259	0.39592	-0.39763	1.2284	0.2518	-0.61156	0.36638
1.0499	-1.5405	-1.4429	-0.8322	-1.7459	-2.8038	-0.20609	0.095874	0.40105	0.21407	0.1556	-0.52675	-0.566	0.25171	-1.0874	0.75742	1.6543	2.1002	-1.0695	1.1305	-0.46109	-1.3537	0.014621	-0.72245	-1.7173	0.22723	-0.52849	0.19853	0.20402	0.25934	-1.3442	0.71764	0.31492	0.31695	-0.58872	-0.38921	0.46147	0.28034	0.35592	0.67261	-0.28387	-0.48396	0.92893	-0.42382	1.658	0.027059	0.1338	-0.0015592	-1.19	1.0853
-0.11706	-0.54344	0.067229	-0.513	-1.2606	-0.40474	-2.14	1.2436	0.44921	-0.32049	-0.46316	-1.35	-1.7126	-0.034518	-0.97347	-0.53862	-0.94572	1.1907	-0.63067	1.3861	0.2008	-1.0493	-0.40176	-0.74371	-1.3882	-0.067533	-1.8101	1.0397	0.23798	0.96586	-2.9103	0.62339	0.32447	-0.63409	-0.034486	-0.66706	-0.13769	0.41915	-0.25356	-0.10748	-1.0163	-0.15114	0.092414	-0.25417	-0.2872	-1.0552	0.60259	0.00017446	-0.33153	0.5703
-5.218	0.79183	-0.40386	-0.17215	-1.7194	-1.0215	-1.4876	0.1538	0.59863	-0.67003	0.33564	0.073519	0.75769	-0.18358	-0.34512	-0.32287	0.052485	-0.073264	-0.79772	0.69685	0.10111	-0.40346	-0.0047427	0.6548	-0.18533	0.033856	-0.21428	-0.4799	-0.44873	-0.094042	-0.89947	-0.1613	0.79783	0.059632	0.34067	0.35254	0.49613	0.85414	-0.23987	0.0278	-0.12456	0.17145	0.24582	-0.00034294	-0.24798	-0.336	-0.14332	-0.028057	-0.091775	0.30147
2.9631	-0.27916	-0.1503	5.0129	-0.013073	2.301	-2.3871	1.0478	0.99909	0.17749	-2.189	2.0256	0.9929	-3.4315	-2.1065	-0.35735	0.18158	-1.1764	0.84416	-1.785	-0.34255	0.6426	0.34257	0.7695	-0.68285	0.36633	0.37724	-0.88039	0.34957	-0.053621	-0.52666	0.49392	-1.2474	0.15995	0.47375	-0.23629	-0.054068	-0.084835	1.0652	0.13037	0.62481	0.24214	0.85913	0.55557	-0.55657	0.9704	-0.065543	0.75265	-0.47791	0.86751
4.3052	-2.5596	-2.2301	4.1554	-0.33686	0.41545	-0.22838	0.056727	1.8654	0.32397	-2.3664	1.2714	0.8838	-2.9671	-0.86523	-1.0622	0.13773	-0.91765	0.95827	-0.47875	-0.33742	-0.83835	2.8444	-0.44058	-0.084737	-0.85245	-0.51874	-0.53747	0.64423	0.21363	0.61871	1.0787	-0.64389	0.87542	0.4434	-0.87256	0.89972	1.925	0.94955	0.22027	1.1759	0.67937	-0.75629	-0.53841	-1.0798	-0.87052	0.55738	0.21156	1.5097	-1.1948
3.1926	4.2333	-0.43846	-0.25523	-0.16608	-0.25354	1.8172	1.2159	1.24	-1.1166	-3.0389	0.60218	-0.23321	-1.1332	1.7761	-0.68673	-0.94169	-1.5067	1.3359	0.8991	1.4798	-0.05067	0.12235	-0.85465	-0.033389	0.66238	0.94713	0.81806	-1.3285	-0.39691	-0.64071	-1.6203	-0.78185	-1.1435	0.94225	0.64149	0.88604	-0.055465	-0.35231	0.37186	-0.3359	1.071	0.77726	-0.014705	-0.88413	-0.51817	-0.88658	0.4922	-0.30252	-0.26517
-3.6227	-1.0045	-1.1353	-0.53275	-1.9256	0.022873	-0.16403	0.10355	0.11453	-0.36588	1.0552	0.014522	0.95553	-0.41773	-0.0064928	0.60816	0.42096	0.034358	0.27644	0.45796	-0.28407	-0.81887	0.40331	-0.25709	0.37497	-0.6074	-0.17979	0.1928	-0.12301	-0.15777	-0.11776	0.14002	-0.61253	0.26496	0.027958	0.92664	0.31824	-0.059769	-0.95817	-0.10477	-0.73531	-0.20534	0.13351	0.44487	0.10554	0.23591	0.2959	-0.43273	0.0377	0.44446
1.8046	1.7914	-1.7129	0.12478	-0.65311	0.27252	0.29737	0.80056	2.5747	0.25004	-0.86282	-0.5662	0.052332	-1.4415	1.6354	0.11666	-1.3698	0.94595	-0.4672	1.9636	-0.15527	0.5254	0.82829	0.34144	-0.68514	0.049428	-0.16472	0.19918	0.039061	-0.54384	-0.86528	-0.65752	0.94081	-0.2216	1.4556	0.27236	0.80024	0.64744	0.30588	0.70094	0.17477	1.3411	1.1846	-0.095688	0.12173	0.84629	0.60658	0.43143	-0.98425	0.4738
1.4433	2.3163	-1.2299	-1.4764	-0.65886	-0.37424	1.2217	-0.24295	2.1667	-1.1257	-1.0216	-0.46785	0.51021	-1.6321	-0.025653	-1.6019	-0.081125	-0.71699	-0.12783	1.5931	0.2706	-0.26126	0.48986	-1.064	-0.84187	1.0337	-0.59316	0.50291	1.5513	-0.16369	0.14229	-0.097759	1.8308	-0.12317	0.2285	-0.70451	0.76187	-0.80613	0.50725	-0.53226	0.48278	1.5285	-0.56867	0.0348	-0.492	0.59249	0.82451	-0.52723	-0.087072	-0.34349
1.0069	-2.2672	-0.67446	0.31937	-0.78302	0.12376	1.3952	0.51563	0.30476	0.11214	0.9829	-0.11112	0.85161	-1.1643	0.7547	-0.10182	0.023736	0.49744	0.44787	0.042778	0.85797	-1.1924	-0.91395	-0.8073	0.71873	-0.48838	0.074908	-0.45431	0.87487	-0.57647	-1.1445	-0.42457	0.11759	0.608	-1.1748	-0.40387	-1.4701	-0.38766	-0.7045	0.75769	0.73224	1.4633	-0.21143	-1.6515	0.37706	0.12285	0.85616	1.4119	0.49207	-0.765
0.95487	2.8781	-0.032457	-0.90073	-1.1537	-0.89606	0.13817	-1.1591	1.0807	-0.2266	-0.27995	-0.083843	-1.0315	0.21425	-0.13442	-1.311	-1.6654	1.8278	0.51115	0.15171	-0.98964	-0.1899	-0.53621	1.1547	-0.32514	0.026621	1.1782	0.010166	-0.15422	-0.66372	-0.17855	-0.99098	-0.83199	0.08096	-0.98381	-0.73453	0.29768	0.76117	1.0278	0.11734	-0.5851	0.19139	-0.30626	0.62415	-0.31832	0.78726	-0.0094972	0.23871	0.051408	0.31286
3.9187	1.9775	-1.7061	-1.2514	-1.3167	-2.1056	0.7845	-1.1772	0.51104	-0.57378	-1.6824	0.85509	0.23225	0.29555	-0.98823	-1.1654	0.2382	1.1714	-0.19551	1.337	-0.45234	-0.39114	-1.4359	1.1481	-0.44405	-0.039241	-0.048422	0.3331	-0.3278	-1.211	-0.62162	-0.0035513	-1.267	-1.4302	-0.95362	-1.0712	-0.48563	0.91369	0.34754	-0.40445	0.57831	-0.38288	0.10383	0.19437	-0.81796	1.3442	1.1126	0.91175	1.0977	0.98029
4.7624	1.2064	-1.6706	-0.91411	-1.0077	-2.4329	1.1212	-1.9997	-0.35712	-0.87488	-2.3658	2.2421	0.96429	-0.10787	-1.1521	-0.11402	0.92727	1.2115	-0.43702	1.1376	-0.040815	-0.29249	-1.9512	-0.09487	1.2067	-1.2353	-0.60511	0.96047	-1.0717	-1.1689	-0.24817	-0.098417	-2.0249	-1.7837	-0.7578	-0.62226	0.25693	0.93079	0.070468	0.38522	0.38038	0.72968	0.58391	0.92177	-0.6201	-0.1996	0.07036	1.2943	0.63616	0.65602
-3.9076	0.032267	-1.7808	0.045643	-2.6797	-1.9738	-0.017524	0.41901	0.032643	-0.68796	0.12015	-0.01347	1.1657	0.85072	0.16631	0.75366	0.12102	-0.63898	-0.11157	0.68141	0.33456	-0.73944	0.62045	-0.061299	0.29143	-0.78864	-0.37482	0.21576	-0.26701	0.27722	-0.59671	0.33587	-0.36499	0.38542	-0.43753	-0.073136	0.16221	-0.63703	-0.067419	-0.060196	-0.28175	0.28205	0.88018	0.2974	0.19584	-0.33457	0.11549	-0.19204	-0.23726	0.015598
3.3463	2.9933	0.66716	0.61728	1.7471	0.71679	-0.93951	-1.3691	2.3062	-1.0949	-1.2299	-0.533	0.75079	-2.3278	-0.93275	0.51001	1.7559	0.68396	-1.1039	-0.69185	-0.83139	1.7101	1.0345	0.096284	-0.19096	-0.12859	-0.27064	-0.094017	-1.6959	-1.2232	-0.41722	-2.0956	0.40279	-0.7997	-0.53993	-1.3393	-0.69058	-0.44705	0.60652	0.83865	0.33636	-0.21481	0.021373	0.80558	-0.5249	0.29296	0.28275	1.2839	0.064547	-0.0055864
0.8377	0.77773	1.7776	1.3864	0.96586	1.687	-2.2133	-0.23498	0.35663	0.091819	-0.013645	0.2933	-0.15435	-0.98471	-2.2718	0.95928	1.5872	1.2773	-2.0085	-0.51777	-0.3292	1.1259	0.33596	-0.2143	0.8045	-1.0708	0.4436	0.59994	0.048301	-0.77743	-0.51656	-1.0418	0.50506	-1.1096	0.96007	-0.51877	-1.7769	-0.19042	1.6328	0.11023	0.73388	0.39873	-0.51701	-0.33934	0.22624	-0.28572	-0.026514	-0.22573	-0.55978	1.4552
4.1405	0.65621	0.073818	4.2852	0.22199	-0.94914	-1.2605	-0.71297	0.41306	-0.21099	-1.0495	-0.79301	1.907	0.19284	-1.8338	1.7773	0.50654	0.16118	1.0643	-1.0313	-0.77928	0.63393	0.51788	-0.67115	0.060006	-2.1218	0.45028	1.1196	-2.1065	-1.5383	-0.63716	0.63363	0.51044	-0.24631	0.62565	-1.5661	0.48033	0.2211	-0.07998	1.1235	0.43858	-1.2984	0.023764	0.4627	-0.52583	-0.50679	0.010536	0.17044	-0.037904	-0.30017
-4.5115	-0.97572	-0.84769	0.95597	-2.4503	-0.49236	-2.6144	-0.090865	0.018126	-0.19402	0.6676	0.90355	0.59264	0.40762	-0.7599	0.36427	-0.084908	0.33313	-0.12632	-0.39435	0.0026718	-0.42968	0.12723	0.15766	0.30101	0.30851	0.42187	0.24871	-0.22724	0.13902	0.75472	-0.29637	0.0097833	0.2206	0.48524	0.51407	0.13861	-0.37738	-0.21536	-0.31148	-0.3274	-0.68562	-0.69053	0.34888	-0.6209	-0.24068	-0.018239	-0.47859	0.054413	-0.34766
0.057327	0.59218	2.4151	-0.98209	1.1099	-0.69437	0.67286	3.0997	-0.21324	0.63934	0.86767	-0.62687	-0.96566	0.77004	-0.12449	0.43253	-0.10082	0.77786	-1.8195	-0.15091	-0.44584	-0.17392	-0.4053	0.57215	-0.39915	0.64542	1.8519	0.22338	-0.10024	-0.7701	-0.29768	0.38724	-0.24669	0.45636	-0.44019	0.17643	0.66891	-0.30461	0.9318	-0.76067	0.63453	0.34769	0.021297	-0.36573	-0.856	-0.12252	0.13351	0.3374	0.56999	-0.4534
1.4489	-0.1999	1.9927	-1.5441	0.91085	-0.17411	0.65428	1.2658	0.63583	-0.28322	-0.45167	-1.278	-0.27215	0.25869	0.66053	0.84405	-1.3398	-0.3879	-0.43164	1.5261	-0.52108	-0.46967	-0.1971	0.053534	0.49915	0.6576	-0.072689	1.3809	-1.3355	0.23995	-0.34541	0.14847	-0.56103	0.45463	1.1829	0.81512	0.48845	-0.76061	0.99876	0.18254	-0.42462	0.54721	-0.6598	-0.42976	0.24797	-0.93534	0.15095	1.1012	-0.2189	0.33669
1.2106	-0.05862	3.1358	-0.59317	0.65546	-0.24522	1.2514	1.5865	0.5854	-0.70741	1.154	-0.90399	-0.89074	-0.23471	-0.17658	-1.3959	-1.3309	1.2056	-0.27908	1.5129	-0.571	-0.51136	0.048846	0.34624	-0.32847	0.46017	-0.24516	-0.040326	-0.45117	0.7232	0.64037	0.69404	0.29587	0.049872	-0.55591	-0.32295	-1.0563	0.17389	0.87113	0.72162	-0.73168	-0.43386	1.0468	-0.059072	0.34964	-0.71488	-0.89187	1.0541	-0.39757	-0.81118
-4.9681	-0.49894	0.4256	-1.1222	-1.3828	0.017521	-0.62972	-0.098485	0.37492	-0.50787	1.277	0.4296	0.20269	-0.95607	-0.74469	-0.29824	-0.012025	0.18142	-0.31756	-0.10966	0.14501	-0.6712	-0.028375	0.30404	0.63348	-0.72615	0.1005	-0.29947	0.14115	-0.40108	-0.08294	-0.056498	0.016869	0.16779	-0.27212	0.33522	-0.54963	0.3167	0.28315	0.32246	-0.18232	-0.14802	-0.27191	0.22834	-0.19203	0.35559	0.41422	-0.14478	-0.25343	0.083707
2.9258	5.1233	2.0077	1.9639	0.82957	-1.5538	0.69768	5.7639	-0.91291	-2.9284	2.1997	-2.1288	-0.26867	-0.43771	1.6875	-1.0522	0.44016	-1.004	-0.60449	-0.91758	-0.061788	-0.08835	-1.2519	-1.0045	-0.25544	-0.73415	-0.6105	0.33906	-0.76902	-0.32178	-0.41252	0.89627	-0.93776	0.76951	-0.95187	-1.0434	-0.70945	-1.2613	0.1637	-0.77748	0.57798	-0.51875	-0.35019	-0.38851	-0.49104	1.1581	-0.28418	0.26048	-0.17038	0.65967
7.1115	5.9458	-1.1929	2.0227	1.6131	-2.8699	2.9047	1.5562	1.042	-3.8237	2.0771	-2.8544	0.23543	0.249	1.5457	0.42956	-0.023906	-3.2212	-0.73886	1.5328	-0.27765	0.34539	-1.1107	-0.10977	1.6204	-2.1611	-1.1235	0.20147	0.2815	0.084011	-0.35578	0.40935	-0.29407	1.08	0.078396	0.24	-1.1042	-1.1039	0.64189	1.0373	0.047893	-0.27426	-0.41669	-0.60228	-0.038742	0.95642	0.46934	1.1243	0.97069	0.82101
6.7954	5.5904	-0.64711	0.12487	2.0814	-3.4439	3.8484	1.8859	1.1184	-2.7039	0.5005	-1.5005	1.0756	-0.11482	0.34845	2.6481	1.3798	-2.1175	-0.74635	0.092372	1.267	0.74039	-0.11895	0.96006	-0.15402	-1.6347	-1.016	-0.39415	0.29065	-1.1748	-1.7124	-0.49642	0.50115	-0.64943	0.22175	1.437	-1.0005	0.51693	-1.0662	1.5505	0.24977	-0.74875	-0.83634	0.52292	-0.12156	1.0249	-0.82511	0.73392	0.29602	-0.11981
-4.9786	0.86217	-0.46977	-0.58271	-2.296	-0.38595	-1.1504	-0.79744	-0.38415	-1.1894	1.8202	0.88209	0.24303	0.44882	-0.34401	-0.42951	0.64156	-0.59227	-0.64985	-0.64115	-0.30785	-0.43326	0.28882	0.76669	0.63274	-0.7862	0.19047	0.14646	0.54033	-0.82308	-1.1131	0.16637	-0.64137	0.30846	-0.44736	-0.0033083	-0.12452	0.45476	0.23433	0.68551	-0.55552	-0.072117	-0.24064	0.082181	0.34872	0.51015	-0.34037	-0.78802	-0.1887	0.4302
12.982	-0.44882	-7.6088	-6.3427	0.068889	4.8501	-3.166	1.5277	0.97619	-1.0528	-3.3857	-3.7944	-1.2451	-0.64152	2.4933	1.1094	6.0359	0.60366	0.75388	-0.85067	-0.68981	2.0351	0.61626	-2.5541	0.18946	-0.86056	-1.3352	0.16417	1.3593	-0.38368	-0.022361	-1.3458	-0.31744	-1.1424	0.8351	0.68311	-0.35804	1.1779	0.79015	0.57778	1.0604	1.3645	-0.52698	-0.6505	0.17772	-0.58647	-0.63263	-0.62788	-0.52773	-0.55559
12.227	3.3734	-8.4295	-6.6881	-0.34553	4.5549	-1.3577	2.9307	-0.71801	-1.5626	-5.1775	-3.045	-2.1838	-0.39261	2.3407	-1.5904	4.8634	-0.49066	-1.1288	-1.6686	0.30525	-0.74778	0.50179	-2.4621	0.78302	-1.4108	-0.75833	-0.61944	1.9382	-0.022099	-1.0087	-0.69896	-2.2202	1.3367	-0.91704	-0.032599	0.27992	-0.32842	1.2483	-1.2753	-1.2983	0.44719	2.3745	-0.61856	-0.67084	0.10198	0.43603	-1.116	-0.69248	2.0602
-6.2542	-0.81283	-3.2555	-0.6606	2.7494	11.62	6.3959	4.2625	10.564	-7.0801	1.8773	7.6827	1.4209	10.143	2.2418	3.5702	0.38158	2.5109	0.99921	-0.69077	-2.3541	1.1027	0.15807	-0.49506	0.13038	1.644	-0.2131	-1.0683	0.17654	0.66615	-0.1403	1.1303	0.58829	-1.253	0.52928	-0.4927	0.80785	0.64799	-0.038324	-0.61486	-0.79323	-0.24585	0.40677	0.86256	-0.38062	-1.0073	-0.55896	-0.32338	-0.63987	0.35746
-10.787	-0.26671	-1.6275	0.27619	2.9527	-0.61525	-0.18025	-0.48575	-1.0051	0.41983	-0.038952	-0.58123	0.080332	-0.32795	1.0567	0.45057	-0.023921	0.4762	0.83905	0.36294	0.066846	0.25035	-0.20855	-0.013859	-0.01927	0.077696	0.36074	-0.55571	0.42535	0.25703	0.59939	-0.1905	-0.52185	-0.09267	-0.26756	-0.0094366	0.12153	-0.18144	-0.29547	-0.075943	-0.17832	0.10779	-0.16556	-0.084444	-0.14282	0.18577	-0.13554	-0.043917	-0.10712	0.030629
-10.612	-0.12288	-1.1638	0.34099	2.7738	-0.70943	0.27246	-0.7949	-1.0884	0.45144	-0.55468	0.17164	0.2595	-0.28643	0.41688	-1.0649	0.12117	-0.16214	0.77717	0.7343	0.34471	0.10458	-0.27153	0.20234	-0.15154	-0.023617	0.27955	-0.068706	-0.19241	0.44677	0.70291	0.473	0.27633	-0.59735	0.071934	0.37952	0.59581	-0.22465	-0.16704	-0.48915	-0.25567	-0.057029	0.25045	-0.1407	-0.42007	-0.15247	0.14799	-0.38453	-0.37453	-0.049653
-10.477	0.055512	-1.3013	0.15213	2.8223	-0.73385	0.33375	-0.74138	-1.0352	0.34309	-0.48502	-0.22316	-0.0057729	-0.1542	0.27826	-0.91677	-0.14133	-0.16127	0.49512	0.64711	0.5123	0.1417	-0.69062	0.18051	0.14158	0.0027304	-0.13128	0.34909	-0.63277	0.075902	0.33807	0.1913	0.31597	-0.26985	0.19486	0.35393	0.44069	0.088254	-0.15598	-0.30302	0.036474	-0.27545	0.369	-0.29066	-0.45454	-0.079768	0.21727	-0.43465	-0.18662	-0.12403
-10.698	-0.16925	-1.0088	-0.018212	1.6618	-0.80088	-0.07082	-0.26482	-0.69288	0.31368	0.22612	-0.5733	0.088971	-0.42128	0.76419	0.026017	-0.22871	0.20798	0.34222	0.6306	0.37589	-0.10116	-0.33541	0.19905	0.52212	-0.2284	0.0046664	-0.26495	0.067883	-0.15561	-0.08311	-0.15435	-0.2418	-0.023007	-0.17125	0.28543	0.091655	0.26769	-0.29418	0.20909	0.073387	0.31421	0.12317	-0.4617	0.13722	0.40783	-0.12949	0.080682	0.10218	-0.13495
3.5776	-0.44665	-0.25224	-0.55683	-0.75539	-1.4118	-0.51062	-0.80048	0.11234	-0.40419	-0.68142	2.0835	-1.7183	-0.55528	0.13559	-1.2993	-0.1718	1.7127	0.72857	0.97421	0.65599	0.49204	-1.1567	0.15896	0.55351	-0.45671	0.17042	0.69457	1.7604	0.71236	-0.55526	-0.64495	0.30934	-0.37942	-0.40657	0.33104	0.34938	0.64833	0.69872	0.21345	0.74382	0.10541	-0.44064	0.069234	-0.71595	-0.84688	0.11871	0.51191	1.7729	0.64838
4.0787	0.34609	0.68614	-0.36985	0.94612	0.16611	-1.5182	0.72349	0.85068	-0.030438	0.6022	1.3216	0.20584	-1.992	-0.42814	-0.13713	-1.6895	-0.14272	1.9349	3.235	-0.71238	2.5381	0.74027	-0.56376	-0.61473	-0.62373	1.1266	-0.22223	-0.48989	0.53425	-2.0569	-0.82508	-0.80251	-0.98055	0.68978	-0.21654	-0.50443	-0.5728	-0.59746	0.22039	1.3593	0.69112	0.61427	-0.036759	1.0305	-0.60891	-1.3227	0.71327	0.10058	-0.081052
3.6712	-0.11507	0.90608	1.0996	0.66055	0.73775	-1.7232	0.94781	0.2259	0.18899	1.3538	0.67368	-0.46715	-1.1815	-0.24579	-0.088851	-1.5376	0.21747	1.48	0.81948	-1.137	0.0013429	-0.1274	-0.21177	-0.20098	-0.53201	-1.1757	-0.26811	-0.51397	0.056803	-1.4168	0.68264	0.41805	-0.35151	-0.98393	-0.63547	-0.089363	0.20755	0.48756	-0.95319	0.20887	0.44337	0.43367	-1.3178	-0.091721	0.6049	0.30269	0.025304	0.4103	0.17599
5.4517	1.217	-1.5028	1.9594	0.93042	0.73263	-2.3657	0.74593	1.6965	0.62235	0.54998	-0.75285	-2.3845	0.25014	2.0413	1.3122	-0.71987	2.9071	-0.3847	0.049902	-1.3275	-0.49209	0.64031	-0.74637	1.7911	-1.3461	0.76099	-1.3361	0.61871	0.70508	-1.9889	1.115	-2.9031	0.24056	0.40396	0.063152	-0.7611	-0.86363	-0.91323	0.62229	-0.36849	1.0375	-0.43456	-0.65864	1.644	2.4729	0.03179	0.13017	1.5062	-1.2189
0.088124	1.8367	1.3703	-1.1397	0.18552	-0.90219	-0.35972	-0.91686	0.52841	1.0143	0.98464	-0.41213	-1.3308	0.76316	-0.29493	-0.3422	-0.42299	0.21441	0.66867	0.27264	-0.049295	0.95975	0.97033	0.21571	0.3886	0.78731	-0.12976	-0.028658	1.4314	-0.10488	-1.3384	0.48966	-0.89754	0.10509	0.057205	0.16468	-0.037534	0.72773	0.22369	-0.14343	-0.78797	-0.4919	-0.81743	0.067239	-0.028877	-0.099991	-0.33897	1.2866	-0.021266	-0.24867
0.38432	1.828	1.8054	-0.71596	0.52865	-0.53206	-0.31165	0.37268	0.56598	0.49345	0.1539	-0.96327	0.26962	-0.27136	-0.33063	-0.20332	1.5982	1.0516	-0.27601	-0.68966	0.29534	-0.74179	0.10304	0.53599	-0.14558	-0.32848	-0.92833	0.20853	0.4344	-0.79844	0.13395	-0.15033	-0.43041	0.65489	-0.4428	1.2638	-0.62985	-0.00016015	-0.63665	-0.55027	-1.2614	0.16317	-0.43054	-0.59748	-0.019795	-0.28607	-0.49229	-0.18495	-1.1206	-1.1772
2.1621	-0.54484	4.9304	-0.17536	1.0717	-0.33129	-1.8477	0.29246	-0.42037	-0.19795	-2.2449	0.5131	0.17251	-0.61589	-0.97355	1.8936	-0.60994	2.2555	-1.3908	-1.529	-2.1858	0.81427	-0.71161	-1.0732	-0.11256	0.73692	0.36368	0.486	-1.013	0.14583	0.062844	0.63411	0.51132	0.53327	-1.8521	-0.55411	-0.040004	-1.2941	-1.0203	0.07856	-1.177	0.53159	0.57109	-0.12162	-1.327	0.91401	-1.0824	-0.003816	-0.21686	-0.39888
3.1509	-1.2845	4.4904	-1.3436	1.8355	-0.4953	-0.71649	0.69384	-0.52607	-0.87228	-0.90629	0.91139	-1.0792	-0.56568	-0.79684	1.7041	-1.2215	0.84053	-0.41671	-1.5072	1.2396	-0.73336	0.57797	-0.61655	0.319	0.34176	-0.82446	1.1487	-0.15818	0.61932	0.71553	0.57319	-0.015648	0.63053	-0.85587	1.2902	-0.017767	-0.079667	0.6282	0.19975	0.52193	-0.80915	0.031698	-0.13274	-0.46083	-0.64771	-1.5401	0.51834	-1.1346	-0.7742
1.2009	0.0088697	1.2311	1.7087	-0.34669	-0.96586	-1.131	-0.58098	-0.47088	1.3362	1.4925	0.86198	-0.92639	1.9971	-0.6599	-0.4114	-0.59937	0.033382	-0.37044	0.48296	0.88629	0.87006	1.1231	-0.35591	0.30912	-0.16034	-1.1466	0.86089	0.064688	-0.43152	-1.1792	-0.32509	-0.27388	-0.036721	0.51342	-0.18012	0.54099	0.25143	-0.79295	0.62566	0.60759	-0.51139	-0.16976	0.75585	0.29743	-0.049186	1.6903	0.27854	-0.88728	-0.9401
-6.1054	-0.37431	-0.051392	-0.022526	-2.1152	-0.41743	-1.8745	0.82179	-0.2625	-0.66979	0.50826	0.30977	0.80454	0.48146	-0.53242	-1.0233	0.41953	0.032923	-0.71272	-0.35294	0.13714	-0.39487	-0.038415	0.70248	0.29477	-0.14758	0.34257	-0.086365	-0.29835	0.5304	-0.88373	-0.7767	-0.066502	0.052106	0.48168	-0.12825	0.40179	0.40258	0.094452	-0.14443	0.082989	-0.090603	0.20519	-0.041609	0.27508	-0.36918	0.26268	0.22665	0.42919	-0.49289
-10.449	0.097093	-1.4725	0.50216	2.5435	-0.33141	-0.10673	-0.40659	-0.61466	0.10783	-0.34957	-0.92365	-0.85218	-0.5732	-0.40033	1.1581	-0.53001	0.54921	0.27514	0.29868	-0.65793	-0.021395	-0.20106	-0.3023	0.0068807	0.61552	-1.0777	0.06671	-0.56048	0.85439	0.11878	0.2522	0.7478	-0.19565	0.25389	0.70978	-0.14261	0.188	0.027181	0.078365	-0.19494	-0.1866	0.50974	0.35375	-0.26588	0.14413	0.15447	-0.10641	-0.062295	-0.11373
-10.543	-0.07681	-1.5897	0.41053	2.8837	0.014379	-0.069302	-0.24519	-0.74369	0.025826	-0.16158	-0.77743	-0.52195	-0.19328	-0.25441	0.72378	-0.50186	0.10469	0.22299	0.254	-0.066506	-0.013284	-0.76387	-0.42108	0.14369	0.59092	-0.75985	0.71223	-0.59121	0.1342	0.2233	0.011361	-0.022272	-0.037578	0.14288	0.45148	-0.091208	0.27495	-0.068921	-0.10116	0.050818	-0.48534	0.024592	0.065524	-0.33321	-0.10163	0.11502	-0.25272	0.042149	-0.1314
-10.527	-0.16592	-1.4864	0.071767	3.0771	-0.51438	0.2422	-0.47942	-1.0016	0.19987	0.10144	-0.7003	-0.67224	0.33975	0.47934	0.15705	-0.058752	0.37956	0.06103	0.37814	0.015135	0.26346	-0.53718	-0.09485	0.22539	0.19275	-0.23944	0.36399	-0.4817	0.055564	-0.2567	-0.33249	0.040937	-0.039845	0.049602	-0.025389	-0.022244	0.15747	-0.24993	0.025281	0.23143	-0.27748	-0.021356	-0.033987	-0.14833	0.0037236	-0.058297	-0.34794	-0.0010644	-0.14168
-10.574	-0.026392	-1.1213	0.063574	1.8759	-0.54534	0.011725	-0.38157	-0.44035	0.078218	0.0056222	-0.26445	0.0057003	-0.069814	-0.3453	-0.52436	0.20623	-0.40433	-0.35046	-0.44131	0.25092	0.12201	-0.11487	0.17459	-0.11593	-0.13727	0.026063	-0.15909	0.039161	0.060056	-0.21579	-0.1057	0.21945	-0.22276	0.19227	-0.20333	0.32122	0.19097	0.14114	0.021978	0.031776	0.10635	0.012723	-0.052171	-0.10954	-0.24641	-0.061905	-0.015231	-0.026153	0.031058
9.3767	-1.3286	1.5582	3.5671	0.32532	0.46946	2.2387	-1.5248	-3.8388	-4.6453	-0.55781	-3.8	0.72733	4.1859	-2.2706	-0.31076	0.49362	1.0467	-1.7333	1.2566	2.3852	-1.9145	0.27149	1.5313	-0.1362	0.54116	0.46732	0.56764	0.69886	-0.45717	0.99529	-2.7414	1.2655	0.41462	-0.52074	-0.22638	-1.2269	-0.16461	0.57968	1.1551	-1.5927	-0.026114	0.78191	-0.87417	0.08405	-0.55483	-0.99975	-1.2204	1.1833	0.20635
9.3602	1.5397	-0.10755	1.4576	0.50581	0.59377	0.63256	-2.3846	-3.0288	-2.7223	0.78507	-2.3067	1.3298	4.3424	-3.4457	0.64269	0.78013	1.4998	-2.5639	1.177	3.7958	0.41603	2.6717	2.1291	0.75234	-0.68947	-0.23939	0.74133	-0.4428	1.0223	1.9088	-0.28954	0.23642	0.17102	-0.24928	-0.47293	0.60855	0.30127	0.22213	0.79716	0.38148	0.060584	-0.13476	-1.8295	-0.83391	1.6272	0.40356	-0.95928	0.29719	0.74177
10.559	2.4265	2.05	2.0521	1.7941	1.2054	0.33773	-1.1172	-2.3511	0.17618	3.4635	-2.7033	2.5854	2.7676	-3.1164	-0.8766	-0.41913	1.6085	0.1979	0.84296	1.5945	0.082379	0.063914	1.9889	-2.0925	1.3223	0.10713	1.5077	2.3773	1.1381	1.3328	0.68262	-0.32624	0.39236	0.5724	-1.7681	0.19922	-0.88226	-0.25966	0.79844	1.5773	1.989	0.99108	-0.82818	-0.25112	0.76822	0.078718	-0.6633	-1.386	0.30491
-2.0381	-0.64759	-0.2662	-0.58836	-2.1061	-0.56039	-1.1985	0.32172	-0.89693	-0.56717	0.64038	0.59896	0.51219	0.0094438	-0.022892	-0.084641	0.27996	-0.9759	-0.17814	-1.0281	0.45376	-0.32208	0.75386	-0.016259	0.30595	0.018307	-0.19252	-0.033213	-0.097767	-0.59859	-0.5314	0.26924	-0.10272	0.67852	1.0094	0.31401	-0.15045	0.46659	-0.78749	0.47748	-0.068431	0.18235	-0.41324	0.5591	-0.33421	-0.13624	-0.61527	-0.86201	-0.14936	0.33283
0.13957	1.6572	2.5453	-1.0769	0.64459	-0.0053263	-0.87793	-2.0214	1.0984	-0.82597	-0.75275	-0.91067	1.1911	-1.111	0.45831	0.79679	0.23131	0.028743	-0.63335	-0.91517	0.39777	1.7468	0.049303	-0.36873	-0.096345	-0.62236	0.034907	-0.41107	-0.51225	1.1558	0.14971	0.10249	0.27497	-0.41497	0.077093	0.25446	-0.99197	-0.32605	-0.32162	0.28678	-1.4336	-0.083884	-1.4536	-0.63311	-0.17262	-0.13976	0.050053	-0.43401	0.31793	0.42887
-0.81914	0.88898	2.2721	-0.96885	0.34095	-0.63202	-0.77087	-0.18635	0.8975	-0.31466	0.49894	-0.49959	0.63058	-0.31043	0.16539	0.058303	-0.49981	-0.97486	-0.12913	-0.95977	-0.35533	0.39309	0.15631	-0.91161	-0.42745	-1.0219	0.44396	-0.56923	0.76559	0.24128	0.56757	0.79603	0.70356	-1.3759	0.77849	-0.28968	-0.63548	0.061428	-0.67406	0.78049	-0.59204	-0.2445	-0.23683	-0.20431	-0.17851	-0.38779	1.6024	-0.29341	0.21634	0.61317
-1.5792	0.72461	2.2036	-0.22061	0.29942	-0.055524	-0.58289	0.025143	0.8961	0.4511	0.31574	-0.54118	1.4337	-0.53178	-0.77176	0.04028	0.76196	-0.29523	0.1902	-0.21775	1.2457	0.66045	-0.97606	-0.96332	0.25679	-1.3892	-0.26195	-0.088362	1.476	-0.49795	-0.44054	-0.35155	1.075	-1.8295	-0.34193	0.34618	-0.37182	-0.35799	-0.6975	-0.57141	0.083654	-0.34437	0.29732	0.63513	0.74444	-0.39649	0.50235	-0.52638	-0.16252	0.24869
-6.3564	0.9996	0.34829	-0.92679	-1.5606	-0.67555	-1.0131	-0.15858	0.3086	-0.32015	0.077027	-0.053976	0.46133	-0.164	-0.23398	-0.24296	0.038023	-0.84629	-0.24404	-0.12213	0.18001	0.27909	0.69112	0.16468	0.26118	0.15962	-0.18278	0.41654	0.34044	-0.15495	-0.25631	-0.12287	-0.48393	-0.16346	-0.014225	0.012926	-0.11661	0.15004	0.020859	0.2614	0.20948	0.45081	-0.060785	0.022696	-0.13486	-0.16199	-0.25554	-0.16869	0.040745	0.36273
-10.307	-0.12845	-1.1344	0.57853	2.4439	-0.36796	0.17982	-0.44609	-0.71495	0.18734	-0.32876	0.095196	-0.063576	-0.058187	0.025598	-0.96239	0.013859	-0.42938	0.23571	0.5735	0.74562	0.022255	-0.58857	0.069045	0.15147	-0.055394	0.081683	0.32236	-0.40595	-0.3602	0.08767	0.031634	-0.10163	-0.081922	0.14476	0.4739	0.27995	0.30134	-0.20425	0.043238	0.10041	-0.16872	0.10365	-0.33906	-0.088133	0.11446	0.25284	-0.10691	0.0689	-0.31515
-10.401	-0.19766	-1.3488	0.57304	2.6115	-0.48132	-0.13071	-0.12461	-0.63195	0.268	0.31752	-0.044562	0.28143	-0.22864	0.9876	-0.23981	0.045234	0.21504	0.57479	0.37698	0.55116	0.075397	-0.4012	0.34921	0.25764	-0.372	0.25594	-0.81795	0.41496	0.038265	-0.026125	-0.22637	-0.27486	0.048077	-0.12807	0.30631	0.26387	0.27962	-0.47624	0.37426	0.019044	0.44157	0.36684	-0.54159	0.19739	0.82086	-0.059891	0.33891	0.22456	-0.29713
-10.452	-0.028148	-1.3076	0.39207	2.4389	-0.49143	-0.18222	-0.337	-0.48939	0.14855	0.21806	-0.32219	-0.086221	-0.10415	-0.12054	-0.1205	0.17565	-0.25206	0.079933	-0.49952	0.23904	0.31436	-0.32177	0.26261	-0.28278	-0.098067	0.12323	-0.46686	0.23598	0.23734	0.095712	-0.34171	0.062529	-0.090187	0.09278	-0.17323	0.34824	0.25376	-0.061189	0.15916	-0.04633	0.026751	0.02556	-0.13351	-0.13597	0.029282	-0.039358	0.013105	0.15242	-0.09824
-10.631	-0.26721	-0.7936	0.10483	1.727	-0.21772	0.37626	-0.17682	0.15725	-0.61452	0.76235	0.38602	0.23078	1.3494	-0.37858	-1.2554	0.6273	-0.47642	-0.8867	-0.99495	0.6578	0.49697	-0.47072	0.55626	-0.12154	-0.43855	0.27581	-0.56136	0.15291	-0.015239	-1.2332	-0.64153	0.30548	-0.52879	0.46753	-0.46445	0.80119	0.90612	-0.013762	0.56391	0.33285	0.26791	0.084652	-0.31392	-0.045417	-0.28025	-0.23032	-0.067058	0.23355	-0.53395
2.8676	1.2328	0.98981	0.19112	0.43721	-1.3791	-2.1404	-0.047428	0.62959	0.60188	1.6167	-0.39375	-0.82614	1.0209	-0.092349	0.34094	1.4639	2.3227	-0.94018	-0.36762	-1.1072	0.73307	1.2136	0.66214	-0.10683	0.41528	-1.7	-1.061	1.3361	1.9807	-0.24565	-1.7511	-0.43161	-0.94371	-0.27101	-1.621	-0.35827	0.41751	0.55986	0.94317	0.99631	0.78073	1.2717	0.12046	0.67448	0.45411	0.69757	0.93743	-0.049358	0.065406
3.2918	-3.8698	1.5822	-0.5386	1.7406	0.57167	-2.1745	-0.53478	1.5031	1.062	1.4223	0.48767	0.50014	-1.7311	0.70304	1.2763	-1.6133	1.551	0.14829	0.7435	1.3288	-0.43452	1.4714	0.033333	0.30639	-0.59195	-1.3576	-1.7894	0.45201	0.35997	-0.76426	-1.1822	1.9185	-0.0060889	-0.23366	-0.0084189	1.0752	1.0336	1.4249	-1.2055	-0.077986	0.038784	-0.25337	0.50588	0.13834	0.80089	-1.0791	-0.434	0.52901	0.51891
2.5987	-1.3457	0.97942	0.45848	-0.12606	-0.0043634	-2.657	-0.24548	1.1162	-0.55691	-1.8124	0.52184	1.0874	-0.80637	1.1205	-0.070439	-0.89904	1.1509	1.6079	0.081502	0.17725	0.012543	-1.3587	0.0089715	0.31672	0.93431	-1.0778	-0.40035	-0.32081	0.30313	-0.2801	0.44709	-0.40528	0.49665	-0.64293	-0.4934	0.15554	0.3927	1.9094	-0.46739	0.74329	-1.0641	0.073127	-0.51768	0.18788	1.6817	-0.45076	0.4998	-0.73247	0.76808
-4.5581	-1.1011	-0.14658	-2.0193	-1.0258	-0.39395	-1.8064	0.66883	1.0601	-0.43247	0.43109	0.37289	0.21166	-0.55725	-0.91648	0.30104	-0.37004	-0.38108	0.15283	0.015788	0.063102	-0.98033	0.88972	0.19392	0.16377	0.69335	-0.30171	0.45904	-0.077924	0.23866	0.90234	0.088025	0.1667	-0.25052	0.028069	0.5511	-0.023656	-0.2564	-0.14445	-0.80357	-0.30441	-0.0016676	0.15411	0.11131	-0.2754	-0.47611	-0.12277	0.46632	0.28587	0.18055
-0.91835	-0.23276	3.1261	-0.55541	0.11821	1.2479	-0.45491	-1.1874	0.37801	0.0015955	-0.60555	0.76209	0.42473	-0.00058162	-1.6429	-0.36039	-0.27792	-0.18082	-1.4927	-0.6053	1.2452	0.68365	-0.68464	-0.057745	0.62605	0.06652	1.1549	0.57693	1.1885	0.37449	-0.43825	0.5114	-0.76876	0.34647	-1.1697	-0.28718	1.0006	-0.27722	0.82549	-0.60313	-0.041133	-0.36236	-0.15319	-0.8061	0.0454	0.31342	0.84263	-0.8243	0.15194	-0.53266
-0.7227	-0.01718	2.4288	0.96605	-0.7486	0.3685	-0.84967	-0.71135	-0.27194	-0.77522	-0.15121	0.30322	0.77464	-0.31887	-0.93211	-0.52911	0.79316	-0.83883	-0.18543	0.1726	0.31107	0.47079	-0.91017	-0.1963	-0.97974	0.8214	0.48214	-0.09028	0.19328	0.25588	-0.70804	-0.096504	-0.052645	-0.77585	-0.96919	0.45614	0.16215	-0.69878	-0.581	-1.0817	0.56594	-0.78853	0.36431	0.60502	0.41241	0.47097	0.74895	-0.53634	0.28074	0.38525
-0.18203	-0.026539	1.1914	0.36792	-0.59915	-0.44736	-0.30417	0.17416	-0.31958	-0.96448	0.33757	-0.59453	1.04	-0.15883	-1.2187	-0.072465	0.22101	-0.78254	-0.95222	-0.30052	-0.8897	-1.8329	-0.11948	-1.0315	-0.37261	-0.4342	0.14922	-0.0228	0.24993	0.35912	-0.63493	-0.52838	0.72935	-1.3068	-0.013547	0.061221	0.75876	-0.27158	-0.45062	-0.4793	-0.24462	0.22794	0.16288	0.35347	-0.30384	0.098828	-0.28581	-0.60037	0.95046	0.04754
0.56372	-0.67069	0.70387	-1.4979	-0.7551	-0.19678	-1.6071	-1.0987	0.76263	0.35833	-0.68834	1.4234	0.33525	0.079576	0.04319	-1.5229	-0.030701	0.87175	-0.19236	1.4854	-0.56326	0.4358	-1.784	-1.6918	0.017275	-1.1767	0.24078	0.05027	-0.63878	-0.10574	1.3231	-0.91948	-0.040796	-0.065889	-0.53169	0.65993	1.5389	-1.1645	-0.98498	-0.31428	-0.21217	-1.0523	-0.61149	-0.55039	1.3807	-0.15728	-0.0023475	0.15666	0.31835	0.30461
1.3459	-2.0861	0.88721	-3.0643	0.40321	-0.42033	-0.86178	0.018868	0.9333	-0.21313	0.5295	0.32241	-0.63514	-0.50321	-0.66081	-0.83291	0.45563	0.52966	-1.0695	2.5711	-0.38878	-1.1955	-0.46221	-0.99392	-1.0074	0.16534	0.24196	0.1526	-0.82663	-0.0015689	0.303	-0.25967	-0.11323	-1.4193	-0.073268	0.084939	0.59599	-0.1905	-0.073041	0.43078	-0.0618	0.040237	-0.87349	-0.35949	0.48497	0.41205	0.39776	-0.24023	-1.1794	-0.017873
1.2883	-2.0512	-0.23229	-3.0167	0.20562	-1.3057	-0.58324	-0.45988	2.0478	-0.52213	0.69004	-0.40584	0.61257	0.046769	-1.3231	0.84139	0.19026	-0.26504	0.37092	0.67923	1.0274	0.02722	-0.41718	-0.95884	0.34994	-0.11816	-0.60393	-1.9103	-0.19877	0.40859	0.77921	-2.0867	0.57236	-0.45256	0.24713	0.62076	0.81377	-0.5316	0.060132	0.32512	0.66505	0.26308	-0.025788	-0.39039	2.0619	0.62476	-0.88611	-0.28459	0.28901	1.1753
-5.745	-0.61971	-0.69474	-1.5932	-1.587	-0.27629	-1.1818	0.69147	0.8183	-0.6235	0.512	0.030263	0.90513	0.00080284	0.47393	0.66389	0.10038	-0.092895	0.091796	0.8663	-0.13324	-0.55498	0.058175	0.051855	-0.22219	0.42012	0.054652	0.44646	0.25402	-0.25595	0.44497	-0.14706	-0.31874	-0.40728	-0.64546	0.66692	-0.11517	-0.31584	0.0635	-0.075072	0.089333	0.08999	-0.41667	-0.57424	0.40661	-0.45678	0.14847	0.28393	0.0038906	-0.22184
2.9719	1.1183	1.7369	0.20033	-0.16847	0.75628	1.1572	1.1189	-0.66924	2.1056	1.4337	0.20836	-0.22378	1.1574	0.21246	-0.99375	-0.065128	-1.9015	-0.71471	0.77272	-0.19321	0.45062	-1.2953	0.37775	0.68273	-0.2497	-0.29951	-1.2523	0.133	0.71747	0.43937	1.3073	-0.30015	-0.84646	0.49373	0.37873	0.29359	0.22365	0.46683	-1.002	-0.1823	1.5034	0.85206	0.5643	0.63175	-0.25437	-0.15439	0.6126	-0.54412	-0.055239
2.3787	1.9662	0.25786	0.96218	-0.83823	0.47495	1.0696	1.726	-0.81812	3.177	1.8491	0.71533	-0.10706	0.76459	0.41665	-1.356	-0.46216	-1.0542	-0.05557	0.17972	-0.45828	0.57437	-0.015944	-1.0113	0.058141	0.052876	0.71924	-1.6654	0.27265	-0.28166	0.62176	-0.96906	0.53984	-0.052839	-1.0607	-0.036707	0.82134	0.73958	-0.58855	-0.29715	0.091406	1.2973	-0.33672	-0.065904	-0.25714	-0.30537	-0.35836	0.35052	-0.53858	0.64516
1.7555	0.82397	0.82709	0.63408	-1.3873	-0.47969	1.4583	2.3186	-2.2122	2.2609	-0.3189	1.4685	1.2582	0.61309	0.62624	-0.20566	1.1353	0.9851	-0.042641	-0.087989	-0.25047	0.24278	0.62178	-0.43696	-0.56232	-0.70814	-0.22608	-0.79219	0.5682	-0.53523	0.5327	-0.093211	1.2144	0.77473	0.049251	-0.038884	1.7585	1.0848	-0.45744	-0.57445	-0.49104	0.95696	0.12506	0.76704	-0.33696	1.0209	0.36242	-0.15529	-0.19757	-0.66108
-4.5332	0.082236	-0.57	-1.0697	-2.5426	-0.22857	-0.32344	0.31611	-0.37633	-0.12768	0.24338	0.015539	0.66685	-0.51035	0.11187	-0.13423	-0.1265	-0.066838	-0.14209	-0.16176	0.18155	-0.074281	0.35475	0.036497	0.15897	-0.20429	-0.33042	0.32374	-0.05119	0.31511	-0.39621	0.14813	-0.3034	-0.28313	0.23864	0.17208	0.20039	-0.2273	-0.12501	0.48938	0.34272	0.11757	-0.17531	-0.061133	-0.1569	-0.26897	-0.088642	-0.26925	0.24664	0.082581
4.2823	0.12525	0.36126	-1.6431	0.2531	0.062414	-2.411	-2.4822	0.60815	-0.69308	-0.13341	1.891	0.39606	-1.2242	-0.96098	-0.039672	-0.32822	1.1253	-0.020481	0.51121	0.24557	-0.10473	-0.57264	0.19546	-0.45378	-0.58781	0.7592	-0.11639	-0.98703	0.69274	1.0445	-0.53611	-0.78251	-0.26029	0.32369	-0.29259	-0.36709	-0.58567	-0.028099	-0.58266	0.26064	-1.3898	0.95103	0.072797	0.9412	-0.39804	0.14804	-0.26046	0.22932	-0.82175
1.7841	1.2482	0.41065	-0.55657	-0.15727	-0.57184	-1.5424	-1.2656	-1.1077	-1.3269	-0.48155	3.2456	0.10866	0.028519	-0.98669	1.1077	-1.0029	0.19404	-0.56519	0.29076	-0.18207	-0.38035	-1.462	0.82778	1.3365	-0.74782	0.40832	0.45627	-1.1366	1.4386	-0.29781	-0.42015	0.13615	-0.75758	-0.25764	-0.68183	0.083255	-1.2811	1.8218	-0.0086427	0.21281	0.15261	-1.801	-0.49176	-1.2368	0.38667	-0.48618	-0.34915	0.55693	0.24539
4.0847	-3.9765	1.109	-2.46	1.6897	-1.222	0.021496	0.61888	0.33197	1.247	-0.27414	1.7187	-0.29476	-0.26392	-3.2375	0.13059	0.92893	-0.74326	-0.46203	1.411	1.1315	-1.0814	-0.19038	-0.80671	0.095653	-0.60697	-1.2787	-0.64381	-1.1448	0.32349	0.14017	-0.72339	0.53245	-0.91186	0.077191	-0.6259	-0.72434	-0.58176	0.78001	0.181	1.6237	-0.87969	-0.17496	-0.52153	0.3813	-0.40464	-1.1739	0.2904	-0.16471	0.78881
-5.5254	-0.4869	0.14351	-1.5867	-2.066	-0.9997	-1.8747	0.16528	-0.36185	-0.36186	0.21713	0.23146	0.75835	0.14845	0.3314	0.0083509	0.56609	-0.38406	-0.37702	0.15805	0.080348	0.34763	-0.12009	0.50383	-0.3784	0.1562	-0.4205	0.56823	0.36479	-0.15992	-0.43058	0.54034	-0.3824	0.24498	-0.22077	0.10203	0.038287	-0.040725	0.29999	0.25849	-0.30556	0.15572	0.097314	-0.68278	0.66279	-0.81833	0.037056	0.14146	0.15957	0.52945
-10.552	-0.082749	-1.5334	0.049302	3.0975	-0.51121	0.18085	-0.47373	-0.89737	0.24954	-0.095027	-0.36018	-0.42922	0.27545	0.52946	0.10207	0.17641	0.36868	0.31156	0.37663	0.049074	0.25152	-0.35362	-0.031481	0.098354	0.087179	0.067036	-0.036032	-0.23451	0.16038	0.10594	-0.11089	0.14828	-0.14147	0.033412	-0.20871	0.16918	-0.14937	-0.15441	-0.27816	-0.088712	-0.14859	0.010717	-0.013123	-0.18947	-0.2518	-0.049348	-0.25153	-0.14652	-0.010241
-10.633	-0.11962	-1.5888	0.076	3.1993	-0.4429	0.21309	-0.3895	-0.79755	0.15216	0.04007	-0.20413	-0.047467	0.4976	0.59688	-0.37508	0.15235	0.24228	0.16883	0.052744	0.47538	0.31445	-0.54725	0.28589	0.14663	-0.24271	-0.026103	-0.27223	0.023449	0.26431	-0.15084	0.060043	0.29161	-0.14312	0.045871	-0.2808	0.47845	0.058609	-0.17182	-0.26764	-0.12724	-0.074352	0.37314	-0.14971	-0.37712	-0.21864	-0.15683	-0.19211	-0.22036	0.12923
-10.553	-0.22824	-1.5905	0.14826	3.5209	-0.22471	0.51377	-0.33258	-0.42529	0.12636	-0.14526	0.036404	-0.59266	0.88044	0.42374	-0.71843	0.3539	0.18636	-0.26129	-0.063544	-0.059299	0.38367	-0.031326	0.13402	-0.06309	-0.080868	0.45013	0.036805	-0.19543	0.031112	-0.5012	-0.30525	0.21969	-0.04023	0.161	-0.64499	0.059551	-0.091362	-0.054078	-0.1778	0.17505	-0.12012	-0.12206	0.078536	-0.13875	-0.40714	-0.18067	-0.060532	-0.08659	0.11327
-10.722	-0.30589	-1.086	0.21357	1.8821	-0.27876	0.055396	-0.33215	-0.21832	-0.01651	-0.10217	-0.055484	-0.030787	0.035967	-0.4208	-0.25475	0.11078	-0.30247	-0.30653	-0.43498	0.00026754	0.039915	-0.0083242	0.10661	-0.19726	-0.064743	-0.08516	0.0046495	0.092182	0.1592	-0.052064	0.15162	0.27867	-0.16294	0.14122	-0.27043	0.2857	-0.037374	0.23174	-0.26626	-0.12122	0.023347	0.031799	0.012175	-0.17094	-0.4639	-0.066236	-0.083919	-0.16431	0.22367
5.0167	4.6757	2.2746	-1.1382	2.7197	0.94827	-1.7235	-2.7676	0.37418	1.0183	1.2084	-1.4087	3.1487	-0.52509	0.29297	3.1302	0.40768	-1.6899	1.8488	-1.5572	-1.4138	0.95624	-1.7448	2.2876	0.60115	-1.5846	0.46381	1.0123	2.0026	-0.29937	-1.5588	0.89049	0.89287	-0.9349	1.3014	-0.57744	-0.82555	0.77756	1.6648	-1.1861	-0.1902	0.16207	0.051238	0.62751	0.8568	-0.77103	0.64593	-0.1702	0.55286	-0.66668
5.5352	4.3786	1.9147	-1.2124	2.5537	1.257	-2.0997	-2.2918	1.0996	1.4677	-0.078701	-1.0363	4.0412	-1.8103	-0.98339	2.7539	0.32652	0.91756	1.2906	-0.60957	-0.38226	2.6043	-1.4033	1.6144	1.6728	-2.006	-0.26949	-0.35462	0.28478	-0.33182	-1.2503	1.216	1.3868	-0.51587	-0.20853	-1.5945	-0.3141	-0.41554	0.93296	0.66602	0.44296	-1.4227	0.080229	0.92154	0.50479	-0.9569	0.021376	-0.34317	0.058755	-1.3134
4.1052	2.494	2.5937	-0.61225	1.7356	0.44231	-1.8003	-0.59337	0.34041	0.31583	1.4614	0.27926	1.991	-1.743	0.40902	2.9743	0.93805	-0.15861	-0.35147	-1.0776	-0.18709	3.2157	-1.3083	0.1593	-0.80223	-1.3838	-0.63668	0.55796	-2.0006	-0.078675	-0.47786	-1.1578	1.9868	0.13737	0.11136	1.955	-1.7326	-1.0402	-0.10364	0.23582	-0.75367	0.56956	0.87176	-2.3904	0.45616	-0.89388	0.97516	-1.5417	-1.2005	0.48329
-4.1307	0.56282	0.082968	-1.7497	-1.2843	-1.0914	-1.5706	0.72154	0.40082	0.059512	0.067857	-0.018706	0.56802	0.33189	-0.37454	-0.84011	-0.11199	-0.14586	-0.42026	-0.28289	0.28335	0.23013	0.36132	-0.21035	0.72757	0.80625	-1.1422	-0.17783	0.066847	-0.44559	-0.30213	0.73982	0.044865	-0.11552	0.097093	0.58843	-0.53851	-0.095798	-0.028996	0.5614	-0.55727	0.63116	0.31927	0.00098878	-0.018461	0.20551	-0.26447	-0.47918	-0.3654	0.38221
3.35	0.9675	1.7361	2.522	1.2642	1.3385	-1.3437	-1.2358	1.4722	1.8862	-1.8756	0.50233	1.4278	-1.5441	-1.4944	-0.434	0.078437	0.02127	-0.1077	-2.6473	-1.3635	-0.087853	2.0279	-1.163	-0.96691	-1.8539	0.81303	-0.48873	0.8523	0.37339	-0.78091	0.040191	0.16416	0.73322	-0.44086	0.27863	-1.1635	-0.62857	0.24904	1.0423	0.050665	-0.67512	1.0526	-0.16294	-0.043866	0.44168	-0.00024602	-0.59945	0.28925	1.0374
2.9883	1.2947	2.7411	3.0265	1.2421	0.69437	-0.32197	-1.5463	1.4216	1.1407	-2.9531	0.57951	2.45	-1.6152	-0.53194	-0.77307	-0.12837	0.56347	0.041978	-2.7787	-0.72002	-1.2793	0.61305	0.073981	-0.82189	-1.5194	0.99803	0.098434	-0.40954	0.77074	0.90449	0.95488	0.48731	1.3698	-1.4109	-0.49903	-1.0384	-0.71314	-0.16336	0.93126	-1.0319	0.90101	-0.33171	1.1035	0.94952	-0.87363	-0.13414	0.26389	-0.90391	0.87004
0.61178	2.3357	4.3991	-1.3225	1.4381	0.425	-0.21062	-2.7269	-0.056532	0.1145	-0.3698	-0.72218	1.4637	-0.10896	1.6367	-0.53368	0.70869	0.17463	1.4464	-1.3944	-1.7553	-0.44363	0.0056496	0.32167	1.5198	-1.9903	1.2437	0.12825	1.3345	0.25707	0.99982	0.82022	0.74467	-1.2257	-0.086367	0.42906	-0.97545	-0.46754	0.86699	-0.66268	-0.28168	0.34618	-0.78446	0.86186	0.26458	-0.31636	-0.051096	0.91089	-0.20841	-0.2045
-3.8687	1.3457	-0.080965	-2.0004	-0.95702	-0.78982	-0.75159	-0.37453	0.61361	0.18768	-0.25527	-0.049507	0.46544	0.13266	-0.8575	0.11343	-0.24324	-0.5081	-0.095463	0.026112	0.66566	0.59815	0.90145	0.10201	0.28862	0.16634	-0.22168	0.26932	0.44348	0.013331	-0.40568	0.14493	-1.1899	0.073196	-0.057503	-0.32164	-0.16212	0.0014305	0.43371	-0.28533	0.072329	1.0265	0.11041	0.47153	-0.44054	-0.046135	-0.74977	-0.46261	-0.43229	-0.52341
4.1851	-3.7481	2.4557	-3.4135	-0.72861	0.013484	0.41805	-2.4385	-1.1463	-0.32397	-2.7625	2.0876	0.86696	-0.045516	-0.70868	-0.14577	-0.39549	-0.20204	0.89733	0.45838	-0.97515	0.73845	-0.053524	-0.24942	1.4308	-0.35695	-2.1598	1.2977	-0.62219	2.3388	-0.63461	0.31723	1.3189	-0.65249	0.61743	-1.3281	-1.0171	-0.41533	-1.0601	-0.65217	-0.54385	0.35797	0.34186	0.18878	-0.7265	0.11461	-1.5481	0.37179	0.68121	-0.2994
4.7442	-0.81569	1.1465	-1.8841	-1.0206	-0.67176	1.2779	-2.0851	0.25955	-0.36596	-2.4524	2.0243	-0.39673	-0.31697	-0.069867	0.75204	0.0060392	-0.14359	0.64381	-0.54513	-0.83922	0.62147	0.11252	0.070248	1.6191	1.1067	-1.8394	0.62458	-0.36997	1.2938	-1.1661	1.4209	2.3926	-0.94803	-0.23323	-0.80027	0.16043	-0.64077	-1.2744	0.66752	0.18386	0.5155	1.7917	0.6609	-0.49871	0.25306	0.68863	-0.2069	0.147	0.4412
0.26299	-0.64491	-0.36822	1.3048	-2.3381	-0.71796	0.55934	-1.8361	-1.0686	-1.7452	0.74219	0.55726	-2.0737	-0.77973	0.54909	0.17919	-0.12749	-0.10953	0.029859	-0.87101	-0.11957	-0.49069	-1.4409	0.4152	0.42293	-0.35472	-0.10626	0.57466	0.9433	-0.035941	0.44888	0.2596	0.16909	0.44638	1.014	-0.24481	0.048988	-0.61724	-0.59653	1.082	-0.2718	0.60394	0.329	-0.2984	-0.11218	-1.2531	1.0984	-1.1498	-0.72776	0.23203
2.6241	-0.54257	4.0221	-0.43949	0.70346	0.064809	-1.251	-0.21766	0.27579	0.85568	-2.5629	1.2682	0.88762	0.64681	0.84974	0.51061	-1.2329	1.9015	-3.0296	-0.32878	1.257	0.0010226	0.71459	-1.0558	-0.25868	-0.47043	-0.59743	0.90215	-1.6316	2.2043	0.18162	-0.34093	0.33245	-1.0201	0.60707	0.73906	1.0187	-0.3546	1.0005	1.3546	0.134	0.10231	-0.16461	-1.2448	-0.12268	0.57529	0.65458	-0.55331	-1.5959	-0.84376
3.5317	1.4112	1.7631	2.8604	0.54767	-0.068761	-0.86194	-0.90643	0.81317	0.094942	-1.9698	-0.65421	1.4293	0.18908	1.9495	-2.1802	-0.27259	0.18414	-2.8184	-0.69155	0.60813	-0.18811	0.86661	-1.1663	0.92289	1.262	0.010931	1.6513	0.51476	0.71642	2.1277	-0.85491	-0.52154	0.20748	0.79374	1.0362	0.7412	1.4068	0.0093074	-0.15064	-0.74507	0.59712	-0.38217	1.8807	0.78905	0.33369	0.52733	0.089577	-1.7677	0.032394
5.2963	-1.9186	1.9754	2.3066	1.4789	0.54772	-0.29978	-0.94353	-0.57903	0.26949	-0.51931	-0.21533	1.3919	-0.090643	0.31348	-0.38982	2.0257	-1.5734	-1.5507	0.15957	-0.54188	-1.8775	0.40255	0.67076	0.64359	1.9695	-1.4787	-0.92587	-0.10625	-0.64076	1.1649	0.94129	0.048143	0.86634	-0.19962	-0.7296	-0.037331	1.7306	0.31616	-0.65373	1.3116	-0.61603	-0.0008389	0.3716	-0.20341	-0.6506	-0.29264	1.0688	-0.81949	0.32278
-4.5813	-0.5776	0.29186	-0.76189	-1.9981	-0.55727	-1.6825	0.035467	-0.066895	0.6007	0.59793	1.2592	0.86434	0.59542	0.0040496	1.3124	0.084218	-0.304	-0.52573	0.40397	0.22798	-0.082385	-0.31721	0.459	0.19263	0.5349	-0.17673	0.21454	0.20821	-0.23469	0.28903	0.32315	-0.00057172	0.074388	0.42297	0.12295	-0.31887	-0.33148	-0.16487	-0.32973	0.74912	0.14083	-0.0084422	-0.34647	-0.14832	0.17813	-0.79772	-0.096581	0.38239	0.089522
1.4953	-2.6041	4.061	-1.9675	0.85948	1.2747	0.45415	-0.47457	-0.75784	-0.15986	-0.36882	-0.15428	0.67085	-0.055182	0.26758	-1.1513	-0.82598	0.0055657	-0.58246	0.69088	-0.10693	-1.5274	-0.054581	0.43726	-0.94891	-0.062514	-0.35176	-0.85346	-0.24697	0.92959	1.224	-0.8827	0.59788	-1.1145	-0.038397	0.45363	-1.0429	1.0552	-0.45411	-0.33322	-1.2643	0.92665	-0.79122	-0.84619	0.05717	-0.73139	0.85531	0.84617	-0.2721	0.073828
0.050542	-0.28513	3.2531	-0.58164	-0.14527	1.2769	0.16228	-0.63653	-1.2359	-0.63273	-1.523	-0.13145	-0.027088	0.76204	0.37419	-0.48673	0.41189	-0.53519	0.25051	1.759	0.39253	-0.30761	-0.42956	0.3643	0.58073	0.52149	-0.14573	-0.67399	0.99914	1.1582	-1.1443	1.005	-0.28213	0.3223	-0.74302	0.018925	-0.57797	0.027717	0.5969	0.04061	0.30677	0.51233	-0.16733	0.21509	0.26133	-0.089946	-0.57514	-0.063309	0.65199	-0.78893
2.9352	-1.2161	2.1101	-1.3964	-0.21357	0.19906	0.46565	-1.3889	0.46545	2.1415	-0.51983	-0.4202	-0.70344	2.49	-0.26651	-0.29846	3.3823	-0.78068	1.4971	-1.1989	0.69169	-1.3177	-1.4582	1.8829	1.4432	-0.011896	-1.5737	0.58489	-0.28126	0.85081	-0.43856	0.55087	-1.2119	-0.31837	-0.16414	0.039348	0.64829	0.17113	-0.37622	-0.58089	1.8033	-0.81189	-0.27046	0.03205	0.71517	0.40796	0.183	0.74565	-0.036894	-1.5191
-4.8668	-0.32913	-0.50271	-1.6359	-2.5254	-0.51752	-0.85679	0.70241	-0.58392	0.034635	0.70349	0.82437	1.0237	1.1307	-0.31704	-0.6748	0.20569	-0.71504	-1.0824	-0.96696	0.36375	0.24685	0.19069	0.93969	-0.30385	-0.1288	0.20407	0.63168	0.15707	0.29544	-0.54754	-0.88688	-0.26319	-0.27689	-0.091251	0.11503	0.19579	0.12902	-0.36829	0.080652	0.33367	0.21529	0.089844	-0.71107	0.17903	-0.40021	-0.3685	0.33281	0.42697	0.15262
0.20574	-0.48276	1.5457	2.3888	-0.56815	0.26063	-0.5176	-0.50949	0.30738	1.7007	-0.63751	-0.77784	0.6521	0.0067232	0.89381	0.97114	-0.83053	0.069395	-0.88694	0.17839	0.4911	-1.6266	0.87167	-0.2557	-0.91445	1.5907	-0.74021	-0.013941	1.3315	0.58229	-1.955	-1.2586	0.89767	-1.367	0.28164	-0.28188	0.52283	-1.5656	0.4943	-0.69305	-0.87477	0.43413	-0.29166	0.11919	0.848	0.42382	0.027256	0.92079	0.58664	-1.1573
-1.6501	-0.040192	1.2569	1.283	-1.0656	-0.83822	1.1668	-0.94071	0.057963	0.14425	-0.067739	-0.48094	0.78969	1.0331	-0.33476	0.51808	0.33798	0.27914	-0.6301	1.2491	0.68409	-0.10976	0.50977	0.27741	0.50849	0.13286	0.74992	-0.23006	0.061673	0.46473	-0.10732	0.42581	0.095676	-0.67162	0.31719	-0.7165	-0.077773	-0.61661	1.1838	-0.38595	0.26066	0.51609	0.56429	0.30403	0.63156	-0.41926	0.75237	-0.28799	0.3201	0.024376
-1.1159	-0.42043	2.358	0.40951	-0.91197	-0.93691	1.2244	-0.37197	-0.24757	1.4142	-0.89791	0.56147	-0.35665	1.3934	0.55015	0.53273	1.1816	-1.1946	1.971	-0.17075	-0.47559	-0.69462	1.3404	0.52267	0.10416	0.57479	-0.24304	0.26416	-0.2307	-0.13456	-1.1874	0.743	0.23205	-1.1916	-0.71034	0.034593	0.84622	0.041504	-0.42887	0.3004	0.2675	0.24714	0.011864	1.0001	0.46796	0.17907	0.47883	0.20137	0.4481	-0.72272
-6.1193	-0.40787	-0.49448	-0.20953	-2.6109	-0.9566	-0.29233	0.075	0.082459	-0.45929	0.13549	0.42742	0.86917	-0.26856	0.018822	0.4441	0.029341	-0.19436	-0.28248	0.35165	-0.096531	-0.37282	-0.14357	0.16583	-0.067025	-0.21953	-0.38582	0.39079	0.0098273	0.14765	-0.1462	0.1633	-0.18349	-0.33807	0.04935	0.22254	0.10791	0.11482	-0.21983	0.32506	-0.20331	0.32273	0.44011	-0.10931	-0.17235	-0.048736	-0.65671	-0.37922	0.33038	0.19008
3.4067	2.3914	1.3508	-2.1946	0.53169	-0.036444	-1.0245	-1.2674	0.9219	1.1161	0.83042	-1.2657	-0.96295	2.0801	-1.0911	-1.2985	-2.0272	0.14819	-0.83821	0.22735	-1.6736	-0.81729	0.55581	0.27394	-1.7705	0.39622	-1.0774	0.88081	0.71694	-0.89277	2.1683	-0.39012	-1.4831	-0.56034	-0.30451	0.048735	-0.88289	-0.59399	-1.486	0.003713	-0.079531	-0.87982	0.7864	0.62332	0.028484	0.78021	-0.49762	0.13699	0.18406	0.93439
2.937	0.66538	1.6633	-3.0799	0.90848	0.36671	-1.4049	-2.0579	0.9879	1.2379	2.6325	1.2148	-1.6167	0.94159	-1.4203	-0.18728	-0.87365	0.2089	2.014	-0.697	-1.6867	0.72527	1.1184	0.51235	-0.0042658	-0.033101	-0.88125	-0.93625	0.29162	-1.4072	2.1058	-1.99	-0.64983	0.10198	-1.0975	0.73663	0.44336	-0.27678	0.39869	0.11038	0.023311	-0.75458	0.49093	-1.3064	-0.53379	0.55991	-0.18007	0.82127	-0.48079	0.35896
3.9599	1.4509	1.908	-2.0438	0.92197	-1.2466	-0.20124	-1.5208	1.652	3.5045	2.3552	-0.99919	-0.38315	2.3879	-1.024	1.0662	-0.11886	-0.40272	0.42155	-0.46096	0.085268	0.59894	1.8084	-2.0231	1.6504	0.59706	0.40705	-0.5662	1.2243	0.76026	0.11691	0.36597	-0.59444	0.82875	-0.44603	1.1706	-1.0636	-0.86737	-0.16459	0.055785	0.26988	0.29914	0.42348	0.65955	-0.767	-0.72118	-1.4067	-0.52183	0.1195	0.68358
-3.5281	-2.225	0.82327	-3.4763	-0.93664	0.24671	-2.0797	1.1768	-0.57062	-0.66472	0.83302	0.34576	0.15821	-0.52392	0.045637	-0.40227	-0.54905	0.099331	0.28022	-0.15623	0.30504	-0.65736	0.40408	0.036396	-0.49531	-0.10554	0.058639	0.47447	0.43735	-0.13377	0.42264	-0.074728	-0.36447	0.098963	-0.17858	0.14838	-0.38354	0.30725	-0.123	-0.4436	0.13964	0.0087653	-0.54272	0.024744	0.016601	-1.0428	-0.14512	-0.11661	0.58631	-0.16385
0.29751	-0.82002	2.0326	1.1746	-1.2268	0.55671	0.083823	-0.040427	0.1188	1.7204	-0.76454	-0.74001	-0.47755	1.6102	0.49167	-0.709	0.62307	-0.086606	1.0678	-0.79959	1.729	-0.82621	-0.55162	-1.2383	0.1489	0.26596	-0.019768	-1.028	0.047059	0.84302	-0.24178	-1.2901	0.42733	-0.96334	-0.96147	0.44218	0.017631	0.47726	0.24509	-0.067722	-0.053775	-0.52187	0.29165	0.68315	-0.013328	-0.46566	-1.0194	-0.30607	-0.11383	-0.32678
1.4736	0.16071	0.24086	-1.0244	-0.29339	0.30891	-0.13252	0.44105	0.85782	2.5692	0.52477	-1.3925	-1.0845	0.84384	-1.2366	1.1656	-1.5424	-0.084498	-0.049916	-0.30489	0.13853	-0.35576	-0.46825	0.52242	-0.77769	0.94451	-0.84518	0.4316	0.35441	-0.95083	0.030738	0.092861	-0.83629	1.0174	0.32338	0.18438	0.81262	-0.12186	0.86321	-0.1497	-0.10285	-0.2976	-0.64228	1.4667	-0.2232	0.53098	-0.60743	0.30133	-0.022928	-0.24969
3.1069	-0.54641	0.3931	-0.63235	-0.71229	-2.3638	1.8519	0.096528	-0.12854	3.412	-0.57344	0.71328	-1.7818	2.0583	-3.152	1.3431	0.82512	0.43837	0.36757	-1.1225	0.88679	0.63397	0.67628	0.38168	-0.50798	0.70306	-2.0755	0.12168	-0.026885	-1.806	0.018721	1.7861	-1.7337	-0.0066053	-0.40347	0.15361	0.46751	0.010935	-0.67839	0.15528	0.56997	0.50473	0.49774	0.5997	1.0247	1.2705	0.62486	-0.42375	-0.34617	-0.63569
-4.8667	0.050535	-0.8515	-1.5661	-2.5928	-0.61538	-0.55034	0.19427	0.18535	0.035378	0.11687	0.15915	0.59278	-0.25153	-0.32451	-0.40066	-0.20681	-0.26694	-0.368	-0.26271	-0.033673	-0.16872	-0.35207	0.31738	-0.2673	0.29827	0.19368	0.45809	0.27195	-0.29047	0.00095011	0.2646	-0.038072	-0.48584	-0.075418	0.018874	-0.25362	0.28923	-0.65026	0.43824	0.13842	0.44757	0.4492	-0.094726	0.28406	-0.13847	-0.84748	0.3052	0.53713	0.43722
-0.32143	1.1889	2.5276	1.8374	0.99485	-0.84848	1.0493	2.3433	0.9956	-0.22712	-0.58158	0.40715	0.52602	-0.87664	-1.3427	-0.91999	0.94186	-0.3256	-2.1522	-1.3982	-0.79279	0.070474	0.85394	-1.699	-0.093946	-0.33002	0.65792	0.88874	0.59313	0.24621	0.67791	0.46591	-0.70224	2.2546	-0.98701	0.62126	-0.53851	-0.23584	0.71472	0.27429	1.0591	-0.053877	-0.4836	-0.77908	-0.1344	-0.035334	0.90488	0.73224	0.66704	-1.1899
6.0836	4.9389	-2.082	0.87101	0.93132	-4.3033	3.9491	0.75923	3.741	-0.43911	-0.86718	-0.10325	-0.18241	-0.31232	0.49638	1.1906	1.0108	-0.23661	-1.5212	0.2204	-0.7692	-0.77155	0.77733	-1.6171	0.42189	0.6857	-0.04546	-1.0161	0.74689	0.089669	0.80129	-0.27275	-0.080125	0.75559	-0.16042	0.30705	-0.86394	-0.34395	-0.48146	1.5345	-0.46204	-1.0322	0.031126	-0.051812	0.33685	-0.22317	0.44627	-0.19843	0.72417	-0.38892
0.70987	1.154	1.6181	0.17632	0.23081	-1.4341	0.39079	6.0207	-0.54312	0.29231	1.9101	0.38878	-1.5524	-0.18246	0.40952	1.497	0.61427	0.71765	1.3878	1.2361	-1.2175	-0.14858	1.3577	-0.75071	0.13442	-0.15209	0.36744	-0.86757	0.963	0.91442	0.44301	-0.35387	0.39041	-0.20692	-0.11495	-1.631	-2.0247	-0.11566	-0.30443	0.64569	0.47683	-0.10441	-0.67927	0.11775	-0.43446	0.14089	-0.89768	0.24808	0.0085205	-0.0265
-3.9632	2.7625	-1.4035	0.00048048	-2.1751	-0.51723	-0.078517	-0.12202	1.8245	-1.2905	0.43112	-0.13891	0.15154	-0.27762	0.42766	1.0304	0.066873	-0.046395	0.59464	0.46358	-0.3693	-0.45859	0.052327	-0.15046	-0.23781	0.94027	0.030047	0.31029	0.20977	-1.3118	0.66418	0.62877	-0.074839	-0.70146	0.27421	0.24702	0.4412	-0.06726	0.033455	0.78781	-0.29078	0.018969	-0.49122	0.27989	0.065054	0.26841	-0.16452	-0.38667	-0.2031	0.0091064
4.5269	-1.5477	3.8225	2.438	1.3642	-0.57652	0.19619	-1.1542	-0.94257	0.032478	-2.4812	0.51991	1.3775	2.0431	0.87167	2.9455	-2.2884	0.13887	1.4959	-3.379	-0.36843	-1.4385	-0.047329	-0.03788	-0.33953	0.13153	3.407	2.6257	-1.3481	-0.40874	-1.983	-1.4161	0.10376	1.1417	-2.1235	0.061964	-1.599	0.49714	-0.32766	0.76774	-0.028746	0.67553	-0.017147	-0.048398	-0.8785	0.20187	-0.24229	-0.44171	-0.42301	0.25441
4.8636	-1.0018	3.2708	1.9742	2.2871	0.86408	-0.57277	0.098675	0.027304	1.0389	-0.37845	-0.48464	0.21528	2.3288	1.3676	1.7469	-2.4117	-0.50901	-0.29449	-0.74775	0.32608	-0.22198	0.72182	-0.39617	1.6187	-1.5847	1.8858	1.6472	-0.42635	1.3192	0.97432	0.68147	0.0098732	2.2451	-1.2643	-1.3903	-1.0457	0.46618	0.71231	0.15408	0.09751	1.005	-1.1588	0.046761	0.79317	-0.20299	1.2851	0.30569	-0.55333	-0.18829
0.4163	0.12303	2.0472	0.86043	0.91398	-0.051642	-0.047705	0.69046	-0.18031	-1.1397	1.6564	1.5619	0.65072	0.35605	0.58649	1.4453	0.60995	-1.7097	0.92687	0.49327	-0.51912	-0.77346	-0.26134	-1.0917	-1.2842	0.7391	0.32935	-0.47336	0.16471	-0.070585	1.1071	-0.5764	-0.83811	0.46344	-0.53135	-0.17851	-0.40248	-0.87129	-0.17731	-0.30354	0.37696	0.68363	-0.38699	0.2389	-1.33	-0.99588	0.11011	-0.83484	0.62052	-0.8903
-6.6134	-0.51018	0.26422	-0.80933	-1.1943	0.57004	-1.5769	1.0448	0.72242	-1.0724	0.54664	1.2094	0.54035	0.56678	-0.46199	1.1141	0.0038746	-0.236	0.58226	0.033263	-0.31417	-0.50083	0.56216	-0.35872	-0.15411	0.55101	-0.089741	0.12395	0.64223	-0.47166	0.93317	0.089194	-0.81861	-0.12698	-0.10706	0.61715	0.027571	0.079427	0.1123	0.22432	-0.52943	-0.60152	-1.3951	0.37862	0.065386	-0.19177	0.042763	-0.93715	-0.15436	-0.46139
-0.89535	-0.66026	2.159	-0.38902	-0.45795	-0.65951	0.23519	0.4508	-0.47028	1.8354	-0.24943	0.19473	-0.45952	1.0673	0.42081	0.17529	-1.0527	-0.86504	0.46112	0.92027	0.47542	0.53404	1.2479	-0.33099	0.6117	0.52619	0.94403	0.6811	0.036373	0.47062	-0.6926	1.3698	-0.97117	-0.60824	-0.035667	-0.3922	1.0291	-0.94851	1.5607	0.064208	0.2963	-0.19018	-0.070924	0.5259	-0.073879	0.44983	0.14269	0.25244	-0.32836	-0.23583
-1.8619	0.32767	1.8515	0.080233	-0.25815	-0.52843	0.4691	1.2271	-0.41787	2.5922	0.14448	-0.13492	0.95487	0.53671	0.018899	1.1709	-1.1711	0.96492	-0.25969	-0.92894	-0.75833	-0.4499	0.7499	0.07422	-1.048	0.28714	-0.20813	1.6055	0.68842	-1.8643	-1.7769	-0.27929	-0.45441	-0.042681	0.23548	-0.67749	0.21913	0.21216	-0.11639	-1.0901	-0.95705	-0.30678	0.10801	0.31124	0.3579	0.13841	-0.11703	-0.65066	0.2434	-0.056565
0.97211	1.5779	0.77587	-0.9707	-0.073982	-1.2093	1.7853	-0.68732	0.71472	2.1879	-0.62376	-0.19312	0.71815	1.3167	0.22281	0.91257	-0.26811	-0.11914	0.35142	-0.74808	-1.4028	-0.93608	0.61323	0.43078	0.068125	0.95267	0.3116	1.2458	1.7827	-1.9993	-1.1032	-0.051086	-0.68322	0.70066	1.1978	-0.62385	-0.72518	-0.38284	-0.24111	-0.40979	-0.80775	0.42908	-0.22938	0.28093	-0.50833	0.30431	0.16922	0.18803	0.21144	-0.090858
-6.3319	0.24891	-0.31382	-1.3487	-1.9158	-0.045433	-0.66496	0.68327	0.064307	0.21525	0.35361	0.56873	0.43945	0.57722	-0.14821	0.034426	-0.034368	-0.39444	-0.4257	-0.57687	0.53084	-0.14344	0.15591	0.27087	-0.14859	0.19056	0.30552	0.35552	0.46614	-0.53425	-0.047992	-0.2411	-0.63347	0.15728	-0.074608	-0.2035	0.073421	-0.1051	-0.033814	-0.10454	-0.31457	0.12993	-0.61057	-0.073827	0.35928	-0.55977	-0.28772	0.11293	0.37767	0.35349
3.0408	1.2009	0.43304	0.87966	0.18352	-0.2692	0.16114	1.17	1.1487	2.8149	-1.1913	0.19651	0.54277	-0.63214	-0.36466	-0.53086	-1.3871	0.05142	-0.42884	0.10681	1.3301	-0.60819	1.6351	0.12657	-0.96069	-0.1554	0.4312	0.46683	1.1442	-0.4713	-1.4336	1.412	-0.54883	-1.0153	-0.65584	-0.8776	0.6042	-0.84782	-1.0767	-1.6398	0.20637	-0.53742	-0.21564	0.41145	-0.75268	1.1037	1.8092	-1.2136	-0.15373	-0.75973
3.7857	3.5234	-0.19989	0.38646	0.47149	-1.1076	1.4467	1.5939	1.7502	0.49368	-2.5652	-0.75969	0.68555	-1.2921	-0.68859	-0.55489	-0.12636	1.5203	-1.7433	-0.55215	0.021065	1.0986	0.84157	1.6339	0.32734	1.3129	0.57618	0.7883	-0.034501	-1.5305	1.8401	-0.64467	-0.3776	1.3511	1.7155	0.27583	1.9073	0.48164	-1.7136	-0.9991	-0.3624	0.86858	0.88582	0.67872	-0.046118	-0.29983	0.5196	-0.46383	-1.0487	-0.20078
4.0929	1.1898	-1.2593	0.36433	0.68269	-2.0418	2.6444	0.06666	1.2467	0.10915	-0.42234	-0.43263	1.8089	-1.8608	-1.3963	0.65786	1.6324	2.979	-2.0522	-1.2822	0.30411	-0.79281	0.49367	-1.0179	-0.15578	-0.37431	-0.081561	0.76112	-0.77311	-1.0419	0.34647	0.70247	-0.10951	1.1251	0.48996	-0.59822	1.9563	1.4517	-0.44725	-0.35332	0.71481	-0.73009	0.18206	0.32063	0.81363	-0.56777	-0.44209	-0.79987	0.88223	0.014542
-3.0726	3.8809	-1.7969	-1.7863	-1.4014	-1.2413	0.070987	0.55659	1.8234	-0.36508	-0.073681	-0.6471	-0.021337	-0.26749	-0.16462	-0.46294	-0.39889	-0.72633	-0.13548	-0.3453	0.28826	-0.28198	0.87665	0.7951	0.13145	0.88631	-0.072341	0.20486	-0.03435	-0.44912	-0.27802	-0.088241	-0.058435	-0.80163	-0.026358	0.33041	-0.12733	-0.10247	0.30531	-0.32188	0.077815	0.51029	0.29907	0.18743	-0.24969	-0.40287	-0.0057181	0.52515	-0.4541	-0.1191
5.017	1.399	1.5058	-3.6481	0.29985	-0.7794	0.64172	-0.30046	1.6779	4.4973	-2.3167	0.20765	0.9569	2.9793	-0.073288	0.25882	1.6198	-1.9872	-0.44322	0.47849	-0.15936	1.396	-2.9317	-1.7236	1.3113	-0.21944	0.14162	-1.4061	1.0027	0.42175	1.1302	1.0834	1.1201	-0.1199	0.68106	0.68311	0.42004	0.089407	0.13788	0.47161	0.75525	0.90899	-0.87927	1.6987	2.4173	0.66244	0.47166	0.69924	-0.024359	-0.36504
4.9616	-3.2445	6.2925	-4.2645	2.506	0.51533	0.90072	0.0032137	-1.835	0.30769	-3.544	1.5488	1.3312	2.0014	-1.0542	-2.0643	-0.17365	-1.0981	3.2024	-2.1549	-0.28536	-0.6371	-0.75259	-1.4873	0.12446	0.065986	-1.0927	-0.14747	-0.3866	-1.7445	-0.35919	-0.52567	-0.21538	0.27369	-0.059116	-0.13282	-0.094757	1.3695	-1.9877	1.3421	-0.72443	-0.74486	0.70989	-0.29594	0.10725	0.36396	-0.2338	-0.29586	0.81128	-0.30745
2.8896	-0.0050302	3.7868	-3.6873	1.8196	-1.2173	2.8309	-0.66672	0.19232	-2.1148	-3.5909	1.3958	1.9073	0.12723	0.14831	-1.2731	-2.099	-1.6197	1.0011	-1.1829	1.2984	1.357	1.0556	-0.55085	0.90009	2.9738	0.67893	0.90475	-1.257	0.97308	-0.39572	-0.52897	-1.6566	2.0016	0.066242	0.3036	0.016278	0.59407	0.83043	1.8162	1.7572	1.4321	0.52292	-0.50157	-0.4838	-0.84414	-0.18851	-0.89314	-0.29521	-1.7091
-4.8657	-0.76069	-0.79931	-0.68494	-1.6644	-0.33463	-0.31792	0.039754	0.75847	-0.22596	-0.028467	0.49576	0.86765	0.57099	1.1405	1.3168	-0.31445	-0.18718	0.37943	0.39627	-0.13664	-0.31003	0.006749	-0.12773	-0.53442	-0.0070301	-0.3212	0.30303	0.85228	-1.0501	0.59617	0.51558	-0.53644	0.69287	-0.36456	0.25811	-0.42232	-0.2209	-0.20028	0.50569	0.10164	-4.4832e-005	-0.72975	-0.65423	0.39834	0.72319	-0.4633	-0.61619	0.19924	0.057999
6.0196	-1.8299	3.9777	-2.2528	0.81718	2.2719	1.7112	-1.3137	-0.45407	0.038545	-2.7422	0.072139	0.47601	0.28485	1.0726	-2.5571	0.68954	0.46984	1.1833	0.98557	-2.9039	-0.45778	0.4316	2.1592	1.4999	-0.84894	-2.0981	-1.786	-0.0063204	-0.37858	-0.33975	0.55336	0.64649	0.89664	-0.034005	1.5036	-1.1929	0.18285	0.1221	-0.80007	-0.029343	-0.62163	-0.29718	-0.092139	-1.8763	1.7882	0.9222	-0.82971	1.8049	1.3417
4.2444	-2.1083	1.8486	-1.6468	0.19518	0.93526	2.1864	-1.4546	0.51857	-0.25498	-0.36057	-1.7901	-0.3607	-0.37126	0.29461	0.32385	-1.7819	-0.17224	0.13101	-0.62222	-0.3998	0.022322	-0.40313	-0.41665	0.60192	1.4259	0.46568	-0.74567	1.4505	-0.93373	-1.3354	-0.23994	0.56404	0.98862	-0.91509	1.6739	-1.3765	-0.5818	-0.91617	-0.92222	1.0411	-0.059489	0.33628	0.70043	-0.55523	0.61475	0.59251	0.49586	-0.63931	0.57405
3.3219	-0.084592	1.0587	-1.1719	-1.242	1.0667	0.174	-0.15228	-1.0113	0.36175	-0.97848	-0.38875	0.4989	-0.43241	1.6456	-0.7326	-1.8273	0.037448	0.59522	-1.8103	-1.2164	-0.30457	-0.8241	-0.30286	1.231	1.4682	-0.24455	-1.3646	0.80867	-1.0018	-0.78419	0.19891	1.6982	1.0364	-1.078	0.11933	2.2045	-1.2916	-0.35379	-0.2724	1.1634	-1.1137	1.3147	-0.84411	0.20431	0.89551	-0.92809	-0.51745	0.2817	-0.19941
3.5901	3.5079	1.462	1.7391	0.89306	2.8794	-1.8609	0.64144	-1.5549	-1.9276	2.2749	-0.65876	1.2892	-0.46936	0.18774	1.0986	0.45009	0.22966	1.7686	0.30783	0.95321	0.25654	-1.2876	-1.6767	-2.7429	1.3219	-0.02127	-1.1908	-0.65667	-0.51624	-0.073643	0.26239	-0.89637	0.77233	-2.2131	-0.42798	0.8697	-0.82454	-1.0855	-0.91103	-1.1053	1.8578	0.12839	0.34463	0.67891	-0.59397	0.66702	-0.25529	0.032346	-1.4118
3.1366	3.1777	1.0862	1.145	1.1796	2.7231	-0.90537	-0.42947	-1.4886	-2.0116	1.3238	-0.17394	2.9409	-0.93794	-2.3108	0.11145	0.43937	1.8153	2.328	2.7272	0.42695	0.43185	-1.1166	-1.4433	-1.1132	1.4548	-0.2998	0.55874	-1.1648	-1.1358	-0.48124	1.0503	-0.39404	0.25369	-1.4571	-0.89768	0.69408	-0.2375	-0.48091	-0.23808	0.11278	0.46883	0.53385	0.48277	0.27667	-0.87971	-0.34076	0.75131	1.3742	-0.33519
6.6748	2.155	-1.0851	6.416	-0.38008	2.3874	-1.1479	0.25829	0.0032604	3.0603	1.6704	1.9781	1.021	-1.5358	2.3578	-0.39263	0.046429	1.9516	-0.25296	3.3891	1.7649	-0.93862	-0.41805	0.030872	0.77138	1.7332	-1.9194	1.7411	-0.0032326	0.13387	1.3572	-2.3058	1.1678	0.37664	1.3959	-1.9619	-1.5963	0.49395	0.54921	-0.27143	2.9427	-0.90135	0.39435	0.25617	0.9806	0.38228	0.544	0.23969	-1.2482	0.87646
-2.8846	-0.20396	-1.8156	1.8337	-3.4068	0.069789	-2.1093	1.2046	-0.86777	0.071275	0.65996	0.00013775	1.2612	0.9479	0.76574	0.56347	0.02613	0.2589	0.1809	-0.42473	0.29134	-0.54326	0.75641	0.26324	1.0058	-0.32474	0.92717	-0.96241	-1.6883	0.44175	0.59101	0.5032	-0.82628	0.48913	0.80664	0.15018	-0.79022	0.32918	-0.7172	0.14168	0.68578	-0.93076	-1.2219	0.71298	-0.15493	0.87741	0.74975	-0.3157	-0.31102	-0.23355
17.196	-11.828	-0.38444	0.20841	6.8155	5.6515	4.1716	-1.2179	3.5443	1.5717	-0.01206	0.34396	-0.23631	1.4086	1.6367	0.52046	-3.8027	1.0891	-4.0799	1.4424	-0.40273	-1.397	-1.1787	1.3379	1.6407	-2.3772	-0.90077	0.85736	-0.57011	-0.71605	-1.1588	-1.0406	-1.1324	1.7753	0.067696	-1.4053	0.10295	-0.014416	0.46002	-1.6927	-0.59664	0.37642	-0.65175	-0.88733	1.2899	-0.14088	-1.351	-0.085908	0.68582	0.97871
3.167	-2.685	-1.7774	2.4975	-1.1643	-1.6433	4.2358	-1.8083	0.087461	1.1164	0.96669	1.3215	-0.56955	-0.1335	-0.66539	-1.1459	1.1465	0.33915	-0.57175	-0.66321	0.21	-0.85025	-0.22469	-0.30953	0.054263	-0.73549	-1.7662	-0.20367	-0.38427	-0.32349	-0.33289	1.0191	-0.94933	0.24004	-0.21939	1.3149	0.54815	0.69225	0.51944	-0.053963	0.48916	-0.39077	-0.29527	-0.24143	-0.038877	-0.30666	-0.45985	-0.5795	-0.024382	0.17231
0.76134	0.51744	0.16231	2.1845	-0.87274	1.6693	1.415	-0.014847	-0.22204	0.87793	-0.41424	0.85943	-1.188	-0.55301	-1.9677	-1.9223	0.32924	-0.036588	-1.738	0.50038	1.1299	0.16567	1.0369	0.87343	-0.19166	-0.38473	-0.67221	0.0014984	-0.018387	-0.23662	-0.066381	0.80099	-0.90264	-0.65713	1.123	0.79065	-0.20532	-0.64624	0.33215	0.55265	-0.065181	-0.45998	-0.26103	-1.0147	-0.73829	0.38654	-0.48807	-0.43303	-0.75226	0.7189
-5.0139	-0.54083	-0.98017	0.98617	-2.2482	-0.46209	0.66423	-0.26671	0.35646	-0.094545	-0.0042369	0.11549	0.35657	-0.3405	-0.5059	0.35127	-0.025498	-0.65511	-0.16894	-0.3849	0.093371	-0.30566	-0.040948	0.10801	0.055075	-0.15807	-0.11953	-0.35333	0.017353	-0.26901	-0.0561	0.19612	0.0081664	0.13353	0.21172	-0.069174	0.14373	-0.33721	0.1066	0.33461	0.16872	0.07512	-0.012525	-0.061152	0.33695	-0.28215	0.14192	0.1347	0.19621	0.31316
2.0655	0.38481	3.0213	1.7181	0.27186	-0.85997	0.69939	3.4305	-1.2748	-0.87117	-0.24233	-2.088	-0.7112	0.16016	0.92555	0.11608	-1.4264	1.8879	-2.6431	-1.2088	-1.094	-0.17666	-0.12947	0.44153	0.31303	0.43275	0.85095	0.50338	-0.69112	2.1524	-0.031185	0.92594	-1.4288	-0.81985	1.2531	-1.3009	0.54689	-1.0131	0.24897	0.63688	0.19164	0.6822	0.11418	0.10055	0.72926	0.22285	0.2272	-0.50919	-0.45609	-0.56246
4.225	0.021848	3.0024	0.9499	0.93832	-0.77934	1.4402	2.3986	-0.58365	-0.93703	0.090548	-2.3988	-0.54454	0.2446	1.2205	-0.41479	-1.6761	0.43542	-1.7096	-1.6486	-0.20321	0.033763	-0.13659	-0.24054	-0.48422	-0.075735	1.2537	-0.44383	-0.79774	0.25238	0.042069	-0.43654	-1.3831	-1.6548	0.61465	1.4075	0.42712	-0.93531	-0.23414	-0.97359	0.051177	-0.48723	0.83279	-0.43322	1.0266	0.20172	0.40154	-1.1159	1.1151	-1.0026
1.881	-1.5415	1.9984	-1.5092	0.46458	-1.5186	1.9314	2.749	0.50163	0.92741	-1.1562	0.38229	-0.4283	-0.1117	0.48988	-0.79817	0.14713	-1.0856	0.41732	-0.65268	1.2352	-0.79068	1.0156	-0.1773	0.13205	0.36778	1.788	0.042709	-0.54348	0.012724	0.74527	-0.043076	0.36428	-0.72615	0.36519	0.94961	0.81472	0.52128	-0.52831	-0.49036	-1.2342	-0.30638	-0.87823	-1.0642	0.23207	0.96209	-0.4942	-0.71514	0.73878	-0.78999
-6.6871	-0.95048	-0.14886	-0.28692	-2.4609	-0.28521	-0.73636	-0.16846	-0.16258	-0.0020489	0.37258	-0.016694	0.27214	-0.095904	0.1259	0.16091	0.031303	-0.3644	-0.18965	-0.13828	-0.0864	-0.30111	-0.26452	0.18467	-0.51442	-0.019655	0.17646	0.50276	0.48121	-0.73023	-0.043191	0.56545	-0.032966	0.21917	-0.013842	-0.33484	0.32991	-0.27884	0.18625	0.47167	0.059179	0.0099159	-0.31124	-0.13114	0.11824	0.025305	-0.5232	-0.37073	-0.062305	0.12443
13.251	1.4927	-2.166	-2.8283	0.66828	-1.1987	0.37816	-3.3097	-1.3201	-4.5733	-2.1435	0.5821	-0.73554	-0.49886	0.98918	1.6859	0.79965	-2.0019	-0.58826	1.5222	1.6476	2.8163	3.5745	0.50429	-1.9866	-1.4706	-2.7367	1.244	-2.3216	-0.09005	-0.048324	-1.2604	0.24336	2.1702	-2.0728	0.68857	0.57846	-0.69686	-1.2183	-0.93875	-0.057376	1.1256	-0.22201	0.51729	2.2539	-0.5334	0.35391	0.86372	-0.6048	-1.2179
12.984	-0.21865	0.12032	-0.6697	1.4233	1.445	-2.1274	1.5353	-1.9982	-1.1991	0.33195	-0.28367	-3.0239	-0.70082	-2.9619	-0.28642	2.737	1.3651	1.7633	2.5548	3.3284	1.1064	2.2993	2.2536	-1.4669	-0.14924	0.18328	0.14949	-1.6911	0.70429	-2.439	1.1535	0.18735	0.92365	-1.4088	0.60492	1.5467	-0.55815	-0.57414	-0.3833	-0.73156	-1.0631	-0.84127	0.8903	1.1407	-0.3584	-0.63396	-1.3927	0.49513	0.35576
10.987	2.481	-1.8815	0.52723	-0.88154	0.4468	-3.2941	1.4795	-2.8721	-3.5547	-1.3122	-2.3705	-0.814	1.4643	-0.66505	-0.29857	0.41811	0.57126	2.0208	0.24958	0.33297	-0.745	2.2018	-1.3336	-0.22939	-2.1357	-0.84702	-1.0199	-3.648	-0.0842	0.38689	2.4281	1.1649	-0.9113	1.4412	-3.8571	2.8045	-0.90123	0.7805	-1.0042	-1.736	-0.44303	-1.0314	-1.5576	0.071543	1.9305	-1.1849	2.1065	0.89661	-0.32339
-1.6173	0.33985	2.1888	-0.62123	-0.25334	0.82023	0.17233	0.08501	-1.3539	-0.060044	1.1081	-0.52647	0.26987	0.34769	0.076983	1.314	0.63872	-0.027738	-0.92504	-0.052682	-0.32171	0.19449	0.60007	-0.40094	0.84333	-0.25263	0.66203	-0.3524	1.7539	0.44021	-1.4148	-0.12898	0.67653	-1.3645	-0.72305	-0.98807	-0.62023	-0.82116	0.42838	0.3986	-0.088866	-0.44803	-0.019019	0.78863	0.21918	0.032149	-0.19752	-0.44843	-0.13486	-0.23027
0.17052	-0.077338	1.2399	-0.41044	-0.15065	0.39294	0.57008	-0.076549	-0.012212	0.037065	0.32164	0.31552	-0.73239	-0.89578	-0.20533	0.47873	-0.73196	-1.0866	-0.98651	-0.47643	-1.3116	0.12046	1.6124	-1.0746	-0.059035	-0.02192	0.89621	-0.082927	0.48022	0.12203	-0.84056	-0.27199	0.43987	-0.30691	0.58639	-1.1139	-1.2815	0.9193	-0.8775	0.29483	-0.15574	-0.20376	-0.17589	-0.31204	-0.1069	0.026351	0.56424	0.38124	0.031391	-0.070557
1.0563	-0.36777	1.6771	0.096259	-0.40686	1.7611	-0.067901	-1.0958	-1.3005	-1.0225	0.95939	-0.15286	-0.43229	-0.62218	0.36488	-0.72579	1.1616	-1.8159	0.42813	1.0393	-1.0839	0.4076	2.0653	-1.1429	0.59461	1.5198	-0.54013	0.23748	1.3326	0.40384	-0.19938	0.57335	0.48797	1.192	-0.085488	0.21893	-0.046096	-0.75905	-0.13397	0.6615	1.4498	0.14804	0.053266	-0.27909	-0.60034	-0.48152	-0.48785	0.66446	0.66988	-0.11826
-4.6548	-1.4696	0.65358	-2.3725	-1.6331	0.57708	-0.77508	0.27744	-0.21261	0.48227	0.95695	0.016336	0.62339	-0.023826	-0.92802	0.11768	-0.14381	-0.45575	0.22003	-0.058933	0.016316	-0.027203	0.21233	-0.08749	-0.13802	-0.60477	-0.33636	0.053332	-0.52153	0.074756	0.18633	0.23647	-0.17418	-0.10143	-0.081699	0.27347	0.0091382	0.17447	0.25811	-0.51985	-0.39875	0.44139	-0.045122	0.24256	-0.18273	0.05033	-0.20297	-0.43529	-0.25893	0.27648
11.892	2.2343	-3.9226	11.631	0.4183	4.8596	-3.8093	1.9375	2.8879	-1.374	-0.63444	-0.064432	0.59508	-0.65611	-2.6773	0.85698	-1.3113	-2.5806	0.36386	-0.17025	-1.5455	-0.71467	0.26106	0.63147	-0.4511	0.80932	-0.3101	0.37395	1.7427	2.3898	-0.18641	-2.3555	-1.3089	-1.3766	1.1202	2.6084	0.85375	-1.8605	-0.44528	0.79224	-0.80509	-0.74339	-0.49233	-1.6252	-0.15979	0.69842	0.74202	-0.6352	0.57328	-1.51
4.5018	0.61219	-2.5249	1.9315	-0.79088	-3.4718	2.5761	-2.7957	2.4158	0.92315	-0.25916	0.48073	-0.23609	0.92282	-0.071792	1.991	0.62281	-1.4703	-0.72081	0.31116	1.0568	-1.7788	0.23424	-0.38937	-1.0694	-0.76376	-0.86539	-0.68351	0.72397	-0.64964	0.98174	-1.2434	0.72814	-1.8605	-0.36429	0.5845	0.14152	-1.3207	-0.50906	-0.15448	-0.021921	1.218	-0.083266	-0.547	-0.73815	0.0043731	0.3175	0.33987	0.077776	-0.035873
0.72348	-0.67736	0.867	0.73125	-1.0234	-1.785	0.76111	-1.119	-0.67314	1.6124	0.17735	2.0018	1.2978	0.59497	0.65009	0.68249	0.42478	-1.3249	-0.45988	1.0986	0.42488	0.2821	0.42591	0.1118	-0.28214	1.1909	-0.5914	-1.2323	0.52702	0.28945	-0.077124	0.19017	0.10596	0.092991	0.098345	-0.57199	0.60744	-1.0752	0.46372	-0.1192	-0.35474	-0.28017	0.3473	-0.098977	-1.1225	0.40595	-0.45145	0.6126	0.29999	-0.40506
-5.1816	-1.1264	-0.90319	-0.10525	-2.3559	-1.7468	-0.071636	-0.048753	0.13274	-0.19719	0.25696	0.24761	0.84994	0.13031	0.35537	0.89319	-0.43244	-0.43912	0.11064	0.10862	0.56938	-0.57268	0.0048293	-0.035237	0.24606	-0.015595	-0.18368	-0.14749	-0.060973	-0.45053	-0.09526	0.12599	0.3949	-0.15783	-0.1982	0.38792	0.07947	0.020371	0.40766	0.09246	0.24217	0.073139	0.1172	-0.55756	0.25563	-0.24142	0.08812	0.45394	-0.18146	-0.082488
2.2382	1.7284	-1.7675	1.9304	-0.29475	0.87603	1.729	0.19588	-2.6368	-0.13834	1.7915	-0.088021	0.79246	-1.6238	0.90015	0.17969	1.1371	1.0098	-1.1321	1.0246	-0.36441	0.70553	-0.068586	1.3532	0.49372	-0.17089	0.65024	0.54178	0.79384	0.059209	-0.61009	0.55121	0.55263	-0.81433	-0.15046	-0.52445	0.97067	0.11801	-1.0709	1.1278	-0.12366	-0.48212	-0.66417	0.8632	1.1583	-0.52343	0.20167	-0.27172	-0.18847	0.010172
2.2633	1.9789	0.20353	3.3202	-0.58202	2.2117	1.8602	0.23535	-3.3023	0.8772	0.83691	-0.15569	1.1387	0.3408	0.41904	-1.9882	0.93119	0.61885	-0.44542	1.443	-0.44995	-1.0733	0.15103	1.1943	1.6571	-0.022798	-0.079382	1.8033	1.887	0.67003	1.626	-0.43188	2.3286	-0.59577	-0.52045	-0.44057	1.1156	-1.3857	-1.0363	0.29334	0.69355	-0.20543	0.40142	0.22722	-0.037326	-0.011656	-0.9858	-0.3546	0.33429	1.7825
8.6312	-0.49428	-2.7944	5.062	0.24787	-1.8924	5.6447	-2.5485	-0.42214	1.4677	-0.75265	0.56509	2.2244	-1.1002	1.8699	-0.5483	0.71154	0.17994	2.3972	0.91116	-1.5817	0.27116	-0.35472	0.46582	-0.34561	-2.1826	0.18609	-0.013872	-0.77353	-1.866	0.028905	0.60516	-1.0513	0.72241	0.75137	-0.57178	0.59653	-1.4835	0.3133	0.17271	-0.8111	0.78817	0.40401	0.6446	0.57867	0.058446	-0.64556	-2.0757	-0.94236	0.77732
-2.7805	-0.39928	-3.0526	0.83424	-2.686	-0.96744	1.0193	0.39364	-0.84339	0.25944	0.18314	-0.62269	0.40939	0.8879	1.0755	0.57246	-0.36389	0.006021	0.37917	-0.5532	1.4032	-0.88508	0.085215	-0.42824	0.53374	-0.18518	0.47456	0.15741	0.15271	-0.24159	0.28697	0.51096	-0.53438	0.11406	0.021807	0.13393	-0.76271	-0.83519	0.67614	-0.081371	0.64223	0.40916	0.32656	0.27356	-0.077549	-0.2552	-0.45595	0.54299	-0.10039	-0.4044
4.9479	1.0798	-0.3148	3.9485	0.21893	-1.2443	-0.70037	1.8821	0.72571	3.1173	3.9149	0.22518	0.48538	0.41121	-0.68891	-2.4021	-0.91588	-1.8378	0.59629	-0.02668	-1.1288	-0.010114	-0.78862	0.64573	0.16654	-0.85076	-0.14485	3.2774	-0.81682	2.0796	-0.064088	-0.97185	-0.22433	0.84808	-0.10947	0.1858	2.585	-0.16636	-0.46854	-0.024713	-0.63844	-0.071763	-0.14101	1.0438	-0.51198	-0.64552	-0.28539	1.0973	1.4919	1.2786
5.5583	2.4905	-0.59762	3.795	0.20946	-1.9008	-0.52216	0.14765	2.0081	1.5524	2.9914	0.14393	-0.81753	0.031302	0.020121	-1.6404	-1.1859	-1.9887	1.2885	-2.2586	0.022122	0.69429	-0.24006	-0.0080957	-0.59783	-0.68405	-0.29979	1.3755	-1.4207	1.9523	-0.3174	0.75092	-0.69913	1.1376	-0.22053	0.55883	1.3272	-0.011961	-0.83106	-0.79514	1.6459	0.37262	-1.4858	-1.402	-0.27925	-0.5948	0.10833	0.78758	1.0751	1.3782
2.5689	1.8824	2.1137	2.3284	0.39682	-0.042672	-1.4978	0.82328	0.27442	1.5304	1.0774	0.42366	-0.31678	0.67281	0.08892	-1.3314	-1.5794	-0.44486	-0.22648	-0.57667	0.35138	1.4396	0.051042	-0.52839	-0.90081	-0.39658	0.02956	0.47062	0.48535	-0.23011	-1.137	1.3676	-0.13981	-0.57151	0.50493	1.0057	1.0359	0.0041184	0.30671	-0.84989	0.49552	0.361	-0.66178	-0.44648	-0.5782	-0.8524	-0.081755	-0.32438	0.00017657	0.30757
-2.2733	0.45427	-1.239	0.40714	-1.7281	-1.7499	-0.83049	-0.5038	1.3382	-0.43849	-0.0066887	-0.2275	1.1382	-0.094427	-1.0549	-0.16	0.23621	-0.70712	-0.39954	-0.1203	-0.29296	-0.031784	0.89212	0.091118	0.030263	0.2358	-0.47568	0.087479	-0.09675	-0.30668	-0.1146	0.55354	-0.083954	0.14548	0.26461	-0.17582	-0.26059	-0.18152	0.041198	0.28383	0.71863	0.53457	0.49943	0.1802	0.038683	-0.49665	-0.25054	-0.043798	0.21795	0.42801
3.9911	1.8713	0.69869	1.9841	-0.23475	-0.48573	-1.1401	-1.7498	1.373	0.76558	-0.68419	-0.35596	-0.60435	1.768	0.31559	0.084725	-0.40203	0.59278	1.4894	-2.1679	3.0118	0.85301	1.3211	-2.4262	0.68501	-0.20879	-1.3627	0.3402	0.20134	0.41133	0.9953	-0.99072	-0.17866	0.09306	-0.66791	1.2334	0.83261	-1.6742	0.25969	1.2882	-0.92162	-0.46573	-0.04804	1.2841	-1.3957	0.10966	0.20104	0.0099139	-0.022398	-0.70799
3.8273	0.66835	-0.2322	3.3855	-0.059976	0.37608	-1.2151	-0.7094	1.0472	0.1013	-0.2776	0.080837	0.27329	1.0135	-0.17038	0.11241	0.59158	0.39162	2.0176	-0.32484	2.3629	0.50905	-1.2924	-2.0012	0.88898	-0.46044	-0.95434	-0.4453	0.66693	-0.70803	1.4492	-0.38354	-1.1706	-0.35941	-0.40069	0.69347	0.13208	-1.1886	-0.54079	0.59046	-1.4417	-0.6286	-0.23526	1.2513	-0.96452	-0.94821	0.93313	-0.037342	0.50219	0.72301
1.1001	0.21418	-0.11576	1.3392	0.55258	-0.8032	0.2482	0.22376	1.6474	1.2526	-0.004956	0.41486	1.1584	0.16581	-0.41379	0.69384	0.23387	-0.1822	1.6256	-0.018874	1.6977	-0.50249	-0.012665	-0.68566	0.20563	1.2787	-2.1134	0.62385	1.7313	-1.2572	-0.15631	-0.078143	-1.1254	-0.78711	1.0236	-1.7065	0.40781	0.089013	-1.0781	-0.71846	-0.78235	0.39832	-0.65396	-0.16885	0.35767	0.15678	1.2772	-1.295	0.44038	0.10949
-5.7134	-0.54003	-0.099596	-0.66509	-1.4598	-0.56447	-1.1702	0.22948	0.41967	-0.42417	0.36738	0.027639	0.81644	-0.32802	-0.40626	-0.261	0.18362	-0.026774	-0.61782	-0.17565	0.10932	-0.049254	0.23811	0.089335	0.12937	-0.31172	0.074283	0.26091	-0.061043	-0.33942	0.07583	-0.33021	-0.2368	-0.034905	0.60536	0.00060497	0.34027	0.16044	0.028663	0.11363	-0.17231	0.039732	-0.31286	0.34021	-0.19287	-0.28121	-0.31752	-0.20672	0.21074	-0.0498
1.6634	0.94513	0.71453	-1.6964	-1.2285	-0.5838	-0.52527	1.5515	-0.61926	0.28137	-0.78033	0.94392	-0.63715	0.5849	0.19828	-0.28	1.1784	-1.2516	1.7777	0.043794	0.24811	-0.40966	-0.47959	-1.3899	-1.1296	-0.73189	0.32777	1.4521	-0.78409	0.91899	-0.9006	-0.28185	0.35739	0.94384	-1.3077	0.014038	-0.14821	2.2668	-0.95041	0.36291	0.25648	0.26026	1.0475	-0.06803	-0.27408	0.3068	0.73851	-0.68179	-0.91558	-0.63212
0.86933	0.084609	0.95516	-2.1265	-0.50207	0.063316	-0.9452	2.0882	-0.20523	-0.64009	-0.6929	0.27859	0.033874	-0.68052	-0.30793	1.2093	-0.18156	-0.39565	0.83434	-0.29964	0.35954	-0.81258	-1.1406	-1.607	0.29146	-0.24242	1.0964	-0.26841	-0.32252	1.4137	-0.47708	-0.14965	-0.19914	0.96824	-0.85955	0.2127	0.95638	0.34117	-0.32435	-1.061	0.0074291	0.20767	0.19559	0.087072	0.20579	-0.21545	0.82538	-0.46958	-0.73064	0.61353
1.5212	0.43215	-0.50581	2.3261	-1.4015	-0.63256	-0.33878	3.353	0.55961	0.90817	0.39057	-1.4277	-0.64686	-0.12135	0.91242	-0.31005	-0.10179	0.30751	-0.26511	0.34113	0.84681	0.49609	-1.0644	0.14652	-0.55837	-1.718	-0.42528	-1.6892	1.1816	1.115	-0.91893	0.38699	0.069869	0.30651	-0.76806	-1.0692	1.2183	0.13566	0.63078	0.7644	0.13213	-0.48595	0.2828	-0.053744	0.72241	0.57029	0.21333	-1.2006	-0.471	-0.0031565
-3.9145	-0.63779	-0.87947	0.21785	-2.5787	0.039598	-0.66702	0.71289	-0.1741	-0.43506	1.068	0.61766	0.98321	0.0049022	0.25708	-1.1299	0.12824	0.47913	-0.92367	-0.016267	0.22565	0.4236	-0.58458	1.2723	0.18774	-0.30923	0.43097	-0.91324	-0.56941	-0.24009	-1.0623	0.074125	0.33102	0.32767	0.043355	-0.010968	-0.4815	1.6215	-0.57823	0.74975	0.23896	0.23555	0.23502	-0.19356	-0.13639	0.33192	0.066376	0.014492	0.47879	0.03994
0.13749	-0.8005	3.0635	-0.90182	-0.038311	0.6429	1.8207	-1.474	0.32181	0.51191	-1.0556	0.027379	0.73214	-0.32463	0.45473	-1.059	-0.62649	-0.7943	0.10104	-0.76947	-0.67561	0.63161	-0.072246	-1.7534	0.27176	-1.1651	1.333	0.18784	-0.2323	-0.70891	0.17891	0.014162	0.030253	0.43547	-0.60011	-0.064513	-0.59244	-0.25757	-0.86333	0.049377	-0.60243	0.46508	-0.79191	0.27473	-0.52901	-0.77429	-0.61238	-0.39725	-0.15555	0.58319
-1.5331	-1.6868	4.0291	-1.5733	0.10355	1.5714	1.2841	-1.0629	0.4149	0.54652	0.10367	-0.25898	0.4917	0.29744	0.51191	-1.422	-0.19106	0.9918	-0.14942	0.04015	0.73466	0.6315	0.064336	-0.74015	-0.3303	-0.67781	0.93299	-0.020127	-0.6691	0.33038	1.1599	0.4747	-0.51126	0.25594	-0.39164	-0.0027077	-0.66701	-0.16792	0.049652	0.31817	0.46675	-0.30966	-0.3908	-0.36062	-0.36235	-0.71602	0.95773	-0.057794	-0.29674	0.068036
-3.2742	0.0025061	2.5829	-0.24852	-1.3445	0.38551	0.92042	-0.70587	0.15443	0.62283	0.18213	-0.35665	-0.39725	0.5477	0.10873	0.38852	-0.3354	0.68689	-0.43058	0.4272	-0.42973	1.3133	1.2522	-0.43296	0.78804	-0.75656	0.34847	-0.50017	-0.81789	1.0504	-0.18057	0.19804	1.11	0.46882	-0.18297	0.36121	0.33199	-0.30708	0.59128	0.7983	0.25655	0.92366	0.4991	-1.0301	0.05382	-0.085676	-0.27327	-0.12087	-0.067631	-0.044514
-6.0627	-0.75626	0.96362	-2.2226	-1.2862	0.7141	0.62222	0.4531	0.9319	-0.58538	0.85935	-0.053609	0.10724	-0.54666	-0.52325	-0.1127	-0.69816	-0.41834	-0.3918	0.20712	-0.063644	-0.84699	0.41954	0.83475	0.74826	-0.20916	-0.52168	-0.28122	-0.075959	0.4871	-0.21518	0.63532	1.0415	-0.41626	0.60128	0.58499	0.32413	0.47213	-0.088307	-0.58126	-0.44012	0.29536	0.97096	-0.038048	-0.43878	-0.29668	-0.2191	0.20084	-0.24512	0.62706
12.838	-1.7638	-1.7903	3.2252	-0.22763	-0.41327	-3.5097	-0.84693	1.3574	0.97228	1.4865	-0.97245	-3.2582	1.7678	-0.27905	-1.8491	-0.56953	-3.4251	0.50501	1.4283	-1.3622	2.4274	0.43332	0.84776	0.34241	-2.0415	-0.048381	0.54341	-0.26328	1.8096	2.6278	1.7367	-1.6796	-0.19683	1.1256	0.05392	0.49454	0.088006	1.5904	0.73113	0.85294	1.2767	1.3902	1.6554	-0.54834	-0.26518	-0.44916	-1.1341	1.1044	-0.71612
12.349	2.8493	-1.1725	0.011137	0.54701	-1.0843	-0.26032	-3.0355	2.1297	0.88306	2.3421	1.01	-2.4623	-1.629	2.9158	0.46601	1.1574	-1.5892	1.7426	-2.2256	1.6747	-0.402	-0.19079	1.2956	-0.40998	3.8024	1.5819	0.021362	-3.3566	0.42286	-0.37447	0.29749	-1.2672	-0.43868	0.39561	-0.623	-0.61836	0.24271	1.1524	-0.43972	0.57419	-1.84	0.7696	-2.2081	2.463	0.52658	-0.91872	-0.26377	-1.1359	0.6951
13.533	0.40429	-1.7842	1.4664	-0.082975	0.18612	-1.2752	-4.3124	1.6621	1.0955	2.2648	0.65945	-1.7218	-0.45896	0.68319	0.20694	2.0987	-3.2732	1.2306	-1.1164	1.3333	-3.6413	-0.86741	1.9188	1.5937	1.9211	0.50774	-0.22226	-3.0819	1.9057	0.86297	-1.907	0.4499	-1.2773	-0.63036	-2.9536	-0.75896	0.98584	-0.17196	0.11664	-1.0395	0.12709	0.53063	1.0587	1.5116	0.19857	-0.016411	-2.622	0.58592	0.19987
-0.42567	-0.12467	-1.9692	0.26621	-3.4491	-1.0945	-1.9586	0.96716	-0.91308	-1.0542	-0.12956	0.67487	1.1107	0.22236	-0.9673	-0.63228	0.76769	-0.036305	-1.2155	-0.65445	0.054595	-1.0087	-0.49631	0.46381	0.62123	0.46142	0.48982	-0.4855	-0.64206	1.3483	0.11457	-0.32277	0.85147	-0.05827	0.68019	-0.22188	-0.3911	-0.66202	-0.63198	-1.0582	0.57829	-1.444	0.97396	0.54152	0.4116	-0.29668	-0.10781	0.013489	0.58906	-0.84509
8.9668	-1.3387	0.17297	-5.7252	0.82979	1.5822	-1.0284	-0.21416	0.30101	0.51924	0.022987	0.21386	-1.4192	0.27795	0.40549	-0.97369	1.1257	-1.6515	-1.0493	1.0576	-1.1711	-2.503	1.0069	-0.80521	-0.081807	-0.26815	-1.6741	0.74492	0.40865	1.4222	-0.013788	-3.0158	-0.46321	-1.4278	-0.44687	-1.3968	-0.68568	1.3179	1.0349	1.4147	-1.4531	-2.0699	0.29212	0.3469	-1.3977	0.25236	-0.49688	-0.051632	-0.21825	-1.0587
9.5135	-1.8355	-1.2238	-5.8624	-0.13633	0.55867	-0.14619	-1.2693	1.9996	0.43892	-2.3686	0.36292	2.1264	-1.8679	-2.6544	0.7722	-1.6982	-0.41213	0.25636	0.71687	0.83647	2.9854	-1.8216	-1.8437	3.4624	-0.1939	1.0993	-1.1241	-1.0383	0.95191	0.55502	-2.3134	-0.52181	0.20195	1.579	0.15577	0.74186	-1.962	-1.0667	0.014105	-0.33378	-1.4128	0.65552	-0.17132	0.45024	0.09183	-0.2397	-0.25356	0.58265	-0.32568
4.9595	-2.3324	-0.75127	-2.4516	-1.8677	0.3395	-0.74781	-0.29044	-1.2452	0.42843	-0.68594	1.8933	1.0643	-1.9998	-1.4376	0.86633	-0.18103	0.15695	-1.2942	0.037427	-0.77953	2.9664	-4.106	-0.51956	1.9905	0.5607	-0.69391	-0.61803	-0.46442	1.1758	-0.44882	-1.1616	-0.12074	0.437	0.61461	-0.14025	0.75753	-0.79729	-1.5616	-1.0764	-1.0265	-0.44541	-1.4992	1.0676	0.12496	1.1347	0.34552	0.56114	0.17511	1.7465
-4.0811	0.05426	-0.7307	-2.2609	-2.669	0.019281	-1.4836	0.84595	0.72794	0.46762	-0.12928	-0.62546	0.70225	0.65429	0.69694	-0.43496	0.3277	-0.54809	-0.51166	0.1862	0.55522	0.27119	-0.10107	0.59094	-0.87491	0.10037	0.34688	0.28667	-0.28125	-0.25638	-0.089616	0.011734	0.29063	-0.33029	-0.40618	0.0045099	-0.11677	0.16449	-0.19279	0.1925	0.66449	0.17251	-0.2417	-0.2932	-0.21444	0.1096	0.4447	0.25385	-0.22047	0.29193
-0.050052	-2.2875	1.0152	-0.93562	-1.2597	-1.1818	-0.49495	-0.78415	0.25199	-1.9059	-1.3425	-0.25935	0.16648	0.52322	-0.38316	0.14324	-1.5712	-0.28806	0.24066	0.76541	0.38886	0.41555	-2.1278	-0.76803	0.088123	0.63162	-1.489	0.29288	0.068501	-1.3516	0.84221	-0.51714	-0.9354	0.45527	0.65494	-1.4792	-0.36686	0.91836	-0.18929	0.1731	0.79816	-0.022625	0.22349	-0.026666	0.94668	0.18326	1.6822	0.1115	1.5509	0.96096
1.9298	-2.7291	0.49783	-0.77917	-0.3397	-1.2798	-0.82431	0.47039	1.5277	-1.0988	-0.24688	-0.28384	-1.3715	0.46105	-1.216	1.1831	-1.1263	0.32258	1.7404	0.062656	2.0449	0.59724	-0.47169	-1.3845	1.8636	0.19211	-0.53938	-0.44618	-0.4274	-1.6553	0.35025	-0.41861	-0.41402	0.00074194	-0.46509	-1.5784	0.87831	0.45978	0.56028	0.28164	-0.78432	0.093601	-0.48144	0.62422	-0.95091	0.54605	1.1208	-0.4391	0.62939	-0.087633
2.0687	-0.25683	2.2198	0.77385	-0.68846	0.061966	-1.2577	-1.2183	0.058341	-0.29881	0.053109	-1.9573	-1.4454	3.3453	-1.0385	-0.80265	0.6299	0.97634	2.0201	-0.28054	2.588	0.095402	-0.35794	-1.1655	-0.063782	0.70388	-1.5113	-1.2726	0.95164	-0.80958	-0.85451	-0.27839	-0.92567	0.52345	0.37285	0.029649	-0.84217	0.53512	-0.08239	-0.43332	0.76209	-0.97132	0.20808	-0.11489	0.57568	-0.79192	0.027788	0.18018	-0.0058111	0.64222
-4.9735	-0.22344	1.1633	-1.7372	-1.3095	0.11314	-1.1549	0.30102	-0.014216	-0.78281	1.147	0.80505	0.42465	0.18181	-0.58533	-0.65505	0.47232	-0.26737	-0.92042	-0.88075	0.322	-0.18338	0.20396	0.35474	0.052429	-0.89881	0.045353	0.23885	0.82714	-0.15004	-0.58313	-1.0385	-0.2659	-0.17527	-0.2567	0.14746	-0.19651	0.35491	0.27873	-0.54878	-0.049361	-0.0031956	-0.66059	-0.21739	-0.014617	-0.55745	-0.041684	-0.32001	0.65051	-0.29605
-1.6421	0.16231	0.41448	-0.46786	-1.992	-0.33458	0.50114	-1.7078	-0.53646	-0.75374	0.21422	0.87984	-1.3881	0.099224	0.25186	-1.3385	-0.2782	1.1208	0.11825	0.17905	-0.40771	-0.12161	1.0223	0.28497	0.4227	-0.56455	0.23305	-1.0587	0.92112	-0.16814	0.52916	0.10498	-0.61887	-0.8823	0.51707	-0.50903	0.021883	0.55205	0.15924	-0.058028	-0.93508	0.10205	1.0105	-0.70759	0.24432	-0.36184	-0.25811	-0.67277	0.70884	-0.90779
-2.3082	0.80831	1.0222	0.025425	-1.7366	-0.19159	0.47507	-0.44391	-0.1212	-1.169	0.25906	0.70423	-1.9562	-0.93448	0.87703	-1.283	-1.1621	1.3945	0.13151	-0.64665	-0.040322	0.02004	1.3626	1.2416	-0.14852	-0.30052	-0.59525	-0.58247	0.98531	0.5188	-0.19262	-0.54018	0.10487	-0.21941	-0.86977	-0.19177	-0.30489	-0.014869	0.5812	-1.3895	0.49401	0.1346	0.063965	-0.45746	0.6843	-0.050433	-0.047388	-0.65997	-0.44147	-0.78334
-1.8548	0.88881	0.29001	-0.53261	-1.8338	-0.0037189	-0.47362	-0.79702	0.30944	-0.68324	1.0061	-1.0242	-1.2866	-0.43624	0.73109	-0.32491	-0.080556	0.38607	0.14675	-0.056168	-0.80971	0.75464	0.57651	0.75145	0.31898	0.041595	0.54067	-1.0514	0.19931	0.89794	-0.33435	-0.44312	-0.21175	-0.18035	-0.35405	-0.72554	-0.04325	-0.33062	1.052	0.29023	-0.36672	-0.563	-0.048399	-0.50329	1.3209	-0.073609	0.40351	0.042264	-0.088153	0.10563
-6.9985	0.567	-0.34241	-1.0642	-2.5867	-0.56087	-0.26732	0.057279	0.16473	-0.080723	0.52679	-0.19955	0.47925	-0.14206	0.14147	-0.04016	-0.010034	-0.43914	-0.17312	0.048	0.1717	-0.18625	0.13579	0.09083	0.26404	-0.12774	0.1412	0.224	-0.071945	-0.33503	-0.29312	-0.26063	-0.34515	-0.23761	-0.17956	-0.033277	0.19557	0.10893	0.01112	-0.040716	-0.29107	0.23997	-0.14289	-0.42072	0.26063	-0.11209	-0.13407	0.23805	0.11538	0.00047494
0.43161	-1.5189	0.23701	1.1593	-1.9654	-1.1115	0.63932	-1.4786	-0.70879	-0.98094	-0.25525	1.6649	-1.6302	-0.85942	0.93782	0.55704	-1.3568	0.62858	-0.13585	-0.48122	0.34266	-0.23768	0.64645	-0.41681	0.23404	0.3023	-0.87061	-0.22147	1.5499	0.81144	-0.47572	-1.0705	0.31296	0.90178	-0.020724	-0.36245	0.18571	0.35325	0.8428	-0.36873	0.027057	-0.15342	-0.55674	0.87128	-0.28739	0.11553	-0.22676	0.25921	-0.88153	0.28311
-0.20498	1.1595	0.67011	-0.60288	-1.1963	-0.14844	-0.16982	-1.0425	0.66907	-0.15192	1.3085	0.20477	-2.2077	0.35404	1.7611	0.032527	0.07292	0.23094	-1.4465	-0.096538	-0.5047	0.64339	0.6688	-1.3283	0.31107	-0.7468	0.044646	-0.45859	-0.0053252	-0.67736	1.1637	-0.3611	0.72212	0.35431	-0.076101	-0.07664	0.14891	-0.2912	0.11489	0.19461	1.0926	-1.199	0.0034009	0.25562	0.41699	-0.38177	0.060784	1.0584	0.33282	-0.28624
1.0407	2.2595	-0.0743	-2.0505	-0.58554	-0.67509	0.3326	-1.4206	2.074	0.18677	1.1338	-0.71269	-1.7465	-0.0043729	0.98856	-0.42891	-0.21871	-0.024823	0.2856	-0.22474	-1.3481	0.63363	1.5169	-0.20251	0.66894	0.25911	0.35151	-0.8796	-0.80487	-0.89691	0.76028	-0.62237	-0.27993	-0.21903	0.40489	-0.61997	-0.38838	-0.7873	0.42709	-0.15764	1.2089	-0.52826	0.093433	0.2586	-1.1788	-0.23269	-0.6944	0.98094	-0.18693	0.066094
-6.0195	0.88557	-0.22739	-1.8688	-1.9553	-0.82682	-0.22418	0.24855	0.49239	0.032603	0.47612	-0.11441	0.41452	-0.34777	-0.10641	0.068257	-0.36192	-0.33835	-0.4126	0.21642	0.66716	-0.19321	-0.024045	0.21412	0.46808	-0.035285	0.28266	-0.019861	-0.057489	-0.31803	-0.003609	-0.14245	-0.36406	-0.23868	-0.10419	0.093897	0.18962	0.29807	-0.11897	0.028808	-0.14075	0.31925	0.0095155	-0.22302	0.28035	-0.10375	-0.055383	0.36695	0.43679	0.25015
-2.4166	1.3709	2.1605	-0.78016	-0.7764	-0.30163	-0.30446	-0.51229	0.15075	0.57769	0.10715	0.279	0.58121	-0.23707	0.072683	-0.76379	1.103	2.097	0.060791	-0.079252	0.29679	-0.020985	0.055641	-0.13371	-0.70848	0.3003	1.0616	-0.41228	0.16342	0.030804	-0.62532	0.91054	0.51439	-0.36277	-0.19124	0.51012	0.45644	0.077015	0.15608	-0.20755	-0.97529	1.1448	0.18243	-1.1246	-0.090748	0.79287	-0.10417	0.021378	-0.67428	0.50617
-2.859	1.6875	2.0133	-0.16252	-1.0394	-0.1495	0.025653	-1.2598	0.0077951	-0.25713	0.34398	0.33549	-0.49849	-0.14552	-0.13917	-1.4451	1.4218	2.1948	0.18469	0.51907	0.54211	0.24562	1.335	1.0015	-0.24774	1.0416	-0.24876	-0.39381	0.23573	-0.11947	-0.4745	0.68584	-0.26899	0.476	-0.12264	0.44099	0.67816	0.26071	-0.12906	0.69061	-0.85708	0.065578	0.04609	-0.94123	0.35204	0.35811	-0.60697	0.15958	-0.625	0.24091
1.1	-0.11274	2.6241	-1.5626	1.2396	-0.066292	0.5915	0.02263	0.96682	-0.61542	0.85114	-0.14947	-0.33616	-1.5842	-1.4282	-0.72363	1.1794	2.4439	-1.4405	-0.20517	0.29835	0.047706	1.0068	-0.29501	-0.19385	-0.23247	1.2452	-1.1327	-0.39275	0.49483	0.11302	0.78726	0.60604	0.48682	0.68054	-0.57344	0.32046	0.89809	-0.70876	0.35113	-0.59344	1.1908	-0.58282	0.24473	0.69795	0.10401	-0.49922	0.24377	-1.0242	0.12379
-6.0425	0.062936	1.0728	-0.44779	-1.4231	0.24389	-1.0772	0.047602	0.034051	-0.56347	1.0584	0.5809	0.72462	0.42114	-1.1877	-1.0945	0.32189	-0.69892	-0.99685	-1.5328	-0.036616	-0.22635	0.60235	0.57853	-0.10276	-0.63757	-0.29233	-0.051696	-0.033701	-0.077828	-0.57527	-0.21995	-0.0023355	-0.22511	0.10094	0.36828	0.20435	0.81753	0.080398	0.32657	-0.18997	0.12007	0.21378	-0.0036338	0.42463	-0.063224	0.026363	0.20234	0.29683	-0.087335
0.61207	-0.94751	1.4894	-0.60294	-0.50596	0.50465	-0.23662	-1.0252	-0.16786	1.9603	-0.048534	1.163	-0.069861	0.4324	0.41587	-0.46053	-0.66941	-0.1335	-0.41374	1.632	0.92638	-0.36425	0.83598	-0.45257	0.3529	-1.2134	-0.35566	-1.5291	-0.31815	-0.73935	1.3601	0.47183	0.31979	0.1882	1.1116	-0.2564	-0.014767	-0.23999	0.72886	-0.75578	1.1184	-0.67807	-0.54186	-0.22664	0.012282	-0.030954	0.24781	0.50601	-0.40304	0.072173
-0.80173	-1.1548	1.6556	0.16973	-0.64429	-0.54911	-0.22033	-0.6263	-0.036174	0.34659	0.28884	0.29839	0.12609	-0.30641	-0.16948	0.76699	0.65051	-0.30974	-0.52396	0.43094	-0.28968	0.2443	-0.4974	-0.068785	-0.43928	-0.47245	-0.10761	-0.88424	0.5969	0.31881	0.86987	0.62971	-0.26529	0.030314	-0.17104	0.19953	0.040193	-1.2147	-0.031225	-0.067905	0.99684	-0.16428	-0.22972	1.3202	-0.018831	-0.26085	-0.15747	0.21129	-0.00086085	0.91962
-1.5656	-0.92162	2.9655	-0.075681	-0.63932	-0.24285	-0.15246	-0.71036	0.35453	0.35447	-0.70814	-0.4463	0.38252	0.29309	0.91921	-0.27367	0.62731	0.045952	0.53165	0.37417	-1.4129	-0.33466	0.67936	0.29681	-0.71066	0.45325	0.42224	-0.53132	-0.34759	0.2794	-0.49199	0.96315	0.35956	0.32797	-1.7997	0.22996	0.40922	-0.36928	-0.39279	-0.413	0.58933	0.28248	0.79362	0.38195	-0.96449	0.19965	0.66172	0.45757	0.42786	0.78196
-6.4551	-0.77231	0.26679	-0.40829	-2.1851	-0.78529	-0.45866	-0.14712	-0.023504	-0.42981	0.32246	0.55822	0.51916	-0.16078	0.25919	0.7766	-0.52426	-0.36765	-0.11563	0.59336	-0.14975	-0.25676	0.12758	0.41145	0.26603	-0.031216	-0.82077	0.34707	-0.10163	0.40846	-0.44075	0.72467	0.28272	-0.018148	-0.074447	0.23956	0.38027	0.16138	0.39414	-0.33267	-0.40378	0.44025	0.7479	-0.20018	0.21522	-0.090368	-0.45355	-0.1669	0.0027253	0.35344
1.4242	1.1573	1.6172	1.0616	-0.31122	1.528	1.5064	-0.39365	1.0633	-0.12403	-0.30049	0.66916	0.42877	-0.73175	0.44763	-0.84989	1.0374	1.2765	2.1037	2.5997	0.092424	0.49611	0.59534	-0.39598	-0.13207	0.23082	0.71122	1.5201	-0.90527	-0.26515	-0.47898	-0.44547	-0.83689	0.14159	-0.84008	1.0463	-1.2595	-0.1253	-0.75907	0.78042	-0.40313	-0.81501	0.64702	0.46351	0.16094	-1.0683	0.0071071	0.9041	-1.3092	0.044548
2.5737	1.7636	0.39609	2.0177	0.21714	4.1786	-1.2726	1.7061	2.1453	-1.7927	1.0877	1.3931	1.856	-0.83499	-2.1159	0.84811	0.59078	0.15656	2.7863	-1.4551	0.65547	-0.99006	-1.6701	-0.78844	-1.8889	0.36977	-0.46905	-0.1453	0.11332	0.98645	2.3499	0.32853	-0.23337	-0.11685	-0.5014	0.20604	0.24734	-0.73012	1.1641	-0.19459	0.50227	-0.46055	0.065462	0.77376	1.0456	0.46046	0.96344	0.52809	0.077617	0.20012
11.053	-0.09878	-2.8914	11.466	-0.52474	4.8066	-1.7496	1.9707	-1.1283	1.2035	-1.7984	1.7216	-0.053613	-1.4249	3.4549	-0.53882	-0.60129	2.9206	1.774	3.4373	2.2514	-1.0211	-0.44897	0.83462	2.8936	-1.4881	1.2341	-1.6219	0.92311	-1.2871	-0.99622	0.068219	0.57311	-0.21737	-0.57794	2.7381	-0.053217	0.69663	1.3682	2.519	-0.49163	0.20087	-0.0065583	-0.25353	0.2653	-0.5533	0.22748	1.1895	0.068216	-0.93024
-0.10551	-3.4248	-1.9569	1.5537	-3.1243	3.1556	-2.8107	2.6508	0.13217	-0.18141	0.98857	0.70789	0.63909	-0.056074	2.1268	0.65291	-0.69853	1.8296	0.49335	0.59946	0.49844	-1.2467	0.51067	1.2231	1.9725	-0.090227	1.1791	-0.5973	-1.2432	0.94594	1.4853	-0.12037	0.37773	0.92616	1.1956	2.0894	-1.3532	1.2941	-1.8946	0.32255	0.37786	-0.24127	0.31043	1.3975	-0.50782	2.5169	0.80285	-0.075088	0.59423	-0.91555
-10.787	-0.18474	-1.7052	0.67376	3.029	-0.14561	-0.22146	-0.51001	-0.8775	0.2897	-0.51334	-0.48733	-0.2318	-0.57739	-1.3482	-0.35986	0.15401	-0.75545	-0.15828	-1.1681	0.17439	0.22872	-0.041683	-0.08133	-0.90886	0.086948	0.14215	-0.10343	0.13798	0.38323	0.34473	-0.0024936	0.20573	0.046113	0.14683	-0.43468	0.18201	-0.11473	0.33354	0.043861	-0.16722	-0.14281	-0.13839	0.42329	-0.16015	-0.23095	0.23436	0.074147	0.11199	0.037289
-10.72	-0.17295	-1.6302	0.46743	2.9799	-0.45519	-0.093238	-0.52155	-1.0969	0.37859	-0.2281	-0.66667	-0.3888	-0.40634	-0.49845	-0.2407	0.052391	-0.21995	-0.033338	-0.68772	0.1309	0.25883	-0.18375	0.028939	-0.51236	0.018697	0.046007	-0.27621	0.037212	0.42997	-0.038932	-0.16803	0.2176	0.025405	0.1486	-0.26268	0.16062	0.048739	0.070525	0.19867	-0.03813	0.049346	0.008731	0.2114	-0.14057	-0.01317	0.08403	0.036055	0.099065	-0.10219
-10.748	-0.23905	-1.8534	0.4491	3.21	-0.073824	-0.22656	-0.27028	-0.67598	0.10587	0.25788	-0.59327	-0.29275	0.027848	-0.071055	0.054376	0.25184	-0.0264	-0.080264	-1.0635	0.09408	0.51093	-0.39405	0.080563	-0.43259	-0.15539	0.10067	-0.67806	0.35958	0.4663	-0.12294	-0.53097	-0.021063	0.070244	0.18186	-0.4969	0.15729	0.22092	-0.0058435	0.34855	-0.012269	0.071917	-0.041691	0.070568	-0.034066	-0.0022366	-0.11163	0.17386	0.10129	-0.10448
-10.841	-0.27026	-1.2953	0.26015	2.0018	0.0050301	0.056321	-0.13762	-0.17777	0.023178	0.049201	0.014299	0.037586	0.26798	-0.1024	-0.32923	0.27275	-0.33187	-0.25048	-0.551	0.25442	0.17686	0.022034	0.07088	-0.15078	-0.14755	0.41043	-0.02106	0.32642	-0.3287	-0.15055	-0.26982	-0.40365	0.07263	-0.072707	-0.48297	0.061537	-0.043989	0.12146	0.055828	0.072874	0.066218	-0.45028	-0.040912	0.1106	-0.17189	-0.12803	0.097808	0.09832	0.020011
-10.685	-0.051299	-1.7726	0.5886	3.1236	-0.04971	-0.12912	-0.14627	-0.8646	0.21049	0.026377	-0.84459	-0.33567	-0.31862	-0.017747	0.16994	-0.37594	0.021398	0.2451	-0.25766	0.40951	0.15001	-0.71691	0.036762	0.12781	0.017486	-0.45404	0.055269	-0.25401	-0.010107	-0.14406	-0.22564	-0.23231	0.43855	0.12789	0.30133	-0.29661	0.51875	-0.37207	0.37071	0.35367	-0.076227	0.20203	-0.29388	0.064371	0.76263	0.12014	0.26566	0.26561	-0.21617
-10.625	-0.03584	-1.8669	0.63716	3.1482	0.0060558	-0.3229	-0.20901	-0.55804	0.33168	-0.23879	-0.81702	-0.47904	-0.74074	-0.33918	0.35899	-0.25942	-0.01539	0.089171	-0.67927	-0.024581	0.1316	-0.047012	-0.061311	-0.24692	0.07369	-0.20246	-0.39958	0.13832	0.40732	-0.019332	-0.24724	-0.12095	0.35274	0.16218	0.083114	-0.3713	0.22006	-0.10236	0.55214	0.071658	0.064192	0.14899	0.0117	0.25919	0.57257	0.098258	0.42897	0.34621	-0.20393
-10.592	-0.13695	-1.7985	0.2204	3.0162	-0.42766	-0.2679	-0.30605	-0.98009	0.36038	0.12531	-1.0797	-0.7222	-0.28926	0.22911	0.67825	0.03518	0.51983	0.048487	-0.54669	-0.20743	0.22629	-0.1444	-0.10569	-0.25512	0.22464	0.071766	-0.55815	0.24312	0.48928	-0.069039	-0.60635	-0.061618	0.059543	0.012362	-0.45609	-0.14887	0.0044631	-0.049776	0.28163	-0.031677	-0.0105	-0.071193	0.28603	0.072735	0.20782	-0.16326	0.10869	0.019009	-0.004006
-10.715	-0.1476	-1.2043	0.027029	1.7266	-0.41427	-0.050334	-0.27724	-0.56152	0.2894	0.0045586	-0.37791	-0.016491	-0.21681	0.030939	-0.079193	0.072994	-0.22723	0.077694	-0.16293	0.25556	0.094839	-0.017643	0.030242	-0.094912	-0.005696	0.27996	0.084793	0.23172	-0.26971	0.18137	-0.21166	-0.37324	-0.015721	-0.15866	-0.30216	0.15017	-0.10422	0.062537	-0.12418	-0.043784	0.0090159	-0.4563	0.0095698	-0.034458	-0.22351	-0.13125	-0.086815	-0.043946	0.050704
-10.62	-0.19893	-1.6148	0.25699	2.9281	-0.51214	-0.10402	-0.21249	-1.1444	0.40916	0.085531	-1.3515	-1.2176	-0.1152	-0.082005	1.0131	0.0081019	0.49843	-0.10859	-0.29693	-0.5003	0.28308	-0.14992	-0.44751	-0.18834	0.46543	-0.25693	0.10248	-0.30163	0.44458	-0.20338	-0.7288	0.15113	0.14817	0.067787	-0.2829	-0.41962	0.044666	-0.022139	0.26495	0.21331	-0.31404	-0.28329	0.42644	-0.076514	-0.06292	-0.19868	-0.037768	0.058117	-0.11763
-10.602	-0.20187	-1.6711	0.36541	3.1556	-0.18717	0.37281	-0.33351	-0.89666	0.27649	-0.27201	-0.8948	-1.235	0.40164	-0.27611	0.35791	-0.06184	0.11435	-0.47774	-0.026646	-0.28962	0.26622	-0.24107	-0.69627	0.029141	0.48834	-0.23159	1.0673	-0.7808	-0.27166	-0.29197	-0.607	-0.12164	0.41483	0.087167	-0.30425	-0.59054	0.015675	-0.063483	0.09836	0.50675	-0.7416	-0.47749	0.34817	-0.062063	-0.28965	-0.059449	-0.065217	0.19711	-0.21439
-10.534	-0.02742	-1.7273	0.53561	3.2864	0.088719	0.22903	-0.44126	-0.57207	0.25027	-0.66406	0.008158	-0.382	0.050469	-0.20206	-0.47966	0.35639	-0.28801	0.28019	-0.15057	0.087743	0.21719	0.086504	-0.16179	-0.42165	0.1986	0.48005	0.4043	-0.083143	-0.19294	0.50258	-0.059817	-0.24631	0.079781	0.15507	-0.22748	-0.038724	-0.36918	0.023454	-0.20941	0.012748	-0.2582	-0.3872	0.16292	-0.058116	-0.24357	0.12056	-0.13417	0.034154	-0.057178
-10.716	-0.2373	-1.39	0.36801	1.9186	0.064743	0.0068776	-0.16536	-0.11289	0.029311	-0.17444	0.049857	0.034663	0.0050573	-0.33543	0.1241	0.18991	-0.40236	-0.044525	-0.48897	0.012114	0.093682	0.23931	-0.19437	-0.34033	0.12601	0.34586	0.23267	0.40169	-0.37095	0.37253	-0.10771	-0.54026	0.041286	-0.18053	-0.47575	0.018415	-0.38374	0.27908	-0.16473	-0.061709	-0.11632	-0.70919	0.21666	0.024517	-0.4192	-0.063653	-0.030313	-0.051981	0.2101
-8.7602	-0.74398	-1.7393	1.8838	6.0386	3.9093	1.931	0.037284	2.9546	-1.824	-1.5115	5.9584	0.50014	4.5061	-1.5303	-5.4644	2.0149	-1.4605	-1.6541	-1.8103	-0.032388	0.2672	1.4449	1.137	-1.0792	-1.0064	1.8752	-0.42728	-0.16033	-0.18358	-1.737	1.4012	1.4963	-0.07216	1.0671	-0.56522	-0.087491	-0.20034	0.78205	0.27079	0.00022773	0.53329	1.0061	-0.077872	0.77491	-0.1233	0.45081	0.77004	0.32835	-0.10008
-10.428	-0.10539	-1.658	0.44574	2.874	-0.31252	-0.1928	-0.45626	-0.51315	0.086737	-0.36425	-0.27633	-0.10468	-0.57582	0.0801	0.60609	-0.083743	0.13557	0.82065	-0.049719	-0.41575	-0.0039463	-0.17043	0.013593	-0.45271	0.40395	-0.51812	-0.44369	0.00040421	0.99925	0.76394	0.42163	0.56695	-0.28838	0.091865	0.45366	0.232	-0.0369	0.0077541	-0.20469	-0.3715	-0.018503	0.60483	0.089559	-0.20202	-0.0049613	0.25655	-0.014162	-0.17436	0.067238
-10.511	-0.37393	-1.448	0.37303	3.2544	-0.16385	0.31818	-0.42336	-0.68501	0.35562	-0.756	0.56572	-0.34127	-0.024621	-0.037413	-0.85167	0.34012	-0.3102	0.77269	0.65891	0.16626	0.0090221	0.15109	-0.13004	-0.26121	0.37374	0.50609	0.48998	-0.31169	0.056206	0.80496	0.24021	0.086453	-0.32747	0.033376	0.27665	0.18755	-0.3207	-0.010271	-0.29862	0.003675	-0.33022	-0.15293	0.1746	-0.20902	-0.37343	0.26196	-0.31474	-0.16047	-0.12041
-10.796	-0.24369	-1.1631	0.5673	1.784	-0.28753	-0.25479	-0.22809	-0.30552	0.17203	-0.2589	-0.17383	-0.030636	-0.63936	-0.50331	0.077631	-0.038897	-0.37832	0.14662	-0.17442	-0.0020091	-0.15012	0.2121	-0.11468	-0.25644	0.093875	0.045671	-0.006491	0.19727	-0.031302	0.3228	0.042366	-0.18141	-0.010184	-0.063288	0.15674	-0.072059	-0.054381	0.15297	0.19415	-0.018412	0.089465	-0.21978	0.049518	0.15956	0.11204	0.10366	0.13737	0.15314	-0.051511
-2.7087	1.8531	1.2606	-0.45496	-0.51438	0.58799	0.81938	-1.316	0.1271	0.48538	-0.12885	0.036753	0.34857	0.28875	-0.00029032	-0.44325	0.42235	-0.054124	1.053	1.0915	0.8354	-0.2051	0.59672	-0.048367	0.40146	0.14573	0.73825	0.41574	0.32229	-0.8241	-0.090665	0.021936	-0.15594	-0.46737	-0.086597	-0.32981	0.16342	0.11907	0.26925	-0.54019	0.64703	-0.062422	-0.33706	-0.74156	0.18331	0.18907	-0.13847	-0.229	0.24736	0.41749
-1.2431	0.85376	1.8067	0.47462	0.24314	1.3868	-0.11831	-0.29095	0.37753	0.58575	1.2588	0.23018	1.0589	-1.2653	1.0305	-1.1275	0.27455	-0.11806	1.4333	0.87769	-0.63861	0.017456	-0.0028212	0.18748	-0.35674	-0.91798	1.1941	0.32709	-0.39239	-0.75016	1.1036	0.97081	-0.064008	-1.2952	-0.35917	-0.53848	-0.56153	0.52363	0.20061	0.1293	0.24211	-1.1201	-0.1479	-0.77934	0.70546	-0.047028	0.77749	-1.0566	-0.41013	0.81443
3.8103	1.9523	0.26933	5.3135	0.98248	3.6351	-2.2072	0.40022	0.30849	1.4494	0.59168	-0.085425	1.746	-1.6986	-2.8248	-0.28665	1.5889	-0.37947	1.7056	-0.44019	0.90879	0.099805	1.178	-1.1252	-1.3206	-0.75375	-0.35946	0.90688	-0.45185	-2.0905	0.17559	1.2478	1.2263	2.0848	-0.20852	-0.46595	-0.082605	-0.70082	-1.308	-1.0439	0.28214	0.72744	-0.10815	0.11373	-1.1843	0.99714	0.16468	0.54019	0.011782	-0.19387
-2.5783	0.5511	-1.1845	1.1352	-1.2963	1.1081	-2.1884	0.55089	1.1095	-0.29361	-0.38223	0.90902	0.063641	-1.5303	-1.7833	-0.070145	0.30295	-0.01532	-0.17348	-1.7038	0.040199	-0.40013	1.1606	0.38549	0.14763	-0.36778	0.87756	-0.091918	-0.70076	-0.075274	0.65168	0.0033224	-0.40197	0.8971	0.79552	0.86649	-1.253	0.15073	0.33152	-0.0070761	-0.40368	-0.94348	-0.1909	1.4456	0.052205	0.16776	0.22705	-0.034627	0.25369	0.18293
3.5991	-0.86323	2.6987	-0.081243	0.20897	0.30367	1.9902	1.5689	-0.88165	1.2837	-0.92682	-1.207	-0.040338	1.3029	2.6219	-0.99673	-2.3259	-0.68332	-0.17156	-0.60709	0.58405	-0.79823	0.060486	0.56291	-2.0012	-0.55464	0.11466	0.46519	-0.065044	-0.60473	1.0303	-1.2914	0.35095	-0.56716	-0.10728	0.72977	-0.86301	0.32675	0.74585	-0.12848	-0.55925	-1.0567	-0.86999	-0.067222	0.42344	0.099552	0.14244	0.092681	0.031674	-0.48545
5.4088	0.48718	3.3184	-1.943	1.3131	0.55646	2.1254	1.6713	0.9987	3.1626	-0.657	-2.2655	1.4164	0.76587	1.5301	-0.65713	-0.28741	1.2871	0.20602	-0.76368	-0.95774	-0.25829	0.61795	2.0735	-2.1644	1.5259	0.85293	-0.42248	-0.4343	-2.5645	-0.26203	-1.8157	1.2906	1.284	1.0283	1.8244	0.5669	-1.5459	-0.0024886	-0.59876	0.77032	-1.1807	0.041737	0.74141	-0.013658	-0.060375	-0.037654	-0.32921	1.2232	-0.33453
6.1766	-1.0307	2.0331	2.1922	-0.15623	0.45409	3.1409	-0.59275	-1.8834	3.6696	1.1771	0.003513	1.6691	1.2883	0.91995	-0.45869	0.75268	1.6899	0.42127	-0.041148	-0.77814	-2.2823	0.35582	0.77554	-1.6731	1.5107	-1.9275	0.7429	0.60412	-1.3138	-1.2228	-2.6177	0.51573	-0.89756	0.37021	0.2099	0.39445	-1.5898	0.040468	0.47237	-0.92457	-0.020198	-0.21365	1.0921	0.30187	0.32672	0.075534	-0.37291	1.0693	-0.016263
-4.3652	-1.8592	0.33741	-1.5729	-2.4199	1.152	-0.39734	1.4134	-0.57522	-0.077677	0.13269	-0.032155	0.7104	-0.71251	0.22754	-0.088435	-0.525	0.23102	0.47265	-0.61575	0.6928	0.10146	0.76989	0.12296	0.24572	-0.0054222	-0.00156	0.23402	-0.23872	0.11462	0.54583	-0.15567	-0.68081	-0.24201	0.053633	-0.0021965	-0.98736	-0.030947	0.3765	-0.13706	0.23675	-0.086801	-0.129	0.44122	-0.26847	-0.044905	-0.1873	-0.26836	0.18699	-0.37291
-10.634	-0.25688	-1.6954	0.31608	2.9639	-0.19322	-0.061216	-0.34899	-0.72405	0.089096	-0.1601	-0.52804	-0.46401	0.00034403	-0.10718	0.62011	-0.26137	0.17352	0.079556	-0.063392	-0.10408	0.15125	-0.36155	-0.18686	-0.073926	0.21813	-0.40817	0.25803	-0.14704	0.234	0.13978	-0.11523	0.030702	0.17665	0.053881	-0.020526	-0.082639	-0.036249	0.042216	-0.2047	-0.066427	-0.37401	-0.061494	0.16237	-0.34014	-0.18725	0.020691	-0.1277	-0.13043	0.19404
-10.746	-0.082783	-1.6711	0.17755	3.1309	-0.051177	0.068061	-0.069016	-0.66277	-0.11331	0.064475	-0.73706	-0.21104	0.47109	0.60738	0.57709	-0.52071	0.54201	0.05226	0.11599	0.25304	0.14315	-1.1166	-0.038802	0.57876	-0.0066338	-0.91125	0.2651	-0.45314	-0.0044135	-0.32326	-0.067052	-0.085254	0.47803	0.13746	0.05738	-0.11157	0.36587	-0.25572	-0.29917	0.18964	-0.26486	0.39125	-0.31291	-0.31237	0.22699	-0.066786	0.022	-0.024955	0.21571
-10.602	-0.2616	-1.869	0.29029	3.3562	0.65234	0.33516	-0.015733	0.19822	-0.61213	-0.02159	-0.04849	0.074612	0.94425	-0.035341	0.14165	-0.49631	0.076462	-0.11251	-0.3481	0.1833	-0.035012	-1.2229	0.25482	0.46963	-0.19181	-1.1283	0.36604	-0.51204	0.25616	-0.28477	0.64799	0.40218	0.4522	0.2172	0.063866	0.21885	0.3608	-0.059276	-0.76796	-0.076341	-0.25901	0.88225	-0.36169	-0.58463	-0.15521	0.092745	0.01798	-0.31753	0.58732
-10.978	-0.67048	-1.6728	0.029485	2.7942	1.0966	0.491	0.19076	0.90952	-0.7726	0.14673	1.1103	0.26783	2.1078	0.79392	0.069753	0.47906	0.17962	-0.697	-0.61545	-0.1421	0.36621	-0.031528	0.064525	0.1444	-0.32932	0.45329	0.21127	0.51833	-0.61886	-0.53823	-0.021138	-0.53157	0.38521	-0.29723	-1.4144	0.12772	-0.54392	0.24141	-0.87923	-0.13999	-0.17726	-0.62665	-0.013136	-0.12337	-1.0015	-0.43974	-0.013872	-0.37104	0.88175
3.9656	-1.7071	0.68302	3.7308	-0.97073	1.5519	-0.97072	-0.83981	-0.23255	0.99475	-1.5435	1.1685	-2.1455	-0.6686	-0.19105	0.91891	0.47229	-2.1217	-0.54436	-0.48071	-0.87603	-1.0627	-0.3807	-0.75379	0.040341	1.5168	-0.31524	-0.15167	-1.011	0.23879	-0.66955	0.061351	1.0752	0.31024	-1.0639	-1.0068	0.94412	-0.24016	0.57129	1.06	0.33429	1.2598	-0.11496	0.094208	0.21088	-0.15606	-0.73873	-1.2309	1.2279	-0.59509
3.3702	-1.9387	0.08369	2.4897	-1.5998	-0.56808	-0.33753	-1.1803	0.19984	1.3922	-1.2401	1.0137	-3.2298	-0.0019153	0.41798	0.086717	-0.67108	-1.4858	-1.5663	-0.37446	-0.21924	0.62034	-1.5328	-0.56557	-0.76416	1.0729	-0.0090881	-2.0947	-0.52552	-1.6616	-0.75989	1.1886	0.98738	0.36602	-0.69032	0.50324	0.1776	-1.3686	1.3176	-0.76852	1.2904	0.10099	-1.0126	-0.081321	0.088655	-1.0109	-0.1813	-0.47829	-0.13166	-1.1411
14.761	-9.5233	-4.9998	-0.71635	4.4846	-3.0658	6.9799	-1.1654	4.1017	-1.0992	2.8621	1.124	1.0215	-1.9261	-4.3716	1.6743	3.2089	-1.5407	-1.5041	0.61221	0.94221	-4.2988	1.2498	-1.1688	0.84512	-2.7964	1.6592	-0.23472	-0.45819	-1.1932	-0.46205	0.89247	-0.25749	0.48184	0.75725	-0.40814	-1.1446	-0.73964	-0.84339	-1.0133	1.5247	0.66399	-0.081758	0.428	0.70584	1.3131	-0.13754	1.302	-0.46721	-0.74956
-2.5597	-1.8272	-1.5301	1.2536	-2.0032	2.1135	-3.0036	0.84571	-0.10681	-0.18103	-1.1333	2.0931	0.4485	2.0721	-0.4334	-1.292	0.54661	-0.82138	-1.9396	-2.8595	0.25511	0.68476	0.26651	1.2535	-0.042033	-0.36882	0.85407	-0.088552	-0.29301	-0.23815	-0.8796	-0.47737	0.27784	1.4973	-0.19714	-0.98664	-1.3506	-0.38304	0.6443	-0.46827	0.45898	-0.24681	-0.40118	0.8496	0.81663	0.68726	-0.31874	0.19515	0.51757	0.43798
-10.813	-0.23699	-1.8096	0.43075	3.3783	0.070275	-0.19453	-0.12229	-0.61945	0.15767	0.085605	-0.43624	-0.022153	0.053847	1.314	0.34088	-0.10847	0.64019	0.64053	0.53325	0.26101	0.092028	-0.4281	-0.052704	0.59094	-0.083179	0.15899	-0.35867	0.19069	-0.21726	-0.019146	-0.34919	-0.70654	0.48056	-0.2275	0.15	-0.37425	0.18035	-0.48081	0.37605	0.19772	0.10425	-0.10287	-0.49865	0.31213	0.90202	-0.069366	0.25331	0.2877	-0.082236
-10.755	-0.2686	-1.4716	0.67972	3.1018	-0.00063728	0.03624	-0.36922	-0.73269	0.36932	-0.59113	-0.047164	-0.29948	-0.26901	0.1003	-0.49361	-0.14634	-0.047718	0.34521	0.56912	0.22069	-0.13728	-0.23482	-0.0003509	0.31028	0.054996	-0.11075	0.35859	-0.42686	-0.1968	0.052654	0.10278	-0.03353	0.28251	0.089357	0.4613	-0.30496	0.23192	-0.19208	0.20554	0.26994	-0.040167	0.21654	-0.33573	0.16412	0.52205	0.24538	0.21023	0.22758	-0.14341
-10.488	-0.22301	-1.5306	0.60892	2.8851	-0.36939	-0.10914	-0.48171	-0.83208	0.26983	-0.35409	-0.1723	-0.0096241	-0.48145	-0.11924	-0.19456	-0.019753	-0.10238	0.47732	0.036006	0.1577	-0.034567	-0.16308	-0.015581	-0.21845	0.11367	-0.11768	-0.17197	0.10894	0.48982	0.54271	0.2582	0.19353	-0.074738	0.096041	0.31777	0.23911	-0.034819	0.020441	-0.079621	-0.18036	0.06645	0.22633	-0.1315	-0.078489	0.16369	0.29653	-0.11674	-0.043853	0.0017618
-10.711	-0.28928	-1.0871	0.31438	1.6917	-0.29046	-0.19187	-0.22707	-0.30516	0.083614	-0.1512	-0.17106	0.039277	-0.4235	-0.1127	0.27819	-0.14032	-0.062888	0.30407	0.12662	-0.030108	-0.10531	0.082941	-0.07244	-0.079351	0.11669	-0.13307	0.0087728	0.077555	0.053331	0.37741	0.13557	-0.065511	-0.095862	-0.12719	0.24067	0.07168	-0.0053932	0.10064	-0.046361	-0.15847	0.073066	-0.080937	0.017055	0.015047	-0.031554	0.046097	-0.047048	-0.033201	0.068107
3.5908	0.2353	3.9669	-2.196	1.9674	1.9252	0.85258	-0.82567	-0.95365	-3.0026	-0.4847	-1.5228	1.1861	0.41564	-0.67483	-1.5711	-0.8835	-1.0352	-1.9217	-0.66701	1.1661	0.2935	0.13801	0.29913	-1.8555	0.86865	-0.2139	0.80186	0.49863	-0.85809	0.94024	0.97322	0.20453	-0.20417	-0.27951	-0.21532	-1.0043	0.51681	-0.95758	0.26206	-0.46531	-0.72314	-0.41264	-0.036602	1.4296	0.19015	1.2319	-0.28926	0.738	0.18733
6.0937	2.3875	2.201	-2.7624	1.6968	0.50157	0.14306	-1.1785	1.6071	-1.2961	0.047175	-1.6101	1.9853	-0.048618	1.6881	-1.2111	-1.1789	-2.0059	-1.172	-2.0462	1.1155	1.3631	-0.45205	-1.3867	-0.95582	-0.13478	0.46208	0.95336	0.66016	1.0588	0.83555	0.15426	-0.71077	-0.38716	0.95905	0.019259	0.35049	-0.2625	0.068716	0.89301	-0.63346	0.92234	1.4301	-1.262	1.629	-0.80982	-1.1788	0.81846	-0.04712	0.64257
8.3885	-3.0004	3.295	-5.9451	3.6578	0.99599	0.40029	0.62546	-0.027909	-0.2264	3.2092	-0.26216	1.4799	-1.4493	-2.8675	-0.11442	1.5232	0.82988	2.5373	-1.2927	1.6611	-0.67717	-0.42032	0.90754	-0.50228	-0.26589	1.5983	-1.2595	1.1406	-0.19033	-0.43099	0.54957	0.41914	-1.7204	0.7199	0.19041	0.11012	0.59375	0.77507	0.4182	0.71384	0.003993	0.78513	-0.35541	-0.83442	-0.077889	0.69278	0.73627	0.036715	0.061794
-3.4617	1.8583	0.41394	-1.9906	-1.83	-0.37382	-0.97116	0.43421	0.49899	-1.0983	-0.058635	0.40418	0.19292	0.25462	-0.49984	-1.1271	0.39352	-0.54476	-0.49896	-0.93332	0.032601	0.028951	0.20379	0.17234	0.018328	-0.058385	-0.77262	-0.085906	0.38706	-0.26076	-0.094852	-0.2869	-0.112	-0.016393	0.63928	-0.18152	0.20117	-0.03164	0.28242	0.98779	0.38391	0.27241	0.50754	-0.27524	0.063672	0.075976	-0.82874	-0.93958	0.073664	-0.19373
3.1721	0.12283	1.3347	-0.72062	0.72867	-2.7466	0.85127	2.0234	0.037111	-0.86164	-0.52378	0.25838	-0.6163	-0.47982	0.9086	0.070996	1.3724	0.069206	-1.0611	-0.050723	-0.27535	-0.22597	0.856	-0.65259	-0.87032	0.57042	-0.22153	-0.50194	-0.49494	-0.12215	0.14801	0.75265	-0.52666	-0.30325	0.088509	0.091375	-0.0085777	0.32943	-0.1144	1.0498	-1.0071	-0.046412	-0.2128	1.4052	-0.17872	0.11825	0.11959	0.28003	0.35291	1.5171
5.9552	1.8892	2.1511	2.4341	0.90889	-4.6518	1.9226	4.7512	0.29436	2.2376	-2.5884	1.7961	-0.088868	0.22574	-0.23344	-1.5245	1.4545	3.1764	0.72914	-1.8496	0.37522	-0.55602	-0.62313	0.27432	0.33374	-0.2261	1.1135	-0.16371	0.16077	0.15629	0.77979	0.48096	1.1785	-1.1406	-0.33347	-0.34977	-0.46229	-0.59227	0.57139	-0.27841	0.1893	0.34765	-0.68644	0.34937	1.0541	-0.21323	-0.1958	-1.3615	-0.62509	0.83938
7.8187	2.6705	1.9906	0.89284	1.8889	-2.3929	0.93358	5.4477	0.96765	-0.19235	-1.5954	-0.5593	-0.31199	-0.12147	0.56928	-1.7518	-0.97419	0.87721	1.645	-1.4522	1.3058	-1.2179	0.95547	0.6515	-0.61207	-1.3231	2.3446	-2.3578	-0.64264	-0.092196	-0.74831	-0.0043369	0.070618	-3.2354	0.61699	-1.0528	-1.6642	-0.80034	-1.6813	-0.13335	0.94908	-1.4485	-0.24571	0.33135	0.3096	0.88175	-1.0826	-0.27251	-1.3184	0.6364
-5.0544	-0.76636	-0.76482	0.33418	-2.479	-0.014362	-1.3673	0.651	0.024054	-0.53039	0.31969	0.4961	0.71283	0.33738	1.3591	0.53562	-0.41278	0.55212	0.35227	-0.073055	0.23576	-0.34105	0.25641	0.57173	0.55184	0.56911	0.6037	0.57701	0.40014	-0.48213	0.081518	0.10049	-0.32287	0.40254	0.43513	0.15261	-0.19582	0.37618	-0.29616	0.063579	0.089134	0.23827	-0.49612	-0.11344	0.13122	-0.47208	-0.22583	0.2312	0.5687	0.086735
8.3275	-1.3651	-3.0895	-2.334	-2.0428	0.146	1.1359	-0.80287	-0.082361	3.0719	0.55839	0.53977	0.52163	1.14	-2.1181	0.44478	2.0739	1.7217	1.2412	1.8127	-0.34735	0.32308	-0.80722	-1.1075	-1.1305	1.1869	1.1583	-0.074737	-0.51158	1.1754	-2.9286	-0.50595	-1.8345	1.4122	1.9141	1.8957	0.12915	-0.23464	2.9408	-0.49836	-0.31017	0.060193	-2.0054	-0.71788	0.25648	-1.0429	2.2237	0.24838	-0.74781	0.037457
6.1168	0.34283	-1.602	-0.5059	-2.2207	0.004996	0.64891	-0.98168	-1.3578	2.0413	-0.58089	1.5743	1.9938	2.037	-1.4191	-0.10599	0.85689	0.65749	1.4699	1.3202	-0.85985	-0.41752	1.3832	-2.254	-1.3157	-2.2704	1.1752	0.15705	-1.5192	2.0789	-0.84144	-2.0308	-0.51911	0.80674	0.1452	0.41758	0.1966	1.0929	-1.0319	0.18227	-0.77464	-1.1403	-1.6925	-1.3066	-1.5425	-0.89743	1.3559	1.2509	-0.5419	0.13527
5.6893	1.3885	-2.5416	-1.1287	-2.6234	-0.58527	1.4251	-1.7084	-0.034673	0.58879	0.14403	0.97898	-0.3181	0.31537	0.71526	-0.15335	-0.31957	-1.0045	-0.39788	0.4758	-1.7415	-0.88029	0.41773	0.81152	-1.6858	0.66058	1.0724	-1.7132	-0.88885	1.4643	-0.82307	-1.1522	0.065343	0.52649	-0.59833	-0.90081	-0.21319	-0.92146	-0.17866	-0.20898	0.97539	-1.2222	-0.75169	-1.3728	-2.0912	-0.068471	2.2092	-0.63726	-0.24474	-0.43321
-3.2281	0.6528	-1.3039	-1.3167	-3.2127	0.56861	0.43147	0.64011	-0.052239	0.1655	0.10368	-0.52677	0.51373	-0.12239	0.19888	-0.28128	0.57493	-0.26127	-0.27216	-0.10519	-0.15056	-0.35565	0.29604	0.077657	-0.17505	-0.60866	0.23212	0.22241	-0.33225	0.078239	-0.22188	-0.47612	-0.3948	0.10959	0.086919	-0.098856	0.26803	-0.02185	-0.47243	-0.15995	-0.13266	-0.086809	0.47633	0.27321	-0.38603	0.019264	0.085473	-0.42206	-0.38321	0.46515
-10.662	-0.22035	-1.6526	0.49472	3.3348	0.2124	0.092123	-0.25057	-0.17096	0.11717	-0.2511	0.020697	-0.52843	0.36294	0.45668	0.17738	0.058646	0.44288	0.11083	0.13801	-0.19859	0.10858	0.24746	-0.082603	0.057515	0.056337	0.11006	-0.19641	-0.065733	0.13025	-0.24691	-0.083222	0.058625	0.27396	-0.070864	-0.018417	-0.40253	-0.13852	-0.17644	0.10586	0.045976	0.020458	0.0010583	-0.050228	0.14564	0.35223	-0.0086991	0.23335	0.11352	0.056574
-10.749	-0.33811	-1.7572	0.73839	3.3188	0.073675	-0.16714	-0.29555	-0.33992	0.31213	-0.41569	0.35807	-0.18055	-0.16104	-0.13755	-0.39217	0.47568	-0.22641	0.21321	-0.55401	-0.08185	0.17221	0.47802	0.00071271	-0.59211	0.0088189	0.82115	-0.40562	0.4638	0.10081	0.43663	-0.04741	-0.28827	0.033473	-0.029051	-0.33574	-0.090901	-0.43634	0.14131	0.077915	-0.16083	0.048674	-0.40859	0.12614	0.19099	0.039894	0.062287	0.18387	-0.00035498	0.061647
-10.58	-0.2835	-1.8134	1.0681	2.9722	-0.079122	-0.43519	-0.4274	-0.14584	0.37336	-0.79928	-0.23687	-0.96976	-1.0946	-1.8115	0.19665	0.27082	-0.55287	-0.43337	-1.4229	-0.84149	-0.11945	1.1267	-0.27769	-1.1827	0.22544	0.11963	-0.38973	0.38445	0.72504	0.34283	0.10025	0.42012	0.17955	0.2556	-0.11663	-0.64217	-0.49788	0.67547	0.40025	-0.10924	-0.012115	-0.041276	0.68364	0.29979	0.17848	0.28923	0.68778	0.25845	0.16475
-10.802	-0.35938	-1.1747	0.64332	1.8284	-0.18673	-0.30807	-0.13876	-0.287	0.23497	-0.22446	-0.14518	-0.015247	-0.79596	-0.076441	0.108	-0.22557	-0.092395	0.20876	0.13022	-0.018379	-0.33364	0.20198	0.014843	0.084393	-0.086386	-0.065133	-0.17901	0.1039	-0.047516	0.10364	0.22175	-0.16605	0.28755	-0.13133	0.38551	-0.3589	0.060116	0.067471	0.30426	0.01325	0.31354	0.12262	-0.20201	0.43257	0.56011	0.12283	0.44998	0.2627	0.07447
2.2653	3.016	1.3992	0.36772	0.32511	1.521	-0.47045	-0.075176	0.64373	-0.11765	-0.10951	1.1092	0.98321	0.11049	-0.10298	-1.442	0.46828	1.2215	2.2549	1.6637	-0.17339	0.1713	0.82098	0.55853	0.21545	-0.70115	-0.5252	1.5426	-0.015602	-0.77714	1.0709	-0.7289	-0.11606	-0.46974	0.56283	0.37638	-0.81846	0.18585	-0.21495	-0.019268	0.76671	0.9095	0.8238	-0.3817	0.1743	0.87303	-0.14296	0.29635	-1.0927	-0.67006
2.2106	2.6717	1.2758	0.16312	0.046396	0.78103	-0.11829	0.68311	0.58756	-1.1815	-1.5785	0.16571	1.9069	-0.051105	0.28885	-1.0444	0.91361	2.1513	0.65296	1.2122	-0.54955	2.5965	0.95781	0.36522	0.033995	0.33189	0.22391	0.1431	-0.62688	-1.6128	1.193	-0.42841	-0.61066	-0.69351	-0.049357	0.93037	0.20483	-0.15181	-0.21773	-0.45428	0.22729	-0.23797	-0.28957	-0.76688	-0.24394	0.47429	0.54824	-0.16662	-0.022736	-0.19845
0.29487	-0.2138	2.5633	0.36168	-0.4562	0.84199	0.039351	-0.8247	-0.38451	-0.28383	-1.0577	0.74299	0.5008	0.073251	1.1987	-0.27522	0.8389	0.47807	0.48543	1.8434	-0.27505	0.93331	1.1356	1.3383	0.5845	0.8255	0.75109	0.89749	-0.50197	-0.47222	1.1787	0.04936	-0.070288	-0.23263	-1.0554	0.40069	-0.019249	-0.24998	-0.7122	0.37285	0.85126	-1.8609	0.0050734	-1.6551	0.24417	0.029156	0.076002	0.80274	-0.46559	0.2949
-6.0159	0.80975	0.086176	-1.0663	-2.0065	-0.45389	-0.70398	0.44437	0.65111	0.020949	0.27577	0.24103	0.6896	0.19355	0.31816	0.82636	-0.36042	-0.09723	0.096751	0.59593	0.20455	-0.076855	0.27481	0.036195	0.61893	0.30125	-0.63883	-0.43153	-0.25991	-0.6212	0.4732	0.26411	-0.32761	-0.037046	-0.021067	0.2478	-0.1717	-0.1526	0.23319	-0.040527	-0.39559	0.35809	-0.26952	-0.46789	0.44791	0.47839	-0.25628	-0.002665	-0.074021	0.2296
7.3574	-4.0037	0.93794	0.13691	-0.81179	-1.2961	-3.3832	-2.0387	0.42237	1.8391	-0.34112	0.32318	-1.6902	1.2469	1.3857	0.2513	1.1984	0.94046	-0.90278	0.016185	-0.25674	0.0021593	-0.57421	-1.4556	-0.92695	-0.78971	0.46938	-1.4247	1.1329	-1.3576	2.1366	0.39657	1.3631	-0.706	-0.078622	-0.76712	0.024262	0.5373	0.61351	-0.37425	0.8026	0.0054035	1.0583	0.2712	-1.0686	0.56404	2.1494	-0.39319	0.92695	-0.8663
10.063	-4.459	0.36065	2.5663	-0.01536	-2.0149	-1.6004	-2.805	0.3656	-1.3201	-1.207	-1.054	2.145	-0.52174	2.9599	-0.86962	1.1829	1.6475	-1.0461	1.8989	-0.88396	0.082587	-1.4315	-1.3056	-4.2714	-3.5267	0.6372	1.0248	-0.80749	0.99961	1.3535	0.32989	-1.4158	0.54943	1.8611	-0.24367	-0.52753	0.55827	1.125	0.55449	-1.4649	-1.6118	1.6989	0.85877	-0.29611	-0.39894	0.12139	-0.32993	0.39665	0.051511
5.6839	-3.3248	1.058	0.27168	-0.15027	-0.47088	-2.0376	-0.60688	0.20385	-0.19309	-0.82277	-0.86657	1.0966	-0.56091	1.3268	0.54401	0.91327	-0.76077	-0.038212	-0.24315	-0.86667	-1.2308	-0.82132	-0.463	-0.12782	-0.48897	-0.99437	0.58422	0.26272	-0.83941	0.93609	0.97263	0.99907	-0.14433	1.9304	-1.6933	0.5675	0.18175	-0.94691	1.8853	-0.0054809	-0.027551	-1.3287	-0.065665	-1.1651	-0.50706	-0.42163	0.066149	-1.882	-0.10977
1.7818	1.4692	0.84063	-1.0553	-0.010004	-1.1278	1.6922	1.3556	0.91145	-0.85646	-0.18482	0.60698	-0.71372	-0.61591	0.19084	-0.3691	-0.20232	0.091292	1.6559	1.4851	-0.29404	1.0173	0.82478	-0.14041	-0.58979	0.84792	-0.56616	0.52967	0.075116	-0.36843	-0.11114	-0.7267	-0.21424	0.45645	0.043074	0.29328	-1.0168	0.21226	-0.74164	0.98479	0.75847	0.46473	-0.17168	0.6072	-0.082309	0.14939	-0.41449	0.48955	-0.70584	0.2838
0.27442	-0.3357	0.4578	-0.3044	-0.38777	0.41274	-0.55047	1.2629	1.3449	0.60482	-1.5809	0.85875	-1.132	-1.823	-2.0941	0.63451	0.46049	-0.40784	-0.80257	-1.1806	0.082843	0.65215	0.1753	0.25281	-0.060842	0.3282	-0.60582	-0.8224	0.53065	0.3955	0.10969	-0.86047	0.56416	1.1242	0.56783	1.1585	0.22109	0.50588	-0.38017	0.16165	-0.038112	-0.1395	0.44898	-0.1058	1.4692	-1.0222	0.37521	1.1682	0.055485	0.28867
1.3616	-0.78418	0.92543	0.32946	-0.66875	-0.48841	-0.10743	-0.080631	-0.051021	0.38557	-1.5496	0.89976	1.0657	-0.65774	-2.2711	0.071696	0.52892	1.0728	-0.96803	-1.0004	-0.082475	0.13808	-0.42071	-0.78912	-0.46169	-0.2152	0.85904	0.050517	-0.83283	0.9186	-0.18656	-0.75658	1.1481	0.70813	-1.114	0.37788	0.67493	0.82444	-0.77261	0.091556	0.63779	0.1965	-0.85717	-0.93619	1.4568	0.9562	-0.058715	0.41886	-0.11834	-0.70085
-4.404	0.58331	-0.33633	-2.2498	-1.89	-0.68263	-0.61528	0.31386	0.60564	-0.10385	0.4389	-0.1904	0.099226	0.019139	0.22975	-0.50993	-0.40899	-0.77028	-0.18892	-0.24733	0.46541	-0.26812	0.41162	0.66105	0.1926	0.14829	-0.20854	0.16646	0.32073	-0.52452	-0.056205	-0.33784	-0.18229	-0.20459	-0.33885	0.23349	-0.28413	0.19014	-0.11143	0.059635	-0.39618	0.10343	0.26345	-0.055006	-0.08426	0.058748	-0.35246	-0.11608	-0.14639	-0.38682
2.6925	-0.99419	0.30693	2.1238	-1.3893	-1.6725	1.0919	-1.4765	-1.048	-0.21111	-1.1682	2.6431	-0.53606	-0.54935	-0.70219	-0.88649	0.13918	0.88979	0.70543	0.55534	0.24033	0.55868	-0.50821	0.71257	-0.034285	-0.68108	-0.19225	0.76503	0.087928	0.64819	-0.73761	0.45388	-1.8776	-0.17675	1.2685	0.50631	0.59982	-0.91074	0.11801	0.023054	0.040419	-0.46782	0.49122	0.38511	-1.4348	-0.55695	-0.37884	0.1641	-0.40748	1.2183
1.4714	-0.38503	0.16339	3.6886	-1.0812	-0.19473	0.09284	0.6787	-0.13194	0.73367	-1.2684	1.2941	-0.83892	-0.10738	-0.2677	-1.8541	0.14797	0.6404	-0.51814	1.1868	0.15285	0.1568	-0.86833	1.513	0.1103	0.41709	0.5076	0.61842	1.0318	-0.96499	-1.4645	-0.21394	0.22119	0.58072	0.12345	-0.72718	-0.29997	-0.9151	0.29103	-1.4705	-1.4996	-0.13063	-0.46916	-0.29174	-0.32699	-0.69112	0.59032	0.01575	-0.31931	-0.88846
2.52	1.1758	-1.3026	2.1469	0.22702	-0.66229	0.8671	-0.083051	1.9194	0.6532	-0.65867	0.56165	0.19354	-0.91519	-0.33035	-0.38736	-0.11364	-0.15583	-1.7715	0.50904	0.45484	-0.55791	0.95755	-0.099201	0.19388	0.93919	0.35176	-0.62464	-0.73808	-1.7056	0.038245	0.54539	-0.37893	0.30533	-0.30115	-0.40281	-0.41642	-0.012833	0.3642	-0.072724	0.53151	0.72459	0.55904	-0.62342	-0.40497	-0.44543	-0.76887	0.43229	1.0376	-0.26415
-6.4143	0.030158	-0.63942	-0.39476	-1.8415	-0.76646	-0.29207	0.19712	0.26533	-0.45859	0.72434	0.27318	0.71185	0.5066	0.43339	0.46041	-0.071399	0.2322	-0.25325	0.60712	-0.011275	-0.54415	0.28382	0.40926	0.29657	-0.76809	0.04378	-0.01102	0.38337	-0.68097	-0.57895	0.1488	-0.8255	0.71039	-0.62299	-0.036516	-0.028378	0.1112	-0.12959	-0.26846	-0.19962	-0.02535	-0.076221	-0.60404	0.5009	0.21955	-0.17397	-0.090129	-0.15722	0.35671
-2.9701	2.5404	0.91522	-0.22482	-0.67063	0.43709	-0.142	-0.16946	0.69304	-0.81457	0.612	-0.39161	0.14494	-0.18911	-0.37119	-0.26631	0.14307	-0.40155	0.5871	1.0861	0.31999	0.16594	-0.50107	0.83205	-0.10056	0.21996	0.34387	1.2493	0.54767	-0.66739	0.13977	0.11308	0.11328	0.047693	-1.111	-0.96347	0.21573	0.16694	0.63885	-0.5844	0.25066	0.08036	-0.80898	0.307	0.016052	0.013815	0.47407	0.39657	0.52218	0.12639
-0.52632	0.43149	2.1615	1.444	-0.33823	0.65168	0.91625	-0.69623	1.0477	-0.42329	0.091434	0.77446	0.67599	-0.18635	0.37639	-0.1501	-0.81682	-0.16805	0.018416	1.0293	-1.0013	-0.84244	-0.60793	0.11019	0.77304	-0.89543	-2.0549	1.7665	-0.079196	0.98546	-1.2142	1.721	1.3183	0.017769	-0.02803	0.6143	-1.4767	-0.49772	0.73222	-0.39299	-0.21006	0.14249	0.20057	-0.82922	-0.48068	0.20477	0.47083	0.056397	-0.85285	0.18174
-0.62227	1.4121	2.586	0.86179	-0.48572	1.0551	0.048719	-0.008906	0.84335	-0.35732	-0.8379	-0.071528	0.49005	0.24941	0.7181	0.10784	-1.2894	-0.42613	-0.4341	0.64242	-0.5874	-0.95199	-0.071358	-0.010029	0.8183	-0.040594	-1.7082	1.486	-0.13005	1.1395	-0.063854	1.2536	0.55355	-0.94032	0.24919	0.80545	0.14718	-0.46432	0.10032	-0.51933	0.45754	-0.3675	1.004	-0.17735	0.048927	-0.45391	0.75694	-0.10923	-0.33482	0.16331
-6.8731	-0.26606	-0.19253	-0.10604	-2.1457	-0.28006	-0.41566	0.084755	0.19794	-0.44808	0.67854	0.59193	0.54635	-0.010258	-0.25931	0.89571	0.021647	0.19547	-0.036905	0.40164	-0.16739	-0.67943	0.34027	-0.14457	0.14471	-0.42491	-0.23616	0.22443	0.27552	-0.40341	0.17241	0.28061	-0.61033	0.11336	-0.18985	0.18283	0.20039	-0.4003	0.041195	-0.3903	-0.25685	-0.2075	-0.36754	-0.32352	0.053669	-0.15344	-0.14435	-0.25374	-0.41751	0.20499
-8.6364	-0.042096	-1.3922	-0.98062	-5.8082	6.8051	7.4674	0.92655	-2.3186	1.8487	0.28922	-2.4085	-0.57505	-1.1491	-0.65497	0.8171	-0.66955	-1.1875	0.81409	-1.8608	0.56096	1.8999	-1.0047	-0.72328	-0.55316	-0.91343	0.412	0.091648	-0.13213	0.35144	1.126	-0.60626	-0.46846	-0.27308	0.021032	-1.301	0.68373	0.1911	0.38048	0.36442	0.2994	-0.18503	-0.2067	-0.10892	-0.3368	0.61936	0.19162	-0.24631	0.23951	0.12527
-8.6962	-0.17466	-1.2412	-1.0169	-6.0135	6.6203	7.5198	0.8006	-2.3595	1.9592	0.24793	-2.3212	-0.90576	-1.1987	-0.39202	1.0625	-0.57491	-0.59978	0.89242	-1.4637	0.092381	1.828	-0.46991	-0.69922	-0.65383	-0.75452	0.46022	-0.35747	-0.3338	0.65566	0.97195	-0.60986	-0.048781	-0.53141	0.019135	-1.2092	0.64977	0.036235	0.32424	0.46456	0.16041	-0.13421	-0.086308	0.068555	-0.17603	0.73305	0.0079448	-0.22293	0.17301	0.0088007
-8.6354	-0.11661	-0.81618	-0.91383	-6.075	6.1313	7.8144	0.61958	-2.6117	2.3009	-0.06113	-2.0041	-1.178	-1.6072	-0.051006	0.010513	-0.52208	-0.6253	0.81725	-0.62793	-0.072412	1.4901	0.069051	-0.36375	-0.34446	-1.0522	0.77401	-0.51753	-0.74988	0.8423	0.66528	-0.15678	0.59443	-0.56412	0.32651	-0.59337	0.42845	0.20182	0.23883	0.63547	0.21862	0.38195	0.67952	-0.13106	0.14458	1.0885	0.1532	0.059592	0.18057	-0.014256
-9.475	-0.16378	-0.55857	-0.78308	-4.2135	3.3692	4.3762	0.40191	-1.5092	1.3613	0.32433	-1.3556	-0.2332	-1.2579	-0.10265	-0.072352	-0.31315	-0.77968	0.27213	-0.63865	0.41492	0.65492	0.057988	0.010865	-0.091732	-0.8355	0.58967	-0.49592	-0.12038	0.15612	0.25356	-0.12436	0.087253	-0.3544	-0.039219	-0.36395	0.28798	0.2275	0.11601	0.44089	0.11166	0.54585	0.18366	-0.23931	0.18779	0.53571	-0.1153	0.1115	0.16671	-0.064564
-10.722	-0.22538	-1.5488	0.41127	2.9421	-0.50133	-0.3086	-0.3784	-0.79476	0.50323	-0.025873	-0.64257	-0.63625	-0.51013	0.43246	0.49416	0.034436	0.51146	0.2685	-0.070612	-0.39127	0.12761	0.38839	-0.085936	-0.10684	0.077476	0.25112	-0.83183	0.14341	0.5413	-0.12356	-0.38623	0.12711	0.13382	0.041288	0.0019695	-0.327	-0.047265	-0.13433	0.59819	-0.024864	0.35447	0.059141	0.083984	0.32309	0.54892	-0.013079	0.33342	0.22324	-0.20428
-10.471	0.14121	-1.2556	0.00079429	2.7865	-1.0239	0.19531	-0.72417	-1.0559	0.5567	-0.12368	-0.27711	-0.44477	-0.28281	0.95885	-0.45164	0.14152	0.45668	0.55875	0.76186	0.05514	0.11935	0.15108	0.33887	0.045416	0.0071043	0.36777	-0.81578	-0.15818	0.63087	-0.050188	-0.014544	0.60142	-0.62326	0.1455	0.3698	0.29458	0.15244	-0.29725	0.28255	-0.22151	0.31702	0.48981	-0.099055	0.0018259	0.3644	-0.10491	-0.063633	-0.08086	-0.3626
-10.508	0.09708	-1.3881	-0.0030099	2.8432	-0.85688	0.19847	-0.71656	-1.0292	0.50328	-0.26259	-0.41203	-0.35409	-0.14008	0.76646	-0.58239	-0.00075455	0.32144	0.60618	0.74792	0.35797	0.17711	-0.22291	0.1831	0.31399	-0.037266	0.22676	-0.06364	-0.35728	0.16578	0.044024	-0.17548	0.14546	-0.33261	0.13867	0.29592	0.24836	0.06451	-0.233	0.13943	0.074841	0.063713	0.16301	-0.20581	-0.075899	0.31826	0.059844	-0.21763	-0.0011309	-0.26955
-10.849	-0.19189	-0.98427	-0.011694	1.5686	-0.68673	-0.12813	-0.22216	-0.71581	0.28695	0.18273	-0.52978	0.12307	-0.33412	0.67122	0.16303	-0.17688	0.19453	0.43734	0.55124	0.29718	0.00097836	-0.27158	0.078133	0.36042	-0.028433	0.038017	-0.094397	0.11956	-0.1642	0.14156	-0.15305	-0.33122	-0.097571	-0.2194	0.1832	0.17152	0.13358	-0.20427	0.06559	0.011093	0.18642	-0.1254	-0.30452	0.022961	0.14149	-0.14169	-0.072368	-0.0067713	-0.091141
4.8282	-2.9892	1.9552	-0.041381	1.5844	-0.020097	-0.92819	1.2909	-0.72537	-1.1259	-1.2281	-0.92872	1.0438	-1.6624	-1.1584	1.8581	0.30208	2.1558	-0.33692	0.21822	-1.5814	1.6039	0.41254	0.38439	1.0967	1.2333	-0.14463	-0.29186	-1.7171	0.83464	0.65831	-0.60114	-2.2714	0.026202	0.24144	-0.024525	1.4631	1.1528	-0.1833	-0.67856	0.45482	1.3053	0.31133	1.2578	-1.3002	0.43699	-1.3849	-0.53239	0.45595	0.7807
3.9656	-1.2327	1.6767	0.97695	0.87535	-0.33143	-1.1354	1.4117	-1.7331	-0.53457	-1.1418	-0.41972	0.93512	-0.69492	-0.018181	2.2714	-0.83455	2.9908	-1.1617	-1.1207	-1.5635	0.54689	0.53641	0.79538	0.24012	0.42148	0.54562	0.12058	-0.70498	0.048313	0.16142	-0.48216	-0.71255	-0.15434	-0.2533	-0.13067	1.6039	1.0762	0.69138	-0.59669	1.9513	0.0054998	0.41711	-0.15593	-0.9917	0.59986	-0.93642	-0.17134	-0.43029	0.23838
3.886	0.65255	0.40832	1.4709	0.27781	-1.8223	-0.17313	-0.27307	0.64131	1.1963	-2.5845	-0.92	1.0603	0.036068	0.76737	2.5495	-0.43814	2.4748	-0.37121	-0.65461	0.18826	0.42651	1.2836	-0.06083	0.24595	0.095249	-0.67396	0.49131	-1.2244	-1.1014	-1.1225	0.10625	-0.1575	-1.1011	1.2534	0.44936	1.3075	-0.35804	-0.039357	-0.58706	-0.99753	0.24403	0.55628	0.72249	-0.44398	0.8624	-0.74867	0.41847	-0.29794	0.61994
-5.0646	-0.93432	-0.22167	-0.61686	-1.512	-0.30054	-1.5976	0.15496	0.11914	0.11447	0.83852	-0.10175	0.32628	-0.27941	-0.2505	0.15473	-0.31264	0.53068	0.29598	0.56889	0.23289	-0.63069	0.43602	0.28823	1.0571	0.19418	-0.084204	-0.13752	-0.24786	-0.15676	0.44614	0.30973	-0.28889	0.21844	-0.21018	0.7136	-0.14968	0.23567	-0.40663	-0.93635	-0.64545	0.018343	0.51828	0.65434	-0.27431	0.082526	0.069437	0.094245	-0.063817	0.22735
3.848	-0.35345	0.94303	-0.96133	-0.24091	0.23379	-0.46555	-1.5191	-0.9494	-0.71842	-0.40267	1.606	-0.42752	-0.68661	-0.57173	-0.73545	-0.56646	-0.31369	0.59416	-0.78708	-1.8548	0.067691	0.54167	-0.82917	-1.4111	0.51347	0.74276	0.62759	0.42549	-0.87507	-0.96479	-0.29854	0.94012	2.1379	1.6027	-0.84085	0.37477	0.44739	0.42119	0.71365	-0.61729	-0.72802	0.0076104	-0.24642	1.8234	0.17119	-0.28208	-0.20148	0.38829	-0.50256
4.5893	1.6155	0.75274	-0.055562	-0.94595	0.97117	-1.0137	-2.1924	-1.7989	-1.1057	1.4377	1.1768	-2.589	0.78998	-0.53751	-1.985	0.35961	1.2103	0.81834	-1.1332	-0.89661	-0.74248	-0.53413	0.25575	0.34885	1.3055	-0.95182	0.027383	1.6847	-0.32419	0.52783	-2.0215	1.6287	1.5728	-0.37374	0.13358	0.59088	-1.3684	1.6647	0.8622	1.3308	0.0027174	-0.43749	0.38155	0.79274	0.50369	-0.38591	-0.011631	0.13834	0.49506
5.8082	2.1252	-0.15202	0.88453	-0.67055	-0.62692	0.1487	-3.86	-1.0738	-0.18908	3.2333	-0.28867	-0.1891	1.906	-0.032198	-0.77617	1.2546	0.4594	0.70569	-1.2836	-1.0089	0.24447	0.54982	-2.9292	0.17912	0.088908	-0.85581	0.37015	-0.17495	0.63516	-0.15722	-0.029578	-0.32705	0.67902	0.70615	0.41446	1.0431	-0.29733	-1.2021	-0.05756	1.6866	-0.13249	0.18964	-0.175	1.5773	0.020923	-0.76031	0.56954	-0.038819	-0.16067
-5.3	0.38673	-0.33896	-0.73748	-2.37	-0.25608	-1.388	0.34042	-0.6023	-0.44857	1.1258	0.62053	0.7597	1.2522	-0.35397	-0.85961	0.18375	-0.10335	-0.55269	-0.49147	0.1822	0.38432	-0.028855	0.75243	0.47411	-0.56606	0.3197	0.14819	-0.077847	0.36906	-1.0318	-0.46342	-0.25897	-0.12228	0.20537	0.21347	0.48333	0.28342	-0.48244	0.18077	0.090106	-0.00051544	0.20619	0.23469	0.13268	-0.17502	-0.14835	-0.22826	0.38058	-0.66283
4.0222	1.4902	0.1416	-2.4087	0.068548	-0.068007	-0.52148	-1.8141	0.72739	0.35291	2.0948	-1.9945	-0.73678	1.1471	-0.48396	-0.95728	0.4101	-0.32609	0.47534	1.2829	-2.8567	0.32314	-0.37089	-0.90862	-0.42547	0.057508	1.8781	-0.011562	0.32458	0.02303	0.20287	-0.63573	0.25685	1.2227	0.55377	-0.47946	-1.3596	1.2186	0.043909	0.21474	-0.21524	-0.2109	-0.50469	0.85429	-0.34939	1.1011	-0.7163	-0.58342	-0.14718	-0.96374
1.7637	2.1836	-0.79321	-0.93269	-1.897	-0.33888	-0.51725	-2.7853	-0.28921	0.1702	1.4084	1.2052	-2.8034	0.63957	0.17332	-1.2428	0.63036	0.11844	-0.034328	-0.7603	-1.2715	-0.89539	0.067166	0.28667	1.7901	-0.77413	1.0513	0.71339	-0.64664	-0.5281	0.19736	-0.0066272	0.33463	0.035534	-0.87736	0.20879	0.73329	-0.78191	0.046698	0.41359	0.37186	-0.30061	-1.101	0.98849	-0.69151	1.1511	0.079713	0.15263	-1.1115	0.014008
3.197	-0.51532	0.93452	-2.3413	0.17785	-0.085965	-0.89548	-1.137	1.1263	0.4017	3.758	-0.33395	-3.2217	-0.61523	-0.24889	-0.10639	1.2945	0.95037	1.0192	-0.74582	-1.5608	-1.0106	-0.9829	-0.89775	-0.61745	0.80845	0.81884	0.72209	-1.1143	-0.94095	0.58146	-0.40946	-0.024351	-1.1205	-1.0986	-0.44455	-1.3804	-0.10664	1.1815	-0.74312	-0.75358	1.3963	0.060283	-0.47063	-0.85255	1.4241	-0.076846	0.18042	-0.30701	-1.4244
-4.9381	-1.2753	0.44471	-1.996	-1.2829	0.36319	-1.3817	1.4266	0.12798	-0.67385	0.43166	0.45524	0.56647	-0.724	-0.49928	-0.061555	0.62714	0.28626	-0.21367	-0.58662	0.075705	-0.43949	0.24218	-0.4562	-0.018695	0.18829	-0.043039	0.69753	0.65307	-0.2693	0.5593	0.077993	-0.89255	-0.305	-0.5723	0.28248	-0.48565	-0.035455	0.54332	0.20972	-0.12975	0.18822	-0.73976	-0.16456	0.49779	-0.68141	-0.065421	-0.044512	-0.016433	-0.056783
-2.323	-0.24601	-1.3455	-0.1158	-0.56168	0.87245	-0.96637	0.5459	1.3984	-1.184	1.5532	0.90345	0.53143	0.77379	-0.18507	1.535	-0.17479	0.81867	-0.17906	0.12506	-0.29425	-0.4615	-1.0333	-0.10366	0.015491	-0.29739	0.64151	0.082166	0.81041	0.37591	-0.31635	-1.6128	-0.5418	1.0221	-1.2296	-1.4391	0.40674	-0.38797	-0.32726	-1.0795	-0.067047	-1.2815	-0.65971	0.53337	-0.32755	-0.81657	0.16671	-0.089366	-0.70588	0.8507
-2.2621	0.63604	-1.0261	3.1065	-1.0075	1.0554	-0.80513	1.5809	1.7083	-1.9517	1.9525	0.057438	-0.60584	1.7403	-0.37294	3.4179	-0.1027	1.8741	1.3593	1.1571	-0.8247	0.04025	0.028792	-1.3946	-0.20278	1.1551	-0.2004	-0.52635	0.20396	0.1163	-0.14097	-0.36828	-0.74566	-0.60813	-0.34906	-0.18408	0.2943	0.76886	-0.57012	0.28082	0.018917	-0.57147	-0.97491	-0.068431	0.44184	0.00060054	-0.64936	-0.060957	0.23891	-0.68924
-1.4982	0.26751	-1.1035	2.0443	-1.148	1.7226	-0.99607	0.82296	1.2939	-1.0162	1.3909	-0.65683	0.29578	0.28366	-1.4849	2.7484	-0.080909	0.36042	0.96618	0.40044	-0.18427	-0.40144	0.42148	-1.5543	-0.77511	0.77253	-0.3549	-0.7602	-0.14433	0.4576	-0.068317	-0.73225	0.21229	-1.0612	-0.12186	0.025682	1.115	0.46046	-0.14856	-0.41423	-0.12576	-0.25702	-0.74119	0.53789	0.078581	-0.1897	0.091269	-0.61504	-0.25506	-0.16539
-7.0068	-0.099342	-0.066892	-0.56563	-1.6878	0.23728	0.43654	0.22685	0.89958	-0.38721	0.31908	-0.1345	0.28354	-0.48786	-0.35349	0.68525	0.040696	-0.27251	0.13627	0.24631	0.021998	-0.48908	0.62654	0.042012	0.24413	-0.090849	-0.14384	0.080666	0.12293	-0.14459	0.24265	0.21462	-0.21461	-0.066639	-0.065015	0.14686	0.063983	0.061244	0.31697	-0.32974	-0.33543	0.022098	-0.18053	-0.25423	0.060022	-0.25752	0.052655	0.071355	-0.3202	0.47848
0.57391	-1.7901	3.5278	0.86102	-0.10058	0.30661	-0.5493	-0.7939	-0.31142	-0.63985	-1.2888	-2.2288	1.7049	0.44354	1.3934	-1.8578	-0.89692	1.6804	-1.9731	1.0767	-0.030342	-0.29034	-0.98406	-1.6283	-1.4979	1.971	-1.8129	-2.1165	-0.42929	0.75804	-0.56115	0.25207	0.44475	1.2103	0.16872	-1.1242	-0.60975	0.91806	0.48482	-0.15898	-0.41382	-0.37142	-0.17565	1.2287	0.22228	-0.44541	-0.62887	0.65716	0.096641	-0.51927
15.047	-3.4975	-6.3844	-8.4618	3.2366	1.0628	-1.2024	1.2983	6.4352	-0.30274	1.9763	-1.8203	5.8979	-2.1268	1.8025	-4.398	-0.37744	-1.3996	-0.51298	0.11082	1.5146	0.62959	-3.7854	2.7981	-2.1903	0.44947	0.034678	-0.91571	1.0148	1.4507	-0.47692	-0.29006	-0.15492	2.3345	-0.92112	-1.9815	1.4892	-0.63798	-1.1921	1.3185	-0.35691	-0.34821	0.38916	-0.021306	-1.0989	1.0048	0.16982	0.41181	0.18474	-1.8189
25.536	-10.721	-13.333	1.3427	0.68529	-5.446	3.9278	2.6796	-3.462	-0.18485	3.4913	-3.0607	6.387	0.53918	-3.7288	-4.3917	-3.425	0.37054	1.8649	-2.0528	-3.8769	4.5715	2.128	0.38766	3.2461	3.6088	-2.2225	-1.6509	-0.77214	-0.46852	0.56011	-0.19474	1.0903	-1.3038	-2.2695	0.092146	-2.1607	0.14172	1.978	-1.4373	-2.4671	-0.2485	-0.79863	-0.56981	0.74645	0.073523	0.39496	-0.45899	-2.0661	-1.2619
1.892	1.1841	-5.9349	0.16506	-4.8412	0.76788	-1.8848	0.89734	-0.89013	0.1469	-1.7487	-0.25232	-0.037091	0.061711	1.0339	-0.65386	-0.37456	0.35819	-0.50663	-2.3797	0.45984	-0.89008	-0.70232	0.56377	-0.99148	2.1249	1.5103	0.682	-1.6305	0.67984	0.74984	1.4903	2.2604	-0.17268	1.9045	-0.40389	-0.93939	-1.9116	-0.96935	-0.55431	0.024909	-0.5076	-0.40852	0.57757	-0.27502	-0.83457	-1.2256	1.0611	0.51007	-0.96194
-10.631	-0.38579	-1.4656	0.57514	3.007	-0.29684	-0.067017	-0.38848	-0.55751	0.41443	-0.4748	-0.30161	-0.93285	-0.38003	0.038085	0.31635	0.0304	0.33851	0.079655	0.16857	-0.71561	-0.21151	0.72502	-0.22904	-0.18303	0.17185	0.090259	-0.33104	-0.13367	0.49195	-0.021746	-0.058166	0.24738	0.082072	0.065729	0.26327	-0.52654	-0.26725	0.049548	0.42643	-0.01677	0.067764	-0.015968	0.35227	0.37548	0.4835	0.070856	0.29523	0.15446	-0.071013
-10.577	-0.15268	-1.6476	0.63391	3.1954	-0.092925	-0.10396	-0.3457	-0.46857	0.22333	-0.44654	0.058589	-0.22264	-0.49246	0.078743	-0.39976	0.1058	-0.15047	0.31021	-0.025333	-0.09859	-0.0033717	0.22628	-0.012294	-0.22426	-0.037656	0.26014	-0.30327	0.17382	0.24382	0.30034	0.19739	0.059759	0.044471	0.067654	0.16777	-0.087978	-0.24465	0.10964	0.16885	-0.11149	0.080822	0.067088	0.045088	0.10113	0.37774	0.18662	0.24536	0.15491	0.035409
-10.64	-0.32755	-1.6926	0.56073	3.2513	0.18875	0.15562	-0.1677	-0.18855	-0.059189	-0.26673	0.1491	-0.25747	0.18873	0.2414	-0.011386	0.048796	0.16435	0.084	-0.035237	-0.11375	-0.027109	-0.15973	0.036019	0.053455	-0.057312	-0.16864	-0.14798	-0.050226	0.37187	-0.055225	0.27975	0.25153	0.12593	-0.007753	-0.0064761	-0.14497	-0.10551	0.038934	-0.16799	-0.15068	-0.012559	0.37661	-0.048029	-0.086287	0.018692	0.051902	0.12355	-0.073196	0.26039
-10.611	-0.21427	-1.4982	0.24819	2.9378	-0.2842	0.19109	-0.43253	-0.7531	0.13783	-0.24913	-0.28346	-0.51033	0.15126	0.25823	0.3427	0.00051341	0.23909	0.26999	0.35149	-0.19148	0.20863	-0.24674	-0.20353	0.011453	0.38885	-0.18357	0.34974	-0.33556	0.19436	0.27875	0.012099	0.24019	-0.16381	-0.094835	-0.052459	0.13456	-0.029501	-0.011466	-0.34227	-0.12114	-0.3658	-0.14871	0.106	-0.35089	-0.44619	-0.074814	-0.40432	-0.22597	0.15981
-10.69	-0.10813	-1.5345	0.23098	2.9049	-0.41942	0.11736	-0.37274	-0.82299	0.038196	-0.028547	-0.45788	-0.36381	0.23565	-0.10356	0.25445	-0.013521	0.12924	0.017356	-0.24507	0.041543	0.29708	-0.55686	0.017693	-0.16422	0.23105	-0.34115	0.077397	-0.16079	0.42706	0.087807	-0.036824	0.3828	-0.12509	0.046457	-0.2225	0.30824	0.050007	-0.050134	-0.33973	-0.15803	-0.19706	-3.6288e-005	0.039624	-0.45808	-0.45019	-0.13374	-0.24287	-0.17426	0.064307
-10.655	-0.13219	-1.6211	0.14796	3.0245	-0.42918	0.012833	-0.52005	-0.92604	0.23043	-0.060534	-0.34293	-0.19891	0.31272	0.17516	-0.01498	0.30146	-0.084714	0.2732	-0.2086	0.28806	0.35492	-0.37709	-0.10532	-0.24521	0.14478	0.30531	0.12238	0.04609	0.056164	0.2115	-0.26671	-0.19331	-0.13934	-0.12807	-0.47602	0.37661	-0.17574	-0.073382	-0.26998	-0.098102	-0.23576	-0.4543	0.14748	-0.34086	-0.49301	-0.040231	-0.27983	-0.12849	-0.063797
9.3691	-3.633	0.64867	-2.1415	1.6363	1.2805	1.6142	0.11177	-1.384	-1.6896	1.3628	-0.27705	-1.1728	-1.3114	-1.4782	-0.47749	1.1258	-0.50705	0.32279	0.45441	1.0178	-1.6188	-2.5232	-0.74202	-0.311	-1.0775	3.0386	-0.50244	0.91303	0.60551	-0.46285	1.0959	1.4053	2.0801	0.60692	1.4031	1.5158	0.21945	1.1891	0.29924	-0.12886	0.35306	-1.9247	0.021378	-0.76944	1.5811	-0.87802	-0.80142	-0.80726	-0.60209
6.0081	-0.87934	1.3193	0.90138	-0.75296	1.4843	0.75601	-1.8017	-2.5953	-1.4229	1.024	0.45118	-1.6312	0.35223	1.4783	-0.18254	-0.46565	-1.5989	0.91844	0.40612	0.16235	0.54143	-2.1122	0.27598	-0.64019	-1.6891	0.12769	-0.011767	-0.21867	-0.6358	-0.42977	0.92089	0.21082	-0.48672	-0.50382	-1.9279	-1.3961	-0.57301	-1.2936	0.48638	-0.15352	1.0338	0.94473	1.5432	0.10153	0.11868	-0.40883	1.0105	-2.0497	-0.63965
5.5325	0.34161	0.25085	0.89792	-0.90364	0.093893	1.535	-0.81917	0.32345	0.68917	-0.80579	-1.2819	0.3654	1.4416	0.45222	-1.0847	0.54678	-1.0596	0.039136	1.6452	0.20619	-0.27639	-1.2013	-0.90941	1.1586	0.81331	-0.047174	0.49556	0.27799	0.2818	-1.9777	0.32326	0.77788	-0.77773	0.49687	1.4386	0.051345	-0.48536	-0.24788	0.26819	-0.11702	-1.6293	1.8177	0.75541	0.57594	0.28278	-0.5492	0.96998	0.24843	-0.66989
-4.8164	0.052897	-1.3168	0.2449	-2.1705	-1.1583	0.22603	-0.077594	0.26772	-0.35836	0.73277	0.1158	0.74827	0.89309	-0.55358	-0.019046	0.32373	-0.53442	-0.35469	-0.64632	0.45133	-0.29403	0.45314	0.12476	0.080283	-0.88132	0.26732	-0.24112	0.20933	-0.71455	-0.80994	-0.050431	-0.69231	0.064253	0.23477	-0.26575	0.31869	0.011116	0.16786	0.23576	0.10643	-0.054305	-0.21536	-0.1157	0.10229	-0.40774	-0.23741	0.025037	0.01189	-0.12923
-10.629	-0.22432	-1.3166	0.9204	2.8328	-0.037321	-0.04039	-0.37478	-0.51547	0.2714	-0.67598	-0.59863	-1.2344	-0.61463	-0.94982	0.29588	-0.3246	0.052825	-0.038077	0.14288	-0.62996	-0.38633	0.36085	-0.43244	-0.15439	0.53635	-0.5886	0.41595	-0.9077	0.27523	-0.14633	0.12739	0.4899	0.3743	0.25764	0.65018	-0.90481	0.17986	0.076609	0.53665	0.29393	-0.23915	0.23139	0.42438	0.41677	0.51962	0.40053	0.3218	0.31808	-0.25785
-10.593	-0.13091	-1.1565	0.48435	2.6573	-0.54168	0.15212	-0.52121	-0.78844	0.50818	-0.57751	-0.94951	-1.571	-0.35705	-0.80208	0.32423	-0.33954	0.23915	-0.29846	0.29858	-0.7302	-0.24667	0.30253	-0.4016	-0.0040061	0.62588	-0.63166	0.64298	-1.1536	0.36471	-0.31794	-0.00079191	0.80982	0.14738	0.3717	0.45091	-0.6454	0.24582	0.066822	0.27495	0.29234	-0.32565	0.29972	0.40088	0.12912	0.10681	0.22218	0.090484	0.09893	-0.21691
-10.456	-0.15395	-1.2732	0.0075367	2.6062	-0.70214	0.0045577	-0.62304	-0.73456	0.35999	-0.32835	-0.9678	-1.3172	-0.36039	-0.45528	0.80582	-0.11768	0.60871	-0.094294	0.0047683	-0.85865	-0.092364	0.44609	-0.3222	-0.34036	0.73594	-0.4321	-0.1037	-0.39077	0.91966	0.15376	-0.19784	0.96674	-0.46363	0.26605	0.013163	-0.20954	-0.058766	0.19366	-0.021498	-0.080599	-0.14755	0.21719	0.63529	-0.1771	-0.34909	0.016498	-0.0775	-0.25295	0.0072996
-10.598	0.015265	-1.411	0.15551	2.4822	-0.58387	-0.032197	-0.59412	-0.74338	0.22774	-0.28439	-0.40495	-0.21816	-0.19694	-0.31182	-0.17124	0.061466	-0.24856	0.10287	-0.2836	0.043146	0.17294	-0.22777	0.051126	-0.31368	0.21511	-0.019541	0.027539	-0.060685	0.30307	0.25149	-0.016192	0.20351	-0.39165	0.047603	-0.13612	0.37384	0.011503	0.14127	-0.21947	-0.19477	-0.14232	0.023097	0.18344	-0.36381	-0.44501	0.067893	-0.22501	-0.16558	-0.029828
-0.32984	0.81305	1.1223	0.38012	-1.2596	-0.089548	0.51552	-0.11226	-0.37181	-0.68016	-0.10016	1.2448	0.1552	-0.91124	0.52913	0.75314	-0.98125	-0.14569	0.46293	0.57127	-0.93233	0.34013	0.070755	0.45578	-0.27233	-0.72291	0.46454	1.179	-0.53792	-0.72906	-0.27476	-1.61	0.26135	0.77045	-0.24681	0.057298	-0.26168	-0.45306	0.26966	-0.25001	-0.23724	-0.72285	-0.32909	-0.58043	-0.53325	0.15114	-0.33552	-0.08443	-0.36459	0.11099
2.8701	5.8637	-0.96674	-1.0012	-0.30153	-0.27059	1.7048	-1.0072	2.8984	-1.2727	-0.73536	-0.67248	-0.84231	-0.70813	1.0181	0.075891	-0.46716	0.10333	-0.68096	0.058632	1.1882	0.66119	0.17285	-0.046873	0.52071	1.3417	0.13671	1.6753	-0.27008	-0.6071	-0.31424	-0.49511	0.98935	0.46879	1.0459	-0.97433	-0.76354	0.4815	0.35666	-0.6281	0.71958	-0.58316	-1.0499	-0.34182	-0.34592	0.75912	1.6773	-1.2256	0.54688	-0.2144
2.913	5.4822	-1.4392	-1.4364	-0.634	-0.36988	1.9374	-1.8814	2.6667	-2.4473	-1.2432	-0.70207	-0.53631	-0.40272	0.98826	0.11177	-0.0039183	-0.24928	-1.3114	0.40519	0.93655	0.72566	-0.16873	0.57987	0.76021	2.0739	-0.50681	1.6041	-0.30186	-0.16072	0.34457	0.24849	1.1352	-0.36667	1.1575	-0.23489	-0.027831	0.23576	-0.16795	-0.005619	0.63885	-0.021847	-0.9606	-0.24111	-0.32397	0.83952	0.67773	-0.44948	0.42687	0.17696
-6.3462	-1.3813	-0.30314	-0.63524	-2.4893	-0.38252	-0.097573	0.22264	0.58606	-0.5447	0.32279	0.30877	0.4781	-0.14312	-0.049458	0.77891	0.16122	-0.46397	-0.10165	0.36418	-0.064192	-0.68301	-0.1575	-0.3492	-0.037447	0.036268	-0.066547	0.51319	0.23635	-0.1389	0.44598	0.22855	-0.069052	-0.53861	-0.32483	-0.20196	0.048176	-0.36306	0.1594	-0.064864	-0.1398	-0.11712	-0.21552	-0.27986	-0.12194	-0.21239	-0.3873	-0.26345	0.15761	-0.017574
-2.2721	-0.87208	1.6232	0.23036	-1.4	1.6026	1.8007	0.80841	-0.081692	0.40909	-0.16981	0.20875	-0.17854	-0.62986	-0.56849	0.76825	0.24139	-0.087429	-0.21463	-0.071413	-0.21042	0.21951	-0.27273	-0.14804	-0.25864	0.42124	0.78805	0.057038	0.22606	0.073103	0.92338	0.45809	-1.082	-0.0029223	-0.65476	-0.33979	0.050748	-0.14027	-0.29162	-0.61871	-0.2594	0.21673	-0.13787	-0.62172	-0.39728	-0.36591	0.44015	-0.80565	-0.44589	-0.39683
-1.4241	-0.52414	1.2674	1.4717	-1.4587	1.5331	2.2282	0.10537	-0.58016	0.24582	-0.19347	0.43984	0.21882	-0.16231	0.32941	0.71463	0.35857	-1.1745	0.53366	1.3266	-0.73598	0.075231	0.086473	-0.078043	-0.66082	0.4872	-0.16369	0.64518	0.077111	-0.87122	-0.41562	0.031752	-1.3593	-0.96072	-0.10854	0.51408	-0.088817	-1.3775	0.30542	0.17128	0.18126	-0.4753	0.61506	-0.74778	-0.98683	-0.056212	-0.17325	-0.34741	0.23971	-0.15576
-2.0353	-1.8042	2.1316	-0.71712	-1.0276	1.3563	2.6148	-0.16162	-0.35217	0.78625	-0.28957	-0.68973	0.43846	-0.56706	0.45199	-0.60711	0.16044	-0.62391	0.55349	1.1639	-0.41817	-1.0694	0.0095317	0.071074	-0.0099677	-0.53715	0.62626	0.44289	-0.71709	-0.23849	-0.70331	-0.077451	0.11763	-0.71418	0.71295	0.36382	0.052733	-0.73589	-0.0061093	-0.71969	-0.34031	0.63279	-0.038208	-0.094389	0.74771	-0.32346	-0.033174	0.40899	0.66022	-0.17705
-6.9257	-0.67198	-0.22262	-0.3726	-2.5416	-0.35808	0.99479	0.12915	-0.20769	0.14777	0.51393	-0.17063	0.55707	-0.40908	0.042725	0.57188	-0.3071	-0.58394	0.029019	0.022451	0.44345	-0.3019	0.36215	0.21022	0.12416	-0.46076	-0.1808	-0.066764	0.035295	-0.41383	-0.21583	0.045367	-0.046715	-0.12436	-0.090649	0.11052	0.25641	-0.0083327	0.15103	0.14236	-0.034806	0.32467	0.0037036	-0.47438	0.10726	-0.032394	-0.15162	0.088904	-0.12169	0.11741
2.1964	-1.4537	1.3908	-2.3067	-0.080828	0.75214	-0.5631	0.54809	0.80171	0.60874	-0.094044	0.82538	-0.25177	-1.5636	0.50657	-0.96046	-0.10005	0.35372	0.17728	0.60013	0.27515	0.64952	1.0937	-0.59404	0.32532	-0.11211	1.9923	-0.72995	-0.44638	-0.3957	0.83044	0.46528	0.33394	-0.7305	-1.2155	-0.3223	0.23333	0.12328	-0.50905	0.032243	0.63714	-1.0458	-0.35628	-0.25642	1.2246	-0.56711	-0.27316	0.19448	-1.3074	0.32028
3.7033	1.2012	-0.52971	-2.2774	-0.6194	0.08074	0.14803	-1.2141	-0.034171	-1.6916	0.35298	1.1176	-2.4266	-2.1169	0.98574	-2.2268	0.17946	0.18233	-0.14818	1.2735	-0.33271	-0.025506	-0.1102	-0.061099	0.99878	0.65898	1.5039	0.22568	-0.13506	-0.87517	0.8747	0.28062	0.38811	-1.795	-0.64711	-0.85787	-0.22866	-0.99997	0.8604	-1.0284	-0.77485	0.39654	-0.27135	0.41482	-0.42134	0.14	1.1397	1.166	0.48294	0.783
4.7725	1.626	-1.0342	-1.0006	-0.8673	-2.1505	1.5114	-1.5947	-0.074875	-0.0057833	0.38656	1.049	-0.42718	0.086121	0.68643	-0.30181	0.36195	0.84182	-0.72329	0.13002	-0.49559	0.33811	1.048	-1.3977	-0.56863	-1.6462	0.65407	0.40282	-0.32823	0.090386	1.5363	-0.1035	0.9235	-0.91487	-1.1231	0.83174	-0.64573	-0.76893	2.4672	-1.6518	-0.4785	0.86071	1.0637	-1.2564	0.76353	0.22436	0.96375	-0.35472	1.649	-0.20944
-4.5975	-1.7415	0.4849	-2.2246	-2.111	-0.32913	-0.59604	0.29509	-0.47978	-0.43984	1.2994	0.50957	0.7523	-0.39749	-0.3898	-0.49176	0.013324	-0.32342	0.070139	-0.46466	0.21084	0.11806	-0.043559	0.22761	0.88915	0.22056	-0.049474	0.059355	-0.17159	-0.16593	-0.18616	0.12956	-0.26613	-0.26235	-0.10603	-0.31817	-0.34936	0.27574	-0.054927	0.32706	-0.3167	0.17369	0.30385	0.007068	0.63278	0.07668	-0.018811	-0.21109	0.18014	0.356
12.731	2.9032	-2.312	-1.3518	-0.18563	-3.6421	0.57843	-0.89864	4.4715	3.5239	0.078353	-0.64642	-1.55	1.555	1.7414	0.5879	1.5213	-0.11589	0.4922	1.0075	2.6483	4.6885	0.16435	1.1385	-4.8271	1.2326	1.9184	2.53	1.6802	2.6177	-0.73502	1.5931	1.3729	-0.55191	-1.8455	1.5251	-0.62767	2.7025	0.96083	-0.90125	-1.7972	-0.35523	-0.12053	1.0093	-0.71933	2.4131	-1.6918	1.0992	1.6331	0.45061
9.6182	-3.8838	0.87848	-0.78887	-0.25811	-3.8568	-0.58617	4.1607	-0.64013	1.3098	-1.8129	1.0855	-1.4726	3.0687	-2.104	0.57654	-0.11619	-1.5303	4.68	1.4458	-0.38099	1.9089	-1.9559	0.46043	-1.0078	-0.37725	-0.10118	-1.1877	0.20334	0.25832	-0.41856	-0.80531	0.2545	1.5818	1.2518	-0.13302	-2.2677	0.67096	0.80357	1.2087	1.0148	-0.25807	-0.42855	0.28241	0.0091811	0.28835	-0.8376	-1.4452	-0.98481	0.8148
7.261	-2.8103	4.0328	-0.6817	1.1433	-2.249	-1.5982	5.5208	-2.7715	-0.16413	-3.9615	2.6707	-2.1418	1.8655	0.55456	0.035569	-0.62247	-2.1584	2.6546	0.51131	-0.1058	0.32687	-0.86294	-1.9525	1.779	2.0939	0.076371	1.8756	0.65166	-0.85807	1.8367	0.72514	0.76547	0.0072312	0.43813	-1.9733	0.0082308	1.2558	-0.7278	0.75388	-1.763	0.031984	-0.47447	-3.1336	-0.30018	0.25774	1.3767	0.82858	1.5996	0.63307
-2.5105	-2.8919	0.46092	-3.2195	-0.96451	0.18593	-3.2498	0.92555	0.77683	-0.41252	0.93062	0.54696	0.28437	-0.81778	0.86379	-0.51521	-0.68555	0.93475	0.51603	0.32526	-0.46189	-1.0558	-1.0161	0.028757	-0.13526	0.24738	0.24328	0.43725	0.041642	-1.0522	0.2213	0.94665	-0.12117	0.59086	-0.094995	0.72978	-0.85347	0.40531	-0.19099	1.0642	-0.18119	0.53494	0.0071284	-0.0064554	0.44981	1.6631	-0.47849	-0.73965	0.43249	-0.02867
2.5173	3.7763	1.3335	2.3899	0.54357	-2.8267	1.3939	5.6668	0.3902	-2.3505	0.96973	-1.2987	-0.57663	-0.8352	-0.54726	0.11961	0.42624	1.0792	-0.40969	-0.60748	0.31883	-0.3135	-3.066	-0.17621	1.1975	-1.1601	-0.95891	0.36741	-1.1153	1.0107	0.078841	1.4924	0.10563	0.18107	-0.10271	0.19258	-0.65286	-0.27989	0.69359	-0.045594	-0.38838	-1.1561	0.12173	-1.1483	-0.43666	-0.26631	-0.87647	0.32972	-0.011945	0.06579
1.7155	5.2894	1.5313	0.44671	0.28013	-3.0346	1.2383	6.5705	0.87805	-0.64927	-0.81693	-0.90559	-1.3859	-0.48195	-0.60958	0.38174	0.26378	1.5846	-0.70954	-1.3442	0.026703	0.24275	-1.3003	0.31972	0.71119	-0.89921	-1.4889	0.36134	1.0152	0.59574	0.047312	-0.7406	0.44849	0.77774	-0.4116	-0.32075	-1.046	-0.68761	-0.58528	-0.9868	0.13874	-1.1832	0.75164	-0.98568	-1.0973	-0.3261	0.11698	-0.17309	0.7124	-0.71301
-0.079525	3.3647	1.6692	-0.92365	0.58118	-2.5119	1.6732	4.1802	-0.31248	-0.22776	0.43159	-0.083058	-0.66714	0.095782	-1.3309	0.76619	1.3535	1.9418	-0.72586	-0.78461	0.35159	0.099652	0.312	-0.20962	0.47916	-0.38634	-0.76236	0.22139	0.66689	-1.1081	0.055586	-0.53257	-0.1358	0.26864	0.29989	-0.59726	-0.34404	0.39945	-0.98588	-0.31382	0.085093	-0.34378	-0.26119	0.23986	-0.65294	-0.46409	0.038759	0.87486	0.71523	-0.6921
-4.7287	4.4109	-1.378	-1.8693	-1.3462	-1.022	-0.29896	-0.49298	1.9705	-0.73338	0.39512	-0.27043	-0.15443	-0.47509	0.34856	0.059968	-0.32514	-0.62125	0.088412	0.0076612	-0.18622	-0.14925	0.23695	0.48596	0.46631	0.692	0.43033	0.16944	0.18866	-1.3877	0.3031	-0.22308	-0.28932	-0.20771	-0.1884	-0.14669	0.21605	0.040866	0.25651	0.23487	-0.34126	0.075738	-0.31021	0.19346	0.23493	0.39049	-0.0029879	-0.1347	-0.32012	0.027499
25.596	14.882	-14.945	-7.6992	0.69234	1.731	-2.5828	-3.0634	-3.0903	0.33188	-6.1855	-1.9988	-0.1048	3.3611	-3.4947	-0.077814	-7.9922	1.8037	1.4041	1.0256	-1.7106	-4.5023	0.01892	-0.74811	-0.33108	-1.6217	2.325	-0.95853	1.4577	-0.18588	-0.2198	1.346	1.2253	-0.6692	-1.0391	0.54015	0.15722	1.2355	-0.67671	-0.76683	2.1643	0.26729	-0.64085	-0.1092	0.70449	-2.2307	-0.49695	0.2009	0.02292	0.38709
21.928	6.2575	-4.6723	-7.7024	4.1258	2.7946	0.62744	2.4556	-7.8278	7.4695	1.1805	6.3606	1.8578	-0.18918	-1.3749	5.0798	-0.18332	0.039666	-3.9838	-0.17478	-0.0095946	-1.3871	-2.2433	1.4826	-2.3579	1.5339	-0.462	-1.1331	-0.58729	-1.0405	1.3522	0.54038	-1.574	-0.85658	0.19953	0.7808	-0.43244	0.61026	0.49385	2.8375	-1.4918	0.41682	0.52649	-0.088758	0.12899	0.036595	-0.092393	1.759	0.91055	0.23627
13.347	6.9484	-2.1703	-6.5194	5.6978	3.6247	-0.94293	5.7674	-7.7694	1.2462	1.1042	5.2305	0.44253	-1.2863	3.4217	1.3197	1.2094	-3.0484	-0.75389	2.1354	-1.0124	-1.6121	2.7356	-0.075111	-0.17628	-1.1332	-1.4881	0.82485	0.26151	1.1191	-0.52493	-0.069422	-1.1605	2.4881	-0.19931	0.011637	-0.8775	-2.2742	0.67124	-1.9588	-0.40701	-0.64929	1.4235	1.3196	0.26096	0.45207	0.41171	-1.8794	-0.62469	-0.058136
-8.7029	-0.84709	-1.1926	-0.7762	0.12939	0.59709	0.055137	0.38024	-0.36686	0.18017	0.024264	-0.080637	0.20215	-0.46754	-0.01161	0.77205	-0.43554	0.30731	0.92728	0.56862	-0.2495	-0.53083	-0.065508	-0.19628	-0.065813	0.22392	-0.27731	0.019497	-0.22115	0.52458	0.88964	0.54319	0.24917	-0.26882	-0.22088	0.85521	-0.1913	-0.19527	-0.071657	-0.31405	-0.24586	0.067175	0.23222	0.18783	-0.13191	-0.039523	0.10374	-0.13555	-0.21775	-0.0086067
-10.684	-0.39712	-1.6833	0.35827	3.3645	-0.10975	0.4727	-0.51963	-0.44106	0.2707	-0.50858	0.38522	-0.52252	0.84491	0.47522	-0.602	0.46474	0.088696	-0.086854	0.2279	-0.129	0.22221	0.41653	-0.056579	-0.20541	0.11214	0.84518	0.21009	-0.059028	-0.32574	-0.17279	-0.19698	-0.20407	-0.0002577	-0.012442	-0.60182	-0.16198	-0.39034	-0.01703	-0.18247	0.065078	-0.32335	-0.58585	0.18202	0.10725	-0.34259	-0.10879	-0.11222	-0.16264	-0.0053195
-10.564	-0.13803	-1.932	0.6063	3.0538	0.084439	-0.24604	-0.25359	-0.26176	-0.094054	-0.11716	0.051224	0.47312	-0.19541	0.37751	0.58692	-0.085408	0.10786	0.92093	-0.053256	0.15363	0.098747	-0.44497	-0.030589	-0.29705	0.18684	-0.11073	-0.66633	0.56847	0.60398	0.86028	0.22764	-0.12861	-0.15146	-0.1473	0.19217	0.35987	-0.10125	-0.097276	-0.15098	-0.43113	-0.0020489	0.19019	-0.075195	-0.19118	0.13858	0.070363	-0.16658	-0.075193	0.010509
-10.449	0.021139	-1.7563	0.48147	3.1949	-0.070379	0.16875	-0.27931	-0.23867	-0.15466	-0.22725	0.21973	0.091591	0.27405	-0.062284	-0.58138	0.11133	-0.12994	0.30076	-0.2547	0.2624	0.19592	-0.57046	0.29178	-0.098777	-0.091281	-0.14415	-0.28157	-0.074452	0.35458	0.076039	-0.05021	0.22653	-0.18128	0.22833	0.26159	0.36347	0.3097	-0.021262	0.11441	0.023235	-0.0017171	0.39365	-0.059132	-0.18158	0.21206	0.17519	-0.050303	0.048264	-0.27466
-10.725	-0.26658	-1.2379	0.22941	2.1532	-0.12625	0.11145	-0.12802	-0.041149	-0.21348	0.34694	0.14561	0.12721	0.66373	-0.01087	-0.62243	0.32154	-0.23536	-0.36259	-0.5443	0.39688	0.23481	-0.18822	0.24236	0.002384	-0.3287	0.33881	-0.29865	0.26601	-0.27486	-0.60531	-0.42052	-0.20287	-0.050904	0.055057	-0.35932	0.27048	0.33474	-0.026935	0.36773	0.20144	0.23669	-0.19301	-0.21818	0.15085	-0.016125	-0.1569	0.12619	0.22047	-0.2276
2.5058	-0.92714	1.7358	0.35567	-0.32413	0.5676	0.55799	0.01771	-0.52196	-1.0892	-0.7827	-2.7397	-0.64231	1.3214	0.3756	1.0375	-1.5834	1.471	0.34619	-0.47038	1.0938	-1.558	-0.92977	0.79433	-0.25222	-1.1588	0.43926	0.78978	-0.88397	0.66179	-0.014355	-1.0041	-0.91308	0.36847	0.12958	0.017778	0.24909	-0.10216	2.5532	-0.27308	-1.4764	0.36756	-0.49588	0.48614	0.7503	-0.37769	-0.95576	0.99198	0.19631	-0.27195
0.90874	-1.1917	1.4858	1.013	-0.93046	0.63131	0.45531	-0.57008	-0.59788	-0.70495	-0.69185	-1.5102	0.47796	0.43306	0.59042	0.30152	-0.85464	1.234	-1.2169	-1.2179	2.1161	-0.40078	-0.72059	-0.68039	-0.95444	0.22708	-0.86329	-0.69955	1.0132	-0.15848	0.15937	-1.0324	-0.043135	0.32896	-0.12859	0.67547	-0.1862	1.4004	0.26577	-1.6544	0.28835	0.22819	-0.062964	0.17078	0.044311	-0.24372	0.1962	1.4575	-0.7195	-0.82796
2.8758	-1.1324	0.42093	0.3202	0.023027	0.71151	0.33879	0.037744	-0.8461	-1.5239	0.86527	-2.0867	0.9856	-0.097627	0.14992	1.5243	-0.5905	-1.0417	-0.76455	1.363	0.37349	-1.6476	-0.27263	-0.80985	-0.52371	0.078929	0.075503	-1.2256	-0.18795	0.3591	1.1563	-0.69192	-0.14979	0.25673	0.17107	-0.6758	0.064792	0.21647	-0.70937	-0.12945	0.94774	2.4341	0.79403	-0.034256	-0.69352	-0.1064	-0.39754	0.46662	-0.50534	-0.15234
-4.554	-1.6406	0.14676	-1.5373	-2.3928	0.66284	-1.4222	0.49315	-0.2016	0.066659	0.58453	-0.012894	0.32429	-0.119	-0.043214	-0.1696	-0.10144	0.33012	0.40857	0.020296	0.29022	-0.49068	-0.32456	0.37031	0.37547	-0.5273	0.20178	-0.31555	-0.19742	-0.19594	0.06806	-0.43451	0.34608	0.098126	-0.038821	0.54876	-0.19388	0.20801	-0.41498	-0.37866	-0.14031	0.21937	-0.34595	-0.53199	-0.049306	0.10564	0.034356	-0.34136	-0.06219	-0.019823
1.8739	0.25085	2.9615	-2.0227	1.202	1.8423	-0.084366	-1.2095	1.6891	0.79822	-0.048537	-1.2823	-1.096	-1.4037	0.1518	1.1676	0.55226	0.7696	-0.008951	-0.10662	-0.34703	-1.1175	-1.0852	0.61962	1.5582	0.43357	-0.87591	0.78515	0.35794	2.1258	-1.1128	0.29051	0.077718	-0.049499	-0.32389	0.84084	-0.088236	0.99809	-0.43408	-0.54352	-0.083576	0.8629	-0.85435	-1.0363	0.34959	-0.71783	0.38941	-0.97217	0.57099	-0.78611
2.9165	-0.67138	3.022	2.9179	-0.021276	2.6634	-2.1285	-0.83446	0.51049	1.0584	-1.8498	-0.64444	-1.9112	-0.98247	-0.86766	-0.65196	1.3695	-0.7136	-0.098429	-0.07356	-1.4347	-1.4633	-2.1943	-0.40885	-1.8089	2.5507	-0.46562	-0.88806	-0.14836	-0.19526	-1.2616	0.77281	-1.2706	-0.38911	0.33097	0.0263	-1.4864	-0.66743	-0.75462	-1.2691	0.24943	0.57403	1.063	-1.7131	0.56167	0.042727	-0.3775	-0.13823	-0.88467	0.39194
4.7704	-1.366	1.6516	-0.27552	1.8937	2.654	-1.4181	-0.76488	2.3782	1.9539	-0.52883	-1.0544	-0.83912	-2.2359	-0.78523	0.18678	0.93109	-1.743	0.18092	-0.46612	-0.37231	-1.1986	0.69461	1.0838	1.0777	-0.023479	-1.2708	1.1749	0.026431	0.33418	-1.2451	-0.14947	0.74538	-0.63477	0.97895	0.32482	-0.55883	-0.69577	-0.2872	0.10436	-1.1234	0.44666	-1.2964	-0.48237	-0.87178	0.15223	-0.40992	-0.32779	0.87362	-0.53413
-6.4269	-0.40278	-0.072841	-0.72724	-1.9664	0.015575	-1.2978	0.51582	-0.13394	-0.039653	0.33666	0.24541	0.73582	0.25006	-1.0047	-0.25712	0.33089	-0.67673	-0.57391	-0.66562	-0.10182	-0.092159	0.79066	0.27289	0.50246	-0.019823	-0.018316	0.15972	0.27615	-0.57883	-0.0030459	-0.019842	-0.14613	-0.18213	-0.020274	0.38815	-0.0055787	-0.06417	0.45443	0.031591	-0.11423	-0.10292	-0.15671	0.10804	-0.02601	-0.0034212	0.33764	-0.13852	-0.42618	0.44344
0.86493	0.69629	-0.95511	-0.48179	-0.99561	1.9212	-0.33411	-0.80181	-1.3837	-0.017664	-0.41658	0.24151	0.29022	-0.77959	-1.4321	-0.46188	-0.042484	-0.97023	0.37239	-0.25407	-0.016708	1.0818	0.76811	0.53945	0.8157	-0.21313	-0.11544	-0.029555	1.4847	0.38021	0.1764	0.076894	-0.99518	0.043268	0.67706	-0.28714	-0.17157	1.3739	0.034702	0.78228	-0.78434	-0.49769	0.39643	-0.69744	0.17592	-0.32375	0.47336	0.56822	0.70077	1.0453
2.0551	2.1263	-0.7561	-1.1466	-0.96945	1.788	0.010505	-1.9332	-0.48921	0.23341	-0.94306	0.40972	-0.3744	-0.77883	-1.3824	-1.1667	-0.21967	-0.31822	-0.036925	-0.21701	-0.22484	1.397	1.4983	0.48328	-0.0045162	0.66768	-0.2797	-0.40661	0.8122	0.19582	1.2337	-0.30378	-1.4062	0.47781	1.1489	-0.46353	-0.15117	1.0176	1.2201	-0.22003	-0.079914	-0.098642	0.57724	-0.57015	-0.11629	0.84794	-0.0035296	-0.38759	0.12237	0.3334
14.609	-7.1151	-5.0667	1.6946	0.19554	1.9875	-2.3382	1.652	1.0861	3.8646	-4.1697	-1.5945	-4.3931	3.6421	-0.65909	-2.0285	1.1752	0.63453	-2.6049	-0.72885	1.9944	2.3043	-2.4724	-0.76656	0.47117	0.041444	-0.93141	3.276	0.074891	-0.22994	-0.55828	1.0815	-0.96039	-1.6825	-0.31233	-0.030532	-0.63948	-0.75139	-1.0864	-0.12258	1.3192	0.14604	-0.80679	-1.0364	-0.59036	0.9235	-0.72345	-0.63449	-0.84649	0.24859
0.27351	-3.9496	-4.5984	-0.046401	-3.4262	1.3973	-4.5635	0.95146	-2.1499	1.4532	-1.3297	0.26251	1.833	1.8335	2.2338	-0.85189	1.4407	0.28176	-1.8119	-1.6042	-0.17385	1.3986	-0.72546	0.45017	-0.746	1.827	1.1204	1.6393	-0.57966	0.04089	0.25315	-0.016271	1.6456	-0.12875	-0.35826	-0.10958	-1.4053	-0.54545	-0.092812	-0.63261	0.55936	-0.042979	-0.61039	0.20972	-0.32995	-0.48244	0.22067	0.70157	0.84054	0.019983
-1.559	1.1901	-1.4988	2.3776	-2.5231	6.526	3.5264	2.8577	3.0592	-0.46088	0.046525	0.73566	-2.2962	-0.96931	-4.0686	1.4181	-2.451	-0.65577	-0.38087	-1.0731	-1.6074	-0.20495	0.22387	-0.15931	-0.8974	0.79882	-2.5299	0.67886	-1.6274	1.1274	-0.060967	1.5552	1.2635	0.55653	0.21806	1.7506	-1.1536	0.51843	0.65036	0.33545	-0.34899	-0.11372	1.6203	0.6839	0.43505	1.3189	1.1604	0.90133	0.58102	0.092379
-8.4413	-0.18155	0.11585	-0.60631	-4.1082	3.2131	4.473	0.54454	-0.88852	0.74816	0.01487	-1.4089	-1.0561	-0.30729	-0.46755	0.72131	-0.44905	-0.46544	0.16787	0.63054	0.2762	0.63116	-0.37956	-0.90554	0.22558	-0.043439	-0.056802	1.6476	-1.2393	-0.87353	0.0045199	-0.67649	-0.39182	0.12344	0.083663	-0.49809	-0.13645	0.60603	0.2864	0.077972	0.72068	-0.79902	-0.53558	-0.24425	0.1096	0.15977	0.10055	-0.20769	0.19179	-0.11453
-8.5966	-0.18364	0.070059	-0.36176	-4.0825	3.4028	4.2345	0.41444	-0.72443	0.91583	0.091254	-0.7874	-0.59583	-0.68448	-0.37969	0.42518	-0.076356	-0.68743	0.37665	0.079135	0.1094	0.83604	0.27675	-0.61947	-0.44405	-0.32524	0.73779	0.37009	-0.13682	-0.3018	0.43765	-0.33449	-0.18022	-0.31085	-0.12482	-0.95569	0.36474	0.031408	0.37017	-0.023339	0.21759	-0.22761	-0.5284	-0.08083	0.13137	0.031238	0.13327	0.037432	-0.012498	0.072872
-9.4703	-0.11398	0.27478	-0.25662	-3.4553	1.5253	2.1697	0.22738	-0.31272	0.49177	0.15505	-0.67351	0.029267	-1.2508	-0.7426	0.44858	-0.31476	-0.69885	0.15161	-0.036216	0.046968	0.0091564	0.46374	-0.094542	-0.19841	-0.32045	-0.063113	-0.09938	0.0054765	0.19159	0.33629	0.32588	0.26372	-0.36974	-0.018129	0.022448	0.3369	0.099538	0.37834	-0.13637	-0.1658	0.29952	0.18915	-0.066392	0.041288	-0.093998	0.017909	0.076561	-0.05993	0.2593
-2.5315	2.0649	1.4738	-0.13368	-1.1989	-0.14645	1.4239	0.34736	0.58008	-0.48443	-0.20385	-0.25347	-0.21425	-0.34561	0.041637	-0.28961	0.45604	-0.35789	-0.11816	1.2468	0.28985	0.93877	0.15727	-0.048116	-0.087982	0.9048	0.62941	-0.14272	-1.094	-0.072212	-0.021944	-0.3842	1.5969	0.19409	-0.26091	0.46135	-0.22183	-0.13109	0.46226	-0.38176	0.27213	0.27223	-0.35859	0.25154	0.22198	-0.27833	-0.2407	0.42802	0.71709	0.58902
-3.2867	1.3968	1.7465	0.57966	-1.3426	0.365	0.76054	-0.16098	-0.65186	-0.57313	0.94383	-0.71664	-0.53333	0.063064	-0.37943	-0.36794	1.3875	-0.25774	-0.002534	0.96214	-0.61215	0.30227	-0.32517	-0.32722	-0.38578	0.2914	0.31705	-0.30113	-0.64202	-0.74691	-0.66028	-0.53705	0.43822	0.29015	-0.91585	-0.050132	-0.5174	0.15473	0.55656	0.26782	0.33936	0.022513	-0.051255	0.44502	-0.26396	-0.52051	0.17993	0.73748	0.11049	0.33334
-2.1845	2.185	1.3192	-1.0794	-0.64504	0.36348	1.5274	0.27733	1.025	-0.088041	0.87092	-0.077271	-0.65319	-0.95538	0.13851	-1.1764	0.57299	-0.83451	0.64014	1.6944	0.0084981	-0.36756	0.26356	0.88873	0.33499	0.99375	0.085564	0.35022	0.48494	-0.35831	0.30863	0.11674	0.98526	0.81323	-0.076896	0.37301	-0.5929	0.063265	0.48164	-0.22463	-0.42326	-0.34479	0.91604	-0.15743	-0.36184	-0.70441	-0.53655	0.50611	-0.56488	0.30346
-7.5523	-0.15633	0.60461	-0.86366	-2.342	-0.068373	-0.48023	0.72016	0.024172	-0.018144	0.65757	-0.15673	0.31759	-0.25442	0.0070349	0.41212	-0.15775	0.11584	-0.021449	0.41983	0.023916	-0.48264	0.27038	0.19783	0.28075	-0.15874	-0.54181	0.049537	-0.074691	0.14605	0.051329	0.85168	0.25085	-0.28428	-0.048676	0.79443	0.034355	0.31075	0.30986	-0.52497	-0.51356	0.19265	0.23315	-0.23755	0.18697	-0.12452	-0.093084	-0.074722	-0.27165	0.40385
5.1982	2.5269	0.52568	-1.911	2.0543	1.4341	0.99118	0.089877	0.84278	-0.16702	1.8633	-0.70837	0.15584	-1.9898	-1.1869	0.30949	-1.808	-0.94275	-2.4248	2.7831	2.3987	1.5892	-0.36357	0.69333	1.3896	1.4003	1.6508	0.39758	0.1613	-0.17358	-0.39724	1.8341	-0.46846	-0.55188	-0.49347	0.42966	-0.33405	0.6285	0.74529	0.85021	-0.55023	-1.0707	-0.40826	0.87121	-0.84192	-1.0173	-0.31947	-0.72473	-0.42377	-0.61975
3.2557	1.4935	1.863	-1.7068	1.1214	0.82112	1.0174	-0.8765	-0.068482	1.0064	0.015594	0.87287	0.35859	-1.0585	-0.52046	0.97816	-0.75982	-1.1826	-1.9365	2.1193	1.7165	0.84314	0.5911	-0.48105	1.0036	0.66319	0.95047	0.76016	0.46034	0.60895	-0.34267	1.425	0.31118	-1.0985	-1.133	-0.10433	-0.21582	0.6213	-0.24094	1.6631	-0.94759	-2.3077	0.026461	0.58442	-0.065473	-1.0038	-0.018857	-0.5649	0.49954	-0.95736
2.9295	1.5487	1.8527	-0.65563	0.66544	1.2685	0.25794	-0.0030107	-0.27752	0.90211	0.32834	0.83548	0.23553	-1.0054	-0.81315	0.51119	-0.46701	-0.70835	-1.4093	1.3777	1.7121	0.94928	0.77114	-0.13596	0.84321	1.0991	1.1803	0.32867	0.46794	-0.11375	-0.39207	1.1409	0.68147	-0.32557	-1.6111	-0.70726	-0.896	-0.057235	0.045154	-0.24846	0.051643	-1.2085	0.0083033	0.41509	-0.3502	-0.39828	-1.6843	-0.40997	0.71004	0.19228
-2.8505	-0.28215	-0.8415	-0.92839	-2.3818	0.56337	-1.3972	0.50018	-0.21487	-0.27486	-0.32432	0.46941	0.94614	0.18383	0.53001	-0.35902	0.63214	0.052518	-0.12172	0.17255	0.24386	0.68277	-0.0063949	0.10545	0.18785	0.20606	-0.016555	-0.32546	-0.088745	-0.3934	-0.4289	-0.073304	-0.61882	0.84767	-0.32998	-0.01523	-0.53559	0.27561	-0.64671	0.97038	0.79112	0.47098	0.05263	0.20381	-0.061389	0.49704	-0.50626	-0.28966	0.50594	-0.01203
-10.681	-0.10781	-1.5074	0.36443	3.0642	-0.25305	0.057286	-0.31287	-0.84251	0.20135	-0.28953	-0.39926	-0.33391	0.1026	0.14978	-0.15119	-0.15401	0.033839	0.1042	0.14687	0.13966	0.12766	-0.51667	-0.050902	0.20209	-0.0068278	-0.15235	0.35168	-0.40038	-0.028031	-0.11141	-0.069265	0.011217	0.13297	0.13368	0.1604	-0.060599	0.17909	-0.10435	0.036935	0.16791	-0.20889	0.036396	-0.19616	-0.24177	0.080787	0.13114	-0.10614	0.10772	-0.035621
-10.563	-0.083908	-1.5182	0.75489	3.1506	-0.076966	0.071792	-0.25332	-0.50239	0.38474	-0.71699	0.04826	-0.43025	-0.43415	-0.029442	-0.56384	-0.14257	-0.0092998	0.23521	0.46484	0.03241	-0.20761	0.079747	0.073904	0.20786	-0.041874	-0.087139	0.04272	-0.45994	-0.12344	-0.0059204	0.28536	0.1305	0.35861	0.17605	0.70769	-0.47489	0.079938	-0.18388	0.37162	0.30512	0.097645	0.35695	-0.20613	0.35505	0.85126	0.35751	0.41405	0.28378	-0.124
-10.759	-0.21633	-1.5962	0.39703	3.1545	-0.155	-0.05148	-0.12241	-0.60338	0.25232	-0.069191	-0.25626	-0.17499	-0.0872	1.196	0.15634	-0.25263	0.63458	0.63854	0.77498	0.15606	-0.08147	-0.40103	0.20213	0.61398	-0.14844	-0.14095	-0.4868	-0.10238	0.10543	-0.11397	0.024532	-0.095164	0.32694	-0.087506	0.59922	-0.24921	0.26735	-0.51086	0.30167	0.041165	0.27794	0.48933	-0.50615	0.29971	0.94771	-0.043409	0.29827	0.13664	-0.12393
0.88454	-1.9914	1.6772	1.9177	-0.95023	0.19143	0.87541	-1.29	-0.36599	-0.086646	-0.81717	-0.093309	0.8417	-0.354	1.7019	0.27368	0.027372	-1.2458	0.0055398	0.70125	0.06352	0.016777	-0.22878	-0.38206	-0.90001	0.068996	-0.417	0.51516	0.40666	-0.27562	0.42243	-0.54715	-0.58119	0.56326	1.2603	-0.46272	0.68026	-0.56105	-0.34843	-0.68032	-0.76554	-0.5572	0.38611	0.091815	0.018793	-0.30404	-0.40516	1.0694	-0.29091	0.16941
-0.55023	-1.2727	2.2651	0.96614	-0.96043	0.66275	0.89441	-1.3279	0.24662	0.41479	-0.55253	0.074142	0.14658	0.038514	1.9165	-0.84047	-0.86226	-0.19009	-0.31428	1.6287	0.17734	-0.74147	-0.1881	0.0055347	-1.5047	0.15852	-1.4894	-1.468	-0.73796	-0.42709	0.45396	-0.93851	-0.78023	0.0072433	-0.038635	-0.0078432	-0.21665	0.58225	-0.50664	-0.1751	-0.59925	0.59769	-0.49958	0.0070666	-0.24793	-0.258	0.08793	0.86983	-0.14203	0.010402
0.058913	-0.63298	1.6129	0.5668	-0.64995	-0.018254	1.2797	-1.6198	1.0811	-0.68429	0.24129	-1.2127	1.2315	1.1845	0.2949	-1.2525	-1.793	0.66691	-0.062669	0.48363	0.0088616	-0.12722	-0.99386	-0.26331	0.091258	-0.4756	-0.49842	-1.0235	0.10395	-0.7235	0.25678	0.62853	-1.6114	0.79918	-0.20435	1.1423	0.019814	-0.27176	0.11606	0.46615	0.34624	-0.5495	0.49449	-0.12493	0.71422	1.4149	0.44252	0.81237	-0.07702	-0.30009
-6.5734	-0.58232	-0.073582	-1.0495	-2.1087	-0.033243	-0.71529	0.54576	-0.10438	-0.14909	0.9529	0.4439	0.57399	-0.096671	0.44044	-0.022212	-0.38478	0.48476	-0.17233	0.36569	0.45402	-0.20507	-0.20174	0.38087	0.51038	-0.5207	0.63105	-0.10096	-0.041143	-0.39976	-0.31664	-0.029193	-0.71601	0.26707	0.15683	-0.034352	-0.16433	0.34412	-0.28562	0.11558	0.04661	0.090466	-0.12097	-0.53928	0.56884	-0.006276	-0.54824	0.76972	0.78625	0.13728
0.62228	-2.8465	0.60056	2.3575	-1.8081	0.33991	-0.17839	-0.14462	-0.42395	0.84573	-1.7353	-0.45062	-2.0152	0.20168	0.092941	1.3766	-0.21053	-1.4294	-1.1416	0.29994	0.29446	0.20479	-1.964	0.72274	-1.2587	0.43695	0.64849	-1.9362	-0.28527	-0.91862	0.10412	0.046493	0.27565	-0.70814	0.023345	0.69188	0.37124	-0.36564	0.15577	-0.57486	-0.43284	1.2991	0.81363	-0.29566	0.44381	-1.0516	-0.40593	0.65683	-0.15053	0.70221
2.1822	-2.8683	-0.90492	1.4853	-1.6475	-0.58089	1.6425	-2.0662	0.19978	-0.34685	-0.88154	-0.2085	-1.5725	-0.61959	0.69231	2.0842	-0.11286	-0.55382	-1.6119	-0.041519	-0.63528	1.7351	0.498	-0.4792	0.050609	0.29016	-0.18648	-1.0456	0.48258	0.9979	-0.48142	0.31022	0.72005	-0.1784	-2.1236	0.55168	0.87424	-0.13913	-0.77281	-0.47555	0.31293	0.57859	0.022495	-0.7495	0.091929	-0.61751	1.1027	0.77611	0.40731	0.79767
3.0455	-5.5251	0.52522	0.11141	-0.20146	0.59473	1.0905	-0.27451	0.63004	0.58391	-0.052345	-1.3092	-1.5824	-0.12002	0.45801	1.2274	-0.8527	-0.55267	-1.6776	0.89951	0.60053	-0.69511	-0.49925	-1.0976	-1.5973	0.51503	0.6816	0.036375	-0.32948	-0.42187	0.44921	-0.040551	0.20708	-0.64965	-1.1328	0.6116	-0.84653	0.4743	-1.4864	-0.75741	1.0058	-0.014381	-0.24793	-0.35238	0.72705	0.14253	0.4022	-0.78077	-0.093454	-0.28974
-4.9091	-0.12353	-0.51965	-0.57807	-2.278	-0.033682	-0.45458	0.42916	0.37234	-0.0076337	-0.47291	0.037165	0.98653	0.22995	1.2821	0.57478	-0.21698	-0.17924	-0.13362	-0.054675	0.50144	0.5153	0.13025	0.56847	0.40358	0.75999	0.41934	0.53438	0.11372	0.21582	0.31556	-0.010791	-0.13609	0.22034	-0.079828	0.003222	-0.36039	0.25186	-0.03538	-0.17498	0.49938	-0.019432	0.0085223	-0.25672	0.15908	-0.10479	0.16236	0.31073	0.23876	-0.26455
1.152	-0.73013	1.6651	-0.49866	-0.012986	-0.54867	-1.2945	-1.6331	-0.98576	-1.8644	-0.41517	1.1161	-0.17958	-0.60194	0.27306	1.0315	-1.1293	-0.22352	0.29572	-0.97651	0.92814	0.19431	-1.9238	0.16106	-1.02	-0.37081	-2.077	-0.7003	1.5119	0.12214	1.7884	-0.12808	0.2875	-0.12646	0.18308	-0.10537	-0.16575	-0.037489	0.94515	-1.1901	0.27803	0.69854	0.41629	0.4973	0.071147	-0.044173	-0.86397	-0.4791	-0.0022726	-0.54784
5.9108	0.072681	-2.3511	-1.4139	0.88447	-3.6788	1.8078	-1.3264	2.7775	-0.84208	-1.6474	1.8194	0.60552	-0.94543	0.85548	2.978	-0.69732	-0.35564	0.67683	-1.1763	0.46474	-1.622	-1.8375	1.7912	-1.725	-0.75273	-1.9271	-0.39365	1.4905	0.17795	2.242	0.3633	0.5182	-0.47638	-0.42238	1.0715	1.1173	-1.2642	1.0874	1.1808	1.624	-1.0573	-0.82082	-0.1976	-1.4354	0.97417	-0.8738	-0.26969	-0.88769	-0.18351
4.8087	-2.758	-0.25942	0.57531	0.44015	-3.7327	1.1114	0.61038	-1.7233	-3.9718	0.21564	2.4582	-0.44436	-0.70973	2.1243	-0.5544	-1.389	-0.87948	2.649	-1.3353	0.59384	-0.23891	-0.72275	0.23615	-2.2002	-0.95263	-0.95768	-0.18297	1.9353	1.4349	1.7036	2.3903	-0.82996	-0.17321	-0.48166	0.93937	0.38494	0.15571	0.040588	-1.1177	0.85219	-1.5111	-0.73363	-0.057908	1.5059	0.49442	0.33928	0.53693	-0.043065	0.055849
-2.4063	0.65989	-2.074	-0.27155	-1.7898	-1.8776	-0.69871	-0.66549	0.78191	-0.83938	-0.34294	0.24403	0.33074	0.35808	0.79242	1.0346	-0.45767	-0.049234	0.048769	0.77079	-0.72375	-0.94577	-0.9541	0.046658	-0.91847	0.39985	-0.23924	0.5228	0.63908	-0.86313	0.30461	0.89	-0.26345	0.16176	0.46475	-0.17404	0.55558	-0.93276	0.064766	1.0892	0.067314	0.41323	-0.24229	-0.28598	0.17044	-0.024702	-0.55782	-0.89171	-0.027385	-0.35999
6.0454	-0.022025	3.2446	0.58866	1.1365	0.16611	-0.11875	1.895	-3.9309	-2.2795	0.054528	-1.0167	-0.056462	1.8746	0.54015	0.67543	-2.0324	-4.1825	-1.2818	0.28971	0.83258	-0.74934	1.5807	-0.37493	-0.36006	0.82779	-1.082	-1.4711	-2.2044	0.63137	-0.74822	0.44749	-1.0242	-2.0258	0.105	0.55617	0.15159	0.67825	-0.52945	0.52193	0.1435	-0.36391	-2.3763	2.0835	1.0119	1.2139	0.83816	-0.34651	-1.1736	1.3487
7.6923	-1.7783	4.0433	-2.0623	2.8767	0.98344	0.72621	1.7342	-1.3488	-3.1915	0.40186	-2.541	0.7134	-0.046959	-0.26333	-1.9251	-2.3508	-1.6534	-0.22005	0.28928	0.39904	-0.90114	-0.4735	-0.53379	0.33813	-0.05447	-0.11151	-0.1019	-0.65817	1.651	-0.66018	-0.17975	-0.96009	-0.30498	1.1137	1.6661	0.010041	0.29718	0.15772	-0.57798	2.1915	0.095896	-0.40539	2.243	0.098234	-0.54832	1.2586	-0.3435	-0.049894	0.81321
3.3543	-0.41752	2.8557	0.3157	-0.18642	-0.26516	-0.64389	0.32007	-2.1138	-0.1172	-0.83839	-0.97192	1.3976	1.194	0.63117	0.67778	-0.69652	-0.34859	0.12689	-1.0382	-0.1282	0.86497	1.4195	1.1046	-1.6123	-1.6289	-1.1173	-0.86146	-1.1614	-0.83658	0.3235	0.11887	-0.90589	-1.9161	1.4393	-0.41158	-0.81166	0.85892	1.393	-0.78691	0.53231	-0.9177	-0.13003	0.71761	-0.25115	-0.3704	0.31031	0.19001	0.80858	-1.9787
4.4652	-2.6554	0.17461	-1.361	-0.55055	-1.115	0.91181	-0.66101	-0.78066	-1.4969	-0.25458	2.7226	-2.8884	-2.3814	0.023723	-0.63458	-0.58042	0.68623	0.9261	-0.99835	0.10023	0.64077	-0.40117	1.5264	0.23676	-0.25948	1.0738	0.56155	0.68303	0.6096	-0.63636	-1.1442	-0.90881	-0.93959	-0.26285	-0.015872	0.32888	0.18271	-1.5044	-1.9628	-0.10071	0.27777	-0.55449	0.77849	0.13766	0.34997	0.2681	0.74304	-0.77171	0.36919
5.8945	2.7838	-2.6975	-0.74136	-1.4051	-3.5794	2.6116	-2.8696	1.5991	-3.2715	-1.9871	0.14879	-2.3397	-1.4521	2.0302	0.80707	-0.80024	-0.5583	1.0815	-1.648	0.28386	-0.54802	1.0003	0.858	-0.10357	0.90134	0.5419	-0.21005	-0.37679	-0.46368	-0.503	0.23504	0.46739	-0.036823	0.046684	-0.26939	1.1725	-0.13558	0.35684	0.42192	-1.051	-0.56678	0.061635	0.022863	0.29283	0.23791	-0.1675	0.26735	-0.69563	-0.85593
5.4297	-0.71975	-2.2564	-2.3666	-1.304	-3.6289	2.851	-0.87304	1.0962	-1.5195	-2.1827	2.3702	-1.4893	-2.282	-0.022823	-0.89486	-0.084157	1.3821	1.3529	0.057017	-0.48122	-1.1021	-0.93226	0.45864	0.5192	1.5062	0.62822	0.47383	-0.35131	1.3541	-0.75585	-0.46204	-1.7837	0.033872	-0.62111	-0.89799	0.1648	0.012816	-0.2939	-0.18965	-0.15944	1.0101	0.018903	1.4534	-0.99487	0.2336	0.17024	0.3994	0.21956	0.46149
-3.3826	1.4735	-1.8756	-1.1326	-2.5532	-1.3472	-0.30589	0.45047	0.62853	-0.25753	-0.20718	-0.66397	0.44774	0.042581	0.37906	-0.061048	0.12794	-0.58185	-0.15081	0.25877	-0.10792	-0.84923	0.1247	0.021062	-0.40815	-0.050159	-0.0015968	0.19991	-0.27563	-0.30778	0.069349	0.35166	0.4201	0.17238	-0.12817	-0.22293	0.13614	-0.27786	0.087691	-0.19891	-0.22529	-0.049963	0.33057	0.0018228	-0.18976	-0.027072	0.018345	-0.21741	-0.56612	-0.14632
-1.7373	0.80236	1.353	1.159	-0.91459	1.7087	-0.10691	-1.1304	0.045918	0.043447	-0.13487	-1.3519	1.4379	-0.86346	-0.10556	0.50042	0.34597	-0.44483	0.020977	-0.19256	1.6049	0.37989	-1.0259	-0.78593	0.62816	-0.9517	-0.52997	-0.46777	1.4955	0.0071659	0.23834	0.44108	-0.22896	-0.089996	-0.59418	-0.082007	-0.23863	0.12039	-0.13214	-0.9753	-1.117	0.19606	-0.60637	-0.5486	-0.45164	-0.23249	-1.5046	0.37292	-0.86112	0.03236
-2.0134	0.47206	1.9813	0.88329	-0.85687	1.8286	-0.33453	-0.60574	-0.34025	0.67006	0.0088934	-1.1908	1.573	-0.46128	0.29674	0.73282	0.24384	-0.53191	0.71448	-0.28961	1.1768	0.3685	-1.0723	-0.51091	1.2257	-1.1745	-1.1393	-0.00040122	1.2714	-0.84305	-0.26142	0.16085	0.20198	0.46152	-0.065568	-0.32248	-0.51292	1.0001	-0.22767	-0.36918	-0.84033	-0.20397	0.35491	-0.11394	-0.91921	-0.19171	-0.65563	0.25416	-0.22522	0.077358
-1.5384	1.1425	2.0841	0.45703	-0.57515	1.8236	0.51136	-0.9183	-0.19597	-0.1462	0.04851	-0.97107	0.94061	-0.31591	0.32614	0.17433	0.72257	0.40575	-0.32167	-0.16619	0.12627	-0.3356	-0.67637	-0.045945	0.63944	-0.31718	-0.79232	0.40478	0.72247	-0.83822	-0.57226	-1.02	0.75663	0.53364	-0.096888	-0.40546	-0.46001	0.59488	0.59886	0.36091	0.87673	-0.47961	-0.7774	-0.024567	-0.27782	0.059711	-0.27126	0.1249	-0.61518	-0.76331
-7.1706	-0.076259	0.32618	-0.64149	-2.1325	0.39839	-0.51223	0.67478	-0.049891	-0.10005	0.63603	0.33151	0.35152	0.28661	-0.73436	-0.17618	0.078347	-0.81638	-0.6672	-0.57979	0.25925	-0.092553	0.81433	0.24229	0.11672	-0.39548	0.017847	0.22477	0.40929	-0.413	0.015942	0.029625	-0.60453	-0.21102	-0.20045	-0.057884	-0.021509	-0.21113	0.47354	-0.026523	-0.085999	-0.12073	-0.52891	-0.0063204	0.070056	-0.14594	-0.011294	0.23854	-0.11729	0.17774
6.6365	2.4292	0.53508	0.39905	1.3834	0.67449	-1.6567	0.64129	-1.702	-2.6772	1.9729	-0.57647	-3.8613	0.057626	-0.81489	-0.1521	-0.53642	-1.3995	0.11025	-0.52448	-1.1397	0.31318	-3.1414	1.3874	2.4511	-0.18375	-0.019939	0.9024	-1.2014	-3.3225	-1.6113	0.27967	0.21964	0.69748	-0.19666	0.45336	0.82073	0.99576	0.56562	0.19501	-0.86431	1.4038	0.44105	1.5176	0.80029	-0.569	1.4063	-0.63951	-0.29254	-1.099
5.6731	2.3723	0.73146	0.75153	0.66271	1.6112	-2.3116	-0.23661	-1.3403	-0.98148	1.8479	-0.29258	-2.7013	1.4624	-2.2703	-0.95831	-0.81433	-0.19945	-1.3076	-0.22962	-2.1272	1.6863	-0.95895	-0.82429	-0.083968	-1.6692	-1.1834	-0.11897	-1.5111	-3.2181	-0.94956	-0.031389	0.56284	-0.91636	0.42465	0.81917	0.47497	1.5057	-0.89549	-0.57392	1.1774	-0.25962	0.6274	-0.71517	-0.018705	-0.30602	-0.44426	0.073504	-0.4426	-1.2505
3.892	1.5904	0.23409	0.19395	0.29957	0.42732	-1.4299	0.41821	-0.31103	-0.4966	1.82	0.39333	-0.16918	1.0558	0.048885	-2.0913	-0.95505	-1.6978	0.090762	1.0811	-1.742	1.2416	-0.33516	0.1252	-0.88172	-1.1673	-0.30645	1.4817	-0.5285	-1.6487	-0.262	-0.65011	0.71981	-0.23541	1.5038	0.30528	1.0552	0.67436	0.48972	-0.24446	-0.42054	0.76642	0.66293	0.1449	-0.20966	0.47904	-0.52911	-0.42088	-1.7769	-0.64381
-3.6674	-1.4497	0.30139	-2.3032	-0.87654	0.070679	-1.7494	1.0014	0.2383	-0.64537	1.5782	0.43518	0.38838	0.50676	-0.41859	-1.4382	-0.0080439	0.68209	-0.82319	-0.57026	0.64297	-0.6441	-0.09073	0.68405	0.18788	-0.86723	-0.22281	-0.18362	-0.62684	0.25312	-0.7021	-0.12106	0.34354	-0.44569	0.11052	0.66295	0.24568	0.87904	-0.055911	0.56027	-0.25664	0.49463	0.45763	-0.50916	-0.2888	-0.066241	0.080792	0.092506	0.11699	-0.059939
-10.56	-0.17152	-1.5563	0.55816	3.0878	0.1028	0.16477	-0.37716	-0.49645	0.051142	-0.48278	0.044435	-0.3361	0.15496	-0.068496	0.070665	-0.096552	0.1853	0.23668	0.35605	-0.18016	0.017937	-0.11809	-0.23262	0.14482	0.24487	-0.20055	0.44981	-0.54493	0.031899	0.12165	0.21174	0.15451	0.14034	0.042435	0.2242	-0.11848	-0.0035044	-0.023987	-0.17145	0.055058	-0.28534	0.17553	0.020128	-0.16692	0.064771	0.086222	-0.043662	-0.042994	0.014842
-10.537	-0.17314	-1.4239	0.46394	3.1265	-0.29969	0.3479	-0.45979	-0.78518	0.27591	-0.48584	0.063686	-0.38033	0.099762	0.26955	-0.45625	0.04215	-0.01257	0.16101	0.56737	0.010003	0.016833	-0.057624	-0.11474	0.22631	0.02123	0.14631	0.3856	-0.54745	-0.13348	-0.024234	0.1217	0.10645	-0.024174	0.10742	0.26756	-0.10738	0.02973	-0.18943	-0.049094	0.19945	-0.20787	0.17495	-0.065433	0.0026797	0.10775	0.12042	-0.13585	0.060403	-0.082194
-10.745	-0.33759	-1.6569	0.23137	3.5785	0.12996	0.63115	-0.33552	-0.36785	0.06962	-0.24599	0.91744	-0.15	1.3155	1.2304	-0.76645	0.63087	0.24239	0.23274	0.50687	0.049137	0.40891	0.012594	0.06923	0.10622	-0.098341	0.9669	0.19452	0.10392	-0.41805	-0.034522	-0.11519	-0.31762	-0.13834	-0.1816	-0.64917	0.23939	-0.5518	-0.13683	-0.48711	-0.083302	-0.21448	-0.53645	-0.049694	-0.1054	-0.5913	-0.19831	-0.3167	-0.29404	0.12831
-10.86	-0.22093	-1.1499	0.057765	1.7325	-0.58438	-0.072359	-0.31702	-0.62283	0.18144	0.15846	-0.39397	0.13919	-0.030992	0.33272	0.17825	0.13821	-0.060262	0.2387	0.11183	0.29978	0.17073	-0.17216	-0.099947	0.025446	0.0903	0.33221	0.16336	0.36711	-0.36312	0.30232	-0.39062	-0.62308	-0.1824	-0.28416	-0.32719	0.31973	-0.071762	-0.036967	-0.15046	-0.038575	-0.10438	-0.71848	-0.0055414	-0.1226	-0.38772	-0.18059	-0.29986	-0.085031	-0.011121
5.7531	-0.054329	0.22733	-0.73015	-0.04998	-1.6864	-0.35511	-1.8488	0.7861	1.6703	3.8133	0.75634	-2.0362	1.5741	-0.31589	0.33009	-0.84218	-0.55178	-0.52628	-0.13779	-1.833	-0.34506	0.27016	-0.29894	-0.083232	-1.594	1.4387	0.78647	0.0060765	1.3714	1.5375	-0.52097	0.40176	0.79963	0.36139	0.29529	-0.41897	1.195	-2.3248	-1.4655	-0.49888	-0.25876	1.3215	-0.69252	-0.69757	-0.21206	-0.71782	-0.0056868	0.47484	0.040734
3.7327	1.2637	-0.51556	2.2014	-1.1143	-2.2763	-1.0423	0.67029	2.0588	2.619	1.7164	-1.2861	-0.58566	2.8932	-0.27902	-0.62373	-0.17525	-1.0022	-0.23908	0.67886	-1.3979	0.58511	0.012696	-1.0223	1.0484	-0.65783	1.4635	0.60182	-0.99027	1.4062	1.0396	-0.52018	0.6586	0.55742	-0.93742	0.11777	0.38575	0.57765	-1.6625	1.256	-0.14829	0.030781	1.3468	0.40297	-0.082125	0.20841	-0.57513	0.027417	-0.62808	0.16395
6.9857	-0.74829	-1.6508	4.1561	-0.96415	-5.2	2.546	1.6048	1.3176	2.5906	0.17831	-0.015969	-0.64556	2.3004	-0.59986	0.23748	0.60836	0.49415	-0.31761	0.98646	0.82889	-0.023038	-1.4121	1.7081	0.23355	-0.13577	-0.24061	-1.2623	-0.6061	-0.019102	0.50622	0.8138	0.43015	0.7219	-0.58408	-0.44467	-0.32048	0.22372	-0.12188	1.6115	-1.3731	0.86976	-0.15068	0.004721	-0.53566	-1.5591	0.9358	-0.26236	-0.69256	-0.060499
-4.0439	0.24069	-1.2018	0.21101	-3.2055	-1.8272	-0.88948	0.3114	0.042344	-0.2582	0.24978	0.23179	0.34122	0.84158	0.63003	0.12592	-0.063458	-0.090101	-0.18598	-0.71907	1.4037	-0.5672	-0.115	0.47531	0.30885	0.23719	0.33411	-0.3676	-0.42681	-0.24276	-0.25354	0.44443	0.49401	0.0073615	0.55347	0.22523	-0.36981	0.23885	-0.18375	0.062962	0.39619	0.37556	0.44654	0.039701	-0.68465	-0.53467	-0.51664	0.41435	0.27924	-0.11567
13.106	6.4939	-0.13297	1.4401	1.644	-0.32475	0.64444	-0.38473	-1.4758	-1.7632	3.4898	0.18351	0.70321	-0.51003	0.83702	-0.96397	0.36045	1.79	0.35134	-2.862	-1.1591	0.38985	-2.3512	1.2647	-1.32	-0.74732	-1.9406	0.495	-0.68109	1.7772	-0.84525	-1.5751	0.6232	-1.6479	-0.49549	1.1282	-0.083084	0.78377	-0.6576	0.34721	1.0693	2.7027	-2.816	-0.049164	-1.3075	0.49557	-0.15031	0.24032	0.2404	0.87124
20.873	2.6082	-1.5676	2.9802	2.918	0.16053	1.8241	-3.5417	-2.7587	-0.22858	6.6383	1.3244	1.9315	-2.1644	2.7213	-0.78476	0.25853	1.2134	0.12643	-4.9714	0.85619	-2.7323	-0.8865	-4.5469	1.1797	3.7232	1.2641	0.33912	-0.19751	-0.28714	-1.9035	1.2093	-0.96405	-1.1748	1.0343	0.58514	1.2984	2.3071	0.52624	1.0289	-0.086488	-1.3573	2.2233	-1.4616	-1.3018	-0.30176	0.91557	-0.056212	-0.33044	1.2139
14.891	2.5635	-2.2492	2.9604	0.94644	1.0047	-0.69386	-3.0434	-2.2919	1.1861	2.8438	1.2348	2.0953	-0.22342	2.3625	-0.33351	-0.16741	0.21007	-0.57516	0.99036	3.94	1.2548	1.6033	-5.1771	0.77003	1.2241	-0.82297	-1.0797	0.035526	0.088151	-0.29256	1.9842	2.0045	1.1428	3.1398	0.048779	-1.6617	0.88197	-0.59553	-3.1015	-0.49409	0.99034	-1.8825	-0.17844	-1.1234	0.7234	-1.5727	-0.70631	0.56144	0.36482
-1.3455	-2.2016	-2.9269	0.88072	-2.5843	-1.9179	-0.63518	0.041474	-0.7235	-0.61823	0.89687	0.14593	1.0193	0.49806	-0.24386	0.88636	0.45283	0.13203	0.034427	0.64594	0.21931	-1.7	0.082856	-0.45742	0.92157	-1.0963	0.082867	0.0071016	0.11022	-0.020662	0.032374	0.40092	-0.85157	0.26787	-1.1554	0.675	-0.21506	-0.9713	-0.39625	0.086416	-0.036546	-0.09616	0.9412	-0.35767	0.45886	-0.10514	0.61113	-0.19261	-0.13834	-0.80416
3.1272	-2.1588	0.21147	1.0363	0.23227	-0.59468	-1.3375	0.47849	0.62344	0.56654	1.1965	-0.88248	-0.22845	-1.0681	1.1253	0.42481	-0.63735	-0.9375	0.33785	1.2678	-1.9131	-0.79377	0.97046	0.67599	-0.786	0.45052	-0.10829	-0.72895	0.46193	1.2163	-1.5881	-1.5788	1.5952	0.34363	1.0796	-1.272	1.6684	-0.1931	-1.014	0.72666	-0.83115	0.59425	-1.2437	0.33021	0.4006	-0.34118	2.0532	0.57146	0.30208	0.48253
2.0102	-0.34698	0.57317	0.74706	-0.15014	-1.9496	-0.46697	0.22384	0.55354	1.1352	-1.138	0.29952	0.57231	0.64369	1.1775	0.80973	-0.99492	-0.8112	1.0932	0.98156	-1.4063	0.9573	0.029895	-0.036758	0.53466	-0.40552	1.504	-1.5779	1.0854	-0.57088	-0.47723	0.54345	1.5154	0.3671	0.79717	0.13101	0.51258	0.52996	-0.76254	1.2738	-1.1511	0.62345	-0.43071	-0.92056	0.8222	0.50408	0.18134	-0.37164	-0.89123	1.0362
1.7064	-0.38786	1.6222	-1.0276	0.26092	-1.7785	-0.82188	0.4135	0.11915	0.59034	-2.0501	1.4412	0.69739	0.4449	-0.33779	1.2595	-0.30248	-0.39398	-0.35783	1.6676	-0.41072	1.0505	0.25297	-0.28471	1.1895	1.2239	1.0529	0.13726	1.4757	0.90141	0.59439	0.87969	0.33501	0.53296	1.0344	-1.0083	0.46446	-0.48877	0.63536	1.1952	-0.74451	0.86607	-0.56201	-0.3452	1.4181	0.73995	1.5575	-0.42564	-0.90749	0.43853
-6.3994	-1.2158	0.76184	-0.67255	-2.0385	-1.0039	-1.8657	0.33421	0.040198	-0.61067	-0.42506	0.36662	0.3605	-0.17652	-0.35911	-0.053416	-0.66566	-0.3179	-0.19324	0.015069	0.0084672	0.19775	0.30141	0.18827	-0.11191	0.77643	-0.86505	-0.14587	-0.16214	0.19391	0.089097	0.52985	0.61784	0.20585	-0.047923	0.35864	-0.090676	0.1878	0.49615	-0.010892	-0.15874	0.21462	-0.020999	-0.38693	0.27166	-0.6067	0.19507	-0.095318	-0.43265	0.41346
16.502	-11.427	-1.3875	1.0365	3.1613	-3.23	0.77825	0.3502	-2.8219	-4.8891	0.22887	-0.62093	0.47977	-0.87736	-0.0035628	1.9658	1.7023	-1.4428	-0.56105	1.0772	-3.5361	-0.2287	0.669	-1.7681	0.16909	-0.14698	2.7334	4.7791	2.0145	-1.8748	0.26749	-0.38344	1.5636	-2.3536	-0.11428	2.6774	1.4003	1.1536	0.96676	-0.27691	0.89072	0.10137	0.47887	0.7866	0.10691	0.94719	-0.17677	-0.7346	0.99827	0.57319
9.1848	-2.9005	0.31668	0.67091	-0.62456	-0.88723	-2.4428	0.5112	-1.6325	-1.6996	0.28709	-1.1537	-1.2362	-0.4664	1.2859	4.8895	2.2366	-1.0573	-2.528	1.457	-3.512	3.007	0.048724	2.1738	-0.97814	1.3249	2.8221	-1.2836	1.6003	-0.79904	0.2419	0.51912	0.1984	0.22421	1.9204	-0.11547	0.7868	1.3767	-1.279	-1.3511	0.9495	-1.096	0.20912	-0.5836	-0.22172	-0.017186	0.46412	0.25471	-0.78483	-0.32857
12.815	-5.0137	0.73426	0.20244	-0.066322	-0.71873	-1.6253	0.61508	-1.8067	-2.09	0.058858	-4.7753	-1.4389	2.7569	-1.144	3.9082	1.3633	0.40673	3.1494	-0.4536	2.6293	0.83485	-0.57664	2.0797	-0.37234	1.4423	3.3811	-1.3092	-0.70543	-0.23772	0.26488	-0.3698	1.0199	2.0379	2.4881	-0.44479	-0.46722	-2.2234	0.83748	-0.66662	-0.23077	-0.059834	2.8652	-0.023491	-1.2012	-0.74769	1.8847	1.5517	0.79161	1.4206
0.29949	-1.6247	-2.1442	-2.1413	-2.9453	-1.0359	-1.5492	1.0614	0.51018	-1.016	0.27912	-0.036989	0.48048	-0.0027864	0.30506	-0.39441	-0.25233	-0.25289	0.29228	-0.090817	0.85326	-1.1264	-0.26969	0.64723	0.037406	-0.13734	-0.24342	-1.0438	-1.2872	0.9403	-0.053569	0.40443	2.1916	0.038231	1.9357	1.1944	-0.222	-0.3766	-0.075565	0.13082	0.17351	-0.3333	0.28683	-0.25852	-1.5929	-1.1634	0.2896	-0.020323	-0.75068	-0.6958
1.7986	-1.0682	1.5071	-0.57098	-0.38603	-1.7028	-1.3546	-0.66346	1.4938	1.2235	0.80594	0.52067	-2.9162	-0.2541	0.45834	0.15226	-0.88931	1.577	-0.32389	-0.83082	-1.0779	-0.28289	0.17692	-0.56166	1.6404	0.2192	0.22075	-0.68326	0.024091	-0.37241	0.80353	0.39469	0.55607	0.83504	-0.80729	-0.84494	1.1003	-0.57545	0.89046	0.77911	-0.33965	0.60588	-0.029236	0.066226	-0.6458	-0.60285	0.15146	-0.064026	-0.19972	-1.0987
5.0601	-2.0338	1.111	0.46587	0.54563	-2.143	-0.2685	-1.067	0.31497	-0.096324	0.56221	-0.37159	0.44493	-0.0040839	1.9723	2.0489	-1.5356	0.24678	0.32948	-2.8125	-0.56913	0.61391	1.9397	1.3971	0.66764	-0.82276	-0.54153	0.78062	2.014	0.72864	0.2195	-0.12533	0.10123	1.1647	-0.79429	-0.88169	0.71616	0.58038	-1.0479	-0.56311	0.21019	-0.9418	0.63991	-0.71729	0.84838	-0.28064	0.28821	0.54446	-0.69764	0.83983
4.0642	-3.3265	1.8937	-1.3053	0.87978	-0.97791	-1.7828	-0.3454	-0.49264	0.80896	-0.076646	-0.24339	-0.40578	0.8165	1.5525	1.7252	-1.5402	-1.0983	1.5736	-1.3805	0.74405	0.69835	2.3258	1.6823	-0.70847	-1.2558	-0.94635	-0.1404	1.7546	0.62941	-0.5465	0.53866	-1.387	-0.99801	0.20735	-0.4535	-0.2006	0.38781	-0.25755	-0.42125	-0.59609	-0.47243	0.50437	-0.92701	-0.24629	0.43777	0.084279	0.90858	-0.67274	-0.035664
-5.766	-0.81012	-0.23291	-0.46867	-2.0464	-1.49	-1.1931	0.1162	-0.00023242	-0.38748	0.25179	0.27487	0.78159	0.12681	0.060336	0.47894	0.016784	-0.22018	-0.10009	0.17085	-0.13572	-0.35094	0.041386	0.077607	0.11554	-0.14382	-0.41457	0.4749	0.091557	-0.52474	-0.015878	0.20509	-0.10692	0.17176	-0.43228	-0.19959	0.20981	-0.57931	0.056376	-0.031681	-0.41797	-0.16446	0.042597	-0.4869	0.58147	0.31887	-0.25141	-0.24585	0.13077	0.048461
5.2958	-0.26321	-1.7724	0.96478	-2.8773	-0.81808	3.1776	-2.8282	-2.3241	-0.66852	0.2589	2.1695	-1.8383	-0.94295	1.2386	-0.0077919	-1.6212	2.0833	-0.23097	-0.41551	0.44765	0.70032	0.36454	-0.90806	0.19711	-1.1652	0.37347	-0.59265	1.4357	0.63768	0.052992	-0.33141	-0.10372	1.5315	2.1937	-0.66222	-0.57677	0.13994	-0.32925	-0.2482	-1.5251	-1.1957	0.22982	0.6347	0.33795	0.1876	-0.9017	0.22968	0.99386	-0.76603
5.3444	0.35815	-0.66423	0.43127	-2.3574	0.46028	3.105	-1.3166	-3.0614	-2.1147	1.2101	2.0966	-3.3331	-1.7692	-0.18986	-0.2807	-0.03048	3.4335	0.36252	-1.6314	1.8083	1.7058	-0.71189	1.2153	1.1276	-0.38293	0.99545	1.2299	2.1253	1.4228	-0.35841	-1.2659	-0.21225	-0.04614	1.1056	0.38352	-1.1318	-0.41858	-0.78863	0.58248	1.0463	0.8042	0.21118	1.0847	-0.030862	-0.60992	-0.16296	-0.32444	-0.56863	-0.4064
9.9616	-1.3734	-0.031517	-0.68495	-1.1897	-0.59541	4.5416	-4.3056	-2.2009	-1.633	1.3648	1.4442	-3.4945	-0.42839	0.08462	0.14656	-0.83732	3.1214	0.62041	-2.0329	1.1167	1.3733	0.32455	2.2218	-1.8139	-0.69317	-2.1574	-1.2835	-0.52165	-0.36631	-0.24189	2.4647	0.13518	1.1281	1.1992	1.0682	-1.224	-0.12704	-1.8464	0.6187	-0.63044	-0.53855	-0.61531	0.19069	0.11415	-1.7279	0.88936	-1.0881	1.6003	0.52584
-1.2203	-2.0675	-2.1406	-0.49513	-4.2292	-0.71786	-0.33398	-0.12238	-1.5856	-0.042154	0.20418	0.81714	0.51014	1.4057	0.14113	-0.075773	0.12336	-0.68778	-0.89288	-0.75657	0.4066	-0.31921	-1.1244	-0.077765	-0.49096	-1.2049	-0.21614	0.049788	-0.22043	0.4775	-0.52471	0.84117	0.64538	-0.22025	0.076741	0.27482	-0.18577	-0.36694	-0.73501	0.45879	0.026605	0.071864	0.80699	-0.21722	0.11767	0.084778	-0.31613	-0.41226	0.38855	-0.7821
4.4876	-1.3199	-0.82504	1.0657	-0.90524	0.229	1.8623	-0.52586	0.37109	-0.035411	-0.3047	-0.12652	0.12218	-0.65652	0.23224	1.2725	-0.74074	1.3993	-0.99898	1.3625	-1.769	0.57511	-0.19776	1.4395	-1.1829	-0.42293	-1.7408	0.27872	0.049701	0.84108	1.0413	1.3426	-0.18201	1.4803	-1.5105	-0.73936	0.37984	2.3293	0.69497	0.46207	0.77556	-0.45108	-0.017149	0.6252	-1.5782	-1.0726	0.85969	-0.80457	-0.69171	-0.17237
2.681	-0.28221	-0.12063	-0.20245	-0.9687	0.87473	0.85015	-0.71283	-0.47982	-0.51634	-0.41324	-0.47499	-0.80298	0.43864	-0.67714	1.5454	-1.128	-0.74569	1.5908	0.96077	-1.8185	-0.55045	-0.30689	1.2892	-0.90465	-0.58279	-0.10571	1.2727	0.97205	-0.14295	0.34312	0.092769	1.1796	0.23346	0.40944	-0.71466	0.9452	1.2178	-0.64156	-0.40164	0.064225	-1.2302	0.75067	-1.3471	0.76232	0.20193	-0.98353	-0.21659	0.037836	-0.2735
1.0578	-1.9049	-0.5203	2.6359	-1.8377	0.30159	-0.20252	1.0655	-0.084172	1.1171	-1.1173	-0.78565	0.7403	0.31585	-1.577	0.87341	-1.391	-0.75174	0.22246	-0.4453	-0.095242	-0.29894	-1.004	0.88107	-0.81408	-0.57248	1.1576	0.6879	0.87694	0.2183	-0.26518	-1.2159	-0.61329	-0.33664	0.63434	0.1401	1.0742	-0.55627	-0.18821	-0.71086	0.37468	-0.85642	0.2229	-0.45864	-0.17129	-0.25052	-0.19722	0.84122	-1.5757	-0.029049
-4.8662	0.19183	-0.91742	-0.33607	-2.149	-0.30767	-1.061	0.41438	0.69382	-0.25047	-0.19394	-0.14488	0.49878	-0.49453	-0.31358	0.28394	-0.63276	-0.43742	0.089831	-0.38012	0.30576	-0.39189	0.73115	0.27525	-0.10853	0.58979	0.5567	0.14907	-0.096496	-0.30618	0.20383	0.23156	0.54371	-0.040245	0.95632	0.41826	-0.19145	0.22849	0.15054	0.00096315	0.553	0.53543	-0.60862	0.42116	-0.59602	-0.78954	0.062926	0.38836	-0.24837	0.10966
2.3753	-0.11504	4.1693	-1.5593	1.2467	0.12912	0.094621	-0.040015	-0.87527	-1.1576	-0.071008	-0.29265	0.33111	0.43218	-0.40162	0.0080512	0.23232	0.20184	-0.79781	0.53235	-0.22445	-0.7377	0.78145	-0.72072	0.34904	0.49444	1.7296	-1.3535	-1.467	0.4686	0.44074	0.46956	0.35706	0.79042	-1.4709	0.2544	1.1493	-0.71428	1.6528	1.2453	-0.30663	0.88788	0.65664	0.32708	-1.9857	0.66186	-0.33406	0.62922	-0.13181	0.063695
1.4899	1.0383	3.6035	-0.57617	-0.0018839	-0.6844	0.1104	-0.88448	-0.25602	-2.2829	-1.353	-1.9254	0.05614	1.3025	0.65798	-1.0687	0.50456	1.8244	0.26168	-0.31692	-0.84497	-0.72076	-0.065017	-0.60626	-0.48406	-0.23568	0.70202	-1.3287	0.1015	0.27975	-0.31924	-0.72502	0.017029	-0.25064	0.30448	0.90992	-0.35375	-0.47728	0.066283	0.090745	-0.16639	1.0831	-0.054736	1.3636	0.51308	0.45786	0.54584	-1.1794	0.82721	0.56258
-0.15155	1.6721	2.3645	-0.11471	-0.56248	-0.03005	-0.94378	-0.94576	-0.7335	-1.9484	0.3304	-1.9561	0.54851	1.4468	-0.013779	-1.505	-0.079251	0.3613	-0.56363	0.014603	-0.62977	-0.059025	-0.95885	-0.84051	-0.40345	-1.2887e-005	-0.15455	-1.7111	-0.59918	-0.55636	0.023944	0.41432	-0.63047	-0.46136	-0.0052361	0.30629	-0.050444	0.081309	0.68607	0.27026	-0.7576	0.0031418	-0.23056	1.0943	-0.090928	0.13553	0.92789	0.17629	0.36436	0.55119
7.21	-1.007	2.3099	-0.28817	1.0184	4.1618	0.44559	-3.277	-1.5342	-0.88284	-0.2753	-4.7798	0.24665	1.4736	-2.0117	0.072735	2.6188	-0.6007	0.94457	1.7616	-1.0114	-1.6477	0.43997	1.5269	2.4935	1.8024	1.0428	-0.083577	2.0666	0.85271	-0.18206	1.9458	-1.0524	0.31061	-0.53982	0.6392	1.2456	-1.2509	-1.4748	0.25184	-0.46076	-1.0969	-0.34974	-0.51426	-0.95995	0.18633	-1.0536	0.63643	-0.89223	-0.80839
5.5079	2.6874	2.0601	1.3591	-0.68251	2.9514	0.41843	-2.2429	0.27148	2.5212	-2.2443	-2.9989	1.0312	0.24375	2.5275	-0.7479	4.4905	-0.49478	2.1028	-1.5574	-3.178	-1.2645	-0.0035135	3.3181	1.1731	-0.15142	-1.2529	0.51999	-2.0979	0.64512	0.94498	0.28414	-1.1049	-0.036834	-0.043597	0.57611	0.64257	1.0719	-0.63384	-1.1184	-0.51611	0.14355	-1.4763	0.21575	0.28716	-1.0664	-0.57565	1.4962	-0.39397	-0.88763
9.3286	3.1232	0.51344	-1.0977	1.0563	0.84198	2.1886	-0.16224	0.43997	0.62145	-2.814	-2.6641	-0.20888	-0.17105	0.62008	1.16	4.1741	0.26919	-0.060044	-0.49474	-1.6465	-1.736	0.23584	2.8772	3.0089	1.19	-0.53281	-1.1859	-0.5621	1.3012	2.694	2.0595	-0.64132	0.29161	0.32629	0.51462	-0.17077	0.7974	-0.53565	-0.20704	0.056383	0.04723	-1.6897	-0.94711	1.0146	-1.1931	0.4466	-0.47371	0.72034	0.40335
-2.4737	0.69233	-1.5836	-1.1733	-2.8591	-0.22334	-1.3926	0.26515	-1.0481	-0.067624	0.46924	0.89096	0.51894	0.25412	0.82471	0.39174	-0.92364	0.52087	0.28975	-0.27481	-0.69503	-0.28009	-0.027549	0.71846	0.28298	0.2901	-0.49039	-0.27982	-1.0143	-0.72021	0.62062	1.1185	0.09583	0.85344	-0.29552	0.48913	-0.11353	-0.28989	0.36515	-0.094295	-0.74797	0.20448	0.30076	0.072168	0.5702	0.77479	-0.40247	-0.72797	-0.11498	0.45068
5.1245	1.6855	-1.1325	2.6926	-0.023468	0.0028153	-1.643	-1.8959	0.7892	-0.79522	-0.30051	-0.59192	-1.3613	-0.05067	-2.8666	-0.7013	-1.541	0.059236	-1.8542	0.69213	-0.54044	0.50489	0.95917	-0.39034	0.98087	0.81055	-0.36598	-0.23975	1.476	0.24824	-0.14286	-0.062099	-0.76348	-0.33832	-0.36014	-1.3687	-0.79712	-2.0711	-1.8724	0.52985	-1.1086	0.58036	0.79891	0.54229	-0.0020812	0.65535	1.1308	1.0074	-0.6066	0.047224
2.5383	2.2051	-0.67616	1.0809	-0.30534	-0.692	-1.8013	-1.7298	0.89483	1.4454	2.3126	-0.035697	-1.6894	0.71191	-1.6116	-0.45702	-1.0351	-0.0079751	0.28899	-0.8528	-1.4554	0.085091	0.40977	-0.76564	0.62461	-1.0702	-0.21375	0.82654	0.69351	-0.35291	1.0273	-0.087126	-0.52046	0.56623	1.6073	0.72199	0.086205	-0.54253	0.55316	0.32858	-1.6051	-0.11377	-0.41386	-0.40753	0.24235	-0.055948	0.092671	0.26976	-0.18178	-0.01308
5.3765	-2.5934	1.9043	-3.4595	3.0868	0.041918	0.053089	4.1356	2.9726	1.7289	0.17836	-1.0201	-1.0837	-1.8073	-2.9016	-1.1468	-0.02484	0.6253	0.89281	-0.032596	1.0028	-1.3909	1.3273	1.7816	-0.1123	-0.25423	0.22079	-1.0305	0.031243	-0.92101	1.7501	-0.29666	0.85795	-0.52717	0.62491	1.0732	0.030685	-0.063126	-0.89368	-1.0325	-0.66619	0.99671	-0.20122	0.45835	-0.46596	-0.99458	-0.10137	0.011007	-0.087305	1.069
-4.3721	-0.91303	0.048054	0.20459	-2.2312	-0.1405	-1.8855	-0.16236	0.086929	-0.66384	-0.45485	1.035	0.20427	-0.72684	-0.44554	0.036657	-0.31615	-0.21424	0.19178	-0.33076	-1.1156	-0.42016	0.1982	0.37733	-0.59923	0.12892	-1.3504	0.1957	0.10294	-0.63089	-0.12374	0.84118	0.3443	0.39631	-0.19086	0.37065	-0.39615	-0.092368	0.89219	0.39375	0.030432	0.21163	0.28333	0.60089	0.10946	0.50031	-0.25663	-0.55457	0.22288	0.53018
7.3898	-0.50002	-2.0273	7.961	-0.61091	3.4166	-1.5295	0.71105	0.32439	-1.87	-2.1399	0.27598	-2.929	-1.1612	-1.4579	0.0068112	0.013959	-1.925	-0.33469	-0.95997	0.22552	-1.3466	-0.91035	0.54084	-1.1967	0.44752	0.51294	-0.085339	0.4225	-1.6407	1.2016	-1.1492	0.60717	0.30109	-0.15095	0.1462	-0.95106	1.5167	0.072436	0.15193	-1.8742	0.30184	0.055609	0.0064997	0.55987	-0.21921	-1.2161	0.35289	-0.75457	0.91612
10.456	0.24626	-3.1428	6.0084	0.22613	3.3597	-1.8062	0.6257	0.64211	-2.1391	-1.2323	0.91722	-2.3996	-2.8406	-0.99768	-0.48552	-0.5652	-2.412	-0.95334	-0.38616	2.567	0.52913	-0.75587	0.1157	0.67438	-0.0060592	0.86491	-0.47805	1.5378	-0.9592	1.8126	-0.25439	0.96076	0.13153	-2.6082	0.068506	-0.18556	1.8981	-0.33867	-0.4773	-1.3968	-1.5531	-0.072334	1.2712	-0.0071912	0.34956	-0.032504	0.72379	-0.65262	-0.14242
17.822	-10.315	-3.3053	-7.1245	4.2184	5.9769	-3.1544	3.3816	1.1812	0.39288	4.1985	-1.9145	-3.3892	-2.5927	4.1938	-1.2889	-2.0573	2.6289	0.85841	-1.7341	0.90111	0.80297	2.612	0.35852	-1.2769	0.031276	-1.5	1.9577	-0.2123	-2.281	0.73199	1.6384	0.69498	-0.71047	-0.24091	-0.36618	1.1976	-2.8681	-1.0294	3.7001	0.6947	0.25956	-1.4176	0.20078	0.14916	-1.8667	0.35063	0.6415	0.74987	0.83545
4.942	-6.2548	-8.1846	1.0942	-4.1708	-1.4514	0.5083	0.5171	-1.8563	0.10705	-0.18088	-0.97265	3.775	1.8681	2.7206	0.79592	2.6963	0.55754	0.16718	-0.86229	0.19628	0.55514	0.34378	-0.77752	-0.13937	0.21519	-0.029659	2.4986	-0.92221	0.49987	0.059424	0.44934	-0.096688	-0.83899	-2.3113	0.60294	-1.8894	-1.1138	0.44733	-0.015128	0.44238	0.72546	0.37608	0.64772	0.38291	-0.51822	0.65007	1.3567	0.24562	0.055754
3.3888	5.6494	0.9154	2.1836	0.25699	-2.7038	2.0431	6.2651	-0.56091	-0.087271	0.58989	-0.25706	-0.43631	-0.68558	0.81586	-2.1271	0.14505	-0.21572	-2.0114	0.78802	-2.0279	0.34372	-1.4202	-0.068081	0.42124	0.024386	0.037969	0.39627	0.89499	0.45121	1.0219	0.00022081	0.016465	0.45852	0.63073	-1.1131	-0.16394	0.014375	-0.29814	-1.0093	-0.046461	0.05942	0.10505	-0.6296	-0.22409	-0.63008	0.11179	0.52507	0.055033	-0.49166
4.9031	0.74937	1.7547	0.64396	0.29606	-2.6359	1.7829	5.381	-0.98129	0.9016	0.13709	0.71817	0.38224	-0.86068	-0.32444	-1.9584	1.7645	1.0775	0.38989	-0.10418	-1.0625	-0.05877	-0.69832	-1.8007	0.95181	-0.21937	-1.3036	0.051213	0.68039	-0.35102	0.61221	-0.82294	2.0533	0.69655	-0.19271	0.0064306	2.1463	0.29087	0.74867	0.21853	0.54884	-1.725	0.91425	0.51609	1.4129	-1.3244	-0.57588	-0.074134	0.93266	-1.0011
8.1086	-2.7868	1.2513	-0.11284	0.8185	-3.5927	2.7414	4.4234	-1.859	-1.2266	-1.2885	1.6548	-1.6311	-0.63435	-0.69033	0.061154	0.57422	-1.6956	2.8804	-0.40415	1.2208	-0.46669	1.5658	0.12241	0.13303	0.95012	-0.38654	0.57487	1.9224	1.3723	-0.46964	-1.5555	-0.49824	0.32935	1.9531	-0.53966	-0.17402	0.43762	0.7712	-0.18601	0.087827	1.9227	0.015539	0.15775	0.68111	-1.4252	-1.0141	0.85887	0.15029	-0.88871
-4.3777	-1.3088	0.14525	-0.83291	-3.1355	0.19868	-2.733	0.044814	-0.48254	-0.25065	0.46851	0.30927	0.044288	-0.026257	0.67561	-0.53785	-0.24796	-0.15149	-0.66465	-0.25463	-0.40205	-0.37539	-1.0131	0.093856	-1.2063	0.20343	0.26619	0.50636	-0.073016	-0.97007	0.3411	1.1025	0.2713	0.50666	0.85183	-0.23007	-0.034757	-0.23531	0.41258	1.1275	0.095318	0.30678	-0.75642	0.48103	-0.35229	0.58167	-0.8852	-0.89395	-0.33892	0.016623
9.6644	2.7535	0.52499	0.62876	1.5128	0.26814	0.074518	-1.3144	-2.5759	-2.5869	-0.13753	2.9818	-0.26226	2.8714	1.1378	-0.6332	1.3063	-2.8051	-0.70614	-0.010053	0.79313	0.86865	0.7402	1.9261	-0.88927	-0.40388	-0.27142	-3.1917	-0.33632	-0.87336	-0.57855	-1.9905	1.5733	1.1783	-0.67261	1.214	0.94839	-0.42605	-0.14085	0.60771	0.38426	-0.10452	-1.2476	-1.4207	-1.0146	0.6474	0.020605	-0.36597	-0.26174	0.71222
9.9856	-0.44773	1.9841	0.39734	1.8984	-0.10497	-0.80908	-1.3517	-3.5286	-1.4662	0.70202	5.9352	-0.73408	0.21212	1.1032	0.51693	0.98132	-0.35986	-2.5533	-1.3431	1.3833	2.1005	-0.48548	1.13	1.8164	-0.81471	0.012069	-1.8604	-0.017419	-0.81251	1.0082	-0.62468	-1.183	-1.8006	-0.13408	-0.085283	0.52213	-0.7292	-1.0818	-0.98856	-0.28216	0.71654	0.67559	-0.42262	-1.193	0.031631	0.46937	1.3228	-0.74613	-1.9824
10.568	-0.33515	-0.71296	2.3227	2.8193	0.33821	-1.8649	2.4331	2.4522	3.7894	0.34283	-1.1876	0.80652	-0.069988	2.7648	1.6568	-2.2045	-1.6885	1.1205	-0.50689	3.5999	-0.048684	2.1924	1.6704	2.208	-2.1707	0.13594	-0.53484	-1.4112	-1.2884	-0.14083	-1.2623	0.34433	-0.57417	-1.968	-0.54731	1.1818	1.7745	0.27697	-0.74672	1.2005	0.97143	2.2225	0.20127	-0.34662	-1.1287	1.1305	-1.3481	1.1303	0.67469
-1.4349	-1.0257	-1.4245	-0.98893	-1.6069	0.69782	-2.6134	0.55252	0.20421	-0.36114	0.90944	-0.18403	0.76574	0.14496	1.5069	-0.91948	-0.28403	0.75421	-0.37945	-0.19976	0.89462	-0.84632	0.26664	1.4853	2.1427	0.58481	1.2002	0.023317	-0.26123	-0.16243	-0.64018	-0.55798	-0.84871	1.1671	0.93016	0.33442	-0.86809	-0.34734	-0.71222	-0.14514	-0.12249	0.14071	0.44771	0.73419	0.061892	0.4281	-0.23294	-0.10146	0.76589	0.075764
-0.50458	-1.2303	-1.1702	0.84515	0.99235	-0.33713	-0.31883	-1.1097	0.331	1.0768	-0.10278	0.51807	-0.15328	-0.20311	1.7915	0.57371	0.68684	-0.47508	-0.22244	-0.033096	0.25559	-0.079833	0.45638	-0.26958	0.31255	-0.67534	0.25312	1.0612	-1.347	0.20173	0.38786	-0.66554	0.083979	0.26607	1.1291	-0.95203	-1.152	0.062877	0.41261	0.6119	-0.44275	-0.19897	-0.60149	-0.090754	0.081101	0.32503	-0.60051	0.63418	-1.1535	-0.37642
0.75262	0.53795	-1.841	1.171	1.1705	-0.079315	-0.58728	-0.74664	0.86599	1.0716	0.68872	0.081463	-0.11042	1.2623	0.92324	-0.25344	0.0098283	-1.0992	-0.89261	0.75129	0.53992	-0.097474	-0.37376	-0.74402	0.25924	0.83987	-0.78619	-0.035875	-0.71864	-0.22121	-0.84585	0.58216	-0.36386	0.060805	1.4458	-0.10922	0.19969	-1.2462	-0.47441	0.032291	0.40648	0.20506	-0.17496	0.62521	0.23578	-0.54863	-0.27515	-0.12635	-0.14846	0.017483
11.547	-5.0616	9.5032	-4.8833	3.2487	0.30654	3.8212	3.236	-1.1665	3.4457	-1.1578	3.7966	0.98769	-0.5693	-0.71927	0.047883	1.6465	-1.044	-1.2347	-0.23883	1.2091	-2.4352	0.74931	-0.28839	1.1563	-1.8995	-0.81374	1.0091	-1.5169	-1.0394	0.87003	0.88614	0.19614	1.0159	-1.734	0.070204	-0.33861	1.1282	-0.16309	-0.46055	-0.62204	0.48311	0.56212	-0.24486	-0.65379	-1.2115	0.080923	-0.67919	-0.56405	0.014697
-1.081	0.042961	2.4716	-4.7214	3.1252	-0.016518	2.4994	0.29609	0.75239	-0.26801	1.4515	-1.4681	-1.2903	0.79858	-0.21624	-0.79004	0.63305	-0.35139	-0.7621	0.52497	-1.5688	0.0047791	-0.33746	-0.29172	-0.11095	-0.15209	0.49806	-0.10277	0.66553	-0.21208	0.37737	0.29713	-1.1559	0.83975	0.019607	-0.35922	0.20899	0.46956	0.090907	0.089358	0.30849	-0.35069	-0.86548	0.43067	0.78482	0.04492	1.0549	0.27695	-0.47829	0.84014
2.1304	0.68139	-2.4715	0.59191	-0.15597	0.19753	-0.8688	0.22489	-0.13229	0.64439	0.81839	0.56696	-1.1941	0.1877	-1.3679	-0.44982	1.5621	-0.02527	-1.7338	1.0471	0.4234	-0.9051	0.0037113	0.34571	1.3872	-0.7741	-0.46833	-0.49111	0.35857	-0.35081	-0.82013	0.47426	0.19198	-0.31839	0.97929	0.28411	0.5679	-1.9544	0.79767	-0.63027	-0.73714	0.21783	0.71888	-0.35942	1.1922	1.3509	-0.42878	0.21399	0.10055	-0.064738
0.77887	-0.67809	-1.0024	-0.60807	-0.44639	-0.35859	0.21286	-1.0159	-0.46206	0.0094516	1.9363	2.0169	-1.3238	-0.51658	-1.4792	1.1305	0.10569	0.35575	-0.11375	-0.18247	0.62897	0.5987	0.31755	-0.90196	0.28944	-0.19143	-0.23425	1.368	0.49038	0.54123	0.90297	0.24575	0.47808	-0.095533	0.12246	-0.34449	0.88863	-1.1696	-0.03738	0.026874	-1.1485	-0.1593	-0.63037	1.2954	0.35529	-0.45463	0.20984	0.22369	0.090994	-0.0057547
-0.61635	-1.2261	-1.6275	0.11882	-0.09205	-0.30236	0.31171	-1.1576	-0.724	0.38517	1.157	0.1929	-0.58901	-0.16265	-0.53586	0.58908	1.0497	0.043602	-0.48999	-0.81647	0.48363	0.29573	0.4687	-0.23806	1.1116	0.14011	-0.44753	-0.12688	-0.44745	0.15689	0.13387	-0.046169	0.0097937	-0.86662	0.080459	0.92269	0.5005	0.054284	-0.30196	0.58852	0.029174	0.17942	-1.4005	0.19865	0.18971	-1.6663	-0.072021	0.25998	-1.6389	0.83205
-5.3759	-0.14015	-0.58034	-0.7879	1.9772	0.063693	-0.64996	-0.64754	0.16002	0.69505	-0.067725	0.61765	0.22962	-0.27547	0.42685	0.14044	0.067289	-0.10198	0.32793	-0.80772	0.34666	-0.1946	-0.62352	-0.47662	0.47947	0.20394	0.17462	0.048397	0.0082116	-0.39099	-0.46143	0.15405	-0.17058	-0.0055459	-0.12848	-0.39382	0.1187	-0.31839	0.0064913	-0.036598	-0.058244	0.21972	0.067499	-0.079555	0.0951	-0.38227	0.20874	-0.26757	-0.025885	-0.20279
5.0173	-1.5692	1.6611	2.6501	3.1896	0.9584	-1.7709	-0.69607	-2.8869	2.2365	-1.2182	0.24702	1.5201	-2.8038	-0.23587	0.16804	-0.34001	-0.41029	1.4455	-0.39652	1.4664	0.60231	1.1776	-0.15567	-0.17137	0.64938	-0.41763	-1.0661	0.031449	-0.10729	-0.77034	0.50925	-0.57226	0.40154	1.506	0.50594	-0.015278	-0.38139	-0.62298	0.92042	-0.17974	-0.052995	-0.48919	-0.65835	-0.11245	-0.98485	-0.73865	-0.18431	0.074147	-0.20735
2.6076	-0.0091563	0.18608	1.4085	1.4611	-0.66875	-2.2269	1.3799	-1.3147	0.81702	0.70732	-0.6714	1.0056	-0.37096	-0.48232	-1.8234	0.34595	0.12588	-0.52899	-0.63709	0.25502	-0.58065	1.6324	0.55465	-1.0702	0.99013	0.082219	-0.98324	0.91566	1.7513	0.40114	-0.8078	-1.1923	0.45614	1.001	0.065909	-1.3186	-0.53048	0.42009	1.3414	-0.483	0.39805	-0.66183	-0.10948	-0.89902	-0.21463	-0.1805	0.41129	0.12043	0.51478
0.59957	-1.7932	0.24857	0.84078	0.5619	-0.64385	-1.5172	-0.2746	-1.029	1.2279	-0.88847	-0.47325	0.57863	-1.3095	-0.74903	-1.1653	-0.87697	0.91729	-0.41927	-1.0242	-0.21936	-0.75343	-0.24656	0.83119	-0.20883	-0.025276	-0.36646	-0.41719	1.7143	0.40627	-0.44096	0.70845	-0.16675	-0.7066	0.19967	-0.30845	-0.052922	-0.29024	-0.47394	-0.16018	-0.83588	0.82447	-0.089451	1.3928	0.23328	-0.93418	-0.25269	0.71822	-0.27189	0.42868
-5.923	-1.132	0.37739	-1.8112	0.62353	-0.61185	-0.77438	-0.29971	0.56444	1.3151	-0.060849	0.71416	0.177	0.22291	-0.088315	-0.020529	-0.080742	0.44175	0.24867	-0.065916	-0.40396	0.5405	0.61439	0.21114	0.1614	0.58249	0.27605	0.41992	0.031538	-0.082191	-0.54593	0.28728	-0.19676	0.12237	-0.00025315	-0.79677	-0.11448	0.34918	-0.099252	0.51328	0.077908	0.17315	0.21989	0.35472	-0.50588	-0.032957	-0.21929	-0.14501	-0.24485	0.057564
-0.26929	-0.21649	-0.5244	-0.3195	-1.1433	-1.1232	-0.36502	-2.4808	0.96452	0.24289	0.51945	-0.67494	-0.54098	-0.86258	-0.92424	-0.96937	-0.55419	0.33652	0.78761	-0.0095269	0.13229	0.051576	-0.84888	-0.27339	0.17677	0.90625	-0.26227	0.46872	1.0654	0.57335	-0.52928	-0.22706	-0.90351	-0.017365	0.84278	-0.26844	-0.58128	-0.29782	0.29961	0.3136	-0.2166	-0.17094	-0.11265	0.29123	0.87924	-0.018409	0.53469	-0.59463	-0.4307	0.25171
0.42447	-0.5203	0.56646	-2.0253	0.013478	-1.048	-0.6321	-1.5016	0.47504	-0.052396	0.12922	-0.23537	0.13696	0.45684	0.16056	0.26766	-0.3333	0.43703	-2.2835	0.16778	0.68858	0.71887	-1.4248	-0.41908	0.9913	1.2367	0.51262	0.33539	1.5417	0.82081	-0.40812	0.15096	-0.73006	-0.17061	0.027466	-0.22217	0.55744	0.50805	-0.29638	1.3847	-0.81701	0.64635	-0.006285	0.36607	-0.4392	-1.3442	1.031	-0.66888	0.14476	1.149
18.269	11.868	0.40449	2.9736	2.5707	-2.804	2.6486	-1.0573	-0.93502	3.3273	-0.41881	-3.7371	-4.0967	1.3751	-5.7109	-0.46068	-0.44686	-0.78254	3.2428	3.9764	1.5865	-0.8656	0.138	-1.6912	-0.30052	0.52694	0.81365	-1.0437	0.69151	0.65021	1.5558	1.8712	-1.5452	-1.5953	0.47899	1.1924	-1.1349	0.31197	-0.32036	-0.037618	-1.7262	0.947	-1.0071	0.0068381	2.1566	-0.44244	1.4493	1.2652	-2.2044	-2.0811
3.2313	6.7954	0.92841	-2.0827	3.0243	-1.1532	2.5608	0.4071	2.641	1.2307	0.53321	-1.8733	0.10817	-0.19783	-0.008783	-0.161	1.6431	-0.33538	0.5991	2.4416	0.65804	-1.8704	0.72255	-1.5173	-0.082184	-0.65238	-1.1261	2.697	-0.45557	-0.21243	0.84601	1.3299	1.1324	-0.88617	0.94407	-0.51813	-0.43128	-0.060866	1.2877	-1.5215	1.0748	-1.8298	0.84447	0.101	-0.52399	1.0209	0.43869	0.413	0.74789	0.85627
5.099	-1.6175	-0.54774	0.8875	-0.90709	1.5377	1.1828	-2.2843	1.5149	0.8935	-1.2701	-0.74993	-0.042296	-1.3504	-2.5583	0.87617	0.93541	0.19902	-0.39807	0.1754	-0.22716	-0.44231	-0.84723	-0.77814	-0.54839	0.41915	-0.23285	0.43278	-0.2228	-0.34274	0.035287	-1.1879	1.3344	-0.39931	1.0251	1.2846	-0.61098	-0.54784	0.63986	1.6101	0.54551	-0.039628	0.9374	-1.3849	0.61006	-0.18503	-1.0989	1.0626	-0.18087	-0.56583
1.8608	0.34465	-2.9508	1.7143	-0.44221	0.35776	0.70443	-2.056	1.9652	0.75027	-1.4409	-1.5087	-1.1775	-0.39138	-2.1658	-1.0252	0.48929	0.091636	-0.40386	-0.15062	0.078947	-0.83276	-1.1544	-0.61544	-0.95816	0.41414	-0.34386	0.20319	-0.98378	1.0889	1.5452	-0.25541	1.3152	-0.18639	0.69988	0.97761	-1.3262	-0.58299	0.63318	1.031	0.11549	-0.24704	-0.67813	0.40027	1.0682	-0.040175	0.11048	-0.19827	-0.25445	-0.24109
2.8456	-1.9439	-0.72533	1.4807	-0.054181	1.4397	0.012913	-0.87971	2.3858	0.18421	-0.38672	-1.8387	0.081347	-0.54735	-1.3234	1.6337	0.26515	-0.72443	0.85338	-0.54111	-0.66597	0.066602	1.0876	0.66012	-0.73692	-0.97531	-0.39123	-0.31002	0.23709	0.31825	0.72272	0.23084	0.55016	-0.83108	0.54138	0.025177	-0.38142	0.14744	0.45314	-0.10816	0.65886	0.47428	-0.71148	0.1298	-0.55763	-0.78087	0.38541	0.61564	0.036578	0.28618
-5.7798	-0.44473	-0.83363	-0.89023	1.8063	0.045318	-1.0185	0.89317	2.5456	-0.7262	0.67167	-0.6421	-0.45418	-1.0583	-0.39773	0.28002	0.36655	0.60544	0.23616	0.12896	-0.15685	-0.37198	0.33308	-0.0073779	-0.1891	0.37802	0.46489	-0.52612	-0.11833	0.013569	-0.24083	-0.21183	-0.11845	0.31259	-0.12749	0.28982	0.7126	0.14768	-0.25252	0.29635	0.17165	0.09322	0.014845	-0.52015	0.061493	-0.31415	0.084842	-0.47998	0.048525	-0.17745
1.6004	-1.6153	-0.030337	-2.703	-1.8071	1.2514	0.56607	-0.26282	-0.8383	-1.154	0.30691	0.13324	1.6904	-0.48896	-0.54468	-0.14006	0.11264	-0.9122	-0.93508	0.31554	-0.29541	-0.71928	-0.22134	-0.32018	-1.1892	-0.44902	0.56006	-0.063099	2.1654	-0.026586	0.36676	-0.88336	-0.23102	0.90887	1.8168	-0.4275	-0.067982	-0.02181	-0.36145	-0.36392	-1.0927	-0.34259	0.52261	-0.25169	0.49966	-0.3324	0.098077	0.025834	0.41206	0.43356
-1.6373	-1.2263	-1.3939	-0.92277	-0.20846	0.47958	0.63035	-1.5716	1.0511	-1.3731	0.12223	0.38777	-0.040616	-0.023316	-1.3568	0.032508	-0.18148	-0.96712	-0.26644	-0.45944	0.37829	0.037161	-0.12276	-0.36554	-0.28352	-0.017413	-1.2497	-0.11568	1.3591	-0.17701	-0.076529	-0.36604	-0.18442	0.034128	0.56805	-0.39265	0.68698	-0.14563	-0.3277	-0.18801	-1.113	0.071196	0.34219	0.28483	0.17684	-0.35412	0.019111	-0.34271	0.64257	-0.22543
-0.28667	-2.1015	0.37173	-1.8841	-0.19814	0.75069	0.69134	-0.53063	-1.0966	-0.46908	1.0898	-0.23025	-0.41526	-0.54433	-0.42222	0.63212	0.82687	-0.90202	-0.22697	-0.74154	0.95654	-0.10917	1.1121	-0.16624	0.18291	-0.55354	-1.1328	-0.60686	-0.022692	0.5847	-0.24573	1.1275	0.37724	-0.78669	-0.081172	0.53269	-0.50696	0.76398	0.62621	-0.20897	-0.17636	0.56732	-0.31703	0.67692	1.0609	-1.441	0.24541	-0.44599	0.9918	-0.27013
-6.5214	-0.1933	-0.87193	-1.276	1.6908	0.28134	-0.46923	-0.026259	0.62061	-0.10822	0.58181	-0.40604	-0.21933	-0.47257	-0.09394	0.30378	-0.0059009	0.17647	0.089975	-0.26913	-0.053117	0.049656	0.15391	-0.20769	-0.11692	0.30409	0.075129	-0.21885	0.21949	-0.43037	-0.021395	-0.18816	-0.59571	-0.13577	-0.36811	-0.17026	-0.018599	-0.18427	0.33205	-0.061925	-0.27127	0.20178	0.082044	-0.13614	0.32546	0.090628	-0.2081	-0.094469	0.083876	-0.060886
7.4898	-6.2985	6.2856	-4.1663	-0.99911	-1.3434	1.1241	-0.83315	-1.2481	1.0047	-2.7764	1.534	0.074596	-0.63619	-0.8492	2.2962	-0.70766	-0.26949	-0.87579	-1.2444	-0.16856	1.752	-0.099833	1.9914	0.035433	0.33345	-2.3485	0.4915	2.2285	0.12493	0.50651	1.4352	0.55529	-0.01616	1.4102	-1.4568	0.81584	0.39922	-0.44171	0.65067	-0.14226	-1.8939	-0.088673	-2.1621	0.050331	1.594	0.70679	0.90639	-1.1438	0.2215
8.9715	-6.1919	6.0111	-2.0075	0.32732	-1.4026	0.98743	0.58786	-2.319	0.65718	-2.7044	1.7421	0.50137	-0.074264	0.14808	2.2425	0.17496	0.14543	-0.40938	0.11399	0.70722	0.46801	0.27401	2.9721	-0.53351	0.46015	-1.2699	-0.81044	1.2	0.66232	0.79939	2.1859	0.64913	-2.1641	0.098531	-0.60141	-1.3397	0.15705	-0.19618	-0.30427	-0.2178	-0.81524	-0.10145	-1.0937	-1.4348	0.79777	0.033435	-0.64756	-0.26734	0.14055
3.9466	-1.9655	-1.6079	2.2588	1.1437	1.304	-2.5852	1.8581	0.28691	-1.0597	-1.599	-1.4508	-2.2877	1.1032	2.2421	0.10727	0.84905	-0.89774	-0.26586	1.2612	-3.3825	-1.401	-0.36479	-1.2234	2.7943	0.19153	-0.68619	-2.62	-0.93485	1.5944	0.62636	1.0619	-0.071144	-1.6443	-2.0631	1.2475	-0.43584	0.70754	-0.41326	-0.17126	1.3673	-0.26679	-0.07074	0.049177	-1.5372	-1.1643	0.22233	-1.2375	-0.28505	-0.16571
-5.524	-1.3815	-0.89395	-1.4228	1.9362	-1.4275	-0.82138	0.70044	2.2302	-0.35064	0.61079	-0.93903	-0.067802	-0.040792	-0.10009	0.7229	0.15092	-0.22312	-0.013859	-0.71716	-0.81808	0.12583	0.14502	0.36532	-0.43657	0.24485	0.30347	-0.34207	0.67939	-0.59299	0.28063	-0.036991	-0.35547	-0.1158	0.21143	0.937	0.38341	0.25776	0.78411	-0.017507	-0.047846	-0.52412	0.4155	0.62375	0.43863	0.16853	-0.13146	0.2301	-0.28164	0.14315
1.4061	-2.0923	-0.55122	0.32209	-1.7965	0.31469	-1.0644	0.70436	1.7676	0.20475	-0.49748	-0.72283	-0.48555	-0.62997	-0.67664	0.87938	-1.2198	-0.15553	-1.3327	-0.83453	1.0033	-0.58515	0.17797	0.27015	-0.73555	0.80522	1.2114	0.20137	0.30399	-1.6152	0.98298	0.6902	0.35136	-0.28735	1.046	-0.10825	0.14758	-0.41058	-0.95858	0.21769	0.50407	0.11258	-0.21662	-1.3426	0.38916	0.15749	-0.23802	-0.70357	0.033891	0.30554
0.95721	-2.1399	-1.4317	0.55508	-2.0573	-0.0091823	-1.1152	1.5371	1.5338	0.096569	0.60087	-1.1672	-1.0406	-0.75794	-0.41735	0.40391	-1.6361	0.78951	-0.67114	-0.94876	-0.13193	-1.1978	-0.1621	-0.22684	0.20433	-0.52741	0.64261	0.15222	-0.57303	-1.1945	-0.89424	-0.46224	0.20389	-0.71014	0.96261	-1.759	0.27362	-0.09815	-0.94266	0.00047596	0.5674	-0.89449	0.16333	0.84147	0.1995	1.3474	0.66864	-0.19155	-0.055816	-7.5688e-005
8.6865	1.1697	4.6914	2.6635	2.4594	5.6345	-2.8885	0.78748	3.2585	-0.31854	3.6823	0.89802	0.18282	-2.2817	-1.0019	0.47475	0.048548	2.1068	0.19155	-1.6379	0.29122	2.0729	0.44436	0.51193	2.128	-1.151	-0.51584	-1.8309	-0.25976	0.00098152	-0.52108	-0.36869	0.77636	-1.0962	-0.51036	0.039364	0.93483	0.62668	-0.91081	0.10626	-0.3168	1.0718	-0.62773	1.0109	1.4054	1.4403	0.85504	0.52231	-0.1352	-0.45411
1.269	4.9913	1.5209	-2.0394	3.1868	1.3561	-0.79056	0.25613	2.6857	-0.72743	1.692	-2.3792	-0.79461	-1.5052	-0.092956	-0.034398	0.56606	-0.083837	0.085981	0.89798	-0.67869	-0.8098	-0.43462	-0.18819	0.17556	-0.0037778	0.13935	-0.47383	0.036	-0.32333	0.28891	-0.57703	1.2128	-0.23587	-0.21455	0.24321	0.1803	0.42616	0.3334	-0.54363	-0.17597	-0.54274	-0.66533	-0.52599	0.43719	-0.017075	-0.31751	-0.22595	-0.51643	0.54362
0.2862	-2.234	-0.76818	0.27673	0.84412	0.90776	-0.028911	1.8836	-0.14226	0.27269	-2.2829	-1.0372	-0.53737	0.44097	1.0094	-0.64507	0.46153	0.56718	0.79401	-0.30299	0.31619	0.1501	0.30054	0.90846	0.51115	-0.1537	0.40225	-0.75623	-0.088348	0.97991	1.2725	0.028109	-0.5235	-0.69825	0.85946	-0.56451	-0.58487	-0.16993	1.2134	-1.3805	-0.62734	-0.40151	0.63267	1.0098	0.050418	-0.074135	-1.0386	0.60542	-0.28832	0.047635
-0.4986	-1.0471	-1.7451	-0.41515	-0.5278	0.78305	-0.11263	1.2964	0.12904	-0.28693	-2.6874	-0.63113	0.19839	-0.20255	0.66003	-1.548	0.069187	0.67658	0.77184	-0.19616	0.20798	-2.0202	0.43524	-0.071827	0.055332	-0.22413	-0.8815	-1.4827	0.39682	0.61539	0.54449	0.61455	-0.66165	-0.33378	0.24979	0.18741	-0.044038	-1.0558	-0.013686	0.46467	-0.43706	-0.44948	0.42066	0.5824	-0.16985	-0.68473	0.20464	0.62896	0.020534	0.23289
0.35723	-0.90243	-1.2912	0.74768	0.36259	0.32526	-0.64567	0.27156	1.1698	-0.64875	-1.2378	0.13947	0.42777	-0.15158	0.77785	-1.3584	0.38494	-0.65344	-0.59009	-0.17189	1.1194	-0.56831	0.22427	-0.29535	0.55864	-0.53587	-0.20605	0.2179	-0.2291	-0.20872	0.61609	-0.56456	-0.65458	0.077056	0.23191	0.015313	0.14838	0.90657	-0.39465	-0.19347	-0.72005	-0.62646	0.9129	0.49275	-0.47381	-0.46581	0.84243	0.47927	0.15863	-0.42473
3.8126	-3.4416	-0.4867	0.063629	-2.948	-1.0524	0.028934	-2.5917	4.1947	-1.1004	-0.31325	-2.8445	0.17916	-2.3185	0.36548	-2.8911	-1.2529	1.7187	-1.2453	-0.039636	-0.074149	0.10837	1.6917	-0.92692	0.21647	-0.3226	-2.1433	-1.8793	-1.1144	0.33773	-0.43025	-1.0977	0.25494	1.32	-0.86787	2.6424	0.17969	-1.0868	-0.73157	-0.14706	0.76395	0.49926	0.73318	-0.34228	0.81827	0.038844	-0.07741	-0.47592	-0.8139	-0.1755
7.5638	-9.5133	4.3146	0.14653	-1.6427	-0.41997	2.2981	-6.7028	1.3706	0.13758	-1.0494	0.68519	-0.30334	-3.8295	-0.97841	-2.7288	-1.0807	0.28201	1.2888	0.48618	-0.12111	0.078978	1.2931	-2.1249	0.098001	-0.56105	-1.4051	0.5509	0.48339	-0.77854	-0.82117	-0.18981	0.16153	1.5751	-0.3117	0.72451	-1.3576	-0.72346	0.13888	-1.3301	0.75177	1.5191	0.54782	-0.14494	-0.36619	-0.29011	-0.93616	0.35763	-0.84552	-1.0851
3.1429	-5.7129	-0.089997	-0.38802	-3.3349	-1.5401	2.2615	-5.4664	2.2588	-1.1678	1.6428	-1.767	-1.1698	-2.4977	-0.89365	-0.76519	-2.592	-0.83919	0.52989	-1.0136	-1.0535	1.6688	-0.27483	-1.1159	0.94998	-0.87472	-0.49251	0.63921	1.3087	0.24032	1.1241	-0.71014	-0.79593	0.48191	-0.62689	-1.5453	0.17082	0.58009	1.8309	-1.076	-0.51124	0.44563	0.28553	1.0708	-0.94707	0.5174	-0.1582	0.60751	-0.80597	-0.77554
-3.7771	-4.1193	1.8651	-1.6662	1.8392	-0.17078	-0.56821	0.22719	0.55808	0.32458	-0.58625	1.3085	0.0040703	-1.4895	-0.16712	0.52067	-0.016493	-0.50707	0.95062	-0.57779	0.63746	-0.22231	0.08014	-0.95861	0.13053	-0.36244	0.45433	-0.3272	0.17288	-0.11449	0.10126	0.20026	0.099866	-0.12346	-0.51701	-0.13799	-0.8636	-0.36516	0.39052	-1.0028	0.47097	0.62374	-0.68094	-0.30968	0.69105	-0.028593	0.049235	-0.23443	0.92094	-0.57237
20.148	-0.54715	9.4067	6.7231	3.4425	-2.7761	6.6985	-1.1783	1.4763	1.6438	3.1106	0.15945	1.0834	1.4745	0.29393	0.040764	1.1947	2.9504	-3.0326	1.1778	-1.1472	-2.7366	0.7129	1.1077	-1.6501	2.3991	-1.5221	2.0003	-1.9716	-1.0912	-0.99327	-0.1665	-2.2475	-1.2599	0.74998	-0.94629	0.4567	-0.76149	-0.23455	1.5541	1.223	2.7222	2.2039	1.1321	0.56972	1.1259	-0.45786	-0.047557	-0.73296	1.944
-10.398	0.72507	2.6893	2.6071	-1.2262	0.60484	0.17525	1.0235	1.03	-1.0633	0.70683	-0.41195	-0.3099	-1.3739	-0.54138	1.2505	0.89918	-0.21681	-0.1824	-0.26146	0.12893	-0.60163	0.15736	-0.13483	-0.031263	-1.2007	-0.45237	0.21403	-0.5749	-0.56557	0.65652	-0.85074	0.40518	-0.20482	-0.17618	0.34435	-0.58561	-0.22056	0.22569	0.055615	-0.10524	-0.20755	0.62428	-0.59551	0.51783	-0.84503	0.22735	-0.39986	-0.0047785	-0.21708
-10.624	1.0872	2.1815	1.9229	-1.3112	-0.20153	0.30209	0.025921	-1.1559	-0.62065	-0.18388	-0.61988	-0.58838	-0.44105	0.44623	0.93279	0.66602	-0.63768	-0.35344	-0.093336	0.010973	-0.48564	-0.67365	-0.41521	-0.2862	-0.26028	-0.03118	0.095553	-0.073095	-0.39384	0.12488	-0.34038	0.087705	-0.13311	0.089133	0.088846	-0.18817	-0.15932	0.25999	-0.33854	0.044368	-0.19249	-0.050316	-0.25004	0.34262	-0.12978	0.32285	0.23415	0.032378	0.039042
-10.813	1.0341	1.6214	1.1986	-0.72627	-0.0832	0.019723	0.029509	-0.49884	-0.38821	0.007433	-0.28326	-0.56636	-0.68976	0.092196	0.48442	0.34822	-0.4211	-0.019694	-0.36987	-0.044039	-0.565	-0.57722	-0.14819	-0.028748	-0.2035	-0.10279	-0.07654	-0.33694	-0.53685	0.35954	-0.40211	-0.11204	-0.20925	0.030676	-0.18113	-0.48213	-0.15696	0.39295	-0.38943	-0.094521	-0.039107	0.0092899	-0.21164	0.46142	-0.28043	0.033518	-0.1535	0.036277	-0.10412
-10.495	1.1857	2.419	2.1147	-1.1056	0.20337	0.40143	-0.065388	-0.35435	-0.16967	0.0046241	-0.55692	-0.98536	-1.1011	0.27374	0.33462	-0.24181	-0.0071659	-0.41515	-0.33741	-0.065585	-0.84998	0.19719	-0.20745	-0.65144	0.097241	-0.061171	0.32806	0.19053	-0.10151	0.54861	-0.20062	-0.16081	-0.092959	-0.13158	0.18535	0.068781	0.030763	0.13984	0.22717	0.022924	-0.029136	0.11807	-0.26335	0.24863	-0.39864	0.19458	-0.060155	0.2776	-0.082865
-10.552	1.3108	2.565	2.1216	-1.2735	0.17568	0.60046	0.020619	-0.68726	-0.032898	-0.1599	-0.32096	-1.0237	-0.82803	0.45005	-0.1057	-0.32777	0.11563	-0.25227	-0.36869	-0.028483	-0.30781	0.0043529	0.023083	-0.1887	0.20756	0.052941	0.015996	0.05878	0.024429	0.47904	-0.074491	-0.11563	-0.020021	-0.011473	-0.13689	-0.32796	-0.013583	0.11363	-0.014129	0.015918	-0.00030778	-0.15123	-0.17274	0.094644	-0.077155	0.11134	0.069422	0.20555	-0.070474
-10.626	1.1703	2.3157	2.0731	-1.2716	0.36801	0.33864	0.27836	-0.6827	-0.0022807	0.081435	-0.12228	-0.72934	0.13705	0.28695	-0.013839	-0.26898	0.20266	0.089818	0.48954	-0.14499	-0.21971	-0.15853	0.053572	0.16949	-0.68414	0.22702	-0.19327	-0.38397	-0.48696	0.58355	-0.41519	0.066473	-0.0407	0.042557	-0.06847	-0.28213	-0.15735	0.10334	-0.2568	0.056241	0.10882	0.008429	-0.22995	-0.0050389	0.2294	-0.15894	-0.08572	0.082347	0.095863
-10.767	0.99999	1.2769	1.0665	-0.53274	-0.0016272	-0.048544	-0.32711	-0.81891	0.11601	0.0058619	-0.23945	-0.49952	-0.042432	0.23655	0.29323	-0.00060837	-0.05654	-0.047189	-0.092874	-0.030504	-0.42139	-0.0081613	-0.16797	-0.026585	-0.31318	0.077993	0.16398	-0.041636	-0.36517	0.15949	-0.19538	0.063295	-0.10128	0.04358	0.014952	0.099527	-0.012101	0.082927	-0.10725	0.15356	-0.049473	0.15248	-0.023672	0.14251	-0.14084	-0.030035	-0.010473	-0.03401	-0.01931
3.555	1.2434	0.39381	0.60159	1.8687	0.79701	-2.5628	-0.71404	-2.0492	0.05659	0.70226	0.47469	1.6474	-0.27125	0.73624	-0.98996	-0.88934	-0.26308	0.037513	0.18691	0.31299	0.66902	-1.4071	-1.1933	-0.32232	-0.14853	0.11112	0.090735	0.41237	-0.30264	0.19484	-1.7601	0.34614	-0.29921	-0.20811	-0.70254	0.71786	-0.082719	0.076299	-0.93079	-1.0153	0.11505	0.070967	-0.91507	-0.50992	-0.48758	-0.74843	-0.77796	-0.25286	-0.9803
5.6491	0.90714	-0.11087	2.584	1.6422	-1.9616	-1.373	-0.97376	-1.5968	-0.68475	0.24933	0.57118	2.1908	0.77853	-2.5204	0.62011	-0.94828	-0.20942	-2.2684	-1.4923	-2.1022	-0.092223	1.1746	0.16589	-1.4253	1.5523	1.4066	0.14331	-0.87176	-0.51585	0.9911	-1.2707	0.27824	0.046428	-1.342	-0.41642	0.89763	-0.25846	0.65339	-1.407	-0.34661	-1.6638	0.21295	0.70673	-0.0049656	0.47028	0.80018	0.16079	0.38039	-1.0033
5.0633	-1.0986	0.18481	2.8147	1.6324	-2.2102	0.40946	-1.1277	-0.37742	2.1184	-0.70332	2.5848	1.379	0.20356	-2.3973	1.8394	-0.42776	-0.10887	-1.6851	-1.863	-1.9343	-0.95758	0.86663	1.2728	-2.0673	1.1713	1.8187	-0.44947	0.67928	-1.5837	0.77098	0.72761	1.1614	0.56313	-1.2523	0.050737	0.083499	-0.83623	-0.59167	-0.85354	0.022039	0.35111	0.11942	1.3325	0.74131	0.32736	0.93777	0.4	-0.29298	-0.83435
-4.0207	0.19387	0.17968	-0.15168	2.8476	-0.30883	-1.3264	-0.48128	0.67694	0.86515	-0.11344	-0.15836	0.27289	0.44869	0.27263	0.043241	0.27834	0.38732	0.6878	-0.67338	0.068755	0.13845	-0.53893	-0.31274	0.40921	0.32165	-0.0034881	0.13793	0.084502	-0.3111	-1.0708	0.046886	-0.13417	0.090634	0.16027	-0.031522	-0.006782	0.057491	-0.12131	-0.17302	0.10302	-0.090743	-0.40261	0.078438	-0.15136	-0.19992	-0.13215	0.074539	0.73265	0.54963
1.008	0.20888	0.041308	-0.6742	0.70027	-1.1534	-1.7101	-0.74603	-1.7892	0.10079	-0.25275	-0.39777	0.5888	-0.76256	-0.164	0.54134	1.2092	-1.0506	-0.55257	-0.47111	-2.1357	-0.05674	-1.3875	1.2963	-1.8828	-0.13509	-0.23605	-1.5863	0.45616	1.1455	1.1171	0.34971	0.14511	-0.29877	-0.13322	0.011177	0.6656	-0.23632	-1.0782	-0.10128	-0.32676	-0.33066	-0.44185	-0.25369	-0.67106	0.087749	-0.24954	1.096	-0.40493	0.17912
0.70013	-2.6397	-0.073959	-0.59244	-0.50238	-1.4708	-0.89138	0.63641	-1.2107	0.177	-0.40813	-1.8709	0.31747	-0.59141	-0.089543	-0.43929	0.83575	-0.13348	0.033579	-0.91648	-1.0837	-0.10532	0.18328	0.97568	-0.49538	0.097155	0.50048	-1.2749	-0.35183	0.13165	-0.38179	0.40689	-0.15721	0.11966	0.070279	-0.33668	0.64652	0.87071	0.22363	-1.3702	0.73198	0.30042	0.45255	-0.76031	-0.10064	-0.10586	-0.93232	0.40903	0.33098	-1.1846
1.9923	-0.73063	1.9971	-1.6338	-0.48295	1.2915	-3.0865	-0.55523	-0.67509	-1.1289	-0.0089839	-0.11713	-1.1561	1.1976	0.85373	-0.7105	0.12974	-1.1299	-0.33044	0.095765	-0.33479	0.055712	1.5586	0.24627	0.57522	0.41985	-0.92092	-1.2683	0.74134	0.30597	0.2237	-0.19718	-1.6352	-0.088536	-0.085215	-0.48598	0.036187	0.68423	-1.2516	0.42801	0.63678	-0.34231	0.42711	-0.57312	-0.47123	-0.098435	-0.1208	-0.2492	-0.61072	0.93456
-6.7743	0.78541	-0.50567	-1.9601	0.44265	-1.0771	-1.1698	-0.34531	0.040654	0.19878	0.58921	-0.19759	0.42478	0.44225	0.09705	-0.081989	-0.022804	0.29955	-0.026989	-1.0904	-0.14651	0.29385	-0.20155	0.32405	0.030195	0.21853	-0.13461	-0.34474	-0.1149	-0.46009	0.16593	-0.030201	0.22407	-0.080584	0.03283	0.052563	0.030562	0.18527	-0.24257	0.2089	0.43696	0.081658	-0.072006	0.26022	0.22766	-0.057071	-0.16452	0.16309	-0.12273	-0.060209
0.32941	0.1713	-0.90826	-0.97229	-1.5616	0.23596	-2.0429	0.69435	-0.22158	0.3294	-0.70547	0.33539	-0.23305	0.065081	-0.8638	-0.025985	-0.96951	-0.74416	0.22657	-0.44938	-0.95661	0.37712	1.0418	-0.35525	-0.79634	0.39343	-0.50282	0.60223	-0.36957	0.50267	0.63632	-0.34703	0.22805	-0.56305	0.39407	0.16344	1.024	0.15851	0.68445	-0.34832	0.11954	1.2935	-0.81593	0.44096	0.25761	-0.17256	0.33993	1.1041	0.35231	0.61319
1.2042	0.44911	-2.5206	2.3856	-0.32085	-1.2605	-1.3988	-0.33726	0.60945	0.18212	0.012049	0.30293	-0.57877	0.13019	-1.0891	-0.54962	0.35843	-1.2247	-0.30005	0.39412	-0.4854	-0.0057639	0.85156	-0.17972	0.097649	-0.63462	-0.45021	-0.21117	-0.50575	-0.21859	-0.16926	0.38678	1.1319	-1.427	-0.19439	0.022178	-0.23826	0.16699	1.112	-0.27328	-0.33439	1.0042	-0.4029	-0.64861	0.70816	0.10234	-0.041167	0.37383	-0.62848	0.35292
2.6159	0.82746	-1.6358	2.2989	-0.0063103	-0.10084	-2.1917	-0.0069605	-0.83862	-0.10174	1.6357	0.69846	0.39425	0.50268	-1.5104	0.21636	0.19865	-1.0942	0.089886	0.74131	-0.47771	-0.51676	0.56967	0.36879	0.80339	-0.78522	-0.70798	0.88224	2.4552	0.81527	-0.68678	-0.8497	-1.6854	-1.9114	-0.56209	-0.43256	-0.53925	-0.35479	0.49794	-0.33395	1.1387	1.4895	-0.78461	-0.70445	0.0057592	-0.13968	-0.81229	-0.25669	-0.38732	0.68047
-6.5481	0.077688	-0.97407	-1.2279	1.3704	-0.85814	-1.1954	0.0044363	1.5351	0.34131	0.71625	0.18778	-0.11298	-0.34673	-0.021311	0.44685	0.12243	0.67049	0.74589	0.23913	-0.068605	-0.11001	0.29139	0.20041	-0.2107	0.30766	-0.38949	-0.21448	0.068862	-0.013169	0.082116	0.19354	0.21319	0.42105	0.10405	0.23578	0.53062	-0.080734	-0.078756	0.53014	0.40673	0.16849	-0.19042	-0.11076	-0.055704	-0.35471	0.065875	-0.30107	0.091894	-0.032113
-10.639	0.86395	1.5	1.9158	-1.3391	0.39567	0.15132	-0.0050794	-0.74222	-0.14102	-0.068252	-0.47028	0.18639	0.90964	0.28026	1.1193	-0.18704	-0.024614	-0.10125	1.2499	-0.1829	-0.10796	0.17998	0.67905	-0.67797	0.92238	-1.0123	1.2025	-0.19926	0.41921	-1.0956	0.93139	-0.21729	1.1744	-0.61839	0.39102	0.55034	-0.40644	-0.10764	0.017978	0.18855	-0.47962	0.08461	0.45082	-0.16067	-0.5083	-0.057138	0.51774	-0.096091	-0.16056
-10.598	1.0738	1.8705	2.1505	-1.1402	0.20195	0.28052	0.22348	-1.0384	-0.11905	0.25916	-0.25831	-0.28372	0.57001	0.39044	0.8478	0.30258	0.015386	-0.23726	0.4003	-0.1692	0.29323	-0.091649	0.20232	0.14572	-0.28227	-0.55974	0.87013	-0.27882	-0.18235	-0.77372	0.060611	0.38677	0.43072	-0.37763	0.25419	0.14395	-0.37984	-0.131	-0.044812	0.11362	-0.59469	0.29141	0.206	-0.21093	-0.37411	0.15005	0.18494	-0.30485	-0.18101
-10.594	1.1558	2.098	2.08	-1.2039	0.12532	0.36673	0.046867	-0.60043	-0.0027932	-0.20014	-0.28059	-0.28406	0.48597	0.14993	0.26489	-0.63478	-0.085513	-0.066968	0.1764	-0.14832	-0.46378	-0.49261	0.0010801	-0.24734	-0.059781	-0.35799	0.76959	-0.094835	-0.31018	0.038255	0.070712	-0.12237	0.24161	-0.27541	0.10438	0.015332	-0.41517	0.10238	-0.10507	0.17783	-0.18519	-0.0040655	-0.077065	0.060739	-0.3188	0.04961	0.039166	0.01879	-0.093124
-10.794	1.0395	1.2292	1.0477	-0.6019	0.065479	0.012815	-0.13218	-0.67221	0.14295	-0.039428	-0.07853	-0.27144	0.13575	0.17832	0.2798	-0.085848	-0.041905	0.11424	0.037559	-0.074847	-0.092857	-0.25336	0.13932	0.045665	0.16505	-0.25422	0.26756	-0.18375	-0.24245	-0.18599	0.074156	-0.041986	0.14523	-0.10829	-0.15551	-0.11635	-0.23013	0.14856	-0.16173	-0.027889	-0.14452	-0.0097226	0.14413	0.067192	-0.23539	-0.014883	-0.048008	-0.19708	-0.11016
12.373	-0.66816	-3.6257	2.7586	-3.4759	2.2589	3.3678	0.28668	-1.2936	1.9985	2.6761	-4.5262	0.16073	0.66435	-2.6212	4.0309	2.0765	-1.8646	5.5425	-4.2421	-2.1604	-1.0948	1.0986	1.8689	-0.9304	0.68706	1.6132	-0.49989	-0.51597	0.35577	1.1401	2.3767	0.1624	2.3435	-0.19613	0.96252	0.61768	0.14285	-0.41979	-0.43511	2.105	2.46	1.212	-0.82365	-1.8258	1.4536	1.7552	-1.3807	1.0271	0.010812
8.2719	-1.6421	-4.0725	1.0632	-4.1236	0.31493	2.219	3.1301	-0.3327	2.4516	1.6102	-1.9437	1.6117	0.51492	2.9025	-1.9638	1.537	-2.5447	0.91498	-0.90134	-1.032	-0.91992	1.2445	-0.35494	-2.6044	0.53481	-0.52121	1.578	-1.4312	1.2773	0.67177	-0.84832	1.236	1.0331	-0.22997	-0.89286	0.047348	0.090692	0.56257	0.86213	0.11307	-0.68316	-1.8997	-0.32498	1.3878	0.089093	-0.48141	1.2859	0.52712	0.60698
11.379	-3.1057	-2.3619	0.7485	-3.3468	1.743	2.4617	2.8843	-0.32733	1.9458	1.7239	-3.6577	1.5992	-0.28356	5.5047	0.81199	1.8057	-2.9201	2.4421	-0.31503	-0.9323	1.848	2.0874	-2.7921	-2.3833	0.87134	-1.3048	0.39959	-0.0031943	-2.9291	0.64892	1.4037	-1.2488	-0.96279	-1.0218	-0.30245	2.1238	-1.4966	-0.74397	-1.0726	-0.74124	1.2545	-1.684	-0.28198	0.14313	0.56513	-0.73169	-0.79617	1.5164	-0.29698
-2.8464	-0.5741	-1.8095	-1.8138	1.7564	-1.8272	-0.11812	0.99866	2.8246	-0.93974	0.18395	-0.68827	-0.92936	0.11452	0.36075	0.24065	0.49205	0.67385	0.5128	-0.58825	-0.03702	-0.28719	0.79981	-0.25689	-0.67012	0.43641	-0.15529	0.13955	0.14726	-1.1781	0.021917	0.45479	-0.0030733	0.40801	0.042563	1.5228	0.78347	-0.76008	-0.14456	-0.45642	0.7894	-0.77465	0.84849	-0.51147	-0.16717	0.69418	0.51252	0.083028	-0.56014	-0.73362
-1.0119	-0.88551	-0.69638	-0.70058	-1.5489	-0.22118	-0.2443	-0.60942	0.73416	0.45424	1.606	-0.8675	-1.0428	-0.26481	-0.72634	0.33394	-0.93859	0.95372	0.082639	-1.5462	1.4633	0.43375	-1.0103	0.41325	1.3706	0.38026	0.80668	0.31392	0.64421	0.11453	0.41068	0.099179	-0.5853	0.26188	0.19929	0.21068	-0.015164	0.078015	-0.43342	-0.013823	-0.52901	-0.81708	0.73541	-0.15402	-0.0055675	-0.89907	-0.33078	-0.17615	0.11495	-0.8222
-0.84762	-1.3863	-0.22789	-1.5217	-1.9959	0.2564	-0.41892	-0.36634	-0.72154	2.0952	-0.15163	0.148	-0.098475	-0.078963	-0.31661	0.42712	-0.13668	0.37958	-0.92522	-1.156	1.5535	-0.069461	-0.93774	-0.29493	-0.3495	0.09106	-0.52699	0.17984	1.671	1.4826	0.91293	-0.57063	-0.22711	-0.53571	0.010111	-1.089	-0.30918	-0.90186	-0.67111	0.062894	-0.017497	0.19039	0.57462	0.2628	-0.88444	-0.54368	-0.41702	-0.5201	-0.90833	0.41215
-0.35387	-1.7376	0.072911	-1.7547	-2.7242	0.49483	-0.092021	-0.08521	-0.2686	2.0293	0.13141	0.25165	-0.36436	-0.082068	-0.93776	0.2544	0.32797	0.04986	-0.064619	-1.3881	1.4432	-0.3044	-0.53922	1.1279	0.053016	-0.37773	0.67672	0.98963	0.90939	0.29523	0.053123	-0.47297	0.048492	-0.31616	0.088589	-1.0856	-0.40045	0.56393	0.18202	0.18281	0.42907	-1.1112	0.16388	0.23294	-0.35529	0.13988	-0.14134	-0.90267	-0.23103	0.28422
-6.1936	-0.01429	-0.46771	-1.0656	1.0157	-0.53154	-0.90697	0.19225	0.75903	0.71645	-0.32936	0.18002	-0.49317	-0.39364	0.21058	0.17688	-0.010293	0.37429	0.60848	-0.50193	-0.0027532	0.65469	0.196	0.10015	0.33808	0.13336	-0.090041	0.011398	-0.13667	-0.33163	-0.19275	0.25074	0.598	-0.32672	0.12322	-0.23385	0.23104	-0.43471	-0.27668	0.1614	0.37338	-0.05083	0.13736	-0.055057	-0.094528	-0.36532	0.25217	-0.51459	-0.47143	0.20412
-10.397	0.88745	1.6666	1.9506	-0.97908	0.3977	-0.040894	0.18828	0.2829	-0.31376	0.21788	-0.41362	-0.14495	-0.34346	-0.13944	0.55299	-0.26449	-0.056001	-0.12621	0.1411	-0.10513	-0.59894	0.18438	-0.13875	-0.38999	-0.44662	-0.16023	0.31383	-0.12895	-0.20251	0.34811	-0.23121	0.14192	-0.064567	-0.097208	0.33253	0.16352	0.11799	-0.10041	0.1903	0.17277	0.035482	0.24618	-0.35217	0.12401	-0.44611	-0.032085	-0.13727	0.33581	-0.029441
-10.473	1.098	1.8159	1.785	-0.73394	0.13806	0.21957	-0.23671	-0.60675	0.28799	0.3005	-0.12505	-0.59829	-0.21597	0.11533	0.14112	-0.37399	0.35501	-0.33212	-0.48821	-0.15594	-0.27744	0.37715	-0.1991	-0.086475	-0.5996	-0.11362	0.54412	0.085093	-0.26891	0.15678	-0.061104	-0.052549	0.0045491	-0.11106	0.39983	0.26245	0.039451	-0.032363	0.20955	0.070512	-0.042592	0.23452	-0.079949	0.01503	-0.36794	0.075452	-0.069818	0.18637	-0.091016
-10.459	1.1439	1.6127	1.7437	-0.8845	-0.023811	0.13581	-0.25178	-0.73918	0.21042	-0.033963	-0.36001	-0.74384	-0.11883	0.1559	0.050865	-0.73036	0.081212	-0.31935	-0.39264	-0.15489	-0.56686	0.053501	-0.1617	-0.27529	-0.067962	0.11846	0.45474	0.2573	-0.21355	0.29779	-0.072723	-0.017434	-0.076233	-0.075645	0.18159	0.044998	-0.091489	-0.00029311	0.16368	0.22841	0.0066769	0.19144	-0.16672	0.13878	-0.30109	0.12232	-0.042271	0.18124	-0.12423
-10.647	1.0042	1.1117	0.88253	-0.43825	-0.054688	-0.078813	-0.16094	-0.61866	0.1047	-0.047423	0.074632	-0.48317	-0.41713	0.20496	0.028218	0.11327	-0.055066	0.091164	-0.45605	0.011726	-0.042895	-0.20387	-0.047522	0.27202	-0.144	0.17049	-0.23761	-0.104	-0.35415	0.22096	-0.28984	0.093748	-0.28673	0.10746	-0.30306	-0.38453	-0.026025	0.13641	-0.19643	-0.1103	0.022915	-0.021165	-0.060573	0.12621	-0.036882	0.0063378	-0.18652	-0.14027	-0.020007
0.88254	-3.106	0.2385	0.78091	-0.76183	-0.30288	-1.0789	0.18367	-0.52978	2.5667	-1.8244	-0.37024	2.1163	-0.88951	-1.1589	-0.21894	-0.62098	1.0275	0.29913	-0.37671	-0.45057	0.62922	-0.11904	-0.40934	-0.53705	-0.73158	0.47464	-0.10406	-0.66732	-0.43259	0.12009	0.25479	0.2688	-0.52602	0.71717	0.37063	-0.64752	0.6128	0.90813	-0.4958	-0.11436	-0.68521	0.32552	0.042225	0.050654	-1.8773	-0.55814	-0.32443	0.5508	-0.78174
-0.23661	-1.2507	-0.20044	1.2566	0.59259	-1.3822	-1.6278	0.16735	-0.31058	2.0591	-0.46136	0.33622	1.1432	-1.1815	-1.0002	1.1992	-0.56202	-0.46422	-0.34251	-1.1378	0.4621	0.56099	0.17004	0.76838	-1.1135	0.27328	0.83561	-0.67338	0.2214	-0.34923	0.83261	-0.86352	-0.50271	0.18672	0.46104	0.87067	-0.61317	-0.25142	0.5189	-0.38043	-0.39705	0.092259	-0.22527	-0.026012	0.046189	0.24465	-0.22861	0.90066	0.16489	0.022336
14.685	5.3208	11.18	-6.3398	-4.2062	6.6734	-3.0938	0.46316	0.73484	-0.25141	4.9678	3.3867	4.3344	-0.54631	-0.84838	-0.40825	2.357	-0.63227	-0.93307	-1.9744	-1.6268	1.5054	0.60913	-1.0202	0.22769	2.0796	-0.74086	-1.1969	-1.081	0.47867	1.0769	0.62179	-0.59427	-1.166	-0.96117	0.91404	-2.763	0.3374	0.20291	0.20362	-1.8049	0.41108	-0.96624	1.8887	-0.3881	0.54837	0.52924	-0.3943	0.66554	-0.92829
0.52848	4.9421	3.8654	-4.5918	0.34109	-0.49202	-0.82495	0.43087	1.2261	0.41605	1.9097	-1.6071	-0.3789	-0.1194	-0.092047	-0.50626	1.0969	-0.016486	0.72125	0.5604	-0.70867	0.26102	-0.041428	0.12079	0.17022	0.28135	0.71541	-0.59392	0.31205	0.22826	1.2153	-0.75839	-0.58583	0.4374	0.58037	-0.28762	0.027436	0.32069	0.20649	0.63363	-0.0015566	-0.50596	-0.60538	0.50204	0.29543	-0.19402	-0.41725	0.4778	0.081773	-0.0496
-0.15824	-0.3076	-1.6515	1.4677	0.41825	0.57121	-1.588	-0.24476	0.29848	0.47612	0.30266	-0.16695	-0.74469	-1.2696	-0.07742	0.90163	0.39983	-0.33362	-1.0518	-0.4545	0.40742	-0.7513	0.042305	0.68374	-0.39746	0.71066	0.47884	-0.44508	-0.35188	0.32501	-0.95426	-0.3623	0.73827	0.23719	-0.50407	0.022985	0.010157	1.3196	0.41147	0.41675	-0.96633	0.091181	-0.29513	0.40696	0.83485	-0.17247	0.89496	0.08262	0.32736	0.40452
1.3007	1.5353	-0.78964	-1.1963	-1.2791	0.87823	-1.1919	-0.57767	-0.51353	0.17186	0.11801	-0.3815	1.232	-0.5619	0.45028	-0.026048	-0.40771	-0.47555	-0.26695	-1.3305	-0.57197	-0.53575	1.5241	-0.70892	-0.39244	0.35373	-0.23194	0.54302	0.030855	0.56082	0.38393	1.0267	-1.1921	-0.32435	0.61942	0.040212	-0.037944	0.61912	-0.37714	0.37668	-0.72075	-0.31622	-0.32579	-0.47109	1.5437	-1.0806	0.11697	-0.067094	-0.67767	0.42982
1.226	0.67215	-1.5609	-0.81356	-1.6793	0.12503	-0.28447	-0.058427	-0.82682	2.2782	-1.1821	-0.072084	0.60719	-1.1296	-0.49384	-1.2025	0.41368	-0.24954	0.077755	-1.5016	-0.70337	0.21306	-0.64423	0.29979	-0.65895	-0.52695	-0.53498	-0.022229	0.0050796	-0.098502	-0.38813	-0.40401	-2.0685	0.54455	-0.80962	0.39755	1.2123	0.5343	-1.1587	1.1393	0.1875	-0.482	0.71219	0.51948	0.35153	-0.28955	-0.78888	-0.21947	-0.36305	-0.11507
-3.2883	1.0048	-0.45679	-2.9152	-0.60564	-0.17033	-1.5473	-0.1867	-0.17227	-0.055419	0.40312	-0.24224	0.82849	0.34854	-1.0697	-0.81923	0.20896	0.41946	0.14332	-0.68121	-0.4158	0.25836	0.28629	-0.85487	-0.055818	0.54044	-0.6582	0.31297	0.23848	-0.010349	0.010611	-0.22089	-0.40933	0.057589	0.46053	0.56699	0.030715	0.0071488	-0.11741	0.082606	-0.35615	-0.2323	0.53527	-0.51996	0.16106	-0.16877	0.074889	0.72201	0.41903	-0.115
-0.26869	0.67201	-1.1256	-2.145	-0.35586	-1.266	-0.50576	-0.98824	1.0921	-0.41378	0.105	1.1609	-0.71177	-0.22176	0.074881	0.70364	-0.11719	0.90795	0.18381	0.71912	-0.76537	0.61279	-1.0895	-0.61161	0.089853	-1.2073	-0.59212	0.53254	-0.86502	0.29431	0.0019074	-1.0819	-0.42296	1.0991	0.82336	-0.058892	0.63608	-1.0834	-0.27077	0.50354	-0.07024	-0.17071	0.050173	0.55944	0.32129	0.50951	0.10443	-0.83899	0.30218	-0.28916
4.1633	2.995	0.45759	-2.9503	-0.75317	0.90737	-0.98811	-2.0784	0.33461	-0.27571	1.7068	0.067832	1.1421	0.57797	0.48846	1.0939	-0.46906	0.092585	-0.2516	-0.25213	-0.7151	1.6031	0.057033	1.4126	0.087702	-0.91554	0.074571	0.67115	-0.37647	-0.32818	-0.024095	-0.98624	0.2754	0.088279	0.86598	0.39161	0.90776	-1.1321	1.3315	1.7858	1.1179	0.83074	0.76141	-0.32153	0.60384	-0.051883	1.1457	1.2188	0.39299	0.20183
2.6977	2.6014	-0.35639	-1.5774	0.78599	-0.91185	-0.7837	-1.3627	0.2641	-0.50412	-0.52921	-0.043317	0.071851	-0.42751	0.16529	2.1742	0.26073	0.85269	-0.19803	-0.25869	1.3007	1.3395	-0.12417	-0.27369	-1.1354	-0.82899	1.2422	0.53481	-2.0087	0.039977	-1.3335	-1.8342	0.5173	0.9926	-0.022819	0.66115	-0.63154	-1.0661	0.56787	2.2263	-0.99496	0.79316	1.078	1.4962	-1.5735	-0.11468	-1.3895	0.53258	0.09458	1.0232
-3.6674	2.4508	0.19723	-2.9217	0.92221	-0.54809	-0.71575	-0.53345	0.48338	0.86249	0.58012	-0.044201	0.032938	-0.020761	0.23563	-0.29444	0.050121	0.049514	0.35263	-0.33484	0.28383	-0.24374	0.27442	0.21047	0.498	0.084647	0.069437	-0.42075	-0.26191	-0.14285	-0.07846	-0.29681	0.41802	0.29524	0.14571	-0.019295	0.073693	-0.14524	-0.45825	0.21262	0.013614	-0.20486	0.17627	-0.21847	-0.54365	-0.083243	0.22624	-0.17386	0.20656	0.082175
5.6077	-1.017	-1.2354	-0.7036	-1.3022	-0.19907	2.8497	1.1813	-0.53352	0.23125	3.0778	1.575	-0.34464	1.3119	0.75047	0.66106	0.32137	1.1722	2.7106	0.19485	3.6212	0.9893	0.35256	0.36502	-1.0068	-1.5275	-1.2474	-1.4426	0.56889	0.32966	1.1861	0.7274	-1.2822	-0.16887	0.016238	1.0429	0.46883	-0.1979	0.70489	1.3177	0.61571	0.46549	0.94423	0.17	-0.71446	0.42944	0.19812	0.14541	-0.16933	0.8361
5.8874	0.94841	-2.8808	0.52044	-0.72517	1.3347	0.37098	1.6391	-0.96169	-1.0467	0.67184	0.77416	-2.0048	0.95589	-1.5759	-0.12915	0.96523	2.0456	-0.12791	0.24631	2.4746	0.89164	-1.5105	-1.3131	-0.84411	-1.5534	-2.1578	-1.029	1.2625	1.1774	1.4908	-0.17302	-1.3989	1.7359	0.32055	-1.027	0.74062	0.066133	-0.22214	-0.55749	-0.085714	-0.19907	1.2516	0.6749	0.17452	0.72709	-1.0542	0.85631	0.66476	1.3864
6.3018	-0.41866	-1.5978	-0.059369	0.10042	1.3898	0.37988	1.0112	-3.1983	-0.19984	-1.2834	2.3249	-0.80187	-0.9105	-0.95738	0.45061	1.2513	0.12369	-0.26088	1.8543	0.92578	1.1282	0.060099	-0.77279	-0.032644	-1.0049	-1.7256	1.1692	0.82158	1.2222	-0.7592	0.50731	-0.36478	0.83161	-0.92408	1.0292	0.41624	1.5714	-0.31216	-0.59753	0.44893	0.16673	-0.17404	1.309	1.8944	-0.99767	1.3428	0.46762	0.65502	-0.61227
-4.4665	0.44637	-1.6504	-2.213	1.6494	-0.97425	1.1878	0.39164	0.88627	0.053116	-0.1453	-0.014778	-0.014938	0.21755	0.27762	0.12709	0.26906	0.04752	0.3854	-0.84451	-0.077267	-0.40503	0.22037	0.38018	-0.4096	-0.063726	-0.31503	0.32768	-0.033556	-0.65123	-0.049823	0.092195	0.25636	-0.061987	0.20375	0.58986	0.22727	-0.17445	0.066471	-0.3246	0.54254	0.39283	0.61613	-0.31654	0.078221	0.20377	-0.13371	0.22606	0.27846	0.39835
0.21971	1.5015	-1.2345	-0.44403	-1.1692	-1.7949	-0.78877	-1.6329	0.31079	0.003788	0.57053	1.8558	1.0774	1.2979	-0.10212	1.327	-0.057571	1.0236	-0.12112	-1.0852	-1.6754	0.17417	-0.53363	0.24571	-0.92258	-0.73976	-0.52415	-0.84952	-0.032793	1.4255	-0.66425	0.072453	-0.12427	0.49139	1.221	-0.26297	1.2052	-0.62265	-1.0549	-0.45977	0.82465	0.039718	0.59469	0.84243	-0.29718	-1.3977	0.23572	-0.52547	-0.67478	-0.44026
1.1437	-1.8418	0.077395	1.0747	-0.11758	-0.93522	-1.0202	-0.39278	0.47474	0.44909	-0.2968	1.6101	0.18334	-0.46916	-0.81799	1.9535	1.6087	-1.8449	-1.1244	-0.65949	-0.15862	0.036192	0.69415	-0.30289	-0.13223	0.067481	0.77346	-0.85086	0.18797	0.003733	-0.025311	-0.99632	-0.85208	-0.49333	0.7607	-0.34729	0.23893	-0.2486	0.13107	-0.018963	0.046135	0.1071	0.32842	0.10238	1.0311	-0.52075	1.0702	-0.10894	0.74408	-0.66261
1.1674	-1.2263	0.033961	0.91742	-0.068275	-1.5086	-0.77467	-2.4144	1.4155	-0.74439	0.49017	0.15302	-0.31393	0.33192	-0.38302	0.91407	0.89788	-1.776	-0.77309	-0.70829	0.69964	0.28609	1.3369	-0.31544	-0.41724	-0.74651	0.55163	-0.92533	1.0316	-0.81191	-0.31768	-0.95075	-0.76408	-0.45432	0.70855	0.15618	0.16308	-1.04	-0.85484	0.2711	0.096805	-0.19742	-0.34236	1.3007	-0.70026	0.57661	0.94866	0.046118	-1.4689	0.46625
-5.3585	0.0849	-0.6148	-0.23506	1.5513	-1.5057	-0.77977	-0.11114	1.506	0.60943	0.2643	-0.14798	0.45306	0.27703	-0.31064	0.41808	0.429	-0.5276	-0.044771	-1.0004	0.67521	0.18204	-0.15669	-0.1453	0.29371	-0.30674	0.18973	0.065678	0.68288	-0.32098	0.18357	0.011325	0.33531	-0.36457	0.68394	0.44502	0.68587	-0.53434	0.1254	-0.46139	-0.066149	0.28543	0.597	0.051489	0.27722	-0.1378	0.0095236	0.74006	0.61026	0.33882
-10.761	1.3845	2.4398	2.0796	-1.4734	0.34519	0.65604	0.051548	-0.092325	0.11116	-0.3029	-0.38197	-0.88145	-0.6793	0.11624	-0.30904	-1.2087	0.41065	-0.054866	-0.035846	-0.11403	-0.70503	-0.032639	0.60577	-0.62482	1.1574	-0.45023	0.2605	0.072383	0.16725	0.54607	0.4415	-0.57179	0.38613	-0.29812	-0.33074	-0.31883	-0.29833	0.24791	0.023826	-0.16164	0.11095	-0.29796	-0.01588	0.17504	-0.23174	0.014191	-0.011232	0.17706	-0.14484
-10.598	1.1943	2.0478	1.8992	-1.5374	0.45183	0.25707	-0.00029589	-0.38561	-0.11395	-0.64064	-0.55914	-0.60655	-0.16164	0.2644	0.28609	-1.0308	-0.031456	0.10043	1.2298	-0.19098	-0.95694	-0.11331	0.55238	-0.93754	1.3817	-0.077378	0.017899	0.21391	0.21982	0.33513	0.3569	-0.36153	0.37393	-0.10053	-0.50986	0.020254	-0.31084	0.2009	0.030581	0.04695	0.12717	-0.24224	-0.090644	0.23548	0.031639	0.033652	0.20159	0.37537	0.064442
-10.648	1.2091	2.022	1.8645	-1.411	0.26795	0.37788	0.073587	-0.68252	-0.047561	-0.19366	-0.5201	-0.53846	0.018046	0.35245	0.34112	-0.57158	0.10339	-0.032235	0.73812	-0.21701	-0.4021	-0.070399	0.47978	-0.5276	0.79413	-0.516	0.31051	-0.14043	-0.10146	0.070527	0.39287	-0.35927	0.4736	-0.30008	-0.16778	-0.01172	-0.44061	0.18048	-0.070853	-0.02791	-0.12452	-0.15962	0.016397	0.016807	-0.21716	0.016723	0.10926	0.11507	-0.043871
-10.811	1.063	1.5085	1.1372	-0.83596	0.19716	0.13557	-0.0073636	-0.66386	0.13414	0.046029	-0.14095	-0.52398	0.027523	0.26045	0.1762	-0.092207	0.27308	0.17659	0.29124	-0.18544	-0.087623	-0.0358	0.48816	-0.038753	0.28013	-0.42799	0.22204	-0.34451	-0.23211	-0.0030615	0.11826	-0.082437	0.29538	-0.19141	-0.29043	-0.25527	-0.30397	0.17647	-0.1962	-0.085056	-0.11778	0.036395	0.049453	-0.033288	-0.24305	-0.10381	-0.023585	-0.14815	-0.078566
2.6742	-0.86312	-1.1435	-1.2595	-3.8601	-1.7731	0.42663	-2.6938	0.2152	-0.47767	4.1639	1.3815	0.53201	1.4203	0.55008	-1.1057	-0.43638	0.45281	1.9011	1.1166	0.97346	0.07785	-2.5136	-0.20884	-0.15402	1.3205	-0.026187	1.216	0.25341	-0.13701	1.5569	0.7408	0.86728	-0.83262	-1.0578	0.59281	1.3465	-0.69796	0.22904	0.57728	-0.53559	-0.32099	0.29956	-0.10129	-0.4689	-0.58326	0.3025	0.011253	0.85274	-0.091332
4.3384	-1.8393	-1.4473	1.5465	-3.1221	-1.9514	0.81988	-1.764	1.2191	0.32071	3.6917	1.9334	-0.067713	1.6745	0.93216	-1.1623	-1.8586	-0.04236	1.9539	-0.67347	-0.23482	-1.2175	-1.807	-1.2518	0.21715	0.033209	-0.54288	0.77497	0.48728	0.030932	-0.03476	-0.78001	-0.21759	0.60245	1.1034	-0.16185	-0.80872	1.2388	-0.62582	-0.034349	-0.057787	-1.4867	1.6643	1.6275	0.19579	-0.24762	0.50325	0.20701	-0.054161	-0.60145
6.7392	-3.6825	1.8775	1.0228	-2.4863	-0.6819	1.5355	-4.7233	0.61959	0.6537	4.4004	2.0863	0.44496	-0.31846	-0.22601	-1.5564	-0.73959	-1.4223	1.5883	-1.1736	-0.52767	0.23638	-1.2327	-0.85284	-0.69337	-0.39196	-0.0048687	2.6168	1.6265	-1.0758	0.34974	-0.62779	0.023218	-0.72131	1.077	-1.3513	-1.5109	0.63433	-0.15361	0.71296	-1.0086	0.086542	0.80681	0.53264	-0.40562	0.57989	-0.61786	-0.68035	0.71229	-1.2043
-4.5508	0.21406	-0.53319	-0.8432	1.5749	-0.70705	-1.8165	-0.73758	0.23274	-0.26009	0.46915	-0.22589	0.053603	-0.18915	0.27216	-0.38286	-0.47945	0.0052636	0.99829	-0.93617	-0.3071	0.52571	-0.5435	-0.99887	-0.091467	-0.18668	0.26019	0.011339	0.20396	-0.32557	-0.49419	0.53326	-0.1255	-0.20208	-0.67033	0.63239	-0.0040572	-0.0096365	0.65741	-0.52371	0.059959	-0.15216	-0.84044	-0.49999	-0.025637	0.048465	0.37473	-0.26006	0.32689	-0.26279
3.7956	-2.8614	-1.0244	-1.0284	-3.6318	1.0913	-0.60827	1.3342	-0.79509	-0.10594	-0.60865	-3.1113	-0.48297	0.58246	-1.7138	0.31013	2.6411	3.4581	-0.87249	-1.0359	1.5261	-0.39154	-0.82039	-0.045906	-1.2346	-1.3277	0.30566	-0.024639	0.39772	-0.9128	-1.4717	0.41842	-0.69035	-0.97547	-0.31276	0.25052	-0.46966	-0.51279	-0.62678	-1.7114	-0.25555	0.52682	-0.57444	0.47731	0.020095	1.8801	1.282	-0.12149	0.44007	-1.3607
2.1714	-3.8501	-1.0641	-0.64581	-3.0368	0.20435	0.39071	0.45214	0.052506	1.1119	-0.90204	-1.4103	-2.0716	0.61793	-1.2915	1.319	2.7382	2.6974	-0.40039	-0.55402	1.6969	-0.016327	-1.1926	-0.70603	-0.97745	-1.1566	0.29515	1.2371	0.22504	1.3172	-0.7343	-1.0318	-1.4534	-0.91561	0.031399	-0.091311	-0.78015	-0.5938	-1.0358	-1.6994	0.27334	0.32598	-1.0938	-0.45815	0.77078	1.2104	-0.11421	-0.71972	-0.2979	0.51543
2.1565	-3.0174	-0.24186	-1.243	-2.0686	0.064399	-0.039719	0.85305	-0.52522	1.654	-0.38188	1.4619	-1.1843	0.28868	-1.17	-0.22503	2.3239	1.041	-0.81356	0.53346	0.63438	-0.55219	-1.4113	-0.30476	-0.46662	0.21915	0.95762	0.87151	0.13492	0.7434	-0.56885	-1.6123	-0.39548	0.63385	0.20341	0.20143	-0.64125	-0.22915	0.19153	-0.1484	0.40819	-0.78547	0.697	-0.18372	0.78892	1.42	-0.8738	0.53118	-0.46478	-0.68626
-5.2703	-0.049959	0.48781	-2.5136	1.0812	-1.1495	-0.37571	-0.055483	0.34396	0.18504	0.021541	0.4545	0.023957	0.0082649	0.21606	-0.18182	0.15862	0.10022	0.59573	-0.1247	-0.2517	0.15253	0.26042	-0.2978	-0.19486	0.10771	-0.17828	0.13507	0.26253	-0.58245	-0.026203	0.20847	-0.47605	0.36379	-0.048776	0.2103	-0.21017	0.12411	-0.16307	0.66961	0.33886	-0.14065	-0.33096	0.045959	0.21515	0.16828	0.13638	0.048567	-0.12221	0.32959
9.9843	1.61	-1.3426	1.4698	0.027152	-1.2199	0.52817	-1.6434	0.20721	-3.7724	-0.49645	-0.32958	0.51763	-0.30271	1.3849	2.2817	-2.1535	3.615	1.8614	-1.4614	-0.91359	-0.64	1.359	-1.6983	-0.15729	0.58189	0.92812	1.1177	0.67887	0.83008	-0.93575	0.085738	-2.2738	1.2468	-1.0318	1.5183	-2.0746	-1.4154	0.055369	0.88068	-0.34531	1.3636	-0.16329	-0.044232	0.63776	0.34759	0.31937	1.7384	0.1202	1.4195
6.6106	0.78891	-1.1412	1.6101	1.1191	-0.079075	0.44056	-0.045176	0.94597	-2.3495	-1.6196	-0.053232	1.0971	2.1534	2.7949	2.603	0.12342	4.1734	0.27161	-2.3686	-0.60311	-2.2315	1.0221	-2.6187	-0.05213	1.9016	-1.2825	0.063443	1.0715	0.18477	1.8541	0.80371	0.25495	0.54456	1.6949	0.050673	0.72397	0.11683	-0.19865	0.28211	-0.95458	0.19043	1.066	0.37243	1.1051	-1.1573	0.53943	0.99118	-1.1224	-1.1977
5.1139	-1.9623	-0.95576	-0.075896	-0.2837	1.1908	0.35687	0.10014	0.95415	-0.51189	-3.3085	0.95343	-0.83016	0.94899	2.9469	2.5065	1.8546	3.1883	-0.94017	-1.2743	-1.8102	-2.2607	-1.0391	-2.4407	-0.23004	0.88553	-0.9587	-0.40685	0.066747	0.1256	2.2754	1.0223	1.2799	0.49099	1.0192	-0.092537	0.59754	0.4824	-0.094442	-0.43736	-0.72819	-0.54763	-0.11433	-1.5117	-0.48184	0.35665	0.072983	0.50332	-0.55304	-1.0268
-4.4292	-0.33407	-0.4506	-1.6746	2.8444	-1.4627	-0.031053	0.26422	1.4455	0.1255	0.084792	-0.29589	-0.40084	-0.038076	0.29204	0.16787	0.32412	-0.45344	0.076148	-0.16429	-0.0029632	-0.22882	-0.011896	-0.24247	-0.29336	-0.088824	0.060645	-0.15488	0.11977	-0.34069	0.26411	0.24248	0.03183	-0.1054	-0.57243	0.18083	-0.30025	-0.041817	-0.12938	-0.22064	0.25488	-0.10307	0.21497	0.37387	0.52504	0.0020571	-0.042906	-0.51588	0.2591	0.17501
6.4453	2.2647	-1.9991	3.777	-0.40397	-1.5348	0.46611	-3.0345	-0.068672	-0.82713	-0.47268	0.20415	4.2904	-0.86747	1.4329	-0.99442	3.596	2.352	0.39465	1.2455	1.4164	-0.16801	1.2734	0.36027	2.2503	-0.83503	1.4463	-0.11734	0.41845	-0.22587	1.6894	-1.3775	-1.2726	-0.019436	-0.61032	0.016495	0.72942	0.58959	-0.35782	-0.62431	-0.16654	-1.2745	0.4689	-0.27591	-0.31285	0.41769	2.0159	-0.25432	0.082983	-0.8121
6.4344	1.1322	-2.8706	3.8803	-0.39322	-2.7515	1.6904	-1.3609	-0.58888	0.54087	-1.0432	-0.37181	6.3248	-1.463	2.1922	0.062346	2.3712	1.5886	1.0698	1.4211	-0.46192	-0.052433	1.7207	1.1602	1.3693	-1.1511	2.0381	1.1431	0.8762	0.50407	1.9139	-1.3309	-0.71097	0.55969	-1.0565	0.055714	1.026	-0.33519	1.1374	-0.16675	-1.0373	-1.4949	-0.41996	0.12447	1.1945	0.95342	0.62378	-0.27682	0.011394	-0.062954
4.4575	0.59477	-2.1261	0.76144	-2.5099	0.33185	-0.78184	0.010955	0.49951	1.1688	-1.1037	0.53402	1.9772	-0.28054	1.2774	-1.8113	1.6485	1.9319	-0.054338	1.6185	-1.0241	-0.10907	1.5963	-0.31018	-1.1156	0.4573	0.89641	0.0067182	-0.25658	0.94796	0.11268	1.0769	2.1065	0.23185	0.14848	0.73737	0.93989	-0.28736	-0.49958	0.63076	-0.19892	-0.94701	-1.2425	1.3337	-0.45245	0.52419	-1.7729	-0.3808	-0.088888	0.40493
-5.2884	0.41892	-1.2968	-0.11992	1.6242	-1.1246	-0.48682	0.27001	2.7054	0.94565	0.38206	0.86085	1.0231	-0.10901	-0.44446	-0.64594	0.027628	1.1511	0.90793	1.3121	-0.21013	0.90372	1.976	0.65857	-0.12693	0.5877	0.21032	-0.38908	0.055861	0.64645	-0.17877	0.93955	-0.13474	0.069509	0.059445	0.012602	1.3669	0.85418	-0.42294	0.48158	0.17297	0.59751	-0.042921	0.29845	-0.85713	0.76606	-0.89515	0.27683	0.1367	0.082373
4.7922	1.5545	-1.7631	0.2167	-0.22341	-0.57802	-1.5149	1.6236	0.95813	-1.3491	0.5133	0.18083	-1.1154	-2.2567	-0.50389	-0.73904	0.039871	0.44848	-2.2398	2.5177	-0.40889	-1.077	-0.34662	-0.053879	-0.46743	-1.3225	0.6768	-0.51249	-0.81008	0.18069	-2.3246	0.37515	-0.16523	0.0663	-0.6138	-0.30718	-0.51584	1.1453	0.01873	1.1272	0.46212	0.17198	-0.66835	-1.3918	-1.5937	0.37342	0.24294	-0.36513	0.16342	0.17957
7.5265	2.0822	-2.6649	1.7588	-0.95757	2.6135	-2.4914	1.634	0.7638	-0.74353	-0.82937	-1.0792	-2.083	0.3626	-0.084285	0.032218	2.2988	1.2709	-1.5335	1.8224	0.30784	0.66062	-0.41229	-0.58527	0.70461	-0.65957	0.84698	-0.10986	0.59815	-1.3341	-0.097424	3.2801	0.22625	0.52737	2.0023	0.051851	-0.36085	0.10768	1.2451	1.0036	0.91145	0.66565	-0.49051	0.72013	0.1067	-0.72186	-0.83283	-0.37563	0.09257	-1.7157
6.1632	1.3249	-3.3984	2.1787	-1.1511	1.9379	-0.81843	0.07263	-2.2682	1.0902	-1.5552	0.13341	-2.1727	-0.015825	-0.88751	-0.12213	1.4366	0.84482	2.1612	1.2514	-0.24507	2.5591	0.79329	-1.2576	-0.1835	0.14863	0.027197	0.026248	0.11073	-0.17104	-0.50303	2.0092	-0.20226	-1.113	0.17753	0.1329	-1.0775	-0.12166	-1.7456	0.78033	2.0501	-1.19	-1.0978	-0.92425	0.51014	-0.62831	0.51764	-1.3237	-0.27662	-0.40855
-4.0353	0.53666	-1.3838	-0.43277	1.7125	-0.6735	0.16255	-0.0081541	0.64434	1.3661	-0.097842	0.58247	0.10221	0.048627	0.38383	-0.11069	-0.20282	0.48332	1.1434	-0.55908	0.15268	0.56613	-0.024953	0.40783	-0.19651	0.66546	-1.0048	0.19327	0.51568	-0.57554	-1.1176	-0.22649	0.51027	0.45692	-0.49122	-0.27488	0.29348	0.29404	-0.71506	0.19797	0.41477	0.25049	0.23599	-0.41454	-0.31751	0.62981	-0.27864	0.044092	-0.81827	-0.34282
-1.9885	-0.61294	-2.2402	0.53149	0.44498	-0.78559	-0.22545	0.38629	-0.81282	0.96267	0.076602	0.30916	0.95332	0.71213	-0.92078	0.55353	-1.1195	0.34907	0.75412	-0.021451	-1.714	-0.11518	-0.15653	1.2367	0.59703	0.17814	0.81812	0.024318	-0.4903	-0.56464	1.0959	-0.75597	0.30828	0.71457	-0.31859	0.23722	-0.51241	0.21452	-0.75978	0.22101	0.55994	-1.1238	-0.237	-0.331	0.80067	0.45818	-0.66029	-0.1858	-0.029259	-0.24831
-1.6226	-0.78662	-1.5756	0.14967	-0.19366	0.034422	-0.15975	-0.54514	-0.30963	0.60896	0.05291	0.31219	-0.26099	0.8817	-0.56323	-0.54093	-0.9055	-0.25259	1.3088	-0.45762	-1.4512	-0.69875	-0.11228	0.6823	0.66807	0.20093	0.52157	-1.7274	-0.79787	-0.2562	0.89345	0.13754	0.19467	0.75393	-0.13808	-0.61965	-0.22496	-0.26466	0.4563	-0.085572	-0.33233	0.051221	0.70072	0.27119	-0.29701	0.49233	0.74234	0.0042927	0.33506	1.0065
-0.022812	1.0721	-1.5368	0.047773	-0.3441	0.68383	-0.86767	-1.7411	-0.92209	-0.039	-0.14354	-0.31092	0.77265	1.2561	-1.5293	-0.77359	-0.83928	-0.3117	0.84271	-0.021215	-0.5175	-0.25207	-0.88139	0.38729	0.068274	1.396	-0.46187	0.51804	-0.31345	0.1361	-0.27221	-1.6826	1.1921	-0.43615	0.33986	-0.0060004	0.29993	0.55795	0.24351	-0.10836	0.043321	0.88023	-0.62654	0.13334	-0.57434	0.22888	0.14658	0.22904	-0.58829	0.30697
-6.5132	0.13488	-1.1786	-1.1095	1.7621	-1.1299	-0.1278	-0.62607	0.53597	1.0521	-0.38509	0.62756	0.45839	0.52327	-0.06066	-0.045962	0.070458	-0.34688	0.24483	-0.22261	-0.13736	0.11014	-0.11252	0.0043887	0.20585	0.32643	-0.37045	0.82646	-0.25961	-0.054331	-0.72991	0.78444	-0.066964	-0.025055	-0.2303	-0.32957	0.31373	-0.018662	-0.21553	-0.074068	0.22781	-0.04043	0.030806	0.21786	0.21863	0.077792	-0.11177	0.11362	-0.18624	0.32522
9.882	-4.9785	3.7189	0.51608	-0.068254	2.2082	-3.0189	-1.4187	0.040414	-1.7617	-1.4874	-0.22351	-3.6871	1.2032	0.6732	-1.0624	-0.86653	0.049863	1.4122	-0.47774	0.54447	0.59104	-0.36809	1.7301	-0.82417	1.4071	0.75474	-0.43278	0.81959	-1.231	-0.3286	-1.1434	-1.1207	-2.088	-0.089861	2.3699	0.068328	0.80149	2.4161	1.6657	-1.6816	-2.3318	-0.56885	-2.1572	0.62978	0.52403	-0.73725	1.0606	1.2576	-0.49452
5.2647	-2.0149	2.2086	-2.2563	-1.6927	-0.92559	-2.0878	0.57766	-0.41449	-2.3129	-0.54141	-1.2322	-1.4864	1.6647	-0.71608	-2.6551	-1.5213	-0.24702	-0.53735	-2.0425	-0.86673	0.71236	2.5223	2.1537	-0.025966	-0.72692	-0.28381	0.92068	-0.039438	0.50557	-0.0054306	-0.22323	-0.091151	-0.029342	0.36026	-0.5555	0.22771	-0.13766	0.44044	-0.22768	-0.85174	-0.7996	0.1037	-0.44841	-0.37681	-0.23292	-0.53052	0.64358	-1.4525	-0.028311
5.9089	-3.4856	3.5486	-3.2264	-1.5787	0.87268	-3.1927	3.0751	-0.76747	0.48416	-1.4972	1.6952	-1.4751	1.3016	-1.5851	-1.0813	-0.97319	0.25169	-0.032922	-0.080156	-1.6135	0.95566	0.040928	-0.71859	0.71849	-0.37189	-1.0122	1.2618	-0.51847	-0.52681	0.22531	-0.80644	1.6805	0.4332	-1.4574	0.12222	-0.59355	0.78901	0.59778	1.2675	0.221	1.8665	0.50865	-0.32029	1.1752	0.77281	1.3248	0.30112	-0.39405	-0.01768
-5.3225	-0.6863	0.24153	-2.2331	1.2379	-1.8812	-0.60982	0.062227	1.3255	0.47837	-0.028219	0.23293	-0.41468	-0.041652	-0.34866	0.26102	0.79211	0.35821	0.20558	-0.72009	-0.50377	0.203	-0.65603	0.47875	-0.4256	0.079239	-0.40318	-0.44185	0.31524	-0.46534	0.06702	-0.16997	0.21399	-0.0039625	0.2827	0.23937	0.42941	0.51685	0.073143	0.43973	0.62631	0.16332	-0.06891	-0.17378	0.34362	-0.51994	0.057215	0.27336	0.26658	0.050284
1.2324	-0.99855	-0.39161	-1.289	-0.17648	0.91593	-0.32139	-0.65734	-0.096835	-1.2774	-0.7831	0.33721	-1.5453	0.013547	-0.12964	-1.0387	0.3587	0.021678	0.74239	0.1304	0.063216	-0.031937	-0.32501	0.78216	-0.83234	0.489	0.17509	-0.24823	-0.66119	-1.0115	-0.20829	0.47257	-0.51896	-0.70846	1.0161	0.26834	1.285	0.58221	0.93829	0.36365	-0.29472	1.1596	2.1352	-0.89284	-0.31449	0.15251	0.55387	0.10553	-0.90386	-0.563
0.14623	0.044866	-1.2168	-0.93288	0.2185	0.84826	-0.91368	-0.81614	0.099098	-1.4311	-2.5211	-0.061971	-1.2876	-0.53914	0.0022308	-1.2926	0.73524	-0.13816	0.12021	0.66778	0.38526	-0.06847	-0.089975	0.62246	-1.6757	-0.5	0.56376	0.049251	-0.4575	-0.075166	-0.51121	0.78258	-0.73398	-0.80921	-0.055527	0.91035	-0.67555	0.12575	0.14742	0.48907	0.52337	-0.44388	0.54494	0.12022	-0.93564	0.21279	1.0438	-0.0081416	-0.19592	-0.29552
0.48392	1.1593	-1.1725	-1.5995	-0.57144	0.92842	-0.28645	-0.57063	-0.4619	-0.79334	-1.2612	0.14953	-0.73844	-0.14231	-0.64439	-1.8491	0.1214	-0.022516	-0.39766	0.40122	0.64544	-0.13887	0.35697	0.15282	-1.4762	1.7126	0.76496	0.54046	0.68744	-0.60764	0.37206	1.4357	-0.090589	-0.90902	1.0249	0.24704	-0.61385	0.74111	0.5614	-0.67897	0.20155	-0.89171	0.59542	1.296	-0.7499	-0.65738	1.028	-0.035783	-0.38741	-0.20638
-6.7974	0.86065	-0.8675	-1.6811	1.5773	-0.46146	0.096289	-0.035586	0.68781	-0.13382	0.38878	0.38341	-0.11014	-0.1097	0.50598	-0.84518	0.4536	0.4998	0.56005	-0.44714	-0.19095	0.44309	0.31103	0.34197	0.17432	0.4221	-0.24127	-0.58971	0.091293	-0.47688	0.53488	-0.19447	-0.33904	-0.049687	0.39837	-0.35004	-0.2925	-0.026695	-0.1657	0.086658	0.35755	0.04323	-0.37097	0.241	0.23552	0.13047	-0.027088	0.16025	-0.19209	0.0080126
1.5067	-2.358	1.0236	-0.16141	-1.1104	1.1805	-1.8428	-1.5612	0.1667	-0.74644	0.19494	-0.36301	-0.048041	1.7743	0.35871	-0.18969	-0.61222	-0.90514	0.41155	-1.2771	1.7341	-0.96798	0.2246	0.23283	-0.48555	0.88173	-0.20979	0.0074848	-0.0020599	0.21242	0.23605	0.58842	-0.04802	-1.5365	0.25655	0.25684	-0.13719	1.5911	-0.36441	-0.17462	-0.50923	0.24869	0.084438	-0.20919	0.50765	0.31844	-0.096779	-1.0173	-0.32666	0.1297
0.17836	-1.871	-0.35296	-1.4335	-1.7333	1.0638	-1.5299	-1.5	0.95426	-0.68354	0.056456	-1.7772	0.52887	0.28488	0.019346	1.1248	-0.45364	-0.49572	-0.60578	-0.027025	0.55543	0.20736	0.11466	-0.43643	-0.012671	0.42821	0.76388	0.29779	-0.20143	0.1349	-0.023276	0.037152	0.034006	0.5097	1.1634	-0.47054	-0.173	-0.20363	-0.16425	-0.56495	0.70091	0.60837	-0.082718	0.41788	0.32878	0.49335	-0.022567	-0.061702	-0.0076599	0.3178
-0.60696	-1.5331	0.59493	-2.5155	-1.3462	0.15953	-1.5239	-1.331	-0.1735	-0.86416	-0.54778	-0.148	0.43704	0.4871	0.10818	0.55312	0.34884	-0.98894	-0.89371	0.26966	1.8587	-0.44039	0.80844	1.0871	-0.36636	0.57322	0.1923	-0.39562	-1.1888	0.0014719	-0.022608	-0.17775	0.38053	0.66119	0.95269	-0.38818	-0.30558	0.47193	-0.4236	0.54983	0.35564	-0.0015107	-0.56124	-0.27738	1.0273	0.42198	0.19639	0.11417	0.45184	0.82128
-7.2822	-0.60419	-0.47071	-0.99355	1.1928	-0.53353	-1.1044	-0.18335	1.0942	0.19506	0.26335	0.24246	0.84014	0.089814	-0.15033	-0.25319	-0.077403	0.079089	0.50151	-0.22138	0.30104	0.2205	0.41388	-0.12377	-0.0057716	0.054405	-0.047874	-0.63897	0.37543	0.23451	-0.45542	0.24104	-0.19117	0.16101	-0.072087	0.032528	0.64459	0.21545	-0.10948	0.1129	0.34307	0.4749	-0.23903	0.11884	0.079769	-0.040864	-0.14509	0.24646	0.22457	-0.29179
1.8044	1.6817	-0.79232	-2.6168	-1.0047	-2.3566	0.14032	0.13143	-0.21982	-0.069724	0.84109	1.1002	1.425	-2.2029	1.474	-0.6389	-3.2004	0.33201	-0.30884	1.2486	-0.43008	-1.7587	-1.4294	2.6705	-0.80446	-1.8136	-0.21949	-0.08519	1.7517	0.81427	0.39682	2.6308	0.85462	-0.52837	0.076397	0.63836	0.58418	-0.35331	-1.368	-0.47105	-0.11146	0.88538	0.5839	-0.32854	0.17445	-0.21788	0.099135	-1.1029	0.16677	-0.030788
4.5243	2.3944	-0.83224	-2.2072	-2.168	-0.31385	-1.4422	0.95219	-0.96428	-0.79411	2.2548	2.0661	1.6525	-1.7391	1.3362	-1.9889	-3.7557	-0.35507	-0.51037	1.9991	-1.0543	-2.0717	-0.13842	2.6363	0.17745	-1.3904	0.72138	1.0601	2.7723	-0.84056	0.50177	1.334	-0.581	-0.24071	0.6772	0.32782	-0.40391	1.0642	-0.52925	-0.87662	1.469	0.32633	0.15135	-0.18383	0.38419	-0.97881	0.5333	-0.23027	0.89017	0.49668
2.8832	2.5339	-2.4654	-0.27055	-0.85105	-0.88188	-1.3829	1.7437	-1.1679	-0.1619	1.7665	1.5368	-0.35594	0.33768	-0.21846	1.3695	-1.7475	0.92597	1.396	1.5517	-1.7044	-0.081463	0.20261	-0.7527	1.5981	0.56782	-0.29742	0.77093	1.863	0.11698	0.45594	1.0467	-0.45302	-0.065334	1.5856	1.5746	-0.22411	-0.31538	-0.19629	-0.67059	0.029941	-0.20666	0.39297	-1.2594	1.2532	-0.44085	0.94986	0.78718	-0.21491	0.49367
-4.9097	1.7329	-1.2213	-0.79986	2.1717	-0.6986	-0.42557	-0.13477	1.5611	0.83925	-0.048879	-0.11056	0.10641	0.37246	0.010943	0.54965	0.12185	0.018781	0.19395	-0.23761	-0.18166	-0.066288	-0.47676	0.14338	-0.16443	0.52337	-0.42409	0.5924	0.010313	-0.49573	-0.99896	0.0351	0.38464	-0.086924	-0.23746	-0.25602	-0.030652	-0.031284	-0.45331	-0.009487	0.013268	-0.4865	0.57511	0.33803	-0.17039	-0.1263	-0.41875	-0.19537	-0.11495	0.20825
0.44262	-0.75252	-1.4468	-1.5071	-0.473	-1.1535	0.06972	-1.1902	-1.9928	-1.3219	-1.122	1.1228	-0.049045	-1.1552	-0.050784	-0.0019746	1.5019	-1.0277	-0.10042	1.8565	-0.39707	0.61222	0.90635	0.74237	0.7679	-0.00077893	-0.76432	0.33403	1.0147	-0.11618	-0.61878	-0.35584	0.046615	0.43705	-0.74762	-0.63649	0.51266	0.64546	-0.14209	-0.81504	0.17029	0.6424	1.0126	-0.52078	0.03664	0.09363	0.020703	1.1514	0.7479	0.1117
1.9418	1.6044	-1.245	-0.826	-0.70036	0.43556	-1.5779	-0.66908	-2.2949	-2.2451	-0.8793	1.3699	-1.3752	0.66262	-0.40562	0.40886	1.3392	-1.4625	-0.13321	1.1548	-0.37138	1.0224	1.3489	1.0992	-0.020778	0.37688	0.61349	0.47076	-0.61583	-0.3166	-0.41646	0.11675	-0.18465	0.0095347	0.30124	-0.055542	0.4502	0.15264	-0.32292	-0.014315	0.48691	0.73668	0.13199	-0.42099	-0.17371	-0.78195	-0.53366	0.07817	0.27195	0.081258
-0.91175	-0.34175	-1.1281	-0.77591	0.0025578	-0.27605	-1.1008	-0.53711	-1.2651	-1.8844	-0.88191	1.5948	-0.58033	0.68163	-0.040951	-0.86018	1.6417	-0.48588	0.78431	1.0771	-1.1472	-0.26774	-0.36257	0.78477	-0.32813	0.18297	0.37011	0.11947	-0.64379	0.082973	-0.060231	-0.26502	-0.14124	0.19679	0.26038	-0.44511	-0.11465	-0.11343	-0.25455	0.85089	0.10016	-0.0056999	0.62651	-0.20369	0.049128	-0.067379	0.84295	-0.15387	0.48115	-0.31808
-6.5365	1.6325	-0.71379	-1.6382	0.76662	0.42471	-0.5241	-0.086453	0.55458	-0.5975	0.80915	0.41384	1.0269	0.043854	-0.096092	-0.15263	0.18992	-0.2814	0.45876	-0.65892	-0.27238	0.48438	-0.68356	0.40165	-0.061436	0.98686	-0.83717	-0.076937	-0.086918	-0.16998	-0.033474	0.27634	-0.34611	0.15931	-0.027547	-0.18019	-0.58656	-0.21158	-0.047224	-0.1586	-0.04187	0.011708	-0.31893	0.27738	0.10077	-0.13425	0.045493	0.032257	-0.29883	0.017655
4.913	-2.1257	1.0347	0.70676	-0.9277	1.6816	-0.58041	-2.0578	-0.16345	1.9181	-1.9273	-0.47648	0.2151	-1.7029	-1.069	-2.1772	-1.3204	0.48857	-1.0364	0.17732	0.45951	1.1118	0.60034	0.16334	-0.61745	0.16808	1.6963	-0.83567	0.32729	1.8419	-0.49596	-0.18484	-1.7043	2.3911	0.14772	1.6849	0.027272	1.1792	0.051052	-0.54214	1.5424	-0.14963	0.18725	0.531	0.2504	0.83699	-0.74339	-1.1836	-0.20413	-0.95179
0.65365	-0.80166	-0.17455	-0.23256	-0.77758	-0.57592	-0.2188	-0.62689	0.46656	-0.32448	-2.3771	0.61857	0.058437	0.91957	0.78173	-2.1462	-1.0056	1.6792	-0.031617	0.24233	0.10896	0.62064	0.8532	0.10743	0.81647	-0.25164	-0.43118	-1.1083	-1.131	-0.30328	-0.5547	0.68064	-0.037057	0.6473	0.51702	1.3144	0.78512	0.74675	-1.0194	-0.81167	0.81449	0.076861	0.27075	-0.36766	-0.012756	-0.8871	-0.90581	-0.85139	-1.1691	0.36852
0.40047	-1.2572	-0.35618	0.28106	-0.43619	-0.4181	0.64602	-1.252	0.44957	0.39596	-0.0086149	0.69194	-0.4147	-1.1019	-0.42251	-0.25633	-2.327	1.1006	-0.73629	0.039201	-0.77785	0.21404	0.72978	0.3482	-0.29837	0.48178	1.0014	-0.88669	-0.77091	0.97489	0.38078	-0.49557	-0.63493	0.10024	-0.66702	0.055254	-0.078797	0.98252	1.4321	-2.062	1.0309	0.047785	-0.28949	0.98038	-0.074372	-0.048444	-0.24803	0.34526	-1.0792	0.22744
-6.1474	-0.14579	-0.34874	-1.2689	1.3931	-0.47661	-0.81559	0.26176	0.76266	0.1471	-0.043337	0.41998	-0.13961	-0.14523	0.30821	-0.71358	0.23122	0.34095	0.52949	-0.13109	-0.13599	0.34328	0.86634	-0.0668	-0.15577	0.043163	0.090134	-0.25945	-0.1897	0.19145	0.096428	0.52165	-0.30884	-0.31251	-0.1321	-0.2914	-0.02256	0.21975	-0.20915	-0.042963	0.13461	0.16605	-0.19528	-0.024061	0.1452	0.19409	-0.42128	-0.38439	0.16594	0.36923
6.7095	-2.0842	-0.44399	0.25859	-0.77821	-0.94969	-0.45649	3.0348	0.97638	-3.2676	0.058554	-0.51417	-2.671	-2.3834	-0.82822	1.5001	-0.75623	-1.134	-1.7285	0.45225	-1.1187	0.0001815	1.4832	0.17261	0.52073	0.15232	0.66466	1.0746	1.1622	-0.70976	0.70926	0.75032	-0.74186	0.34949	0.79314	0.067546	-0.82535	1.7036	0.84081	-0.41929	0.041027	-0.008346	0.56164	1.3391	-1.6271	-0.52584	-1.4359	0.60585	-0.33111	0.61094
8.9413	0.26726	0.74827	0.355	-0.72804	3.5605	-3.5305	2.541	2.0672	-3.8243	0.25984	0.078489	-4.0469	-1.7464	-0.049404	1.6009	1.114	-1.4436	0.40865	-0.08311	0.76457	-0.26906	0.74843	-0.81784	-0.33346	-0.27854	0.59971	2.748	0.84194	0.91297	-0.35842	0.15383	0.31156	-0.6242	-0.052718	-1.0201	2.3869	-0.015433	-0.35083	0.90381	1.3806	0.30849	0.94678	-0.40678	1.3231	-1.3237	-0.6396	-0.9241	0.19421	0.40997
22.776	10.639	1.3787	5.1267	0.52124	4.4439	0.88713	-0.32876	-0.72286	2.2614	-0.62114	4.4816	-0.89278	1.1333	-2.7767	-2.5271	0.31644	1.8702	3.2143	-1.9925	1.2255	1.4131	-0.3012	-0.63669	-0.98009	1.543	0.71883	-2.0532	3.7654	0.02731	-1.3967	-1.3909	3.1246	2.1036	-2.0158	-2.8519	0.8099	-1.8127	2.3342	0.045832	1.5521	-0.83675	0.25993	-1.6076	0.94256	-1.316	-0.63865	1.3044	1.3067	2.147
4.4582	8.2102	0.48229	-4.3636	1.0363	-2.3072	2.7206	1.509	1.5477	0.10618	0.77554	-0.68618	0.37664	0.58464	0.036599	-2.7344	1.0932	0.075311	0.06091	1.4284	0.51201	0.33234	1.9101	-0.27554	-0.39629	-0.49606	0.14858	1.9201	0.25221	-0.58543	0.38985	-0.52953	1.0973	-1.6234	0.20075	-0.20256	-1.8967	-1.089	-0.29748	-0.77354	1.793	-1.4857	1.1153	-0.56666	-0.72504	0.92972	0.62401	1.255	-0.43101	0.46729
5.9393	-3.905	-1.9881	1.292	-1.3544	0.2189	3.7123	-0.55148	-0.31834	0.86171	1.0138	-1.9571	-0.70691	0.88493	-0.10474	0.13569	-1.5732	-1.894	0.19228	-1.7252	-1.2082	-0.34853	-0.14626	1.7126	1.8304	-0.44543	0.796	-0.24702	-0.84695	2.3208	0.096484	2.9628	0.79972	0.017991	0.53592	-1.0399	-0.26804	0.92069	0.62933	-1.0017	1.3921	-0.84792	0.97988	-0.0063916	0.097585	-0.098325	-0.65045	1.0993	-0.59842	0.10854
5.4801	-2.5295	-3.161	0.48463	-2.5731	-0.34732	3.1267	0.35547	-0.52008	-0.85662	1.1544	-3.2794	0.34344	0.48055	0.39065	-0.10053	0.12377	0.87007	0.99146	-0.75314	-1.2623	0.14209	-0.98678	0.55095	0.69521	-0.25289	0.027363	1.1393	0.46894	1.6247	0.58753	0.0030103	0.027895	-2.9132	0.12127	-0.96113	-1.1406	0.0406	-1.4945	0.6444	0.19345	0.5938	-2.0397	-0.38332	-0.12578	-0.64322	-1.609	0.16228	1.5186	0.053635
3.5852	-1.815	-1.8817	-0.09347	-0.32918	1.6222	0.84665	-1.0088	-0.21348	-1.2781	1.1114	-0.68274	0.56568	-0.72683	-0.74685	-0.89513	-0.4588	0.19744	0.11665	-0.52122	-0.14815	-1.0252	-1.1784	-1.2253	-0.14112	-0.75462	-1.1034	0.038851	0.15917	0.26516	0.26949	-1.8806	0.54043	0.43099	-1.8644	0.20253	1.4707	-0.84959	-0.40477	0.11857	0.1344	-1.2513	-0.82004	0.50368	-0.65812	-0.18468	-1.5508	-0.59838	0.01648	-0.13127
0.92905	-0.48954	-3.1431	0.27959	-1.6481	-0.89506	0.94278	-0.17169	-0.33489	1.8875	0.18713	-1.9282	1.1278	-0.53723	1.595	-0.57244	1.3278	-0.06558	-1.5779	0.63002	2.0889	0.50661	0.42459	0.58602	0.85529	-0.056995	-0.62997	-0.77173	0.84965	-1.5265	0.18189	-0.3176	-0.56414	2.094	-1.7618	0.34975	0.63439	-0.3364	0.079193	1.132	-0.3204	-0.87051	-0.54594	0.88895	1.3941	0.27554	0.26763	-0.90981	-0.62698	-0.60538
13.617	5.4145	2.453	2.4382	2.1494	-3.3266	0.90553	-0.28123	-1.1492	-0.76694	-4.7506	-3.5889	-0.74955	-0.96603	0.17807	-0.039536	-1.1127	0.61291	1.3225	-0.26456	0.16957	3.3169	-0.56246	-0.88866	0.47702	2.1063	1.6636	2.6223	-1.119	0.24856	-0.61216	0.29985	2.7095	-0.19818	-0.44651	-0.85646	-0.29899	0.98715	-1.3677	-0.93276	-1.6199	0.13532	0.68102	1.0506	0.26151	-1.9008	-0.40219	-0.39678	0.63181	0.91125
17.677	7.6804	5.3966	-1.5459	-1.058	-4.2554	2.2644	-2.525	-0.73875	-1.5121	-6.6232	-0.72457	1.0683	-1.0006	1.7792	2.1713	-2.3614	1.1188	2.0185	-1.3404	-0.38848	2.5543	1.6239	0.72602	-0.4922	-0.37758	-3.8349	1.0799	0.20706	-0.52935	-1.7891	-2.1695	3.5095	-0.58075	1.7718	0.59744	0.93102	1.4788	1.2975	-1.4857	2.0676	0.81957	-0.22875	0.43784	0.033105	0.79786	0.5289	-2.1532	0.96848	0.091816
-2.8664	1.1562	2.7035	-3.832	0.32084	-1.6712	1.2747	1.7133	1.2396	1.4801	-0.62757	0.81786	-1.4251	-0.63756	-0.39194	-0.76892	0.48672	0.55084	2.8659	0.58811	1.0921	0.51694	0.82048	-0.15918	0.88956	-0.76365	1.0422	-1.2366	0.23636	1.0564	0.57516	-0.57519	0.98702	0.73437	-0.38647	-0.71543	0.41235	0.10252	-0.58828	0.024479	0.45357	0.58383	-1.1229	0.59914	-0.4739	-0.27609	-1.0485	0.50256	-0.48776	-1.5153
12.426	0.40944	1.4896	1.683	-1.6049	-4.676	4.1611	0.46674	0.72471	-3.7934	-2.2357	0.63599	1.2614	-0.42674	0.2805	-1.3876	0.42962	1.5894	-0.015659	0.70672	-0.15392	0.093946	-1.6242	-0.53219	4.0626	3.0969	-0.18797	-2.1442	-0.091988	-0.58566	-1.2292	-0.73522	-2.7002	-0.49687	0.02331	0.17531	-1.1083	-0.15862	1.2436	-0.83272	0.62665	-0.043113	-1.7137	0.06532	1.1557	-0.3267	-0.91144	-0.52792	0.45549	0.53505
12.588	-0.083999	2.0207	1.8541	-0.63728	-4.5859	3.4467	1.4046	0.20839	-5.2966	-1.5336	0.62275	0.69292	0.51033	-0.22839	-0.90794	0.18687	0.51152	0.7898	-0.5684	1.3485	0.94745	-2.4344	0.77236	3.0308	2.0183	1.8995	-1.3376	-1.3566	0.55188	0.83286	0.99369	-1.244	0.78295	2.0422	-0.79002	-0.28016	0.25624	0.53101	-1.0712	0.77177	-0.75058	-0.89594	0.6977	0.72162	-0.80652	-0.1924	-1.447	0.31046	-0.19043
1.3577	-4.2727	-0.24741	-1.7053	-0.26606	1.3189	1.8372	0.37073	-0.32871	-0.42571	-1.5704	0.24436	1.3134	-1.0001	-0.44883	1.3508	2.0287	-0.86176	0.034407	1.2767	-0.42327	-0.85769	-0.16132	-0.19034	-0.8564	0.98459	0.65055	-0.26866	-0.068346	1.7683	0.28578	-0.20267	0.035166	1.6001	0.067482	-0.062744	-0.67796	1.6013	1.1238	0.30383	0.97922	-0.21817	-0.40738	1.7068	0.14482	-0.86689	0.31948	0.99135	0.80377	0.11992
-6.1889	0.30122	-1.1107	-1.6747	1.7054	0.10738	-0.059622	0.45674	2.0394	-0.79672	0.59329	-0.02466	0.55603	-0.13143	-0.37276	-0.093908	0.29957	-0.14268	0.092631	0.17743	0.021914	-0.14289	0.12038	0.22469	-0.5072	0.41911	-0.36983	0.00053472	0.17278	-0.012407	-0.56397	0.15102	-0.47605	0.42449	0.075236	0.28218	0.49314	-0.18892	0.071563	0.10269	0.60072	0.12018	-0.18931	0.015259	0.36539	-0.48067	0.15214	-0.15272	0.44861	-0.12218
1.275	-0.41687	-1.7395	0.29863	-1.385	1.0512	0.46755	-2.5802	-0.37931	1.5451	0.11321	-1.401	0.8034	-0.38928	-0.36054	-0.99886	0.084009	-0.25623	1.157	0.4768	0.16731	0.051462	0.21758	0.15704	-0.088218	-0.46056	0.00032342	0.097823	-0.41269	0.20543	-0.31725	-1.1075	-1.673	0.99949	-0.46619	-0.20371	-0.30448	-0.27964	0.78594	0.13865	0.94417	0.3216	-0.11741	0.048907	-0.27252	0.48114	-0.34152	0.36769	-1.2528	-0.5749
1.3647	-0.96806	-0.96059	-1.3849	-2.5248	0.66523	1.8162	-4.2062	-0.91746	0.47902	0.5696	-0.36221	1.3128	-0.66164	-0.094929	-1.7444	0.22364	-1.7655	0.51267	0.88013	-0.98898	0.72649	-1.4059	-1.1504	-0.24666	0.82821	-0.27264	-0.29178	0.088644	-0.19262	0.81571	-0.29179	0.94734	0.30889	-0.37164	0.85224	-0.86706	0.3641	-0.036084	0.82416	0.94637	0.57004	-0.24951	-0.14909	-0.42682	-0.97666	-1.1139	0.043925	0.25328	0.39071
0.20106	-1.8705	-1.609	-0.70406	-2.0406	-0.27224	1.4264	-2.797	-0.43245	-0.97631	0.50765	-0.37589	-0.31352	-0.53727	-0.016978	-0.8973	-0.36341	-1.3019	1.3891	1.24	-0.93835	1.5735	-0.57103	-0.55377	0.23491	0.89128	-0.64997	-0.11876	-0.39558	-1.4655	1.3975	-0.48376	1.3253	-0.8545	-0.85553	1.1674	0.28336	0.27023	-0.75172	0.99103	-0.37758	0.28745	-0.67142	0.061838	0.31149	0.047982	-0.58037	-0.68105	1.1475	0.10082
-5.1884	-0.95328	0.29206	-2.1125	0.91365	-0.21036	0.13033	0.21436	0.24767	0.27585	0.20512	0.46487	0.37698	-0.4911	-0.17571	0.11118	0.033885	-0.28731	0.26503	-0.59672	0.28265	0.007975	-0.00077498	-0.46956	0.14678	0.035547	0.26045	0.059337	0.17288	-0.59838	0.087831	0.51957	-0.32344	0.033412	-0.20134	-0.058522	-0.46423	0.0072686	0.24049	-0.26816	0.19463	0.36968	-0.022629	-0.23421	-0.079281	0.1272	0.016004	0.33161	0.13194	-0.058882
4.4313	1.2592	-4.0931	2.883	-1.4943	-1.5008	-0.36581	1.6759	-0.48821	3.0682	2.4804	2.4491	-2.9169	1.1184	3.2896	0.86095	1.1583	-1.4756	-1.0474	1.5118	0.74083	0.052829	0.037678	-0.51623	-0.40523	1.7415	-0.05932	-0.4547	-0.10395	0.40636	-2.0808	-2.2378	1.3181	0.53468	1.1572	-0.62874	-2.0101	-0.25634	-1.0964	0.0511	0.48647	-1.3306	0.010963	-0.15594	-0.11495	-0.096253	-0.5623	0.3282	-0.73677	-1.3743
2.2531	1.1238	-2.906	2.5292	-0.70191	-2.1417	-0.39779	1.4447	1.142	0.48691	1.703	2.0051	-2.0323	-1.1043	-1.0979	1.4544	0.028214	-2.3808	-1.3851	-0.13982	-0.77118	-1.0254	1.2423	-2.018	-1.616	2.2039	-0.39276	-2.0137	-0.52718	0.65549	-0.38528	-1.1644	1.4331	-0.37892	-1.0224	0.0086996	0.13808	-1.2617	-0.38914	-0.13584	-0.047706	-0.056545	1.2699	-1.2013	0.14294	-0.74464	-0.40596	-0.83273	-0.030046	0.25414
7.2555	-2.3667	-2.0038	1.1275	0.18985	-0.69189	1.2732	1.4531	2.411	1.8112	2.4812	0.97574	-2.4351	1.9221	2.1975	-1.3133	-0.23107	1.0243	-1.3399	1.8683	-1.5908	-0.13231	-0.23803	-0.12186	-0.057572	-0.68279	0.27915	0.45257	1.1708	0.23233	-1.8263	0.46354	0.36796	2.2897	-0.61126	0.85508	-0.051252	0.26651	0.60963	-1.6802	1.1451	-0.96619	-2.4119	-0.48356	-0.46546	-0.81999	1.3147	0.1879	1.6453	-0.1289
-1.1715	-1.805	-2.1996	-0.53497	-0.13397	0.0030667	0.48519	0.15524	-0.49556	-1.24	0.71277	0.68881	-1.0084	-0.34008	0.39717	-0.73283	-0.237	-0.24419	-0.15633	0.14762	-0.82731	-0.89914	-0.98054	-1.3823	1.5318	-0.90062	-1.3493	-0.58367	-0.59846	0.86243	-1.1688	0.087457	0.64102	-0.57863	0.60568	-0.7537	0.21589	-1.002	0.16984	-0.24738	0.1111	-0.29028	0.22882	0.63585	0.60766	1.4679	-0.058038	1.6678	0.12169	0.4
-0.90355	-1.3689	-1.7905	-1.5212	-0.97575	0.0033767	1.0289	0.056117	-0.030379	-0.26768	0.075653	-0.87561	0.56804	0.42638	0.0035411	-0.41405	-1.7495	-0.60246	0.53154	-0.57819	-0.58161	-0.15043	-0.89848	0.21227	0.44753	-1.3412	-0.39167	-0.2152	-1.1667	-0.85097	1.0266	0.23659	-0.15913	-0.26757	1.1925	-0.52611	0.13757	0.21342	0.57274	0.79764	-0.065876	0.36635	-0.3571	-0.82666	0.15077	0.40808	0.0019257	0.11308	-0.38299	0.058237
-0.68701	-2.3154	-1.1894	-1.3186	-0.3817	0.14803	0.72184	-0.43909	-0.26476	0.76793	-1.3023	-0.19561	0.016639	-0.32971	0.14611	-1.2086	-1.2619	-0.85194	0.6223	1.0534	0.1804	0.67663	-0.86448	-0.39814	0.72985	-0.31124	-0.25691	-0.090633	-0.56635	-1.4057	0.76141	-0.47032	0.25471	1.1387	0.7476	0.56178	-0.47471	-0.69605	-0.41555	1.2697	-0.56845	-0.066818	0.023148	-0.23106	0.14172	0.63469	-0.47694	0.34633	0.19276	0.37499
-6.9532	-0.1235	-1.4738	-1.2901	1.6982	-0.3533	-0.30071	-0.37432	0.49061	0.17423	0.39051	0.071281	-0.43385	0.29516	0.1191	-0.0072951	-0.35978	0.52384	0.32935	-0.37075	-0.04449	0.35147	0.038915	0.39191	0.49833	0.39093	-0.098202	-0.1385	0.29248	-0.045395	-0.11066	0.023483	-0.21154	0.32229	-0.31125	0.15988	0.18081	-0.10629	-0.45024	0.24979	-0.039221	-0.049643	0.031885	0.07481	0.11665	0.26771	0.1139	0.10463	-0.52984	-0.29825
12.555	4.3711	1.0726	1.509	2.2058	-0.33557	0.37928	-5.3533	-2.1349	-1.7787	2.1683	-0.096263	2.1208	-0.98598	1.2919	3.6854	-1.3992	1.4338	0.42365	0.39207	-0.93595	1.5136	-0.93995	-0.37691	-0.54149	0.28897	2.8583	0.076556	-3.748	1.4329	-2.3094	-1.4542	-1.6876	0.24285	-0.86575	0.66214	-0.90572	0.68219	-1.4128	1.0652	0.016205	1.0637	2.1364	-1.405	-1.5419	-0.77625	1.3507	0.2267	-0.17689	-0.59286
8.8552	1.8638	-0.84117	0.58705	1.4351	-0.29859	-0.9717	-0.45018	0.09164	0.83143	-2.1841	-3.453	-0.1752	1.4957	-0.27993	0.11618	-0.72485	0.15302	0.5	0.84113	2.2459	0.68488	-1.1288	0.42304	-1.1034	-1.9459	-2.4497	-1.1671	-0.86045	-1.2274	2.4176	-0.43172	-0.68049	-0.7675	-1.2952	-0.078911	-0.39531	1.4472	-0.56649	1.2403	-0.42509	-0.89936	0.67114	1.7602	-0.10424	0.25995	0.68981	2.1357	0.54104	-0.066601
8.5774	3.2465	-1.3895	-0.080934	0.19232	-1.5712	-0.11244	-1.8925	0.87982	0.5423	-1.3333	-3.9693	0.48681	0.81331	-0.38154	0.64652	1.1888	1.6074	-0.71139	1.3494	2.0739	-1.9188	-1.9024	-0.21952	0.00090211	0.5344	-1.8567	-0.81771	0.44468	1.031	0.7908	-2.7378	0.42355	-0.26189	-0.69492	-0.0045771	-1.1966	1.3836	-0.38653	1.1613	0.8752	-1.0152	1.824	-0.85526	-2.0711	-0.78135	-0.21468	-0.2573	2.4192	0.054026
-1.9053	2.0902	-0.16829	0.46976	3.9789	0.25221	-1.3752	-0.35391	1.5153	1.4524	0.41846	-0.21804	0.076136	-1.1893	-0.25388	0.23342	0.67083	-0.61535	1.5528	0.5537	0.7555	-1.8011	-0.80844	-0.61306	0.34178	0.059242	-0.23927	0.59193	-0.59824	-0.11855	-0.89941	-0.09186	-0.11995	0.026376	-0.1134	-0.33804	0.88534	0.36495	0.051007	-0.13947	-0.13373	-0.20219	-0.62227	-0.42519	-0.24825	-0.38774	-0.036237	0.12982	0.038754	-0.27645
7.9671	-1.2522	-1.821	2.5813	0.029255	-0.9867	1.7672	-3.554	-2.0392	-0.15061	3.0548	-1.8552	-3.1092	0.0075062	-4.4946	1.0702	0.93918	-1.1966	0.23017	0.95623	-0.16013	2.8207	0.49972	-0.52206	0.89519	0.34853	0.1037	-0.6301	-1.3328	-0.12526	0.69144	2.2228	-0.35937	-0.11701	-0.53951	-0.84331	0.063888	-0.65375	0.8212	1.2916	1.0771	0.0002359	0.081048	-1.064	-0.031858	0.34043	-0.9901	-0.39085	0.4099	-0.83999
9.3572	-1.6302	0.42717	0.9901	-1.0099	-1.0135	2.5621	-1.1604	-2.2045	1.5778	4.2058	0.19266	-0.97229	0.81862	-2.7927	1.8884	0.5878	-0.16332	-0.21084	0.42484	-0.81008	-0.58862	0.16086	0.3878	1.5528	1.8921	-0.18951	-0.15286	-2.1856	0.46062	-0.18457	-0.2291	0.83461	-1.4348	1.0184	-0.80273	1.8148	0.68967	0.45809	-0.90804	-0.42572	-2.0515	0.064092	0.2275	0.17925	0.71399	-0.30018	-1.5569	-1.0332	0.063421
6.5734	0.88305	-1.7418	2.6715	0.69342	0.34756	0.2159	-0.44011	-2.2552	0.33366	1.6994	-1.1005	1.1434	-0.40026	-1.4292	1.7582	1.7662	1.5152	1.5443	-0.416	-0.032183	0.44778	-1.2315	1.5346	0.28448	0.35509	0.60533	-1.2717	0.16236	-1.06	0.76514	-1.3561	0.98708	1.3249	-1.4409	0.14528	1.2055	-0.3269	-1.1851	-0.38649	-0.32633	-0.25777	-0.99288	-0.33335	0.63234	-0.14578	0.1096	0.82254	-0.69579	-0.29804
-4.0893	1.8524	-0.42503	-1.5119	1.9879	-0.10852	-0.85125	-0.28797	1.4772	0.11252	1.1304	-0.37895	0.041514	-0.39611	0.086706	-0.12418	0.33291	-0.15285	-0.17354	0.08692	0.16523	-0.26211	-0.25781	0.31185	0.015265	0.026312	0.36902	-0.07364	-0.12326	0.14898	-0.091537	0.31124	-0.69378	-0.4575	-0.13752	-0.061503	0.38374	-0.079366	-0.053735	-0.085442	0.36857	-0.41737	-0.13937	0.20357	0.43915	-0.12531	0.45522	-0.19129	0.0057584	-0.1656
2.7113	-1.1459	0.18393	0.24018	0.72858	-1.4092	-1.5082	2.455	-1.0403	-0.15059	3.2867	-1.232	1.3807	-1.9999	1.3293	-0.033165	-0.77218	0.63471	-1.0697	-0.53072	1.8829	0.72351	0.19907	0.98257	0.71222	0.37912	0.33096	0.56131	-0.029231	-0.96599	0.79172	-0.32631	-0.48013	-0.54741	0.34588	0.83656	-0.037159	0.0018844	0.61218	-0.6997	-0.55491	0.63373	-0.46633	-0.86955	0.41015	-0.92062	-0.12291	0.96889	-0.29016	0.31667
2.4705	-2.079	-0.0099699	2.2561	1.5501	-2.6294	-1.5282	0.65439	-0.49919	-0.13686	1.9823	0.89333	0.39435	-0.62722	-0.71524	0.093	-0.69951	-0.48191	-0.80716	-1.0249	2.3617	-1.2742	2.168	-2.3779	0.41321	1.649	-1.0565	-1.0007	-0.042732	0.23512	0.11487	-0.010794	-0.14966	-0.78113	0.22544	1.1836	-0.0054861	-0.91795	-0.72291	-0.34465	-0.48097	-0.65057	0.63261	-0.57525	-0.025414	-0.0035118	0.90419	-0.16077	-0.6265	-0.91142
2.9964	0.26548	0.052395	1.1556	0.23179	-2.7204	-0.8428	-1.0689	-1.2799	-1.1926	0.62697	2.0562	0.72665	1.2848	-0.93892	0.73575	0.70978	-1.1193	-0.25517	-0.69433	1.1636	-0.098781	1.9468	0.25221	0.88856	1.5357	0.10968	0.95411	0.47657	0.67438	1.1125	-0.25673	-1.1209	-1.6443	-1.5918	0.54983	-0.023259	1.4522	-0.40736	-0.21002	-0.37887	-0.22718	0.92764	1.119	0.28581	-0.65031	0.37353	-0.20851	-0.049595	0.52951
-5.2127	-0.93548	0.17615	-0.78284	2.0254	-1.2121	-0.53658	-0.046256	1.103	1.1918	-0.047551	0.43288	0.5104	-0.22903	-0.08829	-0.1868	0.48626	-0.10363	0.6235	-0.14342	-0.093531	-0.13322	0.39866	0.035106	-0.10663	0.36909	0.033996	0.042948	0.0058497	0.14669	-0.16556	-0.27064	0.08345	0.12299	0.26506	-0.1257	0.15449	0.82218	0.32557	-0.5784	0.30805	-0.044884	-0.09387	0.036944	-0.26352	-0.069604	-0.48437	-0.0492	0.33362	0.22763
5.4465	-1.659	-0.97896	2.5669	-0.57713	-1.6606	-1.2785	2.2618	0.23966	0.63184	-1.5379	-1.2262	0.49918	1.0793	0.24521	0.18592	-0.67526	-1.2458	-0.31948	-0.74217	0.56926	1.1319	1.1786	0.16103	1.6602	0.033748	-1.1152	1.508	0.11481	-0.2874	-0.58654	-0.90664	0.30939	1.2771	-0.14679	0.27891	-1.4176	-0.24788	-1.5858	1.1903	-0.85995	0.46593	-1.6371	-0.37305	-0.43972	0.62188	1.7201	0.96794	-1.247	0.75204
6.8023	0.46817	-0.63523	2.1251	-0.23546	0.32996	-3.6441	1.5119	-0.21389	0.016065	-1.1502	-0.20754	-3.4619	1.9175	-0.069713	-0.30869	1.4595	0.41789	-1.2381	-0.23691	-0.24044	1.299	-0.68188	0.31037	0.49149	1.0165	0.89347	1.5036	1.0054	1.6116	-1.3577	-0.099805	0.1927	-0.76515	-0.41448	0.064116	-0.52083	-1.2609	-0.40377	0.13799	0.29506	1.6051	0.98766	0.068818	0.38692	0.48439	1.4471	-1.0838	0.17274	-1.1418
6.6164	-0.13029	-0.34467	3.0633	0.46087	0.4832	-2.7105	1.1363	-0.27708	0.81345	-1.4667	-0.68826	-2.1081	1.0638	-0.69256	-1.4467	1.0742	-0.098748	-1.5153	-0.51772	0.76213	0.88136	0.086097	0.89341	1.7804	-0.91869	0.59851	1.5798	1.9663	-1.1174	-0.22166	0.27685	1.0857	-1.0592	-1.5789	-0.30247	0.57419	-2.022	2.0158	0.88623	-0.92835	0.68019	0.23939	1.7182	-1.6894	-1.0347	0.61902	-1.4247	-1.0892	0.20576
0.73297	-1.6576	0.94852	-1.2581	0.62601	-1.443	0.085983	-0.15099	0.15483	-0.053033	-1.3179	1.4838	-0.0056999	0.93057	0.47357	-0.50612	0.51136	2.0621	0.28613	0.22698	-0.59043	0.88164	-1.09	-0.93351	-1.3036	-0.30102	1.1509	0.2881	-1.1778	-0.074229	-0.29152	0.052724	-0.97148	0.33241	-0.5396	-0.63283	0.4812	-0.26969	0.36745	0.72489	-0.19584	0.15449	0.22589	-0.074775	0.42857	0.35621	1.4876	0.61212	0.42438	-0.41395
1.1164	-1.2036	0.42999	-1.4863	0.88	0.21793	0.48632	-1.7124	0.68455	-0.18039	-1.533	0.54409	-0.023459	0.21486	0.29954	0.87572	0.97207	0.608	-0.35088	0.81515	2.1945	-0.48935	-0.086646	0.78074	0.68976	-0.28853	-1.4171	0.30071	0.25283	0.57949	0.1984	-0.47801	-1.234	0.12757	1.6205	-0.94459	0.88444	-0.885	0.25605	-0.1183	0.8737	0.78219	-0.50912	0.31963	-0.07983	0.34377	0.1362	-0.4615	0.56168	-0.59496
2.7732	-0.28539	-0.56178	0.23199	1.4681	-1.0613	0.63949	-0.74408	0.83061	-0.0084902	0.10228	0.17917	-0.028332	1.1083	0.13453	1.1889	-0.090307	0.84832	-1.1771	0.23705	1.3263	-0.27964	-0.068891	-0.64386	-0.42687	-0.10529	-0.74948	0.086236	-0.81116	1.2695	0.13599	0.16124	-0.49742	-0.67843	-0.46468	-0.052713	1.502	-1.9003	0.53505	-0.092017	0.87476	-0.11918	-0.80307	0.83509	0.043111	0.40351	0.26568	-1.8307	-0.61866	0.60479
-1.345	-0.71256	-2.5763	-2.1167	-2.4306	1.5321	-0.31356	0.32938	0.16036	-1.0542	-0.33731	-1.2265	0.48138	0.22581	-1.9324	-0.21441	0.51389	0.66958	-1.1707	0.35127	1.144	-0.65799	-0.72625	-0.44712	-1.8383	0.38543	0.33389	-0.20847	0.75391	0.66457	0.47852	-0.60078	1.1748	-0.63658	0.54629	0.75881	-0.2596	-0.88681	-0.61256	0.13493	0.095821	0.4971	0.32413	-0.91051	0.37347	-1.1223	-0.12554	-0.24134	-0.73316	0.40845
0.18988	1.1868	-1.0274	-3.3615	-2.1197	3.259	-0.55139	-0.64438	-1.0289	-0.94357	-0.095732	-0.48035	1.0063	0.35243	0.54807	0.020648	0.87608	0.15734	-1.8183	0.68582	0.8706	-0.98972	0.056505	-0.27405	-0.59415	1.6466	1.0548	-0.38928	0.95259	-0.16629	0.99919	0.19745	0.68097	-0.54368	1.0614	0.91714	0.109	-0.41898	-1.4453	-0.61386	-0.1483	1.2255	-0.74047	-1.165	-0.2312	-0.45347	-0.37086	-1.3421	-0.93734	0.87934
6.8071	5.94	0.60205	-2.5661	-0.50923	6.3732	-0.14888	-0.53986	-0.057773	1.3823	1.0908	-1.0503	1.4607	2.9309	-0.26553	-1.6931	-0.92608	1.0558	-1.0306	1.4566	-0.43491	0.50459	-1.0814	-0.29715	0.40339	0.40019	0.96278	-1.083	-0.11975	-2.0288	1.6324	-1.9238	-0.0048282	0.35486	1.1204	-0.476	-0.86067	-0.17263	-1.1261	-2.1305	-1.0653	0.034166	-0.34191	-2.4341	1.4952	0.61329	0.61163	-1.3785	-0.95523	1.3773
-2.3924	4.4548	0.0747	-3.4925	1.7061	1.3035	0.84735	-0.21521	-0.0017531	-0.36039	1.4042	-0.60727	0.092776	-0.34995	0.27761	-1.4859	0.38549	0.072515	-0.16487	0.22619	-0.36447	-0.17289	-0.20487	0.12367	0.034078	-0.023732	0.72789	0.77634	-0.15082	-0.40633	-0.017923	0.31705	0.0096416	-0.35423	0.37033	-0.34322	-0.11689	-0.64083	0.47164	-0.38178	0.39804	-0.45265	0.10513	-0.022931	-0.24426	0.16853	0.3483	-0.52136	0.1677	0.11831
6.9664	-3.4687	-0.26034	1.3154	0.41591	-0.25105	-1.1179	1.4278	-1.5016	0.73591	0.27329	0.29406	-0.25291	-1.2658	0.1217	-3.4323	-1.9993	-1.1653	0.17094	-1.3566	1.7946	-0.71568	-1.6096	-2.0618	1.0615	-0.0054762	0.65775	1.3438	-1.2913	-0.22717	-0.71247	1.3882	1.2952	-1.0645	1.4094	-1.0571	1.7408	-0.68617	-2.0734	-0.14927	-1.0084	0.53261	1.623	0.30766	-0.32058	0.091355	0.37335	2.1224	0.77326	-0.12371
8.4699	-2.9855	-0.66976	3.0001	3.0226	-3.0691	-2.6378	4.9746	-3.1474	-2.2633	1.5107	-3.24	0.13864	-2.6671	-0.71656	-1.2171	-1.0764	-0.0037238	0.86323	-0.1533	1.0571	-0.36519	0.090588	-0.89001	0.12267	0.6136	-0.80503	0.72441	-1.4075	1.1957	0.46318	0.41866	1.6932	1.085	-0.20308	1.361	0.45694	-0.26129	-0.29734	-0.8955	1.211	-0.54972	1.5899	0.00076948	-0.1112	1.079	-0.26015	0.84814	0.4509	-0.40543
10.089	-3.4612	1.6077	4.8941	6.0613	0.067483	-3.4995	3.9055	-6.2934	-1.938	3.4973	-2.797	1.7254	-3.945	-0.32606	-0.74479	-2.9925	0.23557	1.7252	-0.10391	2.2661	-0.20543	-0.46846	-0.75024	0.21936	-0.3863	-1.8421	0.25975	-0.49448	2.185	-0.96558	0.46877	0.059589	-0.61155	0.10426	0.20448	-0.032472	-1.8914	-0.92289	-0.12874	0.54305	-0.77232	0.62315	0.35691	0.67869	0.62984	0.043633	-0.40424	0.38121	1.1033
-2.0763	0.76129	-0.0031827	-0.19083	4.1474	-0.027847	-0.92428	-0.18408	1.9515	-0.053982	1.0359	-1.0016	-0.10001	0.25793	0.19789	0.78788	0.91811	0.30102	-0.061825	-0.34312	-0.64994	-0.73118	-0.79305	0.12196	-0.34255	1.1471	-0.08582	0.55978	0.7351	-0.7068	-0.0019867	0.33829	0.25441	-0.45204	-0.7353	0.49805	-0.79321	0.83916	0.15676	-0.10132	-0.068851	-0.27641	-0.16825	-0.38257	0.75535	0.55151	0.051659	-0.0064944	-0.51872	0.5444
14.332	1.207	0.22624	-0.23831	-3.2937	-1.988	3.4559	3.3321	-0.52018	-0.58794	-1.7652	2.1867	-0.94816	-1.4614	-2.4354	-1.6189	2.1651	2.1209	-0.43579	-1.2489	-1.07	-1.597	-2.994	0.94049	0.046296	1.4017	-1.2399	-0.34363	-1.3778	-3.2323	-2.2842	0.62867	0.63179	-0.17359	-0.7783	1.876	2.3229	1.6752	-2.7365	0.026041	-0.49573	-0.41087	-1.6666	0.17516	-0.49021	1.5612	-0.29251	0.20735	-0.43042	1.1327
10.303	-1.4173	2.4679	0.73278	2.984	-2.4832	2.1481	-3.0383	0.39387	-0.60458	-0.21928	1.1772	0.60955	2.5907	-0.065463	2.152	-2.019	1.4405	-2.5479	-1.1544	3.0919	-0.54955	0.72739	1.4028	0.2973	0.38162	-1.219	-0.79231	0.26182	-0.52344	0.57681	0.14089	1.5742	-0.69368	-1.6006	0.61826	-0.096068	-1.3932	-1.0394	-0.30761	-0.14473	0.62791	-1.9183	0.77839	0.48245	0.46059	-0.78407	0.54729	2.4743	-1.1637
14.287	3.0844	0.71339	3.9534	4.9897	5.746	-1.1508	-3.5312	0.51028	0.71827	3.0421	-0.24846	-2.6623	1.3193	2.4035	-0.19122	-1.5375	-1.3269	0.787	-2.0756	0.60872	-0.57482	-3.3829	0.81804	-1.3353	-0.54808	-0.7118	0.42841	0.29067	0.57532	-1.4309	0.021827	-0.32834	1.7266	0.7462	0.32174	0.32659	1.677	-0.87676	0.37232	-0.84919	0.52511	-0.8604	0.20809	-0.030142	0.34379	-0.80915	-0.4739	-1.4653	-1.5185
-3.8064	0.85609	-1.6725	-1.211	2.9735	-2.2162	0.89838	0.26695	1.7272	0.29025	0.35706	-0.86863	-0.2496	-0.39044	-0.22983	-0.72888	0.6447	0.36299	-0.076361	0.066152	-0.16112	0.53023	-0.26803	-0.63705	0.45351	-0.0083856	0.31765	0.74105	-0.32029	-0.52091	-0.36009	0.67382	-0.56601	-0.48342	0.25428	-0.38913	-0.36653	-0.14744	0.92107	-0.60489	-0.15735	-0.20257	0.40416	-0.39185	0.27275	0.45541	0.015779	-0.13833	0.62551	0.7366
0.28843	2.2033	-1.8214	0.092493	0.71994	-1.3186	-1.4689	-0.39047	-0.72735	1.4496	0.18655	0.65589	-0.46009	-2.472	-0.092594	-0.20824	-1.823	-0.17828	-0.33885	-0.83041	0.15878	-0.28134	-0.26002	0.63742	-1.1435	0.88902	-0.32229	-1.0441	0.03029	0.78357	0.8416	0.55917	0.33439	0.91075	0.23593	1.1379	-0.5561	0.040679	-0.98998	0.53453	-0.068745	-1.0489	0.41522	0.21521	0.50299	0.48639	-0.53185	-1.1052	0.10221	-0.54575
0.88215	0.6582	-0.94753	-0.47138	-0.60078	-0.85187	-1.5826	0.70779	0.55029	0.60393	0.89632	-0.98373	-0.12759	-1.4949	0.18637	-0.026859	-0.29874	-0.15108	-1.4706	-0.25329	0.022039	-0.63899	0.68455	-0.11004	-0.18276	1.1953	0.49439	-0.48713	-0.085447	-0.10875	0.1127	0.49574	-0.01453	1.0834	0.57485	-0.11953	-0.53523	0.62096	-0.54314	0.18756	-1.4487	0.10121	-0.066611	-0.83529	-0.55865	0.14274	0.77967	-1.1107	0.5695	-0.88277
2.1223	0.57993	-1.0905	-0.29739	-1.2297	-1.3134	-0.70874	0.87792	0.56659	-0.08481	1.6487	-0.70097	-0.61656	-0.95618	0.76156	1.1076	-0.33973	-0.20183	0.10293	-0.94985	0.12321	0.30235	0.59335	-0.77408	0.87825	1.5105	-0.51809	0.16438	-0.5387	0.032412	0.262	-0.517	-0.48748	-0.11258	1.8012	-0.50669	0.41924	0.80384	-1.221	0.11066	-0.659	0.82786	-0.099794	-0.96774	-0.50639	-0.45453	0.23997	-1.4821	1.3222	0.57278
-5.8088	0.65677	-1.3202	-1.3493	1.3108	-1.2529	-0.86794	0.075574	2.2109	0.024247	0.21737	-0.31434	-0.033509	-0.74237	-0.019127	0.8386	0.30662	-0.15051	0.3356	-0.76071	0.27232	-0.64013	-0.020519	0.14986	-0.052541	-0.24317	0.14108	-0.2547	0.069239	-0.38809	-0.24709	-0.53881	0.24085	-0.25096	-0.030554	-0.018571	-0.031341	-0.058028	-0.11563	0.17773	-0.11636	-0.073186	0.59141	-0.15719	-0.080446	-0.21746	0.35311	-0.33651	-0.0097285	-0.023642
0.016741	-0.52557	-1.3491	-0.39264	0.22664	0.050842	-0.80831	-0.22991	-0.51048	-1.4539	-0.52722	1.3383	-1.0303	1.3088	-0.17704	-1.0045	0.82431	0.12109	0.28892	-0.042527	-1.1689	-1.7185	-0.33043	0.12511	-0.60428	0.33497	0.57481	0.22985	-0.15696	0.68649	-0.79851	0.17368	0.21625	-0.14225	-0.2101	-0.52222	0.00046944	1.2071	0.56121	0.53259	-0.69618	-0.10808	1.1906	-0.030115	-0.041004	-0.42157	-0.59641	-0.37942	-0.55534	0.0026234
0.87568	-2.9978	1.2698	-1.2387	1.3679	0.042384	0.0050947	-1.2548	-1.1693	-0.76487	-2.1369	1.6687	0.25963	-0.78779	0.21842	-0.19303	0.65336	-0.045619	0.93636	0.6506	-0.56289	-1.1442	0.070701	0.15412	-0.044782	-1.0691	0.32306	0.44923	-1.2988	0.75864	-1.3695	0.413	0.55652	0.15861	-0.57217	-0.74226	-0.063571	-0.29356	0.019627	-0.023409	-0.3722	0.40839	0.10377	-0.98636	0.38395	0.37287	0.29523	-0.0067328	0.14206	0.35033
-0.92946	-0.28753	-1.5245	-0.63705	1.455	1.2064	-1.146	1.1418	-0.82057	-0.27665	-0.96771	-0.31866	0.05618	0.17192	-0.22746	-0.44757	0.30517	-1.4251	0.98285	0.14408	-0.66093	-0.59721	-0.74888	-0.29831	-0.51126	-0.17762	-0.4994	-0.38003	0.48196	0.33341	-0.056209	-1.015	-0.70003	0.1123	-0.66167	-0.23815	0.25924	0.25866	0.1778	0.4757	-0.58146	-0.0081136	0.45812	-1.0043	-0.43088	0.092668	-0.22738	0.041042	-0.53166	-0.26338
-6.1097	-0.96205	-0.3844	-1.2132	1.9892	0.28181	-0.28596	-0.10589	0.73445	-0.39904	0.04857	0.6679	0.44097	-0.78147	-0.39406	0.63774	0.34613	-0.7495	0.33838	-0.56816	-0.0030388	-0.62155	-0.40463	-0.53283	-0.16693	0.16008	-0.21676	-0.17137	0.33879	-0.41459	0.21957	-0.029224	0.20464	-0.030325	-0.33888	0.12156	-0.19962	0.59616	0.036767	-0.16681	0.30443	0.26018	-0.038202	-0.16448	0.28149	-0.64267	-0.082967	-0.18055	-0.128	-0.20601
-0.60196	-0.69706	-1.3282	-0.15229	1.2179	0.30304	-0.67587	0.86393	-0.46049	-0.18393	-1.0494	-0.11309	1.3416	0.62588	-0.32522	0.9446	-0.31329	-0.14877	0.054351	0.44546	-0.82705	0.0034902	0.30814	0.30298	-1.342	0.98973	0.47648	0.17811	0.44465	0.11057	-0.029279	-0.23926	0.19257	0.027047	-0.20374	-0.70613	0.022737	-0.50695	-0.10184	0.12196	-0.43126	0.30186	-0.41865	0.15201	-0.93686	-0.27271	-0.019203	0.25622	0.56734	-0.59357
-1.1805	-1.8304	-1.9527	-0.55277	0.58714	-0.082157	-1.4724	1.6194	-0.42346	-0.31677	-2.2744	-0.59826	0.50511	1.1497	-0.29362	-0.0021538	-0.03699	-0.65947	-0.24089	1.4482	-1.1857	0.92268	-0.48709	-0.67777	-0.87834	0.38997	-0.60069	-0.71907	0.65585	-0.3158	-0.59126	-0.1856	-1.1046	0.28242	-0.89917	-0.20937	0.47016	-0.21001	0.78096	0.17986	-0.08548	1.0242	0.31782	-1.2346	-0.69136	0.065341	-0.42027	-0.018542	0.011764	-0.47606
-1.1695	-0.65089	-1.8216	-0.9714	-0.13818	0.084356	-1.4142	0.7963	0.006586	-0.45545	-1.4717	-0.28104	-0.049277	1.6084	-0.32271	-0.20267	-0.23637	-1.7309	-0.1385	1.4986	-0.84538	0.40696	0.38116	-0.41083	-0.42442	1.224	-0.83969	-1.1161	-0.28276	0.56116	0.80789	0.10307	-0.22421	0.53067	0.16534	0.24742	0.078285	0.67089	0.78438	0.48657	-0.083687	0.4288	0.62295	0.69092	-0.2567	-0.7721	0.22568	-0.62436	0.24752	0.37123
-6.7528	-0.15841	-1.1669	-1.223	1.7106	-0.015275	-0.24111	0.0069013	0.48121	0.80266	0.039177	0.45738	0.61892	0.48801	-0.25301	-0.13223	-0.23005	0.71037	0.23787	0.31099	-0.060069	0.63679	0.11801	0.56258	0.092499	0.88181	-0.39459	0.27329	0.17306	-0.093036	-0.76938	0.813	-0.38879	0.44856	-0.38659	-0.1354	0.31245	0.0016321	-0.30737	-0.030391	-0.37804	0.15775	0.0033221	0.25668	-0.059204	-0.12117	-0.43916	0.34363	-0.17439	-0.35483
0.74436	-3.763	-0.84638	-1.5018	-2.8292	0.94721	-0.62804	0.45314	-0.089594	0.84762	-0.042839	0.76484	-0.091196	-0.7842	-1.6019	0.47204	0.74191	0.93249	0.61963	0.99606	1.1806	-1.0278	-0.76896	-0.66732	-0.73125	-0.44767	0.51641	0.087306	0.2551	-0.0048568	-0.24579	-0.52444	0.60825	0.30635	0.53093	0.43103	0.20174	-0.38293	-0.15927	-1.392	-0.51726	-0.35718	1.0777	-0.068339	0.27503	-0.3519	-0.32546	-0.3869	-0.28572	0.2852
-0.018289	-3.114	-1.616	-0.93858	-2.7325	0.60182	-0.018592	-1.101	1.1639	0.52154	-0.52853	-0.78162	0.13123	0.067041	-1.7413	1.1911	-0.90324	0.14352	0.50905	1.3658	-0.078777	0.36521	0.41795	0.28274	0.22662	-0.46991	0.42106	-0.59482	-0.48318	-0.96939	-0.91995	-0.42265	0.62341	-0.20625	0.003254	1.0403	0.30077	-0.99926	-0.15572	-0.783	-0.2961	0.4513	0.91096	-0.12836	0.77934	0.0053658	-0.45109	0.52038	0.56402	-0.20188
-1.272	-2.0393	-1.456	-0.066522	-0.82886	1.8674	-1.5028	-0.69664	1.884	0.027573	-0.38095	-0.89916	0.6126	1.236	-0.62998	1.158	-1.6076	-0.74586	-0.0025992	1.0475	0.0090547	0.3574	-0.18527	0.0018243	-0.64238	-0.15782	1.0926	-0.41684	-1.1169	0.0049303	0.013447	-0.12108	0.02769	0.54692	0.34807	0.056609	-0.4122	-1.0498	0.27232	-0.92833	0.64512	0.25205	0.23756	0.79027	1.0912	0.89683	-1.3471	0.58523	-0.548	-0.062676
-6.8333	-0.69217	-0.29253	-1.1189	1.5247	-0.084423	-0.99349	-0.45445	0.69741	0.010154	0.2204	0.22115	0.24296	-0.34338	0.12071	0.24986	0.045413	-0.11409	0.51743	-0.4905	0.31746	-0.44548	0.14388	-0.34377	-0.0011627	0.17169	-0.33979	-0.41509	0.013795	-0.12709	-0.0037915	0.021212	-0.078554	-0.10109	-0.27035	-0.089336	0.033908	0.027076	0.09065	-0.27749	0.12584	0.13268	-0.096572	-0.15606	0.38434	-0.17625	-0.14709	0.022982	-0.10649	-0.30253
-1.8207	-0.018519	-0.77988	-0.58371	0.63858	-0.029946	-0.080917	-0.79769	-0.71338	0.43285	-0.046	0.64182	0.47351	0.39345	0.52512	0.64724	0.24506	0.69486	-0.62141	0.25952	-1.0403	0.010216	-0.13371	-0.2569	-0.28756	0.03965	0.14548	0.30099	-1.4694	1.1213	-0.040052	0.35869	-0.081712	-0.40045	0.85446	-1.1199	-0.51645	-0.33499	-0.84823	-0.3194	0.11273	0.14588	0.23433	1.0496	0.63194	-0.51915	-0.41052	-0.87641	0.0058957	0.62325
-1.8347	0.90446	-1.5594	-0.06897	1.7429	0.30723	-0.95018	-1.3771	-1.7622	0.75485	0.026815	0.79679	0.76963	-0.34948	-0.17335	1.2151	1.5803	0.69131	0.17876	2.1728	-0.016424	1.205	0.30745	0.46577	-0.35727	-0.22832	0.42453	-0.36079	-0.8453	1.464	-0.60282	1.1043	0.084075	-0.20003	0.15479	-0.0027279	0.4235	-0.034632	-0.89059	0.057635	-0.34066	-0.53522	-0.77508	0.014102	-0.22108	-0.023772	0.48563	-0.20389	0.26638	-0.19387
-0.81599	1.0484	-2.0563	0.26471	0.98514	0.48741	-0.95613	-0.84341	-1.0249	-0.084769	-0.46355	-0.23446	0.074506	-0.020303	-0.82442	1.1952	1.1893	0.32989	-0.053103	1.5569	-0.45032	0.56042	-0.40825	0.59908	0.10622	-0.13786	0.47294	-0.63522	-0.4108	-0.021218	0.48249	0.63061	1.0375	-0.33935	-0.060198	1.0557	-0.24875	0.24138	-0.92322	-0.24127	-0.75156	0.73129	0.021681	0.42684	0.29742	-0.13136	-0.81369	-0.40994	-0.26796	0.96768
-6.9882	0.37539	-1.0917	-0.71244	1.519	-0.44441	-0.36761	-0.14998	1.0509	0.34518	0.17161	0.56233	0.57569	0.1301	0.032153	0.0030027	0.19824	-0.68071	-0.0073981	-0.49229	0.44552	0.10237	-0.35016	-0.49687	0.26266	0.2219	0.034614	0.11566	0.171	-0.014938	-0.33428	0.28517	-0.092706	-0.26052	0.13899	-0.1053	0.14467	0.060495	-0.18233	0.14399	0.19377	-0.14827	-0.01892	0.10629	-0.093817	-0.2727	0.19869	0.059405	0.081678	0.16282
5.9546	4.2732	2.198	-6.3547	-4.1865	-3.3897	1.5556	1.9775	0.79761	-3.442	0.68213	-0.3063	-1.2578	-0.0038898	2.433	2.243	-0.94196	-1.2502	0.27519	0.11319	2.728	2.6093	-0.32004	0.86399	0.77379	-1.5872	0.29829	-3.3437	0.66809	-0.15034	0.035236	-0.33301	0.35403	1.2512	-0.10991	-0.10505	0.18166	-1.277	-0.84572	1.2785	-1.0906	0.81877	0.036499	-0.0014	-0.17626	-0.01384	-0.53833	-0.59974	-0.14462	-1.0184
-1.5679	-2.2018	-2.2893	0.35637	-0.28734	-0.059488	0.53673	-1.8066	0.42125	-0.39821	0.21497	-0.92884	-0.16825	0.17432	1.0562	-0.85278	0.23595	-1.0316	-0.59074	0.52228	1.064	-0.15705	-0.74741	0.079339	1.2971	-0.59917	-0.43034	-0.15608	-0.42193	0.41241	0.1257	-0.42194	0.013863	0.62603	-0.090944	-1.2213	-1.4493	0.67823	0.23888	0.36689	0.61738	-0.48946	0.33632	-0.28081	-0.47745	-0.31183	-0.21724	0.18043	-0.60164	-0.36929
-0.54777	-3.641	-0.70081	-0.27414	0.1249	0.70831	0.70945	0.66495	-0.26452	0.98298	-2.4607	0.36803	0.70547	0.24466	1.6337	0.13415	-0.74435	-0.63544	0.092408	-0.1412	-0.69741	-0.92513	0.17343	-0.13567	1.2345	-0.61395	0.46871	0.28145	-0.13083	0.28042	-0.037152	-0.39725	1.0725	0.26727	-1.0855	-1.7533	-0.76871	-0.98421	0.67861	1.3231	-0.36866	-0.68902	-0.15971	-0.4574	-0.52721	-0.23877	-0.1846	-0.47479	-0.26591	0.15545
-6.4802	0.073626	-1.2078	-1.3797	1.6344	0.034779	-0.18988	0.11453	0.90414	0.16791	0.27131	-0.023037	-0.35206	-0.21372	0.38189	-0.029336	-0.26969	0.032064	0.11349	-0.56147	-0.090717	0.99719	0.57421	0.58128	0.22094	0.60417	-0.0034344	-0.20252	-0.01892	-0.38889	0.31261	-0.43727	0.10408	-0.29317	-0.19366	-0.23712	-0.46502	-0.43599	0.0027579	0.20455	-0.2238	-0.66638	0.40294	0.38737	-0.058153	0.36374	0.076333	-0.35128	-0.62917	0.21633
-10.564	1.0132	2.2337	2.3526	-1.363	0.54925	0.39723	0.29455	-0.16913	-0.62991	0.054655	-0.5023	-0.44393	-0.42331	0.25047	0.58966	0.40513	0.026864	-0.17428	0.73503	0.05214	-0.2578	0.46455	-0.087322	-0.10981	-0.63261	0.39053	-0.12867	0.17579	0.1067	0.25491	-0.51186	0.65354	-0.14289	0.23822	0.023583	0.21565	0.18824	-0.21077	0.26985	0.26626	-0.073488	0.28592	-0.31597	-0.098357	0.081818	0.13133	0.011063	0.040504	0.19718
-10.341	0.83266	2.5453	2.1366	-1.2789	0.35146	0.51231	0.072864	-0.67333	-0.43221	-0.30914	-0.45543	-0.75949	-0.62032	0.36379	0.39092	0.036039	-0.075684	-0.20946	0.39528	0.062231	-0.61049	0.029047	-0.14647	-0.3722	-0.02658	0.29003	-0.13776	0.2238	0.050642	0.48914	-0.18036	0.23351	-0.065765	0.19002	-0.13104	0.0018538	0.093311	0.054486	0.09705	0.20319	0.0058925	0.071278	-0.29869	0.091836	-0.015157	0.065835	0.11318	0.28438	0.097528
-10.458	1.1461	3.1588	3.021	-1.3863	0.49261	1.0287	0.15771	0.60538	-0.10282	-0.46381	0.33953	0.2279	-0.4197	-0.022315	-1.1612	-0.72555	0.4745	-0.26241	0.31331	0.52023	0.004749	1.4125	-0.84038	-0.15637	-0.15533	1.6369	-1.4052	1.4642	1.4005	0.69031	0.1565	0.25721	-0.58438	0.5937	0.4308	1.0884	1.6331	-0.73572	0.87302	0.35612	0.81324	-0.31078	-0.27391	-0.5732	1.2873	-0.071476	0.23934	0.714	0.45919
-10.862	1.2332	1.7922	1.7693	-0.60543	0.89913	0.41185	0.16871	0.36409	0.30779	0.45972	0.47662	-0.43272	-0.4879	0.11973	-1.0088	0.10853	1.5147	0.41277	1.0422	0.19743	0.30534	1.8772	0.41792	0.15434	-0.36647	0.87905	-1.5414	0.16327	0.77289	0.80377	-0.16183	0.12119	-0.15494	0.3845	-0.25115	0.56572	1.0808	-0.34763	0.35202	-0.041771	0.73317	-0.16483	-0.092774	-0.5461	0.94159	-0.54102	-0.073777	0.2756	0.21547
-10.473	1.1104	2.0117	2.1196	-1.1777	-0.044248	0.54179	-0.053127	-1.4113	-0.031524	-0.26057	-0.43127	-0.64955	0.33598	0.48327	0.51538	0.01706	-0.1802	-0.39891	0.2415	-0.097616	-0.18448	-0.19397	-0.28896	-0.082091	-0.36175	0.31637	0.42731	0.1442	-0.26636	-0.078044	-0.1915	0.32247	-0.11445	0.038465	0.15994	0.1114	-0.17964	0.011442	-0.025974	0.3063	-0.24436	0.099434	-0.1073	-0.0033999	-0.0911	0.15275	0.09582	0.051811	-0.052682
-10.373	0.98956	1.9471	2.2414	-1.1327	-0.053494	0.52497	-0.096854	-1.4929	-0.094135	-0.31746	-0.54541	-0.44363	0.42734	0.59254	0.55	0.13313	-0.21123	-0.46515	0.14232	-0.091812	-0.1055	0.038084	-0.53099	-0.18763	-0.19276	0.44124	0.43131	0.36083	0.0053384	-0.34412	0.03337	0.32362	-0.045057	0.045596	0.22905	0.431	-0.007012	-0.21643	0.22079	0.31599	-0.23858	0.096071	0.1066	-0.1137	-0.022859	0.21972	0.24632	-0.058288	0.17473
-10.521	0.95282	2.2209	2.0388	-1.1464	0.092655	0.63388	-0.032971	-0.90602	0.16796	-0.18977	-0.43548	-0.74855	0.020052	0.41671	0.096775	-0.56127	0.24277	-0.4136	0.12669	-0.2074	-0.40455	0.23807	-0.13739	-0.20732	-0.28991	0.054045	0.50663	0.18627	-0.1937	0.15158	-0.083803	0.06815	0.0012002	-0.041778	0.17075	0.25111	-0.21766	0.0017126	0.19704	0.34665	-0.15407	0.13607	-0.02928	-0.065089	-0.11186	0.08674	0.067198	0.06386	0.0040529
-10.808	0.96604	1.3071	1.215	-0.46299	0.068932	0.10347	-0.2825	-0.67711	0.033006	0.097322	-0.17895	-0.33566	-0.011512	0.14938	0.18805	0.033853	-0.0044426	-0.070084	0.03643	-0.025636	-0.46319	0.091681	-0.29347	-0.11639	-0.39148	0.1848	-0.0091009	0.024415	-0.19378	0.18343	-0.15185	-0.016328	-0.057217	0.10573	0.13124	0.30129	0.23688	0.076418	-0.067781	0.19963	0.13087	0.072839	-0.017063	0.075282	0.009109	-0.13072	0.064954	0.11335	0.0061864
-10.72	1.3716	2.4467	2.1972	-1.2827	0.15679	0.80531	0.12817	-0.74879	-0.14892	-0.01844	-0.16908	-0.92101	-0.28641	0.26769	-0.1267	-0.21172	0.19161	-0.038719	-0.14612	-0.071786	-0.17222	-0.26362	0.087399	-0.014225	-0.16027	0.077531	0.065914	-0.093413	-0.38147	0.44772	-0.19756	-0.064291	-0.13562	-0.06318	-0.063912	-0.34206	-0.11921	0.18165	-0.073775	-0.063072	-0.024914	-0.083829	-0.21233	0.076453	-0.057048	0.09064	-0.08862	0.07822	-0.010284
-10.613	1.1795	2.3162	1.9849	-1.2801	0.032072	0.72323	-0.24504	-0.95714	0.12301	-0.42701	-0.39558	-0.86581	-0.10666	0.37683	0.013031	-0.79955	-0.0013647	-0.21543	0.15021	-0.20907	-0.60171	-0.090775	-0.12792	-0.38155	0.095313	0.34224	0.22763	0.34184	-0.23491	0.44573	-0.13129	0.073949	-0.0072423	0.053611	-0.037567	-0.0601	-0.10757	0.08678	0.018655	0.3347	0.017188	0.043662	-0.21558	0.1032	-0.035112	0.20392	-0.019205	0.17518	0.11607
-10.735	1.0495	1.9954	2.2163	-1.2676	-0.28142	0.42072	-0.11678	-0.69188	-0.15596	-0.60476	-0.32865	0.4347	1.6605	-0.013398	0.03854	-1.2688	-0.86614	-0.1851	-0.022353	-0.11201	-0.31917	-1.1295	-1.1899	-0.0015587	-1.0752	0.57737	0.49665	0.66578	-0.57164	-0.023793	-0.22474	0.26508	-0.28366	0.098686	0.67919	0.50341	0.057471	-0.18219	-0.021074	0.64612	-0.065858	0.010346	-0.26636	-0.093868	0.33882	0.091921	0.098755	0.063663	0.22738
-10.789	0.89187	1.4292	1.9838	-0.75013	-0.83642	0.42301	-0.18367	-0.43173	-0.23679	-0.73598	0.29829	1.6641	1.7262	-0.21726	-0.20843	-0.23923	-1.5287	-0.63062	-1.3184	0.56024	0.83177	-0.72352	-2.1499	0.64742	-1.0491	1.2252	0.24064	1.4654	0.53665	-1.1424	0.20528	0.64545	-0.7646	0.398	1.1296	1.1536	1.0228	-0.66712	0.40415	0.50352	-0.035338	-0.084135	0.30103	-0.30009	0.79774	0.30513	0.35483	-0.14988	0.24722
-10.737	1.1542	2.5187	2.0303	-1.2456	0.083608	0.66733	0.21037	-0.66508	0.1729	0.34598	-0.073116	-0.67755	0.081042	0.052358	0.12469	-0.29749	0.27519	-0.18162	-0.41491	-0.29471	0.00017791	-0.45006	0.21628	0.088424	-0.43929	-0.79862	0.79912	-0.56222	-0.62717	0.0265	0.071755	-0.24102	0.28785	-0.39684	0.28398	-0.35405	-0.57886	0.26867	-0.19289	-0.1504	-0.40388	0.21896	-0.0096345	0.11541	-0.54907	0.022024	-0.070378	-0.087011	-0.2591
-10.482	0.9863	2.734	2.138	-1.2597	-0.13686	0.55712	-0.12567	-0.84629	-0.2496	0.01513	-0.39424	-0.7524	-0.57004	0.11835	0.40048	0.012055	-0.45088	-0.55451	-0.94253	-0.026341	-0.4974	-0.49056	-0.64768	-0.020331	-0.50946	-0.26533	0.62388	-0.025216	-0.45979	0.14611	-0.13317	-0.041547	-0.21065	-0.074697	0.4512	-0.19455	-0.18536	0.073075	-0.071162	0.047224	-0.17049	0.28949	-0.1234	0.28325	-0.44031	0.27994	0.025039	0.0025868	-0.15093
-10.54	1.1527	2.7133	2.2533	-1.3125	-0.0045718	0.57081	-0.059837	-0.69182	-0.21879	-0.074172	-0.31707	-0.83507	-0.53892	0.14387	0.11208	-0.20054	-0.14469	-0.37336	-0.61619	-0.055083	-0.2922	-0.14829	-0.31386	-0.083601	-0.27174	0.056457	0.30405	0.24939	-0.21447	0.274	-0.13081	0.092306	-0.15888	-0.026668	0.26944	-0.13622	-0.017868	0.040858	0.038736	0.015977	-0.067181	0.07321	-0.11202	0.065875	-0.1327	0.19644	-0.01113	0.072443	-0.042076
-10.718	1.1929	1.8205	1.363	-0.86095	0.0096099	0.27736	0.11961	-0.62147	0.044614	-0.18225	0.12575	-0.47804	-0.28707	0.24701	-0.1317	0.1093	0.019532	0.085101	-0.38869	0.037524	0.30892	-0.27807	0.0036478	0.454	-0.10659	0.26576	-0.25325	-0.022839	-0.22693	0.15223	-0.25336	0.25827	-0.30701	0.10897	-0.36653	-0.50406	-0.058456	0.088334	-0.13733	-0.16344	-0.068895	-0.080058	-0.036023	-0.0089416	0.092832	0.14634	-0.17575	-0.27222	0.01861
-0.25538	-3.3276	0.14957	-0.68673	-1.1013	0.36467	0.48857	0.68356	0.12968	0.57032	-0.11746	1.1658	0.049464	1.9761	-1.2431	0.43797	0.06539	0.959	0.36852	0.39106	1.6301	1.1799	0.47967	2.2127	1.1242	0.06541	0.27078	0.43343	0.62611	0.73836	0.10829	0.66086	-0.31304	-0.35618	-0.60067	0.13987	0.004226	-0.18058	-0.65362	0.17528	-0.24046	-0.45941	-0.26952	0.21295	-0.62326	-0.27635	-0.32833	-0.85441	0.69643	-0.069042
-1.3643	-1.6977	-2.3498	0.25347	-1.3696	-0.047951	0.5692	0.87383	0.44965	1.005	0.48319	-0.26703	-0.071389	1.5295	-1.0907	0.4799	-0.14292	0.77182	-0.50902	0.15994	0.62055	1.4593	-0.055505	1.3484	1.0616	0.36813	0.32343	0.36569	0.3184	0.70473	-0.13752	-0.16804	1.0772	0.21242	-0.1079	-0.50199	0.91973	-0.90544	0.13304	-0.47432	-0.20936	0.049856	-0.19158	0.034888	-1.0693	-0.10889	0.0014462	-0.34038	-0.28242	-1.0069
-2.8512	-0.69034	-2.341	-0.32085	-1.7218	-0.36943	0.47534	-0.35708	-0.77208	-0.33966	-0.31603	-0.75172	-0.10428	-0.76794	-0.48649	-1.3195	0.56884	0.32511	-1.213	-1.0894	0.75005	0.83059	0.37809	0.20321	0.47842	0.4753	0.53903	-0.040836	-0.28171	-0.023649	-0.89068	0.22539	0.92054	-0.39123	-0.85152	0.00035117	0.044906	-0.23073	-0.46363	0.25758	-0.53802	0.32534	-0.21034	0.22525	0.63567	0.075459	0.7756	1.1335	0.47821	-0.28654
-7.8986	0.28898	-1.2536	-0.98821	0.84841	-0.25459	-0.22733	-0.1566	0.39955	0.077616	0.20233	0.51633	-0.3465	-0.9085	0.26334	-0.47903	-0.042384	0.12075	0.58136	-0.5973	-0.016924	0.53458	-0.053822	0.33451	0.56542	0.14997	0.036382	-0.41356	-0.072469	-0.41576	0.098813	-0.060997	-0.068564	-0.28431	0.071324	-0.36716	-0.32716	-0.21016	-0.08404	0.018448	-0.074361	0.19489	0.047978	-0.16565	0.30903	-0.016125	0.066702	-0.28403	-0.077969	-0.0014761
3.314	2.029	-0.94268	0.29492	1.3685	1.339	1.3051	0.028512	-1.5488	-0.075292	-0.21611	0.8549	1.1928	-0.39914	0.88348	-1.351	0.23882	-0.99467	0.96142	-1.2622	-1.1112	0.20543	-0.57398	1.4923	0.10405	0.043906	-0.79779	0.48481	0.011883	-0.1362	0.10285	-1.2321	-1.8575	-0.47989	0.49432	-0.40969	1.9306	-0.30969	0.72895	0.41113	0.27841	1.6438	0.58079	-0.59999	0.57955	-0.70068	1.4517	0.032423	0.49067	-0.059704
6.7177	-2.8298	0.040749	0.80802	2.4774	0.020966	2.9449	3.4998	-1.0549	1.1615	-0.38402	0.13055	0.58856	1.2383	-0.92837	0.27783	-2.5226	2.2732	0.50764	1.7276	-1.8571	3.0228	1.2714	0.57279	-1.1181	-1.0103	1.3711	-0.827	1.4032	-0.38745	0.47619	0.14468	0.57058	-0.79919	0.41482	-0.88746	-1.1775	-0.49444	-0.75249	-1.0884	-1.1603	-1.1596	1.5412	-0.51875	-0.5129	-0.79621	-0.21204	-0.88773	0.20743	-0.30556
8.9565	-2.0074	0.87944	1.3427	2.3889	2.6946	1.6111	1.7146	-0.029054	1.3328	-1.6486	-0.48869	0.47223	2.6054	-0.17127	0.36146	-2.2282	2.0629	0.12795	2.8038	-1.4796	3.839	0.57741	-0.03456	-0.1803	-0.3926	0.24538	0.31098	0.31948	-1.3422	-1.1675	0.96426	-0.53653	-1.3498	-0.4983	-1.766	-1.3978	0.95276	0.7869	0.677	-0.26265	0.36393	1.2731	0.071023	1.2297	0.052162	-0.47872	-0.39441	0.084511	-1.1092
-3.6281	-0.1548	-0.77128	-2.1206	0.70533	-0.68523	0.35892	0.76396	0.037968	0.62201	0.016425	0.41745	-0.52618	0.28543	-0.90562	-0.031682	-0.13474	0.26548	0.70236	-0.67388	0.53112	0.20558	0.12941	0.59026	-0.36979	-0.050823	0.11977	0.51646	-0.12864	0.10243	-0.42006	0.73807	-0.36778	0.12179	0.021072	-0.32535	0.26277	0.25315	-0.52319	0.32942	0.31508	0.25343	0.4486	-0.22428	0.0029193	0.16676	-0.19703	0.36363	0.26552	-0.30802
-10.756	1.2399	2.4322	2.6347	-1.3472	0.0069814	0.66836	0.33857	-0.11879	-0.041086	0.18284	0.23514	0.41026	0.70598	-0.1561	-0.49278	-0.33725	0.021732	-0.26574	-0.46233	0.18504	0.54188	-0.088192	-0.63631	0.40959	-0.80957	0.21863	0.17716	0.29091	0.24084	-0.28556	0.12928	0.15496	-0.17004	0.083961	0.73983	0.49595	0.43224	-0.28623	0.22085	0.056199	0.016878	-0.068631	0.2359	-0.34637	0.40587	-0.099565	0.14998	-0.01338	0.057596
-10.433	1.0667	2.6496	2.6269	-1.416	-0.063362	0.50515	0.19562	0.16989	-0.44182	-0.33802	-0.09322	0.5495	0.075929	-0.1878	0.036431	-0.43957	-0.82787	-0.54588	-0.80765	0.31605	-0.066502	-0.07768	-1.189	-0.03334	-0.54111	0.52572	0.28315	0.87782	0.38821	-0.13757	0.045445	0.31223	-0.41608	0.19515	0.84133	0.54368	0.5829	-0.39068	0.42252	0.29132	0.071573	0.035552	-0.13704	-0.02318	0.15615	0.2156	0.11829	0.16995	0.14686
-10.448	1.0688	2.5797	2.0714	-1.2542	0.70164	0.28359	0.19002	0.12733	0.020549	-0.019647	-0.31845	-0.82004	-0.61277	0.03749	-0.055133	-0.857	0.47684	0.15115	0.6026	-0.16096	-0.90707	0.54246	0.38862	-0.60584	0.10469	0.067777	-0.11685	0.089199	-0.079035	0.91814	-0.14107	-0.11673	0.065991	0.059476	-0.13567	0.020366	0.11081	0.070133	0.18237	0.10611	0.30896	0.099534	-0.39331	0.051265	-0.090229	-0.1346	-0.23473	0.36488	0.068642
-10.796	1.2179	1.9938	1.6492	-1.0241	0.7074	0.029043	0.81614	1.2407	-1.0781	0.25149	0.010697	-0.2779	-1.8366	-0.3767	0.47372	0.84418	-0.091284	0.47251	0.21605	0.12466	-0.44925	-0.17373	0.59336	-0.098008	0.31353	-0.47636	-0.96464	-0.73689	-0.13323	0.81151	-0.44343	-0.16375	-0.14765	0.051105	-0.64754	-1.081	-0.10557	0.49788	-0.41763	-0.5944	0.15561	-0.10219	-0.51937	0.48856	-0.34143	-0.096001	-0.33976	0.093829	-0.17004
8.5991	0.83957	-1.4355	5.4896	-1.0512	-1.6227	1.9826	0.60891	0.095171	3.105	-2.1524	0.6416	3.8777	2.7711	-2.4297	-0.27501	0.80296	-2.5646	-1.1655	-2.9264	0.67492	-1.1493	1.3628	-1.6521	1.8649	-1.4762	1.9651	-1.0919	-0.09278	-1.4653	-0.15397	0.63959	-0.62721	1.4312	0.76442	-0.1	-1.1617	2.017	1.2155	1.745	0.87535	0.41913	0.50017	-0.78143	-0.39852	0.0091199	-1.2588	-0.74165	-0.59636	-0.11307
2.9859	-0.97501	-0.28038	-0.97992	-1.3597	0.32531	-0.95735	1.7228	-0.71008	0.5245	0.11119	-0.71725	-0.19137	1.1548	0.64149	1.1502	-0.26389	-1.0817	0.82244	0.11744	-0.59869	1.7596	0.36063	-0.25292	0.78735	1.9536	1.9045	1.295	-0.64159	0.24941	1.8891	-1.1703	-0.18914	-0.045164	-0.6911	1.2082	-0.90773	-0.092211	0.32112	1.0007	0.03196	-1.012	0.0097406	-0.47958	-0.34788	-0.11514	0.43001	-0.48326	-0.44947	0.38477
14.466	2.7427	8.9381	-8.0987	-0.46442	1.7764	1.4943	2.8019	0.30501	3.2332	0.25894	0.70279	-1.1225	2.2313	-0.75631	1.4749	-2.3562	-1.3591	1.49	2.4065	0.66814	-2.5368	0.033531	-1.9553	4.3928	-0.45752	2.645	1.2801	-1.0243	-0.35458	0.79956	-2.8763	-0.13622	-0.016182	-1.9841	0.10598	1.3431	-1.6508	-2.2244	-0.91624	0.66313	1.4071	-0.55414	0.88718	-0.64799	-2.2043	-1.0899	1.0788	-0.54326	-2.252
4.395	2.5201	6.3983	-9.1435	-0.66088	-0.6337	1.824	1.3397	-0.55274	0.91193	1.0007	-0.80332	0.086295	0.94674	-0.82759	-0.22762	0.28858	-1.0446	0.73079	1.3801	-0.30442	-0.56459	1.0079	-2.0631	0.11221	0.052539	0.80915	0.82301	1.1683	0.445	0.47528	0.076689	-0.348	0.72307	0.62455	0.65512	0.79938	-0.92171	1.4886	0.12338	1.327	-1.1946	-0.37731	1.0184	-0.49238	-0.84206	0.30038	-0.1008	-0.78278	-0.02221
-10.48	0.3707	-0.91188	-0.76253	0.14151	-0.57089	-0.96566	-0.90904	-2.9118	-1.353	0.10092	-0.16902	-0.1662	-0.9317	1.1537	2.3934	4.407	-1.3107	0.087135	0.82748	0.38299	0.35026	-0.34189	-0.27988	0.52145	-0.072659	0.7297	-1.7625	-0.68009	-0.10816	-1.198	-0.55886	0.82733	-0.23407	0.67083	-0.84935	-0.31774	0.33056	0.28901	-0.92376	-0.33966	-0.11546	-0.23243	0.3867	0.41058	0.45566	-0.027693	0.69847	-0.4784	0.099257
-10.48	0.3707	-0.91188	-0.76253	0.14151	-0.57089	-0.96566	-0.90904	-2.9118	-1.353	0.10092	-0.16902	-0.1662	-0.9317	1.1537	2.3934	4.407	-1.3107	0.087135	0.82748	0.38299	0.35026	-0.34189	-0.27988	0.52145	-0.072659	0.7297	-1.7625	-0.68009	-0.10816	-1.198	-0.55886	0.82733	-0.23407	0.67083	-0.84935	-0.31774	0.33056	0.28901	-0.92376	-0.33966	-0.11546	-0.23243	0.3867	0.41058	0.45566	-0.027693	0.69847	-0.4784	0.099257
-10.586	0.73508	-0.08958	-0.46452	0.31848	-0.38981	-0.54132	-0.68014	-0.82278	-0.06766	-0.082825	0.02599	-0.21458	-0.76008	0.085952	0.26857	0.56996	-0.72105	0.098754	-1.2586	0.14798	-0.61617	-0.69369	-0.52443	0.34193	-0.083141	0.23961	-0.66421	-0.34011	-0.72889	0.26079	-0.46836	-0.21918	-0.57946	0.26347	-0.40447	-0.538	0.079456	0.45757	-0.6459	-0.21972	0.31055	-0.12693	0.080786	0.67578	-0.19814	-0.23053	-0.14162	-0.20129	-0.12438
6.4038	-2.9015	-1.5756	-0.90259	-3.3114	-1.5313	0.85416	1.6169	1.5863	-3.4548	1.0637	-1.448	-1.2727	-2.995	-1.7895	-0.039724	0.14202	0.75304	0.41656	1.192	0.41907	-0.7318	0.69861	-1.0848	-0.55586	-1.8	-0.58855	-0.62624	2.4347	-1.6778	-0.31873	-1.087	-0.48525	1.1964	0.09104	-0.88357	0.19112	-0.013098	-0.53878	-0.66308	-1.6413	-0.59639	-0.22968	1.1391	0.5056	-0.62729	1.1272	-1.0867	0.22397	0.34647
10.205	-3.0021	-0.23761	3.0781	-0.60207	-0.86477	1.5543	0.55808	2.9819	-1.6421	0.94707	1.7257	-1.6387	-2.5218	-1.2906	-1.652	0.3905	-0.042154	1.5626	1.8875	-1.0341	-0.913	4.5514	-2.2298	-1.0859	0.086053	0.79821	-0.78761	0.50094	1.8669	-0.15089	0.17695	2.6808	0.5323	1.0078	0.20438	-0.17621	-0.48433	0.27283	1.7545	-1.7922	0.87243	-0.57031	0.2155	0.28185	0.11453	0.89816	-0.080693	-0.88688	0.46093
9.3888	2.8126	-1.3045	4.386	3.5068	1.1409	0.74416	-1.2988	-0.065874	0.20006	-0.082938	0.57709	0.15825	-1.2772	-0.03546	-2.5301	0.20932	-1.7769	-2.9591	-0.08977	0.27653	-1.7015	1.8997	1.2855	-1.0051	1.7343	-0.37676	0.78253	0.65247	0.18544	0.59875	1.1296	0.81119	0.077892	-0.57214	-1.246	0.73826	0.73945	-2.0855	1.8398	0.94226	-1.5963	-0.77237	1.1669	0.62388	1.206	-0.77992	-0.76271	-0.645	-1.4595
-1.5085	-1.139	-0.22329	-1.4509	2.4787	-1.4556	1.9414	0.54054	0.56691	0.47754	-1.0598	1.3467	0.67783	0.10832	-0.080823	1.0059	0.069408	-0.44558	0.41276	-0.84011	0.46589	-0.12916	0.35136	-0.30793	-0.095255	-0.30005	0.041665	0.7225	0.064299	0.10326	0.15941	0.29213	0.74236	-0.10957	0.10487	0.25034	-1.3205	-0.11831	0.47262	0.32887	0.35003	0.5066	0.42686	-0.14366	-0.12597	0.139	0.38472	-0.34119	-0.050746	0.52903
3.0988	-3.9634	-0.62409	0.43711	-2.0977	-0.87979	-1.3831	0.10923	1.4342	-1.6849	1.1242	-1.846	-0.019037	0.91685	-0.34117	-0.6991	-0.16286	-1.1581	1.4377	0.57692	-0.38399	-2.1475	-0.73726	1.6929	1.1109	-0.016852	0.057162	-0.55062	-0.21705	0.18729	1.2705	0.029324	0.43387	-0.37409	-0.12234	-0.34592	0.58139	-0.17106	0.66801	0.88352	-0.63349	-1.2965	1.965	1.101	0.49151	0.32361	0.0024685	-0.67606	0.66061	-0.23762
6.7993	-8.2797	2.7284	-0.27812	-1.2966	-0.15312	0.20575	-2.0759	-0.31423	-0.022682	-0.59279	0.0045306	0.31488	-0.95288	0.66981	0.59357	0.70667	-0.50543	1.8953	2.8225	-1.8476	-1.3574	0.82131	-1.2597	-0.46598	-0.030762	-0.84995	-0.54501	0.82729	-1.6942	-1.6836	-0.70871	0.27814	-0.58072	-0.99875	-0.42884	-0.74042	-0.43079	-0.10508	0.16105	-1.0805	0.15064	-0.60128	0.43889	-1.3134	1.5621	-0.01216	0.7235	-0.55847	-0.50821
3.791	-4.081	-1.0936	-1.1337	-3.3676	-1.0762	0.87022	-1.3228	-0.49317	-0.80331	4.9049	-0.79622	-0.13177	1.5295	1.2965	1.1108	1.0644	-0.28278	1.095	1.4128	1.1143	0.56893	-1.1101	-0.083668	-0.058902	0.75108	0.079506	0.34834	1.4007	-0.78868	-0.46798	0.29928	0.1723	-0.84232	0.18303	-1.9063	0.090819	1.425	-0.038601	-1.8277	0.12502	0.30205	0.055258	-0.76799	-1.4755	0.79792	0.42303	0.59471	0.18447	-0.54001
-4.4951	-2.3011	0.53471	-1.4064	1.3113	-0.79068	-0.93134	0.71394	0.38289	0.5224	-0.16893	0.75048	0.26589	-0.17288	-0.36666	0.27525	0.062051	-0.20923	0.67669	-0.31869	0.68564	-0.54717	-0.22194	-0.37329	0.17055	0.40579	-0.37104	0.015763	-0.43096	0.40777	-0.46318	0.45711	-0.096679	0.6774	-0.014539	-0.051791	0.075397	0.2164	-0.041093	0.00046359	0.52487	0.14664	-0.35932	-0.41376	-0.096412	-0.54775	-0.1482	-0.2971	0.49185	-0.42562
6.5151	0.55023	-0.57992	-0.85746	-0.76973	1.7379	0.66087	-1.5831	-0.5613	-2.0377	-0.74868	-0.0086596	1.1774	-0.61588	-1.0511	-0.19973	1.8318	1.8078	-0.15769	0.26235	0.15784	-1.178	-0.15994	-0.21521	-0.73707	-1.4945	2.658	1.6645	0.16684	-1.4567	-1.7392	0.5344	1.4826	1.6687	0.37914	-0.12423	-1.0384	-1.0764	0.092365	-0.77172	-0.63014	-1.1229	1.1188	-0.45409	-0.13024	-0.27573	0.096408	-1.6635	1.148	-0.13531
6.7842	-1.0265	1.3953	-0.20848	2.3164	3.5139	0.82911	-2.3952	-0.074845	-0.47961	-0.90529	1.9288	-0.72214	-2.4585	-0.65633	1.862	0.37117	-0.68994	-0.28949	-0.85211	0.055294	-0.90001	-1.7745	-0.24533	1.8049	-1.2738	0.4228	2.3981	0.2316	1.1612	0.97481	1.7478	-0.25632	0.32865	0.5955	0.3507	0.91479	-1.0062	-0.024353	-1.2672	-0.49734	0.68899	-0.65426	0.53852	-0.33692	-0.113	-1.4998	-0.15582	-0.71813	1.4996
4.3899	2.8844	-0.5291	-3.5471	-1.3536	0.70613	0.73832	0.057929	-0.81694	-1.2749	0.19783	0.65213	0.55654	-0.85478	-1.4232	0.0283	1.1734	1.2692	-1.8373	-0.87318	-0.53643	-1.1073	-0.38738	1.3003	-0.75835	0.82	2.0497	1.1537	-0.9502	0.21259	-0.052334	0.014004	0.70205	-1.1943	1.0559	1.6947	-0.20469	-1.478	1.0438	0.90214	0.082306	-0.33993	-0.44269	1.1534	-0.61957	0.84372	-0.82988	0.15203	0.47433	0.34218
-1.888	2.786	-0.32781	-1.9755	1.656	0.44032	-0.37038	-0.7298	-0.36131	0.53152	-0.084556	0.56855	0.28424	-0.58634	0.037891	-0.013357	-0.42504	0.75604	0.45706	-0.97022	0.042184	0.32009	-1.0352	0.77161	0.12023	-1.3369	0.13118	-0.37296	0.12724	0.64651	-0.48662	0.009539	0.16422	-0.28817	0.058311	-0.39418	-0.053489	0.40151	-0.079323	0.56479	0.081544	0.59707	-0.084981	0.18179	-0.1433	-0.12582	0.40199	0.59797	0.391	0.22358
-10.666	1.1515	2.0226	1.8274	-1.2667	0.30386	0.36611	0.016946	-1.1024	0.027833	0.26769	-0.33695	-0.99855	-0.030086	0.39876	0.32127	0.17195	0.57046	-0.056929	0.63577	-0.20739	-0.032221	0.30858	0.56041	-0.051588	-0.093644	-0.47829	0.24893	-0.4501	-0.32741	-0.15386	0.020925	0.045787	0.28683	-0.18953	-0.060723	-0.12044	-0.30619	-0.0014522	-0.16734	-0.0722	-0.17793	0.04257	0.08	-0.21315	-0.14587	0.024013	0.095564	-0.0033583	-0.036644
-10.758	1.2066	2.3745	1.9269	-1.1982	0.44933	0.64257	0.2508	-0.86946	0.32036	0.83189	0.1181	-1.0013	-0.24569	0.35095	0.010601	0.55714	1.2578	-0.12838	0.24418	-0.11772	0.51746	0.95139	0.66082	0.17316	-0.47695	-0.55764	0.24015	-0.60276	-0.051255	-0.059624	0.15085	-0.12624	0.32186	-0.25028	0.21001	-0.07614	-0.055351	-0.035085	-0.056712	-0.28829	-0.10412	0.068148	0.27526	-0.41915	-0.15146	-0.22836	-0.055667	-0.023271	-0.20928
-10.482	1.2479	3.0036	3.4513	-1.6875	-0.85324	1.038	0.26166	-0.40971	-1.0364	-0.57202	0.69182	1.6825	0.56813	0.022123	-0.32567	1.4484	-1.5568	-1.0368	-1.6633	0.97222	1.7199	-0.27107	-2.7848	1.2323	-1.5455	2.0932	-1.0894	1.9059	1.3438	-1.0552	-0.045128	1.0945	-1.3707	0.86471	1.3557	1.094	1.9012	-1.0223	0.62523	0.17253	0.20114	-0.43039	0.25831	-0.53424	1.743	0.50342	0.6252	0.013001	0.4063
-10.766	1.0801	1.6862	1.9147	-0.81176	-0.91533	0.29587	-0.077031	-0.23313	-0.54604	-0.57337	0.27393	1.2216	0.63462	-0.21121	-0.18013	0.29536	-1.5609	-0.55089	-1.701	0.55402	0.53962	-0.99761	-2.1075	0.71551	-1.1667	1.3853	-0.44097	1.1593	0.19229	-0.41513	-0.28772	0.52647	-1.1359	0.58915	0.82775	0.50705	1.0447	-0.32361	0.074574	0.21267	0.15189	-0.2282	0.088024	0.082179	0.84665	0.25846	0.19221	-0.03308	0.219
0.7343	-1.6908	-1.0758	-0.47714	-1.4112	-0.061023	0.34972	-0.017212	-0.54908	0.85775	0.10942	-0.21346	0.57146	0.025051	1.5133	-1.0037	1.1056	0.14308	-0.91897	-1.5555	1.0246	1.5326	1.0241	-1.3585	0.13373	-0.59341	-0.88168	-0.32555	-1.2221	-0.91191	0.63166	0.7106	0.61994	1.2475	0.089937	0.045976	-0.22038	0.13962	-0.76034	-0.081304	0.20477	-0.86465	0.35012	-0.44497	-0.37482	-0.93123	-0.21364	0.63423	-0.7623	0.63082
0.53484	-0.82114	-1.8193	-0.80837	-2.4669	-0.36776	-0.13501	-0.51207	-0.7565	-0.098704	-1.0324	-0.94078	0.15957	0.46725	1.2439	-0.2566	1.428	-0.43921	-0.57279	-0.48793	-0.27324	1.4416	1.1774	0.43177	0.64639	-1.3334	-0.86925	-1.4023	-0.36861	-0.0037626	-0.82902	0.56669	-0.17438	-0.6422	-0.67009	0.85755	0.27843	-0.14277	0.081995	-1.4551	-0.57572	0.25712	0.7017	-0.23282	0.31259	0.41036	0.54383	-0.64413	-1.1528	0.10879
1.4805	-0.43563	-0.91902	-1.8471	-1.5014	1.9721	-0.96996	-0.054656	-1.8347	0.30575	1.1279	-0.41267	0.66345	0.31368	1.6602	0.58242	2.1149	0.025477	0.12027	1.1922	0.44565	1.1353	0.96053	0.32377	-0.39196	0.13667	-0.11976	-0.087447	0.52805	1.2436	-1.2461	-0.68947	0.20094	0.11286	-0.19602	-0.3513	-0.51524	0.38475	0.92724	-1.4224	-0.92529	0.49629	0.19389	0.75702	0.45539	1.0585	0.65352	0.69914	-0.54018	0.56998
-5.5395	0.48253	-0.8499	-1.8462	1.0149	0.15633	-0.49404	-0.45186	-0.1615	0.6977	-0.11737	0.55747	0.24235	0.16795	0.21697	-0.17446	-0.22873	0.5359	0.42414	-0.35032	0.053957	0.31669	0.40822	0.59506	-0.14152	0.063984	-0.14596	-0.13475	-0.14761	-0.54732	0.030644	0.29827	-0.18534	0.095991	-0.2223	-0.085272	-0.15598	0.48903	-0.27284	0.21197	-0.10884	-0.086571	0.0092439	0.22992	-0.093883	0.1491	0.29596	-0.038126	-0.40184	-0.09611
3.7155	0.73566	-2.7381	2.2896	-0.1199	-1.2831	-0.25649	-1.8569	0.8076	2.0552	-0.26613	0.39456	2.0012	-0.045723	0.99269	-0.30761	0.37345	-0.82805	-1.3959	1.0863	0.12697	0.75843	-0.61354	0.60485	1.5601	-0.93377	0.65613	-0.34238	-0.6348	-1.361	-0.57376	0.079169	-0.39789	-0.34924	2.0112	0.42461	0.49315	-0.37554	0.4958	-0.24502	0.38512	0.81126	-0.69603	0.24351	0.082069	-1.4432	-0.32876	0.81554	-0.88687	0.59487
10.39	7.2118	-1.044	-0.024405	-4.3109	-2.8207	-1.3439	2.7418	1.7179	-2.2705	0.19778	3.7454	-1.5274	0.21978	0.54039	-1.8109	0.046624	-0.65139	1.8103	-0.30148	-0.58878	-0.029525	-3.8779	-0.48782	0.48876	0.63141	-0.95394	-0.32428	-1.0995	0.26817	-0.0935	0.69258	1.2222	0.33223	1.9639	0.43817	-1.1585	0.14123	0.021458	-0.55405	-0.17468	1.9153	-1.4478	0.38719	-2.3948	1.1741	1.6685	0.40745	-0.44437	-0.35807
12.572	7.212	-1.6859	2.4178	-4.2102	-3.7354	-0.46937	3.4052	0.45816	0.094809	-1.0097	5.7599	-0.2548	-0.04415	-0.64049	0.4813	0.49123	-0.96924	1.2262	-2.0215	-2.0238	0.57893	-2.1299	0.15913	0.066444	-0.49741	0.44249	-1.1382	0.66741	-1.1965	1.7389	1.2032	-1.1778	2.5076	-1.2141	-0.79545	-1.1125	-2.172	-0.52924	-0.22939	1.0484	0.15602	0.060375	0.76774	0.36446	1.2523	-0.65284	-0.77745	0.1549	1.5206
-2.1467	2.9018	-0.47214	0.0076901	1.7073	-1.3665	-1.1646	-1.5416	0.65178	1.4123	-0.088514	0.80211	1.0399	0.30776	0.85317	-0.53608	0.23826	-1.3136	0.045318	-0.69496	-0.076597	1.3004	-0.24384	-0.93007	0.27302	-0.49871	0.0045743	0.48147	0.69525	-0.69106	-0.06466	0.53688	0.47559	-1.3694	0.48072	0.40735	-0.44625	0.22365	-0.4854	-0.2873	0.80701	-0.74993	0.39773	-0.056768	0.22538	0.82094	-0.019416	0.48494	-0.14439	0.61059
0.57162	1.1959	-1.3301	0.2229	0.12519	-0.72639	-0.37233	0.48249	-0.56763	-0.362	-0.32935	0.16806	1.397	0.32649	-0.11065	0.71502	-0.11624	0.25839	0.079661	-0.82807	-0.21666	0.25454	0.66081	0.55419	1.6608	0.13772	-0.5998	0.11564	0.73487	-0.55327	0.24182	-1.0358	-0.68147	0.25478	1.2169	0.19897	1.0271	-0.68967	1.0318	0.34486	0.20959	-0.21137	-0.24328	0.0055988	-0.076815	0.21574	-1.2101	-0.82026	0.20491	-0.17409
0.36296	1.2733	-1.8828	1.2298	0.69314	0.70519	-0.60237	0.28254	-0.40808	0.53426	0.2065	0.41875	1.3714	-0.31395	-1.8501	0.9534	0.96151	-0.096812	0.1679	-0.0026596	-0.5045	0.80394	1.2707	-0.018604	0.68413	-0.23125	-1.8776	0.69078	0.17895	-1.3379	-0.75311	0.71313	-0.87269	-0.6749	0.60247	-0.28116	1.2774	0.51655	1.0445	-0.5659	-0.40167	-1.6004	0.209	0.30071	0.15818	-1.3279	-0.41568	0.74332	0.015948	-0.48331
-0.36055	-0.047741	-0.13546	-0.95624	0.22942	0.61435	-0.027936	0.33519	-1.2121	1.2693	-0.48852	0.6356	1.3874	-0.85382	-1.6448	0.35273	-0.50424	0.67125	-0.62881	-0.72467	-0.5628	0.52607	0.33286	-0.8496	0.16175	-0.37053	-0.71762	-0.62377	-0.67966	-0.91493	-0.49947	1.126	-0.15212	-1.3917	-0.58406	0.31957	0.26598	0.33057	0.24388	-0.53246	0.30167	0.29848	0.17849	-0.034452	-0.6837	-1.4321	0.73995	-0.098006	0.11153	0.22082
-5.7427	0.48964	-0.22777	-1.4	1.7265	0.026386	-0.29562	-0.88422	0.18697	0.48493	-0.024028	0.79544	-0.098099	0.13085	0.44525	-0.18148	-0.0092012	-0.29555	0.35819	-0.71549	0.14516	0.083382	-0.46789	-0.23568	0.19879	-0.046429	-0.044757	0.17042	0.06363	-0.26729	-0.57424	0.3443	-0.043417	0.040734	-0.20185	-0.38023	0.020819	0.18966	-0.15005	0.25771	0.38047	-0.10727	-0.29167	0.39148	-0.048279	-0.23164	-0.11558	-0.10578	-0.10964	0.052816
1.1886	-2.9239	-0.1399	-0.72738	1.6545	0.51852	0.81718	0.01879	0.84244	1.7857	0.95767	-0.22064	-0.6999	1.5156	0.032295	0.65644	0.15904	0.80585	-1.9362	0.8565	1.3759	0.70629	-0.48449	-0.7059	-0.65465	-0.17227	0.58495	0.23275	-1.7261	0.81784	0.34169	1.4627	-0.44318	-0.11283	-0.16257	-1.7126	0.2576	0.30127	-1.0191	-0.97833	-0.4468	0.68228	0.1411	-0.80785	0.17631	-0.23334	-0.29085	-0.46367	0.23363	0.28014
-0.90412	-2.5778	-1.1772	-1.1801	0.19708	-0.44485	0.089031	0.37716	1.7119	-0.037632	1.7802	-0.21573	-0.21944	0.74718	1.0042	1.7863	-0.029835	1.2166	-1.857	0.67686	2.4957	0.19807	-0.25005	0.67184	0.6853	0.20072	0.045836	0.087159	-0.24438	0.83185	1.1787	0.26002	0.61022	0.61673	0.048587	-0.83837	0.63562	1.0304	-0.27907	0.20024	0.2511	0.91894	-1.0104	-0.57714	-0.089827	-0.54183	-0.14356	0.50234	0.33065	-0.14445
1.6441	-1.3712	-0.80985	0.06003	0.85601	0.72856	-0.74374	-0.79586	1.6525	0.81283	0.78931	-1.1345	-0.32524	-1.016	1.5261	1.6087	-0.39103	0.47891	-0.20025	0.84008	-0.012604	-0.59335	-1.5541	0.6894	0.97553	0.61008	0.813	0.12817	0.33179	1.5736	0.21152	0.46189	1.1089	-1.2283	-0.66023	0.31779	1.0416	-0.87633	1.3051	1.7822	0.20015	0.47857	-1.0173	0.44023	0.30213	0.26389	0.46869	-1.1387	1.0872	-0.26918
-6.1222	0.75148	-1.0124	-0.55331	1.6161	-0.075115	-1.205	-0.38404	0.87369	1.0156	0.38023	0.16738	0.29159	0.53119	0.19967	-0.49515	-0.35162	0.75211	0.25747	0.18656	-0.094444	0.89911	0.2656	0.61708	0.58266	0.89472	-0.18715	0.49324	0.048049	0.22579	-1.167	0.49896	-0.031286	0.61253	-0.23904	-0.46248	0.24154	-0.32488	-0.26366	0.13823	0.12635	-0.20329	-0.24826	0.057632	-0.5923	-0.3654	0.43094	-0.12053	-0.36203	0.12504
12.171	10.361	3.147	-4.1806	-1.364	-3.2649	3.0799	-1.0002	0.5568	1.9183	-1.2684	-6.0705	-0.18039	-0.64091	2.5481	0.35879	-0.16884	-3.0806	2.8202	-1.1018	0.75674	-3.8553	1.7799	2.2978	0.32502	-0.61042	1.8766	0.26842	0.84686	1.3285	-1.8267	1.3258	0.79093	-0.077242	-0.60988	-0.49977	1.9229	0.14064	-0.27247	0.5213	-2.7848	-0.02449	-0.0014936	-1.102	1.5684	-0.26251	-0.50199	0.27087	-1.0102	-0.28966
14.587	12.749	4.515	-6.3063	-3.543	-0.26407	-2.0692	1.0186	-1.6807	-2.9452	-3.111	-4.6162	0.63581	-0.88704	-0.036157	1.8288	-0.73941	0.27017	-0.76081	-1.4492	1.3495	-1.1068	0.37267	-1.6319	-0.48429	-1.0793	0.75625	-1.1572	1.0681	1.3995	-1.804	0.058796	-0.65735	1.3068	-0.92103	-1.8939	0.19973	1.1234	0.39411	0.18308	-0.6778	-0.88026	0.89001	1.0526	-0.3218	1.0123	-1.3847	-0.16475	-0.11379	0.21559
-0.99945	-1.247	-1.0773	-0.56487	-0.71166	0.10144	-0.53769	-1.5268	1.1835	-0.43976	-1.0212	-0.50892	-0.2293	0.054437	-0.35596	-0.41	-1.4368	-0.078396	0.12701	0.44223	-1.1362	-0.6401	-0.01124	0.61127	-0.1699	0.06374	0.62078	-0.52277	0.1209	-0.25087	-0.076157	-0.021582	0.27181	-1.1339	-0.9869	0.024557	-0.51525	-0.058862	0.25375	-0.37808	0.40624	0.94665	-0.20515	0.089764	-0.097739	0.30995	0.36401	-0.61126	1.4908	-0.074907
-7.3404	0.64322	-1.2226	-1.2973	1.4798	-0.29156	-0.6203	-0.35841	0.41992	0.50094	0.21981	0.45281	-0.15407	-0.23685	0.13822	-0.15789	-0.065465	0.21437	0.33101	-0.59819	0.16819	0.15136	0.22359	-0.013205	0.35292	0.097585	0.36456	-0.29522	-0.031312	-0.21056	-0.06372	-0.077383	-0.10934	-0.04934	0.17193	0.055041	0.042448	-0.095395	0.12791	0.078551	-0.097237	0.13093	-0.14675	0.18037	-0.043626	0.12955	0.10039	-0.27199	0.27294	-0.13219
-8.4615	0.11297	-4.1768	-2.7697	4.2341	5.1752	8.4207	1.0396	-1.6628	-3.8067	-1.3082	0.68761	-1.2591	0.49077	-0.74974	-0.73411	-1.5206	-1.0907	-1.1506	-0.69268	0.47788	0.053739	0.21734	-0.2794	-0.36004	-0.18485	-0.34804	0.014097	0.19647	1.0195	0.3859	-0.62295	0.24367	0.39652	0.32065	0.75819	-0.37769	-0.432	-0.21483	0.57388	-0.59486	0.14665	0.34215	0.28598	0.1686	0.27148	0.67218	-0.55155	0.39923	-0.41359
-8.5732	0.23242	-4.3503	-2.9027	4.3089	5.1219	8.3729	0.88864	-2.1849	-3.8633	-1.0091	0.80179	-1.2709	0.55475	-0.64507	-0.51487	-0.89948	-1.1206	-1.0919	-0.24981	0.40764	-0.03159	-0.016667	-0.24116	-0.36277	-0.48223	-0.19643	-0.45121	-0.1007	0.81543	0.50639	-0.75554	0.1677	0.36937	0.45262	0.6964	-0.25735	-0.32172	-0.17126	0.28163	-0.68834	0.32739	0.070887	0.30632	0.21017	0.72496	0.47204	-0.36554	0.61767	-0.42626
-8.6482	0.18968	-4.3515	-2.8941	4.3149	4.989	8.4138	1.1463	-2.4389	-3.8605	-0.63239	1.0499	-1.0859	0.83275	-0.58024	-0.38765	-0.12881	-0.93712	-1.3094	-0.56036	0.43549	0.50059	0.078074	-0.33912	0.080891	-1.0798	-0.39482	-0.28865	-0.35132	0.798	0.1231	-0.8229	0.36455	0.45019	0.4782	1.0624	-0.27673	-0.19235	-0.18895	0.1918	-0.76274	0.049355	0.22863	0.57301	0.06642	0.66556	0.41034	-0.2595	0.39628	-0.537
-9.4272	0.50233	-2.8235	-2.0883	2.9366	2.8112	4.7844	0.45405	-1.2818	-2.0027	-0.77772	0.76094	-0.44591	0.73975	-0.3633	-0.63397	-0.72535	-0.81486	-0.51501	-1.0011	0.34435	0.41599	-0.39931	-0.38468	0.32969	-0.055083	0.01186	-0.13499	0.13888	0.2155	-0.15767	-0.32469	0.20423	-0.00044682	0.13018	0.23545	-0.28977	-0.22894	-0.11917	0.13571	-0.17302	0.0057146	0.00020899	0.30264	0.12627	0.33255	0.30923	-0.31097	-0.23196	-0.2109
-10.616	0.96969	2.1049	2.0641	-1.2552	0.30181	0.42405	0.30411	-0.63956	0.068714	0.0082494	-0.15201	-0.31171	0.58999	0.32472	0.1952	-0.10205	0.32913	-0.045528	0.78445	-0.10587	0.4274	0.51591	0.49843	0.1443	-0.18787	-0.018873	0.38785	0.051905	0.089774	-0.33304	-0.0627	0.58068	0.25877	-0.072488	-0.035831	0.23354	-0.16394	-0.29087	0.3287	0.11866	-0.27429	0.27901	0.0044175	-0.46161	-0.011385	0.13386	0.067795	-0.37073	0.080351
-10.586	0.91516	1.8276	1.8903	-1.2423	0.23901	0.22243	0.1032	-1.0378	0.14898	-0.40477	-0.48531	-0.55134	0.84256	0.45325	0.37437	-0.45733	0.18256	0.11163	1.2558	-0.24425	0.082318	0.2517	0.44879	0.0068432	-0.13981	0.28382	0.39897	0.24673	-0.26577	0.030722	-0.36111	0.8442	0.13846	0.020036	-0.37243	0.12573	-0.37296	-0.27853	0.39276	0.37043	-0.34727	0.31084	-0.17682	-0.44495	-0.1224	0.31683	-0.12253	-0.45551	0.1733
-10.687	1.0618	1.8592	1.8852	-1.0843	-0.028342	0.29075	-0.15983	-1.4594	-0.18922	0.20466	-0.37799	-0.57489	0.087579	0.48122	0.67228	0.66059	0.0046197	-0.21056	0.55855	-0.18456	-0.254	0.11119	-0.15265	-0.22163	-0.63855	0.045403	0.15096	-0.1658	-0.22642	-0.014751	-0.19788	0.20179	0.12436	0.063657	0.21873	0.3873	0.006667	0.021393	-0.091281	0.14217	-0.061238	0.07081	-0.030427	-0.025333	0.058151	-0.079638	0.21895	0.11368	0.056886
-10.833	0.98364	1.177	1.0625	-0.49538	-0.030829	-0.10431	-0.30472	-0.57772	-0.032726	0.10679	-0.25917	-0.25315	-0.070121	0.10505	0.32029	0.089445	-0.15019	-0.072597	-0.045196	-0.00034905	-0.54106	0.061318	-0.33734	-0.15564	-0.38236	0.11662	-0.0036745	0.011385	-0.25882	0.18504	-0.18103	-0.0079078	-0.14257	0.085411	0.14799	0.24885	0.21182	0.10315	-0.10761	0.17215	0.095212	0.11223	-0.030867	0.19062	-0.053967	-0.12389	0.043687	0.10277	-0.029741
0.92423	0.96421	-1.4198	1.3855	0.20582	-0.37402	-0.8821	-1.4805	-0.090855	0.71875	0.84727	0.74911	0.83777	1.346	1.9116	-1.3401	-0.014885	-0.88238	-0.95543	-0.058771	0.069099	-0.12255	0.61772	0.79962	-0.60946	-1.8556	0.3251	0.64429	-0.41777	-0.88377	-0.56134	-0.66671	-0.018998	0.94955	-0.19564	-1.176	-0.48839	-0.59634	0.19539	-0.41563	-1.1067	0.8743	-0.12276	-0.37909	0.8074	-0.84921	0.043669	-1.052	-0.96934	0.42742
-0.090755	-0.21979	-1.2785	1.2149	-0.62113	-0.62701	-0.38623	-1.2367	1.3259	0.81114	1.8318	0.27678	-0.41278	1.1159	0.98201	-1.0632	0.48568	-0.12799	0.075526	-0.0021772	0.46834	0.061784	0.62059	0.38291	-0.69659	-1.0901	-0.16052	0.16909	-0.3648	-0.23166	-0.82236	-0.8929	-0.71598	-0.053819	0.34913	-0.73047	-0.17791	0.35398	-0.80159	-1.0887	-0.91535	-0.61852	0.82899	-0.060087	-0.61199	-0.69732	-0.29034	-1.5835	0.12184	-0.41114
-0.53468	-0.25216	-0.039427	-1.1625	-0.72758	-0.33383	-1.2906	-1.3674	0.85187	0.46159	-0.89776	0.11814	0.11811	-0.25675	1.1591	-0.8453	-0.60699	1.2868	-0.48374	0.84579	0.12378	0.95301	0.24258	0.53433	-0.071698	-0.63974	-0.77145	0.14126	-0.43758	0.37578	-0.49388	0.78695	-0.29936	0.50973	-0.40402	1.6837	0.47309	-0.81932	0.84839	-0.63841	0.55353	0.66667	-0.18872	-0.47633	0.53882	-0.22895	0.56394	0.10375	-0.0039887	0.52905
4.3162	-0.12639	-2.0973	0.14039	-0.39712	0.33427	-0.060294	0.63563	-0.13852	-0.19974	-0.6301	3.4015	-2.3693	-0.78874	-2.833	0.15491	-2.0243	0.054481	-1.6168	-0.41438	-2.3608	1.1794	1.6032	-0.22547	0.69244	0.32101	0.73946	1.0686	-1.4357	0.93008	1.2394	-2.3594	-1.3018	-0.81751	-0.4614	0.057829	2.4998	0.31649	-0.54217	-0.95553	-0.37602	-0.17791	-1.2312	-0.67714	0.10543	0.41269	0.35079	0.9678	0.46206	-1.0006
4.7223	3.3603	-2.2224	-0.29628	0.2403	-1.1162	-0.59349	0.38612	-1.9318	-2.3587	-0.016974	2.015	-0.72201	-0.28927	-2.6676	-0.0014003	-1.231	-1.1819	-0.38076	0.76788	-0.85135	-0.086301	1.4806	-0.50838	0.48991	0.51796	-1.1776	2.3955	-0.46694	0.32146	0.90454	-2.6226	-1.1355	0.79693	0.75666	-0.14063	0.73062	1.9814	-0.89077	-0.27199	-0.017882	-1.1093	-0.91244	-0.77702	-0.54776	1.1338	0.0043876	0.76856	-1.2662	-0.98216
4.6403	-1.4971	-1.2231	3.0688	3.08	-0.2109	-0.65176	2.5159	-3.1254	-2.3393	-0.10591	-1.3021	0.79867	-0.52411	-0.68197	-0.41416	-0.96277	-0.1159	1.907	-0.18406	-0.042778	-0.23276	0.89945	-0.12726	0.14756	-0.13479	0.0094183	1.2389	-2.0402	-0.85118	-0.096572	-1.7082	-0.90603	-0.49488	0.13559	-1.5754	-1.0462	0.41812	-1.5399	-0.88059	0.76385	-0.28877	-1.4704	-0.49441	0.044	1.1839	0.49209	-0.80931	-0.36454	0.52541
-4.8981	-0.38757	-0.90388	-0.67933	3.2219	-1.2548	0.3269	0.049578	1.2292	0.18974	0.90503	-0.85048	-0.48086	-0.28229	-0.018836	0.37804	0.024319	0.69519	0.058386	-0.38497	-0.77871	0.44195	-0.70997	0.063945	0.21801	0.61355	0.24822	0.024191	0.65911	-0.90171	-0.10412	-0.62778	-0.040975	-0.25431	-0.53157	-0.34889	-1.0006	0.39525	-0.010844	-0.072114	-0.19672	-0.31999	0.35905	-0.22695	0.13117	0.58484	-0.18083	0.092632	-0.70628	0.20317
1.3578	-2.9388	-0.33354	-0.66968	-0.25832	0.031646	-1.5907	1.4076	-1.0579	-1.0562	-0.39911	-0.93406	-0.4783	1.1783	0.25022	-0.85605	-1.7294	0.43752	0.88061	0.93974	0.37818	-0.53067	0.50741	0.85878	-0.36688	-0.62651	0.41384	-0.93546	0.024246	0.091772	-0.1866	0.075911	-0.4243	-0.63836	0.079833	-0.82092	0.41038	-0.36632	-0.19523	-0.50743	-0.2328	0.63583	0.52573	-0.35062	0.89489	0.7471	-0.80395	-0.66322	0.047774	-0.1736
3.8789	-4.683	2.0036	-1.8196	-0.31783	-0.27147	-0.63876	1.4214	-1.7541	1.2103	-0.53511	0.47392	-0.47159	0.12824	0.65054	-0.80921	-1.2385	-1.3281	-0.045987	2.0962	0.85988	0.29274	0.6452	0.17122	-0.49528	0.44473	1.3637	-1.8104	-0.54039	-1.1528	-0.34687	-0.21978	-0.14909	1.1086	1.6324	-0.68247	-0.75561	-0.33397	-1.4077	1.0625	-0.081597	0.34711	1.5379	0.61886	0.9757	-0.2682	-0.0087895	0.38901	0.88718	0.52384
3.4153	-4.7347	2.4124	-1.9345	-0.36971	0.012988	-0.38701	0.38443	-1.531	2.7482	-2.1418	1.9759	-0.76948	0.95567	-0.25048	0.41557	-0.41161	-2.1555	0.67705	1.0639	2.0169	-0.51911	0.62188	0.94977	-0.37045	0.87916	0.60956	-1.6149	-0.40124	-0.047093	1.0392	-0.55814	0.055817	0.65416	-0.65925	0.60953	-1.3429	-0.4655	-0.49937	0.45985	0.3042	1.1948	1.5715	0.44352	0.48739	1.7535	0.54177	-0.39627	-0.38156	0.38337
-4.5347	-1.0756	0.90183	-1.9377	0.82917	0.096547	-0.47449	-0.28085	0.49429	0.80018	-0.013646	1.0514	0.31054	-0.87874	0.057497	-0.10082	-0.054003	-0.25088	0.054432	-0.40711	-0.067529	0.28387	0.50304	-0.46078	0.50408	0.20465	0.83668	-0.39443	0.20809	-0.28231	-0.10849	-0.032525	0.032089	-0.10756	-0.28272	-0.41104	-0.23072	0.38918	0.23222	0.061326	0.018908	0.18481	0.081919	0.3465	-0.077255	0.24186	-0.40256	-0.09588	-0.11451	0.057306
-4.0665	-1.8097	-0.74952	-1.9796	-1.2131	0.60918	-0.21137	-1.0721	-0.24486	-0.22397	-0.9427	0.063297	0.55227	0.43505	-0.64934	0.11799	-0.84537	-0.56601	-0.27383	-0.29095	0.038651	0.56787	0.26552	0.50826	0.63244	0.21793	0.36774	0.074371	0.25236	-0.83237	-0.68097	0.26716	0.53665	1.327	-0.088698	0.2873	-0.049081	0.077112	-0.22865	0.24043	0.060927	-0.9089	-0.10448	-0.28659	-0.73603	-0.39013	0.12855	0.060298	0.078992	-0.13451
-7.0825	-1.0665	-1.4688	-0.43829	0.50849	1.1576	-0.79834	0.48792	2.7037	-0.81103	-0.10274	0.71482	2.5303	1.2092	-1.6373	0.49292	-0.84559	-0.89735	0.34887	0.65726	0.17967	-0.59417	-0.55261	0.37214	-0.33392	0.21899	-0.79857	0.11781	-0.64241	0.45633	-0.25081	-0.091111	-0.11574	0.52559	-0.20453	0.22482	0.067386	-0.082151	0.025782	0.33436	-0.66706	0.16794	0.15799	-0.27818	0.017195	-0.80858	-0.31848	-0.22539	0.16173	-0.27446
8.7909	0.4047	2.5753	3.9624	-1.7853	5.4064	2.2172	4.3035	7.7011	-1.6066	-1.2651	1.7953	2.9777	-5.7684	-2.3684	0.30879	4.1859	0.86739	1.6389	-1.0932	1.1342	1.471	-1.0195	3.1397	1.9596	-0.8561	-2.2121	0.26522	-2.6963	0.98873	0.22257	-0.20706	-0.34493	-1.0293	0.76908	-1.9371	-0.41475	-0.40243	-0.19638	0.43379	-1.65	-0.44993	1.3778	-1.5661	-0.75003	-1.1388	0.1233	0.56209	-0.56046	-0.64769
-2.5447	1.4057	0.51599	-0.16439	1.9906	0.17009	1.1242	2.426	4.9998	-1.6332	0.048596	0.58899	0.28484	-3.1703	-1.2008	0.57121	1.5125	-0.15064	2.0661	0.52129	0.12103	0.0081502	0.21398	0.70257	0.13858	0.61687	-0.38522	-0.83432	-0.47644	-0.23137	0.60954	-0.44145	1.2236	-0.088248	-0.69599	-0.90221	-2.3247	0.27758	0.21339	-0.20884	0.6225	-0.036408	-0.10755	0.21502	0.26427	0.24759	-0.14982	-1.1356	-0.14993	-0.22758
-10.67	1.1184	1.9893	1.9239	-1.2997	0.23274	0.3462	0.057478	-0.67403	-0.43568	0.17563	-0.43446	-0.44952	-0.35865	0.2994	0.8095	0.3961	-0.070462	-0.23524	0.43133	-0.099098	-0.21865	0.0027036	0.4669	-0.53238	0.57026	-0.82702	0.5034	-0.35067	0.1009	-0.38627	0.43446	-0.18454	0.5437	-0.4066	0.13213	-0.02488	-0.32772	0.18625	-0.17415	-0.15114	-0.27282	-0.016358	0.1929	0.10586	-0.50356	0.018169	0.28952	0.057218	-0.13032
-10.667	1.1831	2.3757	2.1292	-1.1904	0.46045	0.50743	0.24285	0.048696	-0.20305	0.64063	-0.056346	-0.35949	-0.39595	-0.19097	0.34109	-0.11938	0.29704	-0.085172	-0.20313	-0.088445	-0.30048	0.0257	0.47723	-0.37275	0.16266	-1.286	0.62672	-0.65431	-0.12995	-0.047486	0.42229	-0.70115	0.56645	-0.5312	0.44751	-0.17354	-0.28983	0.33002	-0.238	-0.3423	-0.13856	-0.075356	0.14917	0.10075	-0.58841	-0.19874	0.060963	0.11674	-0.37301
-10.642	1.2242	2.2129	2.0748	-1.3604	0.23702	0.41798	0.28882	-0.062572	-0.13923	0.22397	-0.042789	0.052651	0.63673	-0.27697	0.1434	-0.66795	-0.16286	0.08204	0.11661	-0.033776	-0.31479	-0.70761	0.12888	-0.18908	-0.081137	-0.71456	0.49209	-0.3577	-0.46281	0.17	0.16527	-0.41138	0.25409	-0.25095	0.241	-0.25764	-0.51083	0.22903	-0.33602	-0.12414	-0.030986	-0.12499	-0.052275	0.10012	-0.1592	-0.15417	-0.062221	0.098998	-0.1636
-10.743	1.0846	1.4036	1.1536	-0.63679	0.087167	0.015808	-0.098009	-0.51733	-0.063445	0.043905	-0.053014	-0.22279	-0.093069	0.10498	0.20804	0.11762	-0.12022	0.10409	-0.024648	0.013278	-0.24709	-0.19332	-0.023595	-0.029908	-0.0084163	-0.12815	-0.069291	-0.22275	-0.21965	0.072324	0.010837	-0.18614	0.00038954	-0.012607	-0.061089	-0.083194	-0.038171	0.1733	-0.2544	-0.068766	0.037826	-0.064598	0.048032	0.1643	-0.056833	-0.12042	0.017817	0.019704	-0.09248
-10.601	1.1256	2.5493	2.3106	-1.2324	0.87769	0.3975	0.35022	0.48888	-0.067454	0.3942	-0.041685	-0.63985	-0.84207	-0.10649	0.090149	-0.24689	0.78195	0.024649	0.44222	-0.048475	-0.41853	0.98081	0.56094	-0.4488	0.026036	-0.34614	0.071727	-0.15352	0.28704	0.47499	0.10497	-0.23641	0.31515	-0.18623	0.20467	0.12146	0.1113	-0.0083618	0.21267	-0.1002	0.095779	0.17104	-0.21797	-0.16416	-0.30608	-0.17311	-0.067202	0.26556	-0.088425
-10.749	1.183	2.3036	2.2204	-1.277	0.86908	0.42014	0.33174	0.0049707	0.32162	0.39679	0.21646	-0.41482	0.3658	0.02966	-0.36161	-0.33846	1.1695	0.35226	1.2441	-0.19737	0.12078	0.81737	0.71453	-0.0059823	-0.35753	-0.088721	-0.19831	-0.36425	0.11386	0.38557	0.013302	-0.11932	0.54464	-0.016776	-0.018739	0.24361	0.17571	-0.16486	0.069838	-0.014079	0.19494	-0.036507	0.00096239	-0.44688	0.34709	-0.39263	-0.016387	0.18026	-0.013515
-10.776	1.0753	2.3975	2.057	-1.1604	0.73122	0.52247	0.35554	-0.4143	0.62831	0.56944	0.45133	-0.5146	0.50876	0.1529	-0.55671	-0.12	1.5896	0.16636	1.1345	-0.1644	0.45797	1.3464	0.6243	0.11686	-0.70856	-0.025071	-0.20737	-0.394	0.12641	0.23882	0.078662	0.007079	0.46808	-0.14419	0.20786	0.5093	0.35996	-0.28812	0.14028	-0.0035008	0.17442	0.093775	0.23079	-0.75761	0.38317	-0.47393	-0.10125	0.13646	0.020282
-10.903	1.2106	1.5566	1.696	-0.69384	0.79696	0.37245	0.10252	0.2533	0.87929	0.23356	0.71449	-0.051298	0.44261	0.21654	-1.3283	-0.34197	1.8154	0.48268	1.2688	0.18857	1.0674	2.2652	0.6702	0.41425	-0.072761	0.90022	-1.1431	0.4631	1.1221	0.15421	0.21102	0.41249	0.090407	0.25883	-0.26426	0.85859	1.0766	-0.71943	0.66524	0.058982	0.53266	-0.10976	0.27694	-1.0395	1.0238	-0.44953	-0.057392	-0.07006	0.27316
-10.593	1.1389	2.1972	1.8419	-1.1343	0.099164	0.37454	-0.14778	-0.77554	0.2422	-0.24049	-0.57666	-1.0904	-0.18179	0.2585	0.0032301	-0.95649	0.13335	-0.24305	0.029996	-0.27506	-0.83151	-0.17079	0.23745	-0.60464	0.47652	-0.27378	0.50216	-0.0049586	-0.2095	0.39708	0.13942	-0.37768	0.21255	-0.26079	0.013117	-0.027278	-0.30594	0.18794	-0.031442	0.1426	-0.02147	0.10946	-0.041547	0.22262	-0.39166	0.064307	-0.0075404	0.17012	-0.051484
-10.644	1.2026	2.3271	1.8187	-1.133	0.18114	0.47107	-0.1836	-0.92687	0.39185	-0.094866	-0.44384	-1.322	-0.30692	0.41866	-0.3736	-0.90718	0.55169	-0.058925	0.15137	-0.21736	-0.67799	0.10519	0.3979	-0.34791	0.13316	-0.10031	0.23999	-0.082395	-0.26446	0.69226	-0.11803	-0.2871	0.14186	-0.092508	-0.21861	-0.090717	-0.39578	0.11374	0.0092449	0.12781	0.09091	0.040366	-0.16874	0.087221	-0.027789	0.044785	-0.090845	0.11557	0.023471
-10.688	1.302	2.5531	1.9252	-1.3693	0.34292	0.58485	0.47074	-0.601	-0.14572	0.074844	0.01182	-1.0307	-0.70382	0.31406	0.013585	0.16446	0.34271	0.18335	0.19999	-0.1839	-0.092136	-0.43974	0.60386	0.063521	0.19751	-0.40008	-0.26413	-0.58918	-0.36467	0.47727	-0.18653	-0.14212	0.047551	-0.055787	-0.59536	-0.92449	-0.48299	0.30184	-0.43094	-0.41124	-0.090948	-0.22668	-0.045371	0.14411	-0.042183	0.063495	-0.14922	-0.060066	-0.10024
4.0685	0.97978	-1.4509	0.93738	0.93075	0.54453	-0.98517	1.3233	-0.49424	0.56688	-1.299	-2.6832	1.1973	-0.48974	0.28307	-0.14864	2.0476	1.2322	-0.59449	-0.55664	0.1941	0.19307	0.14142	0.50854	-0.33717	-0.45739	-0.54	1.4108	1.575	-0.23855	1.2959	0.018402	-1.1493	0.050721	-0.12171	0.37848	-1.1081	-0.9058	0.44722	1.1385	-1.0258	1.2687	0.27252	0.17859	0.094383	0.60559	-0.54604	-0.36952	-1.0466	0.48379
5.7899	1.839	-0.99857	0.74685	2.1405	0.94201	0.45193	2.4064	-0.67261	3.0103	-1.1973	-0.65754	1.4513	-2.0818	0.69465	0.19309	-0.0041265	-0.040139	-0.47065	0.48019	-0.39765	0.92164	-1.3392	0.29298	-1.2004	-2.177	-0.93296	-0.45401	-0.13917	-1.5828	0.63077	-0.2433	-1.3903	-1.9665	-0.43627	0.92705	0.84532	0.00026769	-0.43321	1.3041	1.1661	-1.3383	-0.14443	0.14743	-0.83083	-0.86866	-0.69714	0.13912	-0.51561	-0.47921
5.4773	1.2497	-0.54541	-1.9632	-1.8119	1.1493	1.3956	1.0125	-0.0075998	0.19348	-0.023802	-0.89404	0.56462	0.5954	-0.91976	-1.089	-0.93503	0.6397	-1.5463	-0.72017	0.056108	-1.3559	0.44968	0.93473	-1.1923	0.7716	0.37702	-1.2931	-1.0122	-0.7241	0.45725	-1.5496	-0.43575	-1.5995	0.84583	0.14993	1.3799	-1.4596	0.044526	-0.21186	0.3588	-0.59676	0.03456	1.7715	-1.6945	0.12061	0.76876	-0.85952	0.087697	0.6229
-4.5157	0.67129	-0.78493	-1.092	2.1008	-0.0030599	0.15996	0.082268	1.7725	-0.3321	0.39443	0.17496	-0.77177	-0.88651	0.21571	-0.46617	0.35426	0.42388	0.47746	-0.17559	-0.074012	0.25238	0.33006	0.13341	0.10892	0.25539	0.38628	-0.48791	-0.24988	-0.36596	0.0099142	-0.66014	-0.072157	-0.10391	-0.48787	-0.54292	0.29245	0.094898	-0.35362	0.16681	0.10277	0.27827	-0.48227	-0.25074	0.053708	0.36613	-0.31108	-0.50079	-0.15516	0.092609
-3.3779	-1.6784	-2.1084	-0.62889	-0.59939	1.3545	0.22394	0.99748	0.32494	0.041899	-0.52924	-0.91262	0.78373	0.48586	-1.2517	-0.59718	-1.6353	1.0524	-0.45934	-0.51604	-0.31062	-1.7106	0.17939	-0.066982	0.46998	-0.6936	-0.162	-1.4021	-1.2605	-0.96487	0.27343	-0.34951	0.54836	-0.70861	0.031774	-0.43672	-0.19237	-0.18726	0.50374	0.26654	-0.11567	0.049067	-0.16765	0.07261	0.82063	-0.013859	0.1441	0.19884	-0.56979	1.1733
-2.9404	-0.12448	-2.1756	-0.56644	-0.23383	1.7719	0.083296	-0.17917	0.1523	0.72137	-0.93379	-0.069034	0.59121	1.1389	-0.53408	0.043151	-2.2063	0.76118	-0.19166	-0.17006	-1.0411	-0.31218	-0.57558	-0.13437	0.48789	-0.37639	-0.42505	-1.1603	-0.24642	-0.39416	-0.32159	-0.60339	-0.027808	-0.19117	-0.43433	-0.40943	0.087305	0.31275	0.80314	-0.048155	-0.69343	0.28687	0.037991	0.50859	0.54257	0.15054	0.35682	0.13809	-0.12028	0.055685
0.34687	-0.92629	-0.32319	-1.4032	-0.73781	1.7457	-0.11711	-0.088677	-0.81383	0.308	-0.95916	0.89003	1.9381	0.67031	0.37895	-0.61318	-1.0295	-1.6156	-0.98626	0.73945	0.34621	-0.51102	0.25937	-1.5327	0.068477	0.074941	0.31777	-0.21605	-0.76462	-0.61905	0.85944	1.4056	0.15395	0.51212	-0.033935	-0.31396	-0.68627	-0.30238	0.3485	0.21727	0.40437	0.46221	0.97957	0.58382	0.30322	0.13296	-0.54638	-1.2182	-0.12144	0.080879
-5.09	-0.12993	-1.5574	-0.83725	0.81214	-0.20425	0.31157	-0.051042	0.36433	-0.094691	0.078687	0.15053	0.46391	0.43731	-0.13854	0.35842	0.10572	-0.30213	0.033326	-1.2682	0.49589	-0.045627	-0.12255	-0.40174	0.49105	0.27387	-0.1525	0.15619	-0.043037	0.15381	0.11086	0.35964	-0.087883	-0.41822	-0.46811	-0.092852	0.35569	-0.062858	-0.014949	-0.40384	0.35652	0.086012	0.2222	-0.34764	0.046149	0.28238	-0.37889	-0.00041063	0.12082	0.17197
3.4064	-4.2455	-0.4521	-0.29115	-0.81631	0.33542	1.029	2.3227	2.2284	1.0986	-0.85296	-2.9238	-1.4709	-0.45432	2.039	0.89817	-1.6306	1.0112	-1.2408	-0.91585	-1.2019	3.1993	0.10679	2.5966	2.268	0.79903	0.36116	1.3532	1.0289	0.77454	-0.06614	-1.1516	3.4217	0.013904	-0.49878	-0.34221	-1.2831	-0.95169	-1.2613	1.1744	-0.34152	-1.3345	-0.12922	0.35454	0.0057281	-1.1514	2.2165	0.04972	-1.4971	0.5445
-0.5245	0.73336	-2.4419	-1.0593	-1.2342	0.48492	0.17742	-0.47493	-0.74754	0.73186	-0.61677	-0.40092	-0.5816	-1.3201	0.099469	-1.7152	-1.154	-0.63265	0.53534	-0.50983	-1.1643	1.4978	-0.94097	0.42702	-0.70065	0.54681	-0.43292	-0.39919	-1.0174	0.50357	0.90105	0.036769	1.5151	-0.13117	-0.13717	-0.83219	0.37124	-0.1597	-0.82904	0.13127	-0.56195	1.0529	-0.69525	0.12259	-0.032437	-0.416	0.90925	1.0746	0.44828	0.22566
-0.43386	0.18099	-1.4918	-0.8322	0.41074	0.31473	-0.66655	-0.10064	-1.3619	-0.026547	-0.66122	-0.33182	-0.39709	-0.27644	-0.52098	-1.1712	-1.6683	0.51959	-0.30667	-0.23742	-0.65696	0.021744	-0.34096	-0.31756	0.66903	0.93875	-0.70031	-0.44112	0.7356	1.0347	0.18923	-0.14422	0.5653	0.93098	0.31895	-1.3765	0.29861	-0.11169	0.43251	-0.49872	0.33192	-0.13161	0.61728	-0.36842	-1.0764	-0.33532	1.7818	-0.61223	-0.22958	-0.74006
-6.3488	1.0154	-1.0181	-0.90087	2.4639	0.20333	-0.52917	-0.63373	-0.082104	0.88499	0.27332	0.12615	-0.46049	0.35729	0.34073	-0.31736	-0.29279	0.60112	0.32268	-0.38897	-0.36976	0.6995	-0.22311	0.3529	0.4224	0.45877	0.025374	0.29992	-0.0080571	-0.10598	-0.2723	0.17571	0.44991	0.089046	-0.31477	-0.61222	-0.51638	-0.13441	-0.19766	0.35546	0.18024	-0.089314	-0.35013	0.29669	-0.39979	-0.10849	0.38487	-0.2895	-0.56358	0.045972
-2.1269	0.22653	-2.6685	-0.65191	1.0566	1.563	1.0049	-0.2991	-1.176	-0.81285	-2.1427	0.57997	-0.5263	0.88318	-0.26317	-0.94178	0.34703	-0.57475	0.079594	0.8031	0.36327	-0.43941	-0.34532	0.22341	0.23716	0.076631	-0.035572	-0.57895	-0.44502	-0.61412	-0.91687	0.3045	0.28472	-0.12734	0.8249	0.5603	0.12405	-0.84164	0.12946	-0.23031	-0.42847	-0.33005	0.6439	-0.48751	-0.1856	-0.52419	-0.17389	0.57046	-0.019832	0.44885
-0.79873	-0.68072	-1.7242	-0.66939	1.2866	2.0848	0.67491	-0.41439	-1.3552	-1.1	-2.9915	1.3257	0.12873	1.1036	-0.36542	-0.23681	0.010044	-0.72007	0.55349	1.1181	0.11689	-1.4486	0.06012	0.39408	-0.055488	0.41742	0.53616	0.047248	-1.1206	-0.2455	-0.043719	0.12047	0.35374	-0.38544	0.29168	0.087504	0.49002	0.11287	0.19195	-0.80637	-0.1956	-0.042649	-1.3583	-0.21812	-0.053639	0.16505	-0.070903	0.42406	-0.10955	0.11315
-0.71875	-0.88579	-1.8054	-0.53245	0.92427	2.8493	0.91601	-0.23135	-1.6884	-0.33901	-2.1671	1.1648	-0.388	1.6257	-0.31965	0.28134	0.95845	-0.90283	2.0754	0.44138	-0.12211	-1.0611	0.086216	0.68572	0.1845	0.18028	0.045501	0.32019	-0.24872	1.0429	0.15294	0.4048	-0.36197	-0.40634	0.75804	-0.31507	0.32421	0.0374	0.17413	0.36794	-0.45655	0.52877	0.059479	-0.38495	-0.57212	0.2887	0.074739	0.17307	0.42011	0.096467
-6.971	0.75585	-1.8242	-1.6813	1.7446	0.80054	0.40431	-0.18701	0.42488	-0.33917	0.02353	0.55643	0.036229	0.043904	-0.22023	-0.41027	-0.10002	0.53309	0.18192	-0.21998	0.14861	-0.085022	0.41004	0.58428	0.040402	0.32682	-0.21172	-0.15379	-0.034367	-0.30642	-0.13921	0.32164	0.12535	0.14285	0.17871	0.12196	0.38499	0.1361	-0.23285	0.11988	0.13917	-0.0077714	0.08855	0.055557	-0.10042	-0.023561	-0.17929	0.0059943	-0.068745	-0.21676
2.8497	-0.043593	-0.0062486	-1.4714	0.6479	-0.73125	-0.52502	1.4306	-2.4396	-0.27601	-1.1014	-1.3524	2.7647	0.23099	0.048662	-0.16876	-0.2345	1.3315	-0.78102	0.22413	0.029742	0.72672	-0.36625	-1.1849	-0.81167	0.083429	-0.42956	-0.31531	0.17903	-0.23046	0.26349	-0.21456	0.99056	1.0175	0.69023	-0.46876	1.1213	0.78154	0.059299	-0.0163	-0.60742	-0.37188	0.41515	0.31952	0.71102	-0.30966	-0.59764	-0.011305	0.54153	-0.51406
2.0374	-2.2922	0.80145	0.42746	2.8607	-1.5917	-0.45559	1.4768	-3.8194	-0.79657	0.64213	-0.055043	2.2655	-1.3649	-0.84418	-0.16081	-0.55274	-0.70819	0.71321	0.32524	0.69359	0.63851	0.13003	-0.35513	-0.31245	0.52895	0.50134	-0.13818	-0.75644	-0.30208	0.082285	-0.28595	-0.062021	0.098504	1.518	0.62492	-0.15158	-1.0985	0.11705	0.000465	-0.41573	-0.63397	-0.62317	-0.422	-0.30002	0.026685	0.28751	0.27488	0.92993	0.3166
3.8145	-1.1444	1.4212	1.2028	2.6724	-0.71423	-0.42634	1.6467	-3.0483	-0.27313	1.8769	1.1219	2.2998	0.054138	0.045704	-0.40415	0.17363	-1.3591	-0.027291	-0.54903	1.6239	-0.51471	-0.099593	-0.28808	1.1092	1.9136	-0.16508	-0.71816	0.0060461	-0.1584	-0.051658	-1.0927	0.1989	-0.57268	1.5099	1.5621	-1.0702	-0.5633	1.9435	0.050231	-0.23812	-0.17519	-0.048141	-1.3634	-0.50415	-0.29068	0.24196	-0.5089	0.6615	-0.3031
-3.6379	-2.1577	1.648	-1.2756	2.5274	-1.5807	0.57014	0.23399	0.82611	1.181	0.010268	0.58468	0.50645	-0.55217	-0.0084343	0.13246	0.82997	-0.77429	0.020159	-0.60229	-0.16889	0.3204	-0.7392	-1.2247	0.10889	0.42387	0.55756	0.11466	0.23943	-0.66833	-0.10396	-0.046037	-0.35081	-0.38895	-0.33699	-0.83629	-1.3776	0.35329	0.30301	-0.43807	-0.59139	0.39822	0.20348	-0.67421	0.45036	0.21249	-0.16832	-0.11683	0.45785	0.4505
8.0931	2.6028	-0.52899	-2.3226	-1.8666	-1.0488	-1.8553	0.50382	-0.98535	-1.3724	0.1476	1.6137	0.29035	0.56252	0.73553	0.038949	0.0962	-1.9081	-1.3245	0.53891	-0.35255	-1.4383	1.8229	3.1443	3.0145	-2.6153	-0.52867	1.2932	-0.5426	0.64896	0.43659	-0.61731	0.11228	0.37482	0.84244	0.45008	-0.70803	0.29546	-0.11029	0.41468	0.83304	0.56895	-0.4565	-1.9818	1.0037	0.13581	0.18488	0.83984	0.70618	0.27205
12.479	2.8181	-0.21838	0.77501	-1.0862	-4.5413	-0.6272	-1.5534	1.3628	-2.7518	0.096454	4.5909	-0.72009	2.6409	2.4658	1.1115	-0.11672	0.44726	-0.6464	-0.94715	-2.0614	-2.1689	1.255	1.2231	-0.32812	-1.6853	-0.66092	-1.3377	-0.60331	1.9235	0.87016	-0.18867	-0.2008	-1.7236	-0.67639	0.73522	-0.60793	-0.72243	-0.32287	-0.80171	0.21648	0.056168	0.85545	-0.66146	1.6877	-0.60681	-0.35189	-0.38103	0.19294	-1.3635
13.218	1.1156	0.94054	0.97623	0.12677	-2.7122	-0.81601	-3.5499	1.4619	-2.0336	-1.3653	3.5558	-3.2876	3.2774	0.51359	1.3776	1.2802	0.75338	2.8371	-1.3981	0.57368	0.14277	0.039516	-0.94357	-3.0441	-3.6135	0.76564	-0.90815	-2.7887	0.63141	0.4176	1.4912	-1.5476	-0.51596	-0.26696	-0.020336	-0.48371	-1.7246	-1.8277	0.96949	0.35874	-2.4723	-0.37458	-0.36998	-0.6906	-1.1945	0.24805	0.79069	0.029435	1.1016
-1.0157	2.8669	0.0081303	-4.3251	0.46258	-1.2776	-1.7598	0.6401	0.40728	-0.081081	1.725	-1.0435	0.22185	0.62316	0.1367	-0.49047	-0.56152	0.44542	-0.60584	-0.17374	-0.0274	0.49223	0.85268	0.21047	-0.11573	0.28167	-0.5987	0.21908	0.65919	-0.59588	-0.35699	-0.9113	0.6266	-0.099881	0.055484	0.29162	0.31487	-0.74688	-0.53756	-0.2311	0.65243	-0.065263	0.76718	-1.2598	-0.55821	0.1509	0.18636	0.039532	0.62786	0.16281
3.4879	-5.3839	1.509	0.23519	0.027176	-0.099989	-0.54645	-2.3154	1.3999	0.23565	-3.3071	0.0079374	-0.83691	1.4726	0.49185	-0.17952	-0.79492	-0.50724	0.73205	-0.33044	-0.048464	-0.92168	0.32147	0.69886	0.53543	-1.8915	-0.37307	0.54609	-0.45402	-0.87485	0.10716	1.0357	-0.6838	-0.38326	0.79862	0.33624	-0.58593	-1.4398	-0.54422	-0.42947	-0.21237	-1.5526	-1.6584	-0.77665	-1.0088	0.25726	0.070364	0.25285	0.92747	0.361
1.1517	-3.1021	0.16965	0.30896	0.29029	-0.88713	-1.5789	-0.8584	1.4803	-1.5475	-0.82535	-0.048236	-1.8998	3.0654	1.1457	-0.78145	0.064482	-0.49682	0.24333	-0.46165	1.3716	-0.87794	-0.59728	0.64346	-0.063936	-0.56253	0.47147	0.92576	-1.2411	0.25537	0.18151	0.14741	0.43632	-0.40655	-0.036736	-0.099439	-0.43573	0.80709	0.32139	0.2076	-0.26229	-0.13364	-0.42755	-0.024355	0.24508	0.15438	-0.085084	-0.098869	-0.15203	0.85729
3.0148	-5.797	3.7485	-1.441	-0.34062	-0.78582	-0.27438	-3.4057	0.32872	-0.6034	-2.7969	0.86003	-0.0084282	0.81655	0.23933	0.31887	-0.48652	-0.07799	1.234	-1.2233	1.6256	-1.7739	2.0322	-0.38165	-1.1932	-0.83634	-0.063547	0.47364	0.063125	1.4682	-0.44272	0.083037	-0.70687	-0.0057932	-1.4195	-0.13771	-1.1293	-0.94999	-1.0233	-0.16733	-1.0089	-0.19246	-1.9039	-0.83708	-0.36894	-0.73936	1.1213	0.53339	1.0942	0.25197
-5.3886	-0.62829	-0.018718	-0.99024	1.8265	-0.71916	-1.4706	-0.28209	1.0438	-0.073032	0.7341	-0.56778	0.087996	0.073274	0.33651	-0.14098	0.071495	-0.11219	0.34045	-0.40322	0.082102	0.44262	0.20151	-0.47538	-0.083337	-0.11335	0.17025	-0.0042444	0.57744	-0.17355	-0.058682	0.20422	-0.3447	-0.26238	-0.49385	0.11442	-0.13355	-0.12707	0.18746	-0.62927	0.28516	0.31515	-0.43704	-0.44901	0.74741	0.13696	-0.37045	0.18409	0.5488	-0.19772
-1.66	-0.43576	-2.5963	0.8106	-0.39105	-0.58183	-0.05983	-0.92867	0.56151	-0.62449	-0.2827	0.052641	1.1762	0.89053	0.67533	-0.96251	-0.54137	0.53925	-0.38425	-0.55035	-0.17678	-1.3552	-0.20608	-1.0549	0.57797	-1.2908	-0.092691	-1.0994	-0.79137	0.20253	-0.42389	-0.57576	0.51917	-0.59908	-0.91892	-0.84244	-0.10219	-0.42823	0.47244	0.062443	-0.28507	-0.21703	0.12488	-1.0062	0.3325	-0.14904	1.1536	1.0583	-0.095919	0.20871
-0.75126	-1.3227	-1.2455	-0.10817	-0.20072	0.83555	-0.39234	-0.81708	-0.032441	0.37594	-0.40867	0.39465	0.096778	0.36599	-0.25884	0.76755	-0.64351	0.17421	-0.42463	0.5907	0.70831	-0.42255	-0.59567	-0.28177	0.32333	0.26416	0.16265	-1.6671	-0.66198	-0.6935	0.17902	-0.32355	0.49798	-0.83079	-0.7414	-1.3451	0.052684	-0.090917	0.75173	-0.3078	-0.17204	0.10856	-0.23464	0.051783	-0.16608	-0.50926	0.62797	1.6894	0.90114	0.46512
0.55481	2.054	-0.55336	-3.362	-4.1023	3.1494	-1.4268	1.1191	1.6999	-1.8993	0.81023	0.83	5.4565	3.8212	-1.9014	0.28464	-0.31426	-1.9705	-0.34259	1.8854	-0.41141	1.3666	-0.0056018	1.392	-0.83949	2.78	-2.0728	1.16	-0.8218	1.1709	-1.2505	2.3093	-0.67363	1.4961	-0.090178	0.1092	-0.68448	-0.93041	0.75354	-0.219	-1.3151	-0.17784	0.037866	0.46401	0.31785	0.30189	0.16699	0.91659	-0.27952	-0.029339
-5.6283	0.71638	-1.4053	-1.6607	-0.14452	0.065506	-0.5579	0.40627	1.8369	-0.46239	-0.18159	0.5659	1.3381	0.08245	-1.4635	-0.2541	0.35892	-0.27431	0.47357	-0.042319	0.48531	-0.11255	0.14074	0.17431	-0.40285	0.54724	-0.4637	0.16939	-0.3937	0.0019278	-1.2598	0.95219	-0.64782	0.8358	-0.31069	0.28508	1.0708	0.70291	-0.68023	0.74675	0.12158	-0.14373	-0.15341	0.042486	-0.28891	-0.17941	-0.55673	0.44428	0.55811	-0.8797
-10.764	1.1875	2.2209	2.282	-1.4563	0.18261	0.53097	0.13996	-0.44761	0.043921	-0.1587	0.10266	-0.0008188	0.80339	0.17118	-0.30045	-0.30511	0.33979	0.071998	0.88789	0.18767	0.28034	0.20012	-0.070262	0.079423	-0.30185	0.6389	-0.47417	0.28584	0.35791	0.13901	0.034029	0.15313	0.015147	0.24871	0.028725	0.53354	0.44245	-0.28652	0.15083	0.14609	0.21462	-0.19406	-0.075877	-0.44733	0.77873	-0.089619	0.17386	0.082569	0.2325
-10.704	1.1956	2.5247	2.2146	-1.4312	0.332	0.60258	0.33457	-0.13048	0.05089	0.13033	0.19153	-0.12961	0.36989	-0.046344	-0.32815	-0.49787	0.42253	0.10051	0.36307	-0.045402	0.081769	-0.001088	0.013119	0.015885	-0.24441	-0.02011	-0.22653	-0.16216	-0.027185	0.41112	0.094959	-0.31486	0.079647	-0.0062386	0.044575	0.068445	0.1429	0.039844	-0.027185	-0.096861	0.16805	-0.20276	-0.015764	-0.20587	0.4389	-0.25894	0.028004	0.12602	0.050287
-10.727	1.504	2.6768	2.3443	-1.6451	0.021154	0.79184	0.57073	-0.29757	-0.52202	-0.088966	0.197	-0.27778	-0.35508	0.13195	-0.26083	0.23792	-0.070892	0.01418	-0.2985	0.03131	0.47445	-0.7046	0.021214	0.40475	0.036912	0.047863	-0.54377	-0.2761	-0.10331	0.26273	-0.084201	-0.12093	-0.24767	0.075748	-0.33404	-0.73618	-0.15742	0.20644	-0.23809	-0.43618	-0.029861	-0.41249	-0.12843	0.12442	0.34682	0.059699	-0.046021	-0.1139	-0.031444
2.3536	0.9061	-2.7092	0.75444	-0.25174	1.5792	0.87625	-0.63377	-0.18683	2.3368	0.19159	-0.99952	0.21943	-0.71551	0.90954	-2.6907	-0.037602	0.70639	0.23967	0.53503	1.7304	0.31984	-1.8091	0.33858	0.52306	0.17615	0.34538	0.84837	-1.0636	-1.0912	0.67637	-0.3508	-0.60743	-0.211	-0.080108	1	-0.37424	-0.098572	-0.89274	0.67851	0.50086	0.21858	-0.12952	-0.53352	-0.70705	-0.4542	0.79242	-0.63651	0.43879	0.061747
1.385	0.48741	-1.4439	-1.5224	-1.3508	1.0563	0.77728	0.44059	-0.093459	1.7865	-0.99816	-1.2447	1.1793	0.6481	1.3198	-1.8201	-0.12555	-0.15035	-0.0081704	-1.2275	-0.35246	-0.92898	0.69912	0.59648	-0.1459	0.041967	-0.5829	0.26311	-1.0125	-1.201	0.55567	-0.40084	0.044232	0.29838	1.0204	-0.69992	-0.27916	0.73949	0.12962	1.1297	-0.59522	0.094656	-0.48287	0.54151	-1.0486	0.042731	1.5032	-0.22861	1.6288	-0.83292
2.8017	-1.114	-1.0191	0.32475	0.94155	1.4699	0.20928	-0.37236	-0.2435	1.2224	-2.1936	-0.28209	1.2986	-0.67431	1.587	-0.10288	-0.61157	-0.50461	0.50728	0.56661	-0.55285	-0.47678	-1.5311	-0.27016	1.0217	0.048785	-0.4611	-0.2043	-0.030005	0.5155	0.59378	-0.55527	0.65387	0.29031	0.23035	-0.43032	0.63729	-0.6406	-0.30476	1.7933	0.41705	-0.78971	-0.61737	0.96015	0.74065	0.32255	-0.56382	0.53263	0.51605	-0.64974
-4.0064	0.38533	-0.1504	-2.4894	1.1465	-0.35718	-0.065552	-0.43818	0.90668	-0.061575	0.46198	-0.13649	0.72822	0.17679	-0.35391	0.23462	0.030334	0.0077081	0.021884	-0.064035	-0.3072	0.17474	0.057766	-0.23903	-0.096896	0.58047	-0.28815	0.26114	0.6248	-0.22101	-0.37622	0.41127	-0.25477	0.21807	-0.28702	0.6783	-0.0077981	-0.057132	0.058502	-0.086681	0.03684	0.27516	0.77753	-0.23121	-0.1629	0.46272	-0.74318	0.15208	-0.17033	0.15952
1.3656	-1.1519	-1.1378	0.87237	-1.6087	0.61964	0.14612	0.80805	-0.46685	0.69554	-2.5573	-1.2087	0.31838	0.091116	-0.45149	-0.49785	-1.5091	1.1324	1.5076	-2.3257	0.062389	-0.27415	-0.63169	-0.76198	0.39248	0.0669	-0.90997	-0.65758	0.30065	0.78192	0.068222	0.43471	-2.1796	-0.055549	-0.08465	-2.0331	-0.0081517	0.58807	0.88748	-1.2156	-0.072514	0.75921	0.11922	0.45266	0.5668	-0.66705	0.022302	-0.27066	-0.38004	0.53451
1.2398	-1.082	-1.5243	-0.44486	-2.114	0.20504	-0.2388	0.95597	-0.53902	0.94169	-1.7903	-1.4771	0.37828	0.14796	-0.62202	-0.63463	-0.62231	1.2444	-1.8379	-0.92483	0.56621	-0.72315	0.37236	-0.34817	-0.0261	0.98915	0.47386	-0.041215	0.2285	-0.40119	-1.9216	1.2811	-0.25306	-1.1299	-0.88502	-0.36141	-0.51985	-0.61666	0.1817	0.75626	0.20277	0.18982	0.7986	0.5748	0.44441	0.30115	0.85325	0.75596	-0.35195	-1.0117
4.6915	1.3392	-0.41634	-2.6081	-4.333	2.9941	-0.67227	1.9302	-2.0289	-0.18206	0.27381	-1.9758	1.6059	0.86273	-1.1943	-0.36316	-0.87489	2.4889	-0.89969	-1.825	-1.0576	-1.902	0.079234	-1.4198	0.24438	1.5881	0.76274	-0.50897	0.99212	0.029934	-0.71739	0.92419	-0.71952	-1.0887	-0.63913	-1.8381	-0.90162	-0.21419	-0.32095	0.41824	1.0679	-0.60183	-0.46954	-0.028327	-0.72851	-0.79621	0.70042	0.9238	0.013458	-0.093038
-5.5953	0.5636	-1.2751	-2.1558	0.24324	-0.86637	-0.11604	0.53513	1.219	0.022365	0.54206	0.0038276	-0.1426	-0.42403	-0.17627	-0.3414	-0.169	-0.33787	0.63025	-0.35601	-0.398	0.44584	-0.21627	0.29001	-0.089455	0.71161	0.26091	0.005799	0.1409	-0.58394	-0.72834	0.28913	-0.011868	-0.21233	0.042285	0.50818	0.34014	-0.33255	0.43272	-0.56821	-0.13606	-0.16958	0.22772	0.2079	-0.3244	-0.28688	-0.39684	0.22855	-0.32952	0.011885
14.384	2.5743	0.5283	3.0708	0.35092	-0.62945	2.8702	1.7789	1.7787	-1.4287	-2.1303	2.0851	-1.5248	-1.7379	5.2235	-2.8095	-1.1075	-3.0533	-0.37269	-0.74623	1.4111	1.0917	-1.8277	0.30946	-2.5543	2.4459	1.3985	-0.95751	-0.29872	-0.043587	-0.75772	0.091539	-0.58682	-1.0899	-1.1929	0.1516	-0.20602	0.14039	1.6086	-1.2724	0.12835	-0.030903	0.28972	0.36926	-0.057572	-0.52255	0.19655	0.019572	-0.75508	-1.6399
13.085	3.4279	0.67404	0.9711	-1.4213	-0.55972	1.7593	2.7214	2.469	-2.2569	-0.95051	2.002	-0.53871	-3.6789	3.5431	-1.3034	-1.0479	-3.8082	-1.8706	-0.61592	2.4565	2.8495	-1.2755	0.98106	-3.8056	0.86884	1.3956	0.17258	0.51675	-0.049324	-0.051854	0.39869	-1.8847	-1.3525	0.00593	-0.32761	-0.064002	-1.4558	-0.13827	-0.16641	1.0225	-0.18171	-0.24479	-0.94444	-0.47361	0.4272	-0.86441	1.2987	-1.1513	-0.36736
-0.20091	-1.2011	-2.0249	0.29209	1.4352	-0.35478	0.47839	1.759	-1.121	-1.8158	0.69863	-0.12504	1.4147	0.25574	0.16536	0.85778	0.51922	-1.3973	-0.010201	0.19452	-0.74929	0.38037	0.0029301	-0.58752	-0.34484	-1.6103	0.55568	-0.6903	0.44472	1.4648	-0.64149	0.12973	0.85088	-0.58305	-0.55974	-0.50671	0.17664	-0.49621	0.89682	-0.84585	0.19647	0.71502	0.080244	-0.0051026	-0.15272	0.08557	0.41317	-0.078536	0.65943	-0.67049
-3.4585	-0.61734	0.13819	-1.2087	2.0176	-0.54573	0.96093	-0.34673	0.75259	-0.064486	-0.20066	0.065452	0.69846	0.35567	-0.43619	0.27658	0.33182	-0.42785	-0.23768	-1.6084	-0.64539	0.31246	-0.4895	-0.32276	-0.070264	-0.38027	0.38962	-0.51002	0.82168	-0.15465	-0.25013	0.0029686	0.14015	-0.76505	-0.17764	0.47195	0.013796	0.40295	-0.5468	0.23327	0.37721	-0.04458	0.20631	0.44418	-0.21524	0.79335	0.25812	0.73356	-0.49867	0.41759
10.734	-10.766	13.772	2.7133	6.9145	-5.1164	0.69206	2.1391	-0.0032739	-2.2532	3.1642	-4.4839	0.026102	3.0294	-2.1653	-5.1823	4.2677	-0.90166	-2.0961	-0.27021	-4.8979	1.3291	-2.4821	0.91978	-2.0382	-2.1437	1.4665	-1.8671	0.78352	1.2653	-0.50629	-0.67566	-0.20483	2.562	1.9373	-0.86636	1.6874	-1.2282	-0.64622	1.124	-0.20533	0.037154	-0.93815	-0.37911	-0.036437	-1.7028	0.70803	0.11287	0.57694	-0.34719
-1.5083	-2.5604	2.8888	8.2324	-1.4189	0.9384	-0.071818	3.967	9.8014	-3.7324	-1.6382	-1.2128	7.7175	5.002	-3.1201	1.9514	-1.9396	-4.3872	0.53286	2.8947	1.1203	0.72844	-1.7719	-1.6834	-0.13982	-0.22016	-0.70482	0.88389	1.3108	1.4695	-1.9498	0.30904	0.77833	-0.30486	-0.88721	1.4809	0.63179	0.079075	-0.40173	0.1717	0.28228	-0.85636	0.38036	-0.98545	0.26207	-0.012597	0.23298	-0.38052	-0.36146	0.0091521
-10.687	1.1054	1.8331	1.6272	-1.0399	0.14448	0.31794	-0.16269	-1.8265	-0.202	0.3901	-0.3552	-1.1688	-0.004218	0.79095	0.77162	0.96463	0.47132	-0.16179	0.84487	-0.14426	0.11148	0.2185	0.4047	-0.0064823	-0.16804	-0.32333	0.26507	-0.45892	-0.22662	-0.30831	-0.021245	0.19511	0.44316	-0.085053	-0.043522	0.059508	-0.26183	0.05445	-0.14881	-0.0045151	-0.27251	0.042241	0.25346	-0.15932	-0.076508	0.016146	0.27694	0.028203	-0.062822
-10.661	1.0839	1.3669	1.0729	-0.55844	0.40599	0.204	-0.10688	-0.73908	0.58011	0.031369	0.16051	-0.50387	0.30124	0.37211	-0.24026	-0.29063	0.74797	0.26096	0.51892	-0.093713	0.31662	0.46666	0.62084	0.16433	0.29952	-0.090408	0.045342	-0.15518	0.054932	-0.11306	0.1791	0.031233	0.27219	-0.11298	-0.35715	0.041379	-0.10361	-0.071298	0.01987	-0.011873	-0.043566	-0.027556	0.22181	-0.35149	0.046385	-0.08135	-0.06501	-0.25468	-0.032863
4.2687	0.47516	-1.5375	3.134	1.4419	0.32227	1.8268	1.4212	1.9243	0.85944	0.64733	1.3256	-0.24891	1.7291	3.8023	-2.7678	-0.20557	1.8951	0.81405	0.55242	-0.8661	0.068398	3.5497	-1.202	1.0303	-0.67826	1.0394	-0.17775	-0.29108	1.3729	0.3205	0.31277	0.12705	-0.52409	0.37897	-0.11755	-0.42077	0.87148	0.33453	-0.18008	-1.7449	0.68571	1.2394	-0.40445	-0.87737	0.37492	0.058782	-0.077991	0.76004	0.53039
5.8213	3.2392	-1.5904	4.1626	1.4922	2.5175	1.8363	-1.5739	1.9172	1.3784	2.9663	3.0546	0.21633	1.169	1.4788	-2.5662	-0.75007	1.5445	-0.32776	1.0102	1.9402	0.72805	2.1783	-0.22338	-0.33456	-0.97828	0.84273	-0.79103	0.66292	1.0624	1.4952	0.0035802	-0.24046	-0.91489	1.323	-0.33553	0.96192	1.0638	0.11966	-0.58798	-1.003	0.55185	-0.037899	-0.26946	-0.42802	-0.016364	-0.43259	0.18699	0.45854	0.061094
-1.935	-0.74435	-2.2466	-0.8484	-0.64562	0.45082	0.38243	-0.17821	-0.16885	0.25254	-0.12892	0.073092	-0.35	-0.32013	-0.48737	-1.0659	-0.43149	0.49439	-0.16536	-0.37771	-0.11596	1.0248	0.41703	0.20706	0.24077	-0.2093	0.55521	1.1339	0.083068	0.54778	0.40326	-0.4839	0.45228	0.26584	-1.2201	-0.27057	-0.52015	-0.30993	0.11662	-0.57307	0.63652	-0.037407	-0.4036	1.0019	0.26529	0.44349	-0.9406	-0.24199	-0.19176	0.13559
1.3633	-2.9337	-1.667	-0.20339	-1.3066	-0.66049	0.56522	0.15863	0.38388	-1.1539	1.4585	-0.34174	-1.8364	0.17118	0.47596	0.37184	0.030684	0.27728	0.76461	-0.61601	-0.91587	-0.99524	0.32367	-0.37308	1.6167	0.2691	0.13531	1.0569	0.16616	0.89666	-0.93554	0.54379	-0.63899	-0.22893	-0.69097	-0.93111	0.61223	0.080975	0.13912	0.59958	-0.68296	-0.13256	-0.73134	0.3709	-0.58949	0.71513	-0.88652	0.48055	-0.42786	-0.6487
1.6844	-1.6056	-1.3697	-1.4314	-2.1914	-0.8126	0.25254	-0.022051	-0.15046	-1.0221	0.71429	-0.98172	-0.73394	-0.66266	-0.0028375	-0.89918	-0.32563	0.50975	-1.1634	-0.052835	-1.94	-0.20618	-0.57958	0.33846	2.2103	0.089173	0.30629	-0.30526	-1.3681	2.0767	-0.53006	0.54381	0.052357	-0.43701	-0.17702	0.20726	0.43448	0.44276	0.29479	-0.3949	0.94973	-0.57406	0.12576	0.075441	0.97503	-0.073456	-0.82022	0.5503	0.098149	0.519
4.128	0.62293	1.7079	-2.284	-1.3257	2.3277	-1.0783	-0.14309	0.027069	-1.0783	3.0902	-0.31699	0.34205	-0.2131	0.64427	-2.9895	-1.0986	1.2203	-1.0291	0.099837	-1.2367	-0.88582	0.35777	-0.54199	1.8563	0.53015	0.082821	-1.2983	-0.87649	0.24285	-1.9577	0.8537	0.013628	-0.81349	-0.22458	0.41874	-1.2344	-0.60114	-0.38522	0.78906	1.4707	-1.6388	0.708	0.48509	0.22239	1.0086	-0.10433	0.76969	1.0685	-0.2191
-2.9756	0.13046	1.2468	-1.0136	3.3269	0.27651	0.086703	-0.37831	0.57547	1.6406	0.18078	0.39434	-0.47103	-0.67	0.28238	-0.050457	0.072093	0.55527	1.5846	0.48974	-0.23473	0.79263	-0.28089	0.52861	0.24715	0.52237	0.1945	0.083014	0.29173	-0.13923	-0.049519	-0.058827	0.31413	0.20362	-0.30396	-0.45902	-0.019812	-0.079344	-0.41411	0.15967	-0.072661	0.23044	-0.30339	0.53706	-0.14827	0.21476	-0.1645	-0.16678	-0.34054	0.086923
-10.637	1.2624	2.3427	2.2575	-1.3878	0.24141	0.48048	0.41658	-0.22065	-0.41552	-0.029886	-0.14096	-0.1275	-0.1364	0.048389	0.22957	-0.097676	-0.079729	0.050338	0.11944	-0.11054	0.047285	-0.51524	0.27533	-0.033802	0.35089	-0.45714	0.15342	-0.38452	0.060432	-0.050333	0.31311	-0.27474	0.27606	-0.16461	-0.06905	-0.37133	-0.27054	0.18533	-0.1471	-0.23347	-0.14538	-0.14029	0.064773	0.14829	-0.126	0.012394	0.075892	0.045062	-0.11917
-10.644	1.1914	2.3298	2.2051	-1.3806	0.25862	0.47869	0.45093	-0.3967	-0.35055	0.1122	-0.010451	-0.13002	0.075006	0.11422	0.28065	0.29289	-0.03039	0.055494	0.39252	-0.019502	0.28772	-0.38669	0.40036	0.064937	0.17215	-0.45819	-0.019185	-0.4383	0.031923	-0.17965	0.20539	-0.17279	0.32033	-0.1335	-0.023288	-0.21687	-0.28916	0.19992	-0.19481	-0.30467	-0.12823	-0.21371	0.11832	0.088123	0.12177	-0.084567	0.085135	0.028208	-0.13075
-10.558	1.123	2.3261	2.2647	-1.5733	0.50043	0.43973	0.64406	0.073209	-0.49597	-0.1326	0.081309	0.18355	0.27547	0.019125	0.22402	-0.092297	-0.18209	0.3579	0.85849	-0.022919	0.22818	-0.70991	0.67545	-0.072625	0.65257	-0.65233	-0.13476	-0.49524	0.10241	-0.22574	0.43497	-0.37324	0.46708	-0.1417	-0.24372	-0.49738	-0.43208	0.27966	-0.4056	-0.35173	-0.070493	-0.37427	0.036836	0.1088	0.040099	-0.21805	0.16807	0.10018	-0.1332
-10.68	1.1211	1.4408	1.4271	-0.85536	0.22861	0.12031	0.20857	-0.017527	-0.17999	-0.11135	0.24534	0.43611	0.34594	-0.041882	0.1671	-0.036053	-0.24757	0.28159	0.087943	0.036914	0.39289	-0.57209	0.32795	0.10938	0.639	-0.54842	0.089378	-0.28208	0.092728	-0.55875	0.51693	-0.28891	0.28776	-0.29047	-0.14736	-0.24571	-0.23546	0.11052	-0.29528	-0.34822	-0.15163	-0.23002	0.34268	0.018763	-0.029397	-0.12454	0.082977	-0.24058	-0.1943
3.4867	0.85042	-1.7103	-0.18305	-0.338	0.021183	-2.5387	1.1463	0.21056	-1.9631	-3.1309	1.8148	-2.1312	0.83538	0.54324	-0.80065	2.0605	1.7075	0.3453	-0.60528	-0.60499	-1.4045	0.0011599	-0.28061	-1.8297	1.0003	0.93385	1.7537	0.41995	-1.0487	-0.067923	-1.2832	-1.2226	-0.07007	1.1486	-0.55786	0.53167	1.0421	1.3608	1.5466	0.35323	0.80833	-0.64217	0.63455	-0.12392	-0.56914	0.033431	-0.10332	0.57534	-0.90297
12.573	-2.6426	2.5369	3.808	1.9621	5.266	-3.2584	0.16961	2.731	-0.36761	-2.3882	0.64428	-1.7094	-1.4739	0.985	0.69763	0.26779	-0.92083	0.71528	-0.020712	-0.80183	-1.6713	0.50007	-0.4829	2.4712	1.9132	0.9248	0.3329	1.2787	-1.1183	1.0021	-1.3868	-1.193	1.1492	-0.1903	-0.29215	0.49395	0.84619	-1.3042	-0.18249	0.81661	0.21339	0.6072	0.65989	0.22491	0.64872	0.11371	-0.30997	1.1435	2.1017
11.696	-3.0008	2.6994	3.8962	2.1406	6.9561	-3.1903	-2.5483	4.8347	0.17892	-2.3429	-0.32153	-1.8359	-0.63384	0.92164	1.0954	0.26181	0.86371	-0.38107	-0.56897	0.45985	-0.32832	-0.31436	1.1491	-0.14517	0.24906	2.9754	0.26931	0.96528	-0.46067	0.828	-0.37901	0.98668	0.99098	1.7129	1.2826	-0.492	0.17286	-1.1169	-3.1396	1.3465	-0.61954	-0.042526	0.54095	-0.42622	0.27931	0.15644	1.9171	0.44777	-0.14434
-6.2108	0.2058	-0.68811	-1.4873	1.8262	-1.4335	-0.24301	-0.1103	0.92874	0.46537	0.54501	0.17664	-0.38274	-0.15564	0.43449	-0.92298	0.17392	0.73294	0.21704	-0.14522	-0.46163	0.45989	0.50211	0.53315	-0.040821	0.47316	0.11387	-0.23473	0.11528	-0.5684	-0.069348	-0.34024	-0.0073629	-0.33975	-0.041985	-0.5259	-0.25189	0.30598	-0.10693	0.21381	0.39369	-0.13859	-0.11972	0.20311	0.078081	0.49456	-0.096365	-0.33474	-0.41657	0.40732
3.1267	0.17164	-1.8952	-0.026502	-0.035286	-0.47894	2.5983	0.45417	0.10873	0.9099	0.85484	1.2393	-0.43656	1.1632	0.53825	2.1969	0.63059	0.99311	-1.7926	-0.86581	0.54194	-0.14134	-0.43689	1.1399	-0.073759	1.1199	-0.44672	-0.058998	1.4236	-0.32898	-1.1534	-0.32953	0.75929	0.55698	0.46478	-0.48747	-0.068056	0.066623	0.00067358	0.6052	0.9828	0.97968	0.52543	-0.6377	-0.60809	0.22296	-1.0453	1.3114	0.062529	-2.006
2.8579	1.7669	-2.7807	1.0946	-0.25679	-0.37924	1.5967	0.75606	1.2931	2.1184	1.0458	1.6277	0.21005	-0.014631	-0.24663	1.4459	-0.14509	-1.6278	-2.2092	-0.39308	0.58506	-0.95066	0.55117	1.0991	-1.9761	-0.75712	0.24474	-0.52269	0.27453	0.11341	0.079505	-0.56683	-0.036419	0.18649	-0.81233	-0.2563	-0.090713	0.44095	0.84566	-0.92632	0.41513	-0.24367	-1.0578	-0.065897	-0.52059	-1.2742	1.0843	-0.4432	-0.49307	1.2288
-0.21381	1.9498	-3.1267	0.60523	-0.083657	-0.35258	0.34193	0.51824	0.31226	1.7224	0.93404	1.6038	-2.1484	0.9115	-1.7304	0.93826	-1.0308	-1.6776	-2.2018	-0.89448	-0.34703	0.33311	1.0055	-0.93445	-0.75377	-1.3476	-1.2849	-1.2159	0.34319	0.81145	0.13506	0.06438	0.65639	0.32249	-2.2485	-0.70617	-0.054507	-0.06994	0.73509	-0.85482	-0.14415	-0.35343	0.11426	0.043563	-0.8512	-0.25345	0.035654	-0.53812	0.11494	0.51975
-5.9252	1.0276	-1.1936	-1.8305	1.391	-0.45298	0.035906	0.18687	1.0539	0.16103	-0.29071	0.39497	-0.13481	-0.036672	-0.35285	-0.169	0.4094	-0.4328	0.72462	-0.3789	0.17751	-0.16358	0.76921	-0.12712	-0.10612	-0.41843	0.36206	-0.1457	0.047475	0.059041	0.20479	0.4836	-0.3126	-0.18906	0.45145	0.14305	0.48092	-0.034493	-0.015753	0.097726	0.082189	-0.19599	0.43031	0.18804	0.33916	0.13429	-0.20736	0.0063252	0.46724	-0.14181
3.2325	0.62538	-0.48141	0.66344	-0.14694	-1.5751	-1.6295	1.8379	-1.1183	0.014797	1.445	2.928	-0.86623	-1.4975	0.32552	0.57959	0.079124	1.152	0.54759	-0.70492	-0.022035	0.32792	0.60925	-1.2111	0.81932	-1.6162	-1.6254	1.4484	0.65016	0.2858	0.2534	0.89867	-0.087949	2.4469	1.3972	1.6552	-0.46551	-0.090338	0.97023	0.12769	-0.67354	-1.3617	0.17545	-0.054879	-0.43576	-0.15688	0.95944	-1.1224	0.29349	-1.683
4.0499	1.0953	0.24642	0.16739	0.33002	0.26626	-3.0167	3.1844	-1.7717	-0.75215	0.46202	1.5379	-0.99538	-0.96639	0.92172	-0.7104	0.54134	-0.04545	0.18147	-1.7126	-0.93475	0.62968	0.70238	-1.238	0.49309	-1.4407	-0.039772	2.8034	-1.5124	0.48241	0.15743	0.79191	-1.0667	0.43028	-1.2747	0.35946	1.1973	-0.24522	1.9664	0.099387	-1.1002	-0.44704	0.27158	0.12462	-0.61908	0.77932	-0.74955	-0.70675	-0.29881	0.012141
3.5531	1.4548	1.5745	-1.4869	-0.56838	0.85555	-2.7427	-0.083371	-1.2598	-1.0263	0.92571	0.33619	-0.12505	-0.086254	1.8125	-1.16	1.9444	-0.0058123	-0.84116	-0.036771	-0.45869	1.3412	-0.22658	-0.45238	-0.096532	-0.956	-0.61281	1.3729	-1.5905	0.34902	0.59916	0.065421	0.34231	0.15498	-0.87581	0.21655	-0.29731	0.090975	0.47237	0.46763	0.34935	0.52539	1.3312	-0.28332	0.77493	0.85427	-0.34419	-0.43064	0.097156	-0.78892
-6.1305	0.81037	0.076983	-1.3344	1.4156	-1.1374	-0.85012	-0.20875	0.033821	1.1542	0.15969	-0.025062	-0.040958	-0.33528	-0.024416	-0.038247	-0.099292	0.22708	0.50817	-0.15897	-0.021869	-0.025687	-0.28438	0.20099	0.22609	0.061819	-0.28485	-0.053143	-0.25031	-0.47448	-0.45259	0.32583	-0.13059	0.28459	-0.033039	0.032474	-0.55201	-0.17089	-0.35451	-0.15914	-0.22611	-0.013125	-0.17339	-0.19518	-0.12036	-0.10542	0.30807	0.027671	0.11254	-0.10697
2.7959	-1.7918	-0.6927	-2.1071	-3.2125	-2.4708	0.58394	-2.2362	-1.0001	-1.8735	1.9213	1.1812	-0.84654	-0.31323	0.37528	-1.2993	1.5752	-0.014103	-0.032217	1.3916	0.37943	0.74095	-0.80549	0.5881	0.19819	1.5129	0.12186	0.31209	1.3251	0.35	1.3863	-0.30092	-0.40307	-0.076603	0.01053	-0.086915	0.94738	1.2438	-0.63338	0.091833	0.45327	-0.34971	0.49402	-0.56332	-0.18373	-0.81865	0.77758	0.050424	-0.0076897	0.77928
3.012	-4.6156	1.0719	-1.7345	-1.4443	-0.66794	0.52408	-0.33397	-1.6992	1.6447	-1.6637	3.0052	0.10437	-2.4431	0.55819	-0.64594	2.3055	0.34399	-0.30271	1.1286	-0.66348	-0.6851	-1.5601	-0.48414	0.38018	1.3786	0.79524	0.30781	-0.37419	1.0757	0.16386	0.26968	1.2853	0.51475	-1.5251	1.1763	1.2735	0.41588	0.024869	0.5796	0.19484	0.17636	0.78424	-1.4561	1.2054	0.011458	0.25386	-0.389	-1.4526	1.1806
1.8908	-4.0256	0.97885	-2.51	-2.9044	-0.62159	1.0871	-2.8007	-0.92105	-0.528	-0.062021	0.32417	0.3753	-3.1157	1.4567	0.062524	0.041276	0.44259	-0.59806	-0.0078065	-0.017004	0.59184	0.17583	-0.65053	-0.046549	0.54059	0.83565	-0.23657	0.19143	-0.20749	-0.62175	1.5355	0.63986	0.52435	-0.94993	-0.20247	-0.34022	0.19176	1.1436	0.19965	0.42812	0.87514	-0.311	-1.246	-0.23309	-0.14554	-0.47761	0.6434	-0.36268	-0.24632
-5.0856	-0.34092	0.1698	-1.2707	1.3975	-0.07973	-1.2459	-0.014961	-0.44355	0.46933	0.26773	0.16712	-0.012831	-0.28269	0.57967	-0.41079	-0.18835	0.071725	0.4418	-0.94375	0.23058	0.29425	-0.38109	0.013457	0.30387	0.44336	0.09401	-0.82063	-0.32833	0.039344	0.019841	-0.045743	-0.10379	0.3739	0.068089	-0.16786	-0.13092	-0.011293	-0.026635	-0.37415	0.26255	0.14531	-0.31591	-0.013553	-0.05916	-0.27338	-0.36729	-0.43948	0.23226	-0.21944
5.4335	0.34018	0.16674	-1.2047	0.15771	-0.2713	-0.5538	0.92108	-1.0459	-2.0112	-0.1919	-0.32177	0.58621	1.1404	-1.1673	1.6732	-0.49918	1.5047	-0.27203	0.81462	-2.2795	0.95579	-0.66396	0.39832	-1.1829	-0.18411	-0.60528	0.060351	1.3345	-1.0709	-0.031841	-0.61681	-0.74395	-1.4361	0.82635	-0.40993	0.16656	0.70571	-1.5381	-0.12286	0.109	0.4916	0.88739	-0.41008	1.452	-0.5452	-2.2553	0.39959	0.37487	0.19852
5.6852	-0.97904	-0.31048	0.9402	1.6923	-0.046364	-0.27722	0.80958	0.43833	-0.42162	-1.3106	-0.32807	0.65963	0.39706	0.37373	1.3413	-0.48525	-1.0378	0.5397	0.86109	-0.064598	0.12885	0.60907	0.49828	-2.3415	-0.75925	0.9805	0.84772	-1.9923	-1.2285	0.083089	-1.1887	0.27673	0.068837	1.2734	-0.98567	1.1713	-0.029209	-0.33645	-1.1766	1.0866	-0.25362	-0.65074	1.728	0.3369	-0.69561	-0.16803	-0.59062	0.055045	-0.9409
4.7593	1.1245	-0.24203	0.37605	2.795	1.1338	-0.49118	-1.9724	-0.36688	-1.7645	0.081811	-0.18462	0.89753	1.5481	-0.065256	-0.14033	-1.4108	-0.042791	1.8772	1.7729	-1.6638	0.06067	-2.9456	-0.12876	-0.11636	-0.50189	-0.020838	0.23974	-0.25602	-0.18703	-0.6468	-0.16009	-0.63088	0.13391	-0.7874	0.28767	1.3298	-0.027372	0.11257	-0.42824	-1.9974	0.31891	0.52898	-0.42525	-0.98551	0.73337	0.052239	-0.94765	-1.3702	0.83591
-5.4881	0.59937	-1.145	-1.5436	2.5903	-1.338	0.50021	-0.066787	0.81107	-0.023431	0.69654	-0.87459	0.47396	0.73918	-0.020376	-0.39566	0.46593	-0.31024	-0.77101	-0.59993	-0.22446	0.11273	-0.24742	-0.071753	-0.070454	0.21988	-0.10988	0.28375	0.21961	-0.23489	0.17876	0.051872	-0.3366	0.047695	-0.30437	-0.038372	-0.33588	0.415	0.22768	-0.34576	0.16151	-0.036487	0.13314	-0.025118	0.47695	0.31197	-0.3083	0.36165	0.55562	0.41512
-3.2654	-1.1486	-1.7184	-1.1475	-0.020611	-0.066809	0.93638	1.0629	-0.73639	0.83295	-0.30014	0.75195	-0.15232	-0.15921	0.071022	-0.66811	-0.63204	-0.24823	0.15886	-0.61636	-0.67067	0.40689	-0.2586	-1.195	-0.030729	0.4007	-0.040387	-0.27092	0.01114	-1.4518	0.26418	-0.13747	-0.12107	-0.29646	0.35598	0.55535	0.11806	-0.17695	-0.21076	0.26822	-0.29767	0.32289	-0.71597	-1.2257	-0.053921	-0.54958	-0.34496	-0.1399	-0.057144	0.085424
-1.347	-0.46956	-2.5676	1.1488	0.16715	0.9292	1.1386	0.89762	-0.21954	0.70322	0.84075	-0.096574	1.071	1.3744	-0.083249	-0.035883	0.18482	0.43015	0.38306	-2.5064	-0.91901	-0.44123	-0.16081	-1.3442	0.49554	-0.0063846	0.3436	0.25826	-0.17445	-0.34992	-1.1234	0.65207	1.1697	-0.25442	-0.31481	-0.108	-0.0055707	0.092384	-0.0070977	-0.16387	-0.97784	0.2551	-0.20493	0.27775	-0.966	0.13796	-0.37504	-0.37016	0.074114	-0.046708
-0.3779	0.28413	-2.9776	0.53515	-0.97183	0.63758	0.97672	0.7942	-0.94729	1.538	-0.72506	-0.67215	0.88274	0.98403	-0.58217	-0.83752	0.97579	0.85528	-0.50241	-1.7823	-0.29132	0.43298	0.36443	-1.3384	0.83535	-0.74841	-0.35354	0.64509	-0.21472	0.6387	0.037499	-0.19585	-0.41987	-0.43911	-1.1139	0.90314	-0.54015	0.36038	-0.64682	0.87308	0.334	0.38281	-0.050596	-0.41867	-0.40568	-0.97697	-0.2313	-0.77397	-1.4622	0.33468
-7.225	0.35323	-1.457	-1.3078	1.3032	-0.70782	-0.16029	-0.42099	-0.0080073	0.12557	-0.045177	0.65396	-0.048846	-0.00060731	0.39538	-0.66223	-0.011442	-0.10313	0.46382	-0.93421	0.074406	0.035101	-0.40154	0.038274	0.5615	-0.30651	0.23412	-0.061376	0.30528	-0.46927	-0.3949	0.30686	0.0069109	-0.067116	-0.06024	0.037526	-0.074887	0.015463	-0.30016	0.024564	0.28913	-0.26215	-0.22921	0.14636	0.13387	-0.22125	0.52462	0.029659	-0.25203	-0.086351
10.156	-4.7842	3.3391	-0.46757	-1.0604	1.8032	-0.31288	0.054013	0.43105	0.097794	2.3673	0.41089	-1.3229	1.5412	2.4001	1.5554	-2.4274	1.6307	-1.1729	-0.88147	2.6203	2.7775	-1.2295	-1.8084	-2.1693	0.79493	0.083657	-0.78723	-1.9359	0.50296	1.5859	1.1027	0.45639	0.99897	-1.442	-0.043805	2.8283	1.3887	1.9214	-0.86897	-0.8131	-1.6951	0.37839	-1.2977	0.85879	0.42882	0.56103	-0.048493	-1.0207	1.866
4.596	-1.6422	1.6213	-2.1738	-0.43646	-0.54145	-0.38572	0.69593	-0.56536	1.9153	1.1025	-1.105	-0.65562	0.66762	1.3054	1.8317	-0.35203	-0.14836	-1.5718	0.97579	0.63355	0.058423	0.15104	-1.6613	0.29904	1.0498	-1.2729	0.49654	-0.6794	0.60777	-1.9906	-0.4365	0.5501	0.63222	1.6692	-1.7879	-0.26046	0.98142	0.47755	0.67379	0.37333	1.0633	-0.22149	0.90459	0.76527	0.77927	0.62308	-0.30442	0.050273	0.87668
5.3643	-0.081961	0.67929	-1.5812	-0.32916	-0.17227	-0.54289	-0.11545	1.3491	2.2382	1.7577	-0.8744	-2.0852	1.9337	0.62967	2.3136	-0.49205	0.5737	-2.0184	-0.49676	1.1607	0.54353	-0.91769	0.10165	1.1989	-0.47763	1.2404	0.22771	-0.62366	2.0964	0.10885	-0.46322	-0.63038	-0.18002	-1.5468	-0.42176	-0.44114	-0.23359	1.9049	1.5372	0.51748	-1.1843	-1.0809	-0.83494	1.1454	0.86841	-0.58027	-0.59127	1.2642	-0.31605
-10.678	1.298	2.5691	2.3971	-1.7932	0.24414	0.77391	0.67106	0.24569	-0.26369	-0.63655	0.39147	0.61418	0.79292	-0.10215	-0.5906	-0.85203	-0.14968	0.43568	0.36691	0.078937	0.64428	-0.91209	0.39519	0.18417	0.88302	-0.26443	-0.16498	0.00274	0.39096	-0.30489	0.68657	-0.46214	0.2683	-0.17949	-0.15609	-0.40808	-0.32213	0.087645	-0.16044	-0.41786	-0.017585	-0.62845	0.15821	-0.12885	0.47988	-0.099158	0.12348	0.030181	0.035149
-10.614	1.1362	2.3525	2.1727	-1.4822	0.18623	0.59945	0.25561	-0.32617	-0.040869	-0.21094	0.071173	0.0557	0.60894	0.055609	-0.16252	-0.63211	0.03299	0.082911	0.35418	-0.13061	0.20674	-0.34971	0.31402	-0.2007	0.60325	-0.42117	0.20966	-0.10847	0.18266	-0.23004	0.6239	-0.31991	0.43067	-0.27303	0.044745	-0.041775	-0.17938	0.021308	-0.10479	-0.20891	-0.01712	-0.20381	0.29528	-0.097362	0.11864	-0.1103	0.13204	0.059817	-0.059499
-10.591	1.1569	2.0873	2.1442	-1.3209	0.11285	0.41764	0.076586	-0.57988	-0.26303	0.010302	-0.24696	-0.26197	0.33686	0.14437	0.27413	-0.14525	-0.12855	0.014532	0.22835	-0.12629	-0.089334	-0.41612	0.22132	-0.19858	0.12837	-0.49184	0.43246	-0.38939	-0.16171	-0.1714	0.22534	-0.13221	0.32936	-0.18191	-0.028273	-0.1999	-0.40128	0.041261	-0.13589	-0.026551	-0.17118	-0.11643	0.1427	0.12933	-0.16365	-0.0047842	0.061656	-0.031719	-0.084875
5.7499	1.9252	-0.63125	-1.1477	-0.38237	-0.34361	-0.46094	-0.46793	0.72056	0.1754	-0.023607	-1.0851	1.3083	1.1007	1.133	1.9183	0.64292	2.6806	-1.6433	0.81389	-1.3783	0.20313	-0.17145	-1.5338	-0.45923	0.18984	0.80334	0.31498	-0.19847	-0.95996	-0.048131	0.9211	0.42157	1.9629	0.65751	0.96789	-0.49121	0.89189	0.50424	0.075136	-1.7008	0.42636	-0.065995	-2.0663	-0.1289	-0.33307	-0.13641	0.18855	0.33668	-0.71674
5.6999	0.49576	-0.52613	1.5524	2.7173	-0.86787	-1.9743	0.9147	-0.85814	-0.63607	0.80728	-0.7103	1.0731	0.51709	0.55606	1.0852	-0.03477	2.516	0.2703	0.91494	-0.70194	-1.8799	-1.8593	-0.22383	-0.62941	-0.26519	-2.3259	0.10251	1.8946	0.16554	3.3669	0.73057	2.0976	0.82168	0.31632	0.49107	-1.1836	0.67477	1.5391	0.44693	0.31822	0.20725	-1.2008	-0.21435	-1.5273	1.2645	-0.87136	0.17985	-1.8258	-1.0098
7.7761	-1.2438	0.74832	2.2313	3.7062	-0.36992	-2.2722	1.1441	-1.8288	0.32321	1.5468	1.068	0.77632	-0.91492	0.40556	1.9473	-2.1545	0.16962	0.31525	1.7135	0.77794	-1.4804	-2.3946	0.28843	-0.89109	-1.75	-1.3016	-0.059411	1.0685	1.0419	1.2164	-0.049362	0.54704	1.1378	0.72911	-0.58954	-1.8514	-0.041254	0.18169	1.2698	0.3071	1.1718	-1.4634	0.70331	-0.64268	0.15234	0.75836	-0.40566	-0.38312	1.1396
-1.7025	-0.7791	1.5515	-1.8456	2.334	-0.89429	-1.1794	0.098823	0.84706	1.6166	-0.75572	0.20847	0.3058	-0.17872	-0.30823	0.74546	-0.1244	-0.31349	-0.12538	0.53763	0.46904	0.0048997	0.16839	-0.76945	-0.21974	-0.090885	0.26946	-0.10078	0.058173	-0.22395	-0.60824	0.71096	-0.29583	-0.16802	-0.053441	0.45135	-0.48404	-0.058924	0.45499	0.016744	-0.58585	-0.11949	0.62915	1.1189	-0.05561	0.072655	0.024396	0.089319	0.45588	0.10966
7.2427	1.8218	-1.0142	-1.2056	-3.7202	-1.0285	1.0082	0.1647	0.81234	-0.26359	3.1637	0.58169	-1.4753	-0.93308	-2.8856	0.30438	-0.2218	0.11686	-0.074713	-0.54551	-1.4765	2.6163	1.4164	0.10089	-0.91393	-2.2662	-0.70666	0.87125	-1.1562	-2.0574	0.13176	0.28595	0.8256	-1.2447	0.27236	1.1899	-0.58867	0.91556	0.59702	1.8612	-0.19278	-0.70477	-0.1176	0.68764	0.92054	-0.34265	-0.69012	0.44799	1.3316	0.38715
5.9954	0.77166	-1.5897	-1.0627	-2.0471	0.060301	1.3329	1.149	-0.99468	-0.57496	3.0289	1.2963	0.5573	-0.78332	-1.3751	-0.89081	-0.73997	1.7032	-0.39961	-0.21096	1.9036	-2.5851	0.14117	1.035	0.11128	-0.76976	1.3981	1.1701	-0.21776	-0.6328	-1.3747	0.41305	0.18182	0.55142	-0.68536	1.4804	-0.32526	-0.15932	-0.57094	0.1617	-0.077614	0.97436	-0.81482	-0.48794	-0.20116	-1.2747	-0.24961	0.68693	0.20232	0.64399
8.9771	-1.1079	-2.2973	0.57926	-1.148	-0.45349	-0.074447	3.734	-0.044684	-2.8665	0.8921	-1.5561	0.75955	0.72516	-1.3447	-1.1255	-2.0588	1.6226	-1.3371	-0.23175	3.5934	-1.2509	0.48656	1.1159	-2.0482	-0.82346	0.47335	1.2908	-2.5237	-1.6895	1.0254	-1.3026	0.98182	-0.27041	-1.4357	-0.92003	0.64781	2.0684	2.0033	-0.34523	2.1307	2.5069	-1.0553	-1.1651	-0.66629	-0.78344	0.52426	0.5719	-1.2029	-0.74973
-1.9498	0.38877	0.10318	-1.9614	3.0707	-0.58259	-0.56823	0.52704	1.7494	-0.43926	1.0858	-0.62744	-0.57846	-0.41873	0.34006	-0.29645	0.059507	0.080539	0.93001	0.19787	0.21266	-0.069244	0.59672	-0.61852	-0.50008	-0.078449	0.0024907	-0.34993	0.0061071	0.44597	0.30477	-0.25478	0.060183	-0.038963	-1.1649	0.10459	-0.18513	-0.17717	0.24521	-0.59007	0.60043	0.15248	-0.37851	-0.37003	0.84856	0.84766	0.099042	-0.83408	0.52184	-0.32155
2.7174	2.4583	-1.5155	0.46598	-1.0451	-1.7586	-1.6754	0.38997	-1.2422	0.58778	-0.58738	0.091323	4.0655	1.1201	-0.47905	-1.4137	0.50245	0.34719	-1.6024	-0.3208	-0.52229	0.71221	-0.88889	-0.097765	-0.055951	-3.1257	0.50484	0.6483	0.89804	0.98326	0.53006	-0.53061	0.01184	-0.52336	-0.30315	-0.41951	-0.29958	-0.63913	-0.1943	-0.02489	0.59474	0.71228	-0.37198	-0.90539	0.64806	1.2534	-0.73497	-0.79488	-0.17815	-1.2363
3.2081	0.98216	-1.9555	2.4591	0.037329	-1.3558	-1.4227	0.36257	-0.51909	1.4964	-0.13932	0.28682	1.926	0.40093	-0.64449	-1.2232	-0.0035626	-0.26479	-0.80923	-0.73229	-0.23257	0.50996	-1.0513	0.28894	-0.65435	-2.5485	1.1211	0.9616	-0.54647	1.3536	-0.22626	0.038149	0.10166	-0.46429	0.56764	-0.33727	-1.8386	0.24324	-0.24959	-1.239	-0.52755	0.82583	-0.29348	0.45539	0.90258	0.091995	-0.37862	0.63835	-0.0073584	-0.32063
2.1346	2.3265	-0.65048	0.55692	0.49495	-0.68571	-1.2346	-0.62614	-1.6239	0.39118	1.5249	0.48231	0.63816	-0.70017	-0.67975	0.6001	-0.36105	-1.1433	-0.4182	-0.033428	-0.028384	-0.40057	1.1833	0.12945	-0.79293	0.84406	0.16455	-1.0027	-0.081986	0.69891	-0.088576	-0.46428	0.42452	-0.47415	0.42919	-0.3267	-1.8987	-1.148	-1.6196	-1.2149	-0.89482	-0.6898	0.37854	0.046498	-1.4727	-0.45643	-1.2716	0.86626	0.12797	0.7452
-3.9369	1.2617	-0.39216	0.29718	2.3821	-0.78945	-0.45403	-1.1496	0.17746	1.8367	-0.31668	0.52129	0.32472	-0.17617	0.18491	-0.26711	0.54012	-0.079673	0.58982	-0.071813	0.20577	-0.098085	-0.030654	0.23912	0.37686	0.12307	-0.77745	0.35819	-0.2367	-0.089863	-0.088984	0.084291	0.22212	-0.42582	0.054299	-0.56837	-0.45789	-0.19453	0.79432	-0.37	0.19702	0.070632	-0.024136	0.044634	-0.17583	0.42289	0.25733	0.28998	0.14517	0.59374
13.765	6.4733	-1.8512	1.6751	0.13846	-2.4482	0.4974	-1.3428	1.8476	5.5925	-2.4227	-2.1619	-3.0876	-3.1268	-1.8315	1.1817	-1.4246	-1.996	-4.344	1.857	-1.373	0.34626	-1.278	1.4579	1.914	0.027384	-0.75583	-1.0621	-0.28393	0.61833	-0.1646	0.076378	-1.6428	0.60753	0.54548	2.3332	1.5553	-0.89381	1.3594	-1.0621	-3.0226	0.43273	0.27528	-0.48735	-2.6016	0.95169	0.13558	0.71045	1.5251	1.0686
9.1751	2.774	-0.4364	0.20526	-2.1396	-1.9044	0.092853	-1.4412	0.81336	5.5242	-3.163	-0.67453	-1.7997	-2.3735	-1.5502	-1.029	0.042141	-2.1913	-2.2335	1.5872	-0.35057	0.91086	-1.5643	-0.80794	-0.99684	-0.19232	-2.4394	0.85421	-0.038907	1.8799	0.55506	0.20465	-0.99346	0.73072	-0.27182	-1.352	-1.0221	1.5171	-1.1884	-0.21543	0.14256	0.49042	0.037342	-0.47739	2.0336	0.79579	1.6212	-1.1667	1.4559	-0.49279
5.8163	2.2794	0.46451	-0.097281	1.8985	-1.4081	-0.87943	-1.0324	0.95559	1.3563	-0.95814	0.45568	0.28005	-0.18581	0.014004	-0.14307	0.54624	-0.72757	-2.6781	0.94407	-0.062072	0.054227	-0.41028	-3.1965	-0.23318	-0.071564	-0.17442	1.3715	-1.1392	0.067297	1.8203	0.96374	0.24867	0.056478	-1.4266	-0.94931	-0.099408	1.1862	0.39651	-0.9383	-1.3312	-0.14251	-0.24525	-0.40524	-1.74	0.24497	-0.52112	0.55695	1.9461	0.98026
0.25193	-0.743	-1.6702	0.22917	-1.5775	-1.0653	-2.5517	0.73179	0.64741	-0.61519	-1.967	0.47153	-0.49958	0.68088	0.71824	0.96334	0.32334	-1.5716	0.40875	0.51522	-0.1168	0.99592	0.26504	-0.46184	-0.35591	0.084115	0.28099	1.456	0.070743	-1.2905	1.1208	-1.6043	-1.2236	0.84255	-0.092262	0.34785	0.77413	-0.017448	-1.1006	0.045297	0.016228	0.59247	-0.071733	1.206	-0.47774	0.85931	-0.7092	-0.5254	0.22618	0.42009
1.3968	-2.1292	0.32128	0.054756	-0.24671	0.50433	-2.9404	-0.092145	-0.15551	-0.19943	-2.1633	0.90433	0.046535	0.68934	0.67616	0.18997	0.55511	-1.2406	2.0442	1.079	-0.097196	-0.37851	-0.71672	0.81304	-0.1184	-0.41144	0.15943	1.1067	-0.16955	-0.3812	1.0818	-0.14848	-0.22267	-0.51371	-0.33368	0.30842	0.16141	0.16675	-0.5216	0.38485	-0.42977	-0.1695	-0.62081	0.94836	0.49832	0.35889	-0.33583	0.14832	0.32737	0.47922
0.391	-0.052218	-0.72483	-1.2944	-0.42979	0.22616	-3.6297	1.0492	-0.28444	0.67529	-1.4127	-0.21093	-0.21566	2.0174	-1.1188	0.043896	-0.77082	-0.94272	1.7284	1.0341	-0.5121	0.1177	-0.6389	1.0611	0.16483	0.14989	1.1939	0.99969	-0.85396	1.4119	1.9211	-0.43846	-0.62913	0.39817	0.0042476	0.8229	0.47222	-1.3023	0.43431	-1.014	0.32361	-0.12869	1.2871	0.018601	-1.0399	1.3996	0.095127	0.29227	-0.054527	-0.42802
-4.3766	0.63646	-0.18897	-1.6512	1.1927	-1.1818	-1.0827	-0.77487	0.50305	0.89338	0.30208	-0.19964	0.17089	0.23503	0.070509	0.035927	0.0028946	0.4758	0.33119	-0.20936	-0.40576	0.38499	-0.23902	0.53385	-0.214	0.43817	-0.53928	0.25621	0.2732	-0.33148	0.21542	0.31405	0.24826	-0.096709	-0.26421	-0.21146	-0.23231	0.39885	-0.93518	-0.075013	-0.073224	0.076024	-0.0092187	-0.06996	0.12829	0.088045	-0.21913	0.74503	-0.6342	-0.19974
7.2003	0.11019	-2.1295	1.534	1.3457	1.9768	3.0032	-1.0949	-2.9305	0.046743	0.58819	1.5507	1.0975	-1.5875	0.72113	2.6655	0.16827	0.077459	-0.43909	1.2153	-1.2424	-0.40876	-1.6202	0.31164	1.2565	-1.01	0.43136	0.18948	1.7102	-0.95672	-0.67879	0.95637	-0.25882	-0.29081	-0.8952	0.30478	-0.37979	2.0647	0.27677	0.60372	0.45602	-0.55541	0.74258	-0.14379	-0.11291	-0.90176	-0.34135	0.82294	-0.51652	0.40165
9.18	0.38617	-2.126	2.4549	1.8519	2.0679	1.4192	0.055799	-0.55459	-2.5114	0.96361	-0.011113	0.023467	-2.6352	0.73448	4.179	-1.576	-0.96682	-0.82213	1.0957	-1.1416	-2.4076e-006	0.96679	-1.0749	0.82568	-0.45925	-0.071961	-1.5297	1.8877	-2.0672	-0.94416	-0.71472	-2.4347	-0.63033	-1.2108	-1.993	0.092227	-0.34869	-0.043879	1.5806	2.0537	-0.88747	0.019746	-0.098468	-1.1919	-0.055686	1.7045	0.64046	-0.13522	-0.39198
6.9939	-1.6448	0.055035	-1.9894	1.3457	1.646	2.3491	0.22438	0.43384	-2.136	1.1826	-0.27246	1.8344	-2.9397	3.2507	3.8625	-2.6685	-0.086793	-1.2109	1.4404	-1.8413	0.97928	-0.77732	-0.50375	-0.56546	-0.50666	2.0413	0.74945	-0.31509	0.38824	1.5757	0.82673	0.47385	-0.25074	-0.45375	1.7172	-1.0859	0.69685	-1.1816	0.63569	0.35145	-0.78569	0.35661	0.7115	1.0101	0.80908	-0.20823	-0.1682	-0.60437	0.084932
-5.2553	0.392	-1.817	-1.748	3.2281	-0.67012	0.85373	0.18277	1.0084	-0.5467	-0.16108	-0.81402	-0.51059	0.44825	-0.1384	0.031034	0.051637	-0.23147	-0.11638	-0.65902	0.10831	-0.6227	-0.40944	-0.25518	0.094021	-0.41823	0.076408	0.15611	-0.060944	-0.0053193	-0.74454	0.11176	-0.74399	0.42918	-0.22407	0.56478	-0.345	0.36181	-0.18907	0.2317	-0.2197	-0.18291	-0.034102	0.1014	0.079399	0.38468	0.1284	-0.41408	0.48829	0.36038
1.6034	0.056035	-0.081329	1.2607	3.3745	0.26703	0.85685	-0.033187	0.09685	0.56017	-1.2153	-0.70673	0.42477	-0.76623	1.1181	0.14482	-1.1366	0.55942	-0.91524	-2.1949	-1.0368	0.20781	-0.91434	0.25787	0.45988	0.59622	1.3669	0.70425	0.82141	0.52753	0.073958	0.93549	-0.37688	-0.21061	0.24134	0.71862	0.41786	-1.1244	1.5696	0.28696	-1.1082	0.68749	-0.3578	0.17255	0.022781	0.74163	-0.23615	-0.76765	0.76542	-0.91003
0.56309	-0.65528	0.44507	-0.6604	1.6991	0.79436	-0.01949	-0.061243	-1.0676	-0.77496	-0.84401	-0.1211	0.23343	0.15112	0.02346	0.61014	-0.535	0.3525	0.0061157	-1.1543	-0.70019	0.21994	0.9877	0.23657	0.089782	0.73787	0.25919	0.035317	0.43968	0.60921	0.70466	-0.43217	-1.2015	-0.36077	0.49374	-0.19204	0.18236	-0.31503	0.42226	1.1885	-0.13802	-0.67878	-1.1838	-0.89051	-0.14509	0.24313	-0.26192	0.24769	0.12358	-0.39907
-0.97069	-0.4702	-0.3597	-1.435	1.7539	0.066542	0.55784	1.0052	-1.2558	0.2991	-1.5237	0.073414	-0.27358	-0.92929	-0.053204	0.43192	-0.27529	0.28433	-0.13863	0.72042	-0.41183	0.98721	0.61534	-0.30766	-0.4813	0.49843	-0.12637	-0.37975	-0.18981	1.3591	-0.012009	-0.60853	-0.86967	-0.19454	0.31969	-0.65531	1.2813	0.70112	0.43735	0.64783	-0.73236	-0.04835	-0.59252	-0.55146	-0.22641	-0.46085	-0.22928	-0.16847	0.6369	0.41061
-6.0375	1.0323	-0.87438	-2.3487	1.1979	-0.15716	0.49849	0.11555	0.53796	-0.44209	0.41744	-0.13903	0.021748	-0.0056593	-0.37344	-0.618	0.35584	0.64591	-0.12837	-0.33575	-0.28286	0.14469	0.23483	0.43344	-0.25675	0.40196	0.1571	0.16905	-0.10393	-0.40746	0.30378	-0.31166	-0.041557	-0.20879	-0.064979	-0.23382	-0.32995	0.31843	-0.026429	0.08706	-0.052206	0.43744	-0.043595	0.11488	-0.0056131	0.13127	-0.4627	-0.051926	-0.12664	0.3367
0.41924	-3.5522	0.050092	-0.99304	-2.3053	0.65769	-0.13852	-0.12869	0.77868	0.96163	0.41713	-0.42439	0.98559	-0.27317	-1.085	0.88227	1.0419	-0.81587	-0.021636	0.0072592	1.7655	-1.3245	0.24108	0.8509	0.19127	0.8265	-0.4136	0.17221	0.20135	-0.18231	-0.15145	-0.48883	0.058073	0.70766	0.46929	-0.8547	0.77977	0.022579	-0.8115	-0.33206	-0.42034	-0.028298	0.53555	-0.55131	-0.50926	0.51986	0.014248	-0.36439	0.57007	-0.55415
-1.2172	-0.97379	-1.6648	-1.6734	-2.834	0.10829	-0.41108	-1.5733	0.598	-0.37948	-0.59852	-2.1636	1.1637	-0.56543	0.66231	-0.75346	0.02992	-0.21161	-0.04985	0.3121	-0.50913	-0.78734	-0.28299	0.62071	-0.33621	-0.090246	-0.37733	-1.6847	-1.3097	1.5869	-0.25568	-0.54599	-0.29146	-0.51798	-1.1957	-0.63512	0.0035951	0.042034	0.62051	0.0024542	0.81106	0.045682	0.84174	0.11745	-0.18363	0.27683	-0.12539	0.54158	-0.54588	0.18216
-0.94958	-1.7716	-2.0815	-0.92859	-2.6816	0.11483	-0.17365	-0.76568	0.35908	-0.15202	0.47566	-1.8047	0.98121	-1.9475	0.90273	-1.094	0.99384	0.53787	0.97291	0.22443	-0.61497	-0.84965	-1.2561	-0.66144	-0.95513	0.11209	0.13392	0.081666	0.35517	1.1525	-0.050452	-0.54702	-0.34675	-0.48013	-0.67238	-0.28279	0.05555	0.11404	0.60419	0.46256	0.20422	0.064277	-0.082488	1.0967	-0.38309	-1.0875	0.43145	-0.22105	-0.52606	1.1794
-6.798	0.71534	-1.1533	-1.1791	1.2823	-0.10758	-1.2385	-0.49444	0.15056	0.39787	0.35452	0.44792	0.45157	0.10859	0.038755	-0.026503	-0.25597	0.082129	0.55325	-0.53084	0.034336	0.0928	-0.49386	0.31926	0.11037	0.28755	-0.24199	0.17268	-0.049822	-0.054359	-0.63143	0.72581	-0.31499	0.12077	-0.53012	0.017864	-0.13583	-0.030855	-0.11598	-0.00089828	-0.11023	0.045698	-0.38267	0.14661	0.046363	-0.13559	0.14738	-0.0030326	-0.21956	-0.32035
7.4255	-4.5664	-1.3238	0.73215	-2.2949	1.7253	2.66	2.6672	-0.29345	3.57	-0.94716	-1.3182	-1.5127	1.4707	1.6146	0.45223	0.88251	1.2275	0.5318	0.18145	-0.4527	0.80483	0.77484	-1.5866	0.22832	1.2953	-1.4397	0.74756	1.39	0.89967	-1.9784	-1.8025	-2.047	-1.7848	0.4997	2.2442	-0.98619	-1.4015	-0.62648	-1.0209	-0.1505	-0.40936	-0.19747	0.25832	-1.2606	-0.1609	-0.97206	-0.1403	0.28689	0.51798
7.1635	-2.8521	-1.6354	1.5931	-0.47297	2.5407	3.1602	2.0883	-0.47524	5.0534	1.2657	0.48251	-0.97884	0.23987	2.7102	0.78757	0.057221	-1.6995	1.6564	-0.60055	0.92666	-0.49448	0.14547	2.1097	1.4178	0.22259	0.75552	1.0471	0.58573	-0.21036	-2.2704	-0.66064	-0.92806	1.2216	1.6133	1.8893	0.63543	-0.14698	1.7847	0.14593	0.20801	-0.95133	0.79685	-0.059044	1.2563	0.3297	0.69852	0.36264	0.30796	0.64316
11.199	1.2884	2.5386	-1.294	1.9106	3.4225	1.5856	1.7503	0.89708	1.7622	2.2336	-2.6625	-2.0549	2.1608	1.5072	-0.18011	2.2978	-1.2446	0.24713	-2.9005	-2.5462	0.97811	-0.026004	2.1523	-1.2883	-1.895	-2.4408	-0.65661	0.49736	1.4296	-0.5782	-2.5138	-0.16847	0.51601	-0.3	3.2665	-1.7698	2.5039	-0.80751	-2.4084	0.18105	0.10996	0.4681	0.89835	0.16859	-1.459	-0.31477	0.3945	0.34695	0.72649
4.2782	-1.8794	5.0779	-6.0605	2.7094	-0.78938	2.0262	2.4656	-0.16054	0.19037	-0.089201	-1.3855	-1.0054	1.1011	-0.36621	-0.50328	0.85483	0.12652	-0.43762	0.46686	0.0063172	-0.37257	-0.20513	-1.6789	-0.83348	0.24343	0.0402	-0.49416	0.83146	-0.891	0.28259	0.97536	-1.1098	0.29597	-0.62797	0.67535	0.082954	-0.46521	0.47045	0.017025	1.0669	-0.49536	-0.38038	-1.5812	-0.26759	0.78606	0.18365	0.21876	-1.1414	0.174
2.8822	-2.6314	-0.39025	1.9849	2.5045	-2.4161	-2.0046	2.4052	-3.6787	-1.1781	1.6414	-1.0699	0.59328	0.070847	0.018366	-0.21031	0.32917	0.35014	0.43411	0.091901	2.6213	0.38647	0.2743	0.89223	0.13814	0.91316	0.32093	0.027964	0.10672	0.59681	-0.24443	-0.73354	0.71761	1.444	-0.46147	1.9852	-1.2502	0.38459	1.3858	-1.09	0.37151	0.99077	-0.050384	0.50134	-1.0345	-0.3813	-1.4249	0.49125	0.014114	-0.30924
5.3836	-3.8141	0.25654	1.4605	0.68648	-1.9498	-1.0805	0.92619	-1.2702	-1.0353	0.55027	-0.10703	-1.1564	2.3542	0.65902	-0.34182	1.795	-0.019312	1.2518	1.0186	1.8129	-0.17247	-0.01806	1.409	0.3133	0.38273	0.88127	-0.68692	0.62558	-2.4033	0.67598	0.60715	0.57388	-0.33086	-1.4037	1.0628	0.30397	1.0687	0.68419	-0.12946	-0.59204	0.61075	0.56906	2.7187	0.044636	-0.27901	1.6249	0.17761	-0.087038	0.060414
3.8957	-2.7583	0.20962	1.1497	-0.14491	-2.3746	0.14271	-0.94242	-0.97672	-0.89572	-0.35322	-0.05715	0.32631	1.6534	-0.34497	-0.2753	1.2473	-0.37371	0.37321	0.76431	1.7663	1.6827	-0.78005	0.17071	0.66946	0.46356	-0.019254	-0.59402	-0.50153	-0.98977	1.6034	-0.13802	0.93462	-0.54293	0.13469	1.1418	0.64225	0.81576	0.63592	0.55322	1.0221	0.25838	0.043938	1.2375	0.65096	-1.0429	-0.20599	-0.0023231	-0.15256	1.1721
-6.0227	-0.67231	0.20705	-1.5315	1.3571	-1.241	-0.46566	-0.40911	0.1026	0.27835	-0.27407	0.18442	0.43551	0.22048	0.22979	-0.35454	0.0076049	-0.29778	0.48394	-0.85089	0.26436	-0.18697	-0.15385	-0.36674	0.18789	-0.42372	0.10614	-0.2487	0.28169	-0.30759	-0.39131	0.28575	0.29879	-0.47751	-0.28133	0.27596	-0.31649	0.05619	0.26598	-0.51914	0.71359	0.15816	-0.29725	0.14293	0.096021	-0.36572	0.020769	0.13867	0.35781	-0.33696
1.8567	-1.6906	-3.0607	-0.095694	-0.35725	0.56911	0.80367	0.025023	0.13598	-2.0354	1.2509	-0.47013	0.40549	-2.1298	0.39494	0.77781	0.98098	-0.47492	-0.94592	2.3372	-1.0038	0.68421	-0.66511	0.653	-1.8395	-1.5884	1.7868	0.46923	1.2843	-0.84749	0.030405	0.75976	0.63744	-1.1336	-0.2828	-0.53352	0.050895	-0.60224	0.18794	-0.36389	-0.75381	0.84134	-0.43961	0.79847	-0.39263	-0.5628	-0.094423	0.42548	-0.5652	0.27218
0.42015	-1.7441	-1.6121	0.79068	2.0236	-0.22992	0.99475	-1.6152	0.17985	-1.8763	0.40962	0.31754	1.0931	-1.4894	0.0022985	-0.44006	-0.40534	-0.34587	-0.055893	1.7609	-0.75757	-0.42739	0.22572	0.17263	0.15572	-0.43791	-0.0089717	-0.36553	0.48884	-0.4205	0.071464	-0.72424	-0.056143	0.95227	-0.7973	-0.66186	1.0418	-1.0022	1.0355	-0.55059	-0.33668	-0.077031	-0.55975	-0.55404	-0.37983	0.37808	0.83691	-0.303	-1.0395	0.52029
1.8493	1.0641	-2.2458	0.19925	0.42332	0.34184	0.83987	-0.58016	-0.013605	-2.3157	-0.095838	0.93919	2.5392	1.0872	-0.093883	-0.073821	-0.66483	0.39303	0.036909	1.4061	0.80624	-0.71237	1.1765	1.7885	-0.90354	1.5783	-1.6339	0.78944	0.14906	0.92934	-2.1155	0.51316	-1.063	1.8751	-0.92276	-0.052462	-0.38972	0.97534	-0.98411	-0.88434	-0.41152	-0.96905	-1.8394	0.62672	0.18703	-0.34769	-0.087305	0.62223	0.12669	0.18976
-5.9956	0.69844	-1.9678	-0.94993	1.576	0.25851	0.52425	0.60403	2.429	0.0096192	0.1738	0.64819	1.3933	0.35815	-0.59586	0.16334	-0.16438	0.37346	0.92607	0.91502	0.85239	0.16611	1.1203	0.8857	-0.4619	0.57714	-0.83657	0.32699	0.01035	0.61654	-0.83379	0.74272	-0.28821	0.48418	-0.72853	-0.28706	0.82636	0.42568	-0.64815	0.54109	0.086976	0.36835	0.27564	-0.10475	-0.42889	0.22668	-0.52022	0.46112	0.012648	-0.24327
14.791	3.1136	0.11993	3.0273	1.8743	2.6173	-1.2644	-1.4343	-2.009	-1.8434	-0.46814	-0.65521	-0.11344	1.5881	3.9016	-1.903	2.903	-1.6125	-2.3225	0.093561	-1.1905	-0.84109	0.083542	0.40151	2.7626	0.36576	-2.6441	-0.80664	1.2153	-1.7621	1.9199	1.2965	1.2745	0.43071	-2.349	-0.61445	0.57275	-1.7751	-1.648	-0.45943	0.46612	1.2252	2.1909	0.1337	0.55393	0.14459	-0.75615	1.4213	1.0012	-1.0171
17.212	5.0603	2.6706	1.3329	1.8757	4.7519	-2.6195	-7.9544	-1.4232	-4.8136	0.4524	-3.8258	-0.53073	1.7705	-1.0394	-1.0197	0.37031	-2.1454	-1.881	-0.92218	1.1886	1.4427	2.9011	-0.47115	1.4799	-0.34489	-1.4777	0.084423	-1.0962	-2.0047	0.14894	2.3413	0.31506	1.8742	1.5146	-0.58747	-0.35549	-1.4141	0.60986	-0.41375	1.3717	-0.58593	-1.4857	-0.2153	-1.0587	-0.254	0.42292	-0.54713	-0.41556	0.58821
9.7854	-1.1571	-0.58828	1.9281	1.6166	-1.6515	-0.13989	-1.8371	-1.2895	-4.0404	1.0145	0.80752	-3.4538	2.2586	-1.5627	-0.6534	-0.13716	-0.93723	0.55612	-0.23343	0.49994	-2.0683	0.75122	1.9481	-0.19812	-0.14984	-0.50942	0.14483	1.4718	-1.7586	-2.3972	-0.7716	1.3789	-0.39182	-1.9261	0.69297	-1.381	1.6139	0.53138	0.45772	-2.4318	-0.21938	-0.10097	-0.65873	0.21154	0.81969	-1.9934	-1.7072	0.13138	0.6753
-4.0845	0.3688	-0.86404	-1.6964	3.2113	-2.2141	0.17304	0.54165	0.76323	0.7807	0.64531	-0.86156	-0.73363	-0.12496	-0.45627	-0.13604	0.052925	0.39412	0.39378	-0.52567	0.0093616	-0.030299	-0.7085	-0.026595	0.28478	0.24713	-0.28919	-0.24972	-0.51758	-0.070164	-0.27712	0.42299	0.13336	-0.11289	0.67706	-0.23414	0.054473	0.097457	0.53684	-0.21228	0.45466	0.24345	0.15422	-0.22292	-0.18367	0.62069	-0.080273	0.10743	-0.014835	0.1726
11.98	0.4781	-0.34887	1.1729	-2.2052	2.2718	-2.2056	3.0044	-0.45397	1.8979	1.4987	0.22661	-0.1247	-0.70256	0.065155	0.88956	-3.4575	0.38496	0.45075	0.646	0.35096	-1.8512	-0.60935	-0.13356	0.14595	-2.3885	1.394	-2.4034	-1.7167	-2.8132	-1.9958	1.8325	-0.58066	0.91707	-0.40664	-0.24475	-0.28727	1.6394	0.26095	0.5731	-0.8013	-1.6182	-0.64388	0.64629	0.44616	0.50806	0.33087	-0.24393	0.5671	0.34259
9.2915	-0.11077	-0.82858	0.76023	-1.4209	-1.2518	-0.64344	2.5498	0.6001	1.6228	0.1062	0.98381	-1.2313	1.6733	1.8189	3.2234	-2.2861	0.1436	0.28782	0.5625	-2.1069	-0.93338	1.0507	-1.127	0.31334	-0.88204	-1.9571	-2.7417	-0.88864	-1.112	-0.70782	-1.1729	1.2154	-0.18326	3.457	-0.58805	0.50172	-0.12584	1.2909	0.61837	-0.47498	0.90346	-0.75249	1.0083	0.079899	-0.56533	-0.90661	0.058211	-0.4544	-0.1287
13.058	0.53523	5.1336	-1.9399	-0.79299	4.0328	-1.568	-2.6236	-2.8345	3.0337	0.014628	2.1559	2.779	-1.0573	0.74591	-0.62303	-0.22699	0.16925	1.6537	1.4394	-0.11468	-1.8689	-0.73656	0.20178	-1.7325	-0.77131	-1.3431	-1.2436	0.12467	1.2744	-1.9671	-1.121	1.4487	-3.55	0.91131	1.1562	1.6579	-0.27258	2.1212	0.060545	1.135	-1.1763	-0.4427	0.67719	-0.20692	0.2056	0.73765	-1.4028	-0.67218	-0.85078
-0.28175	-0.22247	1.3419	-1.1214	2.6459	0.87746	-1.1049	-0.58566	0.68138	1.2473	0.16462	1.0017	-0.1408	-0.94471	-0.27217	-0.74776	0.29066	0.86115	1.081	0.58835	0.38044	0.40367	0.69405	-0.58214	-0.014463	-0.02978	0.41238	0.26144	0.1886	0.12508	-0.038497	0.8728	-0.20165	-0.1547	-0.055609	-0.78259	0.3828	0.7321	0.13135	0.062551	0.60232	0.19667	-0.24829	-0.60283	-0.27423	0.71541	-0.54733	0.23663	0.64007	0.04622
[truncated: 12 more columns]
