# Supplementary material for: Emotion recognition based on customized smart bracelet with built-in accelerometer
Source: PeerJ. 2016 Jul 26;4:e2258. doi: 10.7717/peerj.2258 (PMC4974923; doi:10.7717/peerj.2258)
Supplement: Supplemental Information 1 [file peerj-04-2258-s001.zip › rawdata/w=5/foot/anger-happiness/result.csv]

1	2	3	4	5	6	7	8	9	10	11	12	13	14	15	16	17	18	19	20	21	22	23	24	25	26	27	28	29	30	31	32	33	34	35	36	37	38	39	40	41	42	43	44	45	46	47	48	49	50
14.592	8.7234	4.5508	-1.3675	-2.116	-0.46529	-2.4852	-0.8078	1.6791	-0.14422	-2.546	-3.2829	-1.5904	0.38619	0.24329	1.3977	-0.053713	-0.47284	-2.5126	-1.6829	2.2706	0.28834	0.76228	-0.52549	-0.96547	0.51114	0.904	-0.24366	1.4295	1.1465	-2.0667	0.02188	-1.6599	0.87979	0.61504	0.68113	1.1838	3.0166	0.53606	-0.298	1.6599	-0.39533	-0.65464	0.10038	0.72192	-0.18432	0.087361	-0.46655	-0.45117	0.23191
15.581	7.0286	-9.492	-6.3189	-0.78302	-1.0827	-3.2453	-1.2973	-2.7398	2.0538	0.2955	-1.1412	0.24707	-2.7903	-1.7923	2.1301	0.98139	-1.0708	-2.2198	-2.2307	-0.93152	-0.046199	0.49121	-1.4483	-0.99972	1.0604	1.2722	0.97856	-1.6509	-0.021482	-1.4438	1.0523	-0.53679	0.74963	-0.47899	-0.88571	-0.89171	-1.1608	-1.0817	-1.1254	-0.2067	0.9139	-0.56904	-1.8894	-1.0613	-0.32413	0.58111	0.39385	-0.13473	0.077333
4.9796	-3.8297	-1.3122	-0.76188	2.7335	0.70711	2.22	-0.445	-0.70413	0.74783	0.92057	-2.7114	1.8165	-2.404	-1.5702	1.3988	-0.66399	0.89029	-2.8666	1.3274	-1.7704	1.9221	-0.581	1.688	1.714	0.014354	2.4292	0.29461	-0.57469	0.46379	-1.3015	2.3318	1.0958	-1.1371	1.5645	-0.46741	0.79055	-1.0175	-0.8721	-0.50647	0.40687	1.062	-0.15997	1.8125	-0.0099111	-1.1233	1.5834	-0.69571	-0.39324	1.0146
1.8356	5.3344	-4.3043	-3.3199	2.2001	-2.0838	-0.6106	0.19971	-0.5122	0.66264	-0.53372	-0.11964	0.87798	0.27911	-0.55602	0.74187	0.93947	1.0431	0.12314	-0.33835	-1.1754	-0.61769	1.2137	-0.070606	-0.13323	0.34114	-0.081925	-0.76466	0.36387	-1.0562	0.23555	-0.61177	-0.8535	0.18474	0.095983	0.22251	-0.025308	0.31209	-0.50822	-0.26277	-0.22405	0.45197	-0.95268	-0.14542	-0.48304	0.020309	0.0066431	-0.4955	-0.21928	-0.15564
-5.7306	1.0771	2.1655	-1.3557	1.2373	-1.8762	-0.35522	1.7247	1.7325	-1.2649	-3.1056	-2.5018	-0.085749	-1.0846	-1.1368	2.0497	0.038419	0.75025	0.31429	-0.074014	0.36979	1.6277	-0.80588	-1.1591	0.36191	1.0082	0.31383	0.048556	-0.70648	0.39679	0.068012	0.19322	-0.063045	0.5045	0.12255	0.76688	-1.034	0.22682	0.021189	-0.084592	0.26515	-0.31273	0.45225	0.60562	0.093484	0.73309	-0.20111	1.3242	-0.27116	-0.12451
-8.6656	-0.23514	0.68567	0.19162	1.2899	-1.1927	-1.1556	0.74549	0.22885	-1.3722	-1.5834	0.11269	-0.57534	-0.61935	0.58432	0.40202	-1.2528	0.9849	-0.73268	0.061971	0.34708	0.49003	-1.2995	-0.49571	0.10492	-0.5073	-0.58045	0.7176	-0.65463	0.44751	0.20999	0.19342	0.47658	0.07987	-0.77968	0.23087	-0.363	0.18181	-0.18982	0.59369	-0.30734	0.044519	0.20116	0.12735	0.0017248	0.099755	0.28354	0.44533	0.0058986	-0.024137
-8.6256	-0.20321	0.55521	-0.070646	1.2648	-1.1034	-0.95342	1.4543	0.040408	-1.4394	-1.3782	1.0852	-0.39693	-0.6079	1.13	-0.1421	-1.454	0.66377	-0.66873	-0.15012	0.30353	0.61191	-0.64268	-0.47953	0.30523	-0.25403	-0.28817	0.79343	-0.47673	0.14783	-0.33892	0.25989	0.7306	0.028958	-0.65444	0.060955	-0.47901	0.23151	-0.009504	0.67949	-0.63996	0.47725	-0.019075	-0.084143	0.056542	0.32086	0.34053	0.10525	0.16976	0.034561
-9.026	0.089909	0.46344	0.042027	1.2412	-1.2392	-0.88967	1.0201	0.26376	-1.0917	-0.88268	0.95808	-0.47911	-0.27509	0.58208	0.12271	-1.0885	0.49664	-0.85876	-0.19953	0.14841	-0.17058	-1.0608	-0.061476	0.096683	-0.576	-0.44996	0.59235	-0.42467	0.48675	0.26888	0.047051	0.42846	-0.092292	-0.77313	-0.11061	-0.24075	-0.19127	-0.086777	0.46732	0.0072182	0.098492	-0.19066	-0.14725	0.067623	0.011237	0.4409	0.32376	-0.041108	0.097345
-3.3935	-0.33597	-1.1389	-0.62554	0.65295	-2.1894	-0.96822	-0.013715	0.70076	0.16804	-0.043804	-1.8329	0.3156	-0.57443	0.10216	0.26169	-0.06132	0.95523	-0.22023	0.55187	0.88	1.2949	-0.10016	-0.90077	0.55464	0.32934	-0.82515	-0.00045683	-0.85567	-0.48241	0.034526	0.83464	-0.12945	0.37762	-0.73825	0.72448	-0.34821	0.82584	-0.2718	1.267	-0.0028121	-0.43175	0.85569	-0.52462	-0.062362	0.063124	-0.20942	-0.033932	-0.04179	-0.0018114
-4.9182	-0.52755	-1.1108	-0.34009	-1.4052	-4.389	1.8256	1.8298	-3.6599	1.1214	1.9184	-2.3314	-2.3953	0.11361	1.3354	-0.99532	0.35164	0.38594	0.80148	1.2338	1.5767	1.6221	-0.18056	0.41806	0.14819	-0.83211	-0.50682	0.71024	0.13794	-0.5656	-0.49162	-0.27017	0.44787	0.40907	-0.24541	-0.031786	0.39985	1.3809	-0.74547	1.2594	-1.1183	-0.095658	1.1941	0.23401	-0.98013	-0.2775	0.046395	-0.68344	0.4348	-0.41194
-6.1879	0.35561	-0.42569	-0.24707	-0.17071	-1.5938	0.12009	1.6441	1.2112	-0.61144	-0.13868	0.419	0.49303	-0.46825	0.62709	-0.83196	-2.0035	0.32739	0.21861	-0.3363	-0.15901	0.35276	-0.26606	-0.63907	0.29902	0.37785	0.066801	-0.27009	-0.022865	0.26079	-0.58248	0.19017	0.19384	0.082316	-0.52104	0.092929	-0.42344	0.6158	0.15597	0.84335	-0.27616	0.1526	0.11562	0.014726	0.10673	0.10418	-0.0045725	-0.54032	-0.082108	-0.25083
-6.7934	1.1723	-1.1431	0.96885	0.7064	-2.1241	0.49971	0.62871	-0.59732	-0.064142	0.56922	-0.24482	-0.22263	-0.58358	0.27524	-1.0131	-0.98517	0.094542	-0.46751	-0.30408	-0.35239	-0.1605	-0.31163	-0.11757	-0.12096	0.086881	0.090722	-0.44948	-0.15418	0.068789	0.023589	0.49692	0.077969	0.01821	-0.4697	-0.07832	0.15825	-0.11416	0.052124	-0.15067	0.43846	-0.16584	0.063759	-0.04946	0.1978	-0.36531	-0.095206	-0.17645	-0.027309	-0.018565
7.3312	-3.5382	-2.0587	-1.2975	-1.434	0.90965	3.4557	2.6209	2.029	-1.2284	-1.9925	-2.2613	1.2877	2.3247	1.1101	1.5251	0.95641	1.1543	-2.4148	-0.22507	-0.59724	-1.4085	-0.044372	0.4974	-0.18812	0.071722	-0.46673	-0.27896	-1.0974	-1.3893	1.9889	0.48376	-0.36068	-0.68329	-0.22629	-0.62597	0.36155	-0.9895	-1.8461	0.15802	-0.46526	0.38931	0.17728	0.060741	-0.061672	1.9857	-0.85115	-1.266	2.165	0.43866
4.1993	-3.91	2.1099	-2.3828	-0.94855	-1.1474	0.21423	2.9257	0.79668	0.86371	-0.69986	0.47502	-0.034616	2.181	-1.8564	0.41012	1.1333	0.47458	0.39987	0.99785	-0.68252	0.42685	0.077475	0.28407	-1.0225	0.86453	1.7433	1.0632	0.53487	0.084469	-0.97398	-1.0996	-0.55196	-0.068304	0.27269	-1.6351	-1.3352	0.61488	-0.78286	-0.78309	0.73009	-0.87773	-0.20134	-0.68111	0.046011	-0.10716	-0.17599	0.87694	0.55909	-1.1298
0.657	-3.2893	2.854	-1.0443	-0.66263	-1.9414	-1.4552	1.885	-1.4405	1.4881	1.0077	1.8776	1.4684	0.88966	-0.67036	0.10471	1.3633	-1.083	0.63461	0.094843	0.12479	-0.23817	-0.3783	-1.483	0.12916	1.1235	1.2608	-0.063894	1.3449	-0.35005	-0.55165	0.88286	-0.82852	0.96218	-0.15888	-0.32732	-0.12453	0.82944	0.26251	-0.032427	1.0252	0.099482	-0.55893	-1.4815	1.2972	0.061176	0.26138	0.6247	1.3694	-0.53412
-5.4449	2.2983	3.2765	-1.2741	0.79403	-2.8545	0.66108	0.69041	-2.2366	0.21692	-0.49894	-1.4626	0.89583	0.39463	0.76556	-0.58517	-0.87593	0.30367	1.31	-1.1378	-0.55979	-0.78625	0.96124	0.55617	0.16717	-0.22676	-0.25637	-0.43473	0.21815	0.053008	0.40027	-0.15655	-0.0098559	-0.0060335	-0.29063	-0.35266	0.39231	-0.4518	-0.53157	0.66844	-0.2732	-0.42798	-0.36055	-0.073594	-0.30302	-0.22061	0.058653	-0.87452	0.13964	-0.44456
14.78	8.2779	5.439	9.9171	-2.2417	2.3894	2.4618	0.57591	1.0651	1.0209	-0.9888	-1.5784	0.596	0.62081	0.87053	0.62479	-0.58791	-1.2218	1.3166	-0.17617	1.1701	-1.5583	0.64559	0.73232	1.3294	-0.84635	0.2745	-1.3242	-0.010369	1.0962	-0.12395	0.090044	-0.84063	0.75976	-0.24754	-0.63486	0.21611	0.075075	-0.37282	0.64841	1.62	-0.56956	0.88013	-1.0677	-0.61177	-0.3828	-0.86046	-0.70892	-1.6487	-0.39852
6.7462	-4.3923	3.3168	-1.0813	7.4288	2.8702	-2.4426	-0.78513	-3.2767	1.4364	-1.9603	-0.48982	-4.1701	2.034	-1.7787	1.5152	-0.7854	0.74082	-0.88633	-1.3933	0.56194	2.6344	1.0226	-0.85263	1.8699	1.1508	-1.2143	-0.080744	-0.32953	-0.068223	1.7286	0.9496	0.25641	-0.76203	-1.2871	-0.15876	1.1881	-0.66879	0.47095	-0.10047	2.0794	0.26257	0.7854	-0.48351	0.81713	0.25804	0.35007	-0.071834	0.062107	0.23999
11.466	4.2648	7.9154	2.6683	2.5749	2.6568	2.1786	-1.1653	-1.3523	0.9956	-1.2037	0.61428	-3.2689	-0.20117	-3.0778	0.6591	-1.4662	0.1317	1.4191	-0.62641	-0.12771	0.76902	-0.50431	-1.754	-0.033482	1.826	-1.9364	0.26446	0.89083	-1.3337	1.5725	-0.8798	1.0931	-1.0744	0.91374	1.3407	0.18504	-0.91561	-0.93651	0.76167	0.71028	1.5834	0.7296	0.24824	0.41203	0.64415	0.91506	0.84423	0.35934	0.32536
-6.1135	1.1873	1.06	-0.093198	1.6827	-1.5223	0.26602	0.19279	1.0609	-0.0261	0.28945	0.99829	0.7774	0.083261	-0.26975	0.12089	0.031794	0.28841	-0.22698	0.21505	0.5385	0.025058	-0.7476	-0.28171	-0.2825	0.19918	-0.25823	0.060666	-0.066521	0.35271	0.010115	0.61544	0.62047	0.15016	-0.524	0.58233	0.0075138	0.4451	0.56594	-0.04923	0.15673	-0.044699	-0.087929	-0.36871	0.55412	0.12758	-0.20655	-0.022774	-0.20823	0.24206
5.7938	-1.6759	-0.43862	3.2299	3.934	1.9796	0.36788	2.2909	2.1849	-1.6612	0.91649	0.24095	-1.0794	0.43352	0.14954	-1.033	0.75776	-1.254	1.6351	-0.57005	0.26926	1.1833	2.0801	-1.3415	0.37561	2.0142	0.85109	2.173	1.7613	-1.6184	0.49115	-0.65401	-0.31599	-0.073332	1.1274	0.80519	1.4642	1.7935	0.39084	0.098521	-0.63573	0.92409	0.3959	-0.60344	0.9136	0.98156	0.48762	0.31864	0.54209	-0.47633
3.1405	-0.90919	-0.77439	2.1356	5.012	0.99378	0.74398	-0.3652	2.0654	0.96595	1.2705	1.7035	-3.6118	1.3099	-0.92894	0.8817	-0.0025511	-0.82857	0.27327	-0.83524	-1.6009	0.26606	0.31202	-0.51186	1.5883	-0.46119	-0.11911	0.068601	0.46964	0.70505	-0.78315	-0.56199	-0.93773	-1.9815	-0.98385	0.67763	-0.27715	-0.22519	0.43853	0.53126	-0.56653	-1.343	0.97009	0.46764	0.4941	0.33233	-1.5374	0.73099	-1.1569	0.82475
1.3438	-1.9007	-1.2894	1.7841	4.224	0.25778	1.078	0.26798	1.2005	0.05915	0.79262	0.63864	-2.3398	1.3415	-0.61268	1.4294	-0.36333	-0.74253	-0.453	-0.32677	-0.4862	1.2022	0.55708	-1.1815	0.64225	0.43671	0.10011	0.082305	0.17293	1.1163	-1.1733	0.91824	-0.026683	-1.3589	-0.38129	-0.12814	0.48326	0.059816	-0.64669	0.44944	0.12621	-0.30812	-0.018306	0.43221	0.79329	-0.47187	-0.91166	-0.095589	-0.4536	0.31061
6.4876	-2.3741	4.2407	-3.6444	-1.1875	0.49576	-0.052378	2.2915	1.8226	0.53836	1.046	0.66249	-0.74365	0.56088	2.1703	-0.36946	1.1117	-1.6986	-0.19295	-2.1828	0.53713	-0.29616	-0.28628	-0.38721	1.3674	-0.8554	0.73687	-0.14313	-0.44286	-1.5121	0.26244	0.57179	2.3803	0.55081	0.17021	-0.81138	-0.78416	0.32763	-0.36904	0.033355	0.54047	-0.37705	0.23612	-1.0014	0.72725	-0.057083	0.42036	0.51651	-0.64995	1.2684
2.0425	-3.3981	1.1112	-1.2397	0.63298	0.3483	-0.17801	1.1737	0.17204	-1.2034	-0.40796	1.1026	-1.1944	-1.1275	1.8429	0.33453	1.3256	-0.57817	0.48512	-1.871	-0.047642	-0.92972	0.65147	0.547	1.2975	-1.0001	-0.85498	-0.92034	-1.0673	1.5932	1.3653	-0.52899	0.10037	-1.1638	-1.0524	-0.64703	-0.8826	0.34166	-0.65955	-0.34556	-0.61381	0.467	-0.17942	-0.023565	-0.10857	-0.12165	-0.70839	0.25389	-0.17615	0.42218
1.8181	-3.1972	-0.84252	-1.2203	-0.14212	-0.62409	0.15035	-0.011287	-1.6964	-1.2103	-2.3169	0.5583	-1.0418	0.55102	0.064148	1.13	0.078183	-1.0462	-3.2244	-1.5767	-0.95935	-0.13179	0.58029	-0.34017	1.2063	-0.14226	0.18058	-0.32121	0.052121	-0.67754	-0.3559	0.16538	0.78596	-0.47958	0.49949	-0.42312	0.30652	0.53817	1.193	0.50913	-0.25314	0.09498	-0.062609	0.65941	-0.26889	-0.14128	0.29898	0.42718	-1.0237	-0.1796
-4.3923	0.77874	-0.40312	0.11536	2.3218	-1.4221	0.7461	1.1622	-2.0549	-0.5786	-1.5323	0.48824	1.3211	-0.90272	0.42121	0.32816	0.86175	-1.0581	-1.2555	-0.087558	-0.89584	-0.90159	0.46877	0.6575	0.3887	-1.1349	-0.32922	-0.26007	0.20226	0.5648	-0.039584	-0.013993	-1.0002	0.43367	0.81082	-0.19851	0.16245	-0.89321	0.3693	0.21696	0.14731	-0.61744	-0.11785	-0.024039	-0.14162	0.22715	0.63763	0.14174	-0.3428	0.35092
-10.366	0.47827	-0.25347	-0.56621	-1.3656	2.3578	-0.07305	-0.59426	0.44186	0.073246	0.23419	0.040682	-0.057489	0.23676	-0.2396	-0.020297	0.052171	-0.021858	0.32454	-0.25307	-0.40736	-0.53824	0.16068	0.18005	0.014695	0.11081	0.24739	-0.18428	0.077313	0.11773	-0.090491	-0.3467	-0.12776	-0.28605	0.054008	-0.21372	-0.10742	-0.3602	-0.037591	-0.26281	0.33137	-0.058743	-0.32505	-0.12471	0.079627	-0.090579	0.10277	0.16891	-0.05688	-0.12981
-10.315	0.55472	-0.1638	-0.65126	-1.3844	2.0008	-0.20267	-0.77606	0.30645	0.058279	-0.51406	-0.99728	-0.05894	-0.099456	-0.36983	0.50731	0.24396	0.22126	0.31772	-0.14725	-0.46964	-0.096612	0.30132	-0.044537	0.15042	0.2077	0.11985	-0.13771	-0.11745	-0.043377	0.013884	-0.29902	-0.41067	0.029247	0.18338	0.01253	-0.13005	-0.10829	-0.15602	-0.028728	0.057787	-0.24033	-0.075795	0.29677	-0.045981	0.023253	-0.018054	0.19259	-0.11716	-0.16778
-10.459	0.50243	-0.10129	-0.47351	-1.4045	1.9289	-0.15625	-0.31418	0.44821	0.38628	0.072645	-0.67058	-0.42343	-0.077507	-0.50151	0.15628	0.27634	-0.31178	0.14867	-0.22145	-0.26006	-0.28292	0.15614	0.24176	0.097515	0.016634	0.25652	-0.29085	0.23743	0.011093	0.21734	-0.13991	-0.32906	-0.098747	0.10527	-0.14141	0.058211	-0.11786	-0.16198	0.22071	0.10456	-0.22842	0.0025491	0.22737	-0.16533	-0.084984	-0.073358	-0.10776	-0.10173	-0.20461
-10.293	0.51612	-0.12501	-0.30724	-0.94229	0.50389	0.044503	0.12216	-0.29291	0.12188	0.1965	-0.42906	-0.37438	0.0061204	0.16608	-0.36541	-0.22233	0.022464	0.12027	-0.11239	-0.12465	-0.065087	0.20346	0.14799	-0.015325	-0.01545	-0.055632	-0.0062676	0.066354	-0.025233	0.12339	0.02709	-0.060784	0.088656	-0.14467	-0.20103	0.16811	0.032399	-0.10776	0.20905	-0.045177	-0.037034	0.011785	0.066792	-0.042218	-0.061089	-0.010269	-0.22208	0.0096549	-0.017893
-10.439	0.37901	-0.061828	-0.46992	-1.3126	2.0856	-0.33711	-0.5827	0.55511	0.11833	-0.54393	-1.0868	-0.24669	-0.66969	-0.54556	0.61496	0.15668	-0.1258	-0.056515	-0.036505	-0.11271	0.4446	0.091231	-0.46551	0.098155	0.35682	0.03955	-0.28546	-0.12379	-0.10087	0.21546	0.06695	-0.4504	0.36911	0.14452	-0.037155	-0.022493	0.38532	-0.085408	0.31682	-0.093981	-0.21618	0.42997	0.45339	-0.24126	0.026126	-0.13833	-0.10137	-0.087352	-0.16015
-10.352	0.52592	-0.044785	-0.5844	-1.3314	2.0111	-0.41898	-0.80957	0.5453	0.24425	-0.59097	-1.1024	-0.03477	-0.45158	-0.67369	0.68318	0.32379	-0.021004	0.0636	-0.14386	-0.29701	-0.0093897	0.05727	-0.22257	0.15948	0.1635	0.068344	-0.30636	-0.066853	-0.029602	0.3621	0.06245	-0.43071	0.18233	0.080404	0.077094	-0.0024897	0.15434	-0.084778	0.30224	0.0062592	-0.35585	0.2024	0.35721	-0.13866	-0.015281	-0.16776	-0.043588	-0.16805	-0.20346
-10.47	0.55926	-0.11472	-0.35949	-1.5428	1.5898	0.019389	-0.33193	-0.29591	0.51071	0.061449	-1.1985	-0.55745	-0.0091858	-0.38977	0.0073104	0.40601	-0.33257	0.31562	-0.30164	-0.5206	-0.69578	0.25353	0.53059	0.12556	-0.21302	0.28681	-0.30314	0.36591	-0.10355	0.3941	-0.050689	-0.37524	-0.30083	0.071718	0.14472	0.042273	-0.26763	-0.17978	0.14265	0.23199	-0.41294	-0.15655	0.13055	-0.11051	-0.13382	-0.26956	-0.039192	-0.17772	-0.33061
-10.311	0.58077	-0.048207	-0.46648	-1.0905	0.65947	0.088369	0.1864	-0.32482	0.21642	0.1348	-0.37047	-0.22196	0.055061	0.011669	-0.16606	0.15082	-0.073131	0.21503	0.018117	0.090004	0.042133	0.091089	0.10881	-0.077618	-0.052767	0.075752	-0.0097331	0.13311	-0.076887	0.044833	0.25182	0.13929	-0.026557	-0.022037	0.19789	0.035424	0.034949	0.10713	-0.17191	0.094539	0.0074686	-0.0070983	-0.11874	0.10738	0.045956	-0.27647	0.0049934	0.018993	0.067605
-10.463	0.37385	-0.18508	-0.4688	-1.3201	2.3136	-0.02323	-1.1468	-0.16218	0.20864	0.2169	-0.32288	-0.26691	-0.17882	-0.23426	0.038105	-0.072394	-0.0046637	-0.0042302	-0.00047497	-0.17817	-0.20799	-0.26144	-0.10401	-0.22945	0.053928	-0.10611	-0.15982	-0.12256	0.13502	0.15345	-0.1177	-0.11772	-0.0818	-0.093689	-0.21553	0.07382	0.0067946	-0.070879	-0.048859	0.23011	-0.19904	0.087864	0.07185	-0.081064	-0.18014	0.10478	0.068166	-0.040345	-0.028437
-10.453	0.46698	-0.25625	-0.62126	-1.3352	2.1569	-0.15871	-0.39292	0.28115	0.29922	0.15129	-0.15728	-0.24906	-0.25728	-0.29724	-0.10556	-0.0027285	-0.39916	0.034025	-0.15659	-0.22129	-0.1757	0.14912	0.033558	0.042912	0.16146	0.24296	-0.32226	0.11951	-0.021972	0.087271	0.046566	-0.1735	-0.072732	0.0057372	-0.17633	0.078467	0.023734	-0.023108	0.18076	0.073329	-0.029413	0.048814	0.030979	-0.089076	-0.053133	-0.058879	-0.17574	-0.028962	-0.103
-10.483	0.39635	-0.20962	-0.59458	-1.4186	2.1375	-0.020439	-0.4728	0.048963	0.18438	0.18492	-0.21661	-0.26511	-0.080698	-0.13645	-0.071994	0.027944	-0.17577	0.17651	-0.13043	-0.19524	-0.14242	0.20471	0.025983	-0.0001103	0.19813	0.24456	-0.20072	0.061461	-0.0056	-0.076923	-0.12101	-0.15373	-0.10993	0.09287	-0.19388	-0.030094	-0.11126	-0.073649	-0.012238	0.038576	-0.047267	-0.020282	0.017877	-0.033444	0.0075831	0.038217	-0.037045	0.0073711	-0.068034
-10.281	0.44783	-0.098504	-0.35952	-0.85497	0.94839	0.053424	-0.1464	-0.14855	-0.1259	-0.19104	-0.12229	-0.00065422	-0.41334	-0.15599	0.057769	-0.39193	-0.025591	-0.099392	-0.406	-0.54526	-0.11181	0.18888	-0.33222	0.049878	0.40316	0.12523	-0.33796	-0.23221	0.10836	-0.073317	-0.14883	-0.25443	0.026639	-0.087332	-0.33542	-0.075616	-0.18439	0.056879	-0.15722	0.3337	-0.041572	-0.15478	0.012771	0.2098	0.096765	0.23553	0.21558	-0.099935	0.07099
-10.305	0.46499	-0.2907	-0.67855	-1.334	2.0577	0.040518	-0.25383	0.11064	0.43769	-0.0015046	0.29288	0.24454	-0.27262	-0.51276	0.39207	0.32072	-0.55908	-0.10685	-0.45982	-0.44709	-0.25868	0.47899	-0.061934	0.36239	0.3176	0.25923	-0.41341	0.14166	-0.14857	-0.12302	-0.17697	-0.31791	-0.084548	0.097063	-0.35673	-0.0043136	-0.19522	-0.024057	0.22566	0.069538	0.095807	-0.146	0.12387	0.0014214	0.1078	0.22839	-0.15903	-0.063669	-0.12367
-10.285	0.52725	-0.23537	-0.48278	-1.3218	2.4398	-0.10537	-1.1086	0.068561	0.13894	0.22132	0.10183	0.096619	-0.0089349	-0.25579	0.14505	-0.016271	0.033729	0.065249	-0.15383	-0.34696	-0.43421	-0.048574	-0.048003	0.0018725	0.06747	-0.027355	-0.1913	-0.077863	0.11503	0.063794	-0.23588	-0.11191	-0.080249	-0.027882	-0.2715	-0.00070254	-0.15692	-0.044456	-0.04898	0.21262	-0.13289	-0.16885	0.0093248	-0.013954	-0.14303	0.21938	0.040484	-0.03007	-0.040536
-10.347	0.52715	-0.30188	-0.44402	-1.4083	2.3966	-0.093661	-0.80404	0.062003	0.08982	0.21921	-0.027624	-0.041201	0.099886	-0.01562	-0.14599	-0.086604	-0.033611	0.18675	-0.081373	-0.26528	-0.2974	0.046383	0.059619	-0.097076	0.097128	0.10038	-0.13174	0.028538	-0.0063831	-0.035288	-0.13288	-0.055653	-0.12465	-0.033269	-0.10114	-0.035487	-0.07661	0.0045018	-0.1149	0.11582	-0.024704	-0.13794	-0.073386	-0.001014	-0.13653	-0.025033	0.04414	0.026034	-0.068749
-10.546	0.63357	-0.17067	-0.31196	-1.4984	-0.045231	0.74159	0.47852	-2.4166	-0.13044	0.39356	-2.3105	-2.1279	-0.2462	0.93775	-1.8591	-0.76827	-0.10412	0.67324	-0.22721	-0.80096	-0.4605	0.6999	0.67055	-0.35959	-0.27385	0.58846	-0.15037	0.34887	-0.37225	0.079845	0.38658	-0.21118	-0.48616	-0.11156	0.54825	0.044628	-0.26662	-0.087566	-0.47556	0.049404	-0.32984	-0.19836	-0.22511	0.023083	-0.13481	-0.78717	0.11921	0.023572	-0.082065
8.7322	-1.5761	2.8021	2.5079	1.6218	2.1803	-1.0467	1.5924	1.406	-2.0036	-1.2506	-0.43674	-0.61594	-2.6008	2.2705	-2.1997	3.7492	-0.60225	-0.76591	-0.14336	0.65417	-1.4497	-0.50277	-1.0926	0.88082	-0.17324	0.20196	0.61005	0.88749	-1.4508	-0.061082	0.68803	0.36053	-0.85442	-0.39922	-0.61339	1.2147	1.6806	-2.2365	-0.26382	0.087505	-0.73977	-0.2615	1.1397	0.38241	-0.37157	-0.40209	0.98177	-0.51677	-0.84034
3.8157	-2.1081	0.93892	0.34629	3.3821	-0.060272	-2.9336	-0.94459	1.0024	-1.0239	-0.084706	-1.4165	-1.9592	-3.1019	1.55	0.41411	3.1865	-0.54544	-0.53019	-2.6486	-0.60163	-0.54365	-2.7799	1.1589	0.24727	0.48614	0.063325	1.2989	0.93335	-0.024273	-0.28419	0.94456	-0.019883	0.78374	0.52343	1.0106	-1.0871	0.60502	-1.5161	0.20107	-0.74888	-0.61438	-0.44184	0.72711	-0.1137	0.32893	-0.15595	0.20094	0.93296	-0.28185
8.9747	0.55673	-1.6788	9.4458	-1.271	1.6262	-2.6921	1.568	0.60321	-1.7216	-1.1342	-0.42986	-1.3536	-2.159	-0.1681	1.3756	0.3445	-1.2232	1.677	0.80976	-0.35346	-1.8538	-1.8834	1.6056	0.18784	-0.1059	0.28952	0.87534	0.36361	0.34605	1.074	-0.50217	0.34989	-0.79122	0.22582	0.9228	-0.33963	-1.1238	-0.39489	0.051067	-0.40471	0.66495	0.55129	1.2018	-0.53133	-0.68048	0.45075	-0.066298	0.80933	-0.50444
-1.6951	2.5216	-1.89E-05	1.8666	3.1898	-0.59874	-1.2611	0.72877	0.44109	-0.6851	-0.7337	0.32479	-0.095242	0.54174	1.0793	0.066699	-0.24555	-0.55861	-0.35627	-0.52215	0.052817	-0.2866	-0.26209	-0.014481	0.25278	-0.58364	-0.14213	0.27278	-0.064686	-0.24014	0.65869	0.67478	0.053568	-0.66586	0.53753	-0.5323	-0.76766	-0.93101	0.42164	-0.67188	-0.81897	-0.52999	0.77226	-0.10573	-0.91461	-0.93726	0.068116	-0.16305	1.0163	0.4847
-10.281	0.42307	-0.0006004	-0.47584	-0.8645	2.1	-0.26305	-0.28462	0.23201	-0.23366	0.011541	0.21117	-0.66722	-0.056961	0.1961	-0.057634	-0.28989	-0.11914	-0.16913	-0.32534	-0.43191	-0.4096	0.051579	0.21782	0.18488	-0.069496	0.13584	0.045038	0.047336	0.09866	0.05982	-0.5043	-0.37959	-0.1749	-0.074907	-0.59946	0.0008868	-0.31247	-0.25048	0.24538	-0.044171	-0.016397	-0.17221	0.17328	-0.19336	-0.065969	0.45694	0.035425	-0.022415	-0.069158
-10.268	0.37178	-0.17492	-0.57079	-0.8533	2.0692	-0.34973	-0.090657	0.45067	-0.26173	0.024374	0.20105	-0.86399	-0.13397	0.10997	0.060216	-0.18604	-0.1781	-0.26446	-0.031124	-0.042109	0.13727	-0.16843	-0.016301	0.076267	0.16889	0.15992	0.1078	-0.1444	0.16712	-0.089836	-0.48307	-0.37382	-0.0094912	0.010381	-0.62468	0.02706	-0.091145	-0.17647	0.13229	-0.10133	0.082956	0.14777	0.2407	-0.27639	-0.00060124	0.52755	0.062806	0.011257	0.02179
-10.306	0.34592	-0.13341	-0.47325	-0.87627	1.7726	-0.22867	0.16783	0.38131	-0.19296	0.14004	0.030787	-1.1034	-0.13584	0.12871	-0.080778	-0.16234	-0.2506	-0.23552	0.042784	0.053575	0.28792	-0.090807	0.05927	0.0085219	0.15151	0.15591	0.18308	-0.064988	0.16189	-0.073445	-0.56101	-0.32679	-0.0058468	0.036179	-0.69228	0.086063	-0.041501	-0.32614	0.28165	-0.22065	0.040888	0.26173	0.29851	-0.3931	-0.047026	0.52952	-0.056445	0.00060282	-0.034644
7.887	-2.8698	2.2573	3.5493	0.26017	0.29457	-3.5752	0.64958	0.73162	2.5914	-0.63963	-3.0897	0.209	-0.28778	0.31743	0.94667	0.13324	-0.16511	0.97492	3.0769	-1.8797	0.12007	-1.1605	-0.56988	-1.0573	1.6002	1.1623	0.031566	1.1781	-1.612	0.21353	-1.8919	-0.15233	-0.54302	0.07087	-0.93048	-0.50585	-0.9377	0.26319	0.4477	0.15745	-0.61791	0.69437	-1.481	0.7979	-1.0089	0.48942	0.52374	-0.86205	1.1268
4.3879	-1.699	-0.49787	1.3461	-2.0721	-1.634	-2.3953	0.85888	0.50138	3.001	1.6586	-1.5468	0.16147	-0.70297	2.4156	1.6373	1.1804	1.44	-0.84197	2.4436	-1.6945	-0.2458	-0.16018	-0.37114	-0.92397	0.50485	-0.54722	1.2825	-0.2316	-0.14845	0.18113	0.1764	0.33994	0.15878	0.47789	-1.3994	0.46455	0.15467	0.87106	1.1724	0.83554	0.12208	0.59254	-0.63554	-0.0045789	-0.17812	0.012652	-0.47618	-0.54752	0.46158
0.54945	-2.336	-1.0409	0.22206	-1.2393	-2.016	0.46186	-0.67581	0.39076	-0.26031	-0.4991	2.0808	0.51135	1.8058	0.57358	-1.389	0.61741	-0.21306	-0.19111	-1.0635	-1.303	0.048987	0.43387	-1.161	0.69945	0.33872	0.77232	-0.45064	0.2814	-0.34779	0.13068	1.3383	-0.13605	-0.09605	-1.1457	-0.30673	-0.089875	-0.67428	-0.087948	-0.94566	-0.61823	1.3505	0.58638	0.069779	-0.71099	0.36732	-0.051609	0.38797	0.74457	0.4925
-3.2809	1.897	-1.2534	1.4523	1.8221	-1.5562	0.019596	0.34425	-0.13546	0.11347	-0.32554	0.73651	1.0201	-0.37994	-0.78164	-0.024148	-0.87752	-0.16566	-0.55277	0.08968	-0.49608	0.16748	0.37319	0.22814	0.11371	0.50083	-0.10756	-0.96998	-0.021169	0.88732	0.18253	0.018905	-0.38613	0.1392	1.2324	0.055014	1.2406	0.0085879	0.17106	-0.6033	0.46497	0.10332	-0.010785	-0.35683	-0.20905	-0.45082	0.055492	-0.095538	0.44452	0.049552
-10.109	0.31666	0.025017	-0.55347	-0.83969	2.2682	-0.19743	0.094679	-1.197	-0.32129	-0.30822	0.63753	-1.044	0.20115	0.78317	0.41001	0.64185	-0.031459	-0.084961	0.38579	0.65535	0.44435	-0.23192	0.24417	-0.014498	-0.63007	0.057863	0.79723	-0.06845	-0.10212	-0.36054	-0.036948	0.36228	-0.30255	0.097244	0.38163	-0.075325	-0.15237	0.03218	-0.3336	-0.42335	0.31458	0.14076	-0.29044	-0.096168	0.19684	0.072596	0.36247	0.14886	0.28429
-10.115	0.38597	0.15882	-0.56726	-0.70828	2.1051	-0.57983	0.47301	0.10264	-0.14674	-0.44952	0.32902	-1.1254	0.26526	-0.018552	0.87049	0.9736	-0.40507	-0.1617	-0.041228	0.22262	-0.16501	-0.24847	0.60692	0.29862	-0.62863	0.3409	0.44997	0.25154	0.11633	0.060869	-0.41841	-0.12722	-0.49688	0.13287	0.044173	-0.042111	-0.55682	-0.20745	-0.063602	-0.029727	0.040919	-0.071906	-0.0018467	-0.21497	0.11561	0.21815	0.44643	-0.1017	-0.0021418
-10.063	0.44628	0.067464	-0.69851	-0.56169	2.3267	-0.86686	0.35169	0.65661	0.0030794	-0.52779	0.80039	-0.69525	0.21576	-0.25709	1.2195	1.0284	-0.51315	-0.41313	0.033433	0.44872	0.050887	-0.45055	0.42611	0.37174	-0.5473	0.14712	0.43004	0.16423	0.15011	0.08025	-0.29805	-0.081804	-0.26345	0.077433	-0.021563	0.024049	-0.3514	-0.13359	0.1115	-0.041187	0.14197	0.056004	0.032179	-0.25443	0.15058	0.28719	0.30342	-0.048865	0.06557
-10.067	0.40609	0.087517	-0.3769	-0.13704	1.0684	-0.63046	0.62142	0.56204	-0.1663	-0.2214	1.2357	-0.56181	-0.08026	0.092734	0.72072	0.33426	-0.34069	-0.84119	0.15634	0.62127	0.38429	-0.53749	0.034477	0.17776	-0.38588	-0.23566	0.52112	-0.12146	0.23393	0.11976	-0.21037	0.030304	0.15061	-0.20486	-0.449	0.18705	-0.048901	-0.13868	0.4738	-0.25944	0.22157	0.30335	0.15472	-0.28436	0.089512	0.55929	-0.025507	-0.043664	0.2197
6.6826	3.2087	-9.2533	2.2341	0.89528	2.8947	0.59252	-2.073	-0.077439	-0.15501	1.5956	-0.53838	-0.94659	1.3024	-0.016277	-0.84075	0.19385	-0.4999	0.54839	1.0768	-1.3001	-0.40835	0.94408	0.85454	1.2723	-0.41359	-1.4428	0.4968	0.10394	-0.5222	2.2025	1.1962	-1.3714	1.4301	1.2189	-0.49593	0.30413	-0.14138	0.41997	-1.3591	0.7988	0.018072	1.2783	-1.1747	0.91423	0.9472	-0.024519	-1.0289	-0.69266	0.46504
0.33017	-1.2828	-1.7315	-1.7218	2.4255	0.42426	3.4033	-1.5054	1.5564	-1.4142	1.9973	-0.10477	-0.99519	2.2088	-0.43416	-1.4795	0.09252	1.4405	-0.51398	-0.1962	-0.039998	-2.1598	0.2236	0.82317	0.36441	-0.37178	0.30741	0.54897	0.60891	0.11334	0.76469	0.1913	-1.1026	0.36944	-0.63697	-0.91167	-0.52274	-1.2864	0.22624	-0.13009	0.92658	-0.49165	-1.3058	-0.45619	0.72067	0.55602	0.085343	-0.26481	-0.45749	-0.31112
-5.9593	1.2356	-0.88693	-1.604	0.32441	-3.0245	1.0195	1.7238	-2.8976	-1.0353	0.97539	-1.384	-2.0846	0.4026	1.4883	-3.5941	-1.7073	0.32893	0.7012	0.20923	-0.22803	-0.86202	-0.32897	1.2335	-0.7621	-0.71661	0.32212	0.28133	0.39591	-0.43909	0.0070607	1.1165	0.83317	-0.95981	-0.5585	0.94104	-0.70256	0.015602	0.2918	-0.42602	0.22422	0.4735	-0.67928	-0.84578	-0.045352	0.16258	-0.96417	0.40411	0.27052	0.39457
-7.975	0.74123	-0.60686	-0.47267	0.84683	-1.7221	-0.41638	1.3015	1.1903	-0.69742	-0.4898	0.32229	0.83882	0.68557	-0.25601	0.42017	0.11648	0.8158	0.27923	0.48688	0.9585	0.40858	-1.1652	-0.25485	-0.35956	0.10269	-0.0774	0.36305	-0.33922	0.47861	-0.13458	0.34716	1.006	0.017646	-0.18537	0.80274	-0.58064	0.032579	0.51422	-0.7231	0.59381	0.22227	-0.35317	-0.47515	0.71407	0.26592	-0.17094	0.88454	0.019826	0.33826
3.2495	-0.58247	0.52597	1.5119	-3.9899	-2.231	1.4885	-2.2792	-1.3306	0.73422	-2.2699	1.6528	0.2119	-0.24036	-2.3958	-2.454	0.38607	0.83756	0.0243	-0.43104	-0.35153	0.96495	-1.1514	0.50985	0.99645	-0.20716	-0.67995	1.2991	-0.6537	1.559	0.21894	-0.94373	-1.5512	-0.21245	-0.27569	0.52494	-1.3275	1.1475	-0.34794	0.31611	-0.58057	-0.92023	0.81522	-0.07445	0.4523	0.225	0.34819	-0.33814	0.025036	0.295
5.904	1.8795	-2.5831	4.1344	-4.9404	-1.8476	-1.1561	-1.7664	-2.0321	1.3289	-2.6385	2.0983	0.32401	0.24955	-2.3141	-2.8056	0.4966	1.8666	0.59975	-0.47548	0.29441	0.16128	-0.90645	-0.39251	0.9	-0.084652	0.53278	0.24628	-1.3416	0.35197	-0.071795	-0.85257	-1.9253	-0.56298	-0.48734	0.26769	-0.64797	0.35705	-0.284	0.71754	-0.26459	-0.10205	0.93076	-0.17618	1.0596	-0.067363	0.42826	0.033234	0.75994	0.2723
3.9342	0.6437	2.4662	2.5176	-4.284	-2.1627	1.1247	-1.192	-2.3038	0.80037	-2.2529	1.4675	0.76525	0.56076	-1.1261	-1.258	1.1726	0.28759	-0.22014	-0.84001	-0.32604	-0.23507	-1.6587	-1.4255	0.39968	1.6353	0.73217	0.92306	-0.40552	-0.35109	0.35292	0.17045	-1.239	0.0042145	0.13126	-0.14246	0.16144	0.50422	-0.044939	-0.14649	0.948	-0.15068	-0.17731	-0.34475	-0.075482	0.066732	-0.92976	0.78347	-1.1403	0.31405
-6.1868	1.4086	1.8392	-0.37885	0.75842	-2.6466	0.10202	0.95124	0.23758	0.32821	-1.2648	-0.060671	2.4945	1.2998	-0.13477	1.5289	1.0003	1.0955	1.3503	-0.35634	0.18454	-0.45565	0.5806	0.10247	0.58758	-0.05391	-0.55695	0.27296	-0.050314	-0.14344	0.1431	-0.27658	0.67795	0.038107	0.21321	0.40757	-0.11931	-0.2303	0.036316	0.14419	-0.1737	-0.13056	-0.46534	-0.18401	0.20257	0.2586	0.027115	0.11242	0.15056	-0.21549
-0.58969	2.1758	2.1555	4.3924	-2.6748	-1.6953	0.38013	1.3762	1.5012	-0.81129	0.64681	-0.11474	0.20934	0.5125	0.58864	-1.1298	-0.68414	-0.68289	0.48187	-0.83085	0.27335	-1.7216	0.64316	0.63151	-0.75865	-0.2769	-0.20147	-0.014408	0.50259	-0.86231	-0.38741	0.19396	0.3007	-0.32371	-0.054182	0.73693	-0.62043	-0.85218	0.80063	-0.29974	0.03174	0.47152	-1.0698	-0.84053	0.77818	0.69885	0.079115	-0.69518	-0.17346	-0.2632
-4.3266	0.78997	-0.38417	3.9073	-1.2315	-1.9705	0.60954	0.4681	-0.53477	-0.17884	-0.74891	-1.4523	0.11168	0.0033859	0.35669	-0.46979	-1.1174	0.92215	0.035512	0.26256	0.7642	0.27623	-0.48928	-0.34313	-0.084104	-0.20561	-0.37784	0.13279	-0.37483	0.62205	0.092013	0.21386	0.99596	0.4251	-0.4619	0.57734	-0.24369	0.59044	0.30577	0.07854	0.17214	-0.072905	0.38555	-0.3992	0.29862	-0.35059	0.10057	-0.10763	0.045275	-0.22573
-5.9422	0.89247	-1.1774	-1.0055	0.52943	-3.7789	-0.06858	0.83025	-1.4981	-0.29858	0.22262	-3.3134	-2.4088	-0.913	-0.13384	-1.7599	-1.493	-0.12292	-0.10866	0.76941	0.18692	0.30526	-0.99616	0.13553	-0.77963	0.19715	0.038401	-0.44753	0.1152	0.29531	0.93529	1.1355	0.10395	0.46554	-0.49291	1.0495	-0.207	0.42796	-0.20371	0.8715	0.32382	-0.69835	0.67209	0.22577	-0.23741	-0.40565	-0.69571	-0.25407	-0.42067	-0.22021
-7.5801	1.1096	-0.95589	0.24222	-1.7661	-7.3854	4.5435	5.5174	-8.5115	2.7066	1.6849	-1.5675	-3.4391	-1.2738	-0.15667	-0.35329	2.3765	-3.0506	-0.16736	-0.33259	0.53312	0.88647	1.0944	0.81056	0.11588	-0.094393	1.3251	-0.86251	0.54626	-0.73298	-0.71259	0.63335	-0.033971	-1.4447	0.075249	0.29171	0.47918	-1.081	-0.50186	-0.27558	0.46261	0.37616	0.87295	-0.56239	0.2367	0.56364	0.093826	0.50545	-0.51012	-0.19576
7.6353	-4.7297	-0.072366	-0.57014	-0.72617	1.9323	1.4338	1.132	-0.49496	2.6526	-0.4653	-0.19033	-1.2374	-0.28335	-1.2908	-0.23261	0.58475	2.0283	0.15867	0.81888	0.066184	-1.7449	-0.52556	-1.0702	-0.12118	0.60087	-1.6479	-1.017	-2.5031	1.054	-0.57092	0.35239	0.54955	-0.41823	0.75445	-1.2643	0.58678	-0.90021	0.5959	0.60371	-0.53038	-1.4472	0.034452	-1.0268	0.45157	0.37643	0.23857	-1.5488	-0.56154	0.55486
7.44	-5.4398	0.73467	-2.7438	2.3716	2.256	-0.1981	-0.76752	-1.4564	2.4102	0.23316	-1.9449	0.90956	0.47263	1.3048	-0.18912	-0.33193	-1.7179	-0.047663	-0.1969	-0.31203	-1.0265	-0.93479	-0.82731	-1.1016	1.2907	-0.7108	0.56312	-0.28487	1.0431	-0.27196	-0.29607	-0.25054	0.19219	1.4622	0.22823	0.20057	0.080717	0.2388	0.16824	-0.090309	1.2593	-0.30485	-0.11646	-0.16905	-1.0241	0.60414	0.19847	0.32221	1.1774
5.4187	-3.0794	0.5048	-0.62306	2.5708	2.4599	1.0647	0.56577	-3.0328	0.39853	-0.17727	-0.57159	1.1343	0.13232	-0.89236	1.1994	-0.15363	-0.97898	1.2042	-1.0314	0.57808	-0.50083	-0.70473	-0.87551	-1.3792	1.6815	-0.57274	0.74592	2.0203	0.82369	-0.24555	-1.3731	0.93406	0.3982	0.16602	-0.55258	-0.016666	0.36677	1.5467	0.31041	-0.11511	-0.77641	0.010372	-0.23359	1.301	-0.65675	0.68246	-0.29236	1.1503	0.64096
-5.1751	1.1548	1.4483	-1.3369	2.2136	-1.7497	0.070353	2.3427	0.75962	0.37596	0.040525	0.346	0.65425	1.4877	-0.16026	0.58258	1.0256	-0.41832	0.66768	0.78622	1.883	0.79631	-0.49093	0.22597	-0.61768	0.24844	-0.11017	0.15985	0.12743	0.34407	-0.28192	-1.1013	0.25088	0.1128	0.48033	-0.82126	0.29171	0.29115	-0.35406	-0.19163	-0.33386	0.015009	0.92318	0.45073	-0.71749	0.11745	0.79432	-0.27997	0.33609	0.41707
1.8672	-0.73582	-2.2596	-0.079806	-0.18319	-1.6681	-2.0365	-0.94657	0.22942	-0.87425	1.2766	0.057831	-0.055654	-1.6684	0.4284	-0.015859	-0.80739	-0.060221	-0.0038821	0.29942	-1.0859	-0.51295	1.2375	-1.0014	1.6197	-0.35476	-0.32319	-0.26937	1.5698	1.0442	-0.34652	-0.097376	0.52773	-0.19677	0.70203	-0.070212	0.40259	0.44342	0.18759	1.2376	0.28269	0.59049	0.15148	-0.6599	0.96331	0.52488	0.78529	0.52936	-0.4273	0.35666
3.0541	0.63231	-0.078256	-0.46326	-0.20803	-1.2826	0.89649	-1.115	-0.40235	-1.276	0.85192	-1.191	0.64852	-0.88888	-0.50123	1.3733	-1.4319	-1.816	0.38285	0.29095	-0.3281	-1.0415	0.1743	0.29515	-0.80683	-0.37001	-0.92783	0.77351	-0.46185	0.91425	-1.1262	-0.75041	0.29929	-0.43808	0.11859	0.6756	0.021507	0.069223	-0.51799	1.1363	-0.62001	-0.80711	-1.0476	-0.060581	-0.10244	0.17101	-0.08508	1.0782	0.21134	0.48719
0.23782	-1.7992	-0.83694	-0.24877	0.97451	-1.2225	0.30189	-0.16273	0.93596	0.33213	-0.80227	0.38179	1.0098	0.097133	-0.47877	0.22529	0.42495	-0.45838	0.67599	-0.76225	-0.83137	0.029618	0.076979	0.0061415	0.51062	-0.45623	-0.39436	-0.014308	-0.55913	-0.080545	-0.50934	0.71452	0.97177	-0.48603	-0.13282	0.48433	-0.94389	-0.086213	-0.45422	-0.24084	0.35136	-0.23083	-0.1063	1.0546	0.30137	-0.66984	-0.22783	0.0076043	-0.51788	0.14602
4.6432	-0.063128	0.010698	6.137	1.8072	0.98923	-1.3309	0.48978	0.44311	1.7464	1.4145	-0.046921	-0.84078	0.7558	-2.3798	0.10635	-0.65991	1.4521	-0.55974	-0.66341	-1.0124	-1.5177	-1.3216	0.12224	-2.2284	0.064793	1.1979	-0.70682	0.453	0.17979	1.1688	-0.67456	0.037802	0.94704	1.2416	1.634	-0.2027	0.5462	-0.40399	0.27821	-0.14061	0.7389	-0.87742	-0.79455	0.99065	-0.25081	0.72803	-0.52663	-0.46537	-0.11784
0.089495	-0.079863	-0.22616	2.7919	2.4244	-0.68559	-0.71558	-0.089606	1.3419	-0.33888	-0.6518	-1.3445	-0.44742	0.17735	0.057504	1.5906	-0.94058	-0.37428	0.46871	-0.49307	0.13083	0.087463	-0.23882	-0.24087	0.50821	0.30701	0.98288	0.19756	-0.63618	-0.15388	0.79034	1.5134	0.83252	0.34924	-0.81467	-1.4187	-1.0979	1.5195	-0.052436	0.75287	-0.22973	-1.3975	-0.01807	0.96621	0.05931	1.3399	-1.4413	0.14182	0.14198	0.54283
1.521	-0.057244	-1.2827	3.5801	0.30561	0.27598	0.76805	0.3932	0.44125	-0.1317	-1.0987	-0.065207	0.85391	0.38602	0.75939	-0.40224	-0.61841	0.14503	0.70687	0.055803	-0.38412	-0.43764	1.4335	-0.16317	0.23942	1.2364	-0.47859	-0.037904	0.40478	0.21548	-0.46941	0.18598	1.3465	0.98877	-1.2963	-1.3914	0.050707	0.2207	0.26948	-0.83585	-0.90949	-0.27814	-0.26534	0.032256	0.41031	-0.61376	-0.0074237	-0.044408	-0.38654	0.0057866
-3.7139	1.8011	0.012617	1.3792	1.6881	-1.016	0.14596	0.52369	-0.074788	-0.50854	-0.35884	-0.76364	1.3027	0.37988	-0.0041518	-0.7215	-0.70126	-0.16595	0.83643	-0.47235	-0.55162	-0.70249	-0.26065	-0.0071033	-0.1142	0.15906	0.11096	-0.44137	-0.54376	0.60072	0.012028	-0.18999	0.20115	0.17399	0.44868	-0.43676	0.72167	0.09105	-0.439	0.26322	0.067506	0.082191	0.14599	0.13401	0.53589	0.1684	-0.40198	-0.21352	0.095874	0.092141
4.1363	-3.5036	-1.2278	-1.4823	-1.3339	-0.81421	1.218	-2.1427	0.65912	0.082542	-2.4223	1.5916	-0.087764	1.0651	-0.82498	-2.1799	-0.72157	0.35035	-0.35177	0.64007	0.7607	2.092	0.78634	-0.12615	-1.0195	-0.7578	0.080137	-1.0458	-0.16116	0.33706	0.86087	-0.29195	-0.25429	-1.5897	-0.07695	-0.24641	-0.93413	0.099078	-0.68769	0.11405	0.36227	-0.97728	0.54316	-0.41747	0.91143	-0.71272	0.47491	-0.59647	-0.62801	-0.90239
6.4059	-1.6387	-4.2117	1.1496	-2.4277	-0.26263	0.21155	-2.3545	0.87908	0.69505	-1.3834	1.4175	-1.002	1.3142	0.5661	-1.7391	-0.93591	-1.0512	0.975	0.38821	0.37708	0.93823	-0.90578	0.024006	0.60583	-0.97638	-1.5082	-1.6328	-0.33334	-2.0284	-0.095619	-1.1198	0.24656	0.68028	-0.7348	0.70631	-0.080996	0.47325	0.36909	0.060672	1.0335	1.0174	-1.1686	-0.37224	0.46849	0.58962	0.85681	-0.54117	0.16365	0.12298
11.664	6.7814	-7.2413	-0.51331	-2.3803	0.059871	-0.028187	-1.5142	0.26462	0.87042	-0.98338	1.3261	-1.005	0.60637	0.19338	-0.57354	-0.15243	0.2128	-0.7727	-0.82242	0.45978	-0.19647	-0.54379	0.88852	-2.153	-0.030786	1.2725	-0.456	-0.47927	-0.92681	-0.94035	0.40906	0.97366	1.6341	-0.82352	-0.4884	1.3442	-1.4237	0.86165	0.25739	0.90429	0.67525	-0.1227	0.17662	-0.16105	-0.23099	0.68065	-0.59764	-0.52768	-0.84518
2.839	5.6681	-5.7964	0.80563	1.7777	0.37311	-0.77019	0.36913	0.36504	-0.6934	-0.46176	0.85985	-0.02701	-0.14551	-0.20168	-0.46433	-0.058277	-1.1285	-1.1123	0.31133	0.11294	0.15922	-0.4504	-0.12127	-0.49873	-0.20101	-0.38885	0.041145	0.56461	-0.054792	1.0994	0.43459	-0.33365	-0.45627	-0.18945	-0.46423	0.13874	0.51537	-0.1078	0.63234	-0.40591	0.55114	-0.18605	0.4752	0.95437	-0.1261	0.26276	0.67547	-0.096429	0.074836
8.7403	-0.014658	3.4504	-1.8663	-0.9596	-0.66288	1.5286	-0.84031	1.5373	-3.2225	1.1205	-2.8956	-1.3172	0.34401	-1.9673	-0.26274	1.1929	-0.78062	-0.49005	-0.93072	-2.1657	1.1268	0.098388	-1.2667	-2.112	0.65518	-0.38952	0.99817	-1.5628	-1.3479	-2.1322	-0.22635	0.51438	-1.0577	0.4046	0.25897	-0.97322	-0.010645	-0.44104	1.3474	-1.1248	0.60698	0.04992	-0.98182	1.0703	-0.63064	0.42689	-0.97544	1.5627	0.86063
10.353	2.1381	7.0855	-6.0088	-0.64226	0.26754	3.5123	-0.92521	1.16	0.40283	-1.1557	-0.75985	-0.76395	0.38867	-1.6161	-1.1381	-1.1571	1.7311	-2.4117	1.1257	-0.46675	-0.022024	-0.06944	2.617	-0.58577	-0.082891	-0.47969	1.3997	-0.82552	-0.74887	-1.7209	-0.056481	0.43447	-0.74659	0.6306	-0.91388	-1.185	0.38298	2.446	-0.27299	0.10501	1.0431	0.53477	1.9344	0.35163	0.68907	-1.1242	-0.65532	-0.3135	-1.1554
3.2704	-2.0837	-0.24959	-1.3041	-0.34042	-0.49463	-0.17986	1.096	-1.8748	1.2287	0.075417	0.69666	1.919	1.3859	-0.41661	1.268	0.84489	2.1172	-0.167	0.52338	-0.15742	-2.1201	-0.92587	1.0623	-0.73702	-0.73673	0.14982	-0.73028	1.6775	-0.1459	0.207	1.3096	0.59033	-0.59285	-0.76763	0.047545	-1.1303	1.0291	1.1627	-0.044053	1.063	0.30381	0.62923	0.34474	0.73584	0.5972	-0.82411	0.066494	0.22074	0.24107
-4.6387	3.2013	4.3676	-2.2969	-1.018	-4.1143	1.7916	1.7073	-0.40101	1.2083	-1.3814	-0.63748	3.0027	1.765	-0.46473	2.9514	3.0411	1.3795	1.9114	-0.26379	0.23342	-0.14033	1.311	0.44669	1.3313	-0.013862	-0.37326	0.6243	-0.1671	-0.2472	-0.58584	-0.53201	0.87016	-0.19561	0.70653	0.85183	-0.46931	-0.60045	-0.11334	-0.050343	-0.28641	0.13007	-0.9527	-0.13792	0.77231	0.8947	0.16988	0.57405	-0.3645	-0.18427
8.3607	0.81366	-2.4054	3.8585	-2.954	0.7382	-0.050707	2.2626	-0.42848	1.2365	1.5115	1.0404	0.45038	1.0686	0.20055	-0.3314	-1.4306	-0.059253	1.0987	0.99236	1.1592	0.73859	-0.85694	-0.52506	1.3698	0.10428	-0.014209	-0.38193	-0.32708	0.9311	0.68153	0.94627	0.26108	1.2668	1.8791	-1.742	0.35571	0.21592	-1.1481	0.78421	-1.743	0.036475	-1.2854	0.13109	0.029403	0.8813	-0.5346	0.76235	0.69382	-0.87425
5.7745	-3.3572	0.44852	1.4731	-1.1746	0.5078	-1.7933	0.57765	-0.85593	-0.32456	0.35237	0.45156	0.67459	-0.62599	0.018407	-3.4971	1.3807	-0.33508	-0.57714	-0.86026	2.4885	-0.020512	0.61267	-1.2906	1.7396	1.5476	0.27871	2.1083	-0.43674	-0.22948	0.62385	-1.3743	0.0079256	0.84387	0.45319	-1.0647	-1.0564	-1.3285	0.80286	-0.52814	0.50127	0.47261	-0.47962	0.16128	0.24491	-1.5569	-0.27341	-1.3881	0.15559	-0.13056
4.1219	-4.4654	1.7455	2.5376	-3.3046	-0.7723	-3.0221	-1.5519	-0.74422	-3.1987	2.3162	1.5853	0.22523	0.59256	-0.55679	-0.93889	0.019443	-0.31175	1.2586	-1.2683	1.5383	-0.51017	0.10621	-0.77118	0.19325	0.01079	-0.88607	-0.55335	-1.9843	-0.41532	0.65382	0.17246	0.061089	-1.2997	0.18911	-0.50627	1.0642	-0.63119	-1.0309	-1.1218	0.22648	0.079637	-1.0543	-0.13524	0.04583	-0.27622	-0.37292	-0.003096	0.070879	-0.36179
-1.1975	2.5233	-1.424	2.7252	1.0833	-1.0168	-0.85982	-0.041521	0.95155	-0.057421	0.57213	-0.4183	0.7635	-0.81975	0.39365	-1.0271	-0.72281	-0.063069	-0.1156	-1.2556	0.22022	0.58481	-0.0031245	0.79384	-0.44836	0.51489	-0.36697	-0.68325	-0.30887	0.58613	-0.54046	-0.038359	0.027637	-0.015486	0.098382	-0.48124	0.23684	-0.29213	0.010259	-0.12221	0.23024	-0.97987	0.42517	-1.3871	-0.48994	-0.013313	0.26103	0.61938	1.3389	-0.038614
3.442	-4.597	-0.41385	0.37693	-1.3716	-0.089972	0.0085342	-1.0883	-0.90187	-0.35766	-2.3153	2.3691	0.13445	1.7872	-0.70102	-2.682	0.1024	1.405	0.66796	1.5321	-0.39022	1.3746	-0.98476	0.21368	1.3192	0.30657	-0.55993	-0.62593	-0.028169	-1.0885	-0.6703	0.034106	-0.60077	-0.2919	0.018876	0.078721	-1.5889	0.71596	-0.37779	-0.90153	-0.053463	-0.55368	0.35095	0.42599	-0.066754	-0.74098	0.40266	-0.052932	0.03051	0.54769
4.0197	-3.8517	-2.4351	-1.8849	-1.1471	0.073633	1.6563	-0.86716	0.0056016	0.18237	-3.9093	0.6423	0.54998	1.6597	-0.5232	-2.6563	-0.14979	0.49121	-0.90795	1.4032	1.4867	1.2465	0.092844	-0.17627	-0.15682	1.672	-1.4621	0.85408	1.3299	-1.697	-0.67874	0.88684	-0.72427	-0.95349	-0.362	-0.85721	0.82921	-0.73917	0.24092	-0.38341	-0.018575	0.40745	-0.25625	0.055791	-0.50148	-0.38624	-0.0086123	1.0699	-1.1433	-1.0269
3.6022	-3.0634	-2.9416	0.89662	-2.1251	0.54167	2.5889	1.8685	0.42716	-0.71877	-1.8086	-0.25792	0.46937	1.9188	0.3211	-0.49098	-0.074699	-0.62601	-0.87397	0.64214	0.53346	0.81063	0.93918	1.0066	-1.3587	2.1268	-1.4142	0.18158	0.27721	-0.67833	-1.0699	1.2564	0.40659	0.75703	-0.36364	0.6111	-0.55761	-0.85177	-0.73551	0.38877	-0.47278	-0.87704	-1.1522	-0.65124	-0.57233	-0.55476	1.129	0.0095249	-0.05586	0.4389
-2.3916	2.9201	-1.9465	0.56273	1.2476	-1.5969	-0.3171	0.28001	-0.19433	-0.49478	-1.1623	0.56151	1.4465	0.67663	0.28844	0.13342	0.28373	-0.18038	0.12653	-0.56214	-0.77457	-0.80111	0.35959	0.61061	0.053402	-0.23762	-0.1255	-0.17283	-0.38238	-0.20937	0.68257	-0.14546	-0.14198	0.14177	0.54004	0.2092	0.34869	-0.12317	0.69401	0.92005	-0.19826	-0.6996	0.40707	0.19116	-0.69324	-0.86738	-0.64957	-0.437	0.092844	0.37176
3.7854	0.90705	-4.133	1.2602	1.1354	-0.47799	-0.41339	-0.54724	1.6221	-0.63325	1.0004	0.9761	-1.9562	2.0897	0.88565	-0.040854	0.2493	0.35699	-1.4511	-0.23015	-0.25598	0.38988	-0.82746	1.4198	2.1099	0.20174	1.6434	-0.091628	0.065751	0.45102	-0.99911	0.79558	-0.79752	-0.37927	1.6574	-0.26971	-0.84345	-0.22888	-0.56722	-0.85364	0.0030097	1.0301	-0.17653	-0.27901	1.415	-0.96075	-0.15126	-0.12282	-0.35827	0.31892
3.7679	-2.4676	-2.0257	0.51058	3.329	1.1065	1.3053	-3.5986	-1.5902	-0.89824	2.2211	0.05304	1.4546	0.62416	0.231	-1.3115	1.0483	1.3673	-0.83723	1.6091	0.36397	-0.61087	0.12202	-0.55003	1.2602	0.36302	1.7397	-0.38397	0.29168	0.12979	-1.1088	-0.11968	0.14347	1.0652	0.83398	0.7866	0.58817	-0.0086154	-0.85804	0.2392	-0.19421	-0.10348	0.18412	0.10526	-0.38497	0.25686	0.12392	1.4628	-0.48164	-1.022
6.9413	1.0759	-1.561	5.0424	1.7377	2.8535	2.5301	-2.289	-0.95973	0.12115	2.1529	-0.53204	1.8221	0.75294	1.548	-0.47808	0.94755	0.59283	-0.38201	0.82878	-0.27618	-0.054645	-1.1786	-0.49613	-0.40051	-0.51245	0.97979	0.30833	-2.3967	-1.636	-1.3519	-0.76834	0.32054	0.25002	-0.041812	0.76754	-0.79582	-1.9275	0.2087	1.0861	0.85902	-0.35194	0.38305	1.5957	0.33222	-0.73875	-1.3768	0.077589	1.8006	-0.62989
-3.1739	2.0165	-0.39091	0.38458	2.8814	-0.95286	0.27168	-0.24361	0.9045	0.30064	0.23267	1.1027	-0.5909	-0.474	0.13795	-0.35943	-0.35826	0.15141	-1.1098	0.43872	-0.5444	-0.55398	0.24227	-0.57979	-0.35125	-0.20558	-0.28466	-0.19634	0.077302	-0.82567	0.67328	-0.34202	-0.41113	-0.089732	0.65734	0.82035	0.48088	0.32664	-0.29407	-0.50274	-0.39726	0.021241	-0.13659	0.2068	-0.72056	0.30534	-0.085094	-0.77947	0.28108	-0.29215
2.5321	-0.3056	-3.5743	-2.8249	0.84113	-1.3581	0.068457	-0.16359	0.94499	-1.5263	0.18585	0.52309	0.98586	2.1719	0.7034	-1.9855	0.55642	-1.7881	-1.4545	0.1736	1.0155	1.3605	-1.2209	-0.57484	0.95003	1.7814	-0.18692	0.74295	2.3344	-0.93332	-1.1668	0.45692	-1.4694	-0.35866	0.23932	0.67699	-0.6581	-0.73781	0.073861	1.302	-0.66793	0.38407	1.0842	0.012197	-0.19299	0.22434	-0.24678	0.32086	0.1482	0.56857
8.1674	5.2061	0.68337	0.35415	-3.2723	-0.14885	0.4184	-1.9566	-0.13841	-2.1136	1.3787	0.22168	1.2427	0.013963	-1.3302	0.24392	0.79067	0.36422	-1.3503	0.24097	-0.68739	-0.033576	1.5574	-0.51615	-0.88575	-0.17474	-0.7722	1.5337	-0.46355	-1.4954	-0.22536	1.368	1.1295	-0.62648	-0.063488	-0.66371	0.45612	0.79375	0.25586	0.19273	0.016922	-0.95037	0.71029	0.6557	0.61544	0.19767	0.86674	-0.15329	-0.41538	-0.78949
3.7393	-4.9132	0.13922	-0.59488	-0.75288	0.32767	-0.16849	-3.1625	-1.1041	-0.42372	1.6767	0.49536	1.7298	-0.27798	-0.39823	-0.15416	-0.90626	-0.65452	-1.7901	-0.15051	-1.3911	1.2408	-0.32481	0.15052	-1.0008	0.13555	-1.0525	1.8926	0.699	-0.20769	0.71978	-1.2065	0.93493	-1.227	0.42333	0.52699	0.34155	-0.41157	0.19595	-1.652	-0.53956	-0.0089614	0.17516	0.04949	-0.51291	-0.15846	0.0089375	0.17372	0.037569	0.33025
-2.5135	1.3429	0.38161	0.5656	2.5564	0.10791	0.58294	-0.48146	0.38598	-0.33243	-0.4517	0.45279	1.3136	0.053331	-0.091122	-0.54075	-0.040627	-0.51022	-0.72062	-0.087043	-0.09581	-0.33587	0.012062	-0.1616	-0.15104	0.23568	0.56207	-0.3473	0.053016	-0.11639	0.086163	0.17766	-0.017334	-0.63098	0.014203	-0.32291	0.038217	0.42296	-0.040626	0.44125	0.18573	-0.17924	-0.22334	0.89674	0.15685	-0.49345	-0.32407	0.82648	-0.53093	0.73861
-10.236	0.39824	-0.16313	-0.5689	-1.219	2.1212	-0.14908	-0.64833	0.48066	0.34625	-0.002012	0.22749	0.50711	0.039065	-0.37358	0.66475	0.52492	0.057055	0.10307	0.26481	0.40625	0.3347	-0.18456	-0.31661	0.0022046	0.12102	-0.17769	0.015157	-0.11887	0.034274	-0.03947	0.0012088	0.12302	0.15309	0.10683	-0.0039542	-0.023773	0.30559	-0.0072555	0.15378	-0.13386	0.059508	0.29135	0.088059	-0.10034	-0.023436	0.11989	-0.11796	0.019387	-0.01763
-10.328	0.36955	-0.25132	-0.71724	-1.2965	2.0898	-0.15724	-0.29957	0.50794	0.39385	0.12802	0.73649	0.7815	0.37756	-0.2579	0.45576	0.66812	-0.035598	0.28391	0.21106	0.54791	0.27826	-0.0016491	-0.13298	0.077816	0.038565	0.015454	0.069232	0.09182	-0.1029	-0.35238	0.14475	0.44038	-0.014372	0.10868	0.27636	-0.11587	0.18324	0.23843	-0.12994	-0.11205	0.25864	-0.0046016	-0.2516	0.10835	0.093482	-0.14725	-0.081956	0.10033	0.043186
-10.312	0.44418	-0.088656	-0.61033	-1.2805	1.9881	-0.24229	-0.38623	0.60647	0.41833	-0.23377	0.31075	0.8528	0.15546	-0.56773	0.74539	0.74186	-0.07432	0.23064	0.13678	0.33765	0.1512	-0.074311	-0.16906	0.097683	0.0011935	-0.00014014	-0.05814	0.11736	-0.074499	-0.11345	0.28888	0.36989	-0.034455	0.13109	0.48727	-0.20389	0.14532	0.31818	-0.22648	0.11638	0.070304	-0.079792	-0.19906	0.21093	0.13227	-0.34176	0.093082	-0.00040111	0.036073
9.0584	2.8518	4.1575	2.5897	0.31328	0.77507	1.7687	-1.8439	-1.9368	1.6901	-0.42591	0.4077	0.21664	0.3815	0.76531	1.5828	-0.83356	0.52667	-0.77416	1.5954	-0.23286	-0.50074	1.0553	-0.44616	1.0157	0.7728	-0.61976	0.44363	0.090931	1.2216	-0.50938	0.39644	0.6082	-0.76008	-0.2818	-1.5152	-0.36621	0.90404	0.0040376	-0.70207	-1.6947	-0.27782	0.32624	-1.4667	0.564	-1.7113	-0.4962	0.43221	1.331	-0.097211
16.07	8.089	-7.9162	-1.6427	-0.74686	0.55475	-1.6547	-1.2199	-1.9936	2.1823	-0.94303	-0.11932	0.79906	-2.0264	0.15796	1.4607	-0.84362	0.81288	0.57291	1.831	0.71653	-1.0956	-0.74876	-0.60675	0.84252	-1.1234	0.13524	-1.3892	1.0483	0.33161	0.36297	-1.1201	0.057981	-1.6488	-0.13831	-1.1749	-1.521	0.082684	0.60297	0.42927	-0.29058	1.1077	-0.13491	-0.69745	0.68294	0.019124	0.26963	-0.52875	0.72119	-0.082158
9.0676	3.5424	-0.37742	0.14096	1.4685	1.5467	2.4144	2.8792	-0.011235	0.11566	-0.351	2.1963	-2.0886	-1.9043	-0.1844	1.7906	1.4074	-0.48259	-0.69154	-0.50773	-0.075089	1.0674	-1.153	0.030398	0.42441	-0.076235	0.19333	0.69146	-0.22281	-0.69724	1.7041	-0.023247	-0.13286	-0.021641	-1.5479	-0.3371	-0.077627	-0.93901	-0.45514	-0.50139	0.68111	0.86038	0.72734	-0.30345	0.33048	-0.38228	0.47079	-0.32255	-0.30041	-1.3279
-10.209	0.4342	-0.2301	-0.62515	-1.3891	2.0892	0.30024	-0.98001	-0.83399	0.2868	0.34873	0.31983	0.18456	0.21671	-0.009711	0.17907	0.29505	0.20176	0.22066	0.21193	0.22044	-0.14509	-0.27366	-0.15808	-0.27021	-0.072632	-0.092484	0.061921	-0.1683	0.061077	-0.1906	0.00084805	0.27916	-0.28768	0.0014341	0.1879	-0.10686	-0.11569	0.082709	-0.46278	0.21954	0.048864	-0.074094	-0.33138	0.1594	-0.081675	0.067212	0.28185	0.053308	0.16173
-10.329	0.42105	-0.22626	-0.61238	-1.3777	1.8782	0.12058	-0.45016	-0.51836	0.30829	0.27729	0.096733	-0.075572	-0.085457	-0.19819	0.0046094	0.21552	-0.26036	0.13015	-0.0018405	0.033754	-0.11546	-0.096655	-0.051231	-0.10766	0.035332	0.13222	-0.20746	0.05805	-0.034627	-0.10272	0.14504	0.12622	-0.23303	0.029633	0.22417	-0.11545	-0.05624	0.10618	-0.26664	0.19681	-9.36E-05	-0.017691	-0.16826	0.11067	-0.027137	-0.11532	0.13654	-0.022118	0.02117
-10.349	0.38864	0.0041658	-0.57361	-1.3369	1.9371	-0.14082	-0.43618	0.14828	-0.018831	-0.25243	-0.57352	-0.13864	-0.30448	-0.090302	0.072489	-0.0063773	-0.0175	0.16438	0.061863	-0.029455	0.34044	0.11286	-0.2713	-0.048761	0.2894	0.1107	-0.049846	-0.050398	-0.12386	-0.16302	0.10065	-0.053614	0.12234	0.10702	0.16987	-0.096916	0.25455	0.0067489	0.024691	-0.22836	-0.01842	0.15503	0.10106	-0.10028	0.034567	-0.18257	-0.026321	-0.0020162	-0.072826
-10.272	0.47423	-0.029735	-0.34642	-0.73973	0.72134	-0.28958	-0.11131	0.2788	-0.041533	-0.043139	-0.11798	0.13833	0.036723	0.058383	-0.19174	-0.30903	0.213	0.08912	-0.033793	0.025398	-0.070508	-0.081896	-0.025332	-0.080273	-0.05716	-0.13709	0.0085839	-0.0035097	0.048404	0.11911	0.22487	0.19979	0.10968	-0.21578	0.099582	0.015184	0.082888	0.095948	-0.038086	0.12374	-0.016155	-0.09379	-0.11202	0.13665	-0.037438	-0.19479	-0.038996	0.025129	0.062064
-10.286	0.44096	-0.29385	-0.57216	-1.3018	2.2002	-0.14998	-0.1011	0.51761	0.065613	0.18254	0.43883	0.030483	-0.095726	-0.018578	-0.16285	-0.1061	-0.26918	0.085539	-0.028541	0.17508	0.30944	0.13986	-0.25518	-0.015913	0.2903	0.3053	-0.092742	0.043323	-0.057419	-0.3635	0.0072747	0.18084	-0.026214	0.10137	-0.061548	-0.12346	0.097381	0.1714	-0.12892	-0.1062	0.28047	0.026011	-0.072987	0.076182	0.083137	-0.0058624	-0.052744	0.098404	0.037045
-10.28	0.46799	-0.15651	-0.83869	-1.3568	1.9221	-0.12945	0.48411	0.80266	0.20105	0.22035	0.54538	0.077919	0.024048	0.032003	-0.24421	0.055285	-0.45919	0.1899	-0.24991	-0.064167	0.21537	0.68734	0.047058	0.29169	0.412	0.4937	-0.15188	0.28047	-0.18489	-0.45158	-0.091266	-0.012215	-0.047395	0.21641	-0.29536	-0.076346	-0.0080662	-0.020075	0.25114	-0.38123	0.39021	-0.065592	0.04599	-0.0099518	0.16903	0.11867	-0.40871	0.07429	-0.083794
-10.311	0.39875	-0.11249	-0.54138	-1.3012	2.0454	-0.19959	0.040355	0.69384	0.22448	0.015271	0.14688	0.071299	-0.09136	-0.27354	-0.0073768	0.13319	-0.28651	0.10352	-0.14134	-0.042404	0.078295	0.25986	-0.02462	0.12542	0.24853	0.31455	-0.1894	0.18473	-0.044258	-0.17333	0.041511	0.036469	-0.064298	0.076847	-0.039056	-0.10181	-0.014829	0.08671	-0.010261	-0.054826	0.12781	-0.018171	-0.013087	0.029712	0.058726	-0.090895	-0.10415	0.055706	-0.072859
-10.237	0.51403	0.012196	-0.43526	-0.87687	0.95339	-0.14612	-0.033053	0.24121	0.11679	-0.03807	0.069388	0.26149	-0.0038037	-0.17115	0.10593	0.039211	0.0038541	0.044037	0.0084638	0.13428	0.065261	-0.12362	-0.12077	-0.058388	0.022019	-0.025775	-0.049566	0.012094	0.030074	0.029707	0.23606	0.21481	0.034165	-0.089226	0.17082	-0.029068	0.076457	0.18388	-0.17819	0.18028	0.036684	-0.02466	-0.11854	0.2001	0.036293	-0.17042	0.072649	0.016593	0.096942
-10.335	0.46599	-0.079922	-0.56791	-1.3124	1.7757	-0.20276	-0.2271	0.41233	0.1845	-0.27659	-0.63763	-0.13056	-0.17874	-0.29527	0.12595	0.18892	-0.17002	0.21443	-0.11694	-0.18959	0.079282	0.2497	-0.053938	0.12217	0.11962	0.22771	-0.19287	0.11137	-0.086583	0.0093319	0.0453	-0.17084	0.053365	0.12606	0.096879	-0.060046	0.071599	-0.049266	0.13701	-0.091867	-0.083599	0.036226	0.16547	-0.071338	0.04939	-0.18716	-0.052005	-0.001414	-0.15124
-10.322	0.37872	-0.1689	-0.63739	-1.3075	2.0209	-0.082875	-0.3852	0.275	0.063751	0.053427	-0.15549	-0.13476	-0.060607	-0.13358	-0.068705	-0.065526	-0.10329	0.19999	-0.18176	-0.22474	-0.078759	0.22862	-0.037133	0.0092287	0.20949	0.20374	-0.15175	0.032439	0.022221	-0.1195	-0.14231	-0.10725	-0.11014	0.055595	-0.14812	-0.071589	-0.08354	-0.085373	-0.023805	-0.019478	-0.013779	-0.057343	0.039846	-0.047369	-0.040741	0.067034	-0.062484	-0.022327	-0.078512
-10.224	0.49084	-0.12531	-0.612	-1.314	1.9088	0.019704	-0.36531	0.071216	0.20193	-0.0057614	-0.087426	-0.054253	-0.22165	-0.30009	0.11187	0.10558	-0.19082	0.041211	-0.15514	-0.15671	0.0028916	0.13668	-0.14123	0.088754	0.18807	0.17658	-0.18763	-0.018856	-0.010343	-0.10212	-0.045977	-0.10525	-0.060805	0.055288	-0.14633	-0.040557	-0.02771	-0.022003	0.059984	0.0016559	-0.0079435	0.010273	0.10424	-0.043688	-0.01048	0.042977	-0.095277	-0.046392	-0.086625
-10.316	0.3651	-0.15058	-0.49624	-1.2351	2.1348	-0.0043765	-0.63207	0.086736	0.093159	0.16786	0.02474	-0.063506	-0.050485	-0.041475	-0.011382	-0.15972	0.024388	0.046815	-0.12874	-0.17676	-0.090552	0.10589	-0.13983	0.017195	0.20598	0.059512	-0.10466	-0.12416	0.046602	-0.21292	-0.3122	-0.12876	-0.032114	0.020133	-0.28602	-0.022408	-0.013485	-0.11087	0.094162	-0.039844	0.041051	-0.030226	0.085229	-0.093953	-0.10683	0.28026	-0.066022	0.011146	-0.090942
-10.343	0.42126	-0.26325	-0.58267	-1.2767	2.0081	0.086515	-0.4777	-0.2395	0.15807	0.38057	0.14458	-0.20422	0.00062185	0.053785	-0.28167	-0.2068	-0.14206	0.12966	-0.27973	-0.34366	-0.3563	0.2103	0.027895	0.01882	0.14936	0.1674	-0.18099	0.04208	0.013646	-0.22639	-0.29703	-0.1345	-0.24777	-0.014537	-0.24437	-0.035754	-0.21144	-0.11452	0.00059836	0.069494	0.028947	-0.16549	-0.050484	0.010279	-0.12188	0.30292	0.0018292	-0.011426	-0.073685
-10.241	0.41528	-0.21688	-0.5293	-1.2128	2.1355	-0.12072	-0.83895	0.068775	0.09595	-0.063363	-0.21098	0.040086	-0.18948	-0.10177	0.23378	-0.051399	0.21162	0.054304	0.14097	0.1473	0.26839	-0.084553	-0.42564	-0.099247	0.16097	-0.098023	0.0049977	-0.21168	0.012672	-0.12508	-0.12266	-0.0063359	0.16655	0.024121	-0.081506	-0.022765	0.2356	-0.0018753	0.072908	-0.14466	-0.020353	0.23961	0.14221	-0.097833	-0.04695	0.12275	-0.020256	0.03422	0.0024337
-10.189	0.47708	-0.071162	-0.25586	-0.67859	0.89549	-0.21138	-0.16539	0.37683	-0.073254	0.066226	-0.012686	-0.034371	-0.13978	0.029249	-0.23022	-0.54774	0.11786	-0.10135	-0.18009	-0.19457	-0.074886	-0.019699	-0.12642	-0.03667	0.1714	-0.14603	-0.098667	-0.11839	0.14985	0.096661	-0.1283	-0.095681	0.18721	-0.19496	-0.42145	0.10159	0.084218	-0.10725	0.26561	0.026868	-0.023528	0.014675	0.138	-0.023517	-0.10852	0.23329	-0.19629	-0.0034412	0.0055636
-10.283	0.41601	-0.020586	-0.39067	-1.084	2.0376	-0.33302	-0.59818	0.47839	0.12627	-0.2824	-0.16961	0.15061	-0.47472	-0.34926	0.48981	0.064686	-0.1172	-0.24048	0.063819	0.15097	0.36216	-0.20996	-0.46927	0.020717	0.20673	-0.091269	-0.090703	-0.15199	0.033363	0.15206	0.17605	-0.011181	0.31176	-0.048025	-0.029297	0.0076251	0.33537	0.086945	0.18622	-0.027764	-0.027758	0.3067	0.17777	-0.056796	0.080905	-0.094641	-0.076082	0.01995	0.026515
-10.312	0.53479	-0.14163	-0.5277	-1.4887	1.4257	-0.056343	-0.21585	-0.25665	0.92318	0.077026	0.074675	0.58704	0.50938	-0.76058	1.0422	1.7474	-0.19416	0.33346	0.87447	1.5227	0.48845	-0.88073	0.014493	-0.38843	-0.68686	-0.12654	0.29757	0.26656	-0.15045	0.209	1.1844	1.0856	-0.20879	0.055234	1.5819	-0.10754	0.30997	0.68018	-1.0341	0.48085	0.11028	0.25658	-0.69161	0.40807	0.20019	-1.1425	0.49391	0.094282	0.36098
-10.247	0.38331	-0.2398	-0.73256	-1.4586	0.97	0.061252	0.29535	0.20182	1.0712	-0.051289	0.33478	1.0428	0.89926	-0.40506	1.358	2.0236	-0.017052	0.62608	0.41101	0.91236	0.35931	0.40667	0.45792	0.4812	-0.31123	-0.18918	0.469	0.41693	-0.33511	-0.13905	0.094056	0.45763	0.13299	0.41966	0.44898	0.19534	0.19907	-0.073389	0.43245	-0.62266	0.21513	0.12348	0.028746	-0.079365	0.26386	-0.19345	-0.43859	0.011413	-0.035167
-10.064	0.43338	0.084797	-0.39721	-0.932	0.026407	-0.14106	-0.20715	-0.032967	0.637	-0.97225	-0.027938	2.0192	0.8538	-0.24044	1.4598	1.4925	0.74832	0.65624	-0.19686	-0.093164	-0.58745	0.83786	0.45712	0.88264	-0.57278	-0.58133	0.44741	0.29182	-0.39566	0.24312	0.18608	0.34495	0.25917	0.17228	0.57217	0.10172	-0.032933	-0.027064	0.62127	-0.49297	-0.041218	-0.56431	0.0020947	0.24076	0.31373	-0.25856	-0.41862	-0.072433	-0.064673
0.83099	-1.4949	-0.48746	0.60196	-0.66586	-1.9068	-1.2345	-0.27878	-0.045642	-0.4393	1.2058	-0.72411	0.027055	0.79226	-1.6182	1.2637	-0.22914	0.17726	0.2845	-0.14288	-0.27875	-1.4595	-0.12823	0.013312	1.4251	0.16786	-0.65808	-0.27359	-0.57797	0.54345	1.3802	0.19211	-0.32823	-0.96228	-0.032	0.64072	-0.78932	-0.57997	-0.39337	0.19696	-0.39412	-0.61845	0.18961	0.83396	-0.34575	-0.87601	0.25091	0.017013	-0.23592	-0.79501
3.0738	1.8412	4.6795	-1.9279	-3.2003	-1.9657	1.0547	0.33204	0.99882	-0.68914	3.7763	1.7502	-0.36307	0.26646	-1.1375	0.94202	-0.090558	-0.93158	0.20407	0.54737	2.0666	-1.9606	0.099682	1.2875	-0.30735	-0.30827	-0.62837	0.20764	-0.64679	1.042	0.57132	0.32756	-1.3523	-0.76528	1.0335	0.21469	0.53854	-0.044917	-1.5619	0.33235	0.13686	-1.0869	1.1048	0.2757	-0.24706	-0.64334	0.51361	-0.93563	-0.91725	-0.13309
1.3929	-1.8171	-0.15118	-0.27296	-0.77259	-0.59187	-0.72858	1.73	0.96276	0.53973	0.73829	-0.31532	0.069944	1.0735	0.79019	-0.33227	0.043729	0.35445	1.0479	-1.6769	0.87926	-0.44075	-0.2135	-0.18984	-0.67142	0.29253	-1.0504	-0.32329	-0.85205	1.1481	0.18206	0.29424	-0.39893	0.15036	0.92627	0.62739	-0.88395	0.53022	-0.63752	0.31404	-0.18262	-0.64187	0.50955	-0.99526	-0.98066	0.3451	-0.16197	0.078747	-1.096	-0.50185
2.6157	-2.8527	-1.1702	-1.1169	1.4269	-0.55293	0.38196	-1.4985	0.19369	1.954	0.41845	-2.0428	-0.014996	0.40545	-0.1273	-0.35285	0.36634	1.6041	0.38468	-0.95712	0.13693	0.10228	-0.069997	0.70112	1.7019	-1.3105	0.21776	0.10133	-1.9383	-0.20277	0.53482	-0.66047	0.27904	2.4296	0.27351	-0.39695	0.65445	-0.45228	1.1213	0.70422	-0.76991	1.0312	0.61349	0.63441	0.98344	-0.5588	0.20109	0.16584	0.044416	-0.18577
1.7534	-1.3545	-1.5413	0.097386	0.65473	-1.2531	0.27587	-1.8908	0.1423	1.4521	-2.6077	0.28694	-0.88165	-0.53608	-0.84714	0.28367	-0.19649	0.59728	0.5628	0.69931	0.3636	-0.0044127	0.40707	1.6145	0.1612	-0.37915	0.14238	-0.26382	-0.48005	0.43346	1.1493	0.45015	-0.3484	1.1992	0.18835	0.83315	0.51593	-0.67518	-0.22137	0.83013	-0.073354	0.73064	-0.3065	0.39124	0.64773	0.79952	-0.15722	-0.046647	-0.38518	0.16663
4.2639	3.1722	4.0019	-3.3902	-0.7064	-1.8955	-0.06899	-1.8831	0.95903	-0.041263	-2.1889	-0.10357	-0.75082	0.0052759	1.3611	0.73314	0.11978	-0.074291	0.011872	1.1795	0.89914	0.087517	-0.24269	1.0018	-1.3281	-1.0171	-0.10414	-0.41938	-0.69222	-0.0075907	-0.19452	0.43797	-2.4219	0.74941	-0.6357	0.71872	-0.56093	-1.0502	-0.71272	-0.14614	-0.40195	0.32067	0.27284	0.2035	0.44781	0.0043438	-1.3455	-0.11195	-0.43183	0.15067
-3.3733	1.842	-1.0268	0.97195	2.2327	-1.2125	-0.53315	0.87711	-0.14938	-0.71327	-1.2384	-0.26572	0.69758	0.018947	0.86561	-0.11742	-0.26564	0.8746	0.25767	-0.051717	0.15339	-0.83994	0.31938	0.68462	0.28545	-0.67162	-0.46432	0.56372	0.55864	-0.39307	0.72214	-0.19633	-0.15285	0.33958	0.11224	-0.49058	-0.18316	-0.065103	-0.039521	-0.042655	-0.313	-0.15126	-0.69406	0.37313	-0.37515	-0.55322	0.45813	-0.06897	-0.22348	-0.4833
5.9176	-3.9487	-0.029592	-2.9531	0.69828	2.1444	-3.731	0.73515	-1.1163	1.3838	-3.1668	1.8017	-1.5879	1.6708	1.7922	-0.20297	-1.8963	-0.27472	-4.0128	-0.32433	0.068537	-0.29216	0.95966	0.72123	0.43648	-3.4165	1.854	2.4536	1.075	-0.26358	-0.78775	0.35032	0.17019	0.38997	1.1467	-0.23382	0.48742	-0.20564	-0.22854	-0.39299	0.32694	-0.47951	0.40224	0.51937	1.7844	1.4169	-1.0347	-0.30249	-0.43374	-1.054
4.9521	-3.9609	-0.083306	-0.94201	0.98466	2.8259	-1.8387	3.0391	-0.6722	0.26725	-2.3793	1.1882	-0.96764	-0.052419	0.042556	-0.10097	-1.5225	0.19894	-2.4127	0.17198	0.42778	-1.9347	3.1666	0.82338	2.4299	-0.56511	0.41994	1.8405	-0.67299	0.70487	-1.7452	-0.47488	0.13491	-0.30158	0.072259	0.20654	-0.074803	-0.41874	0.79725	1.5691	-1.0322	0.3635	-0.023752	-0.95159	-0.091266	-0.79676	-1.3137	0.21363	0.70691	-0.5762
3.5966	-3.8114	-1.0831	-0.56091	-1.2036	-0.96824	-0.3438	-0.27349	-1.1237	-0.70437	-2.0577	1.7805	0.60439	1.7352	0.86646	0.86865	1.6057	-0.5149	-0.54615	-0.051125	-1.8415	-0.20845	1.5286	0.94064	1.7124	1.3433	0.12164	0.6142	0.55965	-0.44922	-0.91504	0.905	-0.14338	-0.45616	-0.39946	0.69675	0.022962	-0.71872	-1.3436	1.4647	-1.6379	0.26966	-0.38334	-0.047101	-0.98761	-0.9667	0.61419	-1.2852	-0.18565	-0.4388
-4.7328	0.73243	-1.2963	1.5567	2.2135	-1.3028	0.14017	0.27434	0.86054	-0.62123	-0.067278	1.3317	-0.063574	-1.1815	0.42059	-0.37537	0.020365	-0.43065	-1.2406	0.7762	-0.030311	-0.022443	0.14329	0.25773	0.12451	-0.31437	0.065596	-0.20905	-0.15175	0.25529	-0.12641	-0.45006	-0.29167	0.072111	0.57516	-0.060024	0.64305	-0.2556	0.033323	-0.21337	0.35155	-0.31629	0.5933	0.29609	-0.38669	-0.91903	-0.064035	-0.20971	-0.09434	0.64324
-0.4322	-2.639	-0.0471	1.4704	-1.2037	-2.4899	-1.1111	-1.1884	-0.076855	-2.0336	-0.7984	-1.214	-0.38239	-0.6962	0.041729	0.25687	-0.23125	0.074045	-0.39114	0.88965	0.41864	0.15062	-0.29391	-0.78097	-0.01853	0.52591	-1.0067	1.0906	0.20443	-0.51484	-0.26938	-0.31864	1.1357	0.30448	0.96216	-0.013807	-0.47344	0.084415	0.52476	-0.44564	-0.93127	0.28761	0.96757	0.2988	0.58995	0.22829	-0.43069	0.35056	-1.0241	0.025704
2.5968	-1.2397	-2.4483	-0.29003	-0.69272	-0.89034	1.0082	0.79925	-1.9118	-0.86566	-0.15836	1.8003	0.63906	-1.9753	0.048468	2.0794	-0.081924	-0.55001	-0.1977	-0.39778	-0.0098051	-0.32272	-1.275	-1.8822	0.67905	0.31764	0.090472	-0.38332	-1.2779	-0.80107	-0.37325	0.98108	-0.64756	0.068698	0.66092	0.47919	-1.4417	-0.59381	0.41156	-0.48913	0.32299	-0.16034	-0.10373	-0.034924	0.32886	0.27465	-0.061889	0.28207	-0.099949	-0.074164
1.4427	-1.9147	-2.5201	-0.37337	-0.90522	-1.3697	2.0526	0.92761	-3.1422	0.061711	-0.076052	1.1664	-0.1048	-1.8558	0.050881	1.0431	-0.21476	-0.68503	-0.35359	-0.16126	-2.4294	-0.16472	-1.0963	-1.6913	1.3671	1.0529	0.98403	0.31946	-0.25716	0.25899	-0.16063	-0.54873	-0.46815	0.11487	-0.88364	-0.37622	-2.0213	-0.17954	0.049517	-0.22564	0.48422	-0.18409	0.07063	-0.2729	0.0083081	0.2057	-0.075903	0.24966	-0.074007	0.075359
-6.1198	1.1331	0.50247	0.48234	1.1767	-1.8885	0.2376	0.35975	-0.16348	-0.61309	0.16073	-0.69632	-0.42063	-0.3917	0.93253	-1.1902	-1.121	0.44201	-0.32779	0.39352	-0.099984	-0.024879	0.29232	0.13972	-0.18079	-0.37647	-0.26657	-0.13256	0.18884	0.37975	-0.19049	0.091088	-0.28578	-0.11757	-0.48705	-0.41168	0.35833	-0.22857	0.038541	-0.25118	0.22195	-0.24729	-0.42132	-0.20329	0.37306	-0.59839	-0.5371	-0.064842	-0.33112	0.030055
6.1979	0.22797	2.7332	-2.7101	0.87075	1.2345	-1.0644	1.2326	-0.07546	0.34337	0.60661	-0.74247	1.3117	1.412	1.3262	-1.381	-0.34858	0.89174	0.041164	-1.8087	1.6387	0.13954	0.65421	0.13818	1.1416	1.6335	-1.6274	-0.062586	-0.98769	0.44906	-0.16786	0.2804	0.028249	-1.1921	0.62191	-0.11077	0.79518	0.9332	0.45556	-1.4766	1.1952	0.33696	-0.038469	-0.58509	-0.94137	-1.1531	-0.42167	0.62716	-1.2859	-0.75895
2.3872	1.328	-2.9646	-2.8312	0.13578	-1.4553	-1.7464	0.8923	0.90159	1.2528	1.9203	0.56015	-0.56598	0.14403	1.3352	-0.50441	0.92214	0.65074	-0.36618	0.025173	0.36196	-0.9821	-1.0654	1.35	1.3478	-0.71474	-0.87157	-0.33743	-0.16678	0.94581	-0.050846	-0.83997	-0.39872	-0.63896	-1.3147	-0.75256	0.6622	0.010844	0.54246	1.0603	-0.47254	0.46096	-0.065106	-0.5865	0.03076	0.016408	-0.92089	1.375	0.34568	-0.65104
-1.0591	-0.7782	1.5381	-0.36548	0.87222	-1.8237	0.23923	-0.96744	1.7205	0.30272	0.17076	-0.52474	-1.3446	-0.69072	-0.40044	-0.21989	-0.68926	-0.3739	0.31765	0.35204	0.21423	0.10301	-0.073851	0.73273	0.41877	-0.76867	-0.08602	0.29017	0.07862	1.4853	0.61869	-0.75457	0.043682	0.05563	0.14495	0.37553	0.30412	-0.14151	-0.27141	0.64466	0.28871	0.37386	0.37092	-0.59511	-1.4185	-0.31591	0.28939	0.40205	-0.36233	0.74371
-5.88	0.58924	-0.038779	0.25373	2.8058	-1.4487	-0.58795	0.50375	0.68048	-0.33893	0.24727	0.078579	-0.13796	0.74099	0.40433	-0.33345	-0.72183	0.23511	-0.12027	0.010738	0.40955	0.62906	-0.19744	-0.21215	-0.071033	0.19319	-0.38748	0.0028233	-0.15681	0.22561	0.27413	-0.12308	-0.19068	0.13761	-0.2704	-0.78464	-0.24926	-0.22864	-0.13617	-0.14598	0.13361	0.089703	0.06126	0.26126	0.16546	0.16343	0.1271	0.017081	0.10377	-0.021594
4.768	-1.2799	0.65957	3.5396	-2.5265	-0.22066	-2.8433	-0.55411	-1.7129	-1.5927	0.88723	0.78345	0.61059	-0.60423	-0.57292	0.055871	0.31831	2.2153	0.59132	-0.26191	-0.9998	1.8437	-1.1237	0.73624	0.52328	-0.18573	-0.7956	-0.27592	0.69372	-0.29513	-0.63591	-0.1104	-1.0338	-0.2352	1.3573	0.079533	0.55386	-0.45659	0.020098	-0.38791	0.71793	-0.48642	0.22381	-0.17059	-0.19957	-0.11113	0.054995	-0.79364	0.99905	0.10448
1.9974	-2.0606	1.4798	2.1189	-0.22089	-1.2799	-2.1331	-2.4945	0.61659	0.59993	1.1046	-0.77094	0.27824	1.7151	1.2592	-0.79518	1.0378	0.36492	-1.4506	-0.70069	-0.19105	2.148	-0.63724	-0.25501	-0.33505	-0.97217	0.69711	-1.3646	0.38167	0.84422	0.13523	-0.015783	-0.70192	0.71094	-0.076163	-0.69329	-1.4353	-0.6631	0.092773	-1.285	-0.26857	-0.37621	0.94306	-0.32469	-0.80749	-0.96547	0.22936	0.48039	0.32833	0.72794
4.4317	-2.9866	1.8217	0.30234	-0.45166	-0.36699	-2.4366	-1.5457	-0.36344	-0.14609	1.77	-0.18533	1.2297	1.1716	-0.33837	-0.86883	0.33272	1.6921	-1.5342	-1.1659	-0.96472	2.8891	0.38582	1.0402	-0.72825	-0.20785	0.55866	-0.93243	0.44393	0.10043	-0.19951	0.68014	-1.0108	1.1293	0.43055	0.072173	0.29545	-0.8992	-0.4331	-0.70683	-0.68724	-0.39119	1.5362	-0.1455	-0.6286	0.057066	-0.28475	0.4015	-0.17282	0.77178
1.5044	5.4201	-0.12688	-0.73322	2.0238	-0.31165	-0.71202	0.087995	0.19175	-0.67755	-0.66976	0.076236	0.95932	0.39814	0.95325	-0.040272	0.71075	-0.35324	0.1044	0.15084	-0.058742	-0.15135	-0.1644	0.27928	0.024223	-1.0481	0.0064218	-0.09108	0.35527	-0.57134	0.58835	0.079789	-0.28168	0.51255	0.072929	0.33641	0.21865	-0.5583	0.093778	0.01857	0.062888	0.19931	-0.50259	0.040808	0.41	-0.42959	-0.42335	-0.8024	-0.80147	0.0812
12.779	-5.0733	0.15285	-3.7202	2.7159	5.7551	-2.3657	3.7223	-0.5835	-1.4578	1.5679	-2.6857	1.4652	-0.72068	-0.99491	-4.3915	4.0226	0.61043	-2.7834	-0.33919	-0.82476	0.95339	1.7131	1.1242	-2.8378	1.5053	-3.4606	0.67912	0.90427	2.5525	-0.11457	-0.38025	-0.28988	-1.0446	0.097566	0.56031	-1.9838	0.077425	0.88629	0.26355	-1.0557	0.29023	-0.95281	-1.5433	-0.45186	0.68025	-0.64903	-1.1129	-0.60666	0.90292
12.085	3.1536	2.7373	-5.4565	0.0075331	1.34	-1.2945	-1.297	0.051799	1.0995	1.6287	0.049785	1.3763	-1.7714	-1.5467	-3.0667	-0.65607	-3.2092	0.96412	1.3257	-1.482	0.76335	1.1829	1.4014	2.4832	0.66211	-0.53661	1.0091	0.88234	0.42972	0.44651	-0.90295	0.62522	1.0246	-1.1886	-0.062895	-0.26582	-0.79032	2.2299	-0.95057	-1.0888	-0.90198	0.42978	-0.4268	-0.31276	1.3272	0.26781	0.049192	0.24292	0.72039
1.9877	-2.2575	-0.66409	1.476	-0.11361	-0.91313	-0.93241	-0.56263	2.5651	1.2509	1.4299	0.616	0.55427	-2.4042	-0.97704	-2.4274	1.4346	-0.69982	-0.071145	-1.0008	-0.080284	-0.43074	-2.0899	1.1635	-0.67132	-0.20106	-0.84282	-0.79822	-0.076033	0.040795	-0.15157	0.057904	-0.048829	-1.1546	-0.41931	-0.38444	-0.72891	-0.94164	-0.23166	0.29094	-0.095126	-1.7882	-0.17297	-1.5268	-0.07814	0.38178	1.1686	0.55876	1.2196	-0.63816
-4.4334	0.96767	-0.6179	1.4735	2.7915	-1.5565	0.26777	0.1911	0.51422	0.26239	0.47669	1.4565	0.39109	-0.12689	-0.40302	0.089663	0.10543	-0.20967	-0.90632	0.27771	0.31563	0.25219	-0.094436	-0.75885	-0.21166	0.31084	0.096297	-0.70638	-0.27773	-0.36157	0.044466	-0.089024	-0.28886	0.30923	-0.61651	-0.72441	-0.14189	0.03123	0.319	-0.24524	0.21269	0.23747	-0.035694	0.93851	-0.16271	-0.36014	-0.23582	-0.039399	-0.24515	-0.050112
5.1249	-2.8172	0.49311	-1.0643	5.1589	3.7329	0.78444	-1.7669	-3.1587	-2.7647	1.668	-1.0019	3.4766	0.61492	0.81134	-0.748	1.0554	-0.10291	0.085172	1.3951	2.1738	1.5624	-0.97735	0.6054	-0.044413	-0.45043	0.38876	0.42225	-0.14207	0.91357	0.8086	0.24182	-0.35689	-0.45918	1.2308	0.80033	-1.0059	-0.49257	0.044692	1.3417	0.098531	0.12005	-0.75013	-1.0032	1.0306	-0.54855	-0.017404	-0.73964	-1.3689	-0.40134
6.3673	-2.3965	0.069318	-1.1103	5.1084	4.3871	1.1986	-1.7498	-3.1271	-3.1485	2.2287	-1.5059	2.4189	0.95582	0.38877	-1.129	1.8561	0.89604	0.98427	0.57387	1.9139	1.8545	-0.081271	0.42408	0.38839	-1.589	-0.22912	-0.31687	-1.1914	0.77283	0.97423	1.075	-1.2793	-0.19322	0.39479	-0.48048	0.23945	0.54377	0.36525	0.49928	0.15714	0.081641	-0.37133	-1.4339	1.3034	-0.49527	0.12127	-0.024819	-0.8406	-0.081476
1.9024	-1.6745	0.73746	-0.95813	0.41584	-0.49036	0.72055	-1.0034	0.65167	-0.44484	1.6326	1.8137	-1.1484	-1.2564	-0.15282	-0.15524	1.3966	0.50049	-1.4782	-0.38323	1.9763	-0.11378	0.38316	0.8072	-0.37513	-0.98174	0.049377	0.15298	-1.124	-0.034611	-0.052575	0.30381	-0.50137	-1.0273	-1.211	-0.58988	-0.18913	0.066941	0.10674	0.10365	0.073419	-0.56807	-0.71758	-0.53802	-0.68925	0.94184	-0.56974	0.39157	0.80169	-0.31773
0.15384	3.2855	-0.1859	4.3659	2.2292	0.3939	-0.18669	0.43911	1.3008	0.11673	0.42475	0.8139	0.058588	-0.24522	-0.31783	0.022582	-0.84083	-0.13294	-1.0061	0.10428	0.48979	0.34447	-0.049525	0.53826	-0.25557	-0.52261	-0.13163	-0.019911	0.16452	-0.68049	0.32215	-0.9135	-0.65725	0.68116	0.78371	0.16278	0.31316	-0.28039	0.16578	-1.0002	-0.51592	0.32152	-0.045144	-0.18089	-0.038702	0.16936	-0.52175	0.34192	0.23989	-0.1049
-10.452	0.51423	-0.18154	-0.5159	-1.5993	1.2849	0.12203	-0.061004	-0.8031	0.49123	0.074339	-1.3779	-0.7886	-0.02262	-0.20727	-0.15711	0.58382	-0.19835	0.4555	0.34611	0.37094	0.11627	-0.20344	0.25684	-0.3665	-0.32784	0.31161	-0.024206	0.31636	-0.18154	0.13621	0.6577	0.27277	-0.31271	0.065864	1.0485	-0.069387	0.079193	0.20297	-0.59473	0.22213	-0.21793	0.15349	-0.26976	0.065755	-0.023879	-0.91434	0.3051	0.017458	0.025445
-10.377	0.42331	-0.047728	-0.5839	-1.2357	1.9614	-0.23876	-0.33097	0.5076	0.21334	-0.018402	-0.32148	-0.13262	-0.20529	-0.29279	0.028448	0.10418	-0.20047	0.077199	0.02075	0.047423	0.12177	-0.022048	-0.032803	-0.079641	0.15571	0.12017	-0.16104	0.13477	-0.027508	0.034416	0.12956	-0.014469	-0.014025	0.064121	0.096528	-0.039688	0.14288	-0.011991	0.071857	-0.0081018	-0.062215	0.097335	0.13608	-0.089759	-0.02497	-0.18642	-0.069175	-0.022401	-0.12072
-10.326	0.46399	-0.15486	-0.6687	-1.284	2.0142	-0.31891	0.083391	0.80735	-0.00097549	-0.18819	-0.25178	-0.05711	-0.12952	-0.032042	-0.1296	-0.0090802	-0.15828	0.26083	0.036064	-0.016704	0.40449	0.36893	-0.087925	0.07918	0.37194	0.30681	-0.077315	0.17635	-0.19169	-0.26859	0.091696	0.022314	0.11918	0.18289	0.13084	-0.1736	0.21139	0.095862	0.091806	-0.2683	0.13643	0.043515	0.11184	-0.072613	0.14175	-0.24598	-0.17561	0.051556	-0.11627
-10.376	0.46974	-0.086493	-0.27079	-0.81435	0.46228	0.071279	0.25351	-0.2577	-0.096069	0.61856	-0.57381	-1.1881	-0.23228	0.43929	-1.0528	-0.93348	-0.11251	-0.075327	-0.068608	-0.13716	0.065411	-0.011086	0.11076	-0.28487	0.13271	0.035185	-0.098378	-0.014581	0.15203	0.10561	-0.19149	-0.24418	0.07993	-0.26514	-0.60002	0.25497	0.073059	-0.29749	0.3105	-0.046799	-0.060719	0.23	0.20694	-0.2396	-0.25637	0.19307	-0.2878	0.03526	-0.067209
-10.345	0.36195	-0.29459	-0.64165	-1.2624	2.2197	-0.088857	-0.35482	0.13814	-0.171	0.082593	0.033838	-0.19194	-0.20618	0.27654	-0.30038	-0.38124	0.042987	0.16557	0.012565	-0.082003	0.38418	0.2268	-0.28952	-0.059763	0.38132	0.1566	-0.041572	-0.13413	-0.10554	-0.48524	-0.10543	0.056823	0.08799	0.088862	-0.11796	-0.16495	0.18017	0.063666	-0.10959	-0.27294	0.15547	0.043366	0.017967	-0.029949	0.065327	0.098765	-0.014839	0.12003	0.021518
-10.404	0.34162	-0.10558	-0.65653	-1.3103	1.9054	-0.17358	0.27467	0.41541	-0.010667	-0.24838	-0.27365	-0.23287	-0.52984	0.14538	-0.31091	-0.2201	-0.36221	0.079625	-0.066063	-0.038674	0.6879	0.55143	-0.3268	0.11604	0.43837	0.41407	-0.11097	0.16151	-0.27177	-0.36708	0.27023	-0.027034	0.24032	0.20879	0.087841	-0.12749	0.39707	0.1263	0.24809	-0.49906	0.15353	0.20429	0.17248	-0.10512	0.20479	-0.24372	-0.28046	0.10528	-0.08915
-10.351	0.45159	-0.24886	-0.48992	-1.296	1.8663	-0.083095	-0.16877	0.07268	0.15521	0.28241	-0.28945	-0.5524	-0.13288	-0.022041	-0.27702	-0.068383	-0.27459	0.071773	0.016414	-0.0019258	0.1397	0.013091	-0.010373	-0.12259	0.21066	0.22124	-0.15985	0.06531	0.0023468	-0.094412	-0.10037	-0.12861	-0.06368	0.060189	-0.1392	-0.048061	0.064721	-0.054949	0.043057	-0.0052244	-0.024369	0.18991	0.078775	-0.15635	-0.077163	0.030899	-0.071982	-0.016235	-0.087897
17.865	6.1253	-12.82	-4.7395	-0.6552	1.991	-2.0815	0.12951	0.061173	0.70135	-0.3905	0.59342	0.40097	0.3682	1.7174	1.6562	-2.2488	0.31487	0.48619	-1.7965	2.5971	0.84338	1.1203	1.8983	-1.9214	2.6262	2.1673	1.2259	1.7619	0.011151	0.14535	0.33762	0.63419	-1.3212	-1.7154	-0.24827	-1.2597	-0.50534	-1.1717	0.49326	-0.049783	-2.2579	0.12835	0.009718	0.50904	-0.37271	-0.067753	-0.66693	-0.37284	-0.93094
14.494	7.8837	-4.0502	-6.0312	-0.96274	0.96622	-0.69361	0.60265	-0.31924	-1.0691	0.5673	1.3025	0.81057	-0.69624	2.3119	0.60076	0.87859	-0.89045	3.5343	1.509	-0.19342	0.60966	-0.31176	-0.92597	-0.58706	0.42907	0.61809	0.1804	0.58119	0.5275	0.14487	-0.75854	-0.087478	-0.40412	-1.6149	-0.93772	-0.83042	0.27132	-1.4899	0.12082	-0.53108	-0.38967	-0.62217	0.31151	-0.53461	-0.40278	-1.2566	0.045355	-0.6636	1.408
8.7346	-5.7381	-2.4428	-1.5786	-1.4093	2.9843	3.3931	3.6676	1.3449	1.1048	-0.49471	0.74152	1.0515	0.0015151	0.9552	-1.0849	-1.6612	0.68285	-0.70128	0.96354	0.77675	-1.151	1.8786	-0.061885	-0.1666	-0.27738	0.5218	1.2599	1.9574	0.37044	2.5712	1.1619	-0.82903	0.29107	-0.048533	0.51283	-0.22133	-0.37114	-1.3417	-0.14103	-0.48658	-0.94513	0.41436	0.90808	0.47468	0.0090188	0.90615	1.1068	0.54093	0.23215
4.8024	7.3482	-0.91745	-4.3263	1.4148	1.2037	0.47676	0.21334	0.025209	-0.15407	-0.48957	0.012797	1.3192	-0.10459	0.17473	-0.64951	-0.88955	-0.17509	-0.11186	0.90632	-0.19848	-0.66957	-0.32264	0.38806	-0.29399	-0.11309	0.016945	-0.57769	1.0555	-0.64827	2.095	0.36393	0.099638	-0.033714	0.66702	-0.30734	0.17957	0.83102	0.56357	-0.19115	-0.1943	-0.34979	0.16207	0.86666	-0.59131	-0.67896	0.12558	0.53174	0.23981	0.13611
-10.349	0.40296	-0.31613	-0.69129	-1.3825	1.7618	0.14761	0.36867	0.21203	0.075463	0.31939	-0.22249	-0.6124	0.043451	0.181	-0.31958	0.087414	-0.24164	0.34166	0.083248	0.088443	0.48851	0.33086	-0.019261	-0.017901	0.3966	0.46682	-0.060649	0.061458	-0.091529	-0.55149	-0.28017	-0.057062	-0.11942	0.25597	-0.18255	-0.083483	0.026074	-0.028176	-0.14193	-0.23783	0.1669	0.12053	0.055512	-0.1161	0.1085	0.14594	0.02726	0.1003	-0.034939
-10.36	0.36009	-0.14837	-0.66206	-1.3519	1.879	0.0099901	0.081744	0.052493	-0.17995	-0.3377	-0.64768	-0.45624	-0.55226	0.18317	-0.27995	-0.26823	-0.13143	0.19497	0.077538	-0.059803	0.78341	0.39458	-0.46409	-0.023	0.45152	0.36324	-0.091773	-0.043218	-0.24963	-0.44321	0.20815	-0.016531	0.187	0.20127	0.21708	-0.19835	0.3156	0.17726	-0.10506	-0.32634	0.11406	0.22495	0.10783	0.008373	0.18677	-0.27266	0.0082618	0.11436	-0.018791
-10.311	0.54245	-0.25569	-0.58944	-1.2153	1.8459	-0.15862	-0.38019	0.028668	-0.013403	0.055436	-0.44808	-0.40469	-0.20474	0.059174	-0.36828	-0.31144	-0.080611	0.14328	-0.089076	-0.23389	-0.062273	0.067952	-0.039159	-0.13956	0.097181	0.18624	-0.12891	0.05238	-0.034153	-0.044121	0.031747	-0.082326	-0.10733	-0.040393	0.075749	-0.065031	-0.0089451	-0.0052758	-0.080869	0.055523	-0.078968	-0.0066237	-0.029313	-0.047726	-0.081264	-0.15904	0.047077	0.010812	-0.088389
2.2607	-1.2001	2.454	-0.034899	3.4688	0.068856	-2.6707	-1.5618	-1.5062	1.5325	1.2214	0.23133	0.56223	2.0667	-1.5131	0.57425	-1.052	0.31078	2.2983	0.28744	0.75474	-1.9836	-0.20437	0.16099	0.2271	0.37683	0.96844	-0.79252	0.8972	1.375	0.22406	0.38155	1.1486	-0.86604	-0.32743	-0.49896	-0.52316	-0.41079	-1.2669	-0.075828	0.98305	0.48753	0.35778	0.19739	0.057943	1.3725	0.16296	-0.73201	0.2814	0.13759
2.6742	-0.83792	2.4882	2.5008	4.9904	0.45735	-1.102	-2.2376	-1.0475	1.359	1.4022	-0.16601	-0.65033	1.9989	-1.5708	-0.31196	-0.22767	-0.45394	2.9992	-0.8197	0.38265	-1.7162	0.19228	-0.96525	-0.68613	0.2402	1.1203	0.30057	0.066276	-0.54742	-0.52254	0.17975	0.05756	-0.75431	-1.0488	-1.4728	0.8056	-0.060778	0.0199	-0.49351	0.22564	-1.0125	-0.61148	0.66759	-0.031522	1.411	-0.19529	-1.1738	-0.035437	0.6509
8.9463	2.89	7.3929	0.7479	2.7188	2.1055	0.52898	-0.89623	-1.6	-0.30734	-0.034546	-0.51284	-0.98954	1.878	0.78445	0.87338	-2.018	0.01883	1.0376	-0.133	1.2427	0.57199	0.73859	-1.7705	-0.41251	-0.68687	0.01754	-0.59731	-0.44466	-1.9489	-0.693	-1.0933	-0.21558	-1.2253	0.33097	-1.4926	0.53487	-0.34285	-0.076082	-1.078	-0.88314	-0.39541	0.096656	-0.30301	-0.9808	0.072658	-0.7473	-0.40804	-0.048357	0.40129
1.3364	3.5452	6.1499	-0.75497	4.915	0.87058	-1.1939	1.2353	-0.3352	-1.4478	-1.5247	0.48842	-0.46894	0.55379	0.99588	0.36115	0.48912	-0.65886	0.68934	-0.88484	0.33809	0.25368	-0.98035	-0.073551	-1.3963	-0.32416	0.37966	0.053574	-0.46718	1.4494	-0.58988	-0.5356	-0.42197	0.47004	0.43176	-0.062189	-0.073949	-1.2986	-0.21805	-0.74322	-0.29987	0.35875	0.2713	-0.6578	-0.094313	0.15816	-0.062479	0.052853	0.55127	-0.60382
-0.84731	-2.0113	1.175	-0.91055	-1.0715	-2.5996	-1.174	-1.7347	-1.0286	1.1284	-1.0268	-0.70061	-0.012086	1.2382	0.55119	-0.778	1.2659	0.62973	1.0007	1.0294	-0.95648	0.13997	-1.5989	-0.61909	-1.1885	-0.01906	-0.60791	-0.058628	-0.51279	-1.0674	-0.12764	0.52954	0.5085	-0.34571	0.00085022	0.23033	0.59891	0.25628	0.50497	-0.26217	-0.30562	-0.41566	-0.70605	-0.49183	0.34007	-0.19249	1.3174	-0.093479	-0.359	-0.84923
-1.346	-3.0233	1.8321	-1.1294	-0.26456	-1.341	-1.085	0.54715	-0.14517	2.2703	-0.30569	-0.37997	1.0601	0.35456	-0.68638	-0.16835	-0.53052	-0.20274	0.97309	-0.30636	0.69237	-0.97968	-0.37455	-1.1852	0.57511	-0.16922	0.6882	0.67645	-1.6412	0.15382	0.74322	0.23005	0.25739	0.74661	-0.23779	0.73153	-0.13545	0.85467	0.22123	-0.36651	1.2989	0.2613	-0.41715	0.13134	0.54538	-0.41916	-0.10583	0.47669	-0.53499	0.62584
0.14257	-2.4308	1.4941	1.2481	-1.6261	-1.6055	-1.204	-0.28702	-0.23423	0.75946	-0.81582	-0.62303	0.19864	0.83607	-1.3012	-0.77076	-1.1105	-0.010611	0.125	0.54497	0.11635	-1.0466	-0.046814	-0.44855	0.6416	-0.10237	0.46921	0.21854	0.12663	0.039248	0.09556	0.4206	-0.39894	-0.53251	-0.60621	1.0349	0.33743	-0.34442	0.71097	-0.75365	0.3359	0.17237	1.2563	-0.38793	-0.35385	-0.1334	0.53134	0.026978	-0.24349	-0.016332
-3.1163	2.2688	1.6446	2.6054	0.99737	-0.99273	0.21816	-0.13835	0.9403	-0.1056	0.021425	-0.312	1.0138	0.089996	0.19566	-0.73027	-0.20803	0.76814	0.39004	-0.53061	0.18711	0.25881	-0.047265	0.2637	-0.078605	0.20378	-0.038976	-0.34496	-0.25313	0.77056	-0.49233	0.57108	-0.096897	-0.023751	0.1974	-0.028909	0.4392	-0.26774	0.68287	-0.49515	0.56214	0.011204	-0.42011	-0.32264	-0.39784	-0.29887	-0.14044	-0.43386	-0.017944	-0.33256
-10.278	0.42813	-0.16048	-0.52986	-1.1389	1.7551	-0.03038	-0.46666	-0.53955	-0.058771	-0.038703	-0.19569	-0.35707	-0.045128	0.19723	0.062686	0.091431	0.098082	0.049187	0.16507	0.14724	0.15887	-0.085967	-0.10773	-0.086819	-0.1335	-0.029968	0.16675	-0.06036	-0.049096	-0.057072	0.09938	0.12556	-0.036645	-0.0010065	0.17056	-0.068305	0.076416	0.11722	-0.20935	-0.11462	0.047326	0.09169	-0.10428	-0.008044	0.037277	-0.096071	0.1403	0.053524	0.11776
-10.33	0.4871	-0.16661	-0.53192	-1.3284	1.3867	0.22694	0.29583	-0.94804	-0.027016	0.027879	-0.42923	-0.86857	-0.18781	0.46735	-0.58045	-0.080872	-0.26844	0.20739	-0.039912	-0.096317	0.11871	0.37832	0.14768	-0.054501	-0.13012	0.39537	0.033246	0.18008	-0.28115	-0.22052	0.3355	0.099204	-0.22839	0.050847	0.35589	-0.093791	-0.059155	0.17315	-0.29591	-0.18525	0.13468	-0.030636	-0.24573	0.056427	0.11763	-0.33481	0.094549	0.08436	0.11484
-10.275	0.50973	-0.13695	-0.46946	-1.0588	1.7707	-0.32046	-0.1697	0.42567	0.22329	0.12939	0.0419	-0.37161	0.1015	-0.26549	0.20443	0.30534	-0.30118	-0.055708	-0.025517	0.075052	-0.22454	-0.23853	0.28047	0.030337	-0.19589	0.048077	-0.033889	0.16662	0.085741	0.23773	-0.075272	-0.15124	-0.13737	-0.090433	-0.069284	0.087124	-0.14982	-0.074456	0.084053	0.12201	-0.035735	-0.0029634	0.036952	-0.073358	-0.053427	-0.017405	0.012035	-0.030362	-0.025074
-10.189	0.41588	-0.028151	-0.30248	-0.56625	0.72504	-0.21094	0.019169	0.10845	0.059843	-0.073318	0.41824	0.054746	-0.16501	-0.0016687	0.19249	-0.10096	-0.067717	-0.34446	-0.16715	-0.030994	-0.07775	-0.01694	-0.058131	0.16639	-0.087054	-0.25663	0.057658	-0.039823	0.064673	0.21638	-0.010506	-0.056728	0.1967	-0.23029	-0.38784	0.19365	0.034496	-0.093528	0.45168	-0.071759	0.035563	0.04689	0.13355	-0.059077	-0.0048231	0.25877	-0.23828	-0.046487	0.066974
-7.0322	-0.43217	-0.11104	-0.84616	0.63093	-2.0121	-0.20241	1.5174	1.0574	-0.14454	-0.88371	-0.61636	0.87978	-0.30966	0.11683	0.036845	-1.0127	0.56489	-0.30542	-0.081276	0.14812	0.1821	-0.76969	-0.19988	0.26887	0.22755	-0.40819	0.09091	-0.061646	0.0064336	0.14554	0.209	0.22671	0.031886	-0.22889	0.29821	-0.15152	0.3701	-0.086299	0.78717	-0.031485	0.14711	0.063157	0.53662	-0.031922	0.20445	-0.37107	-0.044307	-0.19339	-0.47415
0.12405	-3.6784	1.1124	0.073313	0.5144	-2.8879	-1.0706	1.7728	2.4742	1.5273	1.7307	0.91287	-1.1114	0.40587	-0.18809	0.51647	2.8447	-0.73739	0.60753	1.0197	2.1572	1.0436	1.3037	1.3907	0.099486	-0.72501	0.64841	0.27861	-0.54244	-0.93627	0.22866	-0.70326	0.0085701	-0.22771	-0.81379	-0.57766	-0.28577	-0.23146	1.4481	1.739	0.13225	0.93305	-0.51625	1.0629	-0.35231	-0.053177	0.12166	-0.46099	0.52529	0.053904
2.2753	-4.6853	1.6103	0.10036	0.0090831	-1.8027	-1.9026	0.40089	2.6436	0.84473	0.30052	-0.3098	-1.5416	0.41039	-0.22399	-0.23565	0.89232	-0.62211	-0.24356	0.47873	1.1637	0.62801	0.61684	0.72518	-0.41859	0.056214	-1.4647	-2.9711	-1.0683	-0.83383	0.63442	0.38066	-0.57706	0.23306	-0.29349	0.20168	-0.65184	-1.2339	0.77422	1.6528	0.11265	0.32137	-0.58738	0.58874	0.34777	-0.34826	-0.38027	0.13364	1.4108	-0.16905
-4.9917	0.22632	0.51417	0.32766	2.6195	-1.2641	-0.44267	0.33961	1.1592	-0.59489	-0.44135	-0.095623	1.5045	-0.016728	0.098226	-0.47347	-0.16093	0.52211	0.21013	0.15136	0.24448	0.21431	-0.085936	0.15086	-0.39855	-0.00060662	-0.47567	-0.040518	-0.22386	0.54274	-0.20159	-0.11123	0.32756	0.13023	-0.16854	-0.010019	0.094705	0.11659	-0.20381	-0.64121	0.46928	-0.37049	-0.3005	-0.55138	0.47776	0.12849	0.058043	0.15679	0.021927	-0.091671
-10.424	0.43954	-0.057155	-0.61678	-1.3891	1.638	-0.30586	0.48763	0.9308	0.61596	-0.16452	0.34159	0.72029	0.24415	-0.67973	0.64282	1.1268	-0.48905	0.26342	0.21449	0.72847	0.43951	0.019215	0.032403	0.11184	-0.065655	0.28888	-7.30E-06	0.42862	-0.27551	-0.094595	0.80814	0.64103	-0.020527	0.20569	0.85315	-0.1564	0.183	0.54938	-0.4442	0.13126	0.24684	0.027944	-0.38119	0.31059	0.30823	-0.83442	0.029301	0.041078	0.14031
-10.476	0.45525	-0.28638	-0.56249	-1.6049	1.1842	0.56004	0.12345	-1.0523	0.70509	1.0269	0.10781	-0.43576	0.83545	0.06532	-0.40534	0.74708	-0.30997	0.55978	0.10273	0.27285	-0.58328	0.097502	0.80991	-0.12836	-0.4814	0.26616	0.058372	0.49516	-0.13421	-0.14775	0.058966	0.37699	-0.63063	0.04316	0.30992	0.10213	-0.4607	0.064605	-0.51118	0.31405	0.11342	-0.32759	-0.50661	0.14987	-0.072354	-0.29244	0.12295	0.053582	0.058597
-2.1134	-0.19468	-2.6849	1.628	-3.349	-0.57196	1.287	0.091913	-2.1964	3.4275	2.5021	0.88636	-0.69654	1.4571	-2.293	2.6549	5.7358	-2.4447	-0.13199	1.6952	2.7435	1.1303	-0.23884	1.3839	0.35063	-1.2202	0.18484	0.5982	1.3117	-0.66796	-0.53654	0.95996	0.54359	-0.74386	1.3527	1.1575	0.97442	-0.44794	0.13059	-0.967	-0.053447	0.21183	0.68569	-0.402	-0.50736	-0.038292	-0.9174	-0.23828	-0.050322	0.11623
-0.12025	4.9128	-6.3164	1.609	0.97699	0.72463	-0.18923	0.19566	0.78272	1.5657	1.2038	1.114	-0.17116	0.017544	-0.71895	0.22581	2.4896	-0.99863	-0.68322	0.57998	0.5215	0.27223	-0.13419	0.37096	-0.51212	-0.40163	0.22062	-0.3601	0.64841	-1.0204	0.57544	0.30977	-0.40901	1.4788	1.3991	-0.21286	0.59011	0.48638	0.21981	-0.10064	-0.65701	0.69561	0.33109	0.73545	-0.79956	0.14764	-0.10275	-1.2543	0.015208	0.68783
3.5745	-1.7855	-0.91978	-1.1309	-1.739	-1.533	-1.6263	-1.8347	-1.4233	0.79106	-1.0777	-2.1191	2.2593	0.73221	0.78382	0.58661	-0.50477	-0.23451	-0.8943	1.0667	0.89438	-0.68898	-1.0218	-0.13483	2.105	0.66362	0.017469	-0.15279	1.484	0.18849	0.33775	-1.431	-0.8734	0.44555	-0.1053	0.13378	0.44185	1.2324	-0.22588	1.012	-0.44033	-0.3218	-0.010424	-0.39126	0.51486	-0.14744	-0.64316	-0.72248	0.30987	0.20158
8.4035	0.73284	3.8611	-0.44587	-2.9769	0.24914	0.64835	-0.67418	0.66923	0.9544	-2.2017	-2.3925	2.1524	1.8431	1.6186	0.71642	-1.2304	-1.3126	-1.6203	-0.4824	0.66952	0.81512	-0.91284	-0.25133	0.3654	0.80741	1.3366	-0.16575	1.1081	0.46262	1.8302	0.79644	-1.5495	1.1231	-0.83199	1.9223	0.92964	1.6354	-0.032765	-0.9322	0.26103	0.034386	-0.096098	0.49903	-0.49057	0.16085	0.8989	-0.96645	1.3705	0.93673
3.6097	-3.2472	0.75178	-1.6718	-0.46377	-0.32392	-0.8072	1.4186	-0.42476	1.1535	-2.1847	-1.9295	-0.71689	1.7892	-0.97984	0.53279	-0.40778	-0.20723	-1.1289	0.18461	0.00031022	0.70347	0.3088	-0.51944	0.1154	0.58187	-1.0002	-0.72966	0.75888	-0.90963	0.59342	-0.22408	-0.029093	0.62339	-1.1714	-0.49398	0.40673	0.26663	0.026346	1.4574	-0.81305	-0.28174	-0.094916	-0.2923	-1.8192	0.9003	-0.11067	-0.092577	-1.0313	0.18126
-4.5646	0.94307	-0.22369	-0.95464	2.6486	-1.3	-0.93202	1.3324	-0.72143	0.26225	0.24561	0.64172	-0.62365	-0.22681	0.83241	0.08252	-0.14287	-0.88731	-0.29926	0.095527	0.94592	0.46908	-0.35727	0.59237	0.18074	-0.35335	-0.271	-0.10088	0.33293	0.45667	0.070548	-0.33592	-0.37594	-0.0028631	-0.21374	-1.459	0.98334	0.0082837	-0.81894	0.85877	-0.35657	-0.22952	0.48502	-0.1707	-0.3536	0.10379	0.81975	-0.42029	-0.21468	0.13982
4.9732	2.0056	1.7355	-1.3021	1.7488	0.2653	-0.71349	-0.44951	0.44225	-0.14232	1.3949	1.2661	1.0044	-0.44907	-0.76793	-1.4666	-0.67545	-0.27179	-0.62628	1.4114	0.12771	-0.26798	1.2871	-0.13055	1.6329	-0.28331	1.4542	-0.9283	0.64999	-0.78185	-0.77283	0.74267	0.82558	-0.064672	0.67874	0.25415	0.45684	0.22216	0.08662	-0.048553	-2.1719	0.31796	-1.1328	-0.23981	-1.1062	-0.7333	-0.3542	1.0514	-0.21876	0.7093
5.4673	4.3621	-5.4753	1.3239	1.3735	0.15293	-2.1651	-0.16285	1.7279	1.4164	0.71937	1.1116	0.43367	-1.5838	-0.19788	-1.8359	-0.69776	-0.5974	0.068856	-1.2695	0.21313	2.2958	1.2974	1.1804	0.24432	-0.8611	0.66879	-0.99232	-0.32367	-0.98103	-0.16256	0.096506	1.0533	-1.6424	-0.046832	0.65179	-0.12579	0.46529	-1.6446	0.67856	-0.87031	1.3552	-0.65604	-0.52201	0.58409	0.45039	0.10498	0.49986	-0.35702	0.93298
2.0725	0.89718	-0.81072	1.0836	0.79409	0.17943	-0.13246	-0.49659	0.18248	0.94816	-0.02531	0.55519	0.88842	0.068162	0.77434	-0.1909	-0.30612	0.85859	-0.30542	-0.14867	-0.99829	0.7837	0.082566	-0.12747	0.76392	0.85234	0.57834	0.58115	-0.12013	0.057938	0.12401	0.84674	-0.46738	-1.9676	-0.19099	1.242	0.79302	0.38285	0.45638	1.151	-1.6466	-0.81384	0.8161	0.21285	0.059903	0.83034	1.1668	-0.056287	-0.19478	-0.22417
-3.3354	3.3601	-0.44825	-2.0544	1.8882	-1.0367	-0.27632	-0.29679	-0.2344	-0.38884	-0.33424	0.4549	0.94747	-0.12016	0.3063	-0.059806	0.10681	0.0043136	0.30792	-0.38935	-0.76786	-0.93683	0.36774	-0.28335	-0.014432	-0.35175	-0.28409	-0.41694	-0.039951	-0.63071	0.37079	-0.44575	-0.56896	0.345	-0.3707	-0.16346	0.57526	-0.1131	-0.29298	0.51771	-0.46426	-0.62075	-0.025387	0.48429	-0.28911	-0.24352	-0.054374	-0.47722	-0.18422	0.020495
-10.256	0.33737	-0.10803	-0.45749	-1.0936	2.1831	-0.10413	-0.82939	-0.09172	0.12542	0.093813	0.825	0.53247	0.33646	-0.20151	0.74208	0.6586	0.24152	0.018741	0.39579	0.71527	0.16143	-0.67196	-0.22517	-0.23872	-0.27137	-0.27592	0.2999	-0.17782	0.12667	-0.10082	0.22572	0.64132	-0.10049	-0.049304	0.48214	-0.15411	0.067569	0.39522	-0.62568	0.27669	0.19837	0.0099819	-0.43161	0.2972	0.087406	-0.12253	0.42022	0.094856	0.34604
-10.246	0.41264	-0.14781	-0.63628	-1.1119	1.779	-0.028187	-0.24446	-0.16088	0.15309	-0.012976	0.72508	0.30784	0.14788	-0.23909	0.47656	0.46909	-0.18457	0.0051285	-0.29611	-0.26146	-0.44093	0.13736	0.053588	0.18204	-0.027226	0.1909	-0.07156	0.065545	0.01756	-0.16069	-0.18579	0.083147	-0.35844	0.05798	-0.03075	-0.17458	-0.44376	0.16281	-0.35156	0.32612	0.13113	-0.40707	-0.25861	0.26871	0.16545	0.2011	0.3234	-0.071712	0.11554
-10.307	0.40506	0.0050364	-0.49311	-1.1004	1.7661	-0.26957	-0.18159	0.32986	-0.13641	-0.34388	-0.21785	-0.12557	0.050668	-0.055855	0.31654	0.25856	0.12417	0.16683	-0.040889	-0.11342	-0.017992	0.15226	-0.004973	0.12738	0.039378	0.17917	0.094115	-0.03529	-0.019753	-0.1053	-0.17143	-0.062988	-0.093334	0.14735	0.078834	-0.15326	-0.1004	0.076368	-0.21091	0.031213	0.02606	-0.14784	-0.028877	0.047791	0.13371	0.00029975	0.23352	-0.010194	0.048198
-10.635	0.52369	-0.36391	-0.41863	-2.3006	-0.3824	1.7499	1.09	-4.4818	0.55176	1.284	-3.104	-3.5043	-0.22182	1.3054	-2.5361	-0.16729	-0.76168	0.88681	0.37184	-0.026043	0.13127	0.63936	1.032	-0.78332	-0.64087	0.81556	-0.03348	0.6834	-0.70187	-0.12483	0.89093	0.11677	-0.82111	-0.02151	1.2141	0.20759	-0.093417	-0.018325	-0.87108	-0.10149	-0.22627	0.31581	-0.49022	-0.1201	-0.18571	-1.3559	0.12719	0.14054	-0.029496
-10.233	0.5083	-0.35685	-0.47709	-1.4779	1.5387	0.3292	-0.40861	-0.90041	-0.0078702	0.41221	-0.91522	-1.0901	-0.20194	0.58045	-0.68203	-0.52958	0.1509	0.23176	0.069053	-0.20124	0.26315	0.3053	-0.044771	-0.20821	0.27204	0.043507	0.032904	-0.16604	-0.055414	-0.19527	-0.33988	-0.295	0.12221	-0.019414	-0.44696	0.19225	0.17943	-0.36122	0.25194	-0.38479	-0.078319	0.29688	0.27117	-0.35322	-0.14099	0.21582	-0.25414	0.11786	-0.09185
-10.328	0.46042	-0.21251	-0.57787	-1.2579	1.804	-0.073466	-0.52471	-0.013809	-0.068942	0.082504	-0.67362	-0.56836	-0.24746	0.12045	-0.40085	-0.54328	0.055544	0.11351	-0.20414	-0.49561	-0.10916	0.3522	-0.035357	0.02024	0.29923	0.076214	-0.14789	-0.060975	-0.034551	0.014386	-0.24341	-0.39691	0.13948	-0.046511	-0.4401	0.086877	0.027959	-0.27216	0.30369	-0.11509	-0.14794	0.094081	0.244	-0.21709	-0.15886	0.19247	-0.23698	-0.02817	-0.14011
-10.243	0.53593	-0.10054	-0.32005	-0.8008	0.69421	-0.090801	-0.14368	0.064358	-0.23322	0.18511	-0.56026	-0.5152	-0.13284	0.3149	-0.63724	-0.84911	0.21567	0.074622	-0.26088	-0.46705	-0.18548	0.19462	0.019762	-0.05229	0.20832	-0.076323	-0.094247	-0.093696	0.10897	0.1484	-0.28081	-0.31213	0.17771	-0.20077	-0.62972	0.15525	0.014521	-0.2432	0.295	-0.029862	-0.088909	-0.032423	0.24047	-0.074378	-0.12333	0.22287	-0.23467	0.023663	-0.076051
4.7016	-3.4477	0.48319	0.32857	-1.0707	0.2595	0.18787	1.6703	-1.3434	-3.4853	1.6874	-1.7226	1.9525	-0.71168	-2.2873	1.2592	0.4871	0.28725	-0.47277	-0.49162	-0.98156	0.1532	-0.7362	0.56655	0.44591	0.94595	-1.1266	0.56217	0.60428	-1.5436	1.4134	-0.94207	0.25209	-0.19069	-1.8969	0.16075	-0.79068	0.74759	-0.29933	-0.046776	1.1375	0.31307	-0.21529	0.37647	-1.4211	0.60799	-0.35186	0.15824	0.471	-0.73744
6.1434	2.9644	4.9678	-1.0501	-3.164	-1.7467	-1.1164	-0.62698	-0.88771	-2.3138	2.6113	0.86544	0.21435	-0.18135	-0.87248	0.49489	-0.66531	-0.22316	1.2346	0.93972	1.0129	0.50338	0.52132	0.31882	-1.0389	-1.0627	-0.20985	-0.21929	0.17391	0.59595	-0.52509	0.039043	-1.2936	0.43532	-1.2139	-0.5757	0.48025	1.7463	-0.97108	-0.78216	-0.7824	-0.021312	0.48731	1.3444	0.28985	0.14711	0.66389	-0.81411	-0.58629	-0.25877
3.2777	-5.1101	-0.48833	-0.49564	-1.912	-1.5719	1.3553	0.46769	-3.4226	-0.076539	2.1259	1.6289	-0.83844	0.40451	0.54316	2.1717	0.073916	-0.7422	-2.2979	-0.068448	0.82221	-0.27003	-0.61768	-1.2431	0.024735	0.99971	0.83454	-0.80144	-1.3069	0.29437	0.93671	-1.5101	1.3461	0.25928	1.3379	-0.87802	-0.75247	-0.36199	-1.2718	0.31231	1.0409	-0.41795	0.32141	0.77253	-0.73757	1.7	0.68804	-0.56053	-0.16687	-0.15055
0.63154	4.403	1.6619	-1.3523	1.0581	-1.7311	1.8137	1.1169	-1.5499	0.32835	-0.094942	0.46731	0.74366	-1.2003	-0.18247	-0.33123	-0.23539	-1.6587	-0.7446	-0.34106	-1.2773	-0.71184	0.22867	-0.6095	-0.57096	1.0152	-0.21693	-1.4671	-0.34168	0.6442	0.58585	-0.0631	-0.52035	0.43511	0.77467	-0.6549	0.40668	0.6701	0.64655	-1.1552	1.1397	-0.8779	-0.098016	0.49513	-0.03024	-0.35903	0.35066	-0.074817	0.85029	0.50807
7.2236	2.7589	-1.7295	-5.8977	-1.9413	-0.51598	-0.99881	-0.44575	-0.71708	-0.21581	1.1169	0.9193	1.362	-0.17801	1.4344	0.27278	-2.3869	0.023626	1.7657	0.057058	-1.4344	1.1282	-2.1986	-0.35489	-0.057255	-1.5702	-0.74856	0.29769	-0.64609	-0.7455	0.69824	-0.48059	-0.66811	-0.15722	0.99593	-1.078	0.61142	-0.67005	-0.35619	0.28976	-0.54267	0.80213	-0.55315	-0.97947	-0.69145	0.49799	-0.56747	0.3222	-0.40893	0.453
1.9057	-4.0244	-0.88682	-2.0589	-1.4162	-1.4566	0.58686	-1.3927	-1.5705	0.16799	-0.91891	0.96309	1.0409	0.36418	-0.79427	-2.4543	-0.63721	0.79278	-0.31003	0.051795	0.22247	-0.058246	-0.35115	-1.4254	1.4453	-1.8623	1.6349	0.28716	-0.89711	0.030519	-0.10423	-0.79986	-0.055113	0.041218	0.43865	0.66499	-0.34302	0.45916	-0.36071	-0.12629	-0.12674	-0.92234	0.34477	0.37954	0.61938	-0.258	0.044904	0.21388	1.0971	0.48575
6.3446	-5.0967	-3.8529	-0.71636	-2.4234	-0.18826	3.2444	1.2316	0.8581	-3.5626	-1.263	-1.2712	-0.23658	0.95881	-0.64526	1.2638	-0.28137	1.6471	0.41025	-0.70666	-0.13914	-0.56896	0.28734	-1.75	-1.1142	-0.026085	1.4953	-0.58496	0.56802	-0.31139	-0.33675	-0.29598	0.89326	-0.44089	1.9248	-0.014909	1.0081	0.036175	1.2419	0.0085604	-0.80662	-1.8915	0.086488	0.21665	-1.1992	0.019902	0.029331	-0.23265	-0.7696	-0.62049
-0.004401	3.0404	-2.5438	1.1645	2.0636	-1.278	1.8544	1.742	0.96251	-1.4621	-1.5714	-1.7627	2.2968	0.82929	-0.29232	-0.60243	1.4357	0.29298	0.87404	0.75322	-0.76261	-0.5787	1.0183	0.66439	-0.72635	0.72641	0.17015	0.19652	-0.68124	0.039521	-0.3282	-2.5371	-0.78961	-0.35481	1.1701	-0.31656	-0.38002	-0.38183	-0.25282	-0.71003	0.67726	-0.42216	-0.1989	1.1522	-0.40847	0.40436	-0.13128	0.53296	0.36099	-0.15044
3.1998	-4.6495	-1.8672	-4.0075	0.31199	-0.42758	2.2328	2.1565	1.8779	-2.9687	0.0059056	-2.6874	0.085937	0.82344	-2.9498	0.25332	0.95697	0.090634	0.13736	0.21524	0.015834	-0.67497	-1.4974	-0.95384	1.1488	-1.5418	0.69522	0.17101	-0.065111	-1.9391	1.1083	-2.1797	-0.95075	-1.8293	-1.0703	0.39672	-0.63997	1.5172	1.7531	1.1977	1.5376	0.11114	0.92973	-1.5441	-1.1887	-0.021107	0.90754	-0.84649	0.85025	0.2194
12.502	8.0113	-10.582	-8.5165	-2.3349	-1.2036	-2.3081	1.7413	0.97398	-2.1823	-0.70992	-1.7052	-0.49157	1.3977	-1.7627	1.7832	-0.31108	0.44012	0.16051	-0.40135	-0.12247	-0.3424	-0.0041682	0.078838	-0.65595	-0.58408	1.0395	-0.37609	-0.54756	-0.52531	0.052009	-1.1606	0.27041	-0.61809	-0.63853	0.50638	0.71931	-0.89375	0.027932	-0.30321	0.99525	0.010882	-0.94571	-0.53578	0.46208	0.57333	-0.018778	1.069	0.39179	0.77652
0.17085	-3.257	1.3696	-1.0672	-0.28855	-1.9295	-0.68926	0.98123	0.38694	2.2293	0.84913	0.5358	-0.3816	0.80497	-0.94601	1.0242	0.36211	-1.0358	-0.61165	0.1784	1.5605	-0.10545	-1.3698	0.70741	-0.24891	-0.88902	-0.31403	1.3813	-0.23588	-0.45186	0.48083	-0.54468	1.3753	1.1232	-1.1111	-0.52385	0.43046	-0.35317	-0.14814	0.28141	-0.37875	0.10129	-0.93342	0.37096	-0.23886	-1.3037	1.0946	-0.23238	0.44747	0.6846
-4.7534	0.76683	1.176	-0.2023	2.8187	-1.6361	-0.28252	2.029	0.0070027	0.52935	0.1418	1.4153	0.85124	0.70286	-0.18282	0.6464	0.95408	-0.74329	-0.66379	0.5247	1.9801	0.68551	-0.38806	0.10004	-0.34909	-0.70576	-0.89207	0.37022	0.61423	0.38983	0.01874	-0.0041819	0.158	0.46943	-0.4223	-0.34325	0.48837	0.29847	-0.068363	0.10133	-0.0441	-0.0097611	1.0112	0.061325	0.33237	-0.11163	0.16054	-0.56715	0.34984	0.36776
6.0189	-0.95467	-0.99317	-2.0567	-0.908	2.0142	5.5549	-0.34451	0.95245	-0.16627	-1.5393	-0.82388	2.7292	0.58114	1.8823	0.03238	-2.5086	-2.0236	-2.244	-0.48932	0.261	0.20632	-2.4466	0.46482	0.31955	-0.28227	-2.3062	0.1832	-0.49253	-0.38916	-1.1727	-0.020804	-1.9375	0.25863	-1.0594	0.96924	1.3283	-0.18819	-0.81383	-0.79985	-0.097679	1.7438	0.30017	-0.17938	0.30208	1.1531	-1.9639	-0.60896	0.31716	0.13072
4.0816	-2.5933	-1.733	-0.92419	0.42587	1.408	3.2892	1.0955	-0.29909	2.063	0.45932	-1.4735	2.3426	1.3091	2.2241	1.3099	-1.8286	-2.509	-2.3946	-1.022	1.8636	0.73096	-2.7306	0.57434	0.26381	0.97208	-1.445	-0.345	-0.61977	0.20682	-0.087235	-1.4783	-1.1213	-0.62255	-0.7177	0.56078	0.49652	-0.45012	-0.5804	1.7177	-0.86457	1.7393	0.68889	0.30179	-0.40889	-0.064137	-0.28048	0.26032	-0.38732	-0.7559
1.8535	-0.47629	2.7047	-1.459	0.92603	-0.32568	-1.2452	0.7645	-1.214	0.72868	0.44074	0.099569	1.1303	0.83921	-0.64047	-0.87547	-0.011172	-0.5175	1.6989	-1.3622	0.84382	-0.0025772	-1.0336	-0.58358	0.12607	0.64946	0.92936	-0.66353	-0.050898	0.34044	0.27385	1.3376	1.1794	0.27323	1.3261	0.74221	0.23993	-0.78706	0.82583	1.8662	0.70001	0.22224	0.46013	-0.12563	-0.45929	-1.0067	-0.63863	0.87414	-0.042577	-1.0684
-4.557	0.24195	3.0794	-1.6502	-0.30117	-1.215	0.088596	2.0573	-0.070274	-0.035767	0.22098	1.0608	0.87183	-0.72132	1.358	-2.3875	-2.1016	-0.11075	0.38672	-1.3337	-1.2163	-0.32862	0.9497	-0.9497	0.2988	1.1221	1.0829	0.076146	-0.15928	-0.34854	-0.20112	0.2449	0.61832	0.0023854	-0.42122	-0.16405	-0.20169	0.060698	-0.32405	0.44456	0.19146	0.51686	-0.99454	-0.12266	0.2983	0.62149	-0.37628	-1.0416	0.77639	-0.00012399
0.81639	0.026194	1.8874	-0.35244	-2.5502	-2.7881	1.5054	-3.381	-0.70508	-1.7297	0.57203	0.89221	-1.3795	0.99967	1.403	0.0095955	1.3353	-0.42557	0.33496	-1.2326	-2.7639	-0.81019	0.79476	0.90305	-0.65845	0.97032	-1.2747	0.75815	1.6334	1.827	0.67081	-1.99	0.40362	-0.26886	-0.88679	-1.1307	0.7168	0.41488	0.48028	0.065803	0.27818	1.5977	0.29838	-0.28085	0.41801	0.33748	-0.46309	1.438	-0.35662	-0.072614
0.36093	-3.5902	-0.76737	0.575	-1.4275	-3.5617	0.20515	-4.638	-0.56842	-0.06999	0.23776	1.8354	-0.87067	2.1801	2.4221	1.4291	2.8155	0.30348	-0.46173	-1.9366	-3.4762	-0.30091	1.6607	2.6131	-0.30824	1.2938	-0.80364	0.86862	1.191	1.459	0.63917	-1.5936	0.23803	0.688	0.41118	-0.75586	1.7889	0.88618	0.48491	1.2261	0.002682	0.62696	0.46921	-0.32365	-0.20877	0.40874	-1.0728	0.79009	0.40445	0.045862
-4.9712	0.53317	0.14242	1.2871	2.4976	-2.2762	0.12719	-0.51898	-0.049271	0.08103	0.22781	-0.53428	0.3735	0.051403	0.48038	0.071303	0.71571	1.0289	-0.076582	-0.59404	-1.1589	-0.40989	1.7395	0.62481	0.83016	-0.15772	-0.17689	-0.10473	-0.054451	-0.074879	-0.55492	-0.32194	-0.91045	0.053407	-0.13277	-0.46406	0.2969	-0.16292	-0.35116	0.098759	-0.25313	0.028697	-0.39141	0.30484	0.24767	-0.073625	-0.18632	-0.45639	-0.21786	0.094719
1.4212	-0.92515	1.7793	-0.91227	-1.6616	-2.1364	1.1251	-1.0335	2.2397	-1.9417	-0.099928	-0.49127	-0.79083	-0.8994	0.34626	0.06211	1.3039	0.71516	0.5585	0.22795	0.1842	1.4394	0.029816	-1.229	0.53745	1.1588	0.73677	-0.13587	0.071236	-0.81598	0.23952	2.3474	-0.32712	-0.11418	-0.46765	-1.1136	-0.55716	-1.1911	0.37039	-0.30223	-0.92877	-0.029135	-0.53531	-0.49942	0.24801	0.48181	-0.26691	0.65171	0.031136	-0.048172
-0.01943	-3.5144	0.65114	0.052773	-1.6901	-2.4244	-0.46576	-0.33453	-0.48203	0.15385	0.55293	0.46916	-1.1146	0.0088719	0.66214	-0.17275	-0.62553	-1.0868	0.53572	0.052243	2.4807	-0.69399	-0.10449	-0.10202	1.0945	-0.28769	1.4478	0.3062	-0.52901	0.38631	0.083301	-0.56741	-0.19586	0.57838	-0.085882	-0.76532	-0.53042	0.6189	0.16059	0.41779	-1.0101	0.13104	0.99179	0.63674	0.39665	0.91705	0.24649	-1.2361	0.28266	-0.24359
0.93652	-1.4784	-1.2727	-2.0801	-2.045	-2.6568	-1.5086	0.65905	-0.24378	0.58294	0.12553	0.4933	-0.61327	0.67261	0.78452	-0.30619	-0.051082	-0.98932	0.88472	0.89074	2.1706	-0.26165	-0.85164	-1.5939	-0.18001	-0.48332	-0.071888	-1.1073	0.8915	-0.071613	0.39485	0.49385	0.35817	-0.23095	0.25287	-1.2417	-0.19834	0.023554	-0.018672	0.82759	-0.81912	0.46964	0.61237	0.15334	0.012085	0.30397	0.29187	-0.76056	0.48833	-0.6559
-6.1197	1.3737	-0.27525	0.72388	0.97042	-1.9007	-0.08519	0.62119	0.017938	-0.37488	-0.18213	-0.024133	0.89629	-0.010621	0.38582	-0.66036	-0.55423	0.48047	-0.13065	-0.1392	-0.075489	-0.21802	-0.53414	0.3207	-0.44082	-0.1575	-0.080151	-0.098699	-0.21262	0.23259	0.47998	0.63311	0.38122	0.14769	-0.16074	0.38424	-0.19806	-0.023337	0.59255	-0.11692	0.4049	-0.20717	-0.18025	-0.31881	0.11401	-0.36082	-0.23278	-0.30661	0.15545	0.006985
3.3768	-2.5352	1.9162	-0.4849	2.8773	-0.010705	0.30591	-0.80688	0.77576	0.39089	-0.95805	-2.204	-1.534	-0.84371	0.12322	0.13746	0.09816	0.35718	-0.45635	1.6164	-0.41257	0.53027	0.28015	-1.7032	-1.3497	-0.72665	-0.38527	-0.020801	0.74352	-0.09197	-0.10888	0.68035	0.57812	0.76855	0.019378	-0.52732	-1.9712	-1.4127	0.10457	-0.30727	-0.19558	-1.0032	0.68518	0.37385	-0.39318	1.0144	-0.32018	-0.12803	-0.84402	0.99148
3.3559	-3.9344	0.45523	-1.4019	-1.4301	-1.4435	-1.3859	1.0268	1.2025	3.3579	0.17903	0.088863	-0.85658	-0.84322	-0.44959	0.85297	0.13524	-0.91976	0.41612	0.2336	-0.010895	0.16066	-0.66917	-0.86052	-0.51221	0.17731	-2.0267	-0.86658	0.36095	0.66835	0.37428	-0.21449	-0.91565	0.12246	0.015233	-0.074365	-0.24856	1.2269	0.5107	-0.82933	-1.0439	-0.93018	-0.020254	0.14929	0.0093612	-0.39543	-1.2909	-0.097997	-0.99691	-0.020487
4.8101	-6.5669	2.2031	-1.2161	-1.373	-0.076197	-1.8773	1.2551	1.554	4.4193	0.003805	0.93497	-2.1173	-0.94411	-2.2196	-0.28364	-0.97649	0.21026	-0.16785	0.2457	-0.23631	-0.029293	-0.54911	2.9292	-0.48285	0.70349	-2.6882	-1.7751	-0.32578	0.30558	-0.43006	-0.46643	-0.023385	-0.40859	1.5291	0.19095	-1.0656	0.98665	-1.3223	0.39563	0.5694	-1.6633	-0.11386	0.8856	1.4978	-0.28762	0.35036	-0.10125	0.069291	-1.0516
-3.2343	0.13862	0.78753	0.19227	3.4363	-0.82304	0.012932	0.44671	0.079696	0.85857	0.83479	0.50876	1.1673	-0.33682	-0.18068	-0.18489	0.75124	-0.88008	-0.42643	-0.47646	0.92814	1.1973	0.42285	0.10398	-0.44393	-0.08515	-0.31308	-0.77338	0.031356	0.62797	-1.0173	-0.37069	-0.99115	0.57321	-0.3865	-1.2056	0.66918	-0.11454	-0.13096	-0.27381	0.20463	-0.0010569	0.56332	0.29889	0.094357	-0.19892	0.41632	-0.45779	-0.74303	0.041612
12.559	4.3717	-5.9276	-0.49633	-1.3907	0.95055	-1.2119	0.53888	0.79157	0.56994	-0.0077178	-0.47741	0.28101	-0.40056	-1.6126	-3.3783	0.44255	0.84891	-1.8388	-0.93094	1.9307	-0.39063	0.77913	-3.5179	2.239	-1.1374	0.6257	2.2139	0.29077	2.3819	-0.57642	-1.1362	0.49743	-0.42234	-0.052553	1.0547	1.1223	-0.53521	0.30362	0.35537	0.79627	-0.89212	-0.26347	-0.34331	-1.0372	0.37613	-0.43091	-0.94193	0.61328	-0.52405
8.3877	2.2638	-6.1185	-2.5521	0.61731	-0.98426	-0.94895	-1.7394	0.99459	-0.7403	-1.2784	0.51824	-0.36231	-1.1572	-0.25859	-0.64512	0.19932	0.57907	-0.72002	-0.63592	1.3867	-0.17486	0.20443	-0.41847	-0.069486	0.19328	0.79392	-1.1933	-0.15166	-0.5686	1.1278	0.095035	-0.057775	0.27547	1.0159	0.48749	-0.0052661	0.18745	-0.64759	0.68455	0.81117	-0.96537	0.35822	-0.57357	-1.2542	0.73276	-1.1845	-0.24114	-0.14618	0.29614
0.69534	-4.0201	-0.82185	0.45608	0.36738	-1.6713	1.2857	-1.9785	0.99701	0.43777	-0.47237	0.79214	-0.3279	-1.3576	-0.64559	1.2265	-0.55052	-0.39235	-0.36886	0.45729	0.3625	0.46066	0.148	1.0749	-0.04548	0.90085	0.017964	-1.3885	-0.62895	1.6848	0.37991	-0.3095	-0.0070203	-1.6984	0.12568	0.48231	0.65256	0.25612	-0.53908	0.68613	-0.076193	0.73818	-1.2937	-0.88539	-0.28725	0.72689	-1.4086	-0.40325	0.0060658	0.16478
-3.8745	1.4911	-0.65241	1.2805	1.3954	-1.8568	0.35219	-0.16936	0.8139	0.45301	0.78446	1.0233	0.66813	-0.28612	-0.31176	0.00011163	0.099313	-0.40201	-0.64202	0.49581	0.51374	0.34094	0.14733	-0.52384	0.19011	0.46272	-0.1381	-0.43776	0.25341	0.053433	-0.033166	0.46172	-0.15928	0.07336	-0.17583	-0.2778	0.65377	0.21581	-0.16583	-0.46934	0.18204	-0.082794	0.38302	0.312	0.58143	0.0030849	-0.40491	-0.33608	0.74391	-0.23218
1.9893	-2.0426	-0.97209	2.2195	0.85174	-1.3857	-0.49344	-2.2618	-0.3938	0.68765	0.024106	2.6319	-1.3424	-0.96751	1.0479	0.30911	0.018381	0.33064	-0.23833	1.5664	-0.09259	-0.55548	0.15147	0.12305	-1.2505	0.02421	-1.0783	-0.44195	0.80408	-0.090388	0.51671	-1.0267	-0.019825	0.06422	-0.31505	1.0261	-0.65611	-0.021086	0.13156	-0.12804	-0.12448	1.0085	0.28338	-1.0406	-0.754	-0.97247	0.14203	1.1584	-0.85922	-0.08789
4.2725	-0.89765	-0.99205	4.1962	-1.3193	-1.1694	0.51168	-2.5187	0.93564	-1.6502	0.59724	2.1915	-0.80852	-0.78523	1.2118	-0.42594	0.52431	-0.3404	0.43204	-0.50827	-0.28141	0.48373	0.50168	0.57618	-1.392	0.16479	-0.23238	0.13841	0.25027	-0.74267	0.054813	-0.77437	-0.1589	1.2629	0.84206	-0.10376	-0.51887	1.041	0.13022	0.78562	1.0125	-0.17907	0.40263	-0.1269	0.3617	1.3848	-0.99908	-0.20907	-0.28438	0.48098
0.10877	-1.9769	-1.5738	2.4412	0.034024	-1.5094	0.18437	-1.6052	1.9952	-1.0289	-0.39412	-0.16301	-1.0049	-0.55939	-0.08822	-0.21464	-1.2075	0.088203	-0.31299	1.0209	0.74394	1.013	1.771	-0.73682	0.16257	-0.3864	-0.23406	-0.40976	-0.52361	-0.92904	-0.60068	-0.84791	-0.40568	0.92279	0.50209	0.2445	-0.21731	-1.3352	0.42417	0.24734	-0.070125	1.3618	0.84721	-0.21602	0.10513	0.098169	-0.4759	0.79345	0.53732	0.39191
-4.6335	1.2428	-1.0614	2.0478	1.6918	-1.4672	0.85815	1.4572	1.3694	-0.788	0.018599	-0.24836	-0.55634	0.63588	-0.043325	0.37048	0.0022626	0.53713	0.044074	0.17677	-0.022999	0.43849	0.041385	-0.56703	-0.11957	1.117	0.26844	0.55417	-0.47638	0.189	-0.38795	-1.0522	-0.13114	-0.37869	0.081036	-0.53153	0.19187	-0.1684	-0.19494	-0.70865	0.49649	-0.079633	-0.063425	0.51855	0.72664	0.41658	0.26172	0.77036	-0.16188	0.28134
-10.176	0.41083	-0.015593	-0.37075	-0.96352	1.5297	-0.26895	-1.1782	0.050154	0.064579	-0.25784	-0.64278	0.083395	0.041105	-0.33266	0.55419	0.057819	0.3447	0.015465	-0.16206	-0.35723	-0.61956	-0.23936	0.093053	0.060812	-0.26016	-0.3464	-0.037191	-0.12556	0.15587	0.44078	-0.26569	-0.27353	-0.0096412	-0.14065	-0.028484	0.040695	-0.1469	-0.23882	0.19148	0.22033	-0.34538	-0.15999	0.16465	-0.093231	-0.21096	0.1753	0.12625	-0.14844	-0.13304
-10.242	0.44825	-0.30804	-0.53624	-1.084	1.6235	0.10209	-0.42598	-0.373	-0.15293	0.65587	0.17016	-0.50391	0.42786	0.32049	-0.75267	-0.45359	0.10707	0.31278	-0.27527	-0.47338	-0.87286	0.066598	0.46248	-0.084787	-0.24631	0.16326	-0.042538	0.09945	0.13813	-0.059908	-0.35193	-0.01946	-0.50557	-0.17176	-0.22533	-0.054693	-0.47445	-0.10376	-0.32963	0.35505	-0.0054362	-0.53391	-0.31772	0.10794	-0.20513	0.17996	0.15002	0.027632	-0.020222
-10.243	0.38693	-0.23231	-0.60024	-1.0886	1.5871	0.097056	-0.040245	0.027037	0.021672	0.54584	0.36891	-0.36533	0.25933	0.019406	-0.29664	-0.031475	-0.091598	0.17922	-0.075597	0.02607	-0.22039	-0.061837	0.16877	-0.066269	-0.014748	0.25817	-0.070976	0.058849	0.14568	-0.1949	-0.26666	0.082361	-0.30156	-0.04454	-0.21738	-0.070591	-0.24618	0.049	-0.2595	0.21116	0.043695	-0.15099	-0.20585	0.049847	-0.046667	0.17589	0.13236	0.038048	0.031927
-10.14	0.40528	-0.072113	-0.36595	-0.56746	0.45245	-0.14432	0.33389	0.57074	-0.27887	-0.064236	-0.039745	-0.19102	0.040906	-0.012054	0.12758	-0.23815	0.24079	0.014841	-0.042592	0.0079811	0.228	-0.087591	-0.16462	-0.056558	0.33105	0.029304	0.034526	-0.24968	0.23688	-0.13722	-0.38497	-0.091317	0.081736	-0.039612	-0.43602	-0.064773	-0.088713	-0.039934	-0.18646	0.1787	0.052171	-0.034774	0.090115	0.059045	0.075088	0.34722	0.24949	-0.026064	0.10438
6.3999	0.88577	-4.3034	-5.149	-0.38117	-1.7076	-1.5358	-0.67367	1.2156	0.7144	-0.039508	1.5785	-2.4445	3.5443	-3.5118	-1.7533	-0.42498	-1.3861	0.71754	0.012933	-2.4327	0.00034183	-2.4556	1.9254	1.516	0.19234	-0.10609	-0.5592	1.4206	-0.29434	-0.32041	0.17934	1.3209	2.571	-0.36181	-0.39605	0.012444	-0.42337	0.24476	0.064808	0.71643	-1.0894	0.030123	-0.85578	-0.15215	-0.69823	-0.41291	-0.72888	0.76444	-0.39027
7.4171	-1.0724	-1.2177	0.76524	-2.0982	0.87726	3.0636	0.66692	2.0357	-1.4103	-0.072945	0.1088	-0.45295	1.3493	-2.3591	-0.90769	-0.70607	-1.2576	0.30663	0.37683	-1.755	-0.05484	-1.5186	0.86658	1.1209	-1.5981	-2.4075	1.035	0.81333	-0.39604	-0.24315	0.42225	0.62993	0.56184	-0.77364	0.70082	0.66559	-0.94479	-0.21998	0.44868	2.0295	-0.25785	0.49548	-0.089721	-0.50657	-0.65339	-0.03623	0.73291	-0.43562	0.43045
4.8757	0.15345	-1.4417	-2.2678	-1.1924	-0.69267	2.2492	-1.386	1.3023	1.3602	-0.21491	0.96268	0.63284	0.25336	-0.083497	-0.60507	-1.1226	-0.35436	-0.8377	-1.3642	0.69698	-0.26302	-2.0175	0.13934	-2.4111	-0.4413	0.12608	-0.0012295	1.1795	1.0452	1.0132	0.31469	0.73645	-0.5485	0.68821	0.30562	1.2579	-2.4867	-0.7141	0.55443	-0.62859	-1.1249	0.22042	1.2324	0.66571	-1.1867	-1.2034	1.5857	-0.8753	0.79433
-1.4195	2.6628	-1.7233	0.32759	1.0311	-0.97056	0.64018	0.45739	0.86276	-0.074225	0.25292	0.95657	1.0129	-0.51756	-0.73928	-0.13919	-0.27956	-0.4662	-0.24772	0.34016	-0.16472	-0.32014	-1.3374	-0.048489	-0.62982	0.24006	0.42099	-0.43261	-0.72508	-0.20914	0.17063	0.82421	0.73913	0.32248	-0.18583	0.88168	0.57927	0.69272	0.72167	0.432	0.16296	0.10082	0.28404	-0.43027	0.73088	-0.67452	-0.5367	-0.00032457	-0.50748	-0.025616
4.7476	-1.5324	0.024726	2.3222	-2.8076	-1.3613	-1.3533	-0.67078	-1.3723	-1.054	-0.14384	0.4591	0.43921	0.83808	-0.90963	0.35298	0.81071	-1.4296	-0.53698	-1.865	0.65609	-1.4883	1.9294	-0.55873	0.017321	-0.060501	-0.00016753	0.93177	-0.02691	0.12456	0.91298	0.49832	0.72414	0.21155	0.45082	-0.63822	-0.22305	0.21751	0.03908	-0.22241	-0.3409	-0.082064	-0.24054	0.077547	-0.13816	-1.0908	-0.069407	-0.048485	-0.082608	-0.67878
6.2436	-3.3877	0.44456	4.6346	-2.6135	1.1875	-0.56664	2.0318	-0.63877	2.0926	-0.92039	-0.13026	-0.1271	1.3118	-1.9113	-1.8379	0.03548	-1.0245	0.081267	0.32496	-0.076853	0.21425	-0.021377	-0.24501	0.96655	-1.0438	-0.95854	-2.437	-0.96162	1.8487	0.44675	0.011334	0.78308	-0.44023	-0.08546	-0.80528	-0.30711	-0.69621	-0.13297	-0.10702	-0.22562	0.41246	-0.99537	0.44002	-0.50402	0.98491	0.57564	0.57696	0.81402	1.511
7.875	-1.8449	1.896	-0.16345	-2.3176	0.49409	-0.82223	1.225	-0.026446	0.61655	0.82055	0.22307	0.057765	1.5008	-2.0371	-1.0327	-0.2542	-0.86175	-0.43919	0.27529	-0.15264	-1.7304	1.6372	0.61223	-2.1093	-0.36177	1.1688	0.4039	0.40087	2.4347	0.85287	1.1942	-0.15562	1.56	-0.98596	0.16727	-0.53755	1.2106	0.40015	0.080328	0.56059	-0.11922	1.0949	1.2204	-0.54169	0.16604	0.53888	1.4722	-0.11979	0.86212
-3.89	0.3537	1.6147	2.0802	2.4685	-1.1286	-0.86543	0.52692	-0.029007	-0.64425	-0.43833	-0.60392	0.94476	-0.10336	0.84456	-0.64673	-0.25775	0.19588	0.35535	0.48306	0.63967	0.09452	0.21849	1.5781	-0.19853	-0.6195	0.45619	-0.10214	0.54752	0.44509	0.15974	-0.098277	-0.0059965	0.50148	0.86475	-0.29846	-0.46592	0.079388	0.1778	-0.61303	0.50743	0.030133	-0.43872	-0.36003	-0.30539	0.038457	0.30512	0.037229	-0.24358	0.34328
8.5247	-0.67031	-0.70233	-1.2739	-1.3791	-0.15758	-0.88405	-0.99874	-1.7451	-1.4475	-4.4311	3.6673	-1.5263	-2.0564	-0.56866	0.62047	0.49661	-2.0628	0.50178	-0.94787	0.7952	-0.57334	0.11391	0.43412	-2.1469	-0.89133	0.89263	0.15102	-1.6078	-0.43932	-0.81831	1.0732	-2.7583	-0.97453	1.2733	-0.46351	0.33253	1.273	1.2885	-0.19502	0.6908	0.5739	1.0878	0.063229	-0.35041	0.18393	0.34533	0.8346	-0.13894	-0.041287
7.7167	0.1712	1.442	2.3846	-0.78708	0.4266	-2.2398	0.27439	0.39986	-2.5911	-4.4522	0.67243	-2.8769	-0.19948	0.3929	0.30501	1.2544	-1.7611	-0.73164	3.6814	-0.17386	0.35243	0.067638	0.16791	-1.4	-0.84101	-0.6362	-1.6365	-1.7202	0.37647	0.33554	0.25283	0.31956	-0.59973	1.0664	0.19046	0.54986	0.84816	1.1157	0.021408	0.33778	-0.42055	-1.5677	0.32531	-1.6001	-0.9099	0.67776	0.04106	0.35232	-0.012455
7.1997	1.3839	-0.096394	-1.2693	0.44494	0.58858	-2.3661	0.088799	-0.41207	-2.7186	-2.5912	-0.43746	-2.0616	-0.88151	-0.52693	0.94817	0.80941	-0.54703	-0.78236	2.5652	-0.40875	0.65365	-0.85773	0.36647	-0.69239	-0.67698	-0.23362	0.84281	-0.37146	0.5934	1.2153	0.55908	0.63525	-0.86699	-0.21343	0.56905	-0.055027	0.39563	-0.68917	-0.67615	-0.83152	-0.030482	-1.2487	-0.20337	-0.26121	0.15391	0.54537	-0.5383	-0.33798	-0.4895
-5.2275	0.3324	0.1759	1.0823	2.19	-1.8712	0.083932	0.82656	0.17353	-0.80075	-1.182	-0.39365	0.5496	0.19584	0.56604	0.53026	1.0075	1.0579	-0.27676	0.085733	-0.28194	-0.18191	1.1135	1.0284	0.49671	-0.6459	-0.037156	0.58749	-0.11393	0.14115	-0.46554	-0.8339	-0.29808	-0.042757	0.26456	-0.052846	-0.43343	-0.59233	-0.32193	-0.64091	-0.2257	-0.049056	-0.62481	0.25605	-0.30998	-0.0084642	0.15071	0.54572	-0.051822	-0.12298
-10.4	0.46907	-0.13679	-0.50662	-1.1992	2.4914	-0.46035	-0.63	0.55832	-0.028261	-0.51292	-0.11035	0.24702	-0.37939	-0.18018	0.1711	-0.12752	-0.11998	-0.072602	-0.39132	-0.59878	-0.19743	0.47279	-0.15454	0.3137	0.22806	0.13909	-0.21347	0.057994	-0.11432	-0.0038137	-0.06744	-0.32964	0.11724	0.030347	-0.14919	-0.094207	0.015668	-0.0034802	0.48469	-0.21514	-0.063204	-0.10185	0.22456	-0.08882	0.075816	0.032378	-0.25104	-0.050041	-0.18432
-10.268	0.50178	-0.22388	-0.64122	-1.2378	2.518	-0.27124	-0.93618	0.087706	-0.05154	-0.52261	-0.077979	0.32935	-0.35793	-0.010322	0.39243	0.027903	0.19835	-0.00045463	-0.040798	-0.21736	0.23484	0.21232	-0.47732	0.18361	0.22913	-0.061427	-0.013297	-0.16984	-0.1684	-0.17388	0.029424	-0.058658	0.24421	0.10588	0.012605	-0.12007	0.207	0.077901	0.14463	-0.33283	0.035648	0.039133	0.16081	-0.020248	0.14269	0.0304	-0.060118	0.037293	0.034125
-10.386	0.45094	-0.19741	-0.48887	-1.2673	2.3362	-0.1786	-0.68114	0.06747	-0.024143	-0.25039	-0.30855	-0.12618	-0.23925	-0.041545	0.057844	-0.11163	-0.0029716	0.071753	-0.309	-0.57432	-0.28476	0.32884	-0.051257	0.19802	0.099382	0.16112	-0.15009	0.0017837	-0.090797	0.015591	-0.21037	-0.26766	0.00030727	0.10966	-0.13546	-0.086948	-0.068354	-0.073996	0.21597	-0.096088	-0.10264	-0.14321	0.14727	-0.05075	-0.0075345	0.074538	-0.073538	-0.048622	-0.11959
-0.43036	0.082677	-0.38306	1.7853	-0.95131	-2.1852	-0.14922	0.068824	1.4959	-0.26708	-0.37788	-1.3075	-0.51092	1.9742	-0.8628	-0.6133	-0.23125	-0.074575	0.28732	-0.24598	-1.2283	-1.0247	-0.42344	0.72215	0.62529	0.43693	1.3261	-0.49489	0.3109	1.2	-0.539	0.556	-1.0986	-1.2577	0.62251	-0.59676	0.86569	-0.29562	-0.040933	-0.35802	0.32637	0.48817	-0.47118	-0.089158	-0.4835	0.68444	0.56987	0.54825	0.12876	-0.92382
2.9762	-0.87881	5.4882	-2.3454	-1.9525	-1.7884	0.6817	0.85146	0.61018	2.9816	0.50383	0.081579	-0.36295	-0.50933	-0.80707	-0.26412	-0.17737	-2.0694	0.15459	0.8359	-1.4639	1.7038	-1.2275	-0.26257	-0.071377	-0.39596	0.41402	-0.63277	0.048576	-0.19525	0.5816	0.95857	-0.21043	-0.42479	0.17686	-0.53762	0.71378	-0.45861	0.94336	0.44312	-0.052714	-0.62915	-0.95138	0.52726	-0.61284	-0.37573	0.52487	0.026949	0.094694	0.26501
7.299	2.4155	2.4892	3.8618	-1.5461	0.82491	-1.1533	3.3112	-0.080745	2.0637	0.37477	-0.96574	0.74241	-0.29232	-0.27087	0.77748	-0.4483	-2.1896	-0.065555	-0.13132	-1.9372	0.74099	-2.9029	-0.26872	-1.7671	-0.57952	0.86933	2.2097	-0.48506	0.34725	0.64196	0.51382	-0.32346	1.3818	0.65548	-1.0233	0.26923	-0.23082	0.56604	0.1879	-0.35919	-0.8366	-0.86581	-0.98638	-1.0207	0.97771	-0.56726	-0.23107	0.060985	0.15197
-3.4283	1.3514	2.2584	2.9527	3.0607	-0.28328	-0.87418	0.72209	-0.058151	-0.47465	-1.1294	0.77075	-0.16303	0.14529	0.37606	-0.018292	-0.33606	0.25195	-0.29177	-0.81941	0.49095	-0.22438	-0.38906	0.2503	-0.09946	-0.65031	0.027907	0.28542	0.11418	-0.24768	0.18821	-0.091236	0.44947	0.078602	-0.43932	-0.041108	-0.031554	0.035944	0.11956	-0.40581	0.10648	0.60374	-0.34416	-0.15637	-0.36042	0.21565	0.014003	0.17255	-0.7805	0.28434
7.7807	5.9697	4.9075	-4.0412	3.0282	-0.47716	-0.66706	-1.6674	0.39916	-0.47909	-1.0717	-3.1492	-1.4324	0.96841	-1.7693	1.1666	-0.039117	-0.87519	1.9378	-1.0885	0.16843	1.0326	0.31155	-0.044584	0.12699	0.72414	0.74691	-0.48883	0.067728	-0.49431	0.20483	0.24276	-0.34597	1.3109	0.97491	1.2244	0.42383	-0.90307	-1.0935	-0.20976	-0.93247	0.10891	0.86828	0.44011	-0.50734	0.86454	-0.22941	0.74233	-0.066712	-0.17007
0.21743	-1.5874	0.39903	1.3957	0.84665	-1.1936	-0.28476	-0.71922	-1.0116	1.0549	0.41096	-1.2139	-0.7309	0.072799	-0.4462	0.51392	-0.75429	2.373	0.36117	0.2441	-1.0369	0.24583	1.097	-0.83013	1.2237	0.96522	-0.78713	0.35637	0.43977	-0.45828	0.35971	-1.1419	0.88658	0.042899	-0.026787	0.19862	0.99294	0.49661	0.085364	0.89735	-0.42439	-0.68191	0.073489	0.031083	-0.31054	-0.13564	0.17407	-0.31194	-0.20016	0.069215
3.2545	1.331	-0.99219	2.3066	-0.15318	-1.2338	-0.1283	0.38725	0.7348	1.4362	-1.234	-2.5007	-0.2179	-0.44186	0.71862	0.96533	-0.56913	-0.30197	0.23173	-0.85345	-1.2682	1.0857	1.2625	-0.73651	1.1059	-0.67218	-0.59283	0.74388	0.13337	-1.1108	0.20443	0.13235	-0.070575	0.29417	0.099934	0.084309	-0.54365	-0.2078	0.35048	1.1526	-0.32633	-0.38691	0.91786	-0.21286	0.38448	-0.52047	-0.23256	-0.99704	0.42726	1.2511
-5.3604	0.78856	-0.046004	0.63001	2.4168	-1.4553	0.68774	-0.15656	0.75057	-0.097186	0.62728	0.38153	-0.01589	-0.22592	-0.4321	-0.16365	-0.44144	-0.11192	-0.41876	0.093975	-0.47196	0.24221	0.63772	-0.48067	0.27198	0.54711	-0.21605	-0.074051	0.035527	0.061234	-0.17024	-0.41061	-0.21387	-0.098081	-0.18081	-0.11097	0.76473	0.012586	-0.20012	-0.20195	0.3049	-0.13465	0.14975	0.041791	0.44681	0.083857	0.23683	0.056723	-0.30769	0.23832
5.894	6.0474	8.6805	-3.8552	1.2951	-0.52936	0.89393	-1.8988	0.15515	0.32896	0.851	1.273	0.048621	1.0716	-1.3299	0.15241	-0.29578	0.11501	0.7615	0.090315	-1.4503	-0.68084	2.0069	0.63477	-1.0418	-0.46863	0.36703	-0.72337	0.27919	-1.3229	-0.73843	-0.89351	-0.5558	-0.68538	-0.55216	0.21627	0.83561	0.74836	-0.74837	-0.78335	-1.2547	-0.038371	0.67953	-1.0551	0.1821	-0.38995	-1.0088	-1.9392	0.65452	0.35015
1.4799	-0.99805	1.3044	0.25153	3.4219	0.13668	-1.4738	-0.73635	-0.34254	2.3846	2.0872	1.1439	-0.86312	0.41427	-0.84115	0.86858	-1.9632	1.8179	-0.082469	0.15612	0.15849	0.10424	1.5737	-1.0172	-0.10807	-0.57454	-0.020817	-0.647	0.31643	0.042537	-1.574	-0.70113	-0.63495	1.7507	-0.55835	1.1223	0.044242	0.68502	0.16812	-0.4239	0.35672	-0.70817	-0.73953	0.12265	-0.3561	0.52217	-1.0105	0.62169	0.13864	-1.9822
3.4371	-3.5643	0.64911	-0.13157	2.9715	0.20223	-0.11433	-0.15717	0.52354	1.4277	-0.088711	0.5513	-0.12264	-2.7721	-1.2721	-0.012988	-0.51588	-0.37733	0.23473	-0.16461	-0.092838	1.4241	0.27144	-1.3462	0.5728	-0.93173	-0.48772	-1.1186	0.45135	0.13624	-1.0444	-0.6074	-0.26847	-0.46657	1.0475	1.2099	-0.44789	-0.76494	-1.1064	-0.32933	0.17647	1.1341	-0.3827	-1.4297	0.052038	0.57503	0.12635	-1.0231	-0.15913	-0.69431
-3.9259	0.20474	-0.88313	0.75527	4.2896	-0.67309	0.47652	0.43812	0.68353	-0.098894	0.43038	1.2703	-0.069797	-0.23478	-0.66143	0.04914	0.08824	-0.76029	-0.88328	0.13285	0.32233	0.51419	-0.28111	-0.57179	-0.44735	0.36147	-0.11747	-0.0073518	-0.19894	-0.11448	-0.088	-0.41936	0.10444	0.11489	-0.59496	0.075736	0.32035	-0.07911	-0.37746	0.01858	-0.17036	-0.083728	0.41085	0.27492	0.13272	0.26733	0.58393	0.32157	-0.1038	0.0014364
-10.344	0.41981	-0.30323	-0.33489	-1.26	1.7307	0.066471	-0.55206	-0.001812	0.63077	0.85051	0.19854	-0.51729	0.10254	-0.28368	0.15993	0.31973	-0.27047	-0.17221	0.32232	0.61244	0.26596	-0.51067	0.017008	-0.2628	-0.022825	-0.28352	0.011086	-0.077839	0.24147	0.1684	-0.30103	-0.095977	0.10944	-0.13784	-0.63305	0.38484	0.15208	-0.30979	0.39898	-0.029183	-0.0052128	0.54095	0.20704	-0.40409	-0.28658	0.43054	-0.28983	0.051074	-0.052168
-10.264	0.44965	-0.21814	-0.61359	-1.2933	1.4496	0.095784	-0.21662	0.19608	0.67124	0.42303	0.16885	0.11862	0.36451	-0.34699	0.42912	0.72419	-0.2517	0.11568	-0.017263	0.17292	-0.19067	0.21634	0.35733	0.24351	-0.061079	-0.082442	-0.0098188	0.15554	0.03015	0.046686	-0.38413	-0.12207	-0.029823	0.056463	-0.44424	0.24475	-0.13904	-0.34453	0.50891	-0.082479	0.032805	0.080796	0.14617	-0.19431	-0.058775	0.28515	-0.34114	-0.025839	-0.16832
-10.288	0.44015	-0.24308	-0.59924	-1.1383	1.8451	-0.21211	-0.62586	0.52807	0.65339	0.3262	0.44624	0.47338	0.29111	-0.72749	0.77523	0.74694	-0.25178	-0.082559	0.092179	0.34407	-0.2695	-0.42075	0.11013	0.030572	-0.12076	-0.18706	-0.085437	0.060562	0.16111	0.26531	-0.057767	0.092008	-0.06271	-0.071388	-0.11074	0.081494	-0.069925	-0.019279	0.079774	0.35512	-0.054932	0.069348	-0.045196	-0.032526	-0.08952	0.064629	-0.024754	-0.084062	-0.022199
-10.209	0.39157	-0.11464	-0.41465	-0.71264	0.68857	0.043201	0.24916	0.18348	0.66836	0.28685	1.1422	0.62478	-0.28976	-0.67958	0.69334	0.47199	-0.60613	-0.5732	-0.014391	0.52713	0.3677	-0.3223	-0.41922	0.052128	0.18191	-0.22399	-0.23455	-0.063451	0.14617	0.10043	0.25886	0.19449	0.27171	-0.18338	-0.35332	0.20746	0.17873	0.17564	0.28332	0.25709	0.25034	0.34148	-0.029033	0.12678	0.11379	0.25796	-0.21545	-0.043953	0.17876
-2.0491	-1.7745	-0.084029	0.6451	-0.33473	-1.7155	0.17878	0.50816	0.071926	1.324	0.84131	1.093	0.36008	-0.18613	-0.24492	0.59583	-0.70719	-0.17661	-0.94151	-0.22264	0.07852	-0.4733	-0.20075	0.30012	-0.18397	0.40351	-0.94153	0.19694	-0.16662	-0.05117	0.71445	0.16837	0.95903	-0.49704	-0.28312	-0.30494	-0.35891	-0.15575	0.095689	-0.74393	1.1056	-0.43644	-1.1428	-0.088091	-0.56997	0.25725	-0.48906	-0.37072	-0.14186	-0.22119
0.81485	-2.3522	1.1644	-0.7777	0.46504	-1.1777	-0.41764	0.20809	-0.66251	1.7941	-0.65451	0.18073	0.89207	-1.1927	0.21494	-0.41629	-0.36269	0.355	0.90411	-0.84547	-0.28691	-0.31741	0.40567	0.12048	0.69255	0.38896	0.097269	-0.66746	-0.71872	0.26862	-1.0378	0.50383	0.93858	0.29753	0.42154	0.13117	0.66459	-0.34831	-0.62207	0.18602	0.22299	0.15383	-0.39982	-0.41248	0.66073	-0.089486	1.1758	-0.38042	0.33443	0.67705
7.8966	3.581	10.185	-3.593	1.0182	0.76547	0.50695	-1.662	-0.42947	-0.050574	-1.047	-0.332	1.2027	-2.6337	0.57785	-1.0032	-1.1429	-0.065009	0.60384	1.3294	1.0044	1.7999	0.0016903	1.7265	0.33604	0.56113	0.75212	0.94773	1.3511	-0.35893	0.087639	0.71261	0.63154	-0.44223	0.14649	-0.5668	0.28919	-0.47164	-1.0849	0.047907	2.1794	-0.42893	0.13105	0.3597	-1.0224	0.77562	0.14702	-1.2801	0.65237	0.86709
0.31677	2.5232	3.3505	3.9432	4.4282	1.1894	-1.0953	1.0006	-0.48324	-1.1593	-0.89721	0.71634	-0.73793	0.23828	0.38371	0.20585	-0.10603	-0.29684	0.017555	-1.039	0.96085	-0.3086	-0.69518	0.36269	-0.33096	-0.31013	0.63307	0.11296	0.37461	0.74027	-0.072061	0.29478	0.35491	0.91681	0.06294	-0.31492	-0.34924	-0.035551	0.0099793	0.55705	-0.17405	0.39252	-0.54453	-0.27726	0.14876	-0.031232	0.26692	0.6797	0.15951	-0.27725
-10.017	0.28803	-0.27978	-0.55213	-0.99499	1.8047	0.29772	-0.38114	-0.56787	-0.12936	-0.42122	0.38512	0.055079	-1.1211	-0.18722	0.43942	-0.38511	-0.26129	-0.54696	-0.3732	-0.42347	0.45017	0.17943	-0.96455	0.12636	0.75079	0.12035	-0.41629	-0.5365	0.062394	-0.32489	-0.15168	-0.33653	0.22573	-0.022325	-0.53259	-0.15266	0.090345	0.051829	0.10688	0.021197	0.16211	0.27331	0.13877	0.05747	0.21299	0.58276	0.14081	-0.067005	0.061708
-10.236	0.38238	-0.14561	-0.45761	-1.0169	1.8165	-0.35413	-0.17588	0.4896	-0.35073	-0.44871	-0.2401	-0.20977	-0.63167	0.19952	-0.19599	-0.59849	0.005554	-0.1005	-0.14268	-0.24325	0.49926	0.27921	-0.51903	0.067696	0.50811	0.15444	-0.11619	-0.13407	-0.10911	-0.1881	0.032679	-0.14489	0.33068	0.031423	-0.21013	-0.077258	0.32355	0.078855	0.24474	-0.36525	0.10806	0.23776	0.24035	-0.071195	0.12446	0.040465	-0.16136	0.070333	-0.048272
-10.27	0.38643	-0.11462	-0.54044	-0.97965	1.857	-0.35659	-0.070311	0.81034	-0.26712	-0.16745	0.17007	-0.074163	-0.18123	0.029049	-0.27614	-0.47351	-0.12468	-0.056443	-0.27391	-0.27486	0.031657	0.24363	-0.15647	0.11708	0.35237	0.29212	-0.13604	0.023961	0.0099035	-0.16126	-0.039109	-0.068826	0.096658	-0.054655	-0.27611	-0.10444	0.058764	0.125	0.10095	-0.061707	0.17627	-0.10484	0.022656	0.03739	0.096488	0.028852	-0.094129	0.084601	-0.039572
-10.092	0.49432	-0.081845	-0.3291	-0.48306	0.92035	-0.46128	-0.20317	0.86288	-0.45872	-0.2152	0.041389	0.065874	-0.058795	0.083528	-0.030224	-0.70496	0.41548	-0.083725	-0.19778	-0.27351	-0.064041	-0.12363	-0.23086	-0.017574	0.26683	-0.14083	0.0033105	-0.28711	0.27492	0.032296	-0.28923	-0.13198	0.22064	-0.19418	-0.48244	-0.036868	-0.025966	-0.039773	0.065659	0.12929	-0.020281	-0.14272	0.13247	0.073795	-0.032414	0.31922	0.065065	-0.023618	0.058263
-10.177	0.45469	-0.18923	-0.49429	-1.0049	1.6299	-0.24462	-0.87943	-0.049898	-0.22088	-0.368	-0.48257	-0.025895	-0.085959	0.11849	0.22443	-0.18971	0.47114	0.13183	-0.17944	-0.46443	-0.1853	0.14385	-0.14077	0.052876	0.10928	-0.090966	-0.0012522	-0.28159	0.081144	0.00076189	-0.32468	-0.22456	0.0806	-0.023392	-0.16815	-0.058039	-0.055625	-0.16899	0.11714	-0.058259	-0.16645	-0.10294	0.16367	-0.074123	-0.055102	0.2251	0.10636	-0.052894	-0.049186
-10.142	0.28788	-0.11038	-0.33191	-1.0593	1.6688	0.018926	-0.87933	-0.30968	-0.095396	-0.45112	-0.23338	0.28226	-0.15644	0.10088	0.6684	0.14983	0.55763	0.12051	0.1595	0.061613	0.43628	-0.029025	-0.54138	0.0078075	0.17714	-0.36296	0.22589	-0.44575	0.053383	-0.19328	-0.22205	0.022478	0.29765	0.057059	-0.047829	-0.047165	0.28663	-0.070873	0.07592	-0.30868	-0.017302	0.20131	0.15704	-0.09124	0.078875	0.25711	0.080702	0.0363	0.070972
-10.204	0.48041	-0.15744	-0.60998	-1.2401	1.2218	-0.055127	-0.070565	-0.40732	0.20385	-0.24954	-0.59192	-0.20088	-0.2886	-0.07473	0.21697	0.34247	-0.05182	0.12203	0.23886	0.39076	0.45347	-0.11453	-0.19972	-0.083469	-0.10435	0.05473	0.034856	0.055651	-0.20284	0.046059	0.59999	0.2462	0.074353	0.0098643	0.66199	-0.06257	0.30859	0.21075	-0.15292	-0.10761	0.034163	0.26043	-0.13199	0.038271	0.11971	-0.54	0.041395	0.095441	0.10817
-10.19	0.446	-0.01235	-0.40946	-0.57813	0.80947	-0.45916	0.026595	0.79227	0.096672	-0.11885	0.64779	0.71144	0.11735	-0.33969	0.37179	0.17894	0.076503	-0.1299	0.17433	0.58635	0.21248	-0.52994	-0.23412	-0.1399	-0.12196	-0.23903	0.09474	-0.014817	0.10663	0.13932	0.56059	0.58395	0.16539	-0.20716	0.3851	-0.056493	0.20368	0.42039	-0.30914	0.33043	0.14973	-0.016453	-0.30353	0.3434	0.090822	-0.32957	0.1393	0.054053	0.26545
7.0343	6.4732	-10.16	3.7196	-0.0030719	-0.27417	-0.7262	0.74317	-1.966	0.90782	2.8134	-1.1348	-2.817	2.0865	1.6867	-0.45223	0.13298	1.9001	0.19968	1.288	-0.34957	0.36187	-0.87005	-0.25219	-0.86737	1.0429	0.26302	1.0368	-0.57596	-0.44669	0.44707	-1.2549	-0.59774	-0.33746	0.24053	-0.4441	-0.011055	0.779	-0.09475	-0.26096	-0.30082	0.32864	-0.59382	0.54641	0.32733	-0.06965	0.46752	0.63311	0.2105	0.067684
-7.5052	-0.12152	0.30187	-0.94427	1.1908	-1.1327	-0.34173	2.6122	1.9662	-1.4201	-1.0809	0.68598	0.49011	-0.23941	0.60356	-0.90983	-1.4073	0.3044	0.10646	-0.4895	-0.22968	0.45361	0.22583	-0.31472	0.61368	0.54923	0.83685	0.068609	0.054603	-0.097995	-0.56654	0.43235	0.53919	0.28355	-0.23826	0.17405	-0.73865	0.064151	0.45449	0.59349	-0.63323	0.66487	-0.49302	-0.12766	0.28309	0.61009	-0.23351	-0.3008	0.025732	-0.0026893
0.39863	1.935	-1.6098	1.8992	-0.37587	-1.6019	2.9447	1.0454	-5.7989	0.75295	-1.1117	-1.2146	-0.049511	0.46698	1.2156	-0.55816	0.68533	-0.40599	0.33088	0.041843	-0.6157	-1.077	0.063069	0.55673	0.1696	-0.69142	-0.20616	0.78043	-0.21916	-0.56134	-0.67925	0.28205	0.9906	-0.033738	0.10688	1.5374	-0.28065	0.43441	0.12527	0.34583	-0.98772	-0.28754	-0.92007	0.64299	0.16056	-0.28729	0.33869	-0.076313	-0.13505	0.46375
-4.1908	1.6045	-0.25638	1.8581	2.0079	-0.84563	0.87883	0.87176	-1.7658	-0.51779	-0.43471	-0.45431	0.018031	-0.25128	0.32916	-0.94646	-0.51858	-0.41239	-0.24669	-0.51561	-0.78289	-0.83302	0.19769	0.47034	0.076843	-0.14945	0.010136	0.15623	0.36097	-0.36082	1.0396	0.21193	-0.48096	0.15523	0.56577	-0.24692	-0.055846	-0.0063522	-0.19593	0.85935	-0.067577	-0.049406	-0.45562	0.2863	0.49306	0.19393	0.57105	0.12649	-0.52523	-0.096924
3.7628	-2.9834	0.67578	-0.54464	2.5517	1.0871	-1.6336	-1.5325	-1.6929	0.9038	-0.28863	0.78564	0.85342	-1.8825	2.1662	0.29037	0.24819	0.83177	0.22702	0.50898	0.49233	-1.1709	-0.7154	-0.30661	-1.618	-1.3643	-0.73581	0.60134	0.48301	-0.17498	-2.2411	-0.79622	0.85153	0.63045	-0.77618	1.5119	0.4062	-0.82081	0.92702	-0.32418	-0.43355	0.33222	0.63887	0.44668	-0.59564	0.68292	2.0115	0.23154	0.017945	-0.19969
12.796	0.94706	4.7704	-6.1367	-0.41363	1.9575	3.5485	-0.13435	1.425	-1.1313	1.3703	-1.3957	-1.4044	0.10429	4.5245	1.1293	2.016	2.2559	-0.43489	1.0224	1.6778	-2.7259	0.026871	0.43969	0.99115	2.4132	0.55917	-3.3825	-0.60216	-0.79771	-1.4962	-0.028808	0.90296	1.555	-0.71988	-0.17971	-0.13527	0.96673	-1.112	0.092563	1.3409	-0.12202	1.4466	-1.865	0.33155	0.58877	1.1634	2.0289	-0.38643	0.67747
8.4439	-5.3579	-1.4077	-2.9809	1.4207	2.1784	1.5294	0.91576	0.52249	-0.14793	2.6723	-1.5998	0.6407	0.66601	1.4796	-1.5504	2.6456	2.4976	0.8125	-0.25767	-0.11167	-2.5762	-1.4864	-0.99997	0.25413	0.28991	2.3196	-1.0093	-1.4458	0.96731	-0.10865	0.80259	-2.343	0.97411	-0.73628	0.074515	0.92034	-0.45951	0.37309	-0.23027	0.25499	2.4574	0.56947	0.90959	-0.12178	0.10772	0.42745	-0.73863	-0.85867	1.4196
-1.5002	3.1845	-1.824	-1.6978	3.5189	-0.25371	-0.37283	-0.50501	0.0088651	-0.13518	-0.072211	0.32917	1.2336	-0.47435	-0.81465	-0.89977	-0.60586	-0.1884	-0.10422	0.30989	-0.17324	-0.48534	-0.37965	-0.27925	-0.81126	0.62515	-0.037143	-0.6508	0.91524	-0.46152	1.2912	0.42662	0.1837	0.72438	1.0924	-0.3717	-0.80282	0.75567	-0.45855	0.47547	0.37171	0.95466	-0.65304	0.22568	-0.17849	-0.053573	0.93153	0.45773	0.45592	-0.44452
-4.1387	1.5851	1.4978	-1.7553	1.8313	-0.25329	-0.63752	-0.28266	-2.1527	-1.3423	-1.0022	1.4149	0.58361	0.4601	0.82098	0.67766	-1.2743	1.2858	-0.404	0.45497	0.7964	0.34922	-1.4599	-1.0156	-0.30134	-0.57178	-1.1063	0.7402	-0.92009	0.76025	0.3741	0.58231	0.56252	0.44195	-0.59936	-0.12329	-0.65989	0.069426	0.33987	0.62965	-0.22344	0.39106	0.15085	-0.85058	0.28351	0.21512	0.92956	0.37145	0.11912	0.27251
-4.1318	0.2311	0.43367	-0.58193	0.010667	-2.1936	2.3498	0.64327	-2.3989	-1.0447	1.0658	-1.4659	-1.9221	0.89007	1.1411	-1.6663	-1.5826	0.38751	0.65447	0.41334	0.91394	0.24978	-0.81118	0.26353	-1.2273	-0.71667	0.33615	0.32247	-0.075878	0.78689	0.44139	0.34014	0.75931	0.043332	-0.18304	0.0041543	-0.66444	-0.054296	-0.27898	-0.70459	0.0034823	0.36012	0.092241	-0.57861	-0.29947	0.017998	-0.04181	-0.056923	0.30522	-0.12044
-4.6159	-1.6946	-0.89315	-0.9973	-0.14965	-2.3217	2.1058	0.4228	-1.0332	-0.65266	-0.22697	-1.7311	-0.67233	-0.46026	-0.45413	-1.384	-1.2137	0.54862	-0.56306	0.28217	0.71384	0.37338	-0.27438	-0.10613	-0.86795	-0.4624	-0.21034	0.21345	0.41138	-0.32095	0.57767	0.044366	-0.26713	-0.43731	-0.41599	0.2127	-0.5986	0.23814	-0.10339	0.32802	0.16677	0.29893	-0.24044	0.74645	-0.37803	0.28075	-0.065707	0.057707	0.30818	0.15073
-6.7028	0.90121	-1.3025	-0.48607	0.91047	-2.1941	0.66137	0.90623	-1.0117	-0.2357	0.019846	-0.43705	0.3781	-0.36729	0.36789	-0.91187	-0.56637	-0.099825	-0.20603	0.14509	-0.24542	-0.34075	-0.12922	0.20879	0.033927	-0.23971	-0.21605	-0.2664	0.012643	-0.10637	0.3434	0.35881	-0.01186	0.12893	-0.20451	-0.14434	0.10377	-0.18615	-0.0008391	-0.080702	0.28082	-0.10306	0.10436	0.23692	0.31628	-0.2384	-0.060054	-0.08207	-0.24731	-0.16829
3.8837	-1.3215	-0.66532	2.6674	1.5912	-0.37787	0.14337	0.58307	2.9683	0.40974	2.1301	0.40671	-0.74207	0.11177	0.79061	-0.91829	0.0072619	-1.4464	1.5493	0.47846	0.086617	-0.77279	-1.1246	-1.7129	0.93902	0.003654	-0.023956	-0.3417	1.1298	0.081808	-0.76909	0.49754	-1.176	-0.3902	-0.051677	1.2881	0.67635	-1.4436	-0.012488	0.36984	0.55543	-0.19738	-0.16066	0.80665	1.4504	1.0597	-0.24287	-0.56112	-0.30822	-0.50949
7.7995	-1.3963	-0.091901	4.8212	-0.23503	1.1108	1.8654	1.5695	3.4081	-0.71265	1.1842	-0.81306	-0.31875	0.093671	-0.07449	0.18645	-0.83901	-1.2696	0.24594	0.9449	-0.93646	-2.0218	-2.4529	0.6636	-0.48039	1.063	0.33974	0.61083	-0.16291	-0.18499	-2.0482	2.0871	-1.2008	-0.90698	-0.34229	0.14731	2.1622	-1.1606	1.0614	0.050981	-1.8672	-1.4781	-0.046937	-2.1021	0.49524	1.1606	0.81388	-1.1461	-1.2933	-0.2765
2.9987	-4.3797	-0.75415	-0.88798	-0.28099	-1.2217	0.08909	0.02131	1.5466	0.14975	0.98006	0.61103	0.39049	-0.50466	-0.54751	0.26754	-0.70725	-0.99085	1.0465	1.2171	0.31213	-0.35125	-1.3341	0.69253	0.55685	-0.24838	2.1333	0.056677	-0.94808	0.45695	-0.058676	-0.056188	-0.34692	-0.30855	-0.77841	-0.46499	0.69137	-0.4336	-0.46744	-0.6194	-0.51807	-1.312	-0.70356	0.045877	0.063931	1.7752	0.51801	1.0674	0.069713	-0.28182
-4.9462	1.3649	1.667	1.5311	1.9648	-1.9899	-0.037133	0.52382	0.94241	0.53159	0.9288	0.74442	0.27218	0.39225	-0.12135	0.32193	0.22528	0.4046	-0.22299	0.14036	0.8754	0.59606	-0.0044454	-0.11867	-0.063547	0.28434	-0.27678	-0.062848	0.31859	0.35523	0.053802	0.39117	0.37106	0.21217	0.16164	0.21406	0.23319	0.23449	0.13949	-0.18639	-0.25513	0.03246	0.093366	-0.39916	0.40615	-0.59683	-0.20566	-0.81534	0.72891	-0.1326
-10.113	0.42057	-0.19036	-0.57891	-1.1941	1.4244	0.023347	-0.31672	-0.18413	-0.045187	-0.38416	-0.33175	0.15701	0.13505	0.014177	0.35952	0.2478	0.34853	0.34712	-0.04947	-0.10947	0.041584	0.19308	-0.073773	0.11286	0.044344	0.099811	0.063926	-0.12693	-0.11505	-0.25007	-0.10699	0.11801	-0.069606	0.12387	0.27406	-0.16621	-0.1229	0.097763	-0.30578	-0.038442	0.036235	-0.22182	-0.10716	0.1703	0.1693	-0.028022	0.25331	0.015705	0.091774
-10.193	0.4183	-0.034271	-0.45025	-1.0333	1.532	-0.24993	-0.70034	0.16947	0.11354	-0.24576	-0.61264	-0.21498	-0.3938	-0.43065	0.40485	-0.02011	0.025165	-0.13998	-0.12446	-0.20043	-0.14261	-0.2358	-0.17446	0.040807	-0.01031	-0.067951	-0.19141	-0.16747	0.15367	0.35559	-0.10834	-0.29139	0.072063	-0.1157	-0.099724	0.040703	-0.0075708	-0.12673	0.19922	0.18808	-0.25364	0.074413	0.1587	-0.094707	-0.10472	0.10096	0.096394	-0.096779	-0.050721
-10.239	0.38465	-0.032242	-0.46479	-1.0363	1.5934	-0.26075	-0.27101	0.59309	0.08725	-0.13781	-0.31067	-0.22353	-0.19534	-0.44631	0.2166	-0.08777	-0.18542	-0.073942	-0.26594	-0.28684	-0.29163	-0.015851	0.039886	0.10612	0.062774	0.15898	-0.24826	0.0010078	0.095942	0.17474	-0.14391	-0.21473	-0.042162	-0.035847	-0.1857	-0.022496	-0.18432	-0.070418	0.074766	0.25526	-0.16724	-0.12723	0.092487	-0.015165	-0.061801	0.091914	0.11586	-0.074426	-0.078118
-10.183	0.42953	-0.016474	-0.33649	-0.54874	0.6078	-0.26871	0.0061771	0.45006	-0.35397	-0.20333	-0.075667	0.0072465	-0.067847	0.070171	-0.052442	-0.479	0.30365	-0.0059338	-0.13989	-0.16481	-0.02262	-0.12166	-0.17357	-0.056904	0.15077	-0.037307	-0.011959	-0.19266	0.18499	0.020082	-0.061125	0.0059569	0.09728	-0.15633	-0.17583	-0.081611	-0.067544	0.082652	-0.19151	0.23985	-0.004542	-0.1669	-0.024819	0.19872	0.046982	0.080359	0.21129	-0.024962	0.13865
11.425	-5.135	0.7155	2.4791	-2.3927	2.0235	-1.3805	1.8481	-0.39675	-0.33198	-0.20967	-0.19594	0.35028	0.78249	1.2164	-2.0496	-0.15904	-0.41525	-1.5506	-1.8165	1.2393	0.69729	-0.041331	0.66069	2.4509	0.012126	-1.4307	-2.4991	0.74199	0.47673	0.18173	-0.34992	1.1072	0.34381	0.70306	-0.25524	0.13285	0.33829	0.29397	-2.0549	-0.45166	-0.73151	-0.57562	1.644	-0.013196	1.6107	0.76796	0.75512	0.43484	0.8966
12.531	-0.99124	1.8117	3.2972	-4.6694	2.2658	-2.991	2.6543	-4.0808	-4.4006	2.2351	0.90988	1.6177	-1.7989	-2.1104	2.042	-1.8433	0.77459	-2.1263	0.32779	-0.1267	2.0797	-0.59161	1.6831	0.10171	0.67398	0.99276	-2.7518	1.0049	-1.96	-0.37484	-2.1635	-0.84927	0.37448	-1.4006	0.30099	0.70789	-0.46446	-0.32925	-0.0083433	0.77125	-1.187	0.2529	1.0524	1.8362	-0.46502	-1.8194	0.068914	0.97449	1.2864
4.0244	-3.8152	3.4396	-0.2553	-1.9607	-0.37889	-2.287	1.369	-2.6844	-2.9208	2.1944	-0.41886	1.2474	-2.9434	-2.6733	0.67313	0.14314	1.8188	-0.51092	0.76058	-1.3835	0.72171	0.51919	1.3783	-0.9363	0.26515	0.34036	-1.0626	0.39083	-0.051498	-0.043377	1.2379	-0.90515	0.53938	-0.7263	-0.3371	1.8703	-0.47625	0.33997	0.2495	-0.42669	0.59164	0.3204	0.31024	0.94637	-0.29912	-0.13638	0.89141	0.62871	-0.3156
-3.9102	1.752	0.38306	1.7543	1.5529	-2.2362	1.635	1.0344	-1.8407	0.37783	-0.41139	-0.33794	0.97937	-0.6358	-0.21805	-0.52815	0.36778	-0.69221	-0.15093	-0.49525	-0.51426	-0.9934	0.67319	0.31869	-0.30465	-0.12852	0.13682	-0.53949	0.15043	-0.11546	-0.13067	0.21751	0.001051	0.072953	0.62911	0.098187	0.086545	-0.26611	0.3663	-0.35245	0.41223	-0.23302	0.19733	-0.038898	-0.14174	-0.20038	-0.3096	-0.12495	0.14305	0.31379
5.5164	-4.4751	1.6956	-0.64594	-1.7716	-0.12267	-3.612	-0.2528	-1.6061	-1.3485	-0.25413	0.70756	2.2017	1.9816	1.5462	-1.4195	-0.094509	-2.4356	-1.3512	1.6868	-0.45419	-0.27258	-0.38551	-1.4083	-1.3053	-0.37777	0.4225	-1.3424	1.0079	-1.2575	0.10046	-1.0691	0.14959	0.39036	-0.6795	-0.22122	-0.30597	0.023923	0.19581	-0.38437	-0.19781	0.47778	0.18868	-0.044481	-0.22379	1.7524	-0.48083	-0.15184	-1.3519	-0.58325
7.8905	0.11874	1.0139	3.3958	-4.7205	0.11123	-1.187	0.49206	-0.72864	-3.5691	2.6449	1.2653	1.7619	0.77618	-1.6346	1.684	-2.564	-0.40054	1.1047	0.83565	1.3029	-1.0657	2.0158	-0.86563	-1.7091	-1.3848	0.44698	-0.53946	-0.49134	-1.1233	-0.20448	0.22296	-0.9668	-0.66508	-2.0809	1.4624	-0.23398	-0.601	0.54346	1.1788	-0.79568	0.23791	0.84468	0.10676	-0.83118	-0.82959	1.1654	-0.7696	-0.41955	0.29756
0.94488	-3.1763	-0.50346	-0.76503	-1.4263	-0.82764	-0.68493	-0.99012	-0.90824	-1.8063	2.3857	1.381	0.30688	1.9322	-1.1863	1.371	-1.9616	0.51843	-1.0084	-1.0167	0.77904	-0.94788	1.0263	-1.6149	-1.5225	-0.94274	-1.1192	-0.21241	-0.79774	-0.070588	-0.38565	0.81734	-0.07682	-0.19396	0.82121	1.2163	-0.071942	-1.2872	-0.58156	-0.089554	-0.48513	-0.44999	0.79004	0.47812	0.26517	0.95785	-0.60672	0.079439	-0.23187	0.4516
-6.0362	0.9404	1.1562	-0.095272	1.8581	-1.2267	-0.30958	0.1572	0.312	-0.31175	-0.48075	0.36724	0.56749	-0.43539	0.47346	-0.48282	-0.69816	0.092224	-0.30334	-0.53268	-0.32986	-0.114	-0.14572	0.19054	-0.11848	-0.72169	-0.61555	0.20973	-0.23125	0.20639	0.097735	-0.017456	-0.30868	-0.11582	-0.23955	-0.33181	0.34642	-0.17044	-0.09035	0.24209	0.072494	-0.22884	-0.10682	-0.17886	0.2	0.37837	0.21789	-0.194	-0.41769	0.25438
3.3925	0.033751	-3.7133	0.3619	2.4674	0.038921	5.1027	-0.15412	-2.202	-0.31011	0.24229	0.71275	-1.4638	-2.4749	-0.92388	1.699	0.055635	0.16205	-0.68677	1.7156	0.25325	0.094498	0.35125	-2.2542	1.2156	0.62151	-0.7454	-0.89233	0.27441	1.4289	-1.1551	-0.27183	-0.33855	0.65439	-0.9145	0.17158	1.5983	0.12585	0.72114	-1.0396	0.77255	-1.0073	-0.99501	0.68356	0.1428	0.38923	-0.12607	0.65499	0.20031	-1.0539
7.3682	4.0765	-2.1436	13.537	-3.0863	0.27928	2.568	0.51824	-1.8861	0.090599	-1.0368	-0.22063	-1.0806	-1.5409	0.080529	0.96689	-0.61208	-0.51895	0.078137	-0.28846	0.35177	0.010415	0.58881	0.96864	0.40942	0.69293	-0.97671	-0.37405	-0.81059	0.92069	-0.88017	-0.75119	-0.87531	0.44339	-0.25038	0.81097	-1.0226	0.27953	0.73872	-0.75067	-0.87543	1.0436	-0.024989	-0.43036	0.27326	0.2036	0.17368	-0.41827	-0.18839	0.0024878
0.13606	1.5744	-2.1548	1.4981	1.1032	-1.411	0.53874	0.31024	0.16394	0.71209	-0.57326	0.91156	0.90041	-0.51417	-1.3412	1.4733	-0.39055	0.29631	-0.16793	-0.72605	-0.29485	-0.44072	0.22536	-0.42802	0.34479	0.63682	-0.26778	-0.53511	0.19758	-0.2749	-0.10746	0.72351	0.1634	-0.46232	-0.74768	0.12509	-0.12913	0.39107	-0.26701	-0.1174	-0.1325	0.17599	-0.7475	-0.84762	0.69191	0.33591	-0.38602	-0.10742	-0.28094	-0.41442
12.807	4.8572	4.2397	-4.8316	0.55966	0.78051	0.57513	1.1268	1.4351	2.6013	2.168	0.056207	-0.90243	-0.57408	0.56116	-0.36547	1.0544	-0.29579	-0.89954	1.5395	-2.585	-0.69182	0.49543	-1.8944	-0.9734	0.67294	-0.011392	0.92355	-2.401	0.1964	1.544	1.037	-0.69743	-1.6066	0.61122	0.018268	0.43417	1.8128	0.28078	-1.0554	-1.3309	-0.17989	0.35704	0.78157	0.76666	-0.34531	-0.62037	-0.38248	1.3724	-1.4354
15.186	2.8691	5.0778	6.4791	0.50459	4.0671	0.561	3.3339	0.87766	0.71127	1.7328	0.22441	-0.65293	1.2995	-0.67058	-1.5608	1.8653	1.0483	-2.4107	-0.74745	-0.14503	0.16283	1.8444	-0.44578	-0.74113	-1.4466	1.7642	-2.2796	0.14023	-0.25545	1.3273	-0.33079	-0.93256	0.30515	-2.9945	-0.29208	-1.4468	0.84502	1.2303	0.019991	-0.59735	-0.24577	-0.23131	0.041241	-0.79596	-0.837	0.13607	0.60972	0.12925	-0.10013
9.0299	5.3946	6.475	-5.3914	1.5645	0.14893	0.0065718	1.3266	2.2279	2.9829	3.1805	0.65124	-2.7499	1.3794	-0.42276	0.1328	-0.98935	1.6518	-0.84345	-0.22057	-1.8325	0.85612	0.076311	-1.2268	-0.28121	0.94684	0.93541	0.1841	-0.59977	-1.638	1.7055	-0.39942	1.2721	0.35342	-0.36294	1.1849	-0.31095	-1.3901	0.012553	-0.095325	0.090446	1.6817	-0.7798	-0.097907	-1.1062	-1.1511	0.8525	0.21955	-0.74831	-0.037355
-2.5897	3.2267	0.39245	3.2617	-0.83465	-2.1931	0.75807	1.8163	1.1168	0.84844	0.3913	0.9499	0.89116	0.65494	-0.061648	0.75721	1.3194	-0.27927	-0.20574	0.73978	1.7516	0.56958	-0.8917	0.21617	-0.079338	-0.66087	-0.55938	0.68369	0.24295	0.12642	0.11993	0.88687	1.2719	-0.115	-0.33318	0.87739	0.3247	0.58002	0.44357	0.032241	0.033911	0.36782	0.24014	-0.51079	0.81748	0.17364	-0.80986	-0.25883	0.26372	0.52243
7.7708	0.19614	-3.7028	2.2743	1.4902	0.74448	0.45847	-0.95338	1.516	0.54193	0.31661	-1.8106	0.77204	-0.13704	0.27799	0.88903	0.28965	0.67013	0.91828	0.16327	-1.4157	-0.80862	-1.3845	0.4419	0.9385	-0.54623	-0.17618	-0.27635	0.3479	1.5992	0.11994	-0.52473	1.3891	-2.5548	0.050184	-0.062144	0.45613	1.0451	-0.38576	-1.4885	-0.12549	-0.014089	0.9039	1.0961	-0.92971	0.57531	-1.1441	-0.32986	1.1804	1.1409
13.455	0.10281	-3.2363	3.734	1.1732	2.9382	-1.6992	-0.87084	-0.1426	2.1058	-0.61016	-2.2966	0.83113	0.18071	-1.628	-1.4397	-0.84515	0.47035	0.99728	-0.22791	1.025	0.26624	-0.6457	3.6468	0.58915	-0.66358	-0.068085	0.71038	-1.5662	-1.2279	-3.1876	-0.31118	0.88817	-0.51881	-1.5099	-0.20618	0.95281	1.6535	-0.41585	-0.72425	1.5428	0.16383	-0.82352	0.89089	-0.96365	0.24406	0.7717	-0.11234	-1.4923	-0.20911
10.977	1.5762	-1.682	5.7385	1.1192	3.0786	-2.2929	1.6233	0.8709	3.3999	-0.37439	-1.4985	1.726	1.3576	0.26522	-0.82733	-1.8739	-0.16855	1.0649	-3.5076	-1.3343	0.71782	-0.69912	1.7852	-0.42545	-1.6448	-0.13081	-0.98602	-2.6432	-1.9949	0.0064937	-0.1074	1.4638	-1.9913	0.3184	0.071922	-0.65102	0.97836	-0.095202	-0.19826	0.3312	1.3852	1.9443	0.16484	-1.1934	0.77359	-0.21167	0.63253	-0.78295	-1.4865
5.4102	2.0539	3.889	2.1493	0.6322	0.97721	-1.4443	0.16673	-1.1362	-0.068805	-1.438	-1.5724	-0.96464	-0.21023	-1.0971	0.99154	-0.56079	0.97641	0.52398	-0.47624	1.2226	0.52809	-0.50215	1.0162	0.99461	0.66254	-0.13788	0.27079	-0.33937	-0.60826	-0.20601	0.61441	0.45788	0.24968	-0.42057	0.32317	0.75829	-0.33008	-0.46666	0.28633	-0.60871	-0.61031	-0.37616	0.11031	-0.43529	-0.48518	-0.96615	-0.78932	-0.5521	0.55238
4.8311	1.4643	6.7922	-0.88034	-1.128	-0.9336	-0.36848	-2.0227	0.91439	0.71592	0.33959	-0.1733	-1.0204	-1.5279	1.3974	0.31088	0.12506	-0.75888	-0.19971	0.37934	0.012043	0.44688	0.59263	0.56641	-0.033509	-1.6684	-0.32267	0.73815	-1.152	-0.43604	0.35287	-0.2925	-0.20854	1.1993	0.25077	0.60195	-0.95885	0.090209	-0.73568	0.63624	-0.46199	-0.70552	-0.40562	-0.17132	0.45394	0.57336	0.14851	0.98588	0.063423	0.66552
6.5522	0.15721	5.7131	1.6389	-0.60592	0.15973	-1.705	-1.7828	1.1909	-1.0787	0.027743	0.98829	-1.5756	-0.87974	1.7838	0.2699	-0.17635	-2.078	-0.52318	2.4044	-0.91284	-0.65981	1.2475	0.40505	0.62549	-0.76955	0.52884	0.23894	-0.1646	0.56224	0.516	-0.30031	0.58411	0.31083	1.3784	0.2384	-0.023978	-1.8017	0.17133	-0.2064	0.65609	0.60159	0.0065543	-0.37942	-1.0551	1.1781	-0.4049	0.27595	0.88299	-0.58158
7.9691	-2.0956	-3.2166	2.2061	-2.5751	1.0342	2.7865	3.4189	-0.9571	2.7164	1.0947	0.86356	0.18306	-1.7432	0.18271	0.54506	0.37044	1.4874	-1.1216	-1.3772	-0.50452	0.77002	1.2475	-1.0093	0.56191	-0.83	-0.36744	0.41529	-0.18869	-0.10851	0.16191	-0.99768	-0.58332	0.96531	0.80565	-1.0952	0.99964	-0.14657	0.74485	0.82577	0.6552	-0.14075	0.13758	-0.023735	-0.30923	0.070059	0.58923	0.036221	-0.19709	-0.18433
-0.48129	-3.4118	-2.1817	-0.28008	0.61004	-1.1751	2.9683	-2.5583	0.50995	0.85762	-0.1819	-0.45454	-1.1179	-2.4834	-0.10663	0.31722	-0.34678	0.74585	-1.8301	-1.0871	1.0643	0.79289	-1.0178	1.1601	-1.3085	0.75181	-0.21612	0.8615	-0.29541	-0.42169	-0.37345	-0.23503	0.49413	1.3151	-0.73054	-0.94691	0.58199	0.75767	0.028059	-0.55871	-1.0578	-0.087698	0.21585	-0.35931	-1.2093	0.19461	-0.31708	0.30132	0.13156	-0.4487
4.8935	-3.8198	-1.8991	-0.97097	1.4823	0.87209	2.7759	-1.767	-1.8507	0.2862	0.13479	-0.64113	0.31232	-0.29833	-0.70355	1.2478	-0.53205	0.44397	0.9983	-1.2738	0.35087	-0.1542	1.1468	0.6884	-0.65347	-0.88405	-2.1968	-0.12861	-0.49337	-2.3601	-0.77656	0.26292	-0.94417	1.4642	0.35469	-0.74032	-0.98575	1.3626	-1.559	-0.39939	0.030619	0.048307	-0.74666	-0.75974	-0.83891	0.14554	1.262	0.26759	1.0721	-0.78938
-2.9105	0.33606	-0.55699	-0.66667	4.7585	-0.45914	0.66921	0.34564	-1.8729	-0.36823	-0.72973	0.036013	0.55049	-0.32935	-0.79065	-0.5985	0.27765	-1.0674	-0.2082	-0.58705	-1.0632	-0.49001	0.94276	0.16313	0.023848	0.062164	-0.20116	-0.43281	0.18097	-0.13939	0.49475	-0.2645	-0.57522	0.25989	0.11806	0.038162	0.03089	-0.30755	0.037857	0.55073	0.59227	-0.19361	-0.13419	0.37451	0.15973	0.61764	0.74134	0.25076	-0.12297	0.33583
5.9045	3.6772	0.39594	2.3804	2.0431	1.5671	0.99579	-2.2904	-1.5139	-0.34299	-0.017473	0.6369	1.4486	0.70803	-0.0077739	-0.10861	-0.62331	0.49742	-1.0147	0.97916	0.99733	-0.22505	-0.92687	-0.41727	0.98274	-0.4019	1.2169	0.72972	-0.89142	-1.0294	0.58868	-0.1558	0.90537	-0.052887	0.49158	0.87904	-0.56731	0.4522	-0.33992	-0.60089	-1.6051	-0.43287	0.86838	-0.3808	-1.036	-1.2837	1.0555	0.97685	0.47774	0.51682
8.0626	7.2094	1.0207	0.95165	-3.4528	-0.68361	2.1362	-1.0714	-0.18943	0.47622	-0.32322	0.65943	0.22004	-0.73153	0.17474	1.0607	1.1535	0.8725	-1.3947	-0.072602	0.66157	-0.046264	-0.17503	-0.62506	0.075764	-0.42395	-0.69736	0.95299	-0.36516	0.23005	-0.1532	1.0973	0.88473	1.1534	-0.71904	-0.43799	-1.7363	0.28429	0.22404	0.063155	-1.0659	-0.73054	-0.40772	-0.46648	0.056736	0.7769	0.48498	-0.17654	-0.67515	-0.20846
0.50235	-0.25671	-1.4264	0.65538	1.7511	-0.17783	0.55594	0.0518	1.2221	0.49638	0.91883	1.5995	0.9087	-0.46718	-0.731	-0.33687	-0.36815	-0.16284	-0.54755	0.21585	-0.16287	-0.97243	1.1471	0.09119	-1.1866	0.32009	1.225	0.2677	0.0638	-1.1294	-1.6473	1.3944	0.65083	-0.14567	-0.17054	0.10848	-1.22	0.3166	-0.22822	0.054816	0.22296	0.053918	-0.65022	-0.4075	0.26718	0.33351	-0.83288	-0.24816	0.355	0.77071
-1.6211	1.9847	1.5824	2.0305	3.1616	0.45531	-0.09434	-0.18441	0.55086	-0.10833	-0.11601	0.7307	0.31655	-0.076322	-0.42107	-0.058064	-0.66967	0.069663	-0.23498	-0.47287	0.033731	-0.71775	-0.066746	-0.17771	0.4085	0.7975	0.56558	0.19856	-0.3495	-1.162	0.36749	0.14391	0.69619	-1.1028	-1.0263	0.18056	-0.17347	0.45614	0.48205	0.3175	-0.34918	-0.10845	0.51214	0.79998	-0.18097	-0.56934	0.26961	0.10416	-0.22762	0.60687
9.3189	-5.1195	-2.0616	-1.8136	-1.4326	1.3774	2.514	2.4334	0.87669	-0.18503	-1.6589	2.2902	-1.7092	1.622	-0.22713	0.57811	-1.5088	1.4128	2.1054	0.66739	0.6729	0.48514	2.4314	0.2379	-1.0428	2.0687	0.73064	-0.27287	-1.3428	0.90488	0.8565	-0.35433	0.17003	0.61467	0.30773	1.711	0.00057544	-0.77669	0.96486	0.20344	-0.72431	-1.3201	1.3872	0.42075	-0.74936	-1.8598	-0.83513	0.56127	-1.6639	0.091818
9.9248	-5.6876	-2.9903	1.5515	-3.1561	1.6899	3.7343	2.6408	2.567	1.0117	-2.913	0.79288	0.15211	0.95395	0.12424	0.1189	-1.626	1.2614	1.13	-0.17823	0.35947	1.7015	2.7311	0.16204	-3.1731	0.41511	-0.071783	1.7343	0.077429	0.79673	0.058406	1.0879	-0.09111	-0.49931	1.2665	-0.2751	0.5235	-0.019296	-2.8833	0.027543	2.1495	1.2084	0.23594	-0.62977	0.1852	-0.54052	0.32868	-0.14781	0.99855	-0.13707
4.9255	-1.7336	-3.2239	0.35213	-2.064	-1.4557	0.61697	-1.287	-0.3942	-1.4084	-1.0592	0.26907	0.22529	1.3603	-0.60282	0.29879	-0.001574	0.4037	0.042068	-1.4692	-0.13506	-0.82907	0.74273	0.062167	0.55464	0.19025	-1.3868	-0.34744	0.93672	0.77205	-0.53253	0.98951	1.4891	1.1718	-0.094217	-0.25982	-0.31848	0.2464	-2.0109	-0.61231	-0.32893	-0.33606	0.16366	-0.17682	-0.17209	-0.24088	0.26874	-1.1898	-0.36933	0.94058
-4.2428	1.3054	-0.8596	0.96629	1.5491	-1.8374	0.47676	0.54232	1.4542	-1.0297	0.13351	-0.22164	0.40589	-0.43657	0.028354	-0.7152	-0.23388	0.12299	-0.41884	1.0013	0.070459	0.33277	0.20552	0.63745	-0.31504	0.58382	0.18455	0.013568	-0.44563	0.68834	-0.73879	-0.73585	0.17337	-0.074776	0.6201	-0.060071	0.15482	-0.11529	-0.0095834	-0.70329	0.66704	-0.48883	0.30205	-0.15082	-0.52142	-0.086094	0.13061	0.25248	0.57463	0.37351
7.1931	-5.1465	0.70205	-2.9508	4.0325	2.661	-0.43985	0.60084	-0.58457	-2.6546	-1.9038	1.669	-3.2524	-1.1682	-0.9223	-1.6525	2.7882	1.6222	1.6561	-2.1379	-0.35313	-2.946	-3.3197	-0.026165	0.088172	-0.016838	1.2778	-0.90894	-0.094556	-0.59168	-2.4166	-1.6115	1.4387	1.2195	-0.47279	2.268	1.648	0.54021	-1.3732	0.32711	-0.63593	0.38563	0.87617	0.14715	-0.51084	-1.351	-0.33982	-1.3023	0.67981	-0.42482
11.218	4.1222	6.7026	-0.98396	0.68236	1.9784	3.7301	-1.4693	-0.92019	-0.90315	-1.8938	0.75937	-0.74243	0.25724	-0.13179	-1.6419	2.0133	-0.41054	0.54118	-0.32499	-0.97882	-0.80457	-2.7589	-0.59374	-0.28322	-0.6008	-0.41909	-0.84424	-0.29209	2.0324	-0.86738	0.85488	-0.18788	-0.6751	0.59524	-1.2638	-0.15906	0.085203	0.37929	0.47295	-1.6752	0.087523	0.61891	1.4976	0.45628	-0.31539	-0.29931	0.091215	0.0024498	0.17941
1.0206	-3.0448	-0.63345	-0.18991	0.84704	-1.6287	0.026705	-1.3417	1.3794	0.098839	1.3485	-0.21481	-0.091657	-2.9788	0.16936	0.77569	0.5786	-0.92847	1.1259	0.31642	1.2397	-0.69224	0.69122	-0.21315	-0.29417	-0.4371	-0.10812	0.9247	-0.10086	-0.46165	-0.3634	0.34789	-1.2431	-0.33287	-1.1497	-0.3859	-1.2952	-0.95137	0.62302	0.59368	2.0735	0.026916	-0.62415	1.2951	-0.40636	-1.1353	-0.95212	-1.052	0.62351	-0.69112
-3.9579	1.0331	-0.19051	1.2044	3.0165	-1.315	0.88838	0.033683	0.92747	0.58177	1.1022	0.88105	0.11663	-0.63056	-0.86529	-0.4261	-0.31039	-0.30166	-0.60854	-0.25774	-0.28355	0.18711	-0.056616	-0.32869	-0.5176	0.74902	0.12467	-0.48634	-0.28984	-0.37523	-0.25987	-0.52551	0.12765	0.47658	-0.10916	0.36875	0.30532	0.38882	-0.27684	-0.39521	0.102	0.3517	0.54053	0.09693	-0.054291	-0.4266	0.21118	-0.69168	-0.159	0.20386
1.0992	-4.5168	-0.69172	-0.42223	-1.7136	-2.2198	-0.61526	-1.6207	1.342	-1.8732	2.006	-1.733	-0.13529	-0.18605	0.32442	0.8378	-1.3508	-1.7623	-1.5811	-0.22907	-0.59642	0.40666	0.32938	0.1699	0.84777	-0.55744	-0.098486	-0.17209	-0.77228	0.79715	-0.42479	0.88689	1.3562	-0.40981	0.62202	0.4	0.024104	1.3507	-0.0097963	-0.28246	0.48702	0.65655	0.17066	0.10136	-1.0149	0.43536	0.1749	-0.67666	0.20863	0.11316
6.8348	3.7957	-6.9514	-2.33	-1.9319	-2.4778	-3.2906	-0.87596	0.9977	-2.0361	0.37709	-2.1735	-1.4545	0.48238	-1.2717	0.13869	0.29805	-0.97502	-0.55882	1.4425	-0.11136	-0.54882	0.78508	-0.66085	0.70585	0.42773	-0.25258	-0.10301	-1.5054	1.7446	-0.032014	0.33401	0.70067	-0.78834	1.0121	-0.28927	-0.77152	0.51576	-0.46029	-1.088	1.4799	1.6362	0.49165	0.19643	-0.067652	-0.19152	0.31357	-0.85819	0.36153	-0.94575
-1.1042	-3.1166	-1.9475	-2.0657	-0.52073	-2.4902	1.6238	0.8362	0.54095	-0.60438	0.41538	-2.5474	-0.76029	0.92797	0.89417	-0.87391	-1.1986	-0.32128	0.33522	0.018878	0.015026	-0.032652	-1.2277	-0.033775	0.44213	-0.076306	1.1312	0.24963	-0.024256	-0.32692	-0.79343	-1.3987	-0.48753	-0.032383	0.39885	0.8221	-0.19353	0.39686	0.42335	0.56084	0.73376	-0.42461	-1.2687	-0.33752	0.88533	-0.10971	0.040262	1.3959	0.29592	-0.32941
4.8643	-1.2531	0.83923	4.1694	-1.8302	-0.14784	-0.92773	1.5313	1.4196	-1.4484	-0.01579	-3.591	-0.15294	-1.2302	-1.2687	0.086175	0.54709	-1.2898	0.45465	0.23338	-0.23398	-1.096	0.67759	-0.32351	-0.3701	0.47171	-0.84205	-0.64276	0.73117	1.5515	0.98666	-0.99212	0.73653	1.0072	-1.3024	0.4857	0.45474	-1.1382	-1.1317	-1.258	-1.0214	0.91066	1.3058	-0.48705	1.6983	-0.16899	0.62726	-0.063227	-0.45495	-1.5899
3.9756	-4.7763	1.6187	-0.72244	-1.575	-1.0948	-2.8777	1.402	1.2546	-1.7447	-0.87855	-2.8945	0.39044	-0.25981	-1.2448	-0.71104	1.2357	-0.74572	0.50574	-0.37204	-0.69123	0.57198	-1.0147	-2.5717	0.45426	-1.6418	0.73777	1.3691	-0.22821	-0.45872	1.3081	-1.1231	-0.11564	0.53299	-0.12889	-0.84777	1.131	0.32694	-1.0583	-0.12896	0.84657	-0.41172	0.66296	-0.39424	0.32982	-0.036705	-1.496	0.5952	-1.2729	-0.71775
8.9875	0.5048	-5.0567	-5.6913	-0.76711	-0.52887	-1.6635	1.1698	-0.44435	-0.18554	-2.8235	-0.70898	0.46875	-0.25519	0.91676	0.64634	1.5565	-0.86149	-0.54313	-0.40923	-1.5017	-0.23155	-0.48575	-1.7305	-0.10436	-1.1195	-1.0286	-1.6481	-0.90977	0.068338	-1.1209	-0.71868	1.3114	0.16153	0.11643	0.41635	1.1261	0.40396	1.5805	0.38417	0.31625	-1.2213	0.53371	0.069429	0.42311	0.47936	0.059548	-0.9004	-0.72143	-0.036532
0.61165	2.9888	-1.0638	-2.009	2.2161	-1.1013	1.0358	0.85119	-0.88421	0.169	-1.6465	0.68063	2.5731	-0.39155	-0.44157	0.077286	0.50967	-0.91476	0.71068	-0.16727	-1.0022	-1.3981	-0.20332	-0.12583	0.67108	0.095548	0.48806	-0.33886	-0.80718	-1.1981	1.5225	-0.11032	0.29146	-0.098775	1.3287	0.38097	1.1494	-0.56722	-0.14575	0.46997	-0.41368	-0.98518	1.4213	0.20092	0.32407	-0.56126	0.69699	0.4189	0.30496	-0.60538
16.477	14.347	2.1472	-6.5157	-4.7983	-0.82855	0.92296	2.1882	1.092	-0.74719	-0.18763	0.15754	-0.44018	0.39634	1.1321	0.16343	0.7929	0.29366	1.7904	-0.63264	0.75937	1.6139	1.0386	0.1006	1.1091	1.1567	-0.50847	-1.907	0.64371	1.7526	-1.3759	-1.9886	0.10216	-1.4611	0.55078	1.7005	-1.5468	-0.79368	1.1127	-1.2807	-0.63647	-0.10284	0.53543	1.005	1.2951	1.116	1.8566	-0.2126	-0.17196	-0.66498
5.678	3.0841	7.9473	-3.3232	-2.2058	-1.6146	1.0046	-1.448	0.37258	2.1527	0.92698	1.1081	1.0272	-0.72857	-0.69298	-0.32872	0.025146	0.76867	0.28204	-1.3577	-1.3287	-0.10105	0.040123	0.18549	0.54239	-1.1294	0.41171	3.498	-0.55083	-0.12265	-0.0038628	0.63132	-1.9489	-0.28694	0.10297	0.041575	0.20994	1.3307	-0.32478	0.16885	1.1114	-0.41238	-0.38165	-0.62664	-0.34152	-0.087761	0.34201	0.71694	-0.21784	0.28677
2.9912	-0.46981	4.7777	-1.2433	-1.4237	-1.7635	0.63856	-1.8719	0.12989	2.676	0.25143	0.94546	0.85309	-0.89238	-0.0063909	-0.020865	0.55019	1.4224	-1.2038	-1.1934	-0.13243	-0.48671	-0.5272	-0.16534	0.86299	1.5275	-0.50878	1.0076	-0.032053	0.1813	-0.098638	-0.28775	-0.70954	0.020881	0.38854	1.4685	-1.3265	-0.40504	-0.46052	0.042288	0.54395	0.16094	-0.24543	0.2843	-0.45422	0.5298	-0.098761	-0.3469	-0.019132	0.66147
-3.5453	2.4717	-0.1124	2.8143	1.4731	-1.3328	0.16834	-0.11732	1.1886	0.36443	-0.32982	1.0809	0.40559	-0.15272	-0.25597	0.2346	-0.84416	0.24695	0.022715	-0.12035	-0.51227	-0.56395	0.4222	-0.64152	-0.33207	0.54875	-0.57605	-0.22398	-0.35893	-0.56597	0.3743	-0.23579	-0.19199	-0.018322	-0.017763	0.72048	-0.11403	-0.23403	0.33665	-0.094945	0.12214	0.07901	0.23947	-0.70406	0.41643	-0.22293	-0.27578	-0.078945	0.34542	-0.29427
2.1752	-0.66358	-0.42342	1.6181	2.0567	-0.13983	0.13113	-2.8722	-0.58241	0.90493	-0.027646	-0.12582	0.16195	0.38246	-1.1684	-0.080147	1.2117	0.80838	1.3722	-0.94288	0.57423	0.80801	0.79495	0.10521	-0.304	-0.11435	-0.86707	0.74386	-1.2205	0.37149	-0.72511	0.1792	-0.9888	-0.45937	-2.0983	0.70285	0.3203	-0.48748	0.068063	0.34158	-1.2291	-1.0623	-0.30703	-0.53474	-0.83211	0.40904	0.073579	1.0036	0.68142	-0.38151
5.1347	2.4649	-1.7791	4.9405	1.731	1.0864	-0.40166	-2.2362	-0.52561	0.64186	0.068654	-0.2971	0.3727	-1.0388	0.022954	0.98947	-0.16807	0.41055	0.85324	1.5545	1.0009	0.53675	1.2239	-0.51621	0.28369	-1.2133	-0.6385	0.95471	0.97059	-0.50354	-0.35321	-1.1442	0.53449	-0.20454	0.21339	0.17438	-0.31139	-0.023342	0.22281	0.57432	0.79513	-0.58638	-0.42617	-0.64484	0.33407	-0.91945	-0.43685	0.33946	-0.6862	1.5496
3.8756	3.725	-4.7577	2.3139	-0.36386	-0.25378	-0.39739	-1.973	-0.19337	0.52842	0.025777	-0.34028	0.34787	-0.52291	0.61782	-0.00062857	0.18909	0.90263	0.29522	-0.27877	0.42626	0.081656	-0.54884	0.20232	-0.40894	-0.52898	-1.0182	-0.0038837	-1.0207	-0.73844	0.07119	-0.33046	0.61811	0.64681	0.60361	-0.088207	-0.31344	0.23029	0.019693	-0.70288	-0.86055	-0.059115	0.25239	-0.63884	-0.30698	-0.49248	-1.0509	1.2042	0.52568	-0.78494
-4.238	1.8012	-0.64631	2.3207	0.64673	-0.9039	0.38001	0.44344	0.57612	-0.65037	-0.23106	-0.28758	0.98746	0.23918	-0.12006	-0.3296	-0.52921	0.23077	0.028029	-0.2683	-0.3631	-0.39816	0.10337	-0.12708	-0.19785	0.57116	-0.51226	0.092295	-0.20659	0.47045	0.027071	0.22034	-0.073669	0.026413	-0.33528	-0.19012	-0.047513	0.13467	0.14323	0.20065	0.38798	-0.34575	-0.10887	-0.06172	0.55396	0.069629	0.17224	0.13028	0.17082	-0.0060663
5.0518	0.85282	-0.02617	-4.8102	-0.33202	-1.4254	-3.4593	-0.077072	-0.27391	-1.0335	0.74596	-1.7894	-1.0976	-0.33217	-1.1639	0.46977	-1.2741	2.1475	-0.54434	-1.6842	2.6816	-1.103	0.54159	0.86479	0.51901	0.67887	-0.43809	-0.36785	1.1834	0.47571	0.92519	0.1699	-0.99731	-0.23684	1.2972	0.52753	-0.4377	-1.5178	0.87943	0.079196	-0.81151	0.19749	-0.68416	0.28661	-0.95515	0.0043024	0.19051	-0.068535	0.084137	0.52691
7.5568	2.2339	4.0824	-4.1997	-1.8911	-1.0606	-1.7721	-0.40162	0.41151	-2.2238	1.6489	-0.90792	-1.6454	-0.77883	-3.227	0.44888	-0.15988	0.72128	0.059981	-0.54753	2.1344	-2.2409	0.8235	1.2457	1.2148	0.61371	-0.69804	0.54344	-1.1872	-0.23254	1.6829	0.22335	-1.6216	0.85643	0.45915	0.10194	1.1609	-0.45353	0.51918	0.067293	-0.6008	0.14582	-1.3889	-0.3286	1.2905	-0.72639	-0.080068	0.19026	-0.53405	1.1198
0.98042	-0.38037	-0.61445	-1.4257	-1.1544	-2.2136	0.1674	-1.1258	0.89664	-1.0711	0.94198	1.7201	0.22827	0.40085	-0.7882	-0.70876	-0.2114	-2.171	-1.0976	-0.8879	0.16631	-0.76227	0.015787	0.59053	0.27976	-0.14373	1.0899	-0.78168	0.18538	0.16437	-0.64283	0.2369	0.71665	0.35994	-0.24111	0.58563	-0.91939	-0.24891	0.20903	-0.3145	-0.42067	0.072918	0.40946	0.3929	-0.32128	-0.30185	0.24264	-0.21305	0.38692	-0.73646
-5.1753	1.4394	-1.3364	-0.37476	2.0998	-1.4166	-0.044421	0.22753	0.14159	-0.37086	-0.43401	0.82243	1.4735	-0.24368	-0.53951	0.023578	-0.073893	0.033475	-0.38686	0.21259	-0.52586	-0.68141	-0.1718	-0.29253	-0.019445	0.15969	-0.24228	-0.15227	0.26485	-0.27202	0.62312	0.072179	0.17751	0.10329	0.107	0.37441	-0.12262	0.43781	0.20241	0.3447	0.33321	-0.089046	-0.019964	0.14454	0.3291	-0.34324	0.31561	-0.14782	-0.25691	0.41737
4.122	-0.28839	-2.3874	6.1083	-3.747	-0.76598	-1.1611	0.76766	0.59669	-1.6202	0.17394	0.23854	-0.66602	-1.2908	0.15791	-0.42586	-0.48637	-0.86402	0.99057	0.45597	-0.79756	0.75651	-0.44012	-0.2512	0.13547	0.98489	-0.053685	1.5889	1.8205	0.69435	-1.0827	-0.12958	1.5543	0.80449	-0.88695	0.083842	0.31159	-0.45575	-1.6397	-0.31136	-0.83956	0.45225	1.089	0.052067	1.0079	0.37665	0.5203	-0.49399	-0.21969	0.57308
0.61855	-2.0751	1.8456	0.36771	-0.54098	-1.7458	0.65815	-0.18502	0.42292	0.25966	-1.8711	0.88585	-1.0566	0.58498	1.0674	0.23824	-0.27495	-0.16774	1.5302	-0.19267	-0.51645	0.55814	0.89884	-0.014312	0.90635	-0.30963	-0.29286	0.6356	1.095	-0.4875	0.24395	0.22829	-0.24762	-0.3595	0.18155	0.29491	-0.74951	-0.43465	-0.44048	-0.74533	-0.41036	-0.71028	-0.92804	0.4174	0.35483	-0.59454	-0.18835	-0.17266	0.28885	0.78177
0.065026	-2.2147	-0.12626	-0.4553	-0.099118	-1.5527	0.38803	1.1292	1.1158	0.00052391	-0.61465	-0.40266	0.63878	1.6607	1.2574	1.5658	0.39698	0.12132	1.6335	-1.2523	0.18984	-0.040843	0.6893	-0.49879	0.75507	-1.0752	0.40004	0.56036	-1.0559	0.51877	-0.22272	0.11348	0.084017	-1.4135	-0.2811	1.2974	0.083703	1.1263	0.54876	-1.5042	-0.48416	0.77489	-0.45835	0.50693	-0.52618	1.2184	0.49753	-0.1011	-0.15103	0.76791
-2.1265	2.8285	-1.8022	2.7998	1.4153	-1.1906	0.30029	1.1156	0.94018	-0.40979	0.21124	-0.24236	-0.14422	-0.13871	0.48329	-0.52684	-0.047646	0.21799	-0.43733	0.1104	0.0664	0.56775	0.32778	0.55706	-0.28909	0.29261	0.078367	-0.003126	0.36328	-0.15004	0.058227	-0.43595	-0.46997	-0.09495	0.8916	-0.20713	-0.15871	-0.58084	0.57941	-1.4354	0.16459	-0.67643	0.39386	0.07008	-0.62685	-0.90897	0.038529	0.61708	0.56155	0.51822
2.4546	-1.0756	1.9416	0.20819	-2.2314	-1.927	-2.3086	-0.69209	0.25206	-0.88556	0.37392	-0.44663	0.24685	-0.14345	0.2652	0.29496	-1.0781	-2.7298	-0.97366	-0.068387	0.17462	-1.2428	0.81717	-1.2303	0.82285	0.45372	0.75299	-0.012792	0.0066139	-0.15002	0.34476	-0.9292	0.66553	-0.36848	0.54115	1.1375	-0.18726	0.47609	0.90042	-0.44318	-0.41348	0.96876	-0.33211	-0.29812	-0.49913	-0.085988	0.95799	-0.25322	-0.6313	0.30994
-0.4147	-1.8246	0.44918	-0.22619	-2.2005	-2.5587	-0.88174	-1.0183	-0.28867	-1.975	0.28209	0.17658	0.49992	0.4565	-0.82419	-0.45221	-0.29615	-0.3159	-0.33301	0.52484	0.60143	-0.462	1.266	-0.84261	-0.10338	0.50864	0.25295	-0.23737	0.4194	-1.0145	-0.25763	1.3456	0.24843	-0.28272	-0.97795	0.028468	1.1655	0.042685	0.91138	-0.37651	-0.5182	0.98314	0.21457	0.666	0.059453	0.26825	0.41798	0.70655	0.44709	-0.51624
3.3252	-2.2109	0.14623	0.20312	-1.6605	-0.82547	1.7232	-0.53128	0.58624	-0.48718	-1.3896	0.55155	-0.80789	0.16054	0.48476	0.53717	0.31001	0.49789	1.0644	0.36676	0.35959	-0.077577	-0.53942	-1.6097	-1.3763	0.96423	-0.72203	-0.56126	-0.23499	0.126	-0.53271	0.99093	0.32938	-1.1378	-0.91441	-1.4582	1.8482	0.49233	0.8077	0.41178	-0.083693	-0.012696	-1.2807	-1.0566	0.15002	-0.24854	0.73012	0.20487	0.030011	0.42512
-1.8489	3.062	-0.78947	-0.28575	2.6402	-1.5159	-0.12803	0.63183	0.37097	-0.12012	-0.12351	0.69261	1.0109	0.41138	-0.052827	0.065014	-0.39576	-0.69277	-0.40438	-0.10623	0.011149	0.42724	-0.021339	0.13888	-0.22488	0.48083	-0.27298	-0.15357	-0.5026	0.58652	-0.067849	0.23837	-0.1959	0.1448	0.76315	-0.56391	0.17039	-0.13589	0.46547	-0.52	0.50514	-0.51758	0.76716	0.25934	-0.66985	-0.20177	-0.069945	-0.015532	0.21022	-0.1119
-0.10901	-3.1378	-1.9356	-0.66816	0.61387	-1.2765	1.9326	-1.6948	0.7994	-0.1439	-0.053189	1.2288	-0.16962	0.1631	-0.59879	-1.0108	0.93581	-0.9409	0.88217	0.3654	-1.2162	0.46911	0.62037	0.444	-1.5951	-0.47056	-0.88084	-0.14373	0.14608	1.2825	0.54203	0.16871	2.1907	0.17154	-1.6455	1.2376	0.37164	0.70376	-0.33461	-0.10244	0.94278	0.96483	-0.46033	0.11603	-0.6345	-0.17257	-0.61705	0.066643	0.11965	0.80418
3.1229	-0.82568	-3.8918	-1.7293	1.2673	-1.2363	0.70592	-2.7047	-0.13862	0.26953	0.18623	0.25937	0.45688	-0.35044	0.24449	1.479	-1.1354	0.17581	0.71937	0.09135	0.21844	-0.01238	-1.7196	-0.33817	0.55045	0.63456	0.42042	-0.55852	1.8754	0.51431	0.21764	0.60932	0.57158	-1.2322	-0.54399	-1.3339	-0.62217	0.56591	0.78111	-0.90981	-0.63012	0.14049	-0.2385	0.36767	-0.76136	-0.31622	-1.5932	-0.7125	-0.89274	-0.90341
5.2563	-5.739	-2.9786	-1.6335	2.0241	-0.50632	4.1472	-1.0867	2.05	-0.75832	0.44188	0.28733	-1.4018	-1.1245	-0.33456	0.60855	-0.22734	1.2569	2.7887	-1.9579	-0.3115	2.2125	-0.60193	0.40958	1.3241	-2.3657	2.9536	-0.18608	0.42843	1.4905	-0.81502	-1.0132	0.48172	0.68789	0.93727	0.29784	-2.5571	0.36707	1.7395	-0.56715	-0.5189	-1.2284	-0.2997	0.14622	-0.24797	-0.4155	0.32586	-1.1588	-0.52853	0.4613
-2.8838	0.23604	-2.4225	-1.1508	4.0675	-1.7924	1.5278	2.0048	1.7297	-0.63051	0.49617	-0.2124	0.03169	1.1404	-0.93624	0.041052	1.9245	-0.25001	-0.4713	1.365	0.73114	1.5831	0.506	0.11263	-0.85799	0.45618	-0.032456	0.65011	-0.47482	0.05458	-0.97983	-2.0563	-0.36908	0.051022	0.29325	0.32252	0.47186	-0.37153	-0.7742	-1.013	-0.071724	-0.24555	0.49056	0.61218	0.28701	0.31042	0.59401	0.64772	-0.24977	0.078356
2.9278	0.40873	0.76317	1.0695	-2.5232	-0.68912	-0.51232	-0.65445	-0.31317	-0.75625	-0.84829	0.76844	-0.33785	2.0944	0.73293	1.0749	-0.28503	1.7957	-0.79851	-0.02071	-0.49117	-1.3604	-1.1882	1.086	-0.021342	-0.90551	1.8728	1.32	1.31	0.7592	-0.50978	-0.21169	-0.26042	0.34788	-0.55659	-0.90884	-0.75173	-0.48527	-0.68725	0.24601	0.96576	0.3302	0.91004	-0.85987	-0.29966	-0.17084	0.18926	-0.2514	0.89049	0.48701
2.7717	1.7416	6.4999	-2.1204	-1.7808	-0.41097	0.62154	-0.1968	0.074986	-1.069	-0.64731	-0.032703	-0.65419	0.27952	0.38858	0.24067	0.11272	1.8591	-0.66566	1.7578	-0.010876	-1.5897	-0.68774	0.066188	0.98928	-0.81993	-0.41929	1.5937	0.1914	0.59047	-0.59301	-0.41029	0.71993	-0.88074	0.77072	-0.671	-0.3389	-1.2012	0.62654	0.11988	0.71645	0.24434	0.07191	0.14544	-0.0084748	0.1201	0.40238	-0.29878	-0.12083	-0.31463
3.4148	-1.3403	1.4392	2.5351	-1.1236	2.5455	-2.2377	4.835	-2.1011	-2.4307	0.58704	1.9716	0.2443	-1.4827	0.57294	1.6384	-0.07138	2.1358	0.47992	-0.6541	-2.0682	0.69979	-0.26489	1.0913	1.5637	-0.99842	-0.62299	1.0507	0.39239	-0.39083	0.55092	1.0968	-0.46428	-0.4355	-0.30221	-0.2378	0.04314	-0.50786	-0.035901	-0.90242	0.51158	0.016083	0.57446	-0.57515	0.35411	0.0027205	0.33664	-0.084599	-0.76554	-0.44992
-3.0451	1.479	0.64527	0.39558	3.3289	0.84439	-1.5501	1.4241	-0.99994	-0.94642	-2.1813	0.70951	-0.34799	-0.34334	0.77061	0.39382	-0.083892	-0.44644	-0.97914	-0.35128	-0.10583	-1.1127	-0.1353	0.86011	-0.74609	-1.3198	0.12795	0.51192	-0.19275	0.83718	-0.87911	-0.80995	-0.60847	0.57193	-0.72404	0.16387	0.26262	-0.66852	0.22587	-0.17704	-0.4858	-0.009834	0.21589	0.22921	-0.40592	0.15916	0.27474	-0.22852	-0.41391	0.52606
6.8893	-3.3164	-1.6571	-1.232	0.45437	2.2677	0.1389	-0.80438	0.29546	0.72043	1.3957	-0.45389	2.1577	-0.65636	2.9418	-1.1639	0.39327	-1.8744	0.70207	1.4904	-1.0243	0.37909	2.5829	-0.751	-1.3362	-3.1482	0.42826	0.27846	-1.2694	0.78299	1.9018	-1.5602	0.44341	-0.27916	0.34243	2.0751	0.07173	9.47E-05	-1.9883	1.194	0.92402	-1.6708	0.62374	-0.20826	1.8804	0.7218	0.67685	0.27841	-0.17828	-0.61662
7.4915	0.0012767	0.11136	1.5206	0.65993	1.8535	-0.34545	-0.67528	0.68261	0.70735	0.32849	-0.70866	0.98798	-0.27066	1.0055	-0.5673	1.5087	-0.52766	-0.22331	1.66	-0.81413	0.033006	1.3716	-1.5748	1.4028	-0.31649	-0.055933	-0.81546	-0.85036	0.15457	0.62967	0.7895	1.6307	-1.0382	-2.1558	0.10987	0.61206	-0.85849	-0.3187	-0.58446	0.49159	-1.5814	0.34809	-0.6033	-1.2789	-0.012042	0.5193	0.19559	0.79606	-0.80278
5.7961	-3.9684	2.6801	-0.77341	0.99676	1.0535	-3.2754	-0.3969	0.32815	1.6604	-0.53102	-0.14759	-0.48793	-1.6098	-0.50795	-1.0274	-0.48834	-0.50912	-0.2954	1.6026	1.2022	-2.6999	0.78717	0.15326	0.12285	0.34792	0.019096	-0.4778	1.2351	-1.4005	-2.7398	-0.22081	0.38429	-1.6446	0.92878	-1.2403	-1.9172	2.5714	-1.3896	0.44696	0.71809	0.56739	0.66823	-0.19321	0.80419	-1.3817	-0.24345	0.72678	-0.29338	0.56624
1.3537	-2.8569	1.1276	-0.98455	-0.94196	-0.43061	-1.2945	-1.0503	-1.8296	0.094642	-0.81377	0.97987	1.0761	1.2152	2.2095	-0.69319	-0.0853	1.6493	-1.0327	0.87937	-0.10683	1.2035	-1.3655	0.24766	-1.3176	-0.18592	1.1848	-0.84785	-0.47734	-0.35657	0.4662	-0.16247	-0.07577	-0.15548	-0.91259	1.3476	1.0632	0.55564	-0.12998	-1.1108	-0.08499	-0.39774	-0.089291	-0.0017654	0.55802	-0.18183	0.60312	-0.67082	0.46959	-0.83056
4.8846	5.0944	4.0124	-6.2113	-0.81801	0.56272	0.32018	0.59267	-0.45199	-1.4727	2.3589	1.2723	2.2556	-0.30569	0.97867	-0.46008	-0.8914	1.3284	1.5849	0.93838	-1.1215	2.0602	-1.2104	0.4014	0.98744	0.24267	-1.4741	-0.88058	0.28182	0.65753	0.04076	-0.030818	0.30997	0.47574	-0.14621	0.21251	-0.1064	-0.024991	-0.12593	0.9536	0.36057	-0.0088774	-0.10223	-0.40925	-0.26253	-0.72038	-0.8192	0.39395	0.10408	-1.542
-0.061266	-3.1811	-0.19438	-0.98335	0.59907	0.0077082	0.57985	3.7784	1.0507	-0.6087	1.7708	2.722	0.78967	-0.051659	1.3146	0.86709	-0.71405	0.60977	2.3043	0.64628	-1.2045	1.8336	-0.79276	0.90596	0.39413	-0.86088	1.2641	0.287	0.81407	0.36585	-0.6727	-0.1522	-0.041543	-0.34189	0.40604	-0.17763	0.3553	1.4711	0.44523	0.81365	-0.5228	-0.044318	0.69471	-0.1156	0.18706	0.069084	0.90763	0.10642	-0.19441	-0.64757
-4.2688	0.99531	-0.013897	0.04971	2.3812	-1.4405	0.13167	2.4357	0.88915	-0.55371	0.16376	0.33497	0.48437	0.68521	-0.35339	0.59597	1.4838	-0.10637	-0.039389	0.78411	1.6897	0.73458	-0.26148	0.38833	-0.34031	0.36322	-0.18973	0.39462	-0.047675	0.39549	-0.52095	-1.4832	-0.0073884	0.026563	-0.08516	-0.99624	-0.12573	0.45729	-0.19563	-0.26585	0.021692	-0.037552	0.30839	0.24366	-0.7247	0.038847	0.44721	0.060785	0.61399	0.16136
3.5526	-2.7883	0.077584	-0.013655	0.43152	0.028708	1.04	-0.3496	0.51927	0.38648	-2.1571	0.043092	0.041019	1.0053	1.0285	0.6423	0.41811	0.66179	1.0691	1.742	-0.21355	-0.021455	-0.49981	1.7913	0.075695	1.1212	2.2316	-0.95805	-0.50008	-0.94765	0.052325	-1.0849	-1.4947	-0.44757	-0.21439	0.10401	0.13901	-0.78735	0.64621	-0.30916	-0.40169	0.02382	-1.5669	-0.22299	-0.36173	0.10687	0.76864	0.32228	0.050418	-0.03653
3.9372	-4.1733	1.5087	-1.3831	1.4153	1.8054	-1.3876	0.83788	-0.0087434	0.47136	-3.1523	0.86774	-0.67702	-1.0524	0.71717	0.60276	0.15962	-0.87298	0.78366	2.0769	-0.15454	0.71833	-0.021805	0.847	0.4388	0.043972	2.8204	-0.020708	-0.13097	-0.055832	1.2192	0.31741	-0.36565	0.64197	-0.99343	1.1347	1.6886	-0.11424	-0.30314	-0.16758	-0.30043	-1.2135	-1.9589	-1.1854	0.038571	-0.3724	-0.25086	-0.31981	1.2907	0.21318
1.886	-2.5948	0.28774	-2.0762	1.6101	0.0079761	-0.10176	0.31124	-1.3437	0.80875	-1.5559	0.4465	-0.4422	-0.63748	0.061586	0.43386	0.95863	0.040304	0.43729	0.39667	-0.80485	1.3009	1.8745	0.99901	0.92968	-0.63148	0.0012989	0.69866	-1.0706	0.21299	1.997	1.0843	-0.27476	1.2821	-0.32855	0.71688	-0.8881	0.46649	0.37905	-1.5978	-0.36662	-0.5356	-0.86211	-0.41354	0.020112	0.61211	0.49395	-0.15784	-0.27886	-1.2668
-6.8751	0.7207	-0.15229	0.50034	1.7036	-1.7895	0.157	0.39645	-0.40611	-0.60718	0.19419	-0.44913	-1.2179	-0.30011	0.87248	-0.97736	-1.1715	0.54001	-0.47062	-0.13681	-0.80238	-0.41517	0.38853	0.13552	-0.10743	-0.10403	-0.052234	0.17216	0.036779	-0.080541	0.30028	-0.089033	-0.53181	-0.23432	-0.16273	-0.13489	0.13966	-0.037805	-0.2559	-0.25578	-0.12958	-0.35981	-0.20651	0.20213	0.2303	-0.081745	0.048335	0.010837	0.0011162	-0.10335
4.7891	-1.6333	-0.37101	-3.3472	-0.45608	-1.0407	-4.6499	0.62014	-0.59719	2.5074	0.63413	0.35383	0.0084692	0.21569	0.48344	-1.9067	-0.33278	-0.38552	1.5459	-0.51826	1.1001	-0.28487	-0.81719	-0.35743	-0.78368	0.89407	0.21252	2.729	-2.0787	-1.0475	0.35761	-1.0816	-1.544	-0.54232	-0.17822	-0.6126	0.67936	-0.36692	-0.74694	-1.2879	-0.36027	0.75603	-0.17611	0.47362	-0.23129	0.078666	-0.29537	0.72635	-0.36242	1.062
2.0733	-3.1817	1.6148	-1.5346	-0.20913	-1.0894	-2.6883	0.85773	-0.50094	1.2433	1.2618	-0.49531	-0.26021	0.33005	0.12036	-0.083633	-1.1243	0.060107	0.68772	-0.40624	2.1657	-0.46846	0.44688	-1.4595	-2.181	-0.056435	-0.94663	0.75063	-0.3862	-1.084	-1.2351	-1.0042	0.4901	0.29089	2.1219	-0.49225	0.42082	-1.3016	0.84671	0.37615	-0.36583	0.035886	-0.90317	1.5167	0.6714	0.19633	-1.2855	0.39864	0.44739	0.29113
-0.64669	-2.3016	2.4547	0.52581	-1.3292	-2.0142	-1.2526	0.41339	-0.35061	-0.216	-0.38292	-0.52665	0.066998	1.5255	-0.24811	1.3793	-0.032212	2.2195	-0.42629	-0.97919	-0.26813	-0.86367	1.1049	0.59156	-1.4017	-1.1227	0.58314	-0.45995	0.04305	-0.60607	-0.56785	0.72589	0.68511	0.35086	-0.17421	-0.39674	0.25342	0.25168	0.30751	0.14693	-0.006479	-0.13763	0.78332	1.2981	0.71375	-0.1901	0.096845	0.63424	1.0232	-0.29611
-5.2978	1.0516	1.3409	0.3184	1.5864	-2.5819	-0.48416	0.60285	-0.97396	0.32483	-0.71921	-1.1153	1.0708	0.49128	0.85318	-0.026115	0.095562	0.55797	1.0346	-0.72374	-0.16485	-0.5368	0.99804	0.77472	0.17999	-0.6673	-0.35406	-0.26697	0.40065	-0.17946	-0.39412	-0.21905	-0.10639	0.086734	0.071091	-0.31735	0.15482	-0.47152	-0.25753	-0.12145	-0.22477	-0.40655	-0.30493	-0.17501	-0.38191	-0.43832	-0.18489	-0.47627	-0.013311	0.5294
14.004	6.6809	-3.3929	1.5818	3.0415	3.2247	-0.096256	-2.4888	-1.5868	-1.4946	-1.0415	0.0749	-0.52525	2.4284	-0.54425	-1.3927	1.3542	-1.9095	1.9644	-0.41928	-0.35846	1.5653	0.91956	0.89202	-0.14003	1.4426	-0.23677	-0.11572	-0.16475	0.70345	-0.7163	2.4213	1.0602	0.8793	0.19211	-0.57123	0.55363	-0.44362	1.346	2.4991	1.0966	-0.44781	0.3985	1.2632	0.04384	1.3977	0.46311	1.5409	1.1527	0.93401
0.20789	-1.2303	-1.5077	2.5338	3.3248	0.58131	1.4726	-2.0722	-0.082525	-1.7911	1.3723	2.0183	-2.3935	0.96715	-0.047084	2.3866	-0.084133	0.63249	-0.42398	0.45451	-0.70748	-1.395	-0.56278	-0.18862	-0.8482	0.32174	-0.63198	1.2213	0.36008	-1.9577	0.96537	0.17582	-0.33079	-0.0068643	0.31996	0.24921	0.014511	1.1026	-0.051297	-0.28764	0.48323	-0.38938	-1.0215	-0.20339	-0.22802	1.1223	0.029157	-0.35454	-0.2132	1.039
-1.3921	-0.88689	-0.30378	1.6059	2.7803	-0.12979	1.9813	-1.5007	-0.68864	-0.57587	0.92315	1.4574	-2.6177	0.42128	-0.21759	0.61612	-0.60444	1.0794	-0.13729	0.6512	-0.66191	-0.15807	-1.7703	-0.94571	-0.042424	-0.11482	-1.0519	0.43704	0.3387	-0.69531	0.85351	-0.84094	-1.028	-0.49116	-0.032147	0.94273	-1.2609	1.0234	-0.66587	-0.14608	0.25843	-0.13772	-0.061883	0.05266	-0.028883	0.77576	0.65609	-0.1827	-0.36927	0.39366
3.0351	-1.1927	-0.38843	0.48601	5.0321	1.7733	1.4205	-0.76206	-1.4707	-0.10221	-0.74555	-0.33931	1.5096	0.17577	-2.2911	-0.62648	0.8472	-1.4299	1.8648	-0.11749	-0.069886	-1.5783	-0.14126	1.493	-0.35658	1.1355	0.81997	-0.70794	2.0051	-1.9023	1.9057	0.41513	0.51769	0.05471	1.6824	0.16841	-0.8562	1.8864	0.50409	-0.030952	-0.87891	0.78581	-0.23474	0.55554	-0.20255	0.5103	-0.21557	0.23416	-0.47143	-1.5468
4.8374	-1.109	1.9377	3.4619	-0.22269	0.57132	-0.44118	-1.1433	-1.0202	0.036045	0.20031	0.0019849	1.506	0.26288	2.7262	0.35961	-0.75033	0.25983	-0.012281	2.1811	0.52129	-0.11417	1.6459	-0.76955	-0.15307	0.20392	-0.077294	-0.37392	-0.21637	-0.82629	0.3221	-0.033911	1.4782	-2.0471	0.44292	-0.9663	0.28026	-0.87841	0.46892	0.32414	0.90787	-0.3378	-0.26076	1.4083	-0.68546	0.49688	0.033018	-0.13538	-0.35334	-0.0057482
7.1136	-5.0524	-0.83536	-0.17638	-1.3859	0.56835	-0.26962	-0.68585	0.054991	1.1985	0.43214	0.44656	0.61039	-1.5051	1.9216	1.6284	-1.914	-0.64251	1.1008	0.82364	1.182	-0.17717	0.12686	2.3038	-0.053595	2.4967	0.58626	1.1198	-0.31216	0.60827	0.56507	-0.91977	-0.16421	-0.61468	-0.77237	0.91005	1.6015	1.5481	0.21607	0.14207	-0.012361	0.096314	-0.4302	-0.051491	-0.41171	-0.42967	-0.061688	0.6245	-0.08099	1.2389
5.4803	-4.8229	0.14318	-2.2051	-1.5656	-0.10772	1.069	-0.43248	1.3209	0.84543	2.6264	0.68194	0.093259	-1.4613	2.2323	0.93956	-0.090854	0.25154	-0.0066955	-1.8292	0.86754	0.5305	-0.74173	-0.029293	-0.63082	0.99763	-0.074688	1.1428	1.8343	0.82572	0.88126	-0.7441	0.84204	-0.31859	-1.1413	0.77478	0.70957	-0.34898	2.1629	-1.2363	-0.012973	0.18048	-0.24287	1.2698	-0.3399	-0.29684	0.33563	-0.51944	-0.69032	-0.4676
-4.5127	1.5009	-0.46932	-0.19651	2.5723	-1.2729	-0.68826	0.25012	1.2056	0.28385	0.31979	0.93129	0.67142	0.50326	-0.45863	-0.033991	-0.039088	0.49226	-0.065695	0.38491	1.0348	0.38206	-0.30872	-0.53295	-0.23887	-0.077594	-0.77645	0.026482	0.28889	-0.2473	0.31328	0.57414	0.40728	0.0097893	-0.28582	0.41354	0.012573	0.43967	0.24341	-0.60311	0.012733	0.35404	0.0044377	-0.10069	0.57945	-0.21367	-0.42496	0.15865	0.072321	-0.35755
1.8357	0.59509	2.0072	2.4416	-0.09619	0.31984	-0.8068	2.1325	0.10638	-0.26314	0.64137	-0.67493	0.98274	-0.58519	-0.44642	1.6536	0.19915	3.2593	-0.66123	0.50389	-0.98376	0.69186	-1.7516	1.1624	0.42065	0.98805	0.075033	0.60056	0.30019	0.18108	0.025274	-0.39434	0.71877	-0.57078	-0.17101	-0.32622	-0.24775	-1.1433	-0.05985	-1.7211	0.57675	-0.17337	-0.066875	0.89916	0.85148	-0.093729	-0.60246	0.88581	-0.30008	-0.13621
3.5772	-1.3066	0.072541	5.7166	-1.7874	-0.90974	-0.97967	-0.51108	0.6318	-0.48996	-1.6307	-0.60317	-0.51365	-1.6494	1.4675	-1.0888	0.47448	1.2302	1.6044	1.0774	1.3022	-0.061749	-1.0846	-0.8435	0.28237	1.3736	-0.7357	0.73317	1.0109	-0.26414	0.14721	0.47881	-1.7716	-0.17193	0.72469	-0.28768	-0.7525	-1.1824	1.3871	-0.019284	0.84821	0.18067	-0.70277	1.4682	-0.43733	0.085214	-0.021908	0.29423	-0.022178	-0.38584
1.5193	-2.5046	-0.53741	3.2295	-1.775	-2.8211	-0.35048	-2.1655	1.2106	-0.033149	-2.6841	-0.38445	-0.26148	-0.52552	-0.39075	-0.7641	0.95424	0.50965	1.4395	1.8916	0.27256	-0.42417	-0.26593	0.26486	0.45324	1.3122	-0.44063	-0.055156	1.3519	-0.60599	0.50305	0.38161	-1.7708	0.23834	0.21997	-0.00017338	-0.51939	-0.76922	-0.30519	0.42972	0.38373	-0.31369	-0.46	-0.30338	-1.1081	0.57385	0.38633	-0.13406	-0.23481	-0.58663
-5.843	0.75591	-0.77289	1.4326	1.0085	-1.5527	-0.057187	-0.067654	1.0506	-0.23173	0.50342	0.74313	0.64876	-0.30618	-0.52201	-0.25903	-0.47673	0.13257	-0.46114	-0.0031716	0.18449	0.15075	-0.33372	-0.38863	-0.1634	0.33167	-0.23208	-0.21509	-0.64929	-0.14377	-0.31577	0.34236	0.21574	0.28653	-0.56941	0.18545	-0.053563	-0.006962	0.40963	-0.017473	0.33924	0.19595	0.12003	-0.27693	0.59488	-0.13269	-0.057064	0.1678	-0.32855	-0.11883
9.8557	-4.5488	-4.8826	-5.4725	-0.16756	1.633	0.93482	0.38277	0.65118	0.12283	-0.87781	-1.3007	-0.20997	1.4141	0.068737	0.86145	-1.5051	-3.0526	3.4915	2.3357	-1.8727	-0.6629	0.76702	-1.9357	1.2841	-2.8158	-2.9095	0.56508	-0.43935	-0.34903	-2.4272	0.946	-0.93892	1.8055	-0.82689	-0.8661	0.72254	0.01064	-0.12146	-2.1093	-0.054349	0.66032	-0.56759	1.2724	1.5898	-2.0429	-0.1225	0.31957	1.0364	0.086264
5.9065	-0.40907	-2.8842	0.86782	0.82828	1.3606	-0.16039	1.5616	-0.22284	-1.2839	0.96239	0.86732	0.54137	-0.63795	0.16405	-0.75511	1.5621	-0.038196	1.4832	1.5187	-1.2237	-1.4792	1.6698	0.19893	0.69809	-0.56877	-1.6381	0.6185	0.36726	-1.4006	-1.1278	0.27804	-0.38368	1.3808	-0.61627	0.33434	-0.75588	-0.074532	0.72779	1.2852	0.70871	0.80207	-0.024307	0.68	-1.8077	0.19393	-0.94284	-0.13086	-0.6585	-0.45817
9.0484	-4.6516	-3.5114	-5.0382	0.45132	2.4482	1.5141	2.4729	1.05	1.937	-1.0346	0.99886	-1.5791	-0.79744	2.6397	1.6241	-1.2076	2.8808	-0.35316	1.2376	0.85916	-2.1481	0.68863	0.75413	1.3137	0.041369	-1.5919	-2.3282	1.118	-1.2335	1.4509	0.77758	-0.6493	0.36587	1.0326	0.41452	-0.18802	0.057132	0.44767	-1.2719	-0.4059	0.81313	1.3142	-1.1028	-0.087913	-0.22158	-0.80119	-0.59466	1.7947	0.52559
-0.98473	1.5144	-2.0135	-2.5358	4.3142	-0.47185	-0.49498	1.2403	0.38326	-0.16914	-0.63371	0.049666	1.0719	0.52124	-0.81502	-0.26396	1.3913	-0.56317	-1.0976	0.58217	0.45566	0.7626	1.5158	0.20939	-0.75272	-0.93335	-1.3198	-0.012735	-0.33711	0.38871	-1.2899	-1.4432	-0.54978	0.51071	-0.74844	0.48273	1.0429	-0.38294	-0.60961	-0.88462	0.54183	-0.78047	0.47755	-0.33704	-0.067953	-0.088289	0.0027613	0.26238	-0.010299	-0.022637
7.0616	2.223	-0.92911	7.3444	-2.7057	0.95079	-1.0853	0.98651	-0.43803	3.3377	-1.7199	-1.1615	0.67969	1.353	-1.1118	-0.17963	0.015142	1.8806	0.30532	0.17598	-0.86321	-0.031663	0.3728	-0.82316	-0.58657	0.35099	1.2151	1.2436	-0.70028	0.7458	0.18172	-0.46342	-0.3631	1.6134	-1.2121	0.6475	-0.33906	-0.25491	0.9476	0.0076051	-0.68001	1.1913	0.97858	0.29064	0.29149	0.6355	-0.67485	0.33654	0.45719	0.013669
6.1221	2.0233	4.8743	2.2152	-4.173	-0.91539	2.7712	-3.871	0.39847	-1.2567	-0.063997	-0.4129	-0.64301	2.1292	3.0644	1.1095	0.40865	-1.1806	-0.93413	-0.5983	-0.58751	0.64969	-0.47124	0.75465	-1.1986	-0.81987	0.71242	-0.85109	-0.51625	-0.0025199	0.67678	-2.1487	1.7027	0.55604	0.46146	-0.3078	-0.0030357	0.12754	0.80821	0.21406	1.0873	-0.62409	-0.52207	-0.2906	0.39699	-1.0039	0.19395	-0.65139	-0.097509	-0.29656
2.5813	-3.8819	0.81552	2.19	-1.2877	-1.8154	-0.63225	-4.0129	2.2352	0.2576	-0.34976	-0.70817	-0.09059	0.7137	2.3738	0.18928	0.10827	-2.0151	-0.34297	-1.5953	-1.2924	2.4047	0.48434	1.6305	-0.52288	-0.013083	2.1184	-0.93532	-0.62261	-0.83814	1.184	-0.90516	0.40423	-0.81253	0.46935	-0.6266	0.39797	-0.15829	1.3745	-0.31856	-0.8261	0.50203	-0.2809	-1.1102	1.5301	-0.53534	0.4713	-0.86205	-0.36084	-1.2334
-10.294	0.36792	-0.24461	-0.49879	-1.1812	2.0988	0.011758	-1.1049	-0.12481	0.3317	0.61638	0.53436	0.14968	0.40229	-0.22725	0.23573	0.22358	0.18231	0.045517	0.093913	0.11101	-0.43974	-0.40669	0.056483	-0.14032	-0.14534	-0.28245	0.035464	-0.15258	0.2283	0.090916	-0.32127	0.06445	-0.077433	-0.14967	-0.32582	0.14699	-0.15366	-0.11146	-0.052176	0.2835	-0.0086857	-0.032962	-0.10765	-0.023846	-0.19468	0.36908	-0.011017	-0.0077965	0.096829
-10.257	0.38059	-0.32847	-0.56602	-1.2484	1.9814	0.069307	-0.84552	-0.007617	0.3561	0.65797	0.57228	0.078249	0.53692	-0.12713	0.099499	0.20889	0.12735	0.14596	0.037822	0.14739	-0.35195	-0.27135	0.16845	-0.088976	-0.092819	-0.18818	0.067556	0.01858	0.17402	0.0034693	-0.41889	0.070193	-0.17757	-0.0801	-0.43598	0.15551	-0.19228	-0.1298	-0.10361	0.17939	0.086349	-0.089778	-0.091977	-0.049841	-0.1617	0.35608	-0.015638	0.04784	0.058259
-10.291	0.4728	-0.28226	-0.58034	-1.5133	1.4289	0.39631	-0.57123	-1.1252	0.37619	0.38302	-0.36188	-0.37163	0.22444	0.079585	-0.016356	0.40097	0.049929	0.32971	0.24657	0.3257	0.035416	-0.13514	0.058087	-0.30159	-0.16696	-0.022819	0.14199	0.018415	-0.051384	-0.10757	0.10598	0.27041	-0.22225	0.055323	0.33644	0.061662	-0.031057	0.070711	-0.39784	0.060347	-0.026908	0.042894	-0.18989	0.080589	-0.041335	-0.18342	0.19266	0.038939	0.13705
-10.438	0.5551	-0.085607	-0.26631	-1.1456	-0.23903	0.58219	0.67383	-1.6789	-0.25319	0.55567	-1.7015	-2.0632	-0.29364	0.82464	-1.6627	-0.95421	-0.1294	0.32438	-0.1363	-0.49763	-0.13527	0.3439	0.43359	-0.42423	-0.061568	0.43424	-0.10261	0.16817	-0.12056	0.063395	0.13274	-0.24603	-0.30987	-0.19299	0.023512	0.11463	-0.1927	-0.13665	-0.38149	0.13573	-0.19988	-0.010092	-0.09785	-0.011952	-0.15792	-0.38169	0.11647	0.022616	-0.021623
4.533	-1.7281	2.2224	-0.91104	5.6437	1.5265	-2.4271	-1.9635	-2.9902	-2.6799	0.53634	-0.27205	-1.432	2.8917	0.65298	2.5712	-1.6339	-1.1878	1.7764	-0.26926	0.16993	3.3144	0.42976	-0.23554	0.87052	0.32795	0.047787	0.78568	-0.62864	2.4032	0.2064	0.94259	-0.24406	0.25926	-0.39237	-0.40889	-0.47479	-0.027219	0.36181	0.59008	1.0914	0.47461	1.0004	-0.80404	-0.198	-0.17056	-0.22141	-0.16129	1.1785	-1.3825
4.2026	2.2555	-5.8118	-0.37845	1.9565	0.37003	-1.9507	0.22216	-0.053788	-1.4929	2.0245	0.75402	-1.6803	2.0179	1.0353	1.0491	0.34536	0.4265	-0.88181	0.24105	-0.86827	-0.45767	-0.61481	0.98231	0.48615	-0.068384	-1.1084	1.1575	-2.3102	-0.61437	0.78281	1.52	-0.88869	-0.98933	-0.28241	-0.40801	-0.19599	0.24669	0.45072	0.29805	-0.34366	-0.064118	-0.069689	0.68263	1.2694	-0.09796	0.44176	-0.47583	-0.65752	0.76693
-0.48895	-0.015459	-0.693	-1.7189	2.5315	-0.48297	0.43026	-0.32344	-0.53818	0.185	1.3601	0.32186	-1.7169	0.34499	0.86964	-1.1812	-0.45181	1.0701	-1.1199	0.64596	-0.32084	-0.60929	-0.08586	0.32367	-0.17794	-0.19707	0.0064586	0.38172	0.15049	0.19836	0.26281	0.63375	0.24499	-0.75549	0.05179	-0.069116	0.43576	0.36463	0.38212	0.13334	0.61298	0.32633	-0.39887	0.85137	0.80695	-0.070538	1.0391	-0.28338	-0.083689	0.063544
-5.5942	1.6951	-2.1357	-0.51903	1.6348	-1.0649	-0.38244	0.55049	0.31916	-0.57451	0.032035	0.37882	0.69366	-0.27126	-0.43745	-0.70173	-0.6741	0.39185	-0.48813	-0.12319	-0.12356	-0.40457	-0.97915	-0.18925	-0.3872	0.18957	-0.2851	-0.33826	-0.24805	0.40902	0.36538	0.19378	0.15155	0.55129	-0.37933	-0.55565	-0.085759	0.62499	0.064135	0.71309	0.26236	0.12526	-0.73366	0.27677	0.094387	-0.078959	0.39512	-0.16127	-0.1811	0.21332
5.2028	-5.5093	-0.73432	-1.9446	-0.17056	-0.68999	1.1061	-1.4478	1.2032	-1.5069	-1.1009	-1.4735	0.64033	-3.0519	-2.663	-1.314	-0.27352	1.4989	0.29121	0.027744	1.4335	0.67155	0.10894	2.2064	-0.94017	-0.33587	0.011806	0.67678	0.66152	-1.2719	1.1312	-0.44728	1.5547	-0.011765	0.067077	-2.2843	1.4248	0.093508	1.7809	-0.6935	-1.4984	0.45428	1.2454	-0.8005	1.9382	0.56437	0.38983	-0.16911	0.4311	-0.37944
14.118	3.0753	2.0178	-3.0198	-2.841	0.91532	2.949	-0.84592	0.13223	-1.6501	-1.1006	1.5301	-0.29303	-4.8573	-0.44477	-2.0386	0.46858	0.58138	1.5686	-0.2823	2.1015	-0.83029	0.47781	1.6415	1.5828	1.5052	0.42841	0.97014	-2.6484	-0.21815	1.7133	-0.84714	3.2185	1.6172	0.0037277	-0.84039	1.5092	-0.30576	-0.51842	-0.032226	0.25783	-0.016268	0.75723	-0.34408	0.28935	0.48524	-1.3499	-0.22956	-0.20271	0.34199
9.5691	-2.5848	-4.2207	0.51858	-0.35994	0.28694	1.3263	0.13058	1.8548	0.25861	1.5778	-0.99201	0.78272	-2.9527	1.944	1.2932	-1.3004	-1.5401	2.03	-4.7826	0.67473	-0.60003	-0.14835	-0.47578	0.40826	-2.5785	-1.6749	0.32427	2.3955	-1.7349	0.14361	1.1957	-1.6022	-0.12665	1.4338	-0.078299	0.20201	0.1398	1.419	-1.1379	0.59452	-1.2607	1.1698	-0.65159	-0.62984	-1.3243	1.3763	1.278	0.35803	0.19072
4.8588	-3.2099	1.128	-0.21444	1.1706	0.11866	-0.32066	-1.6766	-0.0065268	-0.30121	0.4453	-1.3653	0.089231	-1.1544	0.36607	1.6274	-1.8872	-0.70113	1.6621	0.29761	1.9804	-2.2167	0.68107	0.72218	-0.50533	-0.51967	-0.0042487	1.2116	1.1548	1.4463	-1.0168	0.75061	-0.36882	-0.18337	-0.53179	0.011849	-0.20509	-0.43339	1.0023	0.41422	1.0764	1.2869	0.38081	-0.26822	-0.91912	0.92617	1.0847	0.22977	1.3214	-0.6006
3.5356	-4.6229	0.82653	0.31952	0.47215	-1.2288	0.64187	-2.8112	0.40298	0.24212	0.72104	-1.3218	0.38892	-0.53793	0.59463	1.3014	0.64869	0.43556	1.6071	-2.8108	0.61838	0.31202	-0.01733	0.25857	0.249	0.45992	-0.23065	-0.76554	0.56278	0.16481	-0.64485	1.394	-1.0541	-1.0089	-1.2274	-0.83245	-0.18196	-0.78839	-0.037579	0.35362	-1.2334	0.36057	0.51983	-0.17778	0.011397	-0.65654	0.22273	1.1324	0.58907	-0.34078
2.7356	0.078916	-1.7945	2.0226	-0.71862	-2.4545	-3.1859	-1.8162	0.83106	-0.27486	-0.15661	-1.3641	0.47982	-0.37459	0.33205	-0.50441	1.5168	0.27717	0.14979	1.3913	-1.3437	-1.1951	0.30273	-1.36	-0.089625	0.83631	0.56345	-0.47122	0.23017	1.4481	0.51439	0.55812	-0.6532	-0.78579	0.72178	0.4571	0.46758	0.95211	-0.71594	0.44475	-0.57568	1.2584	0.70122	0.48476	0.09633	-0.87094	-1.358	0.65732	0.51331	0.04741
-5.1442	0.59759	0.38329	0.74516	2.5123	-2.0231	-0.6438	-0.22807	0.5378	0.19284	-0.45959	0.15901	1.335	-0.15833	0.27065	-0.14849	0.039033	1.0198	0.42447	-0.0222	-0.10791	-0.45501	0.42777	0.3925	0.267	-0.38433	-0.41936	0.046289	0.20719	-0.33718	0.13939	0.2076	0.15607	-0.10066	0.010695	-0.017092	0.062749	0.32079	-0.10335	-0.25202	0.017847	0.19527	-0.38934	0.15719	-0.27706	0.097802	0.04857	-0.25441	-0.25008	0.0025764
6.2206	-2.7565	1.7735	1.4653	2.7919	1.6044	-0.32653	0.64404	-1.4386	-0.30398	-1.3952	-1.3097	0.027199	0.90985	-1.3068	1.1372	-0.41735	-1.5396	-1.5597	0.23569	0.045187	-1.4935	-1.1992	-0.65594	-1.6122	-1.594	0.2704	-1.7297	1.0154	0.54642	-0.34115	-0.41914	0.46644	0.86353	-0.35504	-2.1903	-1.582	-0.65075	-0.5929	-0.40545	-0.77152	0.4678	0.30434	-1.3899	0.24855	0.45064	-0.62373	0.87088	-0.69924	-0.47542
5.7321	1.4671	4.9383	-3.5379	0.43957	0.080793	1.8363	0.26697	0.49624	1.2247	-0.45206	0.92362	0.9367	0.56553	-1.7302	-0.62242	-2.3975	-0.97675	-1.6295	2.7196	-1.1954	-2.1534	-0.37582	-0.1115	0.64842	0.52453	0.17172	0.46753	1.2009	0.70492	-0.45387	0.067213	0.30527	0.099795	0.40147	-0.031851	-0.65355	-0.74231	-0.73255	0.34242	-0.36611	0.67549	1.7016	-0.75081	-0.5997	-0.54527	0.29091	0.49455	-0.80704	-0.99927
1.3642	-0.012793	1.1684	2.5775	-0.26002	-0.76757	1.4372	0.33624	0.59807	0.76574	0.30602	-0.10462	0.62001	-1.1723	-0.54715	-1.0968	-0.93562	-0.062609	-0.80828	-0.20655	-0.16555	-0.30735	0.76232	-1.3736	0.67015	0.058485	1.1187	0.8377	-0.55703	-0.27649	9.55E-05	-0.11246	0.70916	0.25559	-0.69634	-0.58328	0.33644	0.09106	-0.047564	-0.65649	0.24896	0.30993	-0.29429	-0.27846	-1.1357	0.23911	-0.64726	0.41772	0.00718	-0.053271
-6.3122	0.21226	0.84418	0.49442	2.0763	-1.7428	0.075117	0.1916	-0.13138	0.24929	0.59748	-0.41684	0.062964	-0.40854	-0.098231	-1.1196	-1.1328	0.28796	0.13238	-0.41033	-0.29257	-0.17015	0.27935	-0.17247	-0.57982	0.18474	-0.36	-0.53639	0.02995	-0.19783	0.028665	-0.24916	-0.10025	0.32371	-0.28567	-0.39304	0.32374	0.19683	-0.33023	0.017287	0.14183	0.11011	-0.1136	-0.38549	0.31166	-0.27611	0.15153	-0.53768	-0.19903	0.0090609
6.1736	-4.3689	-1.2895	0.94754	-1.8938	0.83802	1.4258	3.6629	0.35459	-3.0394	1.9728	0.85126	-0.46253	2.4295	-0.45741	0.9154	-0.93803	0.17223	1.1871	-0.054848	-1.1169	2.3391	-0.441	-1.3266	0.28753	-0.64414	0.4509	0.68764	-0.08566	0.75207	-0.40243	-0.84464	0.30917	1.2332	1.6264	-0.9251	0.084203	1.4477	-0.33046	0.15705	-0.0964	0.31527	-1.4507	-0.62878	-1.9071	-1.2261	-1.3176	0.072041	0.1388	0.0017236
5.3937	-2.5367	-1.2244	0.51886	-1.8562	0.29504	2.297	1.9773	0.85245	-2.7035	2.5219	-0.018942	-0.20273	0.054686	-1.5957	0.82989	-1.2634	-0.68721	1.5629	1.1068	0.30482	-0.12455	0.58835	1.6497	0.00016239	0.0017568	0.56368	0.0028578	-2.0579	0.40434	0.39558	0.69594	0.37936	2.1415	0.9835	-0.75525	-1.6576	1.0731	-0.54554	-0.45669	-1.4333	1.3991	-0.58723	0.62159	0.4786	0.21899	0.49024	0.64461	-1.0827	0.6667
2.5339	-0.93942	-1.6984	2.4405	-1.9783	-0.90825	0.11911	-1.6128	-0.085373	-1.6492	0.58214	0.52669	0.85663	0.40297	-0.55221	-0.47587	0.65651	0.2807	-1.2558	0.016501	0.09493	-0.49775	0.3944	-0.1714	-1.2146	0.46726	-0.0032007	-0.97667	-0.60899	1.2324	-0.12507	1.707	0.019236	-0.50797	0.87569	0.78656	-0.33346	0.37561	-0.18986	0.11757	0.97066	-0.95408	0.38262	-0.1954	-0.76478	-0.23393	0.35529	0.04564	0.2627	0.41916
-3.8879	1.626	-0.11222	3.3916	0.99959	-1.1344	0.44603	-0.065763	1.4805	0.0105	0.039002	0.21558	1.3746	-0.418	0.10271	-0.38729	-0.30158	0.33487	-0.28195	0.18351	0.1105	0.12049	0.12225	0.30171	-0.077191	0.23124	-0.23653	-0.26138	-0.064652	0.55607	-0.11881	0.21307	0.1664	-0.0046301	0.76755	-0.044366	0.47157	-0.18096	0.14376	-0.3735	0.55194	0.22525	-0.0058991	-0.15654	-0.16491	-0.47546	-0.22785	-0.52582	0.57111	-0.096115
10.68	6.7452	6.0738	2.5596	-4.3081	1.2064	-0.41744	3.0033	0.6423	-1.3866	0.40328	2.0857	-0.37021	0.031753	1.5678	-0.84999	1.7163	1.2598	0.86477	-1.0929	-0.81561	2.0765	-1.3298	-0.86376	0.72506	0.38433	-0.90552	0.023707	1.4953	-0.50343	-0.901	1.2652	-0.37498	-0.096681	0.78147	-0.015627	0.40377	-0.27646	-1.0935	0.60613	1.3826	0.98665	-0.47116	0.30085	-0.80092	-0.46685	-0.069904	-0.7543	0.12728	-0.24005
1.2172	-1.9763	3.462	-1.6372	-2.1301	-1.3916	-2.8429	0.052503	-1.5542	-1.3224	1.303	1.0333	0.48111	1.0497	0.30758	0.6347	-0.26141	1.2602	0.078563	-1.3276	-0.62471	-0.029247	-0.46703	-0.77929	0.31949	-0.69609	-1.603	-0.16911	1.1385	-1.1471	-0.051399	-0.028057	0.0070479	-0.047043	1.2928	0.31843	0.16068	-0.025346	0.25221	-0.17058	0.048124	-0.63641	0.13524	0.065822	-0.13136	0.79881	0.13154	-0.27848	-0.19303	0.20222
6.8359	2.0367	1.8268	2.2374	-3.1001	0.95738	-2.4822	1.5072	-1.2331	-0.086874	-0.42711	0.7071	-1.5187	1.2223	2.6261	-0.26567	0.60689	0.074223	-1.4069	-1.8075	0.20122	-0.43715	-0.088991	-0.82699	0.53019	0.6975	-1.6107	-1.0171	-0.099013	-0.11049	0.1765	0.018419	0.78496	-0.24987	-0.11264	0.99193	0.9378	0.29694	0.16577	0.74249	0.064591	-0.05096	-2.1823	0.50493	0.87517	-1.2371	0.55342	0.89913	0.051572	0.15404
-3.4016	1.3639	3.345	0.35662	3.2842	0.050129	-1.369	1.3241	-1.0431	-1.026	-1.5899	1.0752	-0.90734	-0.593	1.1403	0.45085	-0.0029654	0.081355	-0.82761	-0.40705	0.033542	-0.87152	0.19008	0.66706	-0.57879	-1.5613	-0.25711	0.73728	0.7154	0.19253	-0.11285	-0.31044	-0.6574	0.22972	-0.35449	0.30153	0.3751	-0.12803	0.14252	-0.64878	-0.27532	-0.2967	0.014775	-0.26005	0.022877	-0.42296	0.19746	-0.38504	0.25917	0.062102
3.8718	-2.3216	0.46059	2.8368	1.4238	0.38488	-1.091	-2.9742	-0.092087	1.4297	1.9183	-0.32252	-0.66927	-0.39194	2.2737	-0.55133	1.1038	0.33708	0.29305	-0.56453	0.67875	-0.5362	0.051694	-1.8415	-0.73719	2.232	-0.5912	-0.1078	-0.61459	-1.1069	0.050595	0.17371	-0.15271	1.3598	-0.20603	0.44567	-0.55513	-0.17704	-0.74244	-1.4201	-0.78735	-1.8771	-0.042908	1.0351	0.12511	1.0435	-0.02225	-0.5114	0.43625	-0.54384
5.2684	2.043	1.702	4.6358	0.69779	2.2396	0.9875	-0.73598	-0.6686	-0.16771	2.18	-0.65407	-0.475	0.77843	0.92862	-0.33348	-1.3196	0.85928	-1.3219	1.2235	0.96902	-0.083422	-0.49833	-0.90386	0.58512	0.84824	0.45358	1.1675	-0.5557	0.97446	-0.66708	0.81661	-0.467	0.90636	1.6204	0.77985	0.33743	0.67304	0.56171	0.3698	-0.16399	-0.29748	-1.319	-0.93458	-0.11324	0.50575	0.36522	-0.64182	0.27877	-0.69192
8.882	8.6022	-2.4099	-1.3766	-0.018203	0.82132	-0.039303	0.35391	-0.55537	0.88819	1.0073	-0.7807	-2.0272	-1.0927	1.1745	-0.58177	-0.43094	1.1991	0.17836	0.82157	-0.37613	1.608	-0.53284	0.13132	0.56994	-0.9175	-1.2002	-0.86073	1.2679	0.20941	0.21594	0.43772	-0.19703	0.58541	-0.053497	-0.47956	-0.37386	0.84996	0.68062	0.80411	0.154	-0.10554	-0.43768	1.0956	0.38491	0.27188	0.1191	-0.34284	0.33621	-0.020564
-1.9116	2.8381	0.95566	1.3567	1.4966	-1.2149	1.7183	1.0313	-0.47038	0.52872	1.4569	0.42066	-0.73516	-0.43674	-0.33107	-0.67668	0.11101	-0.9929	-0.7452	-0.19561	0.0042054	0.10696	0.83153	-0.19244	-0.16349	0.431	0.050618	-0.11367	-0.088406	-0.088845	0.29009	-0.25764	-0.79659	0.010759	-0.29614	-1.2002	0.16462	0.93103	-0.18829	0.36193	0.057009	-0.23432	0.61486	0.50338	-0.16938	-0.098116	0.291	-0.86529	0.074468	-0.07885
8.5153	-1.5358	-2.0742	-4.4332	-0.99526	0.50911	-3.6582	1.2415	-0.3975	1.7847	1.0264	1.9765	0.054942	-1.851	1.8646	-0.25318	-0.14757	2.524	1.8327	0.42048	-3.0551	0.016135	0.15629	-0.10442	-2.9134	-0.019195	-0.83848	0.077246	0.49408	1.2319	-1.0071	0.98484	0.65648	1.3534	0.090312	1.1211	0.12546	-0.39922	-0.19455	0.31841	0.15437	0.35656	0.38953	1.3837	-1.0116	0.7578	0.35321	-0.2113	-0.024029	-0.66197
8.1763	-5.3698	1.1596	-0.76563	0.73049	2.5786	0.7309	2.2925	-1.3636	1.0458	-1.719	1.4753	0.93479	-1.1356	0.32038	-0.047702	-0.032159	0.28198	2.2043	-1.3162	-1.1113	0.26214	0.27429	-0.40139	-2.9109	0.32154	1.2146	-0.27657	-0.32768	1.1638	-0.064369	0.42085	-0.51097	-0.33768	-0.056305	-0.025837	-0.31717	0.18154	1.5475	0.40476	0.49933	0.42686	0.24189	0.27662	0.56605	0.52251	-0.4653	-1.4611	0.011144	1.1684
3.6697	-3.9345	0.070806	-1.3976	1.619	0.45552	1.9185	0.47504	-2.9904	-0.37994	-2.88	1.8398	1.537	-1.856	-0.59866	0.20931	0.12885	-2.2689	1.9535	-1.449	0.042267	0.62708	0.28191	-0.31008	-1.195	1.3866	0.33224	-1.1383	-0.88856	-0.1548	0.47301	-1.0453	-0.51694	-0.40001	0.72322	-1.0681	-0.61455	-0.92503	-0.33459	-0.043564	-0.038623	1.3449	-0.88878	0.65869	0.26529	-0.0019392	-1.0699	-0.73193	-0.59181	-0.22001
-4.7768	1.2686	0.41332	2.1951	1.0816	-1.672	0.57949	0.34419	-0.61961	0.24644	-0.28439	0.10733	1.6061	-0.4587	-0.31201	0.51986	-0.1998	-0.35048	-0.34929	-0.8691	-0.6305	-0.3682	0.45583	-0.20086	0.47529	0.3493	0.30092	-0.4749	-0.33224	0.212	-0.32074	0.027608	0.31618	-0.1891	-0.13394	-0.13625	0.15403	-0.20292	-0.30308	0.074034	0.25262	-0.19505	0.0015223	-0.16467	0.45805	-0.15958	0.091814	-0.10254	-0.047639	0.32539
9.2974	0.55042	1.6642	-0.10715	-0.027349	1.9921	1.1644	1.0782	0.29451	-0.037304	3.1293	0.35805	0.16709	-0.52728	-0.87089	1.5793	-1.9806	-2.5482	-2.4903	-0.25174	-1.0078	-0.96871	-0.41868	1.7995	0.60276	1.3682	-0.043732	-0.18402	-0.55289	-0.68923	-1.6166	-0.77321	-0.087401	-0.014636	0.98537	1.1638	-0.76161	0.162	0.86678	1.4591	0.022489	-1.6703	-1.4486	-0.24819	0.18201	0.44688	-0.93486	0.91996	0.92035	-0.46177
4.7961	-4.7887	-0.2742	-1.2447	1.1603	0.31411	1.1233	-1.7092	-0.28154	0.43332	0.53929	-1.5673	1.0547	0.22107	1.5394	1.2515	0.79377	-3.6014	-1.1666	-0.57588	-0.43561	0.030605	0.6177	0.62729	0.69566	2.2389	0.23094	1.0537	-0.59497	0.80939	0.97793	-0.21086	-0.59048	0.94829	-1.8973	1.2376	-2.1019	-0.11841	-0.061886	-0.3979	1.1896	0.63146	-0.58338	1.7266	1.1297	-1.7999	0.10083	-0.70664	-0.061752	-0.87774
3.6003	-1.4367	-1.3154	2.0591	-0.91973	-1.6215	-1.1391	-1.133	-0.4495	1.3762	0.28058	-1.3254	1.1772	1.6606	-0.26688	1.4238	0.98346	2.0938	0.28521	0.09915	-0.5534	7.03E-05	0.70654	0.74843	0.80383	-0.58186	0.15608	0.13217	0.53996	0.63927	-0.63554	-0.48266	0.12447	-0.22295	0.06819	-0.85118	0.5304	-0.77527	-0.92685	1.02	-0.40863	-0.039795	-1.1295	0.41828	0.0091819	0.49547	-0.034733	-0.26182	-0.40652	-0.57367
-5.9101	0.28178	-0.24178	1.0845	1.9421	-2.0646	0.12343	0.64306	1.6796	0.58461	0.92342	0.70603	-0.22136	0.075595	-0.085177	0.11236	0.40009	0.42037	-0.47903	0.76988	0.83792	0.73192	0.22573	0.14671	-0.14637	-0.20431	-0.38576	0.15832	0.049148	0.00085885	-0.4935	-0.68797	0.0034604	0.30841	0.18812	-0.32438	0.49548	0.23006	-0.59261	0.088843	-0.41574	0.38098	0.13987	0.30422	0.050395	-0.3616	0.33585	-0.35695	-0.10838	0.022204
5.9436	-2.0144	-4.6079	0.68602	0.54616	0.69587	3.2227	-1.8587	0.48104	0.0052961	-0.19037	-0.34737	-1.0854	-2.2423	-1.742	0.24692	0.94887	2.7192	-0.8312	-1.3046	1.0783	0.050194	0.55539	-2.7402	-1.7017	-2.2031	1.3826	-0.61168	2.3819	2.1802	1.2307	-0.63953	1.2058	-0.8284	0.35142	0.059955	0.98725	-0.047929	0.014386	0.5597	-0.37604	1.0001	-1.2678	-0.29475	-0.11103	-0.58368	-0.6018	-0.17858	0.53328	-0.322
13.16	5.1311	4.1796	-0.5055	-2.6562	1.5551	4.7726	-1.9795	1.2868	1.5403	-0.37899	-1.4406	0.23228	-0.047558	-1.8315	-0.61451	0.5862	0.8064	-1.0556	-1.3914	0.81415	0.95364	0.28852	-1.6939	-0.63315	-4.3174	0.14589	0.15953	3.082	-0.32553	0.45871	-0.35479	-0.45	-0.5673	-0.66378	-0.78552	-0.005896	-0.21276	-1.2793	1.1134	-0.59992	1.1609	-2.1223	1.4413	0.55058	0.068416	0.74341	1.0149	0.029438	-0.085896
5.2557	-4.1073	1.8344	0.95445	0.42389	0.34859	-1.0575	-0.91083	0.24322	0.83729	0.57685	-1.8365	0.66582	-0.46152	-1.3142	1.525	-0.32437	-0.078873	-0.30805	0.45905	-0.87555	1.5167	-0.80538	-0.019415	0.3622	-1.0839	0.29149	-1.6931	1.1055	0.57594	-0.37737	1.1797	0.2395	0.99134	-0.47563	0.84594	0.53604	0.16211	-1.1398	-0.92362	-0.64294	0.28978	-1.8022	0.85535	-0.46235	-0.72586	0.1464	-0.70641	-1.0486	-0.43651
2.2928	6.1509	5.007	2.8161	-0.35212	-0.15871	1.0369	0.51644	1.609	0.1218	-0.62766	0.32244	1.4333	0.12669	0.27274	0.2814	0.75662	-0.19394	0.22246	-0.32223	0.26244	-0.63429	-0.05305	-0.74461	-1.1146	-0.3686	-0.52267	0.29853	-0.066445	0.079653	0.082456	0.50419	0.80752	0.12823	-0.28369	0.28971	-0.49184	-0.34343	0.049955	-0.31093	-0.36079	0.83065	-0.20915	-0.80051	0.4134	-0.48314	-0.8478	-0.33629	0.23812	-0.25425
2.0169	-2.2399	0.60111	0.58304	-0.22071	-1.988	0.38259	-1.7869	0.27704	0.20628	0.60747	0.91743	-0.3441	-2.09	0.96167	0.095495	0.35362	1.0543	-0.75698	0.96262	-0.55835	1.0812	1.5864	-1.364	1.1726	0.42284	1.5132	-1.4493	1.0034	-1.1453	-0.80587	0.0678	-0.046096	0.76271	-0.2945	-0.049505	-0.13968	-0.69319	-0.41598	-0.10948	1.0349	0.91891	0.319	-0.62852	-0.15405	0.48107	-0.16765	-0.61298	-1.5892	0.8448
1.6201	-2.4434	1.3115	-0.094417	-0.83092	-1.57	-0.12465	0.44735	0.35294	0.70896	-0.051547	0.13307	1.2886	-3.2514	0.27088	0.57873	-0.022255	1.1668	0.13078	1.0183	-1.3571	2.0019	0.92692	0.5941	0.17928	-1.2168	0.98182	-1.3944	-0.81118	0.85654	-0.26858	0.67692	-1.472	-0.75372	0.030674	0.55427	0.76035	1.1697	0.61296	1.2421	0.028232	1.1707	0.18257	-0.42286	-0.37481	0.72203	-0.35431	1.5597	-0.30585	0.31588
-0.65521	-2.8288	0.90503	0.24869	0.11579	-2.1108	-0.9449	-0.53355	2.6221	-0.0041633	-0.33485	-2.674	0.2077	-1.3404	1.9295	1.0661	1.7408	0.42706	-0.31329	-0.34635	-0.65576	0.64145	0.87105	-0.11791	-0.7241	-0.64364	0.1569	-0.040024	-0.56013	-1.4238	-0.24129	1.7304	0.62102	-0.025836	0.33145	-0.77141	-1.0167	-0.87525	-0.08453	0.91805	0.93244	-0.58243	0.85723	-0.12808	0.67513	-1.0398	0.04112	-0.049191	-0.063872	-0.10025
-5.6485	0.59584	0.43743	0.5629	2.0668	-1.978	0.064031	0.32231	0.88361	-0.14079	-0.10672	-0.3981	0.60264	0.22181	-0.11445	-0.040626	-0.33716	1.1927	0.053947	0.1852	-0.56953	-0.16082	0.6206	0.27379	-0.25323	0.21995	-0.13724	-0.11759	0.090431	-0.25069	-0.14595	-1.0343	-0.19842	0.10521	0.51795	0.39428	0.076524	0.017893	-0.22451	-0.88747	-0.40283	-0.17874	-0.33318	-0.24005	-0.20377	0.10324	0.12566	-0.044221	0.085142	0.11494
-6.6692	0.51763	0.03062	0.43722	0.37275	-1.4167	1.6484	1.6944	0.45339	0.1056	-0.62074	-0.16154	0.23882	0.71538	0.52365	0.20375	-0.51172	0.25258	0.18021	1.1569	-0.48606	-0.48081	0.41659	-0.13939	0.46633	-0.19337	0.20979	0.070164	0.27081	-0.35094	0.9215	-0.45687	-0.5448	-0.017666	-0.03938	0.35559	0.099115	0.025692	-0.57033	-0.1322	-0.11166	0.40251	0.33842	0.12011	-0.32845	-0.14215	0.46823	-0.12482	0.067617	0.05342
-3.4362	1.1547	6.2108	-1.4698	-0.61429	-0.60898	1.2735	3.2262	1.0887	-2.7819	1.0833	-1.2215	0.88628	0.19945	0.94614	3.218	1.4446	2.4434	-0.75048	1.2076	-0.81022	1.4121	-0.26418	0.63856	0.15754	-0.67913	-0.63183	0.34225	-0.99169	0.64352	1.0697	0.028583	0.31226	0.95768	0.57053	0.35864	0.026473	-0.54233	-0.14517	0.036999	-0.0032448	0.30503	0.54349	0.071005	-0.25927	-0.0027598	-0.26087	-0.012324	0.4407	0.45074
-0.63941	-2.064	0.44781	-0.22207	0.45595	-1.9017	-1.6344	-1.2805	0.051366	2.2037	-0.80842	-2.0171	-0.44215	0.0347	0.63558	-0.3531	0.49027	1.089	0.56056	-0.88998	-1.2601	1.3335	-0.58595	-0.70394	0.49725	-1.3439	-0.13112	-0.39539	-1.1575	2.0256	1.3044	-1.7631	0.10543	1.7977	0.47017	-0.6809	-0.53724	0.20384	0.44213	-0.32313	0.99436	-0.61643	-0.27905	0.27293	-1.2326	1.0936	0.34742	0.66164	0.37543	0.35868
-3.4884	1.2803	1.7153	-0.9999	3.1967	-0.40594	-0.11192	-0.15987	0.29389	1.8404	-0.59156	-0.64417	-0.43904	0.18302	0.45469	0.2139	0.41726	-0.038121	0.78687	1.0677	0.51264	0.18548	-0.26942	-0.17388	0.58079	0.14109	-0.32177	-0.16107	0.077332	0.28798	-0.25186	0.046299	-0.49436	0.25606	0.57967	-0.064681	0.16189	0.52264	-0.21403	0.29555	-0.1354	-0.36175	0.20704	-0.21994	-0.027636	0.16215	0.080676	0.32161	-0.1989	0.039283
9.0592	3.4861	3.828	4.9919	-1.2295	0.26912	1.4884	-1.2698	-0.026452	-1.7589	-2.2677	-1.991	-2.3718	2.8671	1.3087	0.43256	-1.767	-1.157	-0.36954	0.36143	-0.11469	-1.4166	-1.4331	1.1668	-0.16892	-1.5099	1.321	-0.48491	0.14861	1.7905	0.66722	0.19512	0.59582	0.31511	0.82113	1.5038	-1.1538	-0.67562	-0.017296	0.28952	-1.2047	-0.16595	-0.63289	-1.6667	1.6068	0.51386	-1.5476	-0.79291	0.68159	-0.42707
8.4151	2.8507	0.79436	0.84418	-1.2519	0.12075	1.4908	-1.3278	0.74116	-1.8319	-0.91771	-1.2503	-2.6245	-1.0345	-1.5493	0.47095	0.33389	0.16821	1.0575	0.35176	0.73267	-1.2415	1.802	0.55228	-0.83551	-0.99942	-0.21729	-0.34187	0.34955	0.0095594	1.5009	0.014611	-0.1105	-1.3185	-0.50766	-1.1801	-0.47891	-0.42894	0.35247	0.35066	-0.036673	0.063844	0.67111	0.0023266	1.3405	-1.3041	0.6265	0.47165	0.7844	-0.12722
2.4103	-2.6415	0.90659	-0.24077	0.54364	0.16366	-0.4582	-1.0473	0.96951	-0.77266	-1.963	-0.79468	-3.3275	-1.2223	0.62436	-0.82634	-0.70495	1.2663	0.20104	-0.36899	-1.4859	0.73067	0.03125	0.23001	0.43863	-0.99589	0.37321	-1.915	-1.0911	-0.91429	0.15477	-1.0838	0.51636	-0.26876	-0.019262	0.46527	0.17135	0.25035	1.0608	1.7189	0.5353	-0.29435	0.20289	-0.2731	0.47303	0.6725	-0.23637	0.66624	0.72798	-0.94548
-4.0687	0.71699	1.0468	-0.16105	3.0876	-0.45447	-0.078082	0.60256	0.71505	0.6883	-0.5173	0.26548	-0.47523	-0.18474	0.59192	-0.50514	-0.39314	1.1513	-0.20349	0.9227	-0.55035	-0.21697	-1.3709	0.068608	0.71234	-0.053206	-0.4497	-0.58045	-0.086896	-0.27057	-0.55258	1.2935	-0.7258	-0.42507	-0.91369	-0.43326	-0.11563	0.47212	0.16943	-0.17447	-0.58112	0.049138	0.39942	-0.39472	0.32757	-0.16475	0.059986	-0.17242	0.42156	-0.0075035
-10.85	0.47749	-0.50956	0.17857	-1.5579	1.6293	-0.16982	-0.66048	-0.32376	-0.63848	0.19462	-0.013704	0.44	0.006219	-0.1525	0.26382	-0.17439	-0.28116	0.19565	-0.23964	-0.17408	-0.091159	0.18982	-0.028317	-0.059947	0.1081	-0.026111	0.13545	0.24148	0.11692	-0.039309	-0.064455	0.24098	0.29868	0.15657	-0.16839	0.01199	-0.11965	0.071851	-0.0051168	0.11581	0.19785	-0.06052	-0.15119	-0.15158	-0.02563	-0.14857	-0.096119	-0.020908	0.10055
-10.885	0.44317	-0.5727	0.30512	-1.6375	1.6774	-0.45937	-0.59408	-0.064554	-0.36198	0.25442	0.0010455	0.22933	0.009124	-0.1632	0.52926	0.12042	0.085505	0.15685	-0.33142	-0.26673	0.07335	0.10409	-0.046252	-0.16281	0.043765	-0.020274	0.031712	-0.040471	0.19343	-0.16186	-0.090398	0.31219	0.21253	0.18145	-0.13806	-0.08844	0.1414	0.090433	-0.013699	0.17568	0.0013697	0.019361	-0.21487	-0.10293	0.021675	-0.12787	0.027339	-0.017235	-0.014403
-10.784	0.41294	-0.59526	0.17926	-1.614	1.7302	-0.45133	-0.57503	-0.040532	-0.24954	0.24661	0.043577	0.16522	0.1391	-0.14873	0.48166	-0.031283	-0.12167	0.15077	-0.23264	-0.16988	-0.27962	0.44989	-0.089001	-0.023154	-0.073598	-0.052649	-0.16112	0.27471	0.11789	-0.22895	-0.067045	0.061285	0.038678	0.1605	-0.055435	0.066063	0.28838	0.12689	0.086886	0.054194	-0.12302	-0.18519	-0.11995	-0.18521	0.079804	-0.090952	-0.12799	0.044544	-0.050444
-10.614	0.4768	-0.55254	0.14314	-1.0085	0.63218	0.49633	0.021665	-0.059249	0.23543	0.16756	-0.20702	-0.19884	0.1312	-0.21242	0.16084	-0.18862	-0.52075	-0.30275	-0.017245	-0.22627	-0.50084	0.54513	-0.31812	0.0075782	-0.12203	0.17463	-0.2815	0.12925	-0.31391	-0.2183	0.19883	-0.19613	-0.081638	0.3368	-0.18997	-0.18781	0.0088846	-0.011976	0.038847	0.076612	-0.027596	-0.062037	0.06818	-0.019632	-0.12477	0.052975	-0.027848	-0.088103	0.041883
8.4735	-6.3597	-4.6203	-0.78263	3.1221	3.8663	3.6468	1.932	-1.6956	-0.86437	0.0049435	-1.6221	0.65056	-0.95001	-1.6311	1.2824	-0.6205	1.0569	-1.1096	-1.2356	0.77034	-1.4528	0.49792	-0.66323	1.7662	-0.92614	0.98447	-0.14791	-0.36237	0.47711	0.046414	-0.81313	-0.16288	-1.7301	-0.38333	1.3122	-1.0623	-1.1289	0.21686	0.57586	0.26971	0.59679	0.8579	-0.071505	-0.025136	1.018	1.76	-0.38701	0.034513	0.3845
8.6568	-5.4186	-5.1109	-0.36334	3.5406	3.9244	2.7504	0.85215	-1.9078	-0.70002	-1.8038	-1.8476	0.88403	-0.55569	-1.107	1.5052	-0.22381	0.41077	-2.4712	-0.61854	1.6588	-1.3275	0.92396	-0.10336	0.37271	-1.1816	1.7799	0.30467	-0.41271	0.85724	0.074377	-2.2153	0.13084	-1.8535	0.72569	1.3007	-1.2675	-1.4869	0.50185	0.19875	0.6094	0.10841	1.484	0.11444	-0.2961	0.23802	1.4072	-0.16346	0.13618	0.2395
-3.6628	1.0879	0.49594	-2.3137	0.48947	-1.1552	-0.98336	-0.51667	0.21804	1.1957	-0.73231	-0.76872	-0.71223	-0.65271	-0.62997	-0.47546	0.43252	0.25495	-0.42715	0.04489	0.42687	0.16727	0.17452	-0.92078	0.30024	-0.50031	0.79467	-0.37805	-1.0945	-0.5775	0.08775	-0.66271	-0.029899	0.060506	0.35418	0.62663	-0.7824	-0.58346	-0.27439	0.5654	0.33421	-0.63056	0.35696	-0.29696	-0.25553	-0.28693	0.27647	0.2523	-0.325	-0.72307
-7.5176	1.4871	-0.3887	-1.1557	0.19201	-2.0021	-0.16938	2.7064	1.3411	-2.1182	0.66427	-0.49163	0.51263	0.050973	1.2349	1.7963	1.0092	1.5476	-0.024156	0.96422	0.21779	-0.1449	-0.36133	0.17199	0.29646	-0.53694	-0.041905	-0.98939	0.38306	0.15206	0.86991	-0.21692	-0.22523	-0.038307	0.17781	0.30385	0.2099	-0.50531	-0.27914	-0.077637	0.25811	0.08763	0.40311	0.68179	0.32141	0.18799	-0.19258	0.12939	-0.045925	-0.24911
2.5842	-1.4724	-0.95323	1.3618	1.2748	-1.3736	0.24659	0.88831	0.11168	-1.9441	1.9042	0.52199	1.1233	-0.92415	-1.2815	0.80215	-0.34732	-0.63348	-0.33513	0.25752	-0.94018	-0.55706	0.8195	1.3188	-1.734	0.029063	0.43726	0.30742	-0.061547	0.17383	-0.23465	0.81823	-0.39624	-0.0023014	0.016014	-1.0271	0.82376	1.6569	-0.20465	-0.55006	-0.20577	0.26479	-0.30509	0.29123	-0.34772	0.19714	-0.40574	0.50645	0.56067	0.11159
5.1627	-0.22424	1.9984	2.5448	-0.1764	-1.4753	-1.4153	0.44996	-0.49108	-0.24631	0.10127	-0.97778	0.09714	-0.53277	-0.27571	-0.09657	-0.79443	-2.1762	-0.64154	-1.1149	-2.0657	1.5812	1.0832	0.37915	-2.6336	1.1705	0.59562	-0.60477	1.1616	1.7273	0.86305	0.12105	-0.86226	0.15256	-0.13487	-0.25573	-0.08189	1.1396	-0.38491	0.27474	0.15619	-0.67129	0.010056	0.48578	-0.30858	-0.30146	-1.1169	-0.56887	1.0778	-0.42841
11.936	5.1728	-3.4173	10.14	-3.5005	-2.2792	-2.4078	-0.93668	-1.3992	1.6592	-1.8632	-1.2347	-0.9012	-0.14687	-0.075	1.9099	-1.14	-1.3973	-0.064759	0.9871	0.57791	0.30265	-0.51727	0.51139	0.60867	-1.1811	0.54872	0.73886	-1.4714	1.6112	0.30983	0.12008	-0.29809	1.171	-0.12754	-1.0363	0.26692	-0.63399	0.28092	-0.039239	-0.25937	0.38919	-0.5337	-1.8067	-0.54946	1.0964	1.0363	-0.45815	-0.0038165	0.5238
-2.4777	1.0175	0.52386	1.8865	3.6772	-1.4517	0.19845	-0.15739	-1.237	1.1946	0.12523	0.085368	-0.44905	0.46571	-0.046973	0.32733	-0.92716	-0.52888	0.2253	-0.06106	0.62243	0.25517	0.048572	0.12968	-0.58869	0.57336	-0.49908	0.53016	0.35107	0.18256	-0.64416	0.04732	0.016479	0.28259	0.29988	-0.16933	0.016796	0.49822	-0.06634	0.17685	-0.074676	-0.59206	0.52875	-1.0176	0.44599	-0.38959	-0.47831	0.34806	-0.66868	0.18981
-1.2887	-0.66224	2.2914	0.80394	1.8658	-1.5402	-0.73207	-0.70057	0.71147	1.6918	0.27385	-0.8067	1.3017	0.98094	0.22488	-0.3248	-0.61696	1.4186	0.74576	0.34364	0.39485	-0.4617	-0.456	-1.0538	-0.32005	-0.34728	1.3189	0.96246	0.33019	1.0108	0.48562	0.20523	0.69982	1.6565	1.1195	0.2288	1.1363	-0.12861	-0.19644	0.2151	0.94114	-0.27321	0.59319	-0.33232	-1.7141	0.40302	-0.30828	-0.11089	0.072508	0.30946
3.4875	1.6068	1.0058	-2.4676	1.7087	-0.71808	-0.51397	-1.5137	-0.60055	3.794	1.1751	-1.5061	1.5461	0.14065	-0.52167	0.71083	0.39727	0.99285	1.4772	0.41719	-1.061	0.59892	-0.39848	-1.1869	-2.0344	0.245	1.4211	0.75579	0.083214	0.40201	0.22816	-0.029056	1.4633	2.0223	1.548	-0.076749	1.3981	-0.40741	-0.35299	0.29437	0.52751	-0.46959	0.41901	-1.1346	-0.77352	1.4142	-0.13268	0.66754	0.14387	0.57971
0.12403	-0.19053	-0.4263	-0.34017	3.063	-0.87589	-1.4158	-0.81468	-0.69761	3.1644	0.19419	-1.5744	1.4736	-0.039042	-1.7968	1.1553	0.91409	1.9037	1.8767	-0.1518	-1.543	-0.079113	-1.6407	-1.6582	-2.0441	0.46907	0.61009	0.078039	-0.063142	-0.60717	-0.74399	0.22201	0.32756	2.3546	0.50744	0.22616	1.1916	-0.16036	0.17279	-1.598	0.48071	0.94215	0.70616	-1.1692	-0.069648	-0.066566	0.035232	0.19992	-0.61269	0.056196
-3.4448	2.7226	1.8586	-1.3559	1.9631	-0.22648	0.0519	0.37709	0.76959	1.4921	0.18892	-0.30549	-0.14845	0.40962	0.48222	0.2944	0.24574	0.3149	0.62885	0.98661	0.52142	-0.54327	0.27962	-0.91564	0.1753	-0.40241	-0.25904	-0.26176	0.56748	-0.049141	0.35397	-0.76594	-0.78769	0.18652	0.34196	0.48712	0.49655	-0.2626	-0.49646	-0.30099	-0.1398	0.14919	0.35994	0.54792	0.023571	0.10232	-0.045821	0.06704	-0.22397	-0.32776
6.0463	-5.6184	-2.9407	-0.32084	1.2596	0.97965	0.39923	-0.6713	-1.0775	1.9688	-0.1544	-1.555	1.0338	-0.1282	-0.11765	2.3394	-0.50898	-0.39699	1.9085	0.95493	0.50928	0.47644	-2.1445	2.8383	-0.41834	-1.4779	-2.4883	0.95159	1.8457	-0.65682	-1.576	-1.1581	-0.10225	0.53574	0.51303	-1.5672	1.6643	-0.113	-0.40117	0.95687	0.81029	-0.5063	1.5419	0.89847	1.728	0.37113	-0.93362	0.29439	-0.9874	0.16063
2.6478	-3.6041	-2.7061	-1.1107	1.4279	0.54524	-0.98854	0.37028	0.70666	0.58196	-0.82801	-0.74735	0.59754	0.2572	-1.2031	-0.30711	0.071557	-2.2609	0.60319	-1.0784	0.82496	1.5909	-1.7284	1.8069	-0.22773	1.0555	-0.66539	-0.64147	2.0016	0.70917	-0.0030733	0.74743	-0.14465	0.67856	-1.6067	0.48472	-0.36325	-0.55475	0.79654	-1.0059	0.79725	-0.0016203	0.1151	0.25187	1.1842	0.39091	0.68828	-0.18096	0.46022	0.89962
8.1476	1.3924	-0.84313	-4.619	-0.56274	1.3323	0.21963	-1.1819	1.7551	-0.92	-0.97057	-0.39013	0.72285	-0.54381	0.46044	-1.0935	-1.8571	1.71	-0.64295	1.5985	1.6267	-1.4795	-0.45507	0.73401	-0.2225	1.4548	-0.65542	-0.6008	-0.093027	-1.1216	-0.36698	1.574	-0.87152	-0.07993	0.02747	-0.25793	-0.37374	-0.10545	0.96914	0.31266	0.38936	-1.3281	1.345	-0.47444	0.02891	-0.21492	0.87742	0.16011	-0.19284	0.069999
-2.173	1.1541	-1.173	-1.545	4.6035	0.046732	-0.18031	0.4498	1.0088	0.50795	-0.27925	0.7368	-0.046719	-0.41596	0.6997	-1.7464	-0.20962	0.1644	-0.36167	0.014146	0.097665	0.19819	-2.1968	0.08894	0.23502	-0.61829	-0.13929	-0.1434	0.33632	0.023565	-0.52843	1.1369	0.2722	0.22924	-1.2557	-0.47746	-0.21745	-0.53995	0.52058	0.69819	0.64922	-0.5282	-0.099893	0.18487	-0.41268	-0.058735	0.26795	-1.0445	0.27791	0.51427
-0.044578	-2.8552	1.0286	-0.57715	-0.22453	-2.2569	-0.028248	-0.71875	-0.21664	0.43634	0.33458	-2.1931	0.82265	-0.25724	-0.056275	0.1565	2.56	-0.069602	0.073861	0.88805	-0.42233	-2.5022	-0.22377	-0.045887	1.1024	-0.028174	-0.61428	0.60302	0.79766	-0.826	-0.47529	0.89502	-0.44843	-1.077	-0.1742	-0.068832	-0.076978	0.072649	0.73789	-0.5144	-1.201	0.048332	-0.26103	-1.1101	0.52818	-0.014823	0.12938	-0.15384	-1.0919	0.39775
-0.71746	-4.0861	0.6634	0.29877	-1.3318	-2.8875	0.3559	0.032308	0.74189	-0.98585	-0.74803	-1.2204	-0.78052	-0.7406	0.92256	0.023106	0.6482	0.12792	-0.31912	-0.95019	0.45696	-0.80868	0.97281	-0.89393	-0.10949	-0.34823	-0.1235	0.60154	1.3101	0.11735	-0.32456	0.29365	-0.53109	0.0047216	-0.13669	-0.48758	-0.76354	0.17591	-1.0415	-0.66989	0.0052074	-0.05565	-0.33788	-0.23759	-0.77155	0.093118	0.45462	-0.064857	-0.05333	0.25859
1.2492	0.34755	-2.6487	-0.45046	-1.8275	-3.116	0.42696	1.2507	1.5949	-0.59075	0.3508	-0.058478	-0.81641	-0.1353	-0.67758	0.90348	0.58321	-0.86344	-0.46696	-0.34606	-0.46278	-0.68815	0.93812	0.53837	-0.65864	0.74148	1.7589	-0.061104	0.62379	-0.69271	-0.56346	0.40521	-0.063215	1.1308	1.0711	0.50475	0.30162	-0.74246	0.47217	-0.81169	0.53033	-0.27534	0.12281	-0.38128	1.1476	0.28923	0.98668	-0.92743	0.80602	-0.035737
-5.3094	1.1282	-0.11241	-1.1514	2.0028	-1.8054	0.87245	1.7749	0.40036	-0.2431	0.1568	-0.063925	-0.64457	0.016326	0.1982	0.21357	0.29361	-0.84412	-0.6534	0.014449	-0.33501	0.15942	-0.1937	-0.068389	-0.057298	-0.047264	0.62633	-0.23957	-0.27026	-0.10992	-0.41902	0.29342	-0.13072	-0.3049	-0.12556	-0.15274	-0.79661	0.069241	0.23188	0.010839	0.61229	-0.0066211	0.3353	-0.47376	-0.3836	-0.26099	-0.64902	-0.30046	-0.20236	0.22888
5.2625	-2.4674	-0.75645	-0.86983	-2.1635	-0.30372	-0.022123	-0.01089	1.0844	-0.24249	0.25879	1.5452	-1.6108	1.6097	-1.8517	-0.1998	-0.42701	-0.45422	0.63492	4.3332	-0.33366	1.2835	-0.41508	0.82598	-1.2483	-0.21358	-0.45197	-0.030209	-0.22407	0.72295	1.2352	-0.49825	0.17298	-0.54687	0.22619	0.3147	0.53323	0.44087	0.3768	0.041973	0.087185	0.35539	0.38119	-0.61427	-0.38967	0.84834	-0.35958	-0.94581	0.056669	-0.91535
10.66	5.4419	-4.2922	5.6616	-3.717	-2.1921	-0.81911	-0.41684	1.2502	0.038472	-0.28604	0.14418	0.51845	-3.2058	1.0603	-0.45155	-0.30642	-0.72849	0.80926	0.56868	-0.86871	2.584	1.0775	-0.5797	-0.8724	1.0635	2.1147	-0.65431	0.77165	-1.0506	1.5355	1.1205	-0.84349	-0.22497	-0.58946	0.35705	-0.60413	3.0797	-0.73394	-0.32093	0.019514	0.4765	-0.19723	0.93625	-0.90647	1.284	-0.78162	-1.1525	-0.53798	-1.8935
2.6521	-2.889	-1.4988	-0.023067	-2.1648	-2.5739	0.62404	-0.9475	0.80245	-0.5009	-1.0765	0.93137	-0.58106	-1.81	1.0184	-0.71147	-0.60502	-0.071638	1.7537	1.2963	-0.37681	0.5905	-0.24777	-0.5267	0.60058	0.54447	-0.049177	-1.4313	-0.91475	0.26894	0.13422	0.29549	0.51806	0.39218	1.3271	-0.41928	0.66875	0.14418	0.28607	-0.23768	-0.70507	1.3347	-0.54272	0.91528	-0.043141	-0.14093	0.56817	-0.14851	0.11654	0.58902
9.0145	2.6572	4.9356	3.0421	-1.7136	1.7143	0.56854	2.3027	0.48415	1.9692	-1.1425	1.309	0.23033	-0.98081	2.1142	0.66427	-0.12956	-0.42546	-0.75354	-1.3535	-2.2962	-1.7198	0.22554	0.068315	-1.6973	0.66232	0.65813	0.26225	-0.11272	0.6305	0.28033	0.1834	0.23529	0.84389	0.51733	0.47473	1.752	0.53705	0.36129	1.2587	0.41813	0.02028	0.50613	0.17655	0.013655	-1.2639	-0.29043	-0.23694	0.24217	0.65995
8.2764	-6.2982	2.2107	1.0544	-2.2093	1.051	3.0859	-0.51761	3.2385	3.2834	-0.63167	2.2503	0.37807	2.8663	2.5673	1.7282	-0.59368	0.43203	-1.8579	-2.7177	0.65003	0.43319	1.1409	0.27058	-0.2304	3.478	-0.06131	-1.2144	0.4575	-2.9585	0.95472	-0.22405	1.8133	1.0454	1.3597	0.33964	1.6283	0.27564	0.073644	1.3267	-0.4301	0.65602	0.235	-0.38109	1.35	-0.053059	0.78305	-1.0464	-0.022271	0.042603
10.751	-1.5393	-0.11697	3.7939	-4.0744	-0.1162	2.7405	-0.238	3.3987	3.3909	0.47656	0.80245	2.8503	3.8872	-1.1482	1.1499	0.82175	-0.36908	-2.149	-1.9526	1.8827	0.66404	0.067463	0.02988	0.96252	1.7485	-1.8339	-1.0513	0.77451	-0.5809	-1.5429	0.64014	0.30063	-1.0804	0.1868	0.35288	0.38512	-1.3498	-1.2374	0.54782	-0.021866	0.86453	0.644	0.067775	0.31859	0.39853	-1.4057	0.64435	0.57146	0.43119
-3.8812	1.0636	2.0267	-0.0031474	2.2108	-0.8991	0.068817	-0.13529	-0.05878	-0.13211	1.2229	-0.2458	-0.8329	0.36646	1.0136	0.14865	-0.58707	-0.14233	0.2826	0.041391	-0.37303	0.1771	-0.23832	0.3855	0.47717	0.65525	-0.1275	0.21108	-0.085575	-0.1291	0.74211	-0.059315	0.39259	-0.28034	-0.68851	-0.39579	0.38158	-0.11197	0.45696	-0.35512	-0.52556	0.1344	-0.0040006	0.084146	0.63797	0.58182	0.43227	-0.36046	-0.14456	0.46344
2.4165	-3.4578	-2.3387	-1.1075	4.0244	1.1469	-2.8627	-0.086587	0.53481	-0.42733	-0.54567	0.94872	0.03334	0.29497	0.98404	-0.68844	1.0326	0.75756	-0.6102	-1.1491	0.91521	0.36263	1.6846	-0.15839	-0.11521	0.87521	-0.065841	-1.4245	-0.066206	0.95775	1.0583	-0.59522	0.34735	-0.42389	1.2256	-0.65895	-1.0982	0.56884	0.4609	0.76958	0.51922	0.084409	-0.53336	0.96298	-0.034714	-0.33399	0.033774	-0.32984	0.39016	0.83688
3.7674	-0.32412	0.1609	-3.1056	3.1229	1.5553	-2.7429	-1.3155	-0.6286	-0.28716	-0.6952	-0.31341	-0.076841	-0.42767	-1.9274	2.18	1.2706	-0.74823	-1.0439	0.22687	0.76278	0.27751	0.63655	-0.73995	-0.51872	0.28594	-0.56245	-1.0107	0.042573	-0.34065	0.65551	-0.5391	0.63455	0.0675	1.2021	0.098914	0.57071	1.2763	-0.82366	1.3861	-0.44046	-0.87233	-0.52511	0.31691	0.20438	-0.25816	1.0291	-1.3056	0.55001	0.09601
4.0057	1.1585	2.5636	-4.8709	1.3456	1.9727	-1.5419	0.42949	-0.16402	1.5708	-0.53936	-2.8064	0.39916	-0.6887	-1.8035	1.2505	-0.43976	1.5103	-0.41553	-0.25001	0.35543	-1.0694	0.69955	-1.1804	-0.49492	-0.61447	-0.27716	0.38557	0.10998	-1.496	-0.87262	1.1201	-1.7089	0.85587	1.1116	1.4579	0.77492	0.2297	-0.7836	-0.042574	-1.0787	0.094303	-0.97958	1.1879	0.76746	-0.13803	0.75761	-0.50965	-0.46699	-0.23265
-3.0129	2.3292	0.090441	-2.871	1.984	-1.0067	0.86576	1.2808	0.95245	0.35857	-0.39839	-0.66214	-0.34557	0.19282	0.20626	0.15333	0.08917	-0.38427	-0.61785	0.39542	0.35107	-0.05102	0.59976	-0.78262	0.40516	-0.11265	-0.25366	-0.87243	-0.20937	0.22477	-0.33155	-0.15827	0.343	-0.005559	0.12661	-0.64873	-0.59045	0.12797	0.68092	0.51222	0.60774	-0.11548	-0.33067	-0.064134	-0.16672	0.24669	-0.091002	-0.46749	-0.19504	0.43635
-0.80023	-3.6233	0.93838	-0.022557	-0.12771	-2.0579	-2.2861	-2.7459	-0.60857	0.89724	2.9897	0.3347	-1.6381	-1.4505	1.5507	1.2635	-0.66936	-0.76186	-0.39957	0.090063	0.095316	-0.39635	0.65812	-0.33262	0.0052501	-0.27916	-0.93991	1.6606	0.02093	0.54528	-0.043397	-0.18432	-0.38914	0.31919	-0.55977	1.0037	-2.0914	-0.035057	-0.91457	0.32458	-0.58504	0.3187	-0.13834	0.30078	0.63804	-0.065916	-0.2352	0.48483	0.21517	-0.28851
4.6999	-3.9971	-0.2258	-1.4843	-0.75576	0.28878	-3.0022	0.31803	-2.4314	1.1537	0.78543	-0.31064	-1.1453	-1.5477	-0.57383	1.0262	0.34669	1.426	-0.41691	-0.76844	0.57053	-2.3729	-1.7648	0.59494	-1.7026	-0.66108	-0.99912	-2.3768	1.4341	0.65026	1.4557	1.1791	-0.99675	-1.2997	-0.4922	0.3306	-0.44587	0.62675	0.59788	-0.012131	0.50845	0.76062	0.53074	-0.21952	0.74673	0.28588	-0.27638	0.96063	0.14124	1.7546
4.8412	-5.6417	-1.0039	0.44208	-0.70222	0.30942	-2.3414	0.18024	-1.9754	1.0692	1.5711	1.697	-1.6795	-1.1392	0.37139	0.50723	1.4163	-0.06026	0.16456	-0.84832	1.1666	-0.54904	-1.026	-0.049723	0.92124	0.19696	-0.48276	-1.3226	0.8189	1.3946	-0.025595	-0.71305	0.17248	0.58552	1.9443	-0.32197	-0.19698	-1.021	-0.029496	-0.05493	-1.6153	-0.18697	2.0808	0.75143	-0.634	0.21111	0.028198	0.010142	0.44762	0.06
-4.4984	0.46533	0.51623	0.2469	3.3147	-1.4104	-0.23024	-0.17716	-1.0806	-0.039407	0.35551	0.80647	0.021317	0.13783	-0.40367	-0.47476	-0.23734	-0.0046569	-0.28801	-0.39504	0.2094	0.061778	-0.38032	0.48921	-0.40724	-0.051741	0.40288	0.87655	0.23847	0.13719	0.7002	0.69495	0.40671	-0.09345	0.15407	-0.36182	0.48233	0.20505	-0.15721	0.11623	-0.088038	-0.093432	-0.0015799	-0.16568	0.031516	0.11317	-0.20524	-0.054201	0.47791	-0.71168
9.4589	-5.9901	1.2347	-0.3123	-1.4774	1.2312	1.1182	1.9824	-1.7972	2.4096	3.4951	0.048105	-1.1425	-2.0333	0.69091	2.5461	-0.019663	-1.9287	0.30982	0.21377	-0.17535	-0.26325	1.6895	-0.95347	-1.1157	-0.39159	2.3372	-0.46345	-0.63156	0.36851	-1.2749	0.20073	1.429	-1.6026	-0.50685	-0.12085	-0.2447	-2.2844	1.6751	0.43745	1.3062	0.83079	-1.5063	0.26871	0.76569	0.66905	-0.42659	0.90816	-1.0075	-0.34238
8.395	-4.0783	1.6335	-1.7178	-0.67298	1.7066	-1.4115	1.977	-3.3846	0.9965	3.8316	1.443	-0.68877	-0.82955	0.99264	-0.76823	0.84537	1.9214	1.3797	-0.40356	-1.0511	-0.91871	-0.93806	-0.32556	0.83735	0.78457	2.0888	-1.3251	0.77593	0.73878	-0.46401	-0.626	-0.35353	-0.74269	-0.60088	-1.8725	1.3638	-1.0562	-2.3496	0.45702	1.7737	-0.37077	-0.47726	-0.2434	0.20224	0.4576	-0.50439	-0.067056	0.11952	-0.052024
8.3349	-4.3063	-0.794	-1.4444	-1.8723	2.5111	-2.3183	2.7273	-2.7209	0.66379	1.3681	0.17757	1.6622	0.41003	-0.91005	-2.4493	-0.13272	0.86604	-2.3873	1.5576	-3.6455	-0.56856	-2.2648	-0.39736	0.74132	1.7151	1.2453	-1.3479	-1.3894	-0.476	0.10812	-1.1651	0.18036	-0.22419	-1.3179	-0.88734	-0.45117	0.75572	-1.7023	-1.085	-0.50578	-0.10913	1.1253	0.080686	0.39488	1.7558	0.017703	0.71932	0.75476	-0.28702
-2.3288	1.1432	-2.0301	-2.487	3.0408	-1.1256	-0.3377	1.0655	-0.29004	0.88983	-0.81193	0.61616	-0.65792	0.14565	0.56423	-1.0706	0.235	-0.69422	-0.22003	-0.14966	0.29293	1.4417	-2.0192	-0.055197	0.48278	0.41759	-0.59925	-0.77468	0.56316	-0.075591	-0.61827	-0.046151	-0.038745	-0.32597	-0.055596	-0.27669	-1.016	0.84399	0.69911	0.20837	0.018489	-0.18266	-0.80759	-0.64861	-0.32473	-0.91268	0.032598	-0.44368	-0.053075	0.5514
-10.899	0.45329	-0.63904	0.23693	-1.8056	1.7329	-0.00058366	0.27906	0.24391	0.15382	0.20965	0.077185	0.082766	0.17949	-0.035926	0.61366	-0.041739	0.26211	-0.077481	-0.3335	-0.25209	0.45418	0.31666	0.34085	-0.33023	0.09146	-0.0006635	0.34691	0.12925	0.32401	-0.008674	0.20694	0.21795	0.30383	0.45065	-0.26445	0.33475	0.33721	0.23577	-0.067518	0.11719	0.33251	0.0054105	-0.22849	-0.36897	-0.040561	-0.28262	-0.043255	0.13752	0.29597
-10.693	0.69156	-0.59627	0.0019355	-1.9235	1.7995	-0.21647	-0.62388	-0.0077768	-0.13672	0.24089	0.019468	-0.073116	-0.23407	-0.42136	0.50935	0.29889	0.068634	-0.16128	-0.61319	-0.28139	0.75592	-0.18116	0.084682	-0.52479	0.21935	0.21472	0.42524	-0.54936	-0.021372	-0.092619	0.30606	0.40757	0.40177	0.28879	-0.12267	-0.3942	-0.019556	-0.08514	-0.030038	0.22201	0.28051	0.19477	-0.22396	-0.047056	-0.042306	-0.15483	0.14399	-0.12724	0.22648
-10.821	0.43978	-0.6718	0.15518	-1.5728	1.8305	-0.44501	-0.69686	-0.041198	0.29317	0.25976	0.09373	0.09557	0.13158	-0.42865	0.17301	-0.41195	-0.28971	0.18168	-0.38228	-0.32036	-0.069095	0.27846	-0.26298	-0.1506	0.048604	0.040941	0.22378	0.077236	0.030106	-0.094786	0.02607	0.43147	0.20634	0.30093	-0.20888	-0.076027	0.14698	0.064895	-0.057765	0.17921	0.21722	-0.021986	-0.25944	-0.22321	-0.065467	-0.15712	-0.087656	-0.072078	0.12654
-10.586	0.56521	-0.50088	0.18746	-0.78804	0.58613	-0.19946	-0.21818	0.044749	-0.37829	0.20217	0.022674	0.35967	0.29975	-0.02615	0.24559	-0.57489	-0.35084	0.24514	0.36985	-0.16913	-0.52647	0.5468	-0.35993	0.28399	-0.15937	-0.19876	-0.14452	0.40593	-0.097701	0.3394	-0.18747	0.094662	-0.13907	0.051912	0.11379	0.19847	-0.078375	-0.15428	-0.065569	-0.046031	0.013625	0.029323	0.047465	0.14321	-0.071276	0.041931	-0.15572	0.027387	-0.043475
4.4187	-2.2254	2.2908	-0.88311	1.3147	-0.0063053	-0.69635	-2.3702	-1.3113	-0.27468	-0.17978	0.90276	0.19794	0.16052	0.61207	-0.11327	-0.67181	0.074389	-1.5011	-0.12591	0.47913	0.60692	1.2647	-0.68531	-0.99623	-2.232	0.47255	-0.74337	-1.3713	-0.60178	-0.18355	-1.2643	0.55222	1.5927	0.55578	-0.019735	-0.0023854	0.11387	0.3218	-0.73226	-0.15223	0.66275	-0.067778	1.1944	-0.094164	0.21767	-0.22708	-0.28409	-0.48455	-0.71937
9.3436	2.766	1.02	1.4564	1.3064	0.29466	-0.37373	-2.7932	-0.31081	-0.42847	1.8379	-0.64722	-0.72324	0.73991	-0.63853	0.044061	0.10525	0.46885	-0.20184	-0.84129	-1.3341	-0.67344	0.21483	2.1584	0.046185	0.16292	-0.43587	-1.013	0.34764	-0.020531	0.36234	-0.38441	0.70656	-0.16256	-0.19533	0.7472	-0.71025	0.49055	-1.0287	0.33577	0.96498	-0.080067	-0.84606	0.20603	0.89855	-0.53536	0.095236	0.94654	-1.8404	0.75209
2.5704	-3.1201	0.2819	0.0086067	0.99429	-1.8682	-1.9991	-2.3767	-0.45681	-0.92377	0.41508	0.34556	0.12976	0.82741	-1.152	1.1038	-0.6815	1.1073	0.86531	-0.10624	-1.1967	-0.05742	-0.051922	0.53623	0.65081	0.88445	0.51975	-0.67737	-0.80307	0.090239	0.14735	-0.052254	-0.15252	0.070992	-0.6473	-0.066854	0.15751	0.38461	-0.39017	-0.99307	0.2932	-0.87237	-1.6448	-0.38294	-0.75222	-0.10551	0.91154	0.51917	-0.1564	-0.24661
-2.0511	3.9201	0.70902	0.57753	1.0481	-1.0048	-0.29995	0.54413	-0.027416	0.48008	0.33444	-0.16269	-0.13516	0.3654	0.42121	0.49562	-0.063027	0.56224	-0.1336	0.50062	-0.47646	-0.35106	0.47018	-0.15027	0.36561	-0.1406	-0.053408	-0.23486	0.41782	-0.052565	0.10432	0.17874	-0.080806	-0.056938	-0.16669	0.011256	0.19359	-0.20851	-0.24976	-0.59845	-0.52551	0.36933	0.55654	1.1351	0.19681	-0.35222	0.027001	-0.31131	-0.058794	-0.17918
0.56186	-2.8865	2.823	0.43518	-1.6435	-0.71379	2.1005	2.7757	0.6637	2.271	0.15039	2.3159	-1.1994	0.25694	-1.2756	0.94171	1.0829	0.78728	-1.3637	-0.75561	0.97401	-0.175	1.6523	-0.15309	-1.0919	-0.017299	0.084962	-0.15144	-0.63381	-0.40101	-0.46511	0.32098	0.13447	0.29207	-0.72277	-0.45946	1.4676	0.59604	0.29363	0.94285	-0.42338	-0.6712	-0.89307	0.30283	-0.80396	-0.50191	0.5499	-0.073915	0.71076	-0.52828
0.33704	-3.5042	0.88037	2.1914	-1.2814	-0.4264	2.7462	3.1381	-0.99723	1.9012	0.68202	2.2147	-2.3517	0.53933	-1.7547	0.060025	1.3212	0.032301	-0.87951	0.0028186	-0.092222	1.3957	1.3665	0.49882	0.4664	-0.91999	0.57565	0.45822	-0.27562	-0.25212	0.11794	0.24239	-0.74518	1.0803	0.88315	-0.54545	0.93967	0.45314	0.20597	0.54361	0.48915	-0.95274	-0.72581	-0.27547	1.1226	1.2042	-0.32347	-0.77773	0.57878	0.085617
-1.0283	-2.2444	1.4872	1.1287	-0.84367	-0.96922	1.7613	1.0382	-0.41594	1.476	-0.36735	2.7127	-1.0866	-0.22131	-2.0711	0.38822	0.77827	0.64756	0.60827	0.15071	0.769	1.0766	0.090283	-0.078829	-0.12334	-0.74575	-0.58373	-0.92271	-0.89135	0.52274	0.24632	-0.75574	-1.0944	0.22584	-0.99132	-0.46577	-0.058118	1.6339	-1.4341	-0.10888	-0.4036	-0.7683	-0.40966	-0.014213	-0.49556	1.1556	0.54687	0.014586	0.89165	-0.82663
-6.7278	0.65764	1.0957	-0.54196	1.8289	-1.0681	0.21228	0.354	0.076949	0.3774	0.52805	0.0096924	-0.46809	0.2029	0.095624	-0.45225	-0.53367	-0.096754	0.075713	0.47398	0.02942	-0.33895	0.062379	-0.38269	0.21484	-0.12831	0.039528	-0.17496	0.10918	-0.38651	0.71339	-0.25366	0.13211	-0.36598	-0.17146	0.42001	0.40296	-0.08922	-0.25996	-0.031303	-0.16478	0.14043	-0.019131	0.13744	0.37849	0.21001	0.41899	-0.081028	-0.068874	-0.10703
0.37681	-2.2478	3.3437	-0.42722	-1.3911	-2.4359	1.7338	-0.32725	1.2818	0.40067	0.26167	-1.3758	0.46937	0.76103	-0.28247	0.59081	0.059676	-1.8073	-0.27078	-0.39727	-0.3759	-0.45661	-0.36491	-0.093727	-0.24225	-0.96336	-0.47762	0.37501	1.5235	-0.81032	0.12556	-0.42966	-0.27212	-0.40528	-1.3336	-2.0203	-0.8214	-0.45089	0.13653	0.50566	-0.48259	0.8274	-0.24751	-0.30457	-1.0492	0.32765	0.47831	0.68074	-0.73179	-0.012105
0.4953	-2.5016	3.6874	-0.90756	-1.4111	-2.8562	3.2639	-0.91131	1.7817	0.68503	0.54579	-0.41715	2.7105	2.109	-1.9575	-0.48541	0.12012	-1.0367	0.92393	-1.3788	1.542	-1.0467	-1.0774	0.72578	-1.3106	-0.041661	-0.15246	-0.058276	0.81884	-0.5044	-0.95363	1.176	-0.69841	-0.037437	1.2637	-0.23331	-1.9825	-1.2193	1.453	0.092526	0.15769	-0.12104	-1.3545	1.0158	-0.18701	0.13896	-0.25194	-1.0794	-0.20846	-0.82019
2.2099	-2.5215	3.6008	-0.0027563	-0.53878	-1.5275	2.9047	-0.4533	0.17932	-0.35071	0.91003	0.37236	0.60925	0.78381	-1.3924	0.53123	-0.38661	-0.31933	0.37865	-0.88799	1.2556	0.62879	-0.6174	0.11495	-0.70118	-0.26445	-0.62897	0.53622	1.1078	0.31282	0.41462	0.54199	0.12414	-0.32743	-0.90946	-0.012564	-0.74994	-1.388	-0.43087	0.7223	0.12069	-0.014603	-1.1372	-0.67099	-0.46108	-0.59982	0.14912	-0.57565	-0.61337	0.26103
-2.223	1.2597	4.0066	-0.48915	3.3918	0.21976	1.1853	0.12913	-0.46355	0.31027	0.66188	0.33194	-1.1572	-0.83105	0.048898	-0.21774	-0.42255	-0.078707	-0.86797	0.018956	0.1164	0.36793	-0.45737	-0.12432	-0.84216	0.56291	-0.28045	0.65287	-0.70739	-0.5085	0.13609	0.51153	-0.089256	0.31237	-0.17297	-0.608	-0.90316	-0.13253	0.25818	-0.6884	-0.39	0.1534	-0.098199	-0.42135	0.83909	0.30183	-0.32495	0.31222	0.44556	0.90071
-10.813	0.39885	-0.73626	0.30799	-1.6306	1.8039	-0.63127	-0.62613	-0.063015	0.38247	0.37565	0.015106	0.090361	0.060511	-0.25732	0.13396	-0.028503	0.2357	0.46354	-0.50549	-0.32567	-0.2944	0.19066	-0.41586	-0.098025	-0.040237	0.10336	-0.32807	0.060801	0.35052	-0.29975	-0.2871	0.47472	0.18096	0.24769	-0.23257	-0.092404	0.31244	0.35891	-0.1254	0.22094	-0.0579	0.054417	-0.29709	-0.2872	0.0048421	-0.17114	-0.0036028	-0.1151	-0.10564
-10.811	0.55001	-0.5782	0.23628	-1.6196	1.75	-0.39871	-0.59434	-0.25593	-0.027502	0.35215	-0.10948	0.19827	-0.037068	-0.24057	0.32747	0.12461	0.41367	0.51297	-0.54597	-0.43084	-0.17897	-0.0039152	-0.39787	-0.10988	0.014408	0.1175	-0.32742	-0.21881	0.43936	-0.30362	-0.35708	0.66585	0.37305	0.27442	-0.33348	-0.27251	0.15326	0.39344	-0.13803	0.32697	-0.013549	0.10922	-0.32408	-0.32077	-0.058403	-0.20164	0.15757	-0.22023	-0.08767
-10.964	0.56915	-0.50847	0.235	-1.8361	1.745	0.51274	-1.2185	-1.3917	0.082863	-0.66333	0.25469	0.12644	-0.46921	-0.4857	-1.0392	0.045599	-0.19486	0.08256	-0.64803	0.39987	0.82588	-0.86391	0.50751	-0.54502	0.53883	0.36169	0.89034	-0.61839	-0.097567	-0.0059646	0.021294	0.34312	0.36055	-0.26656	-0.033105	-0.31019	-0.4125	-0.040766	-0.11322	-0.059344	0.38039	0.18462	-0.13902	0.041592	-0.10242	0.071063	0.25267	-0.25706	0.14385
-10.679	0.4194	-0.22215	0.1391	-1.0593	0.47865	-0.13594	-0.91108	-0.98656	-0.18591	-0.26688	0.63865	0.00080732	-0.50031	-0.76398	-0.99066	-0.61046	-0.80406	-0.25031	-0.24922	0.54244	0.65199	-0.80168	0.049144	-0.4684	0.55825	0.11166	1.0639	-0.3914	-0.46831	0.40651	0.068578	0.3003	-0.20907	-0.15216	0.26905	-0.13358	-0.45705	-0.43738	-0.082257	-0.056606	0.33276	0.27991	0.045744	0.49726	-0.14785	0.3292	0.01039	-0.09437	0.051223
-10.841	0.57087	-0.68179	0.25769	-1.5178	1.5995	-0.22794	-0.0074535	0.44739	-1.2323	0.45672	-0.5042	0.64482	0.40104	0.42751	1.7091	0.40917	0.49033	0.39217	0.10099	-0.65817	-0.45008	0.87522	-0.05389	0.31357	-0.31962	-0.33819	-0.67789	0.35084	0.41259	-0.23931	-0.20504	0.050276	0.28068	0.17549	-0.13308	0.083162	0.38292	0.27858	0.067512	0.081362	-0.30484	-0.24777	-0.078189	-0.29825	0.13349	-0.23581	-0.047644	0.14131	0.0049983
-10.885	0.40426	-0.77115	0.23679	-1.6555	1.7915	-0.38099	-0.11034	0.36158	-0.076128	0.40947	-0.037915	-0.01822	0.16831	-0.013856	0.76679	0.2043	0.1171	0.0034218	-0.21623	-0.2458	-0.18937	0.47578	0.046477	-0.02333	-0.16942	0.013326	-0.26482	0.44414	0.2031	-0.32068	0.10623	-0.067189	0.11569	0.31259	-0.13708	0.11787	0.37275	0.23901	0.14205	0.11716	-0.061081	-0.17709	-0.074829	-0.30936	0.16686	-0.22937	-0.13493	0.1117	0.088111
-10.947	0.42489	-0.70657	0.30501	-1.5111	2.0357	-1.126	-0.18786	0.31017	0.40511	0.51508	0.28844	0.049073	0.015504	0.1994	-0.15954	0.12649	0.857	0.60749	-0.27346	0.031341	-0.36081	-0.35732	-0.17513	0.059613	-0.18296	0.23171	-0.53705	0.67537	0.59925	0.11048	-0.37247	0.45778	0.30816	0.26953	-0.31723	0.27091	0.055095	0.43062	-0.13412	0.30191	0.22601	0.11473	-0.12861	-0.4236	0.058507	-0.49374	-0.13157	-0.073827	-0.099168
-10.677	0.38574	-0.484	0.20368	-0.8799	0.96397	-0.52713	-0.18172	0.063161	0.37276	0.10701	0.2821	-0.23769	-0.028778	0.20449	-0.68347	0.089716	0.13712	0.067389	0.31589	0.47725	-0.4313	-0.33742	0.012902	0.2311	-0.23806	0.26252	-0.40182	0.55867	-0.1802	0.39042	0.01667	-0.26651	-0.21093	-0.097052	0.21107	0.14925	-0.29319	-0.21888	-0.033978	-0.048009	0.060388	0.13424	0.31747	0.25478	0.0075749	-0.049701	-0.12971	-0.011093	-0.16145
6.4562	-5.7306	-4.1829	-1.8071	-1.0622	0.23841	0.77247	1.9637	-4.2493	1.2157	-1.2321	0.038433	0.75035	1.9494	1.7024	0.32872	0.28405	-0.35958	1.0055	-0.45166	0.4075	2.1729	-0.89117	-0.85301	-0.077961	-1.8582	-0.04745	-1.1753	-0.20418	-1.5857	-0.54102	-0.53078	0.49561	1.7707	0.11402	0.40863	-0.91193	-1.1039	-0.1602	-1.0469	-1.6028	-1.0714	-2.0486	0.15307	-1.7948	0.12643	0.46344	-0.20408	0.25111	0.70574
0.654	0.23501	-0.28168	-1.6137	-0.17388	-1.9743	2.5493	0.85769	-2.177	1.2154	-0.67636	0.66102	-1.1307	0.26057	0.82729	-0.30737	1.2193	2.0589	2.0401	-0.027674	0.1911	0.25739	0.86002	1.0734	-0.38421	0.94044	-0.30515	0.090401	0.12306	1.7725	-0.29443	-1.9059	-1.9289	-0.70324	-1.1307	1.3297	1.6962	1.6786	0.69899	0.091777	-1.0001	-0.58594	-0.065295	0.61011	-0.38329	0.048351	0.64053	0.66765	0.20933	-0.42136
1.2923	-0.23416	-0.36836	0.3734	0.95569	-1.0178	1.8852	-1.12	-1.4649	0.6905	-0.50693	1.4042	-1.2891	1.6413	0.93496	-0.57865	1.5381	1.6678	0.33179	-0.39158	0.60383	0.6805	1.4126	1.2465	0.24685	0.51988	-0.055252	-0.65855	-0.030408	0.79587	-0.55793	-0.36349	-1.3753	-0.40908	-0.43384	0.91818	0.90777	0.69556	0.27583	-0.65073	-0.85629	-0.10277	-0.22622	-0.44595	0.85605	-0.17241	-0.022645	0.12924	-0.0069169	0.23511
-4.8019	0.40125	0.68614	0.59855	3.1798	0.10137	0.44016	0.090671	-0.14747	1.2667	-0.84621	1.2072	-0.4509	0.36877	-0.066821	-1.1599	0.61708	1.1652	-0.62757	-0.47663	-0.18457	0.23831	0.70056	0.81177	-0.19967	-0.83781	0.44241	-0.25873	-0.43611	-0.40337	0.6302	0.45435	-0.066004	-0.6729	-0.29177	-0.17563	-0.13896	0.10392	-0.4019	-0.33573	0.23921	-0.49923	-0.30467	-0.49303	0.42273	0.15086	0.76716	0.85246	-0.11413	-0.11482
1.6653	-1.277	-1.7463	-1.3643	-1.1129	0.10649	-0.51571	2.7075	-0.39797	1.3595	0.097532	0.54993	-0.49132	-0.2401	0.59322	0.26937	-0.57404	0.10472	0.42846	1.2321	-0.1527	1.3478	0.99213	-0.79756	0.42202	0.049973	1.5435	-1.1396	-0.35722	0.63857	-1.3756	0.031523	1.319	-0.25692	0.55158	1.4396	-0.57037	-1.755	0.69787	-0.59977	-0.036404	-0.5549	0.17957	-0.92735	-0.24373	-0.57667	0.28974	0.21816	-0.5859	-1.1576
4.8783	4.7533	-4.2735	2.3588	-1.9485	-1.5714	-0.72218	2.7546	-0.74786	1.3862	0.61993	0.043004	-0.30511	-0.39887	1.106	0.74958	0.99568	0.58767	0.32866	-0.5971	-0.33708	-0.22083	0.29569	-1.6521	-0.51255	0.019081	2.3678	-0.71796	1.0877	-0.030021	-1.0511	0.35442	0.86394	0.59	-1.6016	0.39923	-0.51187	0.076427	1.0402	0.48748	-0.087743	0.51084	0.36578	-0.27782	0.2084	-0.4873	0.054361	0.7911	-1.104	-0.10555
-1.5472	-2.3234	-0.069394	2.1753	0.24183	-2.22	0.20587	0.10553	-0.065134	-0.75216	-0.019576	0.54179	0.65472	0.50543	-1.3887	-0.19996	-0.50202	0.31356	0.62321	0.7041	0.84025	0.084505	-0.85757	-1.1195	-0.34997	0.57283	-0.27944	0.4226	0.14734	0.39957	-0.73217	-0.22117	1.313	-0.31646	0.046914	0.23975	-0.10812	-0.030075	0.25678	-0.44912	-0.18025	0.50451	0.029512	-0.62934	-0.33855	0.034497	-0.28938	-0.085497	0.20768	0.30276
-1.4658	2.599	0.25412	0.33537	1.5296	-0.82521	0.56754	0.33164	0.38295	-0.42398	0.32912	0.621	0.061697	0.14134	-0.082104	-0.56184	-1.2631	-0.20853	0.31487	-0.098276	0.43475	0.0020673	-0.56983	-0.49443	0.13838	-0.054456	-1.5334	0.12356	0.18867	-0.4019	0.03814	-0.56456	-0.14273	-1.2098	1.0259	0.72178	0.71874	0.082682	-0.49216	-0.73729	1.0081	0.59944	0.15717	0.74622	-0.21393	0.21409	0.52213	1.4169	-0.26349	-0.055086
3.9717	-3.5833	-1.9011	-1.657	4.3096	0.45109	-2.976	-0.79838	-0.10853	-1.2525	-0.071903	0.088773	1.2214	-0.73781	-0.063512	-1.0887	2.3325	-0.65168	-2.1388	-0.23392	1.4558	0.32677	1.8283	0.62999	0.16377	-0.69341	-0.20789	0.27523	0.39684	0.11262	-1.3134	-0.28008	0.12107	0.5713	0.82548	-0.75956	-0.43924	-0.59594	-0.02684	0.28944	-0.93716	-0.26858	-0.5011	-0.6027	-0.29404	0.021224	0.002339	-0.88628	-0.56429	-0.87787
6.1031	5.7732	-2.9487	-0.12495	0.99024	-2.4173	0.0011224	-1.924	-1.2633	1.0968	-1.1678	-2.019	1.0467	0.67329	-0.10222	0.084266	2.822	-0.41479	-0.37037	-0.40878	-0.31636	-0.93123	0.63129	-0.21632	-0.043208	0.80232	-0.042943	-0.27437	0.22099	-0.83758	0.28466	0.5834	0.57599	0.53796	-0.65612	-0.1731	1.2021	-1.0066	-0.7863	0.62935	1.1097	-0.12161	-1.2691	-0.11416	0.34294	0.16416	1.0126	-0.56754	0.94079	0.6459
0.95041	-0.61301	0.80759	0.14094	2.5516	-0.91998	0.46448	-0.11653	-1.0657	-0.0031534	-0.90079	-1.9585	0.52388	1.2276	0.21524	0.40643	1.5151	0.0862	-0.21126	0.35737	-0.17578	-1.1647	0.62274	-0.65188	-0.46936	0.0033862	0.09068	-0.12522	0.11672	-1.261	-0.72492	-1.0031	-0.21826	0.80746	-0.043172	-0.14424	0.41731	-0.56886	-0.61615	0.81842	-0.60692	-0.19133	-0.89904	0.52711	-0.23745	-0.47046	0.085196	-0.59786	-0.48254	-0.24867
1.7288	5.6821	2.4423	6.8633	2.6658	1.1788	0.12935	1.5831	0.32767	1.3021	0.2937	-1.351	-0.37862	0.10351	0.94483	-0.012798	0.40938	0.88965	-0.39264	0.19761	0.33066	-0.35006	-0.26186	-0.14901	-0.083882	-0.37354	-0.2842	-0.21419	-0.24196	0.51348	-1.0847	-0.46565	0.01323	-0.55716	-0.17657	-0.10113	0.85147	1.1536	-0.2624	0.021269	-0.72896	-1.0177	-0.91647	0.71035	0.089949	-0.42469	0.79615	0.21949	-0.003608	-0.60282
5.8419	2.0871	-2.8125	-1.2674	-1.1624	-3.0122	1.0515	-2.7782	-1.0185	0.17098	2.6215	0.30567	-0.57822	-1.1792	2.2363	-0.25298	-0.3261	-0.22374	0.97012	-0.9255	0.66508	-1.4602	0.34145	0.99068	-0.10965	-0.088225	0.02912	1.4695	-0.50142	0.4242	-0.48452	-0.39357	-1.4005	-0.57951	-1.216	-0.10953	-0.93694	-0.22433	0.53265	0.92974	-0.35139	1.094	-0.19015	1.0936	-0.6236	0.097535	-0.80768	0.93898	-0.62783	0.87357
1.9722	-3.291	1.6514	0.93159	0.2219	-0.18298	0.18234	-1.0048	-0.62909	0.28829	0.65309	2.0604	0.44244	-0.54866	0.66069	1.1106	-1.7005	0.078181	-0.77616	0.8345	-0.20696	-0.56674	-0.63562	-0.17502	-1.1667	-0.51072	1.3172	0.48306	-0.34676	-0.099488	1.4432	0.69439	-1.2783	0.14598	-0.83319	0.23905	0.69682	-1.3033	0.60621	-0.55332	-0.67812	-0.34364	0.44389	1.2217	-0.75739	0.56775	-0.35594	0.023518	0.95376	0.13858
2.6418	-2.4176	-1.1553	0.4721	0.087543	-0.64819	-1.3624	-2.3517	0.4256	-0.18576	-0.17339	2.1506	-0.081392	0.30642	0.085605	0.75763	-0.51503	0.03881	0.0098603	1.4594	-1.2402	1.5033	-0.67815	-0.86707	0.489	1.0004	2.5655	-0.81793	-1.825	0.3156	0.65177	0.67991	-1.5773	-0.97013	1.0507	0.76203	0.476	-0.67521	0.15638	0.31957	-0.55203	0.68059	-0.21527	0.11188	-0.87201	-0.74149	0.85726	-0.65949	-0.17565	0.15956
-2.1837	1.7475	1.9522	-0.45899	3.7346	-0.31022	-0.13674	-0.767	-0.1936	0.97437	0.19509	0.3684	-0.35938	-0.37378	0.99332	-0.94948	-0.35248	0.39673	-1.0175	0.23229	-0.2274	0.087159	-0.43742	-0.040121	0.31455	-0.6387	-1.3367	-0.035389	0.10965	-0.24387	-0.42404	0.43645	0.1277	0.7553	0.30861	0.19011	-0.38285	0.2821	-0.084505	0.60718	-0.6729	0.40428	0.2388	-0.27323	-0.54595	0.041751	-0.47569	-0.47406	0.59839	0.72571
3.8839	0.97323	-3.8134	0.60727	0.79289	-0.23931	-2.0331	2.5618	1.8179	-0.16195	1.9288	-1.73	-0.31663	-1.4875	1.5688	-1.2828	1.0347	1.7408	-0.59642	-0.68437	0.95844	-1.4446	-2.2684	-0.94767	1.1075	0.91208	0.90004	-0.12442	0.94474	-0.15009	-1.7206	-0.099516	0.16163	0.82353	-0.25978	1.254	0.32911	0.6218	0.63728	-0.57855	0.2781	-0.43663	0.87034	0.81582	-0.57365	0.25077	0.70969	-0.90703	0.14676	0.38213
5.3345	1.0945	2.9925	-2.6264	-0.25639	1.5865	-2.8252	3.0309	1.3196	-1.5763	3.1004	-1.9808	-0.73119	-2.0581	0.65079	-1.0251	0.97787	-0.8194	0.16674	0.63655	0.41268	-1.1836	-0.40882	0.23229	-0.17153	0.26362	-1.0134	-1.5458	0.09907	0.38466	-0.45147	0.11919	-0.10085	-0.92857	-0.27487	1.2048	0.012743	-0.45921	-0.45028	-0.35974	0.28294	-0.57383	0.28151	0.24874	-0.57404	0.75583	0.22592	-0.24128	0.038461	0.52289
-1.1822	-2.1347	0.28535	-1.224	1.4655	-1.5013	-1.8956	0.35724	0.7649	-0.99208	0.71826	-1.5964	-0.13458	-0.36394	0.73665	0.44789	-0.052079	1.1049	0.81867	0.098598	0.31564	0.037614	1.443	-0.67126	1.4941	1.3977	-0.34129	-0.59213	-1.2254	0.080322	0.45939	-0.14751	-0.024901	-1.0436	0.59279	0.59286	-0.77762	0.83509	0.25846	-0.041591	0.72406	0.31654	-0.64328	0.7538	0.10899	-0.044141	-0.30457	-0.59425	-0.62474	0.4065
-2.4755	2.8238	2.0926	-0.00063096	2.2052	-0.82152	-0.79749	1.4408	0.63122	-0.19508	0.63237	-0.10997	0.27204	0.46173	0.4033	-0.3009	0.3127	0.57442	0.025245	0.78244	0.59304	-0.13199	-0.19882	-0.85815	1.1852	0.36811	-0.25178	-0.84246	0.72007	0.21698	0.30677	-0.59932	-0.25277	-0.31276	0.49494	0.3032	0.42149	-0.054392	0.21612	0.46625	0.42852	0.40121	-0.15404	0.83647	-0.038672	-0.056572	-0.13373	0.80118	0.36106	-0.064881
1.1993	-2.2216	-2.3587	-0.55944	0.82573	-0.029678	-1.7836	1.3742	-0.31463	-0.97712	-0.33826	0.62521	0.60886	1.6111	-0.29471	-2.0114	-0.33113	-1.3718	-0.49116	0.73105	0.21211	-0.18031	0.39879	1.0695	-1.0865	-0.27787	-1.4286	0.18033	-0.13051	-0.41654	-0.91193	0.21385	1.8113	0.092015	-1.2041	0.55903	-0.11911	0.023984	-1.0129	0.11103	0.064405	-0.19485	1.1202	-0.080489	0.93815	-0.23336	0.70682	0.44388	-0.14576	-0.50259
-1.3703	-2.0484	-2.9419	-1.8206	0.45745	-0.46974	-1.8179	2.0319	-0.52853	-0.27296	-0.66006	0.01245	1.1043	1.0971	0.13829	-1.4832	-0.23389	-0.16183	-0.35736	1.212	0.085776	0.19182	-0.27418	-0.052622	0.26054	0.45485	-0.083767	0.090382	0.24324	-1.2717	-0.22527	0.4021	0.22414	-0.36434	-0.38898	0.015146	-0.71699	-0.36498	-0.81018	-0.21631	0.25612	-0.085619	0.21363	-0.18854	0.44218	0.28887	0.12678	-0.51985	-0.068581	-0.59689
-1.661	-1.9559	-0.1945	-1.1878	0.82966	-0.95681	-2.7122	1.1327	-0.16988	-0.29582	-0.28198	0.13427	0.10905	0.43671	-0.0098916	1.2959	-0.37942	-0.69699	1.0271	0.18383	0.27775	-0.5392	-0.17937	-1.6049	-1.1832	-0.47284	-0.037501	1.0467	-0.21659	0.37099	0.096627	-0.22832	-0.55122	0.46556	0.20029	0.60111	-0.15807	-0.85291	-0.26567	0.74318	-0.42941	0.21625	0.55674	0.34154	0.24035	0.22565	0.31738	0.10734	0.38293	-0.73733
-3.5054	1.5521	0.64453	-1.442	2.5679	-0.9839	-0.61004	1.2509	-0.16957	0.78023	-1.3391	0.39268	-0.071104	0.84737	0.86572	-0.22601	-0.53715	-0.17233	0.44699	-0.18943	0.44715	-0.4723	0.68372	-0.20066	-0.023634	-0.45346	-0.30158	-0.003348	-0.51632	0.38462	-0.13739	-0.23364	0.38888	-0.36384	-0.68485	0.34604	-0.30947	0.030504	0.19369	0.21445	0.77327	-0.25956	0.49587	0.27713	-0.040149	1.2562	-0.66747	0.41597	0.13499	-0.28941
2.3748	-0.93959	-0.21771	2.9686	-0.83753	-1.9896	1.1919	-0.68952	2.4465	1.497	1.7303	-0.61383	1.4238	0.54176	-0.11394	-1.1563	0.46054	2.1182	1.0919	-1.0191	-1.318	-0.14856	-0.097722	0.47881	-0.37169	-1.8906	-1.1901	0.83281	-1.8017	1.2464	0.44151	0.19679	0.053921	-0.7704	1.0634	-0.2555	-0.85292	0.50662	0.68367	-0.035227	-0.12469	0.74711	0.56354	2.1628	0.011333	0.39582	-0.18365	-0.074819	-0.74871	0.40279
1.1641	-0.47871	-0.068885	3.5187	-0.46557	-2.0679	1.505	0.87185	0.61047	0.40814	1.5332	-0.086615	0.94235	1.5827	-1.4927	-0.09956	0.4023	1.723	2.28	-0.039496	-0.24772	-1.5341	-0.42734	0.18615	1.537	0.52607	0.91094	1.3128	-0.62458	0.25515	0.52441	0.49351	1.4135	-0.062394	0.52804	0.34889	-0.5507	-0.49064	0.77468	-0.77717	-1.0374	0.79504	-1.363	0.31014	-0.70184	-1.3201	0.33604	0.33767	0.12983	0.21686
0.13959	-0.20487	0.29803	4.3443	-1.0282	-4.5371	0.5397	0.1119	-1.0365	-1.7868	-0.34608	0.41873	2.1656	0.86762	-2.1546	-0.21855	-1.2539	0.067356	1.5069	-0.5625	0.73641	-0.80228	-0.98494	0.010619	0.2793	1.7388	-0.43668	1.6666	-0.35802	0.85296	0.077628	-1.639	1.3003	-0.63229	-0.38405	-0.41319	-0.035246	0.83566	1.3466	-0.38921	-0.46692	0.33135	-0.49328	0.71902	-0.0068175	-0.42633	0.68515	-0.38683	0.3858	-0.69482
-7.4517	0.31983	1.1501	-0.60677	1.4313	-1.9659	0.091844	0.64078	0.25464	-0.2546	0.34959	-0.19318	-0.21702	0.079962	0.43254	0.080466	-0.36331	0.2175	-0.083554	0.8418	0.13951	-0.071024	-0.46548	-0.33208	0.12275	-0.019033	-0.074242	0.013151	-0.37453	-0.033022	0.82312	-0.18928	-0.10325	-0.41151	-0.34739	0.24589	0.050076	-0.28716	-0.20651	-0.14403	0.076745	0.068391	0.37488	0.32801	0.49532	0.047232	0.44248	-0.065753	-0.090602	0.071832
4.0668	-0.58896	0.17635	-0.3367	-1.4926	0.56287	-0.18882	2.2925	-0.16039	-1.1691	-0.55191	0.49451	0.016546	-0.034579	-0.56142	0.2473	-1.9273	0.38247	-0.49156	-1.3655	0.86159	0.099647	-0.35669	-1.0713	0.45143	-0.74223	-0.22074	1.1147	0.12311	0.38244	1.9056	-1.363	0.40101	-0.83892	0.16813	1.6394	0.69241	0.35296	-0.060236	0.33977	-0.70454	1.0024	0.2736	-0.91032	-0.43742	-0.73168	-0.55204	-0.64156	0.45919	1.4105
4.2575	-2.2343	-0.31601	1.0922	-1.6195	-0.020098	-1.3837	0.57188	0.75106	-0.22284	-1.7021	-0.17783	0.88045	-1.3819	0.58556	-0.016426	-2.2748	0.22503	-0.79276	-1.0069	-0.24557	1.9945	0.10899	-0.653	0.65963	-0.43612	1.3404	-0.048212	1.5565	-0.32676	1.2323	-0.65007	0.31296	-2.4755	1.0861	0.8714	0.24177	-0.65994	-0.94199	1.6932	-0.33134	-0.14233	0.50697	-0.83859	-0.58816	-0.48687	-0.5186	0.51698	-0.61611	1.3497
1.1572	-2.0579	0.57075	-0.81743	-1.7728	-1.0096	-2.5563	1.1123	1.2381	-1.0531	-0.87423	0.89688	-2.3028	-1.6198	0.9538	-0.64692	-0.54289	-0.35065	-0.62381	-0.7303	1.2675	-0.8738	-2.1939	-0.15955	0.66639	-0.94891	0.72662	-1.2237	1.1312	0.23636	-0.047173	0.030301	-0.83842	0.28556	0.79585	-0.31039	0.46628	-0.90438	0.00014396	0.18298	0.58672	1.2008	-0.12268	-0.40899	-0.74885	1.083	-0.11447	0.14913	0.2662	-0.80728
-6.1952	1.2448	0.86937	0.17772	1.2309	-1.3922	0.82503	0.070322	-0.51377	-0.079361	0.31799	0.42052	-0.50923	-0.2434	-0.56893	-0.41347	-0.62414	-0.31521	-0.59088	0.30726	0.14542	0.48554	-0.249	-0.27908	-0.43192	0.52735	-0.11031	0.42006	-0.76519	-0.50244	0.76467	0.0092185	0.056533	-0.45507	0.073695	0.26487	-0.21885	-0.2838	-0.46685	-0.47964	-0.059982	0.29541	0.14848	0.051116	0.75247	-0.20971	0.49697	0.24943	0.002297	0.23016
9.7936	2.9426	5.7315	1.333	1.2068	2.9607	-3.6584	0.42142	-0.53439	-0.023627	0.64402	-0.53569	1.0664	1.0502	-1.8798	0.12481	0.39107	-1.5545	0.59616	0.4717	-0.40299	0.9005	-0.21046	-0.25169	-0.28549	0.69707	0.59157	-0.0076216	-0.51544	0.13753	-2.4566	0.18171	-1.2123	-0.22171	-0.11674	1.2842	0.069288	-0.3592	-0.80897	-1.3104	-0.81277	0.054942	0.53597	0.24875	-0.26	-0.26258	0.6615	0.26706	0.23675	0.3977
8.228	2.2339	0.49208	-1.6299	2.3079	1.0531	-0.60942	-1.6706	-0.049092	-1.473	-0.052736	0.33099	0.67802	-0.45072	0.038632	-1.2641	-0.98719	1.176	-0.17593	-1.9927	-3.4174	-0.17595	-0.29151	0.81755	-0.82644	-1.0169	-2.555	-1.1416	0.020996	-1.1216	-0.6071	1.2846	-1.0697	0.36086	-0.049199	0.82144	-0.77163	-0.59808	0.73566	-0.47786	0.27498	-0.9366	-0.42143	1.2044	-0.055159	-0.83342	0.29224	0.48316	0.44503	0.86909
6.4497	1.8027	-1.9176	-1.8257	2.6118	-0.30112	1.2626	-3.1362	2.1756	-1.7416	-1.1555	1.1858	-0.093079	-1.924	0.56745	-1.1431	-0.54628	1.1257	-0.58237	-0.56109	-3.1221	0.61909	-0.17575	1.4129	0.56648	-1.0682	-0.58321	-1.4457	0.38053	-1.3891	-1.1813	1.3769	1.2892	0.26135	1.0387	-1.7883	0.28198	0.057509	0.53145	-0.25378	-1.0146	0.030422	-1.2013	-0.97112	-1.2071	-0.0475	1.7396	0.10346	-0.73927	-0.53603
-1.2153	2.1961	0.81326	-0.69274	4.4825	0.5584	0.42632	0.41259	0.45548	0.27035	0.40693	-0.38585	0.13267	0.014446	-0.27829	-0.22001	-0.11646	0.12385	-0.60769	-0.23017	-0.62624	-0.28562	0.65665	0.021264	0.68403	-0.44856	0.09659	0.49132	-0.095512	0.67494	0.076423	-0.043148	0.53798	-0.35496	-0.1932	0.0080535	0.17585	0.11768	0.026617	-0.031856	-0.34237	0.50704	-1.0768	0.54862	0.10166	0.45334	0.44857	-0.26144	0.021551	-0.14693
4.0056	-1.876	-0.48389	1.3146	-0.71851	-0.46025	-2.1151	1.0262	1.9709	-0.74724	-2.2766	0.50026	0.30518	-1.9042	0.59503	0.24524	0.13954	0.031919	1.7384	-1.7118	-1.8687	1.5448	-0.019305	-0.37061	-0.16706	1.1844	-0.92137	0.4028	2.5442	-0.65464	0.54241	-0.36182	-0.76449	-0.37189	-0.25688	-0.43289	-1.2139	0.27431	-0.0012642	-1.3612	0.02875	0.37478	0.19114	0.99591	-0.079517	0.23739	-0.064611	0.35203	-0.78925	0.61433
11.908	6.5521	-2.5257	3.8533	-1.0293	0.35019	-1.0318	-0.25211	0.0085883	-1.152	-0.84285	0.38935	-0.37889	-0.088474	1.0967	1.2117	-0.85734	0.29129	-0.43761	-0.67966	-0.20988	0.92055	0.10628	-0.16157	1.371	0.84815	1.061	-0.16753	1.242	0.79203	-0.59948	0.27304	-0.27921	0.78486	-1.2993	-0.10341	0.063267	0.38427	0.30878	1.4855	-0.8598	1.5887	-0.92338	-0.034496	0.54131	1.3274	-0.90167	0.32253	-1.495	0.74094
2.2044	-1.3602	0.25734	0.20361	-0.59388	-2.2031	1.1759	-0.75129	-0.65421	-3.0633	-1.4145	-0.78814	0.20721	0.65213	-0.081412	0.014557	0.39889	-0.79499	-0.0615	-0.11835	0.064128	-0.04045	0.5666	-0.040259	0.65926	-0.3633	-0.069802	0.48991	0.7252	0.58682	-0.35512	0.35461	0.4681	0.59251	0.55445	-0.071626	0.77994	0.74184	0.84099	-1.046	-1.1342	-0.66148	1.1624	-0.48	-0.61514	0.10606	0.035348	0.27391	0.0096766	0.76667
-6.6594	0.75677	0.63643	-0.68757	1.0111	-1.8934	-0.021617	0.93981	0.45948	-0.98504	-0.12811	-0.32658	0.41382	-0.17899	0.75609	1.0223	0.282	0.3687	-0.08112	0.51305	-0.061161	0.50693	-0.26194	0.24671	0.1581	-0.27981	-0.36684	-0.17994	-0.20853	0.21436	0.64451	-0.067934	0.20338	-0.10741	-0.041617	0.3677	0.038714	0.10545	-0.098652	-0.399	0.17675	-0.13338	0.069826	0.048538	0.32966	-0.28045	-0.26552	-0.11098	0.094539	0.10279
3.1568	-3.2431	2.5977	-0.13318	-0.94019	-0.94202	-1.1799	-1.6948	2.3871	-1.56	-1.4288	0.5796	-0.90951	0.40903	-1.7893	1.0521	-1.0425	1.468	0.62545	0.036454	1.1458	-1.2118	1.2193	0.23997	-0.24529	0.74596	-0.59947	0.82719	0.079269	-0.57472	-0.23355	0.060615	0.70731	-0.91658	0.46308	-1.1304	-0.19064	-0.3628	-0.13878	-1.1066	0.34503	-0.54478	0.5359	-0.21632	-0.44628	-0.19404	-1.198	1.5092	-0.090367	-0.67704
6.668	2.5277	2.6441	4.3483	-0.73086	-0.5518	-1.2222	-1.5324	0.36592	-0.14068	-1.2462	1.009	-0.52927	2.8031	-0.18715	0.59758	-0.91531	1.3552	-1.1909	1.8565	-0.34633	0.95291	0.91506	-0.13942	0.20544	-1.0432	0.71437	-0.075303	0.2616	-0.13482	-3.4046	-0.82811	1.3744	0.16179	0.86167	-0.48963	-1.0886	0.29635	0.75911	0.36693	-0.066368	0.24558	0.38285	1.3555	0.30436	0.28955	-0.42493	0.42019	-0.0059104	0.00056311
3.9608	-2.8914	3.2193	0.45507	-0.9761	0.015169	0.48393	-1.1145	1.2478	0.14496	-0.38044	1.6457	-1.3777	0.83287	0.23096	0.99824	-0.32601	1.2176	1.9992	-0.76772	1.4824	-0.91655	1.2502	-0.7761	-0.017522	0.73413	0.064874	-0.67263	-0.3801	0.46532	-0.40509	2.0004	-0.098861	1.5908	0.5911	0.36705	-1.3293	-0.0084261	-0.83396	0.32847	0.24584	0.38674	0.12115	-0.12708	0.60858	0.65196	0.73796	-0.81532	0.44593	-0.55877
-1.9403	3.0732	1.1671	1.4519	1.4351	-0.63672	-0.32289	0.37443	0.37832	0.029718	1.1153	0.32852	-0.83062	0.045769	0.88185	-0.72534	0.42971	-0.25028	0.10792	0.22499	0.14127	-0.24301	-0.87698	0.36703	0.34096	0.14394	0.074075	-0.43524	0.29745	-0.3481	0.36658	0.20318	0.058898	0.23364	0.20857	0.040206	0.081595	-0.31915	-0.0033747	-0.0080956	0.28096	0.0090895	-0.34174	-0.11824	-0.35591	0.49117	-0.72727	-0.2283	0.19668	0.65339
5.4774	-2.8455	1.0059	0.33194	2.1421	0.053695	2.7243	-0.43546	-3.4665	-0.96282	0.67069	-1.6538	-2.1437	2.4107	-0.50405	0.73543	0.58198	-1.789	1.4145	0.47822	-2.1372	0.23697	-0.5066	1.7476	1.8211	1.9311	2.4861	-0.24789	1.4456	-0.92206	0.41127	0.51564	0.37552	-0.3787	-1.4158	0.99917	0.1355	-0.33801	0.32629	0.44383	0.028199	1.15	1.279	-0.1707	-0.7323	-0.24329	0.042485	-0.55849	-0.93197	-0.48401
3.827	-4.0234	-1.0914	1.0134	2.4567	-1.2362	2.7409	-0.97489	-3.8334	-1.1875	0.51099	-1.7855	-2.4954	1.4543	1.1302	1.2997	0.12865	-0.41384	2.4862	-0.79894	1.1773	-0.58634	0.35819	0.87043	0.60716	-0.32301	0.99902	1.0697	1.3582	-1.2065	-1.0092	0.75151	1.0914	-0.047352	0.29769	-0.49994	-0.92886	1.1576	-1.1624	0.2835	0.55475	0.16572	1.0708	0.74632	0.0075004	-0.68488	0.082004	-0.79346	-0.089102	0.1739
0.83382	-1.9739	0.51945	0.66204	0.89945	-3.0169	0.26192	-2.252	-2.2045	-1.1113	0.60288	0.25471	0.46933	-0.58955	-0.89155	0.51712	-0.84363	1.0557	-0.35662	0.4003	0.59627	-1.2263	-1.1094	-0.65449	-0.59309	0.18932	-0.44488	0.15249	0.23522	0.098739	-0.76606	-0.17786	-0.091706	0.43988	-1.4159	-0.46513	0.35428	0.47538	-0.15003	-0.83498	-0.83691	-0.42138	0.45761	-1.5102	-0.6612	0.24551	0.20606	0.89966	0.3111	0.32747
-5.678	0.96708	-0.088987	-0.8422	2.3398	-1.5635	-0.15387	0.44307	0.38028	0.75513	0.40912	0.029502	-0.31117	-0.12459	0.60745	-0.27926	0.084927	0.24413	-0.44848	0.79809	0.41062	-0.41225	-0.20362	-0.16992	0.56344	-0.48229	-0.21882	-0.57762	0.34883	-0.24805	0.56883	-0.15841	-0.066185	0.025831	-0.11779	0.086911	-0.010924	-0.11133	0.022212	0.17378	-0.070594	-0.14457	0.29673	-0.19919	-0.16668	-0.02113	-0.28898	-0.58413	-0.14398	-0.0078991
9.4308	-1.2073	2.3979	-3.0451	-2.8655	0.70057	-0.96333	2.1526	-0.71614	0.053335	1.0368	-0.67752	0.6587	0.13338	-1.6548	-0.65203	-0.65329	0.35252	-0.78821	1.1224	-0.29648	-0.3716	1.1739	-0.78945	0.57877	0.2759	0.38811	3.827	1.1265	-1.9018	1.3279	-1.8465	-0.29705	0.40891	-1.7737	-0.76324	-1.328	1.5514	0.65454	0.31098	1.3707	-1.6419	-1.3487	0.52969	-0.91212	-1.9481	0.20114	-0.22235	-0.22907	1.6602
7.6353	-2.4969	-0.12936	-2.3057	-1.9482	1.6808	-0.33536	1.9487	-0.14536	0.092068	0.99326	-1.7915	3.505	1.0543	-1.006	-2.2751	-0.55551	-0.1695	-1.638	2.8329	-0.57123	1.6843	-0.74021	-0.61998	0.63846	-1.141	2.1177	-0.56467	-1.5677	0.35173	-0.1244	-0.95513	-0.75386	-2.0383	0.71978	0.29781	1.0801	1.2952	0.18161	0.90913	-0.4366	0.63502	-0.87133	0.0087835	0.043422	0.25492	-0.78344	-0.9518	1.5095	0.2357
3.3369	-4.1504	-1.0979	-1.5206	-0.99945	2.1287	-1.2021	1.5008	3.184	0.84555	-0.65104	-0.6191	0.2889	-0.77754	1.9045	-0.74834	-0.75344	-0.40656	-1.5462	2.6115	0.42371	-2.1989	0.033976	1.3455	-0.24736	2.7379	-0.7528	0.47564	-2.0596	1.0096	-0.10759	-1.7797	-0.29509	0.98077	-1.1586	-0.70103	0.14745	-0.25034	-0.23456	-0.44055	0.26546	-0.55191	0.85051	-0.17853	0.020366	-0.44956	1.4676	0.964	-0.78717	-0.67903
-4.9116	0.91498	-1.3044	-1.0923	2.4803	-0.81345	-0.27213	1.7786	0.79643	-0.29793	0.050079	-0.3908	-0.52049	0.95227	1.422	-0.070008	0.3707	-0.15594	0.89431	-0.19696	-0.39703	0.36805	-0.84011	0.60027	0.11876	-0.024871	0.19114	-1.0292	0.28899	0.46581	0.009904	0.14202	0.73007	-0.04848	-0.9502	0.29183	-0.20236	-0.38981	-0.037478	0.62254	-0.041902	-1.4337	-0.20452	-0.42388	0.31035	-0.01122	-0.55392	-0.49647	-0.44061	0.54315
12.071	4.7281	4.4229	-4.9824	-3.487	1.5337	3.3887	1.5254	-1.5084	-0.71645	-0.024497	1.1887	2.1397	-0.1579	1.1182	-1.8294	-0.10073	-1.4215	1.9243	0.34281	1.2272	-0.053613	1.2794	-1.518	0.2004	-0.85356	-1.0547	-1.7749	-0.80486	0.0092472	0.76095	3.2764	0.012653	-0.74557	2.0462	-0.58214	1.4186	-0.27582	0.60927	-0.35811	-0.92024	0.18029	0.43608	-0.78647	1.1419	0.46751	0.085226	0.37271	0.55677	0.734
5.483	-1.0991	-0.51796	0.071739	-2.6847	-2.4982	0.98836	0.9809	-2.0136	-1.8546	-3.0181	-2.0627	0.55555	0.12208	3.11	-1.5209	-0.76128	-2.5203	1.4771	0.42932	1.1051	0.71954	1.4403	-0.25796	0.10592	0.86776	-0.94766	0.09462	-0.52632	0.71338	-2.182	-0.24299	-1.1737	-0.15114	-0.15947	-0.86445	1.5412	-0.24887	-0.6893	-0.12521	0.68973	0.28746	1.221	0.77906	0.12039	-0.14186	0.64947	-0.98637	-0.58951	-0.27347
7.517	3.6773	1.3956	-3.9048	-3.6614	-2.3919	4.5106	-1.8553	1.22	-0.8085	-0.36204	1.6321	0.96934	0.90847	0.56176	-0.76347	-0.68535	0.83391	0.76759	0.22485	0.49531	-0.65028	0.97033	0.99746	-0.82899	-1.1665	0.3969	-1.7299	0.096155	-1.0984	-0.71495	0.29305	-0.57447	0.11654	0.43605	0.52791	0.56311	-0.74159	-0.27474	-1.0818	-0.092302	0.77398	-0.8381	0.36007	0.095302	0.24119	-0.70395	1.2595	0.71702	-0.24449
-2.8434	1.9637	0.78948	0.76276	3.4584	-1.2147	0.10728	0.40165	-0.48138	0.61813	-0.017144	0.73624	-0.53439	0.72856	0.70693	-0.058083	-0.092573	0.31828	-0.51389	-0.22711	-0.85354	-0.050911	0.91291	0.76495	0.081231	-0.22096	0.2416	-0.17387	-0.54198	-0.35934	-0.29397	0.89173	0.12376	-0.099619	0.23241	-0.48441	-0.52403	0.15547	-0.31501	-0.41115	-1.0369	0.078582	-0.048744	-0.40355	-0.085505	0.1208	0.19092	0.3269	0.12829	-0.004303
5.0756	-2.3062	0.91103	1.2097	-1.2431	-0.10492	-2.477	-0.8663	1.8838	-0.13101	-1.5699	1.8411	-1.2501	-0.058219	0.090432	-0.47257	0.41578	0.16027	2.0656	1.3346	-1.667	0.36363	-0.15408	0.65449	-1.0757	-0.9856	0.72647	0.095565	-0.86684	0.081993	-0.17737	0.96389	-0.5186	-0.42198	0.47762	-1.7484	0.2324	-0.59277	-0.1121	0.86357	-0.21289	0.38341	-0.9634	0.10059	1.09	0.89711	0.97382	0.85015	-0.19621	0.55349
8.0341	1.1195	2.4807	5.7091	-1.3901	1.1084	-1.8485	0.60848	-0.42695	0.6638	-0.18194	1.1756	-0.15689	-1.2242	0.77745	-0.27299	-0.60458	0.20966	-0.35259	0.7705	-2.4086	0.27079	0.31583	0.034535	-2.7226	-1.1145	-0.3909	0.63727	1.0838	-0.82885	1.5577	1.166	-0.14252	1.5581	0.074571	0.83299	-0.67561	-0.26688	0.54467	0.18231	-0.34488	-0.54759	-0.62705	0.21258	1.3201	-0.33906	0.87176	0.0098825	-0.051992	-0.35323
4.0064	-3.3797	-1.4986	-0.45273	-0.42037	0.60106	-2.3411	3.3169	-1.7552	-2.4031	-1.2623	1.6666	-1.5305	1.1334	0.4596	0.36102	-0.6963	-1.9705	0.93277	-0.43438	1.4753	-1.0473	-1.4143	-1.0953	1.2453	-1.5267	0.01052	-0.23916	-0.37978	0.29271	-0.12791	0.50913	0.17165	0.36687	1.6939	1.3926	-0.16115	0.090059	0.034983	-1.3712	-1.3177	0.43563	-0.79718	0.2101	0.2499	-0.23514	-0.07208	1.0588	-1.3259	0.54085
-3.6478	0.46516	-2.2684	-1.1131	3.0126	-1.523	-0.85357	2.1275	0.065813	-1.4502	-0.2907	0.60426	1.1248	0.47256	0.57863	1.0666	-0.84785	-0.99422	1.001	-0.39878	0.52609	0.32094	-0.94391	0.75068	-0.14064	0.17337	0.11536	-0.030238	0.94462	0.20636	-0.074563	0.014397	0.099984	-0.20335	-0.7689	-0.94984	-0.016967	0.10934	0.78368	-0.2392	1.3048	-0.19835	0.24871	-0.031895	0.69728	-0.3055	0.20381	-0.12145	-0.028845	-0.01227
1.4949	1.4226	4.9771	2.1626	1.117	0.26837	0.34147	1.1464	-1.2725	-1.4759	0.22097	-0.27042	0.057586	1.3011	-0.51973	-0.28364	0.71818	-1.6461	0.65412	-0.18453	0.55172	-0.47519	1.0749	0.51937	0.98478	-0.3654	-0.0044296	-0.16213	-0.13977	-0.96579	0.98421	0.075688	-0.52399	0.40292	-0.50699	-0.051705	-0.263	-0.38834	0.022074	0.40229	-0.20032	-0.21466	0.79029	-0.32378	-0.039518	0.96043	0.43861	0.30324	0.076507	-0.90605
1.8126	-0.5125	3.0932	-1.9115	0.47982	-0.95815	0.46999	-1.447	-1.3967	-0.68252	1.3647	0.2223	0.27933	-0.34706	0.68711	-0.20005	0.55212	-0.38344	1.0025	0.263	0.059823	-0.22962	0.96777	0.38397	1.4297	-0.84981	-0.57551	0.22385	-0.75519	-0.14098	0.30791	0.74753	-1.7296	0.23603	0.074632	-0.0795	0.57612	-0.067958	0.48685	0.023773	-0.0021573	-0.0011413	1.283	-0.86763	-0.16373	0.22273	0.42559	-0.60809	-0.40215	-1.0768
4.7464	-0.24256	5.9914	0.79283	-1.0655	-0.56373	0.45512	-0.34747	-0.60915	-0.58673	-0.42269	0.58667	1.4291	0.67426	-0.12096	-0.17081	-1.1462	-0.75902	-0.77495	-1.071	0.32508	0.31461	0.21005	-1.3365	0.2045	-0.2857	-1.095	0.91921	-0.020707	-0.33086	-1.4407	-0.47494	-1.0648	-0.6312	0.34652	0.77053	1.3189	-0.79137	2.095	-0.51594	1.204	-0.068216	0.54748	-0.26867	-0.50119	1.1276	1.6563	0.013816	-0.08894	0.14936
-3.7134	0.77303	1.6899	-0.43425	2.544	-2.1507	0.61619	0.61505	-0.9354	-0.40826	0.069163	0.6856	-0.16259	0.038457	-0.45028	0.12309	-1.3194	-1.0506	-0.22034	-0.51979	-0.083884	0.40718	-0.41896	-0.025256	-0.74722	0.42833	-0.0097871	0.85433	-0.36337	-0.3763	-0.51686	-0.022274	0.14481	-0.231	0.58629	-0.83837	-0.069296	0.23815	0.24652	0.3233	0.3469	-0.52723	-0.26398	-0.44534	-0.073386	0.10115	-0.0046231	0.27246	0.01595	0.31042
-10.825	0.48453	-0.38549	0.26297	-1.6282	1.2146	0.14869	0.045056	-0.27421	-1.2538	0.01447	-0.2345	0.40737	-0.20015	0.40761	0.82954	0.98943	0.82438	0.035277	-0.080885	-0.0043516	0.37954	-0.25758	0.53875	-0.074178	0.0030683	-0.035428	-0.26965	-0.14972	0.22556	-0.12636	-0.14684	-0.081395	0.2036	-0.13031	-0.045502	-0.10165	-0.021126	0.10321	0.080657	0.012045	-0.17047	-0.022749	0.057816	-0.023687	0.090211	-0.093389	0.2188	0.028525	-0.11626
-10.805	0.50672	-0.52916	0.36129	-1.4749	1.4485	0.185	-0.30123	-0.63528	-0.49633	-0.19393	0.083341	0.40343	-0.21619	0.26385	-0.40737	0.31078	0.23743	0.16845	-0.045662	0.35586	0.22413	-0.54255	0.47101	-0.012763	0.17086	0.18611	0.096518	0.28035	0.037792	0.16583	-0.093542	-0.019301	0.30308	-0.10635	-0.12243	0.060299	-0.43564	0.075385	-0.033251	-0.0094376	0.33367	0.011786	0.099544	-0.061128	-0.072989	-0.17507	0.050254	-0.065116	0.05071
-10.67	0.49654	-0.57242	0.16902	-1.4226	1.4261	-0.46577	-0.075847	-0.13072	-0.59882	0.20469	0.15717	0.30863	-0.022609	0.31994	0.11841	0.34799	0.44058	0.31888	0.03025	0.29649	-0.38648	-0.20129	0.19477	0.24737	-0.10524	0.047836	-0.44687	0.67466	0.23523	0.070849	-0.25906	-0.11659	0.06835	-0.020548	-0.046332	0.29506	-0.06528	0.23813	0.070808	0.022237	-0.01147	-0.12796	0.1121	-0.13723	0.064527	-0.23014	-0.093846	0.075423	-0.14412
-10.523	0.41902	-0.25858	0.32463	-0.68222	0.12781	-0.57231	0.51422	0.13865	-0.54715	0.24339	0.26367	0.34615	0.30046	0.24301	0.35693	-0.30576	0.35023	0.39736	0.46482	0.16407	-0.74853	0.35294	-0.19701	0.37965	-0.23676	-0.38108	-0.54383	0.71992	0.29646	0.29667	-0.5783	-0.12111	-0.54902	-0.11728	0.22162	0.68158	0.3387	0.17839	-0.0069733	-0.13751	-0.40055	-0.032574	0.15777	0.071755	0.03495	0.075042	-0.17692	0.29691	-0.36661
2.8141	-0.32719	-1.434	-0.85883	-1.9884	-2.2093	0.30907	1.4481	0.16239	-0.50646	-2.7383	-1.9908	0.22956	-0.50986	-0.24802	-2.1156	0.38984	-1.4714	0.60744	1.1232	-2.6171	-0.15895	0.25071	0.05119	-1.1741	0.5697	-1.7403	-0.86971	0.7477	1.2112	0.25529	0.87094	-0.98884	2.3481	-0.54455	-0.91441	-0.058074	-0.57888	-1.2678	-0.85909	-0.25637	-0.28492	0.26364	0.44293	0.3031	-0.80183	0.18618	-0.39487	0.41616	-0.5083
15.162	10.334	-7.926	1.5326	-5.121	-1.8304	0.81395	1.0739	-1.1845	0.37018	-0.27599	1.484	2.4735	-1.579	1.1057	-1.4708	2.3929	0.68545	0.23353	1.0943	0.41211	-1.2697	-1.2278	-0.32039	-2.2429	-0.6324	0.83869	0.50161	1.9189	1.2487	-0.22306	-0.48259	0.63781	-0.2131	0.4762	0.83984	0.11191	0.88024	1.3685	-0.54926	-1.1099	0.14661	0.31798	1.0633	1.3702	0.1469	-1.0235	0.21407	-0.10905	-1.0056
4.6276	-5.0643	-1.6072	-1.1057	-2.3752	0.0020845	0.28268	1.9244	0.083692	-1.2305	-3.2683	1.5634	0.27535	0.39145	2.1313	-2.3134	2.0368	0.14027	-0.15758	-0.88728	-1.6262	-2.5353	-1.5667	-0.27583	-1.143	0.42256	0.71721	-0.039864	-0.15541	0.0048171	-0.35346	-2.0309	0.71017	0.27994	-0.85683	0.033433	0.57705	0.90193	-0.029599	-0.95526	-0.44278	0.0073554	0.071476	-0.022689	0.48157	-0.49121	0.12734	0.56725	0.45292	-0.3589
1.206	5.889	-2.0709	0.57613	-0.017864	-1.3958	-0.49317	1.7045	-0.34734	1.1169	-0.11667	-0.080608	-0.5572	0.17585	0.48149	0.46027	0.038616	0.95705	0.57311	-0.40888	0.43436	-0.10423	-0.57362	1.089	-0.44757	0.37404	0.57309	-0.31757	-0.36965	-0.089358	-0.47035	0.0022311	-1.0584	-1.165	-0.77076	-0.2357	0.18444	0.48562	0.55486	-0.1845	-0.68856	-0.70995	0.085442	-0.76447	0.8339	-0.26304	0.6589	0.59403	0.21684	0.30027
0.18222	-2.0333	0.86717	-2.0336	-0.17945	-2.242	-0.82182	-1.4823	0.95905	1.0336	-0.71936	-1.8699	1.1576	0.33879	-0.18122	-0.32535	1.5775	-0.70346	-0.11481	0.31182	-1.5097	0.71626	0.53865	-0.44414	0.82355	-0.013673	1.1487	0.033503	0.2953	-0.51505	-0.48165	0.35035	-0.3888	-0.21687	-0.51522	-0.19782	-1.0919	0.23663	0.42431	0.71565	-0.53928	-0.0022148	0.0093582	-0.56941	-0.90467	-0.85899	0.61482	-0.095774	1.2157	-0.68701
3.4855	-2.1056	1.069	-1.4647	-0.63211	-0.13122	-1.4987	-0.33558	0.64906	-0.040158	-1.9788	-0.68344	0.61177	1.9886	-0.24815	0.061702	0.88203	0.18985	-0.31063	1.6942	0.025891	0.37994	0.26949	-1.6551	-0.044609	0.015846	0.06558	-0.085917	0.14859	-1.5702	1.1468	-0.75179	-1.1665	-0.46011	-0.38741	-1.8532	0.28205	1.8404	0.97056	-0.095433	-1.0082	0.67755	0.45387	-0.51978	0.86692	-0.30269	0.11403	0.92543	-0.93217	0.79743
5.5888	1.5597	-2.9423	-2.3858	-1.6561	-1.4493	0.582	-0.79763	-0.21213	0.49259	1.0614	0.34897	1.0519	1.0277	-0.32922	1.4114	-1.6017	1.3792	-0.68886	0.034482	0.074647	1.3426	-0.098881	-1.0657	0.80024	1.9704	0.18036	-0.97749	0.62463	-1.4738	1.2646	-0.11754	-2.1061	-0.078203	-1.5513	-1.1257	-0.12664	0.23147	0.42667	-0.1685	0.64449	-0.30382	-0.18676	0.67193	-0.040797	0.66421	0.28792	-0.67996	0.29013	0.58688
-2.9273	1.3753	2.0739	-1.5964	2.5057	-1.2722	0.50718	1.1837	-0.6588	-0.29901	0.04271	0.60354	0.13342	-0.18233	-0.54347	0.14721	-1.3904	-0.92631	-0.82745	-0.24675	0.051586	0.5316	-0.84284	-0.26996	-0.57295	0.21057	-0.51523	0.59143	-0.10607	-0.58159	-0.75634	-0.061768	0.36228	-0.074602	-0.0036267	-0.89543	-0.37917	0.1746	0.92872	0.14514	0.18735	0.043211	-0.34674	-0.41854	-0.12923	0.35509	-0.057958	-0.25368	0.026954	-0.09896
6.3697	-0.9813	3.3389	-1.9894	-3.4446	-0.43694	0.56262	-0.2389	2.621	0.47395	0.071356	1.2252	2.8896	-0.25123	-0.50643	-0.72301	0.67464	-0.041968	-0.10696	-1.1396	0.0056205	-1.015	-0.55736	-0.41774	1.754	-0.96784	0.81238	0.3452	1.5429	-0.80398	0.60887	-1.3734	0.97404	-0.33253	0.081642	0.3015	-0.86131	0.13479	-0.60814	0.15445	-0.080339	-0.71745	0.5053	-0.67547	1.454	-0.43805	-0.93619	-0.20353	0.055751	-0.046401
6.5477	0.40794	2.0192	6.6172	-1.4201	-0.58825	-2.1534	0.38336	0.67269	0.50251	-0.54448	1.4524	1.2122	0.52656	1.3493	0.43468	1.5514	-1.0325	-0.025952	0.14335	1.1478	-0.41857	-0.46021	-0.16215	0.58779	1.0172	-0.40767	-0.54785	0.15683	-0.69108	0.14924	1.1793	0.25016	-0.36633	1.372	0.12471	-0.22082	0.29494	-0.27817	-0.56832	0.089011	0.3002	-0.50453	-0.49168	-0.54766	0.30204	0.20271	-1.4988	0.081392	0.52993
1.1185	-1.9628	2.3145	-0.1524	-0.72037	-1.816	0.27874	1.2265	-1.0107	-0.10651	0.67745	-0.42366	1.1762	-0.72162	0.64396	0.028845	0.66169	-0.31189	-0.31842	0.095298	-1.3826	-0.40692	0.13841	0.34788	0.30794	0.35903	-1.4858	1.2368	-0.37444	-0.51167	-1.2583	-0.088714	1.0949	-0.60004	1.1028	-0.17309	0.73071	0.0012483	-0.091437	-0.33686	0.065834	0.45675	0.5792	-0.45458	-1.089	0.74222	-0.19798	-1.3829	0.26431	0.58642
0.50235	-2.4553	1.8163	-0.72992	-1.6536	-2.0428	1.3988	1.2904	0.59423	-0.87344	-0.90788	0.26997	0.92686	-0.013393	-0.33704	0.22367	-0.06949	-1.1728	-1.1386	-1.3755	0.59076	-0.91391	0.18079	-0.37275	0.13297	1.1337	0.70565	-0.95621	-0.98106	-0.81448	0.39196	0.5776	-0.80603	0.855	0.52591	0.18604	0.075415	-0.71571	-0.72817	0.25498	0.90341	-0.88604	-0.24118	0.68775	-0.41092	-0.56578	-0.79135	-1.0745	-0.55827	-0.92563
-0.59272	-3.6992	1.2524	1.4353	-1.0667	-2.4762	-0.075518	-0.9286	0.28929	0.02441	-1.192	0.51275	0.19895	-1.1325	0.0567	0.34017	0.14272	-0.32557	-0.32723	-1.598	-0.15629	0.50615	0.79129	-1.3494	0.77245	-0.63343	0.66679	0.52071	0.1679	-0.86958	1.3428	0.12704	0.77803	0.0060643	0.00076182	0.66771	0.52889	-0.27562	-0.35449	-0.54421	0.54073	-0.91239	1.3504	-0.089493	0.66581	0.32385	-0.20842	-0.8596	-0.57723	0.76179
4.2525	0.51111	-0.64887	4.3167	-1.5039	-2.1445	-0.84441	-0.57048	0.96583	1.2833	-0.99522	0.038867	-0.025717	-1.178	-0.25562	0.090044	-0.31382	0.49994	1.2902	-2.2019	0.96149	-0.52299	-0.32065	-0.49826	-0.027483	-0.37085	-0.73628	-1.0111	-0.89394	1.7022	0.89287	0.71281	0.17852	-0.11266	0.38706	-0.18393	-1.4185	-1.2318	-1.0993	-0.55094	0.84805	-0.62842	-0.88075	-0.8781	-0.12814	-0.28364	0.75149	-0.76708	0.73557	-0.42447
-2.1519	2.7802	-0.92132	1.7272	2.5243	-0.45828	0.64227	0.21775	0.66734	1.5572	0.36978	-0.86198	-1.0351	0.32884	1.1676	-0.10392	-0.0098134	-0.031949	-0.15531	0.60597	0.17207	0.21056	-0.32183	-0.25208	0.52205	-0.10865	0.41504	0.11472	-0.51079	-0.078984	-0.26917	-0.25775	-0.3387	-0.5989	-0.35077	0.020844	0.14171	0.059607	-0.099229	0.56573	-0.07715	-0.064624	0.15517	0.14329	0.39219	0.33825	0.06735	0.052569	-0.14147	-0.75012
0.958	-3.9541	-2.3919	0.14133	0.34198	-0.79511	-1.7393	1.9978	0.88362	-1.8743	1.7782	0.32007	0.30854	0.2585	-0.006467	-1.8731	-0.30143	0.70364	-0.59612	-0.97906	1.6687	-1.3289	-0.31839	0.18694	-0.92748	0.3875	0.75533	-0.62333	0.63316	-0.65927	0.40637	0.42502	-0.22828	0.26129	0.29097	-0.12752	0.84927	0.59003	0.046045	0.74335	0.0069149	0.043794	-0.52687	0.79557	-0.73856	-0.47556	0.15626	0.45039	-0.2149	0.44332
-0.77218	-1.2953	0.10242	2.4895	1.876	-1.5294	-0.35874	-0.45025	1.3095	-0.84183	0.82073	-0.028224	0.25785	0.61443	-0.035277	-0.39819	0.42761	-0.2131	0.28041	-0.62519	-0.76324	-0.12028	0.87804	0.71674	0.31229	-0.93737	0.32467	1.0125	0.66814	-0.60402	0.57339	-0.38218	0.38395	-0.47967	0.11371	0.59522	1.2507	-0.42259	0.030213	0.7126	0.12374	0.17676	0.89884	0.24699	-0.23596	0.32071	0.64787	0.05329	0.20084	0.50214
5.9672	3.6298	0.5864	10.69	1.8799	-0.046753	-1.6267	-0.033571	-0.22509	-0.4608	0.89043	0.45458	0.687	0.30031	0.46565	1.3227	1.0909	-0.58677	-0.45307	0.72191	0.73808	-0.64309	0.51212	0.1394	0.44056	1.5606	0.87356	0.014374	0.68311	-1.1697	0.35003	-1.0856	-0.50987	0.32542	0.14547	-1.0078	-0.79918	0.48785	-1.4311	-0.070583	-0.42053	0.52027	0.039671	-0.18063	-0.3592	-0.061188	0.53125	0.17168	-0.73563	-0.47033
-2.3434	1.7675	0.33465	4.1189	4.095	-0.42805	-0.32641	0.54989	0.19796	-0.55909	0.4158	-0.067225	-0.3297	0.12221	0.1576	-0.29115	-0.29107	0.37529	-0.43964	0.31637	0.48392	-0.19891	-0.27817	-0.41702	0.013423	-0.4495	0.24966	0.057001	1.1416	0.50434	-0.4177	0.33344	0.34517	-0.23116	0.60797	-0.27459	0.82668	-0.25558	-0.39032	-0.29381	-0.43952	0.2836	-0.41606	0.48557	-0.040386	-0.28744	-0.044525	-0.38508	-0.28733	-0.86301
3.2009	-2.233	0.42675	0.099456	-1.0836	-1.8081	2.8903	0.15827	0.72914	1.6238	0.27151	-0.82101	0.29237	1.167	-0.46074	0.69841	-1.1895	1.1389	0.87306	0.010619	0.092295	0.73424	-0.040099	0.7374	-0.1769	-0.20667	-0.35266	-0.41151	0.24744	0.52775	-0.87131	0.69587	-1.2729	0.88087	-1.7129	0.68573	0.16342	0.23033	-0.91956	0.2307	0.65042	0.043731	0.54549	0.42537	-1.1119	-0.52247	-0.5523	-1.5493	0.948	-0.57619
2.5186	-0.026438	4.0744	-0.0075512	-0.4556	0.7671	2.0112	0.60842	2.422	2.746	2.1554	0.33017	0.56095	0.85333	-3.0462	0.36841	1.3466	1.2475	1.8118	-0.22309	-0.82994	-0.25564	-0.58991	-0.58811	1.0436	1.7943	0.75184	-1.0024	-1.2266	-0.43195	0.56246	0.2538	0.69909	-0.41902	-0.75347	1.3676	-0.938	-0.84697	1.1339	-0.82823	0.079301	-0.33497	-0.95531	-0.17788	0.53294	-0.52357	-0.16119	-0.6966	0.26791	-0.52276
1.2117	-4.2844	0.831	0.27608	-1.0014	-1.6513	1.0783	-0.71595	2.2677	2.3626	-0.15018	-0.055261	-0.37179	-0.70256	-0.81587	0.40979	1.6495	-0.22513	1.167	-1.4763	-2.0064	0.24065	-0.16634	-0.048559	2.8274	0.74584	-0.52744	-0.88221	-0.96763	0.53266	0.019803	0.37111	0.85071	0.25606	-0.36991	0.14252	1.0697	-0.6779	-1.5306	-0.34831	-0.64737	1.0311	-0.54447	-0.26344	-0.23744	-0.049406	0.46628	-0.60793	0.52003	0.49456
-4.2021	1.4198	2.0658	-0.95614	2.4528	-0.96696	0.49868	0.41313	-0.03274	1.1497	0.92896	-0.60364	-0.76301	0.1071	0.67402	-0.047061	-0.25875	0.083796	-0.20744	0.1444	-0.68438	-0.15722	0.012756	0.2644	0.3972	-0.36869	-0.36714	-0.086053	-0.37775	-0.55638	-0.16948	0.24557	-0.30866	-0.12594	-0.38017	0.23831	-0.11517	0.11955	0.31323	-0.02515	-0.34281	0.31503	0.13829	0.01973	0.12147	0.017378	0.66497	-0.16619	-0.12478	0.0014199
18.999	2.0051	-9.1628	-2.2836	-3.029	3.9396	3.5705	-2.5959	0.97875	-2.1326	0.25466	-1.5929	-4.1065	3.7901	0.73425	-2.0154	1.1658	1.6716	-2.7307	-0.060449	-3.0991	0.11328	-0.76601	-2.7208	-0.60195	2.8188	-2.9558	2.1312	2.2285	4.4129	0.33569	2.728	0.42221	-1.8674	0.50852	0.80834	-0.1194	0.11581	-0.35563	0.67751	1.9573	-0.058573	0.0041351	-0.41311	-0.441	0.68796	1.1276	-0.34453	-0.024907	0.56633
15.786	-1.4149	-4.1049	-4.9994	-3.0026	3.6183	0.078031	-1.0875	-3.5838	0.77154	2.7322	-0.42815	-0.72497	2.0418	2.7529	0.068715	1.325	-0.84605	-2.2513	0.49698	-2.2963	-0.10322	-0.14222	0.22828	-1.0587	-1.6624	-3.7363	1.1097	-0.5406	-1.3186	1.9646	-0.54093	0.85907	-1.6005	1.377	-1.7146	0.59131	-0.20344	-0.38686	-1.3701	0.81072	-0.51968	-0.86408	-0.83368	0.066653	0.81526	-1.1201	-1.1241	-1.3408	-0.97295
8.9677	1.835	0.8305	-0.76756	-1.1327	3.4123	-0.63279	-0.25015	-0.65851	1.5701	0.72662	-2.1734	-0.42732	0.83003	3.6547	0.47449	-1.4537	2.1594	1.0185	-1.4771	-0.53163	0.095604	0.20475	0.63302	1.3411	0.54126	-2.2944	0.71517	-1.6257	-1.9651	-0.64862	-0.015494	-0.75378	-1.7112	0.54458	0.39816	0.84983	-0.43975	0.65656	-1.1734	0.02895	1.8154	-1.39	0.08567	-0.2221	-0.24965	0.47608	1.0403	0.36158	-1.0597
3.4249	-5.952	-1.1506	1.6794	-1.6113	-0.55175	1.4333	1.9112	0.21027	-0.78576	-1.2142	1.6595	-2.0337	-2.5937	0.12843	-0.12657	1.1696	-0.15865	-2.2021	-0.8044	-2.3886	-1.9423	0.22936	0.37874	-0.71057	0.66383	0.96522	0.37528	-0.41101	-1.4612	-0.53598	-0.15683	0.57878	0.097036	1.7534	-0.45085	0.1188	1.2232	0.47709	1.0237	0.81431	-0.19052	0.48598	0.3913	-0.15003	0.32779	0.40469	-0.3867	-0.82937	0.66918
3.3737	-3.979	-1.6733	2.7587	-2.6024	-1.6831	0.064328	2.4939	-0.76782	-1.5483	-1.6234	0.62866	-1.5351	-2.1755	-0.28032	1.3688	-0.30244	0.059354	-2.5099	-1.6412	-0.91081	-0.46422	0.16444	0.096153	0.78768	0.15706	0.22951	0.3931	-0.95401	-0.30431	-0.86645	-0.030275	0.55357	0.24904	1.0291	0.68385	-0.57449	0.30613	-0.051536	0.0059884	0.37664	-0.46615	-0.45593	0.3218	0.40215	0.50788	-0.9698	0.63006	-0.022771	0.30847
1.0507	-1.6785	-0.58677	0.73628	-1.2934	-3.8017	1.5904	-0.87769	-1.9871	-1.5512	-1.5594	1.563	1.2055	-1.0153	-0.93539	0.16536	-0.24859	-0.7618	0.41538	-0.41332	0.27873	0.27629	-0.76186	0.11518	0.40486	1.2966	-0.22555	-0.086668	-0.543	0.36153	-0.76139	0.60715	0.63295	-0.034218	-0.99496	0.27109	0.51098	-0.12115	0.53756	-0.19995	-0.20588	0.13331	-0.15635	-0.38906	-0.55571	-0.29989	0.338	0.40233	-0.48818	0.29265
-2.4388	1.7103	2.073	0.11919	2.9391	-1.1671	0.71374	0.055764	-0.95324	0.38842	0.59188	0.98049	-0.35666	0.17316	-0.26246	-0.062385	-0.681	-0.37137	-1.0385	-0.29361	-0.60495	-0.17652	0.20677	0.21804	-0.7719	0.098005	-0.28865	0.86654	-0.32875	-0.70756	-0.68767	0.25329	0.0097853	0.1306	0.24518	-0.40255	0.23428	-0.046392	0.40155	0.049703	0.0057432	0.15793	0.0089964	-0.22712	-0.25291	-0.37788	0.35164	-0.36119	0.10244	-0.2142
-10.744	0.40297	-0.67929	0.40884	-1.3103	1.6873	0.3689	0.14846	0.54359	0.50638	0.088371	-0.27731	-0.14425	0.20807	0.0032825	0.42289	-0.10997	0.17325	0.025915	-0.022211	-0.41042	-0.0022244	0.56971	-0.067882	0.088232	-0.07511	-0.20938	-0.045857	0.015108	0.21664	-0.12559	0.043423	-0.023055	0.020157	0.25692	-0.059428	0.28906	0.57575	0.29589	0.057663	-0.060345	-0.017809	-0.1374	-0.043327	-0.25647	0.016528	-0.046981	-0.090383	0.20569	0.18068
-10.672	0.4619	-0.76846	0.29342	-1.1954	1.7987	-0.10203	-0.107	0.47006	0.51499	0.24897	-0.075914	-0.05466	0.10676	0.07982	-0.088468	-0.17118	0.29397	0.31951	0.047119	-0.20378	-0.21585	0.12448	-0.20265	0.23629	-0.12701	-0.079608	-0.26357	0.28367	0.32189	0.027197	-0.17856	0.17564	0.10599	0.20965	-0.10484	0.32077	0.26524	0.29225	-0.01703	0.048193	0.13855	0.0079303	0.0043893	-0.22439	0.034852	-0.1666	-0.14019	0.08806	0.085922
-10.623	0.46478	-0.7356	0.28608	-1.2673	1.7886	0.35143	-0.33082	0.099104	0.16435	-0.1233	-0.24923	0.0010392	0.14242	0.20937	-0.029298	0.074388	0.092863	0.1588	0.18077	-0.0087007	-0.2933	0.24797	0.17045	0.33977	-0.12846	-0.12282	-0.33685	0.24376	0.073186	-0.080873	-0.06801	-0.34173	-0.09182	-0.15525	0.14854	0.24444	0.29016	0.13098	0.16294	-0.19443	-0.19706	-0.22498	0.16839	-0.062351	0.057259	0.037146	-0.099322	0.12917	0.015532
-10.626	0.41953	-0.45948	0.29895	-0.7354	0.76169	0.48675	0.077593	0.31226	0.46031	-0.048177	-0.2738	-0.31833	0.055353	0.1088	0.011458	0.066709	0.13148	-0.047197	0.2945	-0.12843	-0.22963	0.20765	-0.19017	0.22377	-0.20541	-0.10955	-0.4255	-0.17229	-0.11781	0.020619	-0.010376	-0.24589	-0.34223	-0.092645	0.20701	0.03378	0.24058	-0.072279	0.042763	-0.12553	-0.29502	0.011339	0.21556	0.20793	-0.036552	0.27225	0.024066	0.0861	-0.068335
2.2994	-1.3434	1.4167	0.91902	-1.8689	-2.1555	0.7872	-2.0471	1.5198	-0.89377	1.8987	0.067575	1.394	0.44014	-0.83406	0.50582	0.90493	0.039643	0.95485	0.46933	0.19485	-1.138	0.30249	0.51152	-0.16551	-0.39336	0.33406	0.4057	0.033916	-1.1445	-0.1685	-0.36107	0.51563	-1.3562	-0.56113	-0.72385	-0.76146	0.55216	-0.62912	-0.56044	0.45339	-0.041552	-0.36617	0.071706	0.25754	0.28605	0.62274	-0.27962	-0.89388	0.35619
0.32782	-1.188	-0.47089	-1.153	-1.9375	-3.5044	0.46833	-2.3653	1.424	-1.3516	-0.58831	-0.19035	-0.38344	-0.87128	-0.43917	0.011918	0.32467	-1.075	-0.57757	0.88062	-1.3958	-0.80184	-0.20229	-0.45877	-1.1453	-0.0061547	-0.80209	0.00066361	0.19408	0.8173	0.074221	-0.9479	0.1666	-0.7825	-0.56187	0.22405	0.54209	0.051788	0.7878	0.74392	0.025073	0.11243	0.1998	-0.14705	-0.36052	0.79526	1.0377	0.12422	0.065122	-0.24694
-1.7635	-1.5499	1.2777	0.30513	-0.81547	-2.1946	1.2922	-1.4156	0.34257	-1.1345	-1.9855	-0.41814	-0.79779	-0.036854	-0.45666	-0.91846	-1.3829	-0.047334	0.065092	-0.59048	0.15215	-0.81386	0.038202	-0.70003	0.2067	-0.19621	-0.7673	-0.27463	-0.19092	0.88667	1.1667	-0.68018	-0.72087	0.49809	-0.27726	0.64617	-0.49604	-0.73304	-0.036837	-0.12083	0.48307	0.096285	-0.71131	0.20992	0.13884	0.016698	0.07642	-0.02843	0.45147	-0.44535
-6.6722	0.24733	0.75357	0.049004	1.912	-1.7708	0.12655	0.11393	-0.39671	0.25768	0.28891	0.53999	-0.22315	0.14586	0.26842	-0.34674	-0.92894	-0.4848	-0.2429	0.4796	-0.45519	-0.1019	-0.34303	0.050084	-0.025517	-0.028095	-0.19072	0.1818	-0.4776	-0.40661	0.41808	-0.11645	-0.038673	-0.44554	0.054936	0.11846	-0.16727	-0.083831	-0.61107	0.024198	-0.19522	-0.18998	0.17395	-0.15917	0.3325	-0.6935	0.18858	-0.192	-0.14232	-0.025238
5.1008	-2.8209	-3.2972	-1.0742	1.4421	0.96325	-3.6943	1.5218	0.67315	-1.7871	-0.61039	-2.3396	0.27509	2.8575	-0.62834	-1.5553	1.6097	-1.9091	1.516	-1.4835	-0.53894	0.60626	0.26292	0.75883	-2.0593	1.1084	-0.26303	-0.50943	-0.68726	-0.5499	0.70963	1.4586	0.81185	-1.5456	-0.12091	0.50981	0.36195	0.51454	-0.031608	-1.1181	-1.4853	-0.26341	-0.67273	1.0576	-0.88653	0.15083	-0.12756	-0.98004	0.22328	-0.16217
10.122	4.0668	-3.8164	-7.6098	-1.1135	1.4394	-0.0213	-0.93112	2.1461	-0.59431	1.4464	3.2124	0.96933	3.7758	2.8864	1.4876	0.44156	-0.27176	-1.1645	-3.2634	0.59026	-0.29832	-1.0672	-2.5441	-0.84885	-0.10887	-1.5721	1.3208	-0.06998	-1.2549	0.43715	-1.4139	-1.3812	0.72114	-1.6762	0.93843	0.62468	-0.42494	-0.081252	-0.1023	-1.2909	0.34166	1.031	-0.58571	-0.23218	-0.34376	-0.24819	1.1571	-0.53883	-1.9181
3.9603	-3.528	-2.4717	-2.1497	0.42238	0.67528	-2.5231	0.4996	0.37666	-0.61475	0.73105	-0.030657	2.4281	1.7821	2.9383	0.31944	-1.1906	0.82855	-0.14127	-1.5066	-0.32932	0.76646	0.38939	-0.25279	-0.74347	-0.85852	0.35789	1.2727	0.1617	-1.0694	0.13847	0.81485	-0.70912	-1.059	0.8375	-0.37516	-0.091539	0.65795	-0.15447	0.27246	-0.43199	0.56695	0.40755	-0.57033	0.94583	-0.64378	0.83347	0.17528	0.28782	0.12055
-1.3852	3.605	-2.6137	-3.4658	2.0807	-1.4114	-0.12571	1.0851	0.74304	-0.18332	0.18392	0.54028	-0.16082	-0.10071	-0.021748	-0.22951	-0.38482	0.19945	0.2471	0.062132	0.4113	-0.25043	-0.38984	0.072254	0.033211	0.2242	0.01814	-0.41208	1.0565	0.48275	-0.093779	-0.36805	0.50085	0.22826	-0.52317	0.81713	0.71247	-0.6258	0.33843	-0.046688	-0.16373	-0.55767	0.50592	0.59873	0.26289	0.27617	-0.081444	-0.21262	-0.73518	0.23552
12.606	10.011	-3.2735	-11.726	-2.7773	-0.045627	3.1776	0.1824	1.1231	-1.1627	0.40282	0.083327	0.51431	-1.9008	-0.65762	-0.38466	-0.61125	0.12246	0.34854	-0.74035	-1.3491	0.6909	-0.15132	1.4484	0.88353	-0.22518	2.939	-0.75517	0.1776	-1.4837	0.93685	-0.60239	1.1039	-0.77275	-0.50847	-1.0733	-1.1988	-1.0579	-0.015504	1.6594	-0.79374	0.20983	-1.135	0.016538	-0.21758	0.33684	-0.52559	-0.27367	-0.45127	-0.81902
6.6533	2.0402	-0.75458	-3.2084	0.54802	1.2236	2.0955	1.8923	-0.94705	-2.4603	-1.7008	-1.249	1.0585	0.65677	1.1034	-1.9263	1.7478	-1.0643	1.3847	0.38273	1.3426	-0.57205	1.3893	-0.24671	1.3445	-1.9144	1.1044	0.91807	-0.74493	-1.1238	0.26512	2.1833	1.0515	0.10294	-1.55	0.13607	0.87423	-0.23333	-0.36048	0.18939	-0.10606	0.012126	-1.596	0.63824	-0.0070252	1.9329	-0.38143	0.2311	-0.088891	-0.27056
4.0312	-0.83142	-1.8232	-0.69048	0.25318	-0.79628	0.084348	0.16885	-0.94472	0.31361	-0.95573	-1.7061	-1.1418	1.494	-0.11537	0.57013	-0.18718	-0.45627	-0.5637	0.18791	0.2501	-0.22048	-0.13484	0.64171	0.88731	0.18248	-1.386	1.4252	-0.73529	-0.23211	-0.15429	-0.50775	0.90537	-0.15956	0.50824	-0.89225	-0.59727	0.66281	-1.1791	-0.62885	0.76532	2.093	-0.62825	0.043086	-0.41419	-0.48183	-0.28485	0.17095	-0.49661	-0.72821
1.5898	-0.33281	-0.47314	-1.947	2.4088	0.12634	-1.0066	-0.43941	-0.55152	2.7478	-0.50296	-1.9613	-0.59615	-1.0482	-1.818	1.2108	0.48574	2.8454	0.11267	1.0519	-1.3104	-0.27833	-0.78735	-1.5935	-0.53846	-0.76796	-2.0969	-0.039237	0.61601	-1.2643	-1.5589	0.10079	0.64719	2.0094	0.13126	1.7077	0.26797	-0.16742	0.76916	0.36034	-1.2102	1.0295	1.0518	-1.214	0.25597	-0.26348	-0.018874	-0.0043959	-0.54536	-0.22624
10.219	7.7496	-1.3866	7.0375	2.4437	0.64258	-2.2012	-0.11393	0.609	-0.98019	1.5379	0.9749	0.43454	0.19862	-0.49371	2.0114	0.15305	-0.014535	-0.39817	-1.2433	-0.24045	-0.5283	0.26696	1.1528	-0.98233	-0.29889	0.63528	0.63465	1.2942	-0.0069786	-0.83165	0.65168	0.54833	0.029317	0.65363	0.65365	-0.171	0.10939	-0.42272	0.11477	-0.72043	-0.50601	1.5502	-1.6809	-0.61774	-0.58789	-0.065179	0.71786	0.23358	-0.43796
5.0464	-3.0475	-1.4055	2.3665	3.1838	2.355	-0.060676	0.70291	-1.9239	-1.1162	-0.2277	2.8084	0.66642	2.7923	0.86981	0.58898	0.21046	1.6696	-0.48226	-0.20454	0.2806	1.1162	1.6265	-0.74509	1.0041	-0.22205	-0.1164	0.32775	1.1241	0.80986	0.31358	-0.17164	-0.24307	0.12444	0.32424	-0.3933	-2.1108	0.12287	0.09245	-1.2161	0.61444	1.3901	1.2286	0.20047	-0.5177	0.57866	1.226	0.031321	-0.53354	-0.079371
1.4586	-3.205	-0.88142	-0.47894	-1.7928	-2.0771	1.2735	1.7414	0.24577	1.7497	-0.22686	0.75012	-0.77275	-0.44941	-0.51265	1.1128	-0.26811	1.2284	-0.64415	-0.89798	0.49178	-0.77682	0.39474	1.7995	-0.91454	-0.65655	-0.72101	0.32677	-0.31594	0.055038	-1.4979	0.66792	-0.51965	-0.74711	-1.7018	1.3573	0.96465	0.7556	-0.28384	-0.5098	0.40089	0.1487	0.94692	-0.84234	-0.77632	0.13482	-1.2083	-0.7812	0.057626	-0.48377
3.1541	-3.1601	-2.2371	-0.70973	-2.1336	-1.6583	0.98818	1.6464	0.59775	3.0727	0.2753	-0.40293	0.65773	-2.0166	0.44899	1.8074	-1.2708	-0.43257	-1.2906	0.24168	0.29869	-1.1198	0.51808	2.3391	-0.42132	0.21435	-0.065915	0.71866	-0.51182	0.10357	-0.91231	0.58057	0.88434	0.41691	-2.0871	0.64542	0.37217	0.84298	-0.65475	-1.076	0.29458	1.057	-1.004	0.60065	0.25265	-0.22197	-1.0545	-0.088645	-0.25875	-0.33481
2.1117	-3.7854	-2.0742	-0.71808	-2.1893	-1.4331	1.4421	2.4184	0.3591	2.6508	0.65598	-0.22535	0.14312	-1.854	0.29171	1.7659	-0.87446	0.18797	-1.0931	1.1732	0.1664	0.21159	1.3588	1.459	0.29629	1.1922	0.27737	1.6994	0.030312	0.22058	0.33403	-0.1491	-0.13492	-0.071926	-0.30178	0.35891	-0.75532	0.81687	-0.74981	-0.56396	0.73468	-0.10608	-0.54287	0.54343	-0.44546	-0.01439	-0.785	0.093932	0.37161	-0.086762
-6.298	0.39462	-0.65085	0.25041	1.8228	-2.118	0.15931	1.0763	0.28721	-1.3234	0.84047	0.02694	0.046413	0.24162	0.44177	0.62413	-0.66276	0.21243	-0.049113	0.41576	-0.2554	-0.19858	-0.27437	-0.25057	0.23008	0.028067	-0.27626	-0.30036	0.50451	-0.094699	0.61591	0.012536	-0.16857	-0.31289	0.17685	-0.31659	0.36797	0.13544	-0.13119	-0.013378	0.3335	-0.14645	0.10624	-0.093489	0.47131	-0.70532	0.10201	-0.25773	-0.2228	-0.019908
-10.718	0.56729	-0.72251	0.25993	-1.3354	1.3886	-0.24482	-0.26164	0.21205	0.2432	0.25924	0.11733	0.25176	0.32533	-0.1974	0.34972	-0.67465	-0.29954	0.20637	-0.063468	-0.37041	-0.1872	0.62255	-0.25152	0.037241	-0.038943	-0.10258	0.23852	0.39908	0.11214	0.19425	-0.041267	0.31739	0.12253	0.36888	-0.13799	0.32129	0.19322	0.099502	-0.077944	0.099774	0.2993	-0.010604	-0.20842	-0.21493	-0.074553	-0.19753	-0.21068	0.048013	0.1623
-10.741	0.5263	-0.76066	0.2728	-1.3399	1.6928	0.17663	-0.67394	-0.1635	0.31148	-0.33911	-0.070332	0.21352	0.53275	0.20501	-0.10804	-0.30412	-0.45827	0.24972	0.41185	-0.044386	-0.69995	0.86898	0.1889	0.39102	-0.32625	-0.020413	-0.20287	0.71164	-0.17937	0.083975	0.03337	-0.47394	-0.15358	-0.26121	0.20668	0.35757	0.13182	-0.1536	0.079546	-0.30008	-0.14327	-0.26064	0.059036	0.0037387	0.061629	-0.06225	-0.23177	0.16954	-0.025309
-10.735	0.39581	-0.6969	0.18233	-1.3547	1.6992	0.31914	-0.6628	-0.46173	0.26718	-0.34323	-0.094764	0.064645	0.34049	0.12145	-0.44421	-0.18218	-0.58179	0.14561	0.22734	0.18715	-0.8154	0.55806	0.23902	0.33705	-0.23478	0.18888	-0.32022	0.76927	-0.29953	-0.092956	0.066351	-0.65537	-0.12926	-0.21052	0.10902	0.18864	0.0043848	0.00036924	0.15022	-0.28447	-0.078768	-0.29785	0.11376	-0.069252	0.052049	-0.097014	-0.17698	0.053487	-0.032527
-10.615	0.43348	-0.43872	0.25169	-0.67463	0.67979	-0.010496	-0.30665	-0.0021522	0.64969	-0.027669	0.023177	-0.18355	0.26493	-0.073171	-0.39844	-0.47062	-0.4541	0.063035	0.33578	-0.029213	-0.68194	0.40772	-0.38548	0.22144	-0.28874	0.12983	-0.31716	0.26657	-0.35534	0.23398	0.04927	-0.12737	-0.28869	-0.012298	0.13916	-0.013943	-0.11105	-0.29026	-0.09905	-0.06696	-0.029424	0.11463	0.1284	0.25978	-0.077739	0.08779	-0.11597	-0.054123	-0.10623
9.3717	-0.01928	-3.0171	5.4212	-1.0459	2.6929	0.22922	2.9007	-2.453	-0.31978	-0.72082	2.8626	0.14607	0.79484	-0.55812	-0.72293	1.5218	-0.60875	0.44919	1.1077	0.19099	-1.8447	-2.0666	0.52209	2.5276	-2.5449	-0.19586	0.28437	-1.3297	-1.1482	0.10975	-0.43504	0.24363	0.77401	-0.24631	-1.5178	-0.12419	-0.068389	-0.91607	0.39992	1.7239	1.634	-0.61331	0.13209	0.40491	0.38348	0.23967	0.37538	1.0788	-0.01085
12.202	5.5167	-7.9508	2.4981	0.38446	0.7723	1.3313	-0.0086523	-0.79057	-1.152	-0.30897	2.3226	-0.18605	0.31002	-1.1674	-0.66542	1.9463	0.78151	-0.16003	-1.8414	0.34652	-0.57857	-1.3381	-0.11926	0.8073	-2.059	-0.42409	-0.48211	1.6812	0.23091	0.25995	-1.2825	-0.57228	-0.25309	-0.61095	-0.65894	0.81329	-1.9202	0.19666	-0.27023	0.91727	-0.11066	0.14303	0.61202	0.41715	-1.0463	-0.77026	-0.55741	-0.75276	0.36212
4.4478	0.68738	-2.2605	6.5923	2.956	0.5182	-0.24944	-1.2162	0.086558	-0.56423	-0.32699	0.13415	1.1079	-0.75944	-0.44995	-1.2676	0.96956	-0.73534	-0.53112	-0.11611	1.375	-0.53485	0.84443	0.52734	-1.0881	-0.29736	-0.75954	-0.054874	-0.26855	0.35702	0.99815	-0.48624	-0.34333	-0.17213	-0.12713	-1.4217	0.95191	-0.24866	-1.4114	0.26126	-0.045097	-0.21854	-0.68039	-0.60566	0.34282	-0.49471	-0.15057	-0.071972	-0.7564	-0.2844
-1.5646	4.0666	-3.4955	-3.6899	1.1716	-2.662	0.69229	-0.07907	-0.36883	0.1435	-0.46035	0.51118	-0.11055	0.068442	-0.92831	0.2667	-1.1317	-0.69671	0.48995	-0.65447	-0.20467	0.12962	-0.21322	-0.8369	-0.86571	0.16077	0.36796	0.92166	0.42191	-0.32003	0.13059	-0.37448	-0.10103	-0.63726	0.22957	-0.44898	0.75774	-0.19035	0.0030981	0.030468	-0.34996	-0.25179	-0.26534	-0.28552	0.37659	-0.08582	-0.37452	0.15477	-0.32088	-0.059041
4.3813	-0.93461	0.98805	-0.40205	0.26667	-0.99875	-1.848	-0.34453	-3.3413	0.30667	1.5506	-0.19507	0.49773	-1.9761	0.17872	-0.14013	-1.3079	1.1093	0.27937	1.0495	0.49063	-1.0594	-0.54434	0.11246	-1.3901	0.43128	-1.0528	0.485	-0.016258	0.54581	-0.08142	0.85974	-2.0393	0.5992	-0.35047	0.41522	0.50104	0.45293	0.010205	0.6382	0.46724	0.64042	0.21889	-0.0046703	-0.28743	-0.55426	-0.68321	-0.72939	-1.22	-0.24316
4.9956	-0.83135	-2.0061	0.14216	-1.2513	-1.7442	-0.55532	-0.63413	-2.3423	0.6174	2.0706	-0.79219	0.71118	-0.6966	0.056984	-0.28829	-0.5749	1.8481	-0.14523	1.2886	0.31574	-0.099872	-0.31211	-0.86748	-1.1977	0.74995	0.85719	0.37842	0.27793	-0.098049	1.47	0.76407	-0.59679	-0.078547	-0.6745	0.48811	0.59688	-0.85311	1.6999	0.56567	-0.22749	-0.52471	0.15231	-0.38569	0.17351	0.85717	-0.56435	0.28636	0.0067286	-0.12611
3.6395	-1.3234	2.0874	-1.5683	1.2826	-0.71327	2.4286	-0.99777	-1.9002	-0.66983	0.042643	-0.38417	1.1338	0.89625	1.1889	-0.27028	-0.15277	-1.6314	-0.66646	-0.11888	1.2096	0.78492	1.6823	1.0237	-1.0874	-0.10069	0.81113	-1.1122	-0.020878	0.89114	1.2716	-0.38582	0.0026061	-0.48745	-1.0776	0.14243	0.10741	-2.0504	0.81125	0.174	0.4554	-0.34123	-0.038527	-1.6479	-0.74803	-0.33835	0.31878	0.55637	0.3508	-0.7178
-3.6056	0.29912	1.45	-0.8921	4.7816	-0.98995	0.60956	0.41353	-0.78394	0.23564	-0.23447	0.072649	-0.27402	0.23102	-0.52576	0.036058	-0.042934	-0.5379	-0.38859	-0.38656	0.027985	0.18693	0.64047	-0.64487	-0.44521	0.36674	0.022141	1.1674	-0.34825	0.34717	-0.33493	0.34614	0.3924	-0.11637	0.61741	-0.48584	0.052087	-0.23994	-0.21299	0.38485	-0.33035	0.019166	0.072032	0.16528	0.11164	0.35498	-0.77429	-0.02891	-0.077479	-0.13879
5.5493	-3.0362	-0.71782	0.24518	-1.4742	0.65845	-0.1595	-0.25785	-0.21793	0.062438	2.985	0.92074	2.7668	0.058577	-0.18363	-1.8982	-0.068727	0.66027	0.23358	0.81208	-0.2983	1.8549	-0.34204	1.8367	-0.62414	-1.7424	1.2835	-0.45909	-0.81301	0.42004	-1.3885	0.08607	1.0117	-0.86402	0.38203	-0.94295	1.0671	-1.2858	-0.37187	-0.24928	0.4783	0.62277	0.40397	1.4638	-0.15928	-0.46287	1.2298	-0.58495	0.64087	0.30921
4.627	-1.8587	-2.9519	-0.52902	-1.3094	-0.45977	-0.6263	-1.156	0.77515	-2.6087	0.21797	-0.029173	0.45147	1.1719	0.02362	-1.2269	-1.6001	1.389	-0.57948	0.88818	0.18981	1.9934	1.1124	-0.049898	-0.1482	1.7052	2.0553	-1.6449	-0.18017	-0.28579	-0.82433	-0.21723	0.043402	-0.068373	-0.67248	1.8208	0.36357	-0.98473	0.18583	0.12879	0.66794	-0.31889	-0.46033	-0.33183	-0.8333	0.24332	-1.0221	0.27283	-0.19722	0.34134
5.7945	-3.6103	-0.61078	0.81166	0.75738	1.2049	1.4847	-2.8471	1.6138	-1.9746	-0.24739	2.6265	0.085088	4.5247	0.85166	0.068888	-0.42279	0.5112	-1.7036	-0.10894	0.52113	-0.65198	-1.3559	-1.7755	-0.26326	0.81695	0.6334	-1.4889	-1.7558	-1.2911	-0.03373	0.028333	0.11627	2.123	-1.745	0.03011	0.57265	0.63899	0.4474	0.46614	0.56533	-0.41011	0.81342	0.70181	0.033706	1.415	-1.1446	0.30044	-0.46181	0.42167
-2.0493	1.563	-1.21	0.30753	4.5481	-0.13298	0.84337	-0.34234	0.54833	-0.0139	0.56541	0.52326	-0.85458	-0.078112	0.38271	-0.72182	0.18507	-0.27825	-0.35849	-0.0835	-0.74476	0.31885	-0.58129	0.34691	0.46249	0.62182	0.1339	0.29093	-0.33724	0.099389	0.33524	0.5309	0.15167	-0.36283	-0.77048	-0.53979	-0.055975	0.032649	0.15094	-0.2298	-0.4715	-0.13163	0.17302	-0.058478	-0.21016	0.48902	-0.23445	0.13682	0.62374	-0.075579
10.059	-2.1219	-1.6065	6.8809	-2.4493	0.78531	-2.4001	1.278	-2.8179	0.71574	-3.0209	-2.0683	-1.8126	1.2362	1.1683	1.624	-2.2043	2.0566	1.3044	-1.971	0.41948	-0.77273	-0.18771	0.32957	1.0091	-1.9344	-1.4348	0.098548	-2.0227	-1.166	-0.18674	1.1231	1.5176	-1.4088	-1.8481	-2.1432	-0.76521	-2.0868	0.82273	0.95973	-1.9112	-0.80431	0.73615	1.2739	-0.67557	0.1475	-1.3526	-0.70968	-0.12669	0.029128
10.036	2.465	6.3471	0.64052	-1.9454	1.5597	0.17003	0.25856	0.011198	1.0148	-0.86159	1.683	0.22473	2.5628	-0.782	0.87961	-1.0347	0.54287	0.86537	-0.60138	-1.3574	0.42517	-1.5051	0.11271	0.030733	0.050029	1.5638	-0.87235	1.4148	1.8935	-0.48686	-0.02633	-0.75737	0.036632	-0.89607	0.6204	-0.7215	-0.37422	-0.9478	1.4559	0.60496	0.030044	-0.67081	0.064175	0.82295	0.96897	0.67786	0.54813	0.219	-0.98169
2.935	-1.2655	1.4992	4.7033	0.3041	-0.95786	1.0404	-2.626	0.25228	-1.34	-1.2487	0.58435	0.6141	3.5529	0.036889	0.10134	-1.7025	-0.44719	-1.6754	2.2161	-0.59054	-0.17763	-1.851	1.3822	-0.326	0.20436	0.3696	-1.4235	-0.52509	0.54677	-1.5148	-0.53691	-0.66075	0.38438	-0.46972	0.60063	-0.10344	-1.2138	-0.088028	0.25811	0.69277	-0.40198	-0.22938	0.86858	-0.3291	0.12272	0.31662	-0.93365	-0.10178	0.52827
-3.0892	1.7554	-0.71713	-1.4287	2.6825	-0.88762	-0.18299	0.05406	0.54305	-0.11313	-0.40403	0.52788	0.5035	-0.54415	-0.19357	-0.61558	-1.178	0.80663	-0.41386	0.098007	-0.6645	-0.44294	-0.54644	0.23974	0.59799	-0.88585	-0.54528	-0.21569	0.31903	-0.034986	0.18048	1.0769	0.36656	0.1207	-0.54573	0.22996	0.061826	0.062469	0.06583	-0.25901	0.10042	0.64643	0.23391	0.35916	-0.34715	0.21355	0.56602	-0.074174	0.12277	0.18564
7.176	7.5788	5.5808	4.1514	-0.33209	0.13551	-2.491	1.1066	-1.1308	-1.8403	-0.50586	-0.066199	1.634	-0.47676	0.46121	1.1966	-1.6518	-0.48069	0.53669	-1.3637	2.3179	0.71046	-1.9352	-0.58067	-0.8493	1.7946	0.2841	-0.093995	-0.50746	0.10139	-0.28211	-1.0136	0.20125	-0.69953	-0.59907	-0.99371	0.13493	0.36452	0.37793	0.76551	-0.14762	-0.0043862	-0.33312	-0.88521	-0.18444	-0.33976	0.66646	-0.78641	-0.049471	-0.23655
5.0125	-0.029245	-0.057107	-1.707	-0.1157	2.3344	0.37733	1.0854	0.63262	1.8992	-1.3377	-0.30133	-0.48171	0.069506	-0.64943	-0.73239	-0.17443	0.65713	-0.47466	1.6438	-0.013853	-1.5342	-0.19129	-0.59698	-0.15628	1.9173	0.54572	1.3511	-2.1001	1.0189	-0.056942	0.5261	2.097	0.11737	1.3544	-0.6204	-0.049654	-1.2078	-0.74721	-0.66052	-0.54475	-1.2233	-0.16601	1.3041	0.35056	0.23696	-0.6681	-0.38057	-0.66854	0.31901
7.2905	1.0625	-0.53285	-5.5052	-0.24133	4.6464	1.3634	1.4264	-0.4454	0.58103	-3.2164	-0.427	1.5926	-0.18883	0.011916	1.0251	0.61619	-0.85907	-0.27057	1.6882	-0.54228	-1.5476	1.1867	-0.63106	0.3962	1.1475	0.26982	0.96207	-0.42729	2.7738	-0.45539	1.7229	0.54284	-0.76978	-0.80675	-1.7361	0.25923	-1.592	-0.41946	-2.0035	0.92838	-1.5486	-0.34283	1.523	0.83402	-0.53805	-0.16506	0.48574	0.58543	-0.10324
-4.6579	2.1994	-0.52876	0.22603	1.3288	0.9716	0.4148	0.6849	0.19803	0.56506	-0.38586	-0.87445	0.069934	0.28682	0.15834	1.4163	0.2946	-0.27114	-0.1988	0.28486	-0.0023174	0.048226	0.34468	-0.63638	-0.057431	0.073714	-0.42383	-0.21359	0.21379	0.65242	-0.86586	-0.16872	-0.1816	-0.15168	0.29312	-0.41573	0.033783	-0.011728	0.0948	-0.21778	-0.17686	-0.35261	-0.46837	0.42986	0.020575	-0.29213	0.088774	0.11415	-0.16266	-0.12746
0.07552	-2.5112	1.0868	-1.9912	-1.3551	-1.6801	-1.1113	-0.11428	1.0236	1.4621	-0.42032	-0.50228	0.56127	-0.18421	0.47552	0.22942	0.70389	-1.4173	0.77159	-0.45881	-1.0639	-0.44466	0.48295	0.1252	1.1853	0.96469	0.78545	-0.36251	-1.0672	0.34729	-0.38195	0.10199	-0.83053	0.25319	-0.81004	-0.40726	-0.32452	-0.44136	-1.5748	1.0365	-0.45746	-0.54773	1.1091	-0.21494	0.89991	-0.8758	-0.07503	1.3584	0.012647	-0.36548
1.5997	0.13537	0.37188	-1.7416	-1.9039	-2.8549	1.1912	-0.10649	-0.443	0.058657	0.31523	-0.19621	1.1999	0.035043	-0.14276	-0.73899	0.16781	-0.90104	-0.20624	-2.1384	0.031488	-1.3365	0.087727	-1.141	-1.0508	-0.13579	-0.25012	0.19348	-0.31279	0.71818	-0.74573	-1.9522	0.51303	0.41657	-0.17821	0.059507	-0.4903	-0.78341	-0.91541	-0.31181	-0.84814	0.29305	0.37595	6.93E-05	1.0816	-0.055115	0.022714	-0.11627	1.5627	0.86173
4.7751	1.3591	4.7652	0.29674	-0.90005	0.065329	1.7557	1.7293	-1.4882	-0.88254	0.38694	-1.0649	0.91519	-0.18831	-0.80181	-1.4703	0.28922	-1.5741	0.59801	-1.2306	-0.62005	0.019554	0.15686	-0.68461	0.85156	0.65583	1.1006	-0.66381	-0.66846	-0.40111	0.14493	-0.53316	-1.7266	0.98315	0.070217	-0.36465	-0.0026097	-0.62199	-0.83649	-1.1885	-0.39453	-0.1876	0.66959	-0.38251	0.50885	-0.50135	0.11335	-0.76083	-0.77868	0.18085
-3.1324	1.8932	0.51182	-1.7689	2.5078	-1.5759	0.8653	-0.30968	0.10154	0.75406	0.68288	0.36687	-0.41385	-0.42974	0.40295	-0.063496	-0.90082	-0.68342	-1.068	0.66831	0.20103	0.47814	-0.24062	-0.079473	-0.035174	-0.06811	-0.29205	0.072441	-0.14863	-0.033684	0.2158	-0.21203	0.25039	0.3837	-0.36446	0.33017	-0.76234	0.41074	0.14511	-0.24414	-0.35041	0.028852	-0.11055	-0.34083	-0.11367	-0.13971	0.050255	0.030358	0.28711	0.242
5.7159	1.0596	0.074961	10.143	1.4062	0.70415	0.21984	-0.66123	0.95668	-0.79523	0.43738	-0.61449	-0.71373	-0.21121	1.5871	1.0218	0.50016	-0.060902	-0.55231	0.57873	-0.19866	-1.89	-0.77518	-1.626	0.60101	0.95604	-0.15679	0.44838	-1.041	-0.82661	0.48181	0.36323	1.5111	0.874	0.11287	-0.087285	0.47091	0.26347	0.53213	0.44711	-0.95668	0.055718	-0.13246	-0.07182	0.89123	0.29757	-0.0092117	0.125	1.0408	0.48979
8.15	0.026979	4.5646	-0.21409	-0.0363	2.8123	3.3237	-0.26633	0.66312	-1.6658	2.729	-1.2195	-2.7938	-1.4175	-0.91902	-0.19003	-0.72763	0.56228	0.26601	0.65249	0.49502	-0.094971	-1.0369	-3.4182	0.68561	-0.40461	0.58187	-0.70038	0.29253	-0.27717	-2.0742	0.93826	1.3424	1.1446	-1.2056	-1.2491	0.40394	0.56157	-0.31168	0.28907	-0.096431	-0.13311	1.1194	0.83688	0.027489	-2.2262	0.91815	-0.48598	1.1995	0.12015
2.5486	-5.2225	-0.45061	2.2453	-0.27625	-0.80217	3.5267	-0.96704	0.8498	-0.75372	1.4793	-1.5675	-1.4345	-2.4619	-0.75738	-0.63872	0.80724	-1.2719	-0.29933	1.2923	-1.9025	1.4394	-0.86101	-2.1389	0.8539	0.49075	-0.39608	-1.5044	0.83319	-0.38831	-1.2666	0.78515	0.46624	-0.14085	-0.58848	-1.0576	0.66459	0.0010375	0.80671	1.1006	0.68457	1.0834	0.24001	-0.098905	0.018937	-0.95406	-0.5239	0.54815	-0.6766	-1.1467
-4.6785	0.46564	1.8794	0.35856	3.1244	-0.87288	1.3193	0.29281	0.83032	-0.53891	0.78225	-0.040889	-0.68002	-0.84874	0.18096	-0.053414	-0.60192	0.23933	-0.42192	0.57334	-0.51833	0.29438	-0.60333	-0.34576	0.44078	0.4869	-0.52679	0.044295	-0.5879	-0.35919	0.052435	0.17389	0.25101	-0.25079	0.064664	0.17817	0.14008	0.12903	0.050165	-0.37012	-0.23652	-0.14711	-0.49283	-0.18589	0.55969	0.089454	0.14409	-0.00048126	-0.12581	1.0993
10.348	5.5115	5.8586	-0.90453	-2.5913	0.89874	0.079652	-1.4774	0.74981	-0.014867	-0.16208	0.30346	-2.0917	-3.0779	-1.7917	0.19846	-0.22182	-0.51564	-2.4767	-0.74925	-1.5397	1.1976	1.4398	-1.5488	1.2719	-1.163	-0.63456	-0.21552	1.9747	-0.061851	-0.83806	0.02007	1.1305	-0.74635	-1.296	0.28416	1.6922	-0.52879	-0.35235	-1.1849	0.30044	0.67616	0.50035	0.77669	-0.508	-0.449	0.66212	0.59049	-0.46057	-0.13308
12.797	-1.179	1.1143	4.1665	-2.3118	2.9264	0.99124	2.7541	0.28197	2.1189	2.6188	-0.6464	0.72308	1.6719	-4.3386	1.0846	0.91542	-2.6034	-1.2916	-0.027327	0.79659	-0.14568	-1.5035	0.52836	0.40456	0.39097	-1.9891	-1.8422	-0.77502	2.059	1.2406	1.5478	-2.2976	0.39032	1.1388	-0.30609	-0.76064	0.24329	1.8248	0.36345	-0.39063	1.4539	-0.69508	-0.9952	0.087218	0.53177	0.28441	1.3327	-0.91334	0.91817
15.438	2.1397	-4.8528	0.48265	-3.6036	1.2858	1.0238	1.4289	-0.35918	0.38071	1.3765	-1.2011	-2.8908	0.9538	-4.1479	1.3863	0.2369	-1.5472	-1.0329	-0.92705	-0.31049	0.97614	-0.69799	0.059099	3.4709	-1.3214	-1.206	-0.03917	-0.77052	1.0446	0.87552	1.0068	-1.3693	1.3096	0.048461	-1.4561	1.8786	1.1173	-0.54201	1.6334	-0.55188	0.97838	1.6411	1.17	-0.43935	0.265	-0.01605	-0.37194	-1.2473	-0.48954
-2.0062	1.5046	0.6705	1.798	3.0148	-0.41478	-0.28286	0.12493	0.27686	-0.2652	0.30752	0.18427	-0.045328	-0.021243	-0.15836	-0.50943	-0.27567	-0.076475	-0.021971	0.28678	0.55123	0.10645	-1.2091	-0.45879	0.45891	0.34538	0.10027	0.10317	0.42999	0.023783	0.43632	-0.27558	0.028396	-0.33994	0.26027	-0.23373	0.71527	0.11888	-0.38927	-0.22948	-0.51122	0.43064	-1.0383	0.21837	-0.13815	0.35216	0.21582	0.063966	0.26436	-0.10971
3.2564	2.5789	-3.0762	5.0392	-0.23742	-0.69583	0.19121	0.50927	-1.2011	-0.32312	-0.033129	0.047942	1.4757	-1.1113	-1.2044	-0.94491	-2.3896	1.4733	0.7966	-0.11627	-0.73082	0.42862	0.42418	-0.968	-1.6186	1.1063	-1.273	-0.93726	-0.15349	-0.12342	0.33312	-0.35065	0.81601	-0.9186	-1.0923	-0.18231	-0.1001	-1.8532	0.10527	0.24075	-0.9525	-0.50114	1.1833	0.3537	0.083971	-0.53413	0.48157	-0.41549	0.25225	-0.069452
3.4469	1.3915	-2.8205	6.3673	0.384	-0.5362	-0.77782	0.63935	-0.39851	-0.66775	-0.17382	-0.57439	1.2038	-1.3164	-0.40142	-2.3326	-2.3532	2.0099	0.69206	-0.80645	-0.99415	1.6074	0.60403	-1.2896	-1.0002	2.257	-1.5004	-1.6533	0.085849	-0.99645	0.1009	-0.92265	0.39929	-0.32739	0.10716	-0.99539	-0.34099	-1.0548	-0.90409	0.87184	0.31258	0.063966	0.76425	1.0775	-0.27522	-0.092394	-0.37724	-0.26558	-0.24267	-0.82805
6.7786	3.9217	1.314	7.3332	0.033104	2.3311	-1.0908	1.787	0.17779	-0.37921	1.3481	-0.79261	1.1802	-0.80627	-0.086749	-2.3528	-0.90603	-0.83902	-0.53886	0.30834	0.64554	0.51032	-0.22162	-0.53371	-1.7287	0.031666	-0.29992	-0.96601	-2.0339	0.1834	1.624	0.43699	-0.57012	0.16896	-0.082764	0.55619	0.26818	-0.59355	1.0861	0.50662	-0.36567	1.5206	-0.42056	-0.011383	-0.18876	-0.33666	0.016608	-0.94446	-1.3724	-0.2783
-4.1642	0.91164	0.29075	-1.1579	2.5863	-0.47554	0.14047	0.50007	0.11282	-0.43808	0.14755	0.95175	-0.46456	-0.48967	0.15135	-1.2997	-0.17227	0.076748	-0.51712	-0.1037	-0.082018	0.66105	-1.6398	0.34017	0.39905	-0.028728	0.09081	0.4973	0.040966	-0.15767	0.82999	-0.03648	0.47959	-0.8997	-0.23631	0.012376	-0.11816	0.03529	-0.27695	0.036132	-0.27745	0.36521	-0.88812	-0.21868	0.17569	0.011614	0.082594	-0.52306	0.07304	-0.20008
-10.701	0.39792	-0.58877	0.22227	-1.232	1.7134	0.31497	-0.27696	0.080755	0.35994	0.0545	-0.1897	0.051729	0.16502	-0.0050212	-0.067232	-0.24652	-0.20415	0.13562	0.039197	-0.24523	-0.40786	0.40278	-0.13975	0.25507	-0.05149	-0.012329	-0.2248	0.30475	0.042821	-0.10058	0.026356	-0.065734	0.045275	0.15861	-0.13468	0.2003	0.16021	0.12543	-0.0087775	-0.0064903	0.11091	-0.13659	0.02152	-0.23129	-0.049434	-0.1189	-0.1701	0.067704	0.11991
-10.719	0.44563	-0.7221	0.23505	-1.1795	1.7293	-0.051191	-0.28271	0.37095	0.30745	0.013486	-0.026004	0.12291	0.28362	0.12114	0.052744	-0.34483	-0.071574	0.29242	0.22203	-0.17505	-0.21407	0.43398	0.0027779	0.27983	-0.10664	-0.14675	-0.030654	0.42401	0.073138	0.21046	0.0065051	-0.0019832	0.023767	-0.0043779	0.10008	0.39844	0.15742	0.0062687	-0.00038785	-0.097231	0.15532	-0.062884	0.035419	-0.11044	0.0051372	-0.15708	-0.18413	0.14481	0.17539
-10.666	0.50261	-0.62248	0.24657	-1.2797	1.6038	0.012646	-0.41035	0.17337	-0.4914	0.09078	-0.22756	0.22404	0.08986	0.17837	0.40857	0.30127	0.093195	0.143	0.20227	-0.14049	-0.13637	0.21304	0.038125	0.23566	-0.1071	-0.12666	-0.25991	0.1605	-0.025662	-0.027473	0.029583	-0.19122	0.05459	-0.14008	0.13915	0.0041083	0.05261	-0.074827	0.1254	-0.088251	-0.10409	-0.12166	0.13222	0.055173	0.09432	-0.012843	-0.07284	0.09144	0.029353
-10.636	0.43215	-0.3488	0.27082	-0.69311	0.5012	0.18787	0.24696	0.36113	-0.55586	0.27802	-0.25018	0.11092	0.025906	0.1881	0.43782	0.014305	0.068758	-0.077802	0.40696	-0.15007	-0.19274	0.16149	-0.20851	0.27078	-0.12917	-0.16074	-0.31437	0.096099	-0.1372	0.26938	0.024925	-0.046627	-0.069194	0.11554	0.070336	0.023212	-0.13276	-0.13679	0.001554	0.015288	0.009343	0.044751	0.26033	0.20248	-0.060512	0.057732	-0.054497	0.036673	0.03759
1.3751	-2.1347	3.6647	-1.9365	-2.5298	-0.87235	-0.58532	0.51001	1.3227	-0.30718	-2.665	-2.4822	-1.9932	0.53584	0.54476	-1.3421	1.1077	-2.2655	-1.6308	-0.18362	-1.4356	-0.94093	-1.2671	-0.37039	0.31181	-1.2941	0.65885	1.0377	-0.41499	0.048336	0.46624	-1.0673	-1.2397	0.67801	0.3295	0.79113	-1.4555	0.73929	0.064599	0.59435	-1.2431	-0.74138	-0.33877	0.14331	-0.010053	-0.0015066	-0.55298	0.08191	-0.57637	0.1546
0.49847	-2.1478	-0.65136	-0.35385	-2.1102	-2.2557	-1.0154	-0.50094	1.2671	-1.2758	-2.028	-1.1674	-1.2379	0.21436	0.2681	-0.23333	-0.0013407	-0.27266	-0.69321	0.40242	0.10348	0.39038	-1.0317	-1.0584	1.4245	-0.19609	1.2416	1.4642	0.30463	-0.74525	-0.17161	-0.31191	-0.95296	0.14078	-0.80607	1.168	-0.88678	0.4808	-0.45998	-0.028959	0.42948	-0.20106	0.70531	0.28438	0.36814	-0.26692	-0.65547	0.032583	0.1285	0.089396
0.37564	-2.557	-1.3719	-0.37758	-1.8984	-1.2633	-0.64953	0.32018	0.83581	-0.81431	-0.81451	-0.76871	-1.9186	0.088695	-0.0059706	0.45629	0.009363	-0.55244	0.41396	1.6449	0.73638	-1.7556	-0.40783	-0.69647	-0.47945	-0.84646	1.1951	0.167	-0.74465	0.65306	1.0745	1.2261	-0.72495	-0.42297	-0.097836	0.64884	0.20754	0.39868	-0.30294	-0.86548	-0.2422	0.76886	0.15393	-0.98819	0.56454	-0.46311	0.25167	0.46062	0.012524	-0.16171
1.7285	6.4377	-3.7389	0.19637	1.2621	-2.0047	1.2765	0.76275	0.21628	0.40195	0.18649	0.24799	-0.63032	0.037598	-0.011002	0.90192	-0.97489	-1.6008	-0.047661	-1.0634	0.021196	-0.21472	-0.34196	0.19657	-1.0976	0.0084808	1.1358	0.13023	0.14702	-0.11388	-1.1188	0.14121	-0.36874	-0.30326	0.36583	-0.83875	-0.91688	0.017373	-0.025724	-0.28698	-0.1275	0.25754	-0.18856	0.30487	-0.24229	-0.76497	-0.24097	0.21985	0.21131	0.30862
10.581	2.5144	10.472	3.4504	-0.1177	3.8242	1.8369	0.1369	-1.3667	0.63374	-0.36696	-0.84346	0.92761	-1.6797	1.9086	-0.63287	-1.115	-0.72244	-0.92437	0.42514	-0.57273	-0.22957	0.070977	-1.2275	-1.1422	0.92272	0.11182	-0.92881	1.3706	-0.29217	0.86553	-1.2186	0.084068	1.4566	-1.6356	-0.73963	-1.1988	0.85622	-0.90909	0.060141	0.29946	1.0808	-0.91389	0.7106	0.43863	0.60269	0.29194	0.59565	-0.20662	-0.4998
3.4268	-1.4763	-1.3327	-0.35214	-0.26868	-2.0297	4.1648	-2.0978	-1.0727	-0.26801	0.66609	1.0824	-1.6855	-2.1044	1.9789	-0.078251	0.16667	-1.274	0.71048	-0.068868	0.069792	-0.20813	-0.03729	-1.2991	0.7011	-0.6011	-0.24055	0.56509	0.38667	0.43241	-0.23785	0.23097	-0.11762	1.9389	-0.86651	-1.4491	-0.61058	-0.7133	0.29573	0.21596	-0.7777	0.28372	-0.15329	0.072483	0.25216	0.48692	0.53188	-0.62871	1.5372	0.11755
8.591	1.6669	11.665	1.1238	-1.136	3.1525	1.1387	0.54476	0.64154	0.7202	-1.9584	0.38786	1.3809	-0.75631	-0.0042873	-0.61498	-0.72568	-0.41202	0.77906	-1.3851	0.10411	0.12138	-0.055603	-0.80307	1.5562	-0.2039	-0.26803	-0.26151	1.0176	0.003983	1.0517	0.53411	-0.62144	0.4784	0.060394	-0.41396	-1.0987	-0.4218	-1.305	-0.73717	0.37067	-0.70623	0.29497	0.53227	-1.3321	-0.20579	0.44534	0.30528	-0.69663	-0.67678
-0.73183	3.2854	2.4619	-1.2746	2.1113	-0.12372	0.3973	0.38171	0.94654	0.74778	-0.44185	0.56952	-0.17651	0.55418	0.15838	-0.18886	-1.2512	-0.7333	0.43375	0.49812	0.2945	-0.22777	-0.25058	-0.44419	-0.36506	-0.36831	-0.46444	-0.15398	-0.99953	-0.50609	0.11326	-0.10792	-0.33454	-0.651	0.27616	0.82245	-0.22525	-0.57466	-0.38789	0.091504	1.581	0.6773	-0.17696	0.71128	-0.76794	1.0717	-0.57434	1.3323	0.1332	0.19912
5.8566	-5.3371	-1.4242	-0.49994	0.40207	0.35566	-2.0487	0.31079	-0.54028	1.8255	-1.3602	2.4905	1.5343	-0.28266	-0.27738	0.19279	2.2734	0.12653	0.9293	1.394	1.1164	0.62763	2.215	-0.19558	-1.6706	1.1319	-1.3247	-2.1331	0.28984	0.27016	-0.29014	-0.77643	0.58698	0.50226	0.36312	-1.1207	-2.5418	0.048821	0.23729	1.023	0.7746	1.5622	0.99287	0.55197	1.2554	-0.21639	-0.51151	-1.0589	0.27174	0.35398
11.97	8.2829	-9.0608	-5.6567	-2.1544	-2.8337	-2.0535	-0.87583	-1.2663	0.55969	1.1371	1.9514	-1.1594	1.3831	-0.13624	-0.65903	3.5607	-1.2557	0.87963	1.615	1.7505	1.8113	2.0248	-0.6468	0.99463	1.601	-0.52731	-0.84536	-0.45067	0.11358	1.4774	-2.7047	-0.058703	1.1363	0.27622	-0.11385	-0.31898	-0.10817	1.8124	-0.85825	-0.35048	0.35442	0.49324	-0.44476	0.024511	-0.033094	-0.01452	-0.073037	0.80497	1.0908
2.8665	-3.5025	0.27707	0.72259	0.93721	-0.45717	-1.3217	0.2178	-1.7786	-0.081433	-1.6368	-0.10398	0.044914	1.0688	-0.39893	-1.8241	0.80635	1.8831	-0.94549	0.73891	0.6333	-0.22724	1.6495	0.45793	-0.20554	-0.16448	-1.1006	-1.3112	-1.0049	0.043162	0.39083	1.0595	0.095475	0.66671	0.43638	0.075221	1.1062	0.58343	1.1243	0.92135	-0.26627	-1.1291	0.79487	1.3868	-0.73583	-1.2636	-0.32168	0.67183	0.29985	0.45102
-4.0555	1.1185	0.66937	-0.13033	2.5241	-0.72018	0.12933	1.403	-0.12275	1.0942	0.0014643	1.4892	-1.7186	-0.75904	0.2038	-1.7925	1.6416	1.5245	-0.81118	-0.42196	1.2542	0.32907	-1.8214	1.1931	-0.7265	-0.36947	0.57589	-0.3891	0.22932	0.012472	-0.41492	0.39895	-0.54511	-0.60333	0.21409	0.086943	0.48528	-0.13422	0.025752	0.27521	-0.040865	-0.95433	-0.25501	-0.06121	-0.40804	-0.10797	0.07893	0.40719	0.12826	-0.83939
3.2959	-0.9886	3.3651	-0.69956	2.0335	0.65264	0.57834	-1.0313	0.47163	-0.52535	0.76461	0.3972	-0.36848	1.1207	-1.1597	0.7736	-0.39726	-0.28045	-1.3566	0.0037005	0.1948	0.53328	1.8303	0.7195	-0.80723	-0.042556	1.4799	-0.80473	0.48436	0.67198	1.56	1.0359	1.0193	-0.27991	-1.487	0.19972	1.5455	0.29304	-0.43621	-1.1826	0.40945	0.81458	-0.62126	-0.48696	-0.18432	-1.4527	-0.57156	0.019814	0.93579	0.56227
8.1578	3.1736	2.7364	6.542	2.593	2.1934	-0.39274	-1.7539	1.0064	0.56128	0.56841	1.1605	-0.27506	-1.6347	-0.30324	0.974	1.8721	-2.0286	-1.1094	0.088823	-0.33585	1.5925	1.9582	0.46918	0.34201	0.13367	-0.82988	-0.8247	0.37888	-1.5145	0.96145	-0.77222	0.2802	-0.52727	-0.37565	-0.43703	0.73812	-1.0406	0.022599	-2.0077	0.30896	-1.8045	0.55707	-0.59369	-0.76118	0.13013	-1.6977	0.081706	0.097464	-0.20571
0.57205	-2.6019	-0.18857	1.1053	2.1939	-1.0511	-1.5082	-1.6557	-0.046599	-1.6218	0.35909	1.1431	-0.017148	-0.15013	-1.3921	1.7787	0.3001	0.26739	-1.4573	-0.031845	-0.13426	-0.72588	1.0477	0.44261	0.16434	-1.4515	0.070747	-0.13108	-0.25031	0.030498	0.3466	0.54993	0.14756	-0.051789	-0.46879	0.27514	0.28389	0.40383	-0.40103	-0.69378	-0.05598	-0.5311	0.18066	-1.1235	-0.15979	-0.62835	-0.49009	-0.35619	-0.061906	-0.30774
-2.8704	3.7796	-0.014766	2.3276	1.9546	-1.3717	-0.089038	0.88594	-0.39579	0.12236	0.31907	-0.29985	0.43618	0.36441	-0.048292	0.62709	0.064732	0.095092	-0.62815	0.35692	0.095303	-0.35333	0.57664	-0.47343	-0.161	-0.28985	-0.21693	0.066616	-0.054378	0.16575	0.38547	-0.50387	0.16287	-0.33495	0.15481	-0.02632	0.22172	0.12724	-0.38726	0.35346	0.028239	0.091921	-0.48001	0.36801	-0.093455	0.026692	0.6161	0.14839	0.53432	0.097621
-10.699	0.51464	-0.52738	0.28445	-1.2316	1.5069	0.55793	-0.59968	-0.51954	-0.028793	-0.070706	-0.20071	0.24169	-0.10794	-0.15156	-0.41464	-0.23715	-0.15675	0.29053	-0.13616	-0.13439	-0.17268	-0.069522	-0.19115	0.11037	0.12225	0.081968	-0.064123	-0.059622	0.046744	-0.13774	-0.23079	0.23712	0.22771	0.047039	-0.20146	-0.12937	-0.09761	0.24393	-0.04342	0.034439	0.15836	-0.072474	-0.054096	-0.18286	-0.10492	-0.018603	0.058887	-0.15883	0.058003
-10.809	0.51895	-0.637	0.26171	-1.344	1.7036	0.36635	-1.0393	-0.72797	0.486	-0.36108	0.11803	-0.031013	-0.43314	-0.3094	-1.1976	-0.22041	-0.094453	0.22275	-0.28433	0.2214	0.45424	-0.78238	0.10033	-0.19006	0.38825	0.2967	0.55086	-0.42315	-0.043753	0.22792	-0.05529	0.42791	0.30529	-0.089349	-0.023235	-0.19546	-0.42673	-0.10089	-0.19873	0.035192	0.48017	0.27452	-0.045261	0.12322	-0.16879	0.053804	0.16249	-0.24076	0.16964
-10.865	0.41024	-0.37458	0.21849	-1.7572	1.6802	0.31686	-0.98897	-0.75033	0.11866	-0.55211	0.29361	-0.50662	-0.95608	-0.30316	-1.0637	0.88824	0.1754	-0.61936	-0.47964	0.75092	1.7358	-1.6938	0.93431	-0.77225	0.58137	0.43487	1.0647	-1.182	-0.40367	0.25239	0.56441	0.059912	0.21875	-0.37015	0.4034	-0.50735	-0.58706	-0.60103	-0.0073802	-0.037798	0.43303	0.43808	0.2124	0.6187	-0.026254	0.24853	0.37084	-0.16868	0.2184
1.555	-0.11018	0.7198	-1.7454	-1.9183	-1.6585	-0.17281	0.29272	0.65325	1.9435	1.7951	-0.9064	0.38862	-0.81133	2.3479	-0.81452	0.82233	-1.3385	-0.16994	-0.67592	-1.0833	0.85702	1.6286	-0.90791	-0.44605	-1.5317	0.86496	1.032	-0.67962	0.87277	-0.80295	-0.46013	0.42341	-0.36772	0.062423	0.33802	-0.20761	-0.63519	0.70225	-0.82975	0.26767	0.42309	0.65561	-0.29863	0.35349	-0.037574	0.35986	-0.68359	0.2079	0.74694
1.8773	-1.347	-0.54121	-0.40677	-1.1898	-2.6668	0.41154	0.055213	-1.1028	0.34823	0.26061	0.35829	2.5844	-0.51316	-0.10278	0.083441	0.26047	-0.60801	-1.0977	-0.28711	-0.98164	-0.45672	0.2632	-0.61195	0.35002	-1.4144	0.68685	0.63195	-0.45759	0.14647	-0.22107	0.39393	-0.095307	0.88755	-0.28544	0.62045	0.68749	0.82604	1.2589	-1.2483	0.34725	0.30564	-0.36094	-0.43002	0.66133	0.11333	0.45223	0.49768	0.14791	-0.060204
4.6975	0.60231	-1.0295	1.6308	-1.1332	-0.7966	-0.071348	0.87628	-0.62088	-1.3829	-0.040956	-1.1104	2.0843	0.66696	-0.53871	-1.5821	-0.55663	0.82066	-1.581	1.8588	-1.0815	-0.084424	1.1043	0.12216	-0.083825	0.63589	-1.0697	-1.6953	0.84683	-0.11511	-0.77204	0.68031	-0.54945	-0.4239	-0.27387	-0.1228	-0.50199	-0.14867	-0.3111	0.47524	0.64502	-0.17493	0.48087	-0.91254	-0.40937	0.81879	-0.61401	0.33995	0.040098	0.014178
-1.4846	2.6126	1.6143	-2.0106	2.4454	-0.452	0.084891	0.7092	-0.29749	0.7354	0.18816	0.16794	-0.33965	-0.078644	0.1613	-0.76092	-0.59027	-0.362	-0.22691	-0.036526	-0.46294	0.90447	-0.8297	0.026552	-0.65256	-0.42867	-0.27648	0.38598	0.20553	-0.37749	-0.62683	0.30117	0.024897	0.4194	0.068905	0.34454	-0.30979	-0.10994	-0.13922	0.20401	-0.5074	-0.43868	-0.2321	-0.6701	-0.78978	0.23066	-0.51469	0.11498	-0.059439	0.40009
5.6119	-1.0326	-2.4198	-1.2833	-3.118	1.1302	-3.0776	2.6179	1.7342	-0.22788	-1.0097	-1.2459	0.52339	1.8006	1.5222	-0.67204	-0.55429	1.0641	0.06022	-0.070733	-1.1927	1.2118	0.30613	-0.11843	0.30432	0.71091	-0.002823	2.625	0.48177	-0.96122	0.54458	0.26538	-1.6701	-0.5022	0.28574	-1.0903	-1.2274	-1.9876	-0.36572	0.66411	-0.10553	-0.92347	0.17672	-1.8163	-0.51612	-0.51599	-0.16611	-0.087544	0.88042	-0.29698
2.3798	-2.3429	0.78494	-2.7053	-1.5401	0.36042	-1.8346	4.3596	1.5767	0.42418	1.3707	-1.5462	-0.81511	-0.43142	1.6916	-1.7127	0.91793	0.061804	0.083813	-0.51504	0.32588	0.48099	-1.3694	0.33671	0.42917	0.63424	-0.099091	0.65592	2.18	0.55669	0.54163	0.071674	0.12781	1.3274	0.97725	-1.2403	1.3733	-1.139	0.60381	-0.4279	-0.24438	0.10035	-0.13391	-0.45908	0.41876	-1.1931	0.15178	0.0093484	0.41578	-1.3684
-0.45537	1.3554	1.8163	1.412	-0.45367	-1.4215	0.51259	0.30986	1.4975	0.64845	0.51393	-1.5089	0.68094	0.62111	0.096066	-0.4981	1.2945	0.99935	1.8342	0.56537	-0.78118	0.030842	-0.09344	-0.072329	0.17634	-0.80945	-0.24198	-0.045528	-0.27273	0.47619	0.52817	-0.52984	0.67057	0.13246	0.33293	-0.7897	-0.26954	1.1103	0.41117	0.084064	-0.43201	1.2559	1.0891	0.29988	-0.69068	-0.056875	-0.16089	-0.1046	-1.1085	-0.7836
-6.5886	0.67635	0.5452	-0.33624	1.8157	-1.7094	0.65541	0.62799	0.46041	0.38517	0.78399	-0.37096	-0.65912	0.3155	0.78183	0.64917	-0.078322	0.0789	-0.29521	0.78338	-0.19931	-0.35334	0.18314	-0.30653	0.49834	0.042497	-0.30891	-0.46306	-0.18502	-0.089919	0.19446	-0.14436	-0.18039	-0.072073	0.053965	0.15192	-0.24386	0.23955	-0.10155	0.066713	-0.28882	-0.12664	0.10552	-0.1548	-0.046982	0.21314	-0.28302	-0.15856	-0.14237	0.2865
4.0755	-4.2684	-2.3236	-1.0649	3.2725	2.0539	-2.938	0.46965	0.8762	0.0097792	-1.5886	1.1685	2.1797	-1.4007	-0.59986	-0.11595	0.043637	1.3218	-1.164	0.16707	-0.71162	0.34667	2.0618	-0.51483	0.92076	0.73045	0.23527	0.77231	-0.68177	0.10415	-0.75981	0.57543	0.2133	-0.32036	-0.29785	-0.11216	-0.83983	0.18023	0.80661	0.1719	-0.87087	0.90351	-0.63831	-0.90034	1.4428	0.42766	-1.0559	-0.7151	-0.68204	-1.114
9.0996	-0.86821	0.0074608	-2.845	5.183	7.5751	-0.18734	-0.52342	3.9612	-0.99612	-0.054022	3.1233	-0.25428	-2.0219	0.036428	1.5638	0.21636	0.81314	0.49732	0.58877	-0.053609	-0.15306	1.0084	-1.6321	1.3225	1.3272	-0.75901	2.1577	-2.6305	1.5745	-2.5526	-0.70364	-2.8929	0.81292	-1.6441	0.49438	-0.97268	0.10865	-0.36176	0.086705	-0.29397	1.0014	-0.66389	-1.1746	-0.33992	-0.089113	-0.5195	-1.4149	0.05726	-1.5388
4.7722	-1.9632	0.88129	-2.3578	4.8692	4.0148	-2.967	0.050455	2.0468	-1.4198	-0.039205	1.6529	-0.70434	-0.48326	-0.709	1.0016	0.92906	-0.29302	0.96509	-0.31495	-0.73537	0.53515	1.2818	-0.091891	-0.32264	0.061077	0.77978	1.5122	-0.024589	1.0878	-1.9067	-0.19075	-0.58768	-0.77863	-1.2133	-1.5908	0.24538	-1.2932	0.64357	0.029467	-0.78993	0.42464	0.32954	0.41289	0.40307	1.3383	0.74131	-0.36743	-0.48365	0.35819
-3.2872	2.7467	0.5594	-1.575	0.89961	-1.2545	-0.34557	0.019098	-0.2911	1.3588	-0.084626	0.073707	-0.11111	0.81949	0.60862	0.014759	-0.32967	-0.20496	-0.39488	0.68673	0.96743	-0.055197	0.55152	-0.057702	0.42985	-0.4265	-0.70751	-0.20748	-0.12135	0.093069	0.24426	-0.36806	0.20364	0.25729	0.49584	0.6341	-0.5641	-0.20405	0.059618	-0.374	0.28178	-0.051847	0.55242	0.59563	-0.40325	-0.28752	-0.047112	0.58345	-0.76898	-0.27798
-10.747	0.33338	-0.60183	0.31665	-1.3012	1.5131	0.073719	-0.51829	0.061334	0.080008	0.14356	-0.14825	-0.038979	-0.0069994	-0.32389	0.27036	-0.17857	-0.27128	-0.031144	-0.17308	-0.2886	-0.10591	0.38259	-0.28069	-0.010128	0.052777	-0.079467	0.0067041	-0.12123	-0.035002	-0.2689	0.090188	0.07455	-0.0050314	0.10329	0.016816	-0.05996	0.2964	0.10361	0.088565	0.025167	-0.10242	-0.11076	-0.061583	-0.089163	0.019835	0.091437	-0.04828	0.052558	0.09722
-10.679	0.52304	-0.47971	0.28789	-1.3676	1.4793	0.48153	-0.4088	-0.24119	-0.20264	-0.077927	-0.2965	0.08599	-0.010269	-0.08164	0.13423	0.11018	0.084141	0.12939	-0.1658	-0.24386	-0.14647	0.20246	-0.10748	0.059165	0.046763	-0.082556	-0.1689	-0.17894	0.10621	-0.30639	-0.15022	-0.0038685	0.067162	-0.035298	-0.036518	-0.055514	0.23192	0.22724	0.083745	-0.029555	-0.15633	-0.10257	-0.0020954	-0.12684	-0.0065995	0.038855	0.050987	-0.01663	-0.0040176
-10.867	0.48022	-0.5468	0.34123	-1.1784	1.6104	0.21352	-0.7551	-0.076219	-0.21528	-0.016583	-0.42833	0.29847	0.080534	0.040496	0.20528	0.1125	0.21219	0.42693	0.0056295	-0.47069	-0.20457	0.17999	-0.35043	0.23147	-0.097292	-0.080913	-0.33859	-0.23481	0.12678	-0.036641	-0.23591	0.33843	0.21952	-0.069823	-0.043155	-0.23193	-0.018746	0.024581	-0.063223	0.041298	-0.040361	0.040618	-0.10479	-0.04283	-0.024124	-0.0071161	0.084961	-0.13657	-0.0218
-10.579	0.5128	-0.365	0.31492	-0.47943	0.39352	0.1326	0.060006	0.44864	-0.50723	0.26333	-0.30141	0.36935	0.36642	0.1368	0.61108	-0.5552	-0.16294	0.2549	0.62806	-0.45972	-0.59718	0.75844	-0.56364	0.49721	-0.25948	-0.4138	-0.35789	0.21493	-0.080508	0.38235	-0.1942	0.080495	-0.21271	0.0417	0.14448	0.20665	0.05723	-0.16379	-0.055768	-0.074623	-0.078064	0.00010443	0.14008	0.21353	-0.069893	0.12637	-0.14121	0.11149	-0.015017
3.9643	5.4541	1.0409	-7.9032	-0.96479	-0.89267	0.58236	-0.11458	0.11559	2.1416	-0.27559	-0.54907	-0.68916	-1.31	-2.5129	-0.17175	0.060402	-0.35344	1.2978	-1.641	0.33017	2.1084	-0.31603	-1.5384	-1.4456	-0.15264	1.1561	0.077446	-0.75085	-0.19709	0.33351	-0.46586	1.0155	0.10601	0.1651	-0.46296	-0.83326	0.063686	0.76712	-0.36376	2.2608	0.15174	1.2181	0.80654	-0.10457	-0.10675	-0.70718	0.30397	-0.46152	0.044547
-5.9471	-0.90214	-0.23878	0.31643	0.51206	-2.4364	1.6443	3.2713	0.057827	-2.3013	-0.78522	-1.3234	0.83631	0.20512	1.0157	1.4824	0.16122	0.30933	0.45463	1.2239	-0.29731	0.86011	1.0447	0.50714	0.077522	-0.086935	-0.52745	0.13375	0.13884	-0.10616	0.93134	0.51849	-0.9319	0.45981	-0.3265	0.23789	0.42338	-0.32721	-0.4473	-0.13368	-0.78092	-0.070061	0.16927	-0.16678	-0.14393	0.33727	0.036731	0.072109	0.51171	-0.1378
-2.0663	2.5779	6.5667	-3.3129	-1.3469	-2.9058	2.5743	4.4698	0.34155	-9.1044	0.89253	-1.2616	2.2503	-1.6907	1.1884	5.7317	4.2708	2.9697	-1.3755	0.061948	-0.36563	3.541	-1.5392	1.7074	-1.2123	0.40446	-1.0763	0.57137	-1.7667	0.46607	0.48351	-0.25284	0.41876	1.42	0.25978	-0.045763	-0.81713	-0.95844	-0.22478	0.41107	0.23016	0.20697	-0.2257	0.41145	0.35142	-0.1612	-0.075152	0.51491	-0.059506	0.11102
-7.0857	0.63324	2.3189	-1.0411	1.3599	-1.8768	0.32274	0.98665	0.11747	-0.68796	0.39578	-0.28806	-0.076071	-0.23515	0.62619	0.66294	0.53931	0.62754	-0.81652	0.63721	-0.027867	0.76153	-0.69596	0.22033	-0.018206	0.21525	-0.3156	0.076188	-0.9544	-0.1557	0.63256	0.4504	-0.076845	-0.0080696	0.0077273	0.23041	-0.43695	-0.53488	-0.37327	0.023154	0.038599	0.47561	0.49497	-0.0041122	0.33296	-0.11397	0.11197	-0.16024	-0.08127	0.49044
-10.893	0.53817	-0.45291	0.32108	-1.5727	1.4249	0.31151	-0.17594	-0.26103	0.053727	-0.30986	0.10034	0.21008	0.082111	0.016294	0.12132	-0.1035	0.18252	0.093746	-0.060996	-0.010814	0.63587	0.037782	0.54624	-0.24946	0.17746	-0.069426	0.64589	-0.19194	0.13664	0.32713	0.080633	0.20181	0.13067	-0.0045492	0.068975	0.26861	0.10149	-0.0081422	-0.14486	-0.092784	0.2687	0.11926	-0.14488	-0.0076356	-0.098431	-0.06786	0.054144	0.09087	0.19166
-10.65	0.46748	-0.70679	0.13462	-1.5813	1.6752	-0.52587	-0.70401	-0.36258	0.78409	0.083804	0.38514	-0.38664	-0.34837	-0.37047	-0.87254	0.0076942	-0.03229	0.04149	-0.48241	0.35128	0.049141	-0.53846	-0.019502	-0.26198	0.11656	0.50915	0.0036003	0.062842	-0.0090004	-0.088475	0.053202	0.17238	0.052923	0.1082	-0.0067556	-0.1132	-0.10295	0.03826	-0.043923	0.17216	0.15034	0.18548	-0.07694	-0.0011607	-0.019158	-0.077632	0.010389	-0.14085	-0.072737
-10.718	0.42805	-0.71845	0.28336	-1.4196	1.6908	-0.77152	-0.6763	-0.15406	0.97217	0.20627	0.30209	-0.26737	-0.18001	-0.39961	-0.70245	-0.19625	0.10506	0.3262	-0.4814	0.029357	-0.18356	-0.29569	-0.37935	-0.23215	0.052904	0.35204	-0.12776	-0.016679	0.16646	-0.088279	-0.16767	0.45899	0.058119	0.17059	-0.16059	-0.081212	0.02446	0.17753	-0.16281	0.23512	0.13103	0.29231	-0.20719	-0.13626	-0.042897	-0.12377	-0.014132	-0.17426	-0.12688
-10.621	0.38081	-0.489	0.22891	-0.76531	0.65764	-0.025901	-0.25674	-0.13167	0.71593	-0.083771	0.14008	-0.25888	0.17831	-0.15997	-0.53019	-0.4224	-0.3788	0.057873	0.19166	0.1079	-0.61887	0.28711	-0.31343	0.12347	-0.19512	0.10705	-0.29242	0.25646	-0.23811	0.11542	-0.047011	-0.1941	-0.40813	-0.058899	0.14532	0.089728	0.056709	-0.12951	-0.046768	-0.096545	-0.17321	0.047979	0.10149	0.19665	-0.073392	0.14796	-0.10502	0.014159	-0.15409
-10.674	0.40129	-0.54627	0.2169	-1.4934	1.2264	0.3485	0.031797	-0.39762	0.0034533	-0.09826	0.10677	0.2489	0.18482	-0.17391	-0.010056	-0.4515	-0.32248	0.056636	-0.12568	0.019806	-0.30897	0.456	0.15491	-0.0080447	0.09937	-0.064992	0.22565	0.53601	0.11832	-0.16601	-0.13264	-0.14288	-0.078416	0.15654	-0.21878	0.45679	0.33661	0.39437	0.056791	-0.12004	0.06891	-0.21299	-0.089971	-0.27865	-0.011139	-0.11562	-0.14244	0.18323	0.07843
-10.697	0.33189	-0.56527	0.20707	-1.5316	1.1413	-0.053405	-0.27323	-0.31239	-0.13659	0.080504	0.16265	0.085298	0.024695	-0.44774	0.27326	-0.30296	-0.45757	-0.064364	-0.33029	-0.062964	-0.11335	0.40788	-0.0082189	-0.21607	0.16978	-0.10961	0.19017	0.12213	0.092324	-0.35858	-0.071653	0.031264	-0.16725	0.16232	-0.056383	0.175	0.4468	0.21596	0.093648	0.0022143	-0.16316	-0.16384	-0.16262	-0.17461	0.027689	0.088143	-0.093743	0.14465	0.0025014
-10.672	0.40828	-0.42027	0.11908	-1.3958	1.3383	-0.55969	-1.0629	-0.50164	-0.56753	0.15857	0.051656	0.26813	-0.095823	-0.394	0.14847	0.040551	-0.22826	0.29692	-0.26165	-0.074879	-0.33517	0.11209	-0.39665	-0.059896	0.042619	-0.033075	-0.2306	-0.12505	0.041393	-0.32716	-0.34651	0.20918	-0.13592	-0.18621	0.11382	-0.2611	0.13163	-0.010066	0.045313	0.061202	-0.34332	-0.020916	-0.13842	0.068508	0.06779	0.097329	-0.0049699	-0.076109	-0.25028
-10.65	0.39415	-0.37313	0.17479	-0.74026	0.66452	-0.18172	-0.62905	-0.32043	0.45322	-0.090447	0.2966	-0.16797	-0.049515	-0.30555	-0.84327	-0.54669	-0.62273	-0.038703	0.19209	0.26919	-0.25878	-0.14633	-0.25714	0.021658	-0.016754	0.20548	0.15244	0.12609	-0.4792	0.41417	0.11005	0.013529	-0.23797	-0.06442	0.2098	-0.075506	-0.39249	-0.42742	-0.12511	-0.060639	0.19674	0.20019	0.15319	0.4031	-0.11197	0.13859	-0.11278	-0.11371	-0.054003
6.7236	0.14089	-3.6604	-5.356	-0.1071	-0.73437	-2.0764	-3.3157	1.6247	0.82396	-2.5059	-2.4049	-0.043467	0.067588	-1.8904	2.5304	-0.79599	0.013129	-0.069745	0.16546	-0.63151	-1.3839	-3.0718	1.7262	0.019735	0.080304	0.28056	-0.49633	-0.18465	-0.38639	0.8427	-0.31378	0.034016	-0.63859	1.6309	-0.38938	0.99736	0.2633	-0.82013	0.20679	-0.82772	-0.16863	-1.5033	0.46695	0.26437	-0.44919	-0.9375	0.28545	0.042618	-0.89181
7.0039	0.67116	0.37032	-2.3258	1.5465	1.0173	-3.6253	-2.9368	-1.4633	1.7107	0.29808	-2.2567	-0.91362	1.7627	0.74286	3.3926	0.78327	-2.6405	-1.3554	1.2353	-0.36908	0.2831	-1.3385	1.9011	1.1617	2.5588	0.097664	-1.5995	0.4868	0.34208	0.54736	-1.0096	1.1918	-0.32094	0.62561	0.76062	0.15054	0.52619	-0.057586	-2.6679	-0.38673	-1.3216	-1.1511	1.34	-0.43868	-0.50277	-0.20733	0.70344	-0.25141	-0.17629
8.7423	4.0331	0.76494	-3.5305	0.035649	-0.23621	-0.55676	-1.2931	-1.8051	0.22793	-1.4744	-0.41206	-0.036807	0.70252	-0.71919	2.4267	-1.2433	0.19589	1.3831	1.0799	-0.047576	-0.50443	-0.43701	-0.54191	0.406	1.0538	0.2967	0.018045	-0.27035	0.23851	0.48569	0.78832	-0.88394	-1.2424	-0.13344	-0.26819	-1.1419	-0.04954	1.1517	-0.23417	0.47498	0.43646	0.57925	-0.32766	0.0046405	-0.18248	-0.059842	0.81013	0.72392	-0.15965
-1.3166	1.8339	4.4036	-1.624	3.2512	-0.25298	0.48171	1.3321	0.041524	0.22794	-0.39117	0.037519	0.39684	0.75408	-0.0077805	0.63697	-0.92172	-0.90123	0.46899	0.28483	0.061712	-0.054838	0.64109	-0.63805	-0.43131	-0.27743	-0.36288	0.56105	0.27067	-0.21461	-0.27387	-0.36666	0.20617	0.20316	0.21025	-0.84375	0.28657	0.30149	0.46497	0.59753	0.88129	-0.6018	0.20776	-1.056	0.2394	-0.24464	-0.030179	0.11056	-0.10728	-0.24923
-10.712	0.2752	-0.53381	0.1411	-1.6292	1.3216	-0.51691	-0.74413	-0.21685	-0.13656	0.34804	-0.010726	-0.33299	-0.29676	-0.64935	0.48286	0.41104	-0.15845	-0.2305	-0.6369	-0.21972	-0.062225	0.057667	-0.33214	-0.35776	0.081304	0.14873	-0.20814	-0.46717	-0.074927	-0.66982	0.060511	0.09485	-0.10787	0.14174	-0.032032	-0.54367	0.31862	0.030747	0.14417	0.2339	-0.44723	0.00082789	-0.12178	0.033799	0.15837	0.15479	0.093938	-0.024942	-0.18799
-10.547	0.34455	-0.5701	0.11359	-1.6321	1.3097	-0.83353	-0.79244	-0.34274	-0.66514	0.22892	0.32039	-0.091487	-0.29725	-0.31831	0.15399	0.44779	-0.24098	-0.19605	-0.26403	0.39161	-0.1571	-0.15538	0.088364	-0.1503	0.028629	0.030593	-0.17192	0.14127	-0.19118	-0.39106	0.031644	-0.36889	-0.2989	-0.22191	0.3467	-0.11094	0.16984	-0.11014	0.2952	-0.045103	-0.46198	-0.15706	0.13316	0.22431	0.25672	0.17568	-0.084848	0.13493	-0.26704
-10.726	0.34993	-0.66593	0.27158	-1.5615	1.5454	-0.25631	-0.63849	-0.58501	0.74844	-0.253	0.4043	-0.25679	-0.073795	-0.39357	-0.74752	-0.1286	-0.21024	0.080831	-0.36767	0.43531	-0.055191	-0.14564	0.20016	-0.23035	0.16017	0.18782	0.17313	0.13653	-0.0091761	-0.2	-0.050312	-0.18195	-0.27695	-0.17505	0.14621	0.18263	0.29705	0.13753	0.051574	-0.12976	-0.19015	-0.051141	-0.018786	-0.021153	0.041626	0.098786	-0.040235	0.069007	-0.13397
-10.57	0.4053	-0.46731	0.22022	-0.80238	0.54467	-0.055471	-0.35899	-0.32715	0.67955	-0.098438	0.29281	-0.30185	-0.019573	-0.31791	-0.78757	-0.46129	-0.4841	-0.064386	0.078337	0.30388	-0.41957	-0.018133	-0.2483	0.011632	-0.058833	0.18619	-0.057048	0.16886	-0.33793	0.16278	-0.015963	-0.14172	-0.41595	-0.05238	0.18245	0.043455	-0.057281	-0.18993	-0.036741	-0.077406	-0.059787	0.09789	0.14578	0.26936	-0.083535	0.21406	-0.066944	-0.021883	-0.15255
-10.677	0.40417	-0.70533	0.23515	-1.3513	1.5346	0.10681	0.043116	0.53395	-0.048473	0.25447	-0.23999	0.041825	0.20495	0.048313	0.68228	-0.16303	-0.055771	-0.019112	0.086487	-0.33461	-0.1557	0.67683	-0.062732	0.18845	-0.11228	-0.19737	-0.098952	0.33698	0.095035	-0.053626	0.15257	-0.11604	0.0062952	0.22233	-0.047836	0.31389	0.35697	0.13789	0.15927	0.002798	0.021943	-0.18743	0.035098	-0.22842	0.051918	-0.12303	-0.17661	0.21003	0.17436
-10.682	0.47651	-0.68827	0.33285	-1.3248	1.698	0.76956	-0.029777	0.18777	0.25543	-0.26356	-0.30599	0.084954	0.4402	0.23047	0.22363	-0.34251	-0.3361	0.035585	0.28736	-0.13844	-0.27193	0.84592	0.26732	0.2791	-0.15559	-0.1882	0.034123	0.51026	-0.043269	0.038615	0.20401	-0.48039	-0.064044	0.010793	0.042532	0.50357	0.36026	0.10693	0.10989	-0.26862	0.071971	-0.36886	0.1258	-0.22315	-0.0053344	-0.059011	-0.24712	0.25541	0.22613
-10.775	0.47211	-0.70266	0.34043	-1.4126	1.7708	0.44554	0.057399	0.21152	0.62776	-0.1883	-0.058822	-0.057296	0.16412	0.17296	-0.10398	-0.13099	0.13964	0.019147	0.064458	-0.0098296	0.2045	0.18429	0.34485	0.07615	-8.50E-05	-0.028229	0.26807	0.22364	0.096506	0.21042	0.16119	-0.078929	0.097074	0.087958	-0.030561	0.40812	0.2269	0.089522	-0.051183	-0.10529	0.26923	-0.049081	0.062203	-0.17089	-0.063638	-0.10348	-0.11564	0.14124	0.24076
-10.703	0.52298	-0.068133	0.31558	-0.93268	0.22471	0.40791	1.2121	0.85458	-2.0406	0.45473	-0.6474	0.51086	-0.042079	0.86498	1.9775	1.076	1.2311	-0.23187	0.58414	-0.37997	0.54432	0.044432	0.3812	0.21476	-0.15885	-0.46692	-0.41649	-0.29307	0.22855	0.36177	0.061228	-0.037529	0.21795	0.15352	0.039777	0.009433	-0.097814	-0.088543	0.032593	0.051627	-0.074976	0.11158	0.31559	0.23177	0.014801	-0.062922	0.17608	0.16752	0.10567
-10.726	0.54659	-0.72153	0.32262	-1.3111	1.5413	1.5765	-0.15512	-0.62019	0.13075	-0.50911	-0.55241	0.22589	0.18571	0.22407	-0.38969	-0.04428	-0.29241	0.1445	0.12876	-0.14795	-0.51536	0.46588	0.24094	0.3094	0.056134	0.085409	-0.21395	0.35966	-0.040848	-0.25929	-0.058316	-0.45293	0.23192	-0.022824	-0.27675	0.12526	-0.034235	0.36201	0.065656	-0.19679	0.087748	-0.29533	0.1177	-0.3722	-0.14235	-0.0094815	-0.009639	-0.028209	0.17573
-10.84	0.5038	-0.63689	0.34249	-1.2867	1.6776	1.0766	-0.31383	-0.55196	0.016329	-0.46326	-0.43527	0.32533	0.063753	0.35628	-0.5101	0.15538	0.1976	0.32835	0.13793	-0.042734	-0.26432	-0.017607	0.26904	0.30783	0.019023	0.14286	-0.23038	0.17933	0.094416	-0.0064703	-0.19883	-0.1671	0.29432	-0.10909	-0.17471	0.077064	-0.20648	0.24802	-0.058918	-0.1653	0.18892	-0.10549	0.094663	-0.19985	-0.10603	-0.10968	0.056213	-0.066357	0.11029
-10.78	0.46229	-0.48167	0.22649	-1.6035	1.5571	-0.047156	-0.69155	0.044727	-0.59405	0.21279	-0.32604	-0.17869	-0.51488	-0.17754	0.58721	0.95578	0.42812	-0.28078	-0.38951	-0.21461	0.71302	-0.45521	0.050838	-0.34155	0.1409	0.095613	-0.051877	-0.94334	-0.081192	-0.26385	0.25092	0.18093	0.21491	0.012356	0.10733	-0.65287	-0.085525	-0.21492	0.080568	0.18221	-0.12628	0.19053	0.034783	0.23178	0.077255	0.13337	0.27374	-0.14955	0.024022
-10.672	0.42782	-0.30403	0.2728	-0.92983	0.47072	0.78362	0.3418	0.21393	-0.20732	0.06091	-0.41486	-0.27198	-0.18276	0.08025	0.45148	0.46683	0.16377	-0.48371	0.15567	-0.17497	0.28123	-0.031078	0.042384	-0.059235	-0.025085	0.020911	-0.14286	-0.51647	-0.281	0.012255	0.31025	-0.1664	-0.050422	0.1509	0.024113	-0.29234	-0.07326	-0.21096	0.0367	-0.0098789	-0.04779	0.099741	0.26229	0.26036	-0.082016	0.19281	0.16715	-0.018256	0.085162
6.2298	0.338	2.9621	5.7359	-0.41607	1.0004	-0.63634	-1.513	-1.5731	-0.74723	-0.90696	-0.1237	-2.1447	2.1988	1.1249	-0.10914	-0.89936	-0.78076	-1.7789	1.4696	-0.32071	1.6497	-0.4992	-0.28019	0.7607	-0.077597	0.51212	-0.3678	-0.75168	0.54155	-0.48663	-1.1332	-0.35102	0.050736	0.541	0.69663	-0.5625	-0.62267	0.54589	1.2859	-0.24956	0.085384	0.65162	1.2643	1.5243	-1.4931	-0.45411	-0.48582	0.46301	-0.56826
5.8955	0.81143	2.3763	-2.908	-1.1641	-0.42867	0.87436	-1.3435	-0.54695	-1.631	-2.2642	0.94575	-2.8459	-1.664	0.5785	0.43037	-0.94302	0.18781	0.46709	1.3442	0.0086341	-0.4213	1.0383	0.39394	0.14827	-0.038194	-0.058212	-0.83531	-0.57338	-1.6373	-0.33597	-1.228	0.84517	-0.12926	0.31104	1.1641	1.2176	0.16494	0.49288	-0.56384	0.63498	1.0068	-0.96395	-0.51107	-0.72237	-0.33842	0.49736	-0.33937	-1.317	1.3886
2.957	1.1675	0.038904	4.1715	-2.2864	-2.9925	-0.34384	0.0838	0.66844	0.80535	-3.8236	-1.5561	-1.9832	-1.3868	1.4794	0.42144	0.25168	0.13782	-0.28481	-1.4427	0.062921	-0.65731	1.1419	0.27106	-0.28453	0.39368	0.034209	-0.68156	-0.37074	0.66811	0.17162	-0.4546	-0.34878	-0.48736	0.060738	-1.2709	0.67629	0.39383	0.44548	-0.55175	1.1817	0.12415	-0.077867	-0.76137	-0.59614	0.98553	0.22285	0.99532	0.41539	-0.74014
9.313	-6.1095	-5.195	-1.0713	0.18341	2.2943	-0.14735	0.95013	-0.89855	-0.42756	-1.0554	0.60313	-0.19135	-0.15231	1.5011	2.6592	-1.3009	-0.88618	2.1685	-0.44072	0.033691	0.1667	-0.56445	-2.9888	-2.8953	-0.66412	0.2727	-1.6798	-2.0072	-0.060467	0.86442	1.321	-0.56847	-0.3152	-0.90224	-0.72315	-1.1786	0.91965	-0.78155	-1.2324	-0.2002	-1.6646	0.90981	0.33799	-0.26985	0.035967	0.76986	0.56564	-0.77131	1.5369
7.5125	0.92151	-5.895	-0.40085	-0.95705	-1.6694	-0.38486	-0.20266	-2.3067	-0.87141	0.0036416	0.82062	0.53329	1.6765	-2.0119	1.1578	-0.34679	-0.23888	-1.9587	0.21444	-1.5875	0.41714	-1.3683	-1.8588	0.026253	-1.1735	-0.18142	-0.82402	-1.5886	-1.1511	-1.8617	0.061814	0.16191	0.25683	-0.39612	1.0037	1.5973	0.041799	-0.71474	-1.2185	0.58715	0.31506	-1.2599	-0.086129	1.2249	-1.0704	-0.95453	0.21859	0.13641	-0.38775
15.996	10.939	-5.2	2.3434	-4.4975	-0.83539	-2.3423	0.63165	-1.9354	-0.31248	-0.63585	0.092968	0.51809	-1.5917	-2.8405	0.84854	-1.1461	1.2103	-1.3429	2.1015	0.95033	-0.053765	1.6916	-0.1382	0.66764	0.17247	-0.14403	1.8281	0.71599	-0.21815	0.113	0.71777	0.28413	1.0497	-0.14602	1.4442	0.28953	-1.6341	-0.9118	-0.36814	-0.47612	-2.1128	-0.15706	0.21612	0.2973	-0.26795	0.77355	-0.27998	-0.44139	-0.53656
0.24717	3.2371	1.7996	-0.50531	3.5789	0.34561	-1.1385	0.64549	-0.59617	0.010071	-0.9875	0.69384	0.69031	0.65214	0.21019	-0.19504	-0.51259	0.33655	-0.16588	0.16152	0.29292	0.042171	-0.034838	-0.47588	0.0062023	-0.15186	-0.51387	-0.033858	0.58068	0.052705	-0.059515	0.31654	0.5246	0.079217	0.45463	-0.97012	0.092128	-0.024557	0.066532	0.063509	0.13246	0.0031836	-0.68914	0.11748	0.044518	0.45404	-0.17974	0.16374	0.22148	0.11855
6.1516	-1.087	4.2797	-2.1426	-0.31718	2.0958	-1.7552	-0.58183	0.23575	-0.31584	0.26638	1.4567	-0.8897	-0.37726	1.0261	0.44404	-0.0020265	-1.5399	-0.12942	1.219	-0.45594	0.30258	0.095098	0.63545	-0.36472	-0.21468	1.3876	0.20598	1.3036	-0.19915	0.50034	0.331	0.53813	0.51664	-0.65167	-0.73437	0.58457	-0.97889	0.96349	-0.70371	-0.52645	-0.46291	0.37247	1.1647	-0.50912	-0.1368	-0.17	-0.20727	-0.41239	0.39819
2.4755	2.4053	2.3241	-0.47691	-0.76173	-0.8603	-1.0339	-2.388	-1.1034	0.35366	2.3618	-0.47159	0.69759	-1.0499	2.1044	0.12028	-0.38867	-0.83112	-2.213	0.24832	0.05123	0.37859	1.0776	-0.31671	-0.47868	-1.2366	-0.60971	-0.011424	0.21312	0.24664	-0.40393	0.43247	-0.042247	0.036162	-0.0044698	0.69873	0.16521	-0.037431	-1.1772	-0.52785	-0.12118	-0.51947	0.57571	0.59346	0.24204	1.0927	0.98917	-0.29522	-0.11613	0.25896
3.0284	-0.47391	1.1205	-2.131	0.96508	0.23143	-1.3861	-0.3531	-1.375	-1.3975	1.7432	-0.13332	-1.4888	-0.33177	-0.58391	-0.35425	1.0178	0.10833	2.5897	0.57465	1.2179	-0.77101	0.44906	0.70329	-0.083957	0.26274	0.48246	0.35991	-0.1723	-1.6392	0.45226	0.64764	-0.13237	0.44819	0.58529	-0.18842	-0.27992	0.26339	0.0044294	0.31273	0.84302	-0.4078	0.494	-0.83432	0.69169	0.25563	0.80343	-1.4062	0.17252	-0.2356
-3.5273	1.1188	-0.55827	1.104	3.9888	-0.16822	-0.33228	0.27522	0.50016	0.10688	-0.19508	0.9444	-0.13301	0.85206	0.86467	-0.27817	-0.17732	-0.82284	-0.25721	0.20464	0.62034	0.33796	0.049821	0.020928	0.40956	0.5096	0.26586	-0.49293	0.33905	0.45029	0.25978	-0.58652	0.051455	-0.26711	0.095368	-0.11689	-0.68578	0.073662	-0.14625	-0.6062	0.24881	0.17782	-0.079413	0.043302	0.055112	0.33786	-0.70998	0.10755	-0.39425	-0.0035592
-6.3579	1.2888	-0.88067	1.3753	0.73205	-0.97894	0.80753	1.8343	1.1629	1.9762	-0.73973	0.30311	-0.44233	-0.051011	0.067657	-1.3354	-1.4691	0.043951	-0.37648	0.87056	0.61887	0.48701	0.39873	0.19048	-0.45995	-0.0089925	0.77314	1.3322	0.4844	0.049025	1.9591	0.61706	-0.0070558	-0.33421	0.54596	0.3837	1.2625	-0.65745	-0.68449	-0.55784	-0.2881	1.555	0.38797	0.18542	-0.031807	-0.48533	-0.25908	-0.22722	-0.14876	0.27313
-7.5837	-0.1957	-1.1724	0.34334	1.2413	-0.76472	1.0947	1.9498	1.7845	2.1204	-0.8168	0.18972	-0.52417	0.52562	0.19503	-0.99425	-1.4146	0.0038662	-0.11355	1.4149	0.74991	0.65708	0.69105	0.012746	-0.1363	-0.28574	0.23578	1.6218	0.3645	0.012108	1.7867	0.65002	-0.2339	-0.40565	0.15075	0.34858	1.5899	-0.34488	-0.77539	-0.71122	-0.29884	1.2935	0.47959	-0.042033	0.28383	-0.188	-0.24362	-0.65497	0.37459	0.11171
-1.5105	-3.5118	0.98689	0.078684	-1.4255	-2.5273	-3.0368	-1.2149	2.1135	-0.15389	0.31735	-0.69699	-1.7899	-0.81871	0.0052818	-0.86721	0.055998	0.0031993	-1.4624	-1.3102	0.37038	0.22706	-2.7124	0.063764	-1.3524	0.12046	0.84631	0.56148	-0.035578	0.55743	0.67637	-0.69596	-0.78636	0.80576	0.65684	-0.527	0.15365	-0.67107	0.37235	-0.18085	0.56729	0.85544	-0.34221	1.0139	0.79989	0.33766	0.79573	-0.29764	0.92134	-0.83251
-4.4018	1.0906	0.32088	-0.41547	2.1819	-1.3953	-0.83877	-0.1603	-0.55127	0.84628	1.1989	0.3268	-0.43593	-0.076973	1.0275	-0.56277	-0.26007	0.085526	-0.41835	0.781	0.66795	0.082605	-1.686	0.29406	0.59576	0.46008	0.086214	0.010961	0.50729	0.45806	-0.048314	-0.03328	-0.60358	-0.061815	0.18187	-0.13478	-0.62789	-0.11704	-0.20839	0.19097	-0.44989	0.58403	-0.1617	0.75245	0.12474	-0.64507	0.1126	-0.36039	-0.012153	-0.017779
-10.73	0.41706	-0.56701	0.11117	-1.6696	1.5896	0.45058	-0.83353	-1.0422	-0.34505	-0.060364	-0.21081	0.14338	-0.12314	-0.36417	-0.060535	0.21184	-0.51154	0.047423	-0.53931	-0.09961	-0.58847	0.2726	-0.20938	-0.067789	0.064007	0.19329	-0.39659	0.073838	-0.028629	-0.86173	-0.18896	-0.21027	0.080824	0.0011372	-0.25664	-0.29885	0.16694	0.36918	0.16924	0.020712	-0.35611	-0.33959	-0.10164	-0.29191	0.024426	0.055611	0.058795	-0.1316	-0.16621
-10.79	0.49496	-0.64155	0.2544	-1.712	1.634	0.59838	-0.54316	-0.71907	-0.23036	-0.36768	-0.14368	0.1853	0.13024	-0.061571	0.1141	0.17458	-0.30052	0.060802	-0.26668	0.013541	-0.21363	0.38566	0.3105	-0.049785	0.017215	0.038373	-0.055189	0.19437	0.012859	-0.43521	-0.02506	-0.33301	0.045412	-0.072946	-0.14868	0.055032	0.26583	0.24625	0.1611	-0.15915	-0.20447	-0.30565	-0.014428	-0.20945	0.03795	0.0013668	0.011065	0.013393	0.018346
-10.669	0.4701	-0.63628	0.10638	-1.6677	1.6669	-0.075778	-0.7149	-0.42934	-0.39683	-0.20411	0.15398	0.18884	0.17118	-0.18228	0.17443	-0.18004	-0.59173	0.021838	-0.018313	0.18847	-0.31356	0.55419	0.33086	0.04998	-0.003751	-0.18505	0.1422	0.57066	-0.094331	-0.24415	0.033542	-0.48844	-0.19145	-0.18544	0.20425	0.35171	0.35792	0.051878	0.27009	-0.22469	-0.25108	-0.34746	-0.039126	-0.056842	0.14155	0.088425	-0.22198	0.21886	-0.048243
-10.666	0.40692	-0.38943	0.2636	-0.9699	0.50693	0.0036883	-0.015579	-0.23499	0.089928	-0.013083	0.16358	-0.016939	0.1172	-0.17802	-0.020323	-0.2964	-0.14118	0.050797	0.05967	0.081145	-0.37663	0.27004	-0.14335	0.012597	-0.029182	-0.11264	-0.15068	0.1831	0.002158	-0.0067905	-0.20756	-0.12734	-0.39392	-0.028653	0.098835	0.25296	0.27684	0.067084	0.012882	-0.095964	-0.28414	-0.031349	0.041422	0.074484	-0.043445	0.19101	-0.058192	0.13486	-0.16918
8.5347	-1.1284	1.6122	3.2386	0.39269	1.1525	-0.69965	-1.4787	0.3974	-0.0052075	1.933	-2.494	-1.3878	0.66016	0.95083	-1.7158	1.0414	-1.0909	2.858	-2.1607	-0.44708	0.56749	1.4876	1.4656	-0.80831	1.0452	-0.56403	-0.51416	-2.2928	-0.93837	0.39691	-0.23223	-2.3911	-0.41614	1.2379	0.33084	-0.15999	0.23284	0.69074	0.10358	0.81053	-0.91299	0.75813	0.78908	-0.27791	-0.81161	-1.4436	0.48929	1.1077	-0.63793
7.9156	-1.7404	2.3809	-1.1641	-1.086	1.2396	-0.9131	-1.8374	0.49853	0.5132	3.5946	0.3062	-3.8898	0.32042	1.0631	0.27555	-0.13695	0.91732	0.0714	0.95344	-0.10936	-1.3607	0.54182	1.8246	-2.1146	-0.1708	-0.2654	0.64286	0.045508	0.0055852	0.54023	-0.59324	0.87411	-0.76789	-1.7672	0.67501	-0.073526	-1.5283	0.77902	0.76152	-0.28006	0.55571	-0.733	0.98001	-0.95684	-1.8885	-0.70908	-0.50965	-0.14522	-0.37101
6.799	-1.1671	1.115	2.391	-1.6449	0.13607	-2.9603	0.15773	1.63	-0.83213	-0.51371	-0.11581	-3.4525	-1.4886	0.93232	-0.40226	-0.33472	-0.59736	1.2737	1.0341	-0.27214	-0.5486	-0.029161	0.95252	0.74735	0.12309	-0.3484	0.551	0.26031	0.12466	-0.88401	-0.69063	-1.1993	-0.44056	1.7526	0.01403	0.62821	-1.9665	-0.55475	-0.89856	1.1674	0.15567	-0.57101	0.050861	-0.20205	-1.1922	-1.0506	0.85166	1.4818	0.41693
-5.3664	-0.022151	1.7554	-0.27729	2.5478	-1.5045	0.029443	0.44073	0.18935	0.27918	0.4102	-0.24723	-0.2546	0.1215	0.84545	0.075718	0.22552	0.84459	-0.47418	0.32541	-0.26279	-0.38513	0.23402	0.2713	0.45711	-0.54085	0.10665	0.0082641	-0.073697	0.2225	0.068488	0.56519	-0.026216	-0.093971	-0.18735	0.070792	0.3833	-0.2286	-0.29677	0.098032	-0.20749	-0.1586	0.29699	0.1593	0.037648	0.06492	-0.23318	-0.14764	0.18049	-0.64907
-10.908	0.53997	-0.52235	0.27129	-1.7139	1.6617	0.35664	-0.48691	-0.66941	-0.2202	-0.23037	-0.069717	0.42977	0.0030711	-0.040454	-0.0087556	0.024795	0.20959	0.33861	-0.29492	-0.082199	0.2208	0.044292	0.30528	-0.19898	0.17814	-0.020776	0.22237	-0.12703	0.28475	-0.091255	-0.24699	0.23313	0.22139	0.0057619	-0.19756	0.091252	0.068081	0.26628	-0.090358	-0.032099	0.089446	0.017503	-0.21803	-0.23153	-0.052822	-0.098199	0.075043	-0.042676	0.03163
-10.832	0.65167	-0.67859	0.1433	-1.8135	1.6277	0.55809	-0.17718	-0.51918	-0.20835	-0.26451	0.068559	0.33233	0.020771	0.0033222	-0.063556	-0.059742	0.10172	0.080956	-0.19285	0.042643	0.50463	-0.0059281	0.57111	-0.27407	0.27777	0.08086	0.52807	0.14028	0.17553	0.10005	0.043688	0.11557	0.31809	0.10545	-0.17915	0.25742	-0.017035	0.24794	-0.075689	-0.029945	0.37627	-0.072098	-0.11272	-0.27026	-0.081957	-0.18962	-0.015155	0.041022	0.23648
-10.925	0.38422	-0.53491	0.15795	-1.9846	1.9235	0.33132	-1.0061	-0.91457	0.408	-0.37814	0.22871	-0.40606	-0.52687	-0.5066	-0.81455	0.41586	-0.33065	-0.50738	-0.71073	0.39755	0.87599	-0.74344	0.5449	-0.71389	0.40181	0.52865	0.71663	-0.56921	-0.34893	-0.2455	0.48778	-0.071052	0.2111	-0.0068472	-0.0034453	-0.40178	-0.2458	-0.18564	0.081381	0.059568	0.31938	0.14088	-0.063677	0.13604	-0.017672	0.075122	0.18354	-0.17122	0.16069
5.8421	2.8882	-3.261	-0.68495	0.72992	-0.39307	-2.3476	-1.8231	0.60921	-0.10822	-0.6825	-0.03152	0.78576	-1.1215	-0.808	0.77998	0.7664	0.46535	0.39147	1.1711	1.3716	-0.24248	0.4538	-0.34114	-1.1339	-0.80301	0.24323	-0.11603	0.1263	0.046821	-1.4247	-0.41354	-0.76911	0.43853	-0.10571	0.81724	1.1268	-1.0977	-1.2008	1.865	0.60666	-0.15068	-1.177	0.65888	-0.43923	1.0317	0.39262	0.55591	0.016049	0.024161
1.5882	-3.2195	-1.0157	-1.6956	2.4776	0.50255	-2.8274	-0.89961	0.097965	0.63084	-2.2557	-0.56624	0.53455	0.11765	-0.82102	1.1287	2.8558	-0.22436	-0.031474	-0.28505	0.70312	-0.14649	-0.18569	-2.0397	-0.60467	0.013384	-1.1283	0.50669	0.66632	-1.8901	0.60126	-0.71177	-0.30722	-0.42086	-0.59543	-0.63118	0.90476	-1.3517	-1.4743	2.4387	0.30748	0.24591	-1.0204	-0.71888	-0.34142	-0.59138	1.3083	0.45417	1.1876	0.71266
4.5544	5.4437	-2.9865	-3.0562	-1.9955	-2.0917	-1.6849	-1.0681	0.067688	0.33873	-0.75751	-0.82255	1.4363	0.13727	-0.21607	-0.97928	1.6061	-0.33131	-1.7318	-0.58833	2.0853	-0.9091	0.71507	-0.1042	0.96896	-0.78608	-0.83203	-0.57734	0.42226	-0.80183	1.0129	0.34921	0.3338	0.7956	-1.1103	0.28257	-0.043275	-0.19187	-0.26083	0.50659	1.1405	-0.082205	-0.63594	0.85463	0.20699	-1.3128	0.25675	-0.2733	0.20972	0.0036777
-6.3374	0.815	0.21515	-0.81247	2.3176	-1.6557	-0.52815	0.26389	-0.29514	0.98021	-0.35783	-0.3222	0.22125	0.17778	0.23918	0.20409	-0.28857	-0.083719	0.12724	0.72398	0.64437	-0.29096	-0.29928	-0.73032	-0.28523	-0.31065	-0.30644	0.34718	0.43702	-0.15858	-0.014863	-0.61459	-0.21562	0.11461	0.63696	0.29212	0.58756	-0.62596	-0.58975	0.39164	0.058239	-0.13748	0.14608	0.08574	0.01619	-0.034065	-0.11576	-0.2381	-0.4393	-0.34049
11.591	4.3647	13.081	-0.69959	-3.9637	1.0136	1.9768	-1.1773	-2.8283	1.0173	-3.1695	0.20998	0.33674	-2.045	0.65593	-2.0579	5.351	2.3413	-0.71111	-1.5766	3.5017	2.6062	-2.6472	1.4464	0.68705	0.84707	-0.97958	0.47922	-1.045	0.34529	-0.31226	-0.025728	-0.11986	-2.4014	-1.0675	0.54301	1.2484	1.338	0.31431	0.66976	-0.60583	-0.82358	0.18964	0.1483	-0.45961	-0.051206	-0.093799	0.091325	0.056479	-0.12976
7.9628	-6.5677	1.0413	-0.95591	1.6274	-0.7808	2.0203	-6.3068	-2.3293	-0.38836	-2.1538	-2.7644	-1.2169	0.2627	2.8304	-0.50251	1.5006	2.4698	-1.9607	0.68615	3.1546	2.6099	-0.16477	-0.087778	0.23031	1.1425	2.0521	1.283	0.99577	0.92023	0.094576	2.3771	0.79418	0.29063	0.2691	-0.59915	0.19924	0.60064	-0.39927	-1.0947	-0.31272	0.47855	-0.38618	-0.51111	-0.35829	0.079458	-0.091696	0.018625	-0.30539	0.13349
14	3.6707	11.032	-1.3836	0.30987	4.383	1.7441	-1.5227	-0.35876	-1.4194	-0.43233	-1.1855	-2.1935	1.4158	-0.75241	-1.7714	1.0905	1.0502	-1.1852	0.83066	1.567	0.052096	1.0354	-0.89673	-0.98011	0.10713	1.1282	1.0819	2.2392	0.015188	-0.86282	-0.39722	-0.41615	1.0053	1.9048	0.61632	0.38997	-0.24968	0.7642	-2.1686	0.85652	0.6861	-0.38525	0.68248	1.411	0.98624	0.067435	-0.21137	-0.20042	-0.16692
-1.4833	2.4831	2.1397	0.43631	1.888	-2.0314	0.13076	1.0447	-0.57663	-1.2538	0.46072	1.8726	0.22462	-0.018979	-0.372	-0.25892	-0.98329	-0.92979	-1.2297	-0.14172	0.26336	0.16565	0.23349	0.33457	-0.4554	0.35089	-0.76635	-0.097133	0.050742	-0.008551	-0.34502	-0.39678	0.66541	-0.81601	1.035	0.17834	0.10207	0.40136	0.20307	-0.38914	0.9443	0.18174	0.38678	0.051511	-1.2922	-0.067801	-0.36981	0.99713	0.29707	0.017456
5.6963	1.933	5.4064	-1.9667	0.15946	-0.1274	-0.95671	-1.6709	-2.3621	-0.29888	0.27878	0.57821	0.49932	1.1353	-1.4898	0.26587	-0.52987	0.27226	0.52667	0.84104	-0.90003	0.28237	-0.31538	0.17492	0.45142	-0.77429	-0.56035	0.44179	-0.79453	-0.58788	-0.72077	0.45781	0.17082	-1.5861	-0.29503	-0.60372	0.37754	-0.26379	1.5026	0.3878	-0.41109	-0.73857	1.4395	0.098026	0.90589	-0.26211	-0.8674	-0.82771	0.69947	0.059382
13.303	9.5229	-7.8544	-5.4912	-3.7435	-1.7833	3.2286	-0.70452	-1.446	-1.1986	2.1976	0.098732	-1.6027	-0.94518	-0.6304	-0.4618	-1.3953	0.10798	-0.47937	-0.65178	0.47671	-1.383	0.1146	1.0055	0.36418	1.2437	0.12101	-0.0078296	-0.54411	-0.76058	-0.24981	0.1757	-1.1091	0.49287	2.0901	-0.27652	-1.1698	0.52944	-0.99026	0.70983	-0.95338	0.55613	1.1108	0.096421	-0.65517	0.76666	0.077817	-0.80786	0.59129	-0.22231
5.5189	-5.0297	-2.4405	0.3292	0.73622	0.35334	2.555	-1.0107	0.45062	-0.65361	1.8937	-2.0603	0.47	-0.99549	-0.64765	-1.0464	-0.74375	-0.3966	-2.488	0.32471	0.59446	-1.3609	-0.70467	1.7694	-0.46547	1.4572	1.301	-0.61628	-0.30985	-1.464	-1.6953	-1.5044	-0.96164	0.20394	1.6305	-1.8867	-0.080998	0.46944	0.24757	-0.67726	-0.74905	0.074404	1.3877	-1.0939	0.56818	0.69272	-0.71776	1.0021	0.94766	0.021412
-0.35221	3.29	-3.0486	-1.5645	2.9025	-0.69903	1.4233	-0.36347	0.47691	0.012178	0.65893	0.37921	-0.87961	-0.43984	-0.18097	-0.96984	0.2053	0.65818	-1.0616	-0.38703	0.055127	0.019388	0.091763	0.026826	-0.25963	-0.025689	0.35156	1.0806	-0.57751	0.11345	0.61104	0.1792	0.78444	-0.44065	0.3091	-0.08725	0.20784	-0.81765	-0.73549	-0.050321	-1.1961	0.11902	-0.47334	0.31819	0.54854	0.52309	-0.099651	-0.07211	-0.17341	-0.91317
2.5849	-3.6699	2.1628	0.67926	-1.9336	-2.8271	-0.80948	-1.7776	0.38995	-0.79532	-1.1372	2.4204	0.77318	-3.8019	0.43499	-0.17102	-0.60543	-1.0555	1.6087	0.0066257	-0.48556	-0.55254	0.30093	-0.98272	0.81133	0.54437	-0.49074	-0.18867	-0.829	0.77201	-0.099568	0.77565	0.14901	-0.98799	0.22263	0.49979	0.40508	0.32486	-0.22279	0.88358	-0.46122	-0.56223	-0.78051	-0.86274	0.013513	-0.068952	-0.24604	0.088607	-0.93281	-0.092073
4.9624	-2.5489	4.2215	-1.2075	-1.7734	-1.7518	-0.89654	-1.6377	-0.20593	-0.44085	1.1592	2.6022	0.57502	-1.1751	0.026765	-0.014232	-0.38426	-0.90205	1.1732	0.43703	-0.51006	0.16905	-0.33297	-1.4772	0.92243	-0.93566	-0.11179	1.4254	0.081471	1.4115	-0.58733	0.80935	0.078855	-0.55038	-0.2817	0.32648	1.2994	0.48154	0.82485	0.43057	-0.68038	-1.3069	0.12536	1.0057	0.87044	0.17758	-0.19083	-0.97981	-0.3464	0.66311
1.8552	-2.4968	2.6335	-1.5836	-0.48367	-0.90615	-0.075424	-1.7484	1.0493	-0.408	0.38572	0.65558	1.5752	0.16628	0.25438	0.80397	-0.86816	-0.37914	-0.23352	2.2289	0.14997	-0.21038	-1.541	-0.39138	0.33951	0.0032058	0.51533	-0.46024	-0.41951	-0.0033591	-0.14108	-0.02064	0.47966	-0.50631	0.5896	-0.71376	-0.15312	1.1017	0.36045	-0.20613	0.38466	-1.3636	0.58517	1.575	0.42354	0.30247	0.44947	-0.35066	-1.5508	-0.79427
-3.9836	1.4696	0.9855	-1.1422	2.0711	-1.8173	0.73562	1.5053	1.1036	-2.1455	0.3451	-0.27799	0.54809	-0.0036109	0.13685	1.4239	-0.12832	0.34115	-0.16164	0.62415	-0.59143	0.39436	-0.044067	-0.2036	0.047153	0.16638	-0.57223	0.089307	-0.41762	0.11691	0.37104	-0.017511	-0.023469	-0.081585	-0.070951	-0.48785	0.4967	0.095449	0.56173	0.15328	0.64963	0.035204	0.012732	-0.082084	0.16531	-0.27622	0.11362	-0.14531	0.34866	0.05738
6.1072	-1.6485	-3.0281	-1.6972	2.5493	0.4508	0.7278	-0.89205	-0.13406	-1.0277	0.010978	-2.2255	0.51704	0.9146	0.4136	-2.8977	2.099	-1.2474	0.9718	-0.27201	0.3993	-0.4891	0.44594	0.31116	-1.2325	-0.29183	-0.29915	0.4735	-1.679	0.0082046	0.72534	-0.66867	0.46185	1.845	-0.94294	1.2681	0.31105	1.205	1.6562	0.93423	1.983	0.32846	0.31715	-0.31938	0.07253	-0.46426	0.17343	-0.9777	-0.85593	-0.77921
7.3066	-2.0815	-1.2031	0.51707	-0.26118	1.6337	0.90173	0.84904	-0.10683	0.40031	0.76767	-0.67099	-0.41281	-0.51322	-0.40822	-1.5824	0.34081	0.40321	1.7995	2.0294	0.040766	0.21263	0.7869	-0.086692	0.65697	0.42142	-0.93894	0.16851	-0.066549	-1.2689	0.57237	0.13701	1.9973	1.2054	0.83197	1.5575	-1.5277	0.15164	1.3977	1.4982	0.9617	-0.034239	-1.1347	-0.55417	0.24466	0.0043102	0.51044	1.7992	-0.16285	-0.20444
6.9212	-4.7707	0.51848	0.94752	-0.30383	2.5275	3.1939	-0.34221	0.73508	0.44951	4.3142	-1.1316	1.1512	-2.6946	1.9594	-1.491	-1.7508	0.56392	-0.15909	2.4491	1.1459	-0.25489	0.89509	1.3096	1.0661	0.27668	-1.4103	1.14	1.1268	1.187	0.61385	-0.40984	0.079261	0.43362	0.29946	-0.027662	-0.87965	-0.074755	-0.18421	1.0144	-0.39294	-1.5088	-0.36238	-0.85795	1.4968	1.3761	-0.090388	1.2281	0.35823	0.109
-0.21	2.466	-1.6337	0.039017	4.7854	0.16977	0.8036	-0.28371	1.4444	0.18573	0.69044	0.2445	-1.0399	0.23103	0.58776	-1.158	0.25322	-0.98685	0.54725	-0.71612	-0.56132	0.59024	-0.64594	0.12768	1.0937	0.64401	-0.25086	-0.59082	0.033589	0.98931	-0.035344	-0.15927	0.97238	-0.12738	-0.38194	0.12757	-0.32069	-0.019297	-0.24076	0.37899	-0.68651	-0.87179	-0.76925	0.90878	-0.56459	-0.47924	-0.16304	-0.3094	0.075681	1.003
4.2779	-4.0872	-0.43498	0.54721	-1.5618	0.11379	0.26315	2.5014	-2.3336	0.5636	-0.014459	-0.35655	-1.2944	0.072084	-1.7531	0.93588	-0.73307	0.79554	0.018075	1.4042	-0.99665	1.5481	-0.26191	-0.73125	-0.47116	-0.092014	0.26852	0.75249	1.8172	-0.16185	1.0279	1.6547	0.76151	0.0010759	0.73185	-0.29557	-0.67457	0.9239	-0.63942	1.4237	0.35593	-0.47525	-0.25406	-0.95375	-0.31869	-0.30107	0.40221	0.81398	0.43566	-0.65838
1.7823	-0.77008	0.64323	1.6807	0.38697	-1.2178	-1.5102	-0.21618	-0.69607	-0.32723	1.3681	-0.2116	-0.083609	0.8895	-1.2806	1.2859	0.281	0.71959	0.095927	-0.29668	-1.5574	1.4697	0.41047	0.64191	0.66009	0.57306	-0.25002	-0.055239	1.2351	-0.62086	0.54182	0.1801	0.15913	0.047017	-0.31757	0.45672	0.4343	-0.66901	-0.0022997	0.054044	0.22007	0.077827	0.52914	-0.64715	0.31236	-0.024506	0.016419	-0.18835	-0.73683	-0.30397
6.1599	2.1064	1.1935	-3.0616	-0.50386	-0.64711	-0.90245	-1.1366	-1.2188	0.26882	0.7425	0.54233	0.18469	0.61985	0.56475	0.65642	-1.2147	0.37384	-0.97822	-1.388	-1.926	-0.46712	-0.22172	-0.11395	0.45109	-0.7676	0.64143	-0.51075	-0.041837	1.5864	1.3018	0.0094557	0.019338	0.8874	-0.91115	1.373	-0.94715	0.92291	0.6063	0.41088	0.024811	-1.071	0.34924	-0.33569	-0.13031	-0.41488	0.25506	-0.26295	-0.13942	0.89682
-3.3584	2.2544	-0.83736	-0.61452	2.4876	-1.0182	0.085783	0.38489	0.45925	1.2942	-1.2421	-0.088155	-0.17939	-0.11896	0.61585	0.2563	-0.44239	0.22614	-0.225	0.55401	0.37749	-0.0085806	-0.071459	-0.056134	-0.11028	-0.58262	-1.0439	-0.46185	-0.27431	-0.29986	-0.741	0.46827	-0.43503	0.54788	-0.18929	-0.03661	-0.16777	0.32466	0.57396	-0.1306	0.80635	-0.27667	0.31303	-0.7747	-0.0070732	0.014623	0.24961	0.025747	0.26979	0.11472
-10.732	0.32592	-0.68723	0.24262	-1.6802	1.741	0.056496	-0.80311	-0.44936	-0.33481	-0.08816	-0.060416	0.12794	0.18879	-0.18311	0.264	0.0026067	-0.80007	-0.21682	-0.13577	0.0444	-0.47768	0.60248	0.24515	0.046111	-0.050218	-0.049717	-0.068219	0.4956	-0.30742	-0.44397	0.16463	-0.54721	-0.20136	-0.045075	0.071777	0.062896	0.28348	0.019343	0.35236	-0.18857	-0.25328	-0.48791	0.049051	-0.065964	0.15189	0.051837	-0.17735	0.199	-0.036538
-10.763	0.56317	-0.54991	0.17172	-1.5444	1.728	0.51586	-1.035	-1.0313	-0.7683	-0.2347	-0.17604	0.54247	0.021999	-0.030651	-0.2987	0.041451	-0.61667	0.17767	-0.10369	0.099952	-0.4805	0.0983	0.16332	0.15873	0.090553	0.17177	-0.084528	0.43517	-0.20986	-0.23945	-0.078069	-0.26029	0.24783	-0.15799	-0.11698	-0.15019	-0.33835	0.082637	0.13189	-0.10102	0.087474	-0.32343	0.045223	-0.16603	-0.036556	-0.086262	-0.041135	-0.13482	0.029448
-11.154	0.4812	-0.33568	0.22483	-2.227	1.8205	1.0096	-0.71098	-1.3279	0.19598	-0.77533	0.26608	-0.36231	-0.97606	-0.52401	-0.93601	0.82861	0.13801	-0.76684	-1.0073	0.57233	2.2174	-1.6667	1.2436	-1.2296	0.90904	0.70236	1.6894	-1.3971	-0.28512	0.034368	0.74051	0.33122	0.67167	0.050937	-0.14932	-0.6814	-0.64746	-0.25526	-0.14052	0.12347	0.83307	0.44713	-0.093964	0.15772	-0.18802	0.035476	0.52375	-0.32857	0.50953
-10.8	0.40549	-0.29462	0.21994	-1.1472	0.81179	0.56424	-0.70213	-0.65369	0.80652	-0.48933	0.13397	-0.56479	-0.33157	-0.52127	-0.80973	0.033089	-0.49955	-0.50105	-0.23832	0.25875	0.59999	-0.41788	0.16795	-0.50632	0.1981	0.39101	0.57503	-0.79924	-0.57	0.08952	0.44925	-0.057284	-0.17047	-0.10413	0.20299	-0.48479	-0.27627	-0.52063	-0.088429	-0.077305	0.11827	0.29107	0.08609	0.49266	-0.12853	0.34277	0.20963	-0.17585	0.064058
4.8125	-1.8118	-0.98949	1.3201	0.31674	0.45463	-2.703	-0.094721	-0.85947	0.16026	-1.1934	0.044861	1.7513	-1.2598	-0.84641	-2.4248	-0.34605	1.1286	-2.7072	-0.00094087	-0.33056	-1.5087	-0.15918	0.88171	0.69919	-0.036054	-0.3489	-0.058055	0.2617	-0.45599	1.6289	1.2508	-1.2616	0.40438	0.24681	0.45621	-1.335	-1.4998	2.5121	-0.25104	-0.76267	0.33768	-0.44228	0.30514	-1.7642	-0.01632	0.62869	0.057659	0.42534	0.13115
5.1575	0.13002	-2.2507	1.405	3.3579	-0.38543	0.53104	-1.8427	-0.17725	0.23035	0.11349	-1.893	2.6278	-0.83326	-0.86457	-1.5098	1.0563	0.43993	-0.44137	1.0708	1.2422	-0.56931	0.9906	1.3233	1.1177	-0.0094751	0.16651	0.56298	0.23554	0.2735	-0.48905	0.88246	-0.79165	1.5466	0.17696	0.30256	0.16805	-0.23965	-0.91577	1.7878	-0.49166	-0.26148	-0.077082	-0.35971	-1.1707	-0.31143	-0.46199	2.3076	-0.29879	0.14335
8.3511	-0.12863	-0.5479	4.2325	2.147	1.289	0.47603	-0.15546	-0.88935	0.56198	0.59345	-0.83692	3.0969	-0.41093	2.9406	-0.95703	-0.35437	-0.81596	0.2724	1.1505	0.61113	0.072778	-0.2052	1.9247	0.64241	-1.0382	0.19902	-0.042162	0.13495	-0.19129	-1.1594	-0.43991	-0.10023	-0.31001	-0.3033	1.1334	-0.81083	1.8106	-0.8089	0.16519	1.8576	1.9329	-0.3053	-0.26684	-1.0969	-0.38393	0.21486	-0.61897	0.80301	0.38085
-0.36059	2.8751	-1.1114	-0.19218	3.154	-0.87587	-0.93068	1.4342	-0.079362	-0.36686	-0.18374	0.56533	0.73113	0.4072	-0.015731	-0.23779	-0.91559	-0.51867	0.16052	-0.36822	0.58407	0.23	-0.68453	-0.090292	0.43531	0.28269	-0.79262	0.15071	0.59265	0.15039	-0.2535	-0.42739	0.30207	-0.63251	-0.35587	-0.31833	-0.12541	-0.025697	0.57751	-0.075557	1.1335	0.6067	-0.38109	-0.37773	0.35612	1.3766	-0.26655	0.71147	0.63255	0.27955
-10.562	0.31513	-0.6358	0.21634	-1.2958	1.7092	-0.46888	-1.2748	-0.33717	0.013745	-0.01061	0.084183	-0.2248	-0.16267	-0.29604	-0.44717	0.01958	-0.63032	-0.0093355	-0.0042316	0.28032	-0.5446	0.14959	-0.18841	0.19315	-0.10536	-0.012096	-0.3604	0.26551	-0.3376	-0.39761	-0.022697	-0.49009	-0.49301	-0.4332	0.43785	-0.054868	0.22091	-0.19874	0.31917	-0.17953	-0.54155	-0.28596	0.16194	0.25962	0.22341	0.30575	-0.16437	0.17613	-0.27731
-10.6	0.45863	-0.56907	0.16539	-1.2152	1.5618	-0.046858	-0.83058	-0.31535	-0.3001	0.026598	-0.10567	0.23921	-0.064804	-0.060912	-0.28568	-0.028242	-0.15404	0.38008	0.05852	0.012529	-0.50255	0.037219	-0.21577	0.27118	-0.020363	-0.079034	-0.39652	0.25521	0.047724	-0.099514	-0.2644	-0.035017	-0.026382	-0.21149	0.080281	0.04799	-0.013233	0.032882	0.069879	-0.040848	-0.19805	-0.12697	0.048902	-0.0074696	0.056783	0.10651	-0.10744	0.014319	-0.15711
-10.7	0.41772	-0.65915	0.28211	-1.3505	1.722	0.18463	-0.41542	0.02672	0.3586	-0.083702	-0.19043	-0.12942	0.05194	0.00098104	-0.098723	0.16561	0.034096	0.07255	-0.015861	-0.052971	-0.15504	0.14679	0.034054	0.10622	-0.097987	-0.011499	-0.23935	0.0029831	0.018892	-0.12047	0.043766	-0.15181	-0.036556	-0.05508	0.056665	0.077003	0.20065	0.030213	0.071114	-0.10646	-0.13349	-0.073235	0.064549	-0.037626	0.032668	0.05432	-0.0069207	0.05473	0.017389
-0.12616	-1.7686	0.83689	0.98831	-0.75983	-1.9512	1.6259	0.41953	-0.94381	-1.0242	0.3198	0.671	0.67193	-0.30939	-1.2153	-0.18764	-0.84745	-1.097	0.22649	-0.25858	-0.078548	1.6721	-0.14297	-0.92824	0.26371	0.25549	-1.4039	0.59113	0.20777	1.7734	0.61735	-0.28082	0.33815	-0.62979	0.46852	-0.10293	0.34564	0.60763	-0.34105	0.45106	-0.2104	-0.31338	-0.38306	0.2464	0.41806	0.55002	-0.3454	0.61806	-0.70336	-0.027005
0.29487	-3.6465	-1.6843	0.49821	-0.85506	-1.9778	2.5547	2.7709	-0.97507	0.1836	0.83456	0.33879	0.78071	-0.7955	-1.4437	0.04902	-0.85619	-2.0904	-1.5936	-0.82006	1.3101	0.23492	-0.42126	-0.84493	0.71702	1.7011	-0.20224	0.582	0.39628	0.2359	-1.4615	0.33472	-0.92023	-0.080661	1.7556	-0.96561	1.0822	-0.22202	0.61436	0.046806	0.18687	-0.51314	-1.052	0.4478	-0.97905	-1.0489	0.029074	-0.031909	-0.074998	0.39577
2.501	-4.0393	-0.95992	0.20132	-0.53728	0.098496	2.2415	3.0842	-0.11216	1.0932	-0.64163	1.1817	-0.064027	0.15538	1.0603	0.039616	-0.70587	-0.38916	-0.86685	-1.2602	-0.071095	-0.39544	1.6031	-0.19408	-1.3233	2.1703	-0.25237	0.31724	0.36499	0.7878	-0.14708	0.45309	0.44904	-0.058202	0.54337	1.1998	0.85781	0.30661	0.2177	0.76132	-1.243	-0.43771	0.049225	0.38353	-0.29416	-0.5265	0.95126	1.3287	-0.50826	0.082857
-2.7886	1.4419	-0.90315	0.75684	3.2897	-0.9807	1.543	1.994	0.1436	0.011335	0.19727	0.83766	-1.6487	0.45582	-0.39556	-0.045081	0.37835	-0.88396	-0.78372	-0.89565	-0.57565	-0.089777	0.2396	0.0034897	-0.44282	0.45213	0.40992	-0.31192	-0.018318	0.49359	-1.6328	0.57327	-0.089766	-0.83607	0.52342	-1.5073	-0.5258	0.45087	0.96276	0.16401	0.64213	-0.8859	-0.8611	-0.3439	-0.4776	-0.04298	-0.46353	-0.24304	-0.11054	0.00056091
4.8606	-2.7448	5.5675	-1.3439	-2.0467	1.5903	0.27691	1.2072	1.4205	0.68136	-0.67449	1.6334	-0.58196	1.5794	-1.8821	-1.4066	1.1505	0.49573	0.59777	1.0989	0.27127	0.21636	0.30347	1.0369	-2.0205	-1.6368	-0.81757	-0.32343	0.97553	1.8297	0.46285	-1.3513	0.82631	-0.95556	-0.080974	0.30285	-1.3755	0.18185	-0.69762	0.26142	-0.54442	0.020021	-0.45817	-0.80409	-0.6069	-0.57014	0.90123	-0.22424	-1.2685	0.099779
1.7974	-4.5131	-0.91754	1.6956	-1.4924	-1.0134	0.56528	0.063723	2.2837	0.85601	-1.0959	1.0947	-1.3391	1.9052	-1.767	-0.9104	0.72546	1.1108	0.70223	0.10034	-0.90451	1.7898	-0.046285	1.5857	-0.95439	-1.9286	-0.46892	-0.29635	0.71129	0.070563	-0.86577	-1.5298	-1.2792	-0.86222	-0.7877	1.2856	0.047863	-0.58988	-0.66888	-0.3856	0.16818	0.5689	-0.10775	-0.65148	0.46324	-0.95826	0.34188	-0.5806	-0.083525	0.78603
2.0461	-3.8529	-0.11984	1.4885	-1.1331	0.082505	1.2787	1.7805	0.22245	1.2873	-1.3224	0.15639	-1.6046	0.09471	-1.394	-0.93285	-0.77422	1.4095	-0.8554	-1.4378	0.25633	1.1658	0.045993	1.1453	0.15609	-1.5013	-0.62695	0.24664	1.7382	-1.1911	0.62699	0.3823	-0.79959	0.26793	0.43907	-0.018635	-1.1498	0.75924	-0.23448	-1.465	0.95258	-0.83502	1.327	0.080571	-0.77711	0.35464	1.3465	0.41332	-0.52347	-1.1514
-4.4558	0.46841	-0.33499	0.17277	2.2576	-1.2131	1.6606	1.3013	-0.73696	1.4405	-0.37193	0.44353	-1.7432	-0.11066	-0.22391	-0.15543	0.61234	-0.34854	-1.1359	-0.72052	0.13699	0.1278	-0.40156	0.62596	-1.2682	0.097591	1.0496	0.029353	-0.66758	-0.33695	-0.56986	0.74758	-0.30311	-0.81756	-0.069754	-0.89178	-0.38311	1.0142	0.45194	-0.19369	0.19763	-1.2762	-0.41326	-1.0566	0.34107	-0.43683	-0.53014	-6.73E-06	-0.185	-0.092744
1.1051	-2.5435	-0.74797	-0.36254	-0.28635	-1.6246	-0.36856	-1.4885	-0.022075	0.6847	0.28392	1.7387	0.22111	-0.69858	-0.53567	0.88371	0.2595	1.525	0.0068937	0.5704	0.81032	0.68049	0.16579	0.84058	-0.324	-0.76302	-0.35129	-1.3116	-0.58533	0.35787	-1.3502	0.6577	-0.11391	-1.1589	-0.1182	0.89428	-0.52862	0.80237	-0.58481	-0.48863	-0.32422	-0.80217	0.26227	-0.60032	0.15926	0.29281	-0.09134	0.33553	0.99014	0.58461
1.9106	-3.8837	-1.535	-0.78157	-1.1415	-1.0213	-1.2439	-0.22225	0.98881	-0.059728	-0.3406	0.83337	-0.17909	-0.36613	1.0587	0.44664	0.12116	1.1883	-1.5457	0.65388	1.6589	-1.7987	-1.1494	0.36258	0.56258	0.0060147	1.0163	-1.8725	0.095963	1.1832	-0.1183	0.68551	0.79088	0.11993	0.071825	-0.72901	0.50568	-0.12194	1.2751	-0.36359	0.53123	-0.20521	-0.21288	-0.91749	-0.26654	-1.3999	0.30479	-0.018659	-0.61396	-1.2235
8.2326	1.1212	4.4105	-2.4486	-1.2359	2.6125	0.75493	1.0061	0.9104	-1.4854	0.94698	1.832	0.015564	1.1569	0.27991	-0.36952	0.37174	1.9981	0.87528	-1.2544	0.86994	-2.6094	-0.94392	-1.4612	-0.30769	-0.0043168	1.4628	0.031754	0.85847	-0.70082	0.37706	0.38275	1.2328	-0.94145	0.77562	-0.90856	-0.73818	1.4223	-1.8261	-1.1937	-1.0082	0.061857	0.64864	-1.0907	-1.0928	0.69438	0.24008	0.30239	0.53768	-0.051477
-0.54584	2.1933	0.73041	0.15041	2.4636	-0.24728	0.038609	0.40296	-0.32681	0.44588	-0.20236	1.588	0.29498	-0.12992	-0.95151	-0.86967	-0.23404	-0.72674	-0.29913	-0.43215	-1.7798	-0.37916	-0.17286	1.9923	-0.58868	-1.2637	-0.3857	0.56868	-0.71798	-0.78483	-0.65204	0.44691	0.16651	0.11988	0.0043678	0.86337	-0.0021074	-0.41205	-0.61308	-0.47257	1.2741	0.92056	0.84162	0.78588	-1.4339	0.25995	0.12009	1.883	0.50468	-0.27348
-10.738	0.48834	-0.57957	0.21657	-1.539	1.5682	-0.18228	-0.71058	-0.52805	-0.17979	0.1564	-0.026628	0.29386	0.099931	-0.29456	0.15114	-0.16489	-0.13495	0.40679	-0.39457	-0.23678	-0.68982	0.38899	-0.35993	0.089007	0.014121	-0.034148	-0.37596	0.31782	0.29906	-0.46847	-0.42956	0.13572	0.077978	0.062237	-0.24207	0.03047	0.31136	0.46503	0.065218	0.096217	-0.24229	-0.17499	-0.23154	-0.37425	0.0076045	-0.018732	-0.051916	-0.020882	-0.18587
-10.821	0.44953	-0.5325	0.30252	-1.5094	1.643	0.12966	-0.94745	-0.79079	-0.51115	-0.078135	-0.27833	0.49187	0.10315	-0.069124	0.12275	0.070882	-0.11469	0.46385	-0.23288	-0.23165	-0.59317	0.31176	-0.17614	0.15276	-0.039306	-0.0092134	-0.44605	0.15759	0.17465	-0.43377	-0.38634	0.020498	0.099488	-0.13626	-0.18025	-0.15515	0.070905	0.27083	0.063032	0.026323	-0.29573	-0.18921	-0.1181	-0.21976	0.026155	-0.027774	0.036883	-0.077025	-0.18381
-10.837	0.43165	-0.4948	0.25558	-1.6024	1.6016	0.39552	-0.90764	-1.1339	-0.82776	-0.41908	-0.091673	0.57403	-0.029635	0.028197	-0.23505	0.18037	-0.24644	0.29875	-0.095685	0.19864	-0.27673	0.0066552	0.33163	0.12843	0.13861	-0.0025239	-0.051398	0.23654	0.009906	-0.24928	-0.27057	-0.24568	0.054447	-0.35615	-0.016337	0.026556	-0.10067	0.11194	0.11382	-0.21367	-0.12167	-0.24295	0.020312	-0.068648	0.052024	0.0091948	0.029595	-0.010899	-0.087974
-10.692	0.40229	-0.21288	0.26086	-1.1028	0.40388	-0.06023	-0.13665	-0.57363	-0.057215	-0.26476	0.41497	-0.021786	-0.13011	-0.28917	-0.23298	-0.14784	0.012476	-0.0082824	-0.10272	0.35727	0.23939	-0.23669	0.17029	-0.25081	0.19613	-0.14779	0.31224	-0.20437	0.030162	0.12229	-0.25953	-0.010548	-0.49876	-0.24536	0.2707	0.2513	0.27577	-0.019103	-0.0043235	-0.16448	-0.29333	0.099039	0.01628	0.25014	-0.015857	0.31997	0.065583	0.17722	-0.21084
1.7047	-4.207	0.68064	0.95059	-1.9236	-2.4938	-0.099063	-1.8684	1.1694	0.57262	2.251	0.69618	2.1584	1.4924	-0.36083	0.14375	-0.30651	0.68943	0.64188	0.25498	1.9686	-1.2589	-0.50136	0.16376	-1.2677	-0.092864	-0.51572	0.58222	-0.33084	0.027173	0.82187	1.4795	0.98915	0.38151	-0.33232	-0.47397	-1.4808	0.8044	-0.99917	0.057434	0.18023	-1.0961	-1.1049	0.99368	0.59252	1.3017	0.47117	-0.83917	-0.23627	-0.22278
0.10553	-1.4241	2.8057	-0.53218	-2.4907	-2.1376	0.41799	0.13808	1.6611	1.6475	-0.68354	-1.1251	1.7385	0.21486	0.010699	-0.94942	1.4429	-1.1344	0.0061538	0.45772	-0.30281	0.44305	0.33885	0.097081	-0.20599	-1.5712	0.15204	-0.6139	0.25071	1.0807	-1.1236	0.47587	-0.30764	-1.0054	0.27194	0.39152	-1.123	0.091115	-0.20209	1.0838	-1.2111	-0.49643	0.49787	-0.054211	0.58933	0.51566	-1.1954	0.058187	-0.48119	0.56821
-2.0153	-1.8648	0.71195	-2.2213	-1.3316	-2.4641	0.24847	1.0424	1.3815	0.95392	-0.97735	-1.7297	0.96456	0.62839	-0.41386	-0.5486	0.79637	-1.339	-0.46426	0.42277	-1.2745	-0.065278	-0.048123	0.33008	0.20297	-0.41823	0.95916	0.14316	-0.38489	-0.45733	-1.2492	-0.26183	0.21513	0.025814	0.012999	-0.14394	-0.28552	0.050987	-0.2512	-0.056094	-0.26931	0.73456	0.38229	0.32453	-0.40207	0.70157	-0.54972	1.0434	0.022305	0.40238
3.479	-2.0866	2.6413	-1.5805	-0.60403	1.0395	-2.9189	2.2638	0.76019	-2.4813	1.3887	-1.2192	-2.174	-0.97994	-0.41142	-0.38125	-0.98335	0.2713	1.1236	-0.23103	2.9327	0.81532	-0.36935	-0.20616	-0.063525	-1.0852	1.2665	-0.80996	2.2231	-1.4745	-0.55625	-0.61237	-1.5966	-0.090814	0.64953	-0.079618	-0.58089	-0.33579	-0.31459	-0.95437	0.46963	-0.13571	-0.77796	0.30732	-0.34768	0.74	-0.31581	-0.10769	-0.085745	-0.057073
-0.56717	-2.8256	0.92021	0.9579	-0.5451	-2.0516	-0.43538	-1.9046	1.1521	-0.65848	0.43656	-1.0653	-0.47374	0.56763	-0.54331	0.74015	-0.065383	-0.70075	-0.97633	1.2885	0.97191	-0.37412	-0.52251	0.40604	-1.313	-1.4126	0.65114	-0.63169	0.080816	0.8422	0.46872	-0.333	0.56496	-0.43689	-0.67134	-0.409	0.23221	-0.29386	-1.0112	0.10934	-0.40432	0.52941	-0.095957	-0.5008	-0.44929	0.19815	0.33803	0.54071	-0.16385	0.090919
2.705	-3.7094	0.42236	-0.59804	-1.1836	-1.7115	0.052619	0.7251	-0.16182	1.4561	2.8239	-0.51369	-0.46541	1.1795	-0.9813	0.63843	0.8105	-0.40322	-1.4159	-1.5566	-0.804	-2.0346	0.13894	0.68915	-0.7084	-0.47696	0.56636	1.3182	-0.82364	-0.81547	0.22094	0.88676	-2.0813	0.35809	-0.45727	-0.25157	-0.56451	-0.74345	0.80268	0.21372	0.22761	-0.26938	-0.67374	0.044223	-0.77356	0.17779	0.31558	-0.43826	0.21048	-0.077174
-1.5613	1.9924	1.5842	-1.7924	3.1849	-0.64887	1.129	0.65714	-0.37476	1.5868	0.45928	0.51302	-1.5479	0.59857	0.83401	-0.16893	0.31194	-1.1257	-0.7386	-0.72231	0.31496	0.42981	0.91648	-0.36264	-0.31945	0.50498	-0.46152	-0.77878	0.42882	0.65685	-0.95471	-0.059188	-0.28163	-0.029803	1.4067	-1.0189	-1.4101	0.1986	0.43142	-0.0070548	-0.55523	-0.71534	0.27133	0.70127	-0.48035	-0.58532	-0.63295	-0.18344	-0.448	-0.19617
-10.607	0.35806	-0.51697	0.27033	-1.2847	1.6204	-0.14095	-0.79621	-0.12875	-0.17835	-0.034947	-0.072055	-0.023901	0.0053891	-0.13701	0.029861	-0.027342	-0.40202	0.044457	0.033193	0.023757	-0.28365	0.25814	-0.049623	0.1421	-0.02978	-0.15284	-0.16688	0.15026	-0.16585	-0.20073	-0.0011874	-0.2502	-0.24762	-0.20272	0.25321	0.069619	0.2268	-0.11279	0.17947	-0.11264	-0.29229	-0.16806	0.091704	0.13939	0.13101	0.19604	-0.13861	0.16692	-0.083161
-10.748	0.37322	-0.60708	0.27561	-1.3688	1.5421	0.1556	-0.46929	-0.12181	0.058138	-0.019197	0.017153	-0.061435	-0.18913	-0.23244	-0.1373	-0.059285	-0.15448	-0.085213	-0.16375	0.014813	0.29981	-0.12229	0.11006	-0.10831	0.14992	0.016608	0.25844	-0.050427	-0.093078	0.01363	0.15687	0.062585	0.036172	0.053967	0.04197	0.025187	0.044833	0.0049186	0.050616	0.0091726	0.15523	-0.030452	0.065929	0.032878	-0.014546	0.040984	-0.067077	0.034833	0.12689
-10.738	0.37123	-0.6843	0.36997	-1.275	1.565	0.022702	-0.36782	0.079308	0.44352	0.099904	0.0062762	-0.017856	-0.0080392	-0.34221	-0.099481	-0.43955	-0.16702	0.12166	-0.18492	-0.25542	0.088422	0.15485	-0.2318	-0.080132	0.1337	-0.080395	0.24567	-0.05273	0.093627	-0.037257	0.013961	0.27614	0.063548	0.2356	-0.11477	0.11532	0.23204	0.12554	-0.054399	0.089676	0.20035	0.022113	-0.10949	-0.16422	-0.030704	-0.0065132	-0.10792	0.071802	0.18118
-10.585	0.41553	-0.45913	0.31469	-0.66752	0.75902	0.14105	-0.55049	-0.16023	0.63549	-0.15208	0.094231	-0.26825	-0.036253	-0.29839	-0.75156	-0.53536	-0.51627	0.0054983	0.18824	0.12379	-0.22359	-0.041406	-0.35367	0.10254	0.0099012	0.025956	0.059202	-0.088871	-0.35786	0.21925	0.0023235	-0.03842	-0.36934	-0.16499	0.26127	-0.012663	-0.056373	-0.2737	-0.033588	-0.12416	-0.026056	0.12059	0.14719	0.34617	-0.071881	0.28827	-0.056599	-0.0062556	-0.031766
1.751	-1.6988	0.090994	1.0843	-0.74982	-1.4354	-2.0627	0.15703	1.4127	-1.1245	-1.1036	1.5321	0.35616	0.6019	0.2876	-0.25411	0.25001	0.42	0.80177	1.0702	-0.86888	-0.090162	0.31928	0.44635	-1.4537	0.48987	-0.59645	0.71122	0.88745	0.24477	-1.3921	0.54294	-0.05021	-1.3343	0.18087	0.35272	0.10337	-0.26007	-0.48085	0.19475	0.51567	1.1596	0.22368	-0.030205	0.296	-1.0868	-0.62295	-0.36887	-0.28039	1.4778
3.0237	-3.7702	0.27586	0.67961	-1.2365	-1.7105	-1.2475	-1.7376	0.74891	1.0907	0.090103	1.1585	0.89845	0.12528	0.42716	1.093	1.6949	-1.1388	-0.24732	1.2728	-0.10109	-0.18246	-1.2288	-0.45951	1.489	-0.49236	0.43787	0.25396	1.7287	0.62601	0.22028	1.6313	0.26119	-0.086133	0.58566	0.45899	-0.14678	0.06429	0.53347	0.98567	0.62627	-0.70835	0.98751	-0.052798	-0.65577	0.082576	-0.56579	0.2074	0.21998	-0.26466
4.462	-2.0629	1.3371	1.6772	-1.7752	0.3084	-1.1063	-1.06	-0.16827	0.61946	-0.85095	0.99617	-0.44872	-1.4367	1.2069	0.98592	2.4534	-1.6436	1.4275	1.7734	-0.33118	0.65424	0.96973	-0.79742	0.11704	-1.02	-0.3884	0.074386	0.42072	-1.2549	0.43261	0.049667	0.68466	-1.4342	0.41673	0.10219	-0.1863	-0.96232	0.76572	-0.23691	-0.466	1.0628	0.754	-0.63152	-1.0816	-0.22875	-0.037461	0.18501	0.84201	0.11432
-5.8843	0.092077	-0.39745	0.10167	2.4487	-0.88976	-0.30828	0.51789	0.10081	-0.060815	-0.23896	0.6433	-0.22723	0.67752	0.64767	-0.11781	-0.74291	0.25528	0.35313	0.2348	0.29802	0.17612	0.21118	-0.0030931	0.1166	-0.0053326	0.48885	-0.30632	0.52244	0.14788	-0.0066459	0.29753	0.12239	0.1363	-0.62133	-0.094288	-0.30014	0.093308	-0.21448	-0.47447	-0.42629	-0.12326	0.15532	-0.70034	0.77106	0.29722	-0.14397	0.43195	-0.10034	-0.047122
5.5645	6.3683	2.0263	3.5095	0.6504	-0.09913	-1.3463	0.2694	0.52969	1.0202	0.83166	-2.2137	1.0675	0.7471	0.29317	0.46376	0.2611	3.1104	0.84054	-1.7138	0.19036	-0.88713	0.39569	-0.10119	-0.33694	-0.37927	1.3655	-0.23788	-1.3929	1.9653	0.6564	-0.41891	0.17767	0.75314	0.52862	-1.9159	0.49483	-0.44145	-0.19347	-0.076043	0.44954	0.10267	0.5347	-0.77708	-1.0835	-0.3468	-0.68103	-0.22291	-1.2692	0.24219
13.575	1.514	-2.9548	3.5268	5.2605	5.3817	6.6864	-1.2448	0.095162	0.84202	-2.459	2.1334	2.6727	-2.5856	1.6383	2.878	0.95225	-0.83333	1.8075	1.3552	-1.0017	-1.5683	-2.3906	-0.3808	-0.34658	-0.83246	0.15333	0.99767	0.37553	-1.0381	0.98719	-0.75198	-0.95052	-0.87465	1.7523	2.2881	-0.20433	0.6244	0.0062253	1.1902	1.0342	-0.99835	0.10029	0.96265	-0.24318	-1.0016	-0.0015135	-0.52042	0.54551	0.6384
10.947	-3.9081	-1.8857	3.0222	6.4553	5.0624	5.1059	-1.9687	-0.78191	1.4333	-3.2087	1.6024	2.2294	-2.8732	0.019834	2.6606	2.4531	-1.2467	1.527	2.2759	-2.022	-0.5787	-2.4048	0.32112	-1.4223	0.83333	-0.067719	0.81862	1.3373	-1.0086	1.771	-0.84668	-1.2914	-0.67017	0.90314	0.3394	-0.56295	-0.0072799	0.41929	-0.88801	-0.19558	-0.057156	0.1296	0.31831	-1.2143	-0.12907	-0.47723	-0.72614	0.23039	-0.94133
-2.7146	4.1807	-0.1043	-0.043077	1.5422	-1.0253	0.059555	-0.19858	-0.27292	1.4795	-0.5714	-0.27206	-0.03804	-0.015611	-0.21252	-0.10109	-0.11847	-0.52268	-0.53647	0.44749	0.98258	-0.17481	0.43844	-0.38993	-0.099447	-0.56469	0.19467	-0.15809	-0.016474	-0.42295	0.6516	-0.053934	-0.13681	0.20273	-0.016673	0.14898	-0.16857	-0.301	-0.15842	0.37501	0.96591	-0.022678	0.41888	-0.38957	0.28627	-0.17972	0.19849	0.34805	0.054597	0.32397
4.1095	-6.0516	-1.4677	1.3673	-0.61694	0.024873	-0.6353	-2.0551	0.41782	-1.594	1.7435	0.97437	-0.94882	-0.83926	1.59	-0.8759	-0.23718	1.3982	-0.07442	-0.48425	2.3692	-0.57438	-0.52733	-2.3614	0.30896	-0.72219	-0.1118	0.39447	-0.73225	-0.13191	0.49814	0.34757	0.056319	0.086614	-0.60496	-1.1791	0.62902	0.47397	0.42845	0.10438	1.0783	-0.59901	-0.38234	0.097053	-0.30232	-1.7696	-2.4553	0.79487	0.52416	0.50979
4.6121	-2.3439	-0.033208	-2.0345	-0.5648	0.60414	-1.4985	-0.98057	0.91068	0.85536	2.3369	1.3298	-1.1071	0.43739	2.0672	-0.24265	1.0825	-0.56554	-0.7138	0.32174	0.47717	0.58059	-0.67134	-0.79155	-1.9808	-0.20167	-1.483	-0.36636	0.64189	-0.66645	0.55972	-1.2246	-0.27288	0.9027	-0.58207	-0.92557	-0.24809	-0.82227	0.2193	-0.29507	-1.121	0.77137	-1.0388	-0.78377	-0.087797	0.74088	0.10929	-0.65028	0.92242	0.70256
14.227	8.7925	-2.2815	-0.52755	-4.033	0.39811	-1.6416	-0.60496	2.5128	-0.095294	0.57857	1.5329	0.34747	1.7039	-0.029351	-1.4643	0.86777	0.29706	1.5578	3.1134	0.063844	0.57948	0.37993	0.59215	-0.96318	-0.27582	1.7991	2.314	-1.0369	-0.57995	-2.1906	0.50377	-0.83987	-0.67674	1.2219	-1.2797	-1.0641	1.1724	-0.0080316	0.46587	0.16221	-0.73145	0.39109	-1.3324	-0.39163	-0.98634	0.82254	0.1967	-0.3786	1.069
3.2959	6.6878	1.0155	-2.7877	1.275	0.46964	1.1964	1.1723	0.66942	1.3439	-0.71336	0.47644	-0.94965	0.55151	0.46535	0.97995	-0.011069	0.46433	0.73325	-0.9413	-0.50602	0.085158	0.36704	0.43087	-0.11258	-0.43773	0.098131	-0.35787	-0.17807	0.44404	-0.8173	-0.039236	-0.733	-0.85286	0.20946	-0.89628	-0.66387	0.79689	0.83403	-0.20276	-0.85773	-0.14128	-0.13252	0.45335	0.25842	-0.001901	0.69606	0.36706	-0.24946	-0.47243
1.7893	-1.3996	-1.2663	1.8986	-0.66213	-1.6423	0.30077	-1.7621	2.4364	-0.16548	1.5569	-0.88057	0.5116	-1.5655	-1.3628	-0.91619	0.48237	-0.55948	0.019549	-0.13833	-0.75609	1.3375	0.30705	-1.5712	0.59085	-0.82323	-1.4522	0.45629	-0.036117	0.22327	-0.054176	-1.3847	0.73018	-0.46212	-0.1316	-0.50637	0.19872	-0.44248	0.50302	-1.0605	-0.17654	-0.2683	0.1076	-0.49255	1.061	0.32433	-0.32302	0.16221	1.496	-0.71185
-0.56777	-3.3892	-0.6103	2.2675	-0.23643	-1.0204	0.80514	-1.3643	3.3645	-0.44066	1.002	-0.12993	0.89169	-0.36532	-2.399	-1.1812	-0.11478	0.91732	0.51104	-0.43033	0.88612	-0.31435	-0.78659	-1.4066	0.58937	-0.7949	-1.688	1.1692	-0.7879	-0.019378	0.15138	-0.32967	0.13516	-0.42599	-0.072392	0.63816	0.021025	-0.1619	0.54747	-1.5046	0.12943	-1.3018	-0.32623	0.36279	0.045233	0.23317	-0.3747	0.10653	-1.0053	-0.58894
3.6093	0.59246	-1.5343	7.6679	0.4841	0.68176	0.36303	-0.83977	2.3694	-0.9697	2.1558	-1.1485	-1.3045	-0.83024	-2.706	-0.90671	-0.10693	-0.31405	0.48632	0.3228	0.53237	1.5965	-0.28324	-0.53751	2.4912	-0.80691	-0.71678	0.59127	-1.0181	-0.93402	0.66306	-0.9601	-0.79159	-0.20045	-0.94604	-1.1795	0.10821	0.38375	0.17553	-1.2413	0.0017266	-0.91577	0.47215	-0.14856	0.35811	0.21502	0.15609	-0.86132	-0.86143	1.2121
-4.5457	0.8666	-0.2779	1.7056	3.8074	0.6291	2.0429	-0.64404	1.5268	-0.099611	0.85788	0.12455	-0.84176	-1.3672	0.19173	-1.1245	-1.1637	-0.27718	-0.7009	1.1717	0.4409	0.66822	-1.2601	-1.2204	0.79931	0.65722	-1.0314	-0.10636	-0.45861	-0.061975	0.23433	-0.27628	0.028602	0.00013046	-0.33121	0.45036	-0.47515	1.0027	-0.063024	-0.024797	-0.063558	-0.24797	-0.37679	0.10131	0.44397	0.20818	0.14864	0.44998	0.81581	0.73816
-1.8946	-0.49012	2.2778	-1.3557	0.85252	-1.0989	-2.217	-0.3175	0.083557	1.4653	-1.5742	-1.2362	0.2931	-1.0686	-0.85429	-0.57916	0.0072017	0.58433	-0.94544	-0.6332	0.69594	0.7227	0.41659	-0.75251	-0.40767	-0.21597	-0.61837	-0.17114	-0.62892	-0.63016	-0.6796	-0.057089	0.71631	0.51632	0.31676	0.78648	-0.58929	0.051997	-0.36961	0.090752	-0.1294	0.85565	0.66563	0.066997	-0.84415	-0.055231	-1.0635	-0.6692	-0.078941	-0.16239
5.4452	-0.15347	-3.0817	-1.6811	-3.1902	-1.3636	-0.60729	1.2631	-1.0443	1.7137	-0.14009	1.2923	-0.64982	-1.8056	-1.2358	0.85575	-0.82852	1.6057	1.7714	7.18E-05	1.9319	1.1615	-0.88704	1.1522	0.66585	-0.486	-1.3208	0.084914	0.17097	-0.35185	-0.26814	0.062077	0.97875	-0.18288	0.83139	0.99127	-0.44994	1.4013	-0.37397	-0.37475	0.35895	-0.11225	-0.66955	0.1217	0.12542	0.29887	0.13246	-0.90984	-0.22873	-0.87455
4.1002	-4.0489	-0.1113	-0.8163	-1.1212	0.62485	-2.1633	1.769	-3.0585	2.33	0.48193	0.35057	-1.7034	-0.061494	-0.78375	1.0872	0.16807	0.42661	0.6012	0.83161	0.39983	1.0322	-0.093826	0.39473	2.2994	1.5006	-0.55729	-0.22475	1.1952	-0.94375	-0.14968	-0.78439	1.0119	-0.34012	-0.80356	0.90787	-0.83215	0.44519	0.32175	-0.54554	-0.61817	-0.72824	0.18406	0.34618	0.88686	0.083125	-0.2973	0.22113	1.298	-0.3782
-4.8819	0.51497	0.18684	-0.45147	2.5383	-1.833	-0.53033	0.17577	-1.378	0.29815	-0.54123	-0.018748	0.047856	0.37962	-0.52209	-0.75528	-0.79681	-0.8244	-0.91195	-0.040553	0.71143	-0.0072027	0.6338	-0.55874	0.17591	0.37442	-0.48482	0.084123	-0.2645	0.033156	0.55922	0.046508	0.7904	-0.19271	0.233	-0.44976	-0.44278	0.81574	0.42538	0.16317	0.11946	-0.0030203	-0.02179	0.22457	-0.012609	-0.041665	-0.12432	0.14251	0.25546	0.55338
0.26199	-3.4217	0.31392	0.1318	-0.92778	-3.3081	1.1732	0.095004	-0.43605	-1.6499	-1.7075	-0.48034	0.68184	0.52999	0.32025	-0.46019	0.14817	0.72682	1.7286	-0.39369	-0.92099	-0.83719	-0.0093306	-0.86844	0.92121	1.6286	-0.53904	1.1712	-0.23427	0.15676	-0.88545	-1.2383	-0.64773	-0.063752	0.65449	1.1679	-0.52	-0.93119	0.29748	-0.55951	0.98924	0.79743	-0.76615	-1.302	0.59722	-0.18232	-0.96792	-0.092975	-0.40988	-0.80945
2.3112	-2.3968	1.4882	-1.0203	-0.56217	-1.1791	0.49151	0.72495	0.28553	-1.4001	-1.2303	-0.89016	-0.067091	-0.66343	-1.2523	-0.65602	0.23195	-0.5451	1.1046	0.90047	-0.57232	-1.0084	-0.096907	0.6568	-0.012835	0.93345	-0.15846	-0.091451	-0.010854	-0.30397	-0.47227	0.18854	0.67074	0.63284	0.29153	0.70575	-1.489	-0.39246	0.33867	-0.25541	-0.43983	-0.64417	0.51363	-0.10483	-0.19373	0.3379	-1.3303	-0.54741	0.40123	0.91006
4.6018	0.46735	-2.4171	-4.2622	-2.2341	-1.8254	2.0315	-0.25113	2.0202	0.18901	-1.1098	0.13046	-0.42819	-1.412	0.564	0.24503	-0.11543	-1.5017	1.1975	0.70057	0.56684	-1.5853	0.69712	2.1162	-0.83059	0.7739	-1.1136	-2.0039	-0.54716	0.57295	0.10756	-0.34789	0.59202	0.79516	-0.73492	-0.4013	0.3026	-1.0737	-2.0343	-0.12852	-1.0231	0.24371	1.2813	0.286	-0.21442	0.89942	0.47904	-0.43111	-0.83789	1.6804
-2.1801	3.1211	-0.2129	-3.0528	1.5686	-1.3056	0.95366	0.5852	0.014585	0.83474	0.075929	-0.47533	-0.75337	0.36214	0.52368	0.60493	-0.8261	0.014657	0.077472	-0.35189	-0.531	-0.1156	-0.10938	0.46706	-0.31217	-0.5107	-0.37624	-0.58866	-0.4214	-0.53049	0.37578	0.81565	0.018871	-0.32658	-0.033712	0.1021	-0.61202	-0.033621	-0.30743	-0.25831	0.038749	0.19596	-0.097294	-0.2939	0.96902	-0.62331	-0.064019	-0.10687	-0.46543	0.17844
9.9374	1.2813	6.5606	-6.6226	-1.6013	0.9362	-1.1674	0.044586	-2.8743	-0.974	-1.2123	0.1626	0.60977	-1.6962	-0.40911	-1.0775	-2.9461	-0.30033	-0.35216	-0.75332	-0.3279	-1.4994	-0.35772	1.7842	0.16577	0.14893	-2.1558	-1.4968	-0.58552	1.7514	-0.1921	-1.8767	2.1129	0.14903	0.56255	0.13068	-0.24556	1.1963	-0.31767	0.92796	-0.13396	0.54519	0.29816	-2.0604	0.66611	-0.80812	0.0012427	-1.7098	-0.6471	-1.038
6.7831	5.0657	0.99695	-4.5501	-0.69129	0.014992	-2.8008	-0.97632	-1.229	1.6528	-0.21366	-0.85032	1.1073	-1.4587	0.65258	1.1441	-0.017552	-0.29849	-1.6877	-0.86741	-0.27545	0.23	1.6096	-0.90544	1.2922	-1.2232	-0.63814	-0.57457	-1.0237	0.23107	0.28128	1.4624	0.78049	-0.18909	-0.35997	0.91228	-1.1109	0.9091	-1.2278	-0.095674	0.65806	0.52938	0.0086608	0.24305	-0.76037	1.1708	-1.0709	-0.76527	0.61458	0.65628
4.4611	-1.3871	-1.6799	-0.62334	4.6453	1.651	-1.4845	0.17098	0.34015	-0.37291	-2.1316	-1.1188	2.2351	-0.47969	-1.4417	0.58237	-0.015906	0.359	0.72071	-2.3109	-0.2453	-0.19052	0.39094	1.0795	0.75343	-0.59422	0.29316	0.19698	1.3909	1.582	0.33002	1.533	0.2089	0.72792	-1.9511	-0.85651	-0.19049	0.75108	2.0627	-0.99928	-0.28942	1.5885	0.47028	0.057436	1.8277	-0.70305	-0.8193	-0.49908	1.3592	-0.6467
6.7304	2.3295	1.8963	-0.14621	-1.1811	0.070219	-1.3079	0.056971	-0.025739	3.5009	1.262	-1.7997	1.7361	-1.0674	1.9777	-0.23016	1.3624	0.59214	1.1116	-0.78877	-1.4284	0.28494	-0.24468	1.1254	1.2294	0.60753	0.66729	-0.14222	0.47441	-0.29128	-0.72474	-0.99162	0.70629	-0.98025	-1.2602	-0.37857	0.59283	-0.0049731	0.016411	-0.18839	-0.42745	0.020368	-0.4359	-0.7803	0.3375	-0.36456	1.3578	0.26588	-0.10217	1.4711
2.9248	-1.7844	2.1602	-1.1498	0.6094	-1.5179	-2.8751	-0.021644	-2.2522	-1.2393	0.73086	0.57681	-0.4677	-0.044082	0.057606	-0.63613	-0.1523	-0.61568	1.4868	-2.4873	-0.83331	-1.1899	0.01355	0.32277	0.86873	1.9056	0.11592	1.6695	-0.34416	0.52067	-0.30559	-0.6574	0.078537	-0.53656	0.65401	1.2563	0.68973	1.5845	-1.0035	-0.23279	0.70126	0.65136	-0.55066	-0.56795	0.82518	0.95747	0.62402	-0.29149	0.58414	0.39188
1.1663	-1.7337	0.72363	-1.3441	0.49376	-2.383	-0.38508	-1.0925	-1.5645	-0.54618	1.5856	1.4236	-0.07549	0.38763	1.0273	-0.0047839	-1.4414	-0.032443	0.98525	-0.068782	0.07443	0.2733	0.27575	1.1682	-0.42538	0.048038	0.090927	1.7901	-0.084347	0.95988	0.80673	-0.91834	0.70294	0.40471	-0.11617	-0.18714	0.34134	-0.17694	0.46615	-1.1769	-0.19048	-0.057705	0.25894	0.94278	-0.64396	0.87973	0.83222	-0.45747	0.83075	-1.0878
3.9908	-1.221	-2.5949	-2.4661	5.0857	2.4594	-1.4806	0.12309	1.1194	-0.013245	-0.15508	1.973	-0.65813	-1.7286	-2.0508	-0.38439	0.78651	-0.4038	-0.63696	-1.4749	0.68252	0.42181	1.0199	1.6933	0.14799	0.85222	0.67222	1.3472	0.0060304	1.4603	0.38168	-1.1669	-0.23733	0.88831	0.83874	0.58414	0.034513	-1.1004	-0.65521	0.47931	-1.7205	0.32915	0.088973	0.79275	-0.11865	0.26934	-0.42412	0.48513	-1.3241	0.35375
3.4747	-2.8928	-2.9206	-1.1621	5.2137	2.5483	-2.8671	0.052835	0.92407	-0.90693	-1.5628	1.0577	0.49813	-2.2371	-2.1264	-0.6054	0.37731	-0.47689	-1.5796	-1.2182	0.33839	-0.44748	1.5493	1.6604	0.64141	0.066641	0.40477	0.48985	-0.70889	-0.093999	0.37757	1.1089	-0.40029	0.10844	-1.1724	-0.038515	0.51619	0.8693	0.75106	-0.28251	-0.14515	1.038	-0.0087789	0.04435	-0.031838	0.62929	-0.70611	-0.28225	0.37271	0.79839
7.2607	3.1282	-0.5613	-5.3006	2.293	0.75339	-2.8544	-1.5565	-0.26846	-0.98656	-0.35722	-0.14043	-0.11562	0.12254	-2.0798	1.1718	-0.54401	0.42272	0.80369	-1.0662	0.55481	0.41309	0.63375	0.80145	-0.17219	0.75804	0.46361	-0.037141	0.49805	-0.5468	0.51628	0.90744	-0.2322	-0.56689	1.054	-1.017	1.2289	0.81578	-0.044636	1.0201	0.52841	0.13132	-0.28057	1.2391	2.1195	0.30119	0.90781	0.90781	0.79489	-0.55323
-0.47041	3.0643	-3.129	-2.5582	4.7388	-0.23461	0.32418	-0.89449	0.55242	0.47354	-1.649	0.22239	-0.1105	-0.25623	-0.61517	0.30587	0.29958	-0.48886	0.88996	0.068881	0.59513	0.597	-0.85976	-1.0866	-0.33857	0.31268	0.50296	1.2925	0.12396	1.126	-0.11307	-0.20293	-0.2421	-0.1069	0.4762	-0.43263	0.63232	-0.54175	-0.5114	0.48669	0.03873	0.053268	-0.22297	0.62189	-0.174	0.3861	-1.1932	-0.28364	0.50586	0.04389
14.047	5.1593	4.8367	-0.86031	-1.5632	3.1868	-0.11913	1.0047	0.82427	-0.20222	-2.3442	-0.44576	-1.9796	0.96341	-1.6341	-1.0528	-2.502	2.3361	1.8286	-0.15767	-0.83344	-0.93465	0.32964	1.7074	0.25074	0.89588	0.16238	1.1238	0.6556	-1.3932	-0.29577	-1.121	-1.2731	2.0911	-0.0050838	-0.13495	0.6712	-0.3195	0.41651	-0.44317	-0.011838	-0.82866	-0.79616	-0.48934	0.10911	1.7815	-2.4687	-0.98049	0.25401	2.656
11.157	-8.2562	-5.3156	0.11576	2.2311	3.6708	3.2476	-0.30344	1.0853	-0.9115	0.53434	-4.338	-0.77446	-0.30381	0.45948	-0.13431	-1.6296	0.8158	2.2555	-1.5206	1.1614	2.0948	0.067644	-1.8323	-3.1912	0.18586	0.16554	-0.035901	0.57761	-0.95776	-0.70914	-0.1202	0.40613	-1.0572	-0.77377	0.81151	0.97167	1.0316	-0.94424	0.51512	-1.7743	0.3137	-0.31302	0.06136	-0.4773	1.2254	-0.75301	0.11263	-0.30943	0.14346
12.887	-0.71223	-3.5042	2.2606	3.1945	4.5403	1.6625	1.2101	1.0643	-1.6223	2.0862	-5.0428	0.21458	-1.3089	-1.406	-0.054449	-1.0906	-1.3287	0.13847	-0.83156	1.5035	1.4792	-0.11127	-0.9947	-2.6524	-1.9544	0.28935	-2.4221	-0.37376	0.31111	-0.97022	-0.76791	-0.29708	-0.59785	0.80204	1.2049	-0.19624	0.89921	-0.36307	-1.2536	-0.92657	0.13865	-0.71638	-1.0804	0.87312	-1.0354	0.25687	0.041978	0.80546	-0.27057
-6.0627	1.8951	-1.9702	-2.2959	0.79403	-2.2501	1.255	1.3427	0.85251	0.7455	-0.28678	-1.1071	-0.36946	0.1703	-0.050929	0.887	-0.27242	-0.34936	0.069958	0.3172	-0.29686	-0.85118	0.25269	-0.90074	0.023147	-0.51802	0.26035	-0.79664	-0.19774	-0.43791	-0.152	-0.029248	-0.59002	-0.35006	0.41735	-0.042334	-0.040241	0.24616	0.076326	0.19076	0.40061	-0.1523	0.096645	0.47983	-0.083586	0.056255	0.3299	0.22488	-0.019309	-0.0093752
3.4847	-4.1038	1.2153	-0.34887	-0.46078	-1.5581	1.4925	-0.29819	-1.5048	-0.080226	1.1497	0.62051	-0.15534	0.088799	-0.043325	0.021693	0.18317	-0.90098	0.79794	0.35911	0.448	0.82537	1.2618	-0.91152	0.52245	0.25277	-0.85032	1.033	1.5733	1.069	-0.54734	-0.20954	-0.65668	1.7171	-0.53647	0.38589	-1.0789	0.19575	0.31339	0.35847	-2.0771	0.76308	-1.0653	1.1558	-0.20098	-0.81541	-0.64284	1.8055	0.26982	0.20522
2.4289	-4.1123	0.19481	0.64287	0.81918	-2.1051	0.0031191	-1.2506	-0.94415	-1.148	-0.40238	0.0013234	1.3352	-0.82626	-1.4259	-2.5458	-0.28571	1.994	0.22883	-0.031024	-1.0091	0.31012	0.94827	1.0559	1.5088	0.77608	-0.051127	-0.77886	2.1966	-0.17647	-0.31443	0.61945	0.027634	1.3133	0.61432	0.77668	-0.37296	0.024013	0.34476	-0.37503	-0.33191	0.019585	-0.13964	-0.1182	0.050203	0.035665	0.12543	0.32824	0.41771	-0.54924
7.7656	1.7904	3.7587	1.2508	0.12606	-0.0013325	-0.87588	-1.156	-0.9668	-0.29241	1.3391	0.16087	1.498	0.23455	1.0622	-0.9698	0.39301	-0.2133	-0.93088	-2.1448	-0.76646	-1.23	0.68871	-0.15551	-0.20225	-1.1958	0.71043	0.24747	-0.68232	1.606	-0.021481	-0.9772	-1.016	1.1222	-0.15689	0.41469	0.17395	0.98918	-1.312	0.068914	0.60655	-0.75036	-0.49932	-0.58795	1.3	-1.1968	-0.51189	0.16682	-0.72541	1.201
-2.5534	2.2668	0.074593	-1.6799	2.7285	-1.0158	0.38856	0.30318	0.59157	0.88265	-0.096317	0.37769	-0.81307	1.0752	0.67573	-0.44057	0.21349	0.36042	0.24625	-0.24318	-0.20568	0.30817	0.54227	-0.05217	0.71325	0.35711	-0.28768	-0.84041	-0.17347	0.094924	0.5788	0.31205	-0.41592	-0.39192	0.57999	0.23806	-0.97718	0.52547	0.057042	0.41666	-0.30442	0.015807	0.6787	0.025925	0.26757	0.23826	-0.77755	0.53187	-0.036849	-0.088572
4.0765	-5.3086	-3.0747	2.068	-0.51502	0.7733	1.1643	2.2892	-1.5871	-0.057586	-0.15432	2.9817	-0.38442	0.06384	0.87476	-1.4515	-0.37513	1.7365	0.83871	1.735	-0.047093	1.596	1.4112	0.17406	0.3261	-0.78091	-0.36663	-0.60922	-0.72034	-0.92769	0.56062	0.15643	-1.4447	1.2569	-0.32538	-0.23961	1.1292	-0.12585	-0.4565	-0.27562	0.21218	-0.67015	-0.82876	-0.94388	0.93314	-1.0938	-0.95421	0.67429	-1.1924	-0.15049
5.2306	-0.62705	-3.102	1.8092	0.32209	0.76384	0.74878	1.6596	0.17945	0.80047	-0.65718	-1.0273	-0.38544	0.55406	-0.033641	-0.95245	0.79608	2.1716	0.05775	0.21699	0.65053	-0.24241	0.40449	-0.40441	0.18048	-0.67534	1.0121	0.51294	-0.9021	2.0354	0.57009	-0.31178	0.81476	-0.93989	-0.19505	-0.11284	0.20564	-0.090027	-0.5815	-0.85359	0.0088109	-1.2475	-0.58505	-0.12752	-0.99962	0.20221	-0.32485	-0.27972	-0.27465	-0.41583
-1.4205	-2.343	-0.14042	0.068922	2.9845	-0.38876	-0.14563	-0.38511	0.58785	1.5005	-3.009	-1.9946	0.0039328	0.43111	-0.60085	0.40922	0.78951	0.72963	0.32955	0.59446	1.5648	-0.10522	0.66284	-0.57535	-0.69439	-0.4466	1.1914	0.10614	0.047774	1.1384	0.21659	-0.09695	-0.55118	-0.46367	-1.2873	-0.62182	0.56025	0.52583	-0.00015063	-0.36464	2.3071	0.71061	0.24275	0.0040878	0.87327	0.63378	0.034467	0.35606	-0.40677	0.45552
-10.872	0.56116	-0.72938	0.20233	-1.7602	1.7653	0.29514	-0.044067	-0.11273	0.014578	-0.19326	0.10485	0.27041	0.27822	0.14827	0.2726	-0.11979	0.051496	0.079264	-0.052598	-0.011967	0.30793	0.33723	0.58621	-0.082864	0.028555	-0.059461	0.41291	0.38555	0.18071	0.18981	0.13912	-0.090257	0.20627	0.092233	-0.084589	0.50063	0.21351	0.13531	0.02588	-0.12505	0.27288	-0.11212	-0.07515	-0.22735	0.00053656	-0.23913	-0.066689	0.14832	0.23833
-10.873	0.4727	-0.54187	0.19061	-1.9323	1.7828	-0.59763	-0.65494	-0.06588	-0.576	0.17535	0.062555	-0.064069	-0.32175	-0.089416	0.61791	0.91781	0.50382	-0.17164	-0.45765	0.029976	0.79905	-0.45788	0.39492	-0.4715	0.098061	0.11964	0.17001	-0.52959	0.051728	-0.1284	0.24397	0.17426	0.2026	-0.015817	0.097657	-0.38399	0.024632	-0.21226	0.072321	0.13805	-0.081836	0.13896	-0.06546	0.14929	0.11059	-0.055424	0.20491	-0.027718	0.006299
-10.944	0.39899	-0.47248	0.059382	-1.8424	2.0222	-0.67506	-1.7036	-0.77192	0.14739	-0.13545	0.35136	-0.30311	-0.64931	-0.63814	-0.6542	0.57323	-0.092084	-0.10624	-0.73692	0.30189	0.87675	-0.99353	0.11208	-0.6298	0.30338	0.45903	0.50149	-0.90581	-0.27929	-0.19068	0.24569	0.38559	0.15301	-0.23392	0.20271	-0.7772	-0.38425	-0.45436	-0.03302	0.17081	0.038814	0.29576	-0.16444	0.37211	0.068236	0.16086	0.25438	-0.30044	-0.095859
-10.723	0.54549	-0.18032	0.28419	-1.1042	0.59108	-0.068425	0.2672	0.056079	-1.2693	0.14974	-0.0748	0.49171	0.032004	0.25325	0.95158	0.25789	0.39976	0.022346	0.22804	-0.093456	0.28527	0.071543	0.23955	-0.0018081	0.011272	-0.28373	0.060207	-0.041451	0.13848	0.31218	-0.075908	0.11448	0.038512	-0.0028441	0.094573	0.11715	-0.064221	-0.11027	-0.044432	-0.015647	-0.00088743	0.10069	0.10223	0.16341	0.027865	-0.022438	0.046371	0.11715	0.018064
10.088	-1.0506	3.6412	-5.4088	-1.4826	5.7042	-0.75638	1.6034	2.2442	0.12812	-0.55936	-0.42597	-0.48979	0.16666	-0.46318	0.78335	-3.4337	-0.8012	0.4058	1.8921	2.675	-0.067093	0.0048822	2.4863	-0.10173	0.18575	-0.63352	0.52777	-0.58999	0.15334	0.30123	0.33793	2.3579	1.7278	-1.225	-0.91966	0.53205	0.45467	-0.1822	0.74605	-0.29746	0.8256	0.60713	-0.17007	-0.9938	-1.2136	0.57332	-0.24125	0.9222	0.43025
9.1715	-1.4257	-5.7733	-1.783	-1.6736	1.9059	-0.52298	-1.3407	1.9478	1.1848	-0.0072135	0.15144	2.2377	-0.76129	4.0517	1.0008	-3.4607	-1.9594	0.50606	-1.5711	0.38983	3.8121	-1.359	0.91984	2.2262	-1.4945	-0.94844	0.61395	-0.063845	0.89139	-0.66342	0.97451	0.01213	1.298	0.75214	0.16419	0.14393	0.0048665	-0.14756	-0.21316	1.3603	-1.6338	-0.94046	-1.2833	0.94758	-0.63084	0.11003	0.47306	0.5142	-0.72209
9.9744	-1.9504	1.4517	-5.3252	-2.6962	2.1808	-1.0661	-0.91006	2.8904	1.0552	-0.68721	-0.66767	2.6245	-0.275	0.51209	1.6881	-2.8272	-1.6721	-0.22489	-0.84102	1.2989	0.97601	-0.63642	1.2807	1.3453	-0.050806	1.1358	-0.056729	-0.42999	0.30621	1.7021	-0.82091	-0.0084409	0.3173	0.054239	-0.060644	1.2629	0.99685	2.4388	0.14562	-0.42891	-0.20235	0.77989	0.47766	-0.94449	0.34685	0.88007	1.0335	-0.5231	-0.21303
-3.9274	0.72707	0.14823	-2.1241	2.8838	-0.95822	-0.96725	0.71855	0.17497	0.73182	-0.14402	0.29925	0.12094	0.1991	1.3129	0.11403	-0.55596	0.57566	-0.14996	0.47152	-0.28606	0.086913	-1.3783	0.24438	0.61319	-0.49608	-0.4642	-0.0015529	0.59272	-0.28792	-0.68928	0.14032	0.077998	-0.078452	-0.28175	-0.3927	-0.0066306	-0.14227	0.49233	0.57914	-0.365	0.14731	-0.29015	-0.46965	-0.48494	0.41724	-0.30786	-1.0617	-0.58396	-0.032765
-0.53066	-2.2092	2.4325	-0.70509	-0.58113	-1.9311	-2.472	-0.91576	-0.13116	-0.8354	1.1551	0.70734	-0.67058	-1.2394	-0.20371	0.5482	0.84701	-0.30288	0.7405	-0.59619	0.3806	-0.79698	0.45366	0.48879	-0.19667	0.65343	-0.32324	-0.88326	0.45015	-0.46137	0.32487	0.87947	-0.43533	-0.3218	0.57243	1.4562	0.30049	-0.69667	0.69242	0.85783	0.79442	0.68781	-0.29752	0.13393	0.72637	1.0268	-0.15247	-0.50725	0.18461	-0.21399
1.222	0.65881	1.4647	2.431	-0.44061	-1.5664	-3.1141	-1.2397	-0.77612	-1.1307	0.98961	-0.11356	-0.63985	0.1033	0.12577	0.93912	0.46096	-1.2466	0.77874	-0.40318	0.20471	-0.96353	-0.259	-0.012933	-0.28711	2.1141	-0.3631	0.45694	-1.3991	-0.76596	-0.24874	1.2594	-0.73701	-1.1121	-0.053789	0.75001	0.93068	-0.39644	0.065742	0.40666	0.44815	-0.07065	0.13529	-0.57013	-0.12209	0.38421	0.57797	-0.04461	-1.0651	-0.65452
-2.8837	-1.1777	2.3707	-1.7372	-0.79693	-0.81332	-0.52806	-0.11776	0.28035	1.5556	0.32767	-0.58802	-0.68114	0.37468	0.59178	-0.76961	0.65546	-0.15007	0.27253	-0.17495	-0.052415	0.44758	0.33599	-0.53485	1.8473	0.97548	0.21834	0.70284	-1.4997	0.066066	0.57158	0.47821	-0.25412	-0.75986	0.47935	0.27444	0.23785	-0.51274	-0.65942	0.78026	-0.37147	-0.5767	0.48771	-0.03844	0.35642	-0.44856	0.25329	0.69367	-0.08726	-0.051698
-6.4143	1.2512	0.19917	-1.0873	1.1698	-1.5457	0.51873	0.086811	-0.060856	0.88309	-0.090064	-0.26714	-0.64374	-0.2661	-0.12101	-0.47658	0.23521	0.12668	-0.36451	0.4333	0.28761	0.6531	-0.55274	-0.02061	-0.068554	0.50517	-0.18918	-0.0042909	-0.70835	-0.1988	0.45603	0.23955	-0.17849	-0.127	-0.15862	0.48251	-0.21115	-0.21383	-0.30905	-0.16696	-0.22445	0.035678	0.447	0.21048	0.45784	-0.33975	0.6725	0.0037871	-0.094209	0.0040486
5.0004	0.79481	-4.2533	2.5303	4.9032	0.9533	4.5688	-1.9551	1.5586	-0.83797	1.1703	-0.31596	0.29969	-1.041	-0.4637	-0.36284	0.28409	0.036141	0.71671	-1.1545	0.20564	-0.76107	0.40808	1.5709	0.56237	0.28387	0.83492	-0.7127	-0.4184	-0.10912	1.532	-1.695	0.81129	0.12804	-0.070736	0.46073	0.78594	-1.136	0.18932	-0.53247	-0.15295	-1.5616	1.3616	-1.5934	0.28461	1.1002	-0.35327	-0.32082	-0.098038	-0.133
1.0338	-2.5391	-1.7574	1.4592	4.471	-0.24404	1.9994	-0.47976	-0.26137	-1.1198	-0.44882	0.57013	0.48876	0.024132	-0.3502	-1.4177	-1.0462	1.5536	1.3984	-0.82507	-1.5177	-0.025545	1.0609	0.53671	1.569	-0.31845	0.28952	-0.75314	-0.29469	0.042872	0.7585	-0.022134	0.73502	1.1245	0.49355	-0.59173	0.065273	0.067586	-0.39995	-0.045535	-0.18402	0.28783	-1.1654	0.76552	1.0518	-0.22423	1.0946	1.2264	-0.69954	0.4023
-0.85515	-1.5277	0.27199	0.082546	2.0431	-1.1676	0.44009	1.2137	-1.6084	-0.3359	0.17877	-0.56423	-0.085226	1.5673	-1.0956	-0.18903	-0.6482	0.043616	1.2602	-0.2561	-0.501	-0.087353	0.95268	-0.40905	-0.25024	0.84162	-0.39519	0.13097	-0.34091	0.18841	1.4145	-0.96012	0.21964	0.6647	0.49622	0.10287	0.18234	-0.24009	-0.23902	0.2747	0.16952	0.15456	-0.74859	-0.055605	0.73201	-0.056971	-0.3803	0.63264	-0.84279	-0.4651
-6.4377	0.93637	0.32178	-0.69984	1.6861	-1.5731	0.80344	0.82721	0.3319	1.0747	-0.4412	-0.1054	-0.78761	0.45685	0.38942	-0.26754	0.10649	-0.23867	-0.34867	0.33812	0.12022	-0.1848	0.64574	-0.43602	-0.044705	-0.45611	0.079935	-0.34289	-0.39585	-0.079308	0.2472	0.022132	-0.38069	-0.59024	0.079896	0.15351	-0.71537	0.27405	-0.30271	-0.19645	0.43886	-0.17793	0.26018	-0.32833	-0.0013358	-0.38947	0.032481	0.01791	-0.098585	-0.22592
-10.837	0.39658	-0.70538	0.22009	-1.4952	1.7465	-0.77949	-0.88261	-0.0044011	-0.1805	0.46348	0.0044746	0.23776	0.018134	-0.30388	0.27388	-0.22425	-0.2194	0.27353	-0.30084	-0.3055	-0.39255	0.36188	-0.44442	-0.015314	-0.033189	0.074416	-0.18783	0.23167	0.12875	-0.17216	-0.11641	0.32892	0.18106	0.20687	-0.139	-0.084137	0.078839	0.089501	-0.039658	0.23661	0.07496	-0.024496	-0.20509	-0.1605	0.058233	-0.1612	-0.15926	-0.10509	-0.050491
-10.778	0.40063	-0.70028	0.28311	-1.5487	1.8079	-0.43864	-0.52537	-0.49944	-0.14243	0.19926	-0.044986	0.26088	-0.0086262	0.16744	-0.25676	0.32629	0.33679	0.5375	-0.2322	0.080449	-0.73809	-0.022433	-0.15061	0.24929	-0.19435	0.30653	-0.86051	0.63506	0.33342	-0.37676	-0.41914	-0.10213	0.11455	-0.037983	-0.23063	0.016125	0.0035794	0.4467	0.035931	0.099007	-0.18211	-0.16086	-0.047742	-0.34151	0.080757	-0.22685	-0.044033	-0.07853	-0.33121
-10.843	0.44868	-0.76468	0.27974	-1.5865	1.7613	0.16002	-0.2613	-0.46144	0.17048	-0.082587	-0.026254	0.31065	0.20462	0.12551	-0.24969	-0.077895	0.11951	0.45664	-0.18283	0.028032	-0.36926	0.17166	0.1392	0.11659	-0.038433	0.13401	-0.2257	0.56496	0.3016	-0.13687	-0.28733	0.021275	0.19637	0.064262	-0.30796	0.29721	0.042853	0.41286	-0.059519	0.017406	0.096246	-0.12633	-0.11	-0.4298	-0.021896	-0.23011	-0.066928	-0.050513	-0.030243
-10.671	0.48425	-0.35754	0.23655	-0.87845	0.54552	0.12055	-0.18469	-0.10152	-0.27191	0.082372	-0.020708	0.10113	0.047189	-0.11113	0.12533	-0.25862	-0.36428	-0.13497	0.19535	-0.064382	-0.10646	0.19698	-0.17826	0.020151	-0.025548	-0.0039072	0.074072	-0.018667	-0.29061	0.24925	0.11191	0.046375	-0.047896	0.093928	0.053976	-0.12368	-0.24213	-0.28143	-0.079503	-0.0028223	0.13411	0.13439	0.098583	0.25317	-0.095189	0.07794	-0.010671	-0.051036	0.040209
9.1897	4.9772	-5.5768	8.0797	-3.2682	-1.4563	0.92215	1.0469	3.078	1.4287	-0.517	-1.0964	-2.2171	-0.1794	1.2092	1.6644	-0.06629	0.24238	-0.35578	-0.40946	2.0295	0.7722	0.88244	1.4102	-0.3525	0.094275	-0.38863	0.68413	-0.68441	-1.0795	-1.1299	-1.1112	1.1461	0.80996	-0.16691	0.6354	-0.80276	0.49972	1.7303	-0.44739	0.39369	-0.79083	-0.31912	0.46039	0.85757	0.50983	2.1207	-0.29383	0.65934	0.58519
2.7579	-2.619	0.6565	-1.4973	-2.5141	-1.4648	-0.48176	1.0158	1.7825	-0.33838	-1.9583	-0.093366	-2.3328	0.93217	-0.63541	0.1774	0.22269	0.2796	-1.1927	-0.27002	-1.3641	0.053088	0.015384	0.31106	-1.4957	-2.0638	0.074827	0.70157	0.20537	-0.29114	0.41219	-1.5024	0.28144	-0.40912	-0.825	-0.4893	0.44031	1.4722	0.8815	0.64592	-0.43656	-0.18046	-0.41934	0.033098	-0.037357	1.0686	0.69605	-0.58637	0.21788	-0.64089
0.026695	-3.0228	0.82085	1.0432	-1.6976	-2.3934	-1.697	-1.0708	1.6116	-0.6293	0.93939	-0.49236	1.4119	0.39381	-0.21902	-0.25192	-0.077694	-0.55111	-0.97583	0.30061	1.2918	1.0253	0.0015788	-0.39934	0.45742	-0.69109	0.58483	0.83456	1.4196	-0.3793	-0.63749	-0.95083	0.74434	-1.041	-0.25151	-0.1407	0.12621	0.62991	-0.66258	0.587	-0.59581	-0.59827	-0.26019	0.55639	0.31525	0.0090702	-0.090142	0.41441	-0.84863	0.0062132
-5.4583	1.1736	2.2102	-0.27143	1.2668	-1.1037	0.13497	0.31971	0.19886	0.42995	0.53283	-0.24939	-0.23021	0.32398	-0.0070324	-0.4521	-0.22127	-0.32906	-0.086754	0.36467	-0.46644	-0.17703	-0.40705	-0.061653	0.24275	0.14389	0.32268	0.24595	-0.29727	-0.54666	0.57571	-0.042128	-0.14638	-0.32317	-0.010326	0.2859	0.25872	-0.1878	-0.22907	0.11735	0.18595	0.05542	0.25116	-0.30698	0.37739	-0.33184	0.09121	0.10955	-0.13277	0.068133
-10.622	0.51163	-0.69265	0.20321	-1.4553	1.233	-0.75796	0.47437	0.78383	-0.81868	0.75	-0.14212	0.32098	0.26846	0.21623	1.4872	0.20092	0.6432	0.24989	0.002517	-0.49923	-0.3231	0.61586	-0.20335	0.152	-0.24477	-0.28544	-0.56827	0.39956	0.51991	-0.091768	-0.19727	0.25255	0.10197	0.41413	-0.24708	0.28486	0.4718	0.33657	0.048981	0.21245	-0.1672	-0.07259	-0.10837	-0.32342	0.11879	-0.28707	-0.11961	0.17178	-0.042161
-10.719	0.44502	-0.61715	0.26939	-1.5088	1.2689	-0.63461	0.75305	0.85415	-1.4617	0.67055	-0.27464	0.4484	0.26989	0.73035	1.7558	0.84063	0.92578	0.11272	0.28384	-0.26867	-0.22421	0.5008	0.23544	0.25878	-0.35142	-0.28122	-0.7628	0.5941	0.43741	-0.055903	-0.05322	-0.20349	0.12715	0.2357	-0.10825	0.34879	0.33991	0.26749	0.16801	0.10884	-0.24097	-0.18934	0.10625	-0.20442	0.21447	-0.33699	-0.10687	0.29256	-0.059047
-10.825	0.54751	0.0081701	0.11341	-2.0288	1.2221	0.26081	0.38396	0.10417	-2.5406	0.20078	-0.39692	0.3194	-0.65756	0.52727	1.8783	2.0105	1.0854	-0.82304	-0.11902	0.073242	1.805	-0.83344	1.2722	-0.564	0.2802	-0.057516	0.4392	-0.92384	-0.068813	0.092208	0.68655	-0.090051	0.5967	0.046128	0.11838	-0.5623	-0.41023	-0.43083	0.1517	0.11372	0.12128	0.14363	0.26814	0.39041	0.11574	-0.083576	0.37962	0.045905	0.31751
-10.757	0.445	-0.17271	0.093386	-1.2332	0.74329	0.69587	-0.71844	-0.6763	0.51582	-0.48667	0.1401	-0.69684	-0.74538	-0.48132	-0.97121	0.47451	-0.36213	-0.85053	-0.28103	0.48558	1.2616	-1.1286	0.48616	-0.71352	0.38216	0.58969	0.8918	-1.1817	-0.81217	0.30704	0.75609	-0.0053048	0.070937	-0.086858	0.27835	-0.81232	-0.75176	-0.79902	-0.12229	0.0091434	0.42927	0.48361	0.22384	0.73147	-0.18643	0.34793	0.35434	-0.30882	0.21215
9.4778	3.8484	-2.4925	1.2086	0.77285	2.5691	-1.9096	2.0032	1.6631	-2.216	1.3534	1.5863	-0.95972	2.2062	0.0083154	-1.1776	1.2104	-2.8921	2.1286	-0.21573	-0.8413	-0.14529	0.031727	0.79033	-0.049105	-0.38383	-0.59333	0.8297	-0.14021	-0.19682	-0.48168	1.1851	2.3028	0.76964	-0.82955	2.4266	-0.10289	0.99739	-0.96045	0.68714	0.40644	-0.5997	0.78645	0.43886	-1.7083	0.75205	0.25384	0.93226	0.62124	-0.80979
6.0777	-1.6559	-1.3742	-2.2981	1.881	1.9324	-0.92026	1.0137	2.1416	-1.455	1.31	1.1288	-1.5429	0.19438	-0.86737	-0.53721	1.7548	-3.0529	2.4284	-0.35138	0.94967	0.73513	-1.4205	-0.17396	0.54749	-0.74025	0.21153	-0.37834	-0.74729	-0.14697	0.2266	1.172	0.75589	1.7623	-0.73037	1.1092	0.9872	1.035	-0.03677	0.058833	0.70051	-0.43644	0.27094	-0.91718	-0.37556	-0.67106	-0.22125	0.6823	-0.83931	0.041088
9.0709	3.9471	0.2369	2.9132	-0.52083	0.43175	-0.95588	-0.69795	0.66808	-0.56527	-0.16949	-0.24575	0.48455	-0.037464	-0.53413	-0.4172	0.98474	-0.67295	-0.003295	-0.31458	0.45428	-1.5273	0.055675	-0.99275	0.20793	-0.21396	0.15445	0.80576	-0.81638	-0.88701	1.2952	0.88408	1.8624	-0.47936	-0.43117	-0.18988	-0.81445	1.1248	-0.079168	0.35402	-0.076475	0.98007	0.93159	0.33514	0.099216	-0.79899	-1.3883	1.4532	2.3312	-1.0966
-4.7672	1.2998	0.28515	-2.0349	1.8387	-1.3611	-0.70404	0.62559	0.087142	0.88789	-0.102	0.11198	-0.15833	0.10258	0.52528	0.045224	-0.26516	0.11742	0.36005	0.57203	0.4138	-0.28083	-0.45502	-0.13798	-0.1111	-0.18243	0.0061533	0.23354	0.53416	-0.40799	0.032134	-0.18616	-0.36869	0.21015	0.042527	0.11994	0.051357	-0.79378	-0.033331	0.12428	-0.271	0.168	0.31129	-0.015523	0.2158	0.39442	-0.33885	-0.10321	-0.48831	0.0057775
3.2257	-2.5788	1.5757	-1.0603	1.6534	-1.8086	-0.89719	-0.24378	-2.4191	-1.1006	-0.00035882	-0.22186	-0.2127	0.61158	-2.4156	-0.21635	-0.70025	-0.24942	1.4913	-0.57858	-0.98831	0.54892	0.00085102	-0.29201	-0.66675	0.35286	-0.71307	0.87289	-0.72216	0.5819	-0.41571	-2.1788	0.42778	0.4406	0.61262	-0.11156	0.84808	-0.64857	0.13349	2.0911	-0.32987	-0.92558	-0.56675	0.09756	-1.1874	0.74751	0.40695	0.81868	1.9202	-0.14558
9.7712	3.4076	-3.5802	-5.9633	-1.9064	-1.6814	2.12	-2.6356	-0.31952	-0.57747	0.74833	1.8556	-0.49557	-0.13035	-1.4524	1.1428	-0.63137	1.3945	-0.044819	0.81648	0.27535	0.083642	0.57801	-0.44458	0.26109	-0.16576	0.20533	-1.4078	-0.16147	0.98799	0.30796	-1.5009	-1.3271	0.33628	1.019	-1.2097	-0.99825	0.82034	-1.8787	-0.84937	-0.11492	1.508	0.035206	-0.54999	-1.0439	-1.9228	0.35132	-0.32003	0.71648	0.37997
4.7483	-5.6827	-1.3323	0.49429	1.5536	0.27837	-0.91785	-1.8149	-0.47304	-0.37945	1.4941	0.011558	1.4308	1.3679	1.0121	-0.5167	-1.0626	0.99088	0.62673	-2.0066	-1.7148	0.91296	0.68992	1.816	1.3494	-1.9484	2.9649	0.90203	-0.37025	0.75897	0.32931	0.18531	-0.89048	0.50155	2.1032	-0.14428	0.29633	0.688	-0.26133	0.15906	-0.018193	-0.38266	1.3228	1.0001	1.0534	-1.3693	0.84339	-0.48275	0.33245	0.093777
-2.9587	0.1786	-1.0139	-1.3263	4.7132	-0.31871	-0.028432	0.6369	0.15785	-0.12147	0.21551	1.0104	0.18794	0.55113	0.91472	-0.14439	0.07253	-0.20675	-0.25741	-0.73948	-0.54681	0.29858	0.21963	0.59237	0.53449	-0.47079	0.31042	-0.084788	0.74296	1.1424	-0.1848	-0.0094747	0.44191	-0.30471	0.11647	-0.31831	-0.31205	-0.15038	-0.15824	0.44603	-0.068763	-0.12942	-0.27057	-0.38382	-0.13202	0.05399	-0.066454	-0.45703	-0.38696	-0.42686
-10.846	0.55415	-0.50351	0.25338	-1.6005	1.5337	0.053443	-0.44758	-0.57557	-0.47853	0.10664	0.060965	0.57744	-0.066611	-0.24768	-0.055758	-0.33297	-0.085166	0.2955	-0.35461	-0.18486	0.23439	-0.14592	-0.024261	-0.18908	0.35735	0.010436	0.51061	-0.016052	0.25902	0.063115	-0.20736	0.65177	0.48309	0.28934	-0.38438	0.05824	-0.18282	0.19773	-0.19505	0.19405	0.51671	0.07871	-0.27278	-0.30785	-0.15216	-0.23634	-0.019486	-0.11951	0.17808
-10.753	0.42117	-0.50469	0.14436	-1.6853	1.3388	-0.1441	-0.57317	-0.5007	-1.5859	0.21141	-0.15999	0.58944	-0.063752	-0.026862	0.83365	0.4539	-0.11586	0.0030062	-0.15296	-0.1206	-0.14561	0.1861	0.085556	-0.026205	0.14145	-0.21262	-0.16867	0.1628	0.058676	-0.4085	-0.12885	-0.070269	0.09081	-0.076862	-0.041961	-0.084647	0.064349	0.053101	0.22813	0.015509	-0.25987	-0.26482	-0.044461	-0.07086	0.13437	0.011686	-0.012379	0.084247	-0.089969
-10.845	0.57752	-0.69717	0.15875	-1.6464	1.6933	0.10144	-0.49278	-0.45479	-0.56342	-0.097688	-0.10561	0.44553	0.073735	0.30129	0.11146	0.36199	0.32212	0.35886	-0.021162	-0.010037	-0.17091	0.042129	0.29978	0.13606	-0.008052	0.046802	-0.26561	0.36847	0.21048	-0.034213	-0.2048	-0.0037496	0.28637	-0.10408	-0.1007	0.10203	-0.10488	0.17021	-0.03141	-0.03998	0.0016891	-0.090175	0.0018168	-0.1711	0.011539	-0.19497	0.037073	-0.04575	-0.046737
-10.717	0.44725	-0.35009	0.23375	-0.99223	0.67082	-0.30534	0.17063	0.13749	-0.61222	0.177	0.078222	0.062031	-0.15135	0.36551	0.12662	0.47972	0.4098	-0.16047	0.30796	0.32263	0.16053	-0.45095	0.28706	0.066682	-0.11283	0.1486	-0.15057	0.17213	-0.16212	0.4845	0.17435	-0.094675	0.057981	0.010711	0.13878	-0.051231	-0.48536	-0.33366	-0.068665	0.021473	0.19592	0.22851	0.3024	0.35137	-0.018259	-0.086944	0.021679	-0.03527	-0.022661
[truncated: 4 more columns]
