# Supplementary material for: Emotion recognition based on customized smart bracelet with built-in accelerometer
Source: PeerJ. 2016 Jul 26;4:e2258. doi: 10.7717/peerj.2258 (PMC4974923; doi:10.7717/peerj.2258)
Supplement: Supplemental Information 1 [file peerj-04-2258-s001.zip › rawdata/w=5/foot/anger-neutral/result.csv]

1	2	3	4	5	6	7	8	9	10	11	12	13	14	15	16	17	18	19	20	21	22	23	24	25	26	27	28	29	30	31	32	33	34	35	36	37	38	39	40	41	42	43	44	45	46	47	48	49	50
3.06	-5.2736	0.19385	0.60042	1.375	-2.0153	-1.2808	0.4513	-1.6367	1.1781	2.8715	-0.0064344	-1.7476	2.191	-0.41324	0.71163	-0.16497	1.662	0.20783	-1.3572	-0.36731	0.73597	2.6608	-0.79217	-1.4992	-1.0121	-0.13445	0.86641	-0.44978	0.87328	0.76129	-0.37401	-0.57536	-0.94338	-0.65431	0.39984	-0.75916	0.38131	0.29923	-0.20035	1.0868	0.84725	-0.4208	-0.080941	-0.48121	-0.28587	-1.3148	0.16188	-0.61127	0.37871
5.9906	-2.8975	-0.33963	2.9748	0.12614	-1.6326	-2.186	0.80885	-2.5851	1.4374	1.709	0.24848	-0.36106	0.90386	-0.40361	0.20412	-1.3914	1.2826	0.2865	-1.5466	0.35446	-0.73128	2.1998	-0.56393	-0.51902	-0.80837	-0.69873	1.7428	-0.10003	0.086303	-0.3824	0.099254	0.31852	-1.54	-0.76151	0.104	-0.76689	0.99823	-0.1618	0.88977	0.41843	1.1921	-0.23968	-0.13413	-0.52352	0.6102	-0.42994	-0.18909	0.49608	-0.046513
2.1458	-4.4803	-1.0721	0.29963	-1.9405	-1.8555	-1.2459	-1.353	-1.9685	-1.269	2.0431	-1.1702	0.18552	-0.57188	0.20445	-0.59719	0.47202	0.76712	0.30472	-0.89192	-1.616	0.22928	1.7748	0.38132	0.69684	-0.27881	0.19043	-0.65975	-0.63157	0.71884	0.55434	-0.90683	-0.34911	0.60288	-0.10347	0.17111	-0.65864	0.5801	1.1642	0.41854	-0.30578	1.1524	1.2899	-0.26434	-0.86748	-0.58331	-0.38786	0.048372	-0.43991	-1.3287
-4.2881	-0.3319	0.87688	1.9512	2.0283	-2.1365	0.60499	-0.29822	-0.73057	0.51372	0.041793	-0.31557	-0.1169	-0.30597	-0.64688	-0.023602	1.042	-0.65551	-0.31317	0.012707	-1.4276	-0.10778	0.12039	0.30157	0.064806	-0.065111	-0.69011	-0.083868	-0.01611	0.37292	-0.19781	0.20558	0.28979	0.69338	-0.63338	0.53518	0.67607	0.96583	-0.20524	0.32214	-0.53887	0.47724	0.38172	0.34386	-0.29096	0.14018	-0.097524	-0.36477	-0.13227	-0.17648
0.52359	1.5061	-0.53375	-1.811	-2.7047	-3.0018	2.6831	1.9767	0.24402	0.83683	-1.5373	2.1258	-0.83997	0.97861	-0.36255	0.4816	-1.1222	0.12827	1.2435	0.64185	0.72867	2.2587	0.10881	-0.88832	1.1612	-0.5861	0.24751	-0.10931	0.68414	0.60005	1.4759	0.93457	0.024206	-0.38091	-0.095419	-0.42761	-0.87266	-0.88079	0.5759	0.2846	-0.76999	-0.11344	-0.69562	0.38646	-0.24618	-0.88844	0.11854	0.57263	-0.47231	0.17659
-0.0092164	-0.66633	-1.392	-0.83419	-1.336	-1.9767	0.3026	0.39025	-0.21828	0.31955	-0.034093	0.33269	-0.28644	0.74265	0.90294	0.98178	0.92349	0.054983	0.094945	0.30788	-0.31608	0.23597	0.13485	-0.33184	0.64967	0.32183	-0.55783	-0.60001	-0.78083	1.5317	1.0048	0.090155	0.067361	-0.27951	0.11204	-0.27519	-0.71021	-1.0178	0.6332	-0.66781	0.1402	0.24648	-0.3123	0.55097	0.46626	-0.67247	0.29765	-0.0090282	-0.24179	-0.71213
1.7816	-0.82243	1.015	-1.2875	-1.3231	-1.6412	-0.35699	-1.3435	-1.6452	0.36857	1.5655	-0.47407	-0.25757	-1.7122	0.45216	-0.96976	1.155	-0.21759	0.18974	-0.023774	-1.1399	0.73527	0.54888	0.56408	0.063847	0.15561	-0.68821	-0.41138	0.25912	-0.86055	0.080756	-0.2307	-0.58444	-0.79525	0.015441	-0.73455	0.33213	-0.11122	-0.81549	0.032618	-0.045495	-0.25584	-0.67064	0.22536	0.87402	0.84178	0.027898	0.692	0.30767	-0.13961
-2.4252	2.0821	1.3546	3.5598	0.24366	-2.0101	0.40999	-0.099986	0.3299	0.67965	-0.6726	0.088878	0.12994	-0.37654	0.058494	0.6136	1.3526	-0.35264	-0.97995	-0.077612	0.25767	0.028762	0.72152	0.011604	-0.25713	-0.66268	0.0097549	-0.33543	-0.082318	-0.10369	0.50377	0.16561	0.69392	-0.25931	0.85642	-0.43186	-0.31147	-1.4016	-0.36798	0.1082	0.59435	0.77089	-0.47241	0.41005	-0.23967	0.34373	-0.95837	0.11152	0.049969	0.56839
10.907	-4.7319	0.57242	-1.4568	7.4628	3.6711	-2.6337	0.9445	-1.6087	-4.5567	2.0573	1.121	2.5914	1.3362	-0.45904	1.2199	-4.3465	-0.30089	-1.4722	0.68608	-0.042577	2.1296	0.31678	1.1661	2.5988	-2.2324	0.48907	1.4897	-0.72457	0.04026	0.042748	-1.1254	2.8534	1.6239	-1.1032	0.45749	0.24108	1.5544	-0.44418	-0.11376	0.22786	-0.58946	-0.9699	-0.15354	0.62172	0.1863	-0.05499	-2.9428	-1.5307	1.3363
3.5811	-3.9658	-2.0462	-0.93749	-0.060865	-0.92917	0.5722	1.7818	-2.4686	0.35246	-0.89011	-0.60646	0.162	3.5642	0.93437	0.66951	0.71199	0.47452	-2.1616	1.1058	0.16352	-0.22497	-0.36612	1.2127	-0.65719	-0.0041134	-1.1688	-1.0975	0.35786	-0.62347	0.12956	-0.64017	0.2046	0.92185	-0.92824	0.50841	0.16215	-0.66171	0.011284	0.28498	-0.41362	0.2449	1.061	0.76092	-0.65842	0.91522	1.2118	-1.6894	-0.5116	0.71479
2.4858	1.4921	5.7031	2.2322	0.17524	0.40204	1.0429	-1.3054	1.0177	-1.3807	1.4342	-0.1761	2.1313	-0.75482	-0.25524	0.27476	-0.014588	0.72891	-1.2623	-0.10179	0.14867	-0.62396	-1.1116	1.6754	0.38546	0.30102	0.16193	0.1525	-1.1144	-1.4643	1.4315	-1.3276	-0.54055	0.44753	-0.86534	-1.2356	-0.82974	-0.25306	-0.52284	0.72965	0.26685	0.25766	-0.99558	-0.086928	0.67759	-0.24919	-0.46033	-0.13721	0.20954	0.16449
-7.1606	0.79281	0.10654	0.57999	0.76608	-2.2528	-0.19124	-1.0244	1.14	0.86191	-0.10194	-0.063309	0.95972	0.48918	-0.17735	-0.1181	0.31152	-0.11413	1.1254	0.54704	0.39045	-0.17797	-0.43871	-0.32962	0.096436	0.12108	0.28134	0.11152	-0.36311	-0.213	0.56726	-0.47907	-0.38832	0.22197	-0.29045	-0.1878	0.5295	-0.038282	0.34297	0.2506	-0.13298	0.14538	-0.081044	0.13612	0.42967	0.051305	0.12833	-0.0070799	-0.027618	-0.11964
-1.7909	-2.2159	-0.66933	0.41227	-1.6806	-2.5811	-0.13953	-0.96332	-0.76295	1.1774	0.035822	-0.065359	0.64818	-0.71634	-0.042901	-0.24407	-0.49213	-0.71183	0.35387	0.37443	0.40785	1.4166	-0.41351	0.91803	-0.044035	1.2544	1.2588	-0.099136	0.26775	-0.84479	-0.74031	0.26156	0.2493	-0.56801	0.05047	-0.49084	-0.55687	-0.60127	0.43257	0.30877	-0.016838	0.095113	0.22909	-0.56798	-0.43081	0.4115	-0.078084	-0.43415	-1.0618	0.47422
-0.19171	-1.7256	-0.66564	0.69798	-1.0318	-2.313	1.2912	0.24772	0.2698	1.3691	-1.3666	-0.15047	-1.4976	1.3906	-0.71252	1.361	-0.65221	0.31076	0.16297	-0.27073	-0.51901	0.44522	0.30739	0.30919	0.0067015	0.26741	-0.25096	0.21707	1.214	-0.052543	1.2442	-0.46713	0.55627	-0.10965	0.26794	0.64318	0.0076681	-0.45899	-0.36245	0.46013	-0.05595	0.051857	0.80068	0.0079244	-0.17951	-0.55658	-0.34361	-0.34843	-0.21127	-0.30708
2.0792	-3.4481	-2.2037	-0.94187	-0.58534	-0.96975	0.47303	0.42112	0.085773	-0.32746	-2.949	-0.97568	-1.6568	0.86685	-0.41571	0.30948	0.7686	-0.68885	0.32365	-1.075	0.14323	0.75035	-0.19172	-0.88836	0.8258	0.12798	-0.7032	1.3634	0.062742	1.1746	-1.3557	0.16436	-0.20421	0.55176	-0.54215	0.29554	-0.25917	0.1634	-0.40861	-1.065	-0.55863	-0.0024836	0.75884	0.668	0.088328	-0.83588	-0.34635	0.6813	-0.47814	0.22874
-3.6319	-0.080916	0.75871	1.4369	1.4552	-2.1274	1.3548	1.2909	-0.043756	-0.89869	-2.1256	-0.16931	-1.2872	-1.0907	-0.29298	0.57856	-0.70543	-0.34029	0.80503	-0.38137	0.31362	-0.73679	0.36124	0.7936	-0.73582	-0.014199	-0.18047	-0.12869	-0.036507	0.13043	-1.0976	-0.022047	-0.16882	0.28051	0.11631	0.17697	0.56874	0.58062	0.6262	-0.20616	-0.17074	-0.28902	0.10529	-0.74072	-0.3156	0.15232	-0.44667	0.044763	0.0077629	-0.73979
11.602	2.1125	9.1716	-2.6539	-0.72857	1.9015	0.45342	0.87838	0.43532	2.2858	-1.3531	-2.0992	0.47015	1.6699	1.0153	-1.2588	-1.9773	-1.7369	-1.1273	-0.081352	0.47291	-1.2656	0.091664	-1.487	0.28873	0.64693	-1.5284	2.2424	0.11539	0.45549	-0.30885	-0.53279	0.030858	1.6708	-1.3957	-0.69126	0.85734	0.072384	0.81449	-1.0362	0.49039	-0.44288	0.75562	-0.86874	0.44375	0.91054	-0.17242	0.47762	-1.3775	0.14263
5.9	-0.0093552	-3.5895	-1.671	-0.29942	1.1476	6.1074	-1.4096	1.5195	-0.28997	-0.1025	1.0117	-0.95649	-0.17132	-1.0021	-0.4402	-0.21288	0.85162	-0.99867	1.3007	-1.3757	1.0184	-1.1519	-0.93453	0.3585	0.30974	-0.069506	0.86082	0.033889	0.86336	0.71452	1.2357	1.0926	0.22304	0.15195	-0.67611	-0.9077	1.5086	-0.92015	2.0266	-0.04348	0.10633	0.029293	-0.14048	1.0044	0.69119	0.75134	0.46113	-0.24547	0.36199
11.921	0.31966	1.2447	0.15727	1.5283	2.4343	3.8298	-1.7396	1.2902	-0.10722	1.1884	3.2036	-1.8246	-1.6975	-1.2874	0.72	0.92901	0.51063	-1.1691	1.1552	-0.91114	0.74898	0.34155	-2.6918	-0.8349	0.068755	1.0519	0.65325	-0.27491	0.12514	-0.33948	0.32804	-1.1344	-0.017098	-1.1031	0.23606	0.012519	0.36966	-0.21229	1.3148	-1.3072	1.7337	-0.26594	-1.0654	0.55464	-0.60367	-0.075648	0.51096	-1.1296	-1.4207
-0.3927	-0.078453	5.7574	3.8669	2.6387	-0.70925	-0.55404	0.15466	0.63899	-0.4373	0.80767	0.53832	0.87153	0.64968	-0.88946	0.20627	0.38512	0.31761	-0.16079	-0.050284	-0.053327	1.1482	-0.20953	0.43258	0.01695	-0.18093	0.21209	-0.080092	0.37601	0.11798	1.3188	-0.22885	-0.1511	0.021077	-0.050529	0.44176	-0.20103	-0.14809	0.413	0.080712	-0.095031	0.49695	-0.70945	0.19406	-0.15652	-0.60191	-0.78063	0.015007	0.1462	-0.43584
9.498	-5.2932	5.3321	-6.0387	2.5636	5.0749	3.5107	-0.94538	1.665	5.2597	-0.2278	-0.14034	3.2822	2.576	1.4678	-0.27587	2.0817	-0.8692	1.1134	-0.88836	-0.90014	2.245	-1.501	1.1554	0.82243	-0.59946	-0.62419	0.26854	1.6629	-0.12016	-0.090005	-0.40505	0.48763	-0.64775	0.10667	-2.2241	1.3692	-0.39974	-1.2789	-0.54595	-0.25975	1.1289	-0.038747	-1.1298	-0.23301	0.034937	-0.66577	0.52838	-0.31147	0.02445
8.5419	-6.8603	-2.7862	-0.61935	4.693	3.6244	1.184	0.71385	-1.7601	6.1522	-0.06897	-0.20732	3.3783	5.0644	1.7926	0.38548	2.6204	0.66953	1.9721	-1.6862	-1.8697	1.5107	2.1999	0.68155	-1.4846	0.29008	0.31793	0.32848	-0.62177	0.55573	-0.9156	-0.36096	0.079356	0.13657	0.61388	-1.0786	-0.186	1.1365	-0.73421	1.7387	0.7998	-0.073651	-0.51494	-1.3457	-0.2004	0.91625	0.34689	-1.1884	0.49987	-0.86343
11.593	-2.0519	0.89959	0.25874	1.799	3.2651	3.3423	-2.421	-3.1088	4.4124	-0.90205	-0.45037	2.8215	-0.36152	-0.61868	0.70661	-0.20054	2.5068	-1.0098	0.29523	-0.73022	1.023	3.0606	-1.2515	0.69194	0.6247	-0.10516	1.217	-0.72841	-0.53797	0.58815	1.5575	-1.0749	2.1311	-0.80052	1.5508	-1.1914	-0.094907	-1.1539	-0.42243	0.76952	-0.87703	1.5634	0.97473	-1.731	-0.7316	0.98259	-0.47355	-0.083089	0.055947
3.4632	4.1281	3.2526	-2.3735	2.521	0.1188	2.1194	-0.31336	-1.0403	1.263	-1.4765	-2.1192	1.3167	-0.61227	1.1606	-0.087424	2.3963	1.2915	-0.72268	-1.3725	1.1433	-0.62956	2.2356	-1.5377	1.0448	-2.5266	-0.83357	-2.1264	-1.1883	-1.4785	-0.22526	0.86237	1.4979	-0.97123	1.2566	-1.5758	-1.3922	-1.9076	-1.124	-0.0053193	-1.5843	0.11767	-0.65107	-0.11657	0.98839	0.07317	-0.7096	0.54424	-1.4189	-0.32076
2.2463	-3.7819	-0.69851	-1.095	0.52637	1.0176	-0.55795	1.668	1.3901	-1.277	-0.68652	-1.3518	-0.14146	-1.1032	1.5324	-1.0916	-0.36039	0.40849	-1.3756	-0.88538	0.33596	1.2606	-1.3417	-0.13687	0.083821	-0.33909	-0.11502	-0.59927	0.051247	-0.67866	1.6571	1.758	-1.3604	-0.53895	-0.96295	1.0591	0.26062	-0.0025196	1.0492	0.63548	0.51607	-1.4972	-0.85347	0.10112	-0.15426	0.50995	-0.13187	0.32413	0.34298	-0.052159
2.3267	-4.3376	-1.3044	-0.31696	0.52226	0.97625	-0.72261	1.4976	1.1888	-0.96787	-0.72589	-1.8546	0.13977	-0.82141	1.8555	-1.6781	-1.0504	1.4602	-2.1312	0.56022	-0.101	2.1148	0.30354	-1.1351	-0.50281	-0.65279	-1.0159	0.27377	-0.70934	-0.81792	1.4838	1.1717	-0.71996	-0.33897	-1.0138	0.0151	0.91558	-0.053188	0.73827	0.76614	1.5304	-1.1211	-0.23833	0.18489	-0.9596	-0.92565	-0.52713	0.28116	-0.15994	-0.66612
3.7385	-2.2376	-2.938	-2.6208	1.7604	1.1709	1.2211	1.5436	2.1647	-0.82323	-2.8383	-0.73995	0.64528	-2.3725	-1.6534	-1.1727	0.17057	0.079517	-1.9784	-2.1807	0.82277	1.4764	1.17	-0.89274	0.7692	-1.2552	0.6976	0.22726	0.09006	0.73223	-1.3918	-0.19371	-0.46315	-0.34626	-0.50699	-0.11674	-0.88861	0.083899	1.2892	0.36869	-0.70676	-0.6589	0.14997	0.71169	-0.45087	-0.76885	0.91407	-0.68031	-0.52908	0.19789
-3.5866	0.66063	-0.37907	0.45598	3.5383	-0.92188	0.41842	1.3674	1.2331	-2.3007	-1.7406	-0.60744	-0.083584	-1.2298	-0.038188	-0.36241	0.33009	0.1568	-0.6458	0.087826	0.18615	0.45396	0.62661	0.30885	-0.52696	0.14621	-0.17075	0.58652	0.46728	0.4288	-1.2523	-0.25054	-0.51693	0.31119	0.1934	0.11344	-0.67548	0.63486	1.0921	-0.40412	-0.059351	-0.2033	0.061404	0.042205	0.60488	0.35562	-0.076336	0.36235	-0.06839	0.032405
-10.29	0.86089	-0.1364	-0.62684	-1.0024	2.0834	-0.28019	0.10405	-0.92624	-0.10906	0.31557	0.6695	-0.77528	0.43123	0.042102	-0.095856	-0.52366	0.034419	-0.64306	-0.30846	-0.24833	0.16047	0.25368	-0.60289	-0.23227	0.10864	0.39811	-0.0024126	0.28563	0.27592	-0.36173	0.23369	0.22791	0.016768	0.45	0.035987	-0.055795	0.032104	-0.15917	-0.0070262	0.057934	-0.04462	-0.073643	-0.034434	-0.011306	0.05025	-0.023317	0.080792	-0.10505	0.074876
-10.361	0.82385	-0.18338	-0.75291	-0.81893	2.1954	-0.47134	-0.13394	-0.35644	0.080278	0.048201	0.36429	-0.73099	0.11396	-0.14164	0.091753	-0.45832	0.12929	0.062787	-0.13421	0.13537	0.13469	0.33615	-0.25194	0.15959	-0.022596	0.092823	-0.13177	-0.061645	-0.11528	-0.28274	-0.031276	0.0098172	0.15307	0.19754	0.08517	0.24818	0.034046	-0.11935	-0.049821	0.06439	0.070131	-0.06744	-0.097748	-0.073595	0.026842	-0.10386	-0.057879	-0.027635	0.041499
-10.269	0.85935	-0.27366	-0.57142	-0.85698	2.3189	-0.50055	0.0038597	-0.25627	-0.0048626	-0.47542	0.16494	-0.53125	-0.24243	-0.28795	0.28953	-0.34835	0.067268	0.94392	0.18448	0.33403	0.20666	0.21525	0.24834	0.37258	0.07757	0.03492	-0.32185	-0.39319	-0.53292	-0.11109	-0.32379	-0.41334	0.33444	-0.0303	0.096508	0.60062	-0.16833	-0.40532	-0.16332	0.18483	0.32209	-0.41561	-0.32531	-0.41008	-0.1064	-0.16161	0.025045	0.053468	-0.057871
-10.113	0.63986	0.056708	-0.49261	-0.42047	0.63418	-0.56721	-0.5715	0.49865	0.27114	-1.6355	0.46355	-0.67326	-0.42668	-0.19788	0.3901	-0.38855	0.092626	1.0519	-0.091982	0.56263	0.61421	0.4401	0.17144	0.63626	-0.076705	0.15312	0.047093	-0.57956	-0.79139	-0.31453	-0.60371	-0.8247	0.42729	-0.067021	-0.1102	0.8896	0.0085975	0.034667	0.043732	0.094175	0.48886	-0.42886	-0.27421	-0.32779	-0.27418	-0.34724	0.27807	0.028522	-0.38216
-10.232	0.72774	-0.26274	-0.56334	-0.86674	2.3681	-0.79397	-0.7157	-1.0183	-0.020489	-0.063463	0.26312	-0.18006	0.093003	-0.2062	-0.19747	-0.045116	-0.16596	0.038039	0.53577	-0.26519	0.13861	-0.029663	-0.40548	-0.21068	-0.093436	0.29102	0.097162	0.38411	0.16587	0.029705	0.041543	0.054901	0.12082	0.057103	-0.33999	-0.36671	-0.042668	0.069989	0.013684	-0.050636	-0.0758	-0.15466	0.12073	-0.024969	0.13098	0.013795	0.18911	-0.056865	-0.11505
-10.301	0.72578	-0.25404	-0.60513	-0.764	2.2206	-0.9513	-0.76278	-0.76458	0.013174	-0.22552	0.53719	-0.66986	0.17445	-0.033519	-0.085948	-0.35095	0.019915	-0.20892	0.087647	-0.26806	0.25366	0.12815	-0.42105	-0.2126	-0.086214	0.22492	-0.014488	0.34791	0.25983	-0.13849	0.16723	0.13317	0.062948	0.20414	-0.094226	-0.12543	-0.072605	-0.10375	-0.0073473	0.039513	-0.084149	-0.20113	0.00741	-0.11943	0.080252	0.0019367	0.14308	-0.087796	0.012651
-10.314	0.71711	-0.16519	-0.58249	-0.85642	2.0862	-0.81304	-0.60673	-0.89735	-0.00031573	-0.17054	0.6619	-0.90881	0.34362	0.078213	-0.063143	-0.49025	-0.041394	-0.49722	-0.073298	-0.25671	0.24548	0.24035	-0.49912	-0.21093	0.039754	0.41039	0.078145	0.30342	0.095781	-0.26043	0.064636	0.083008	0.066751	0.28266	-0.21735	-0.19323	0.020004	-0.031186	0.028354	0.0088655	-0.032531	-0.075278	0.014886	-0.0081855	0.11517	-0.075334	0.092667	-0.047453	-0.096446
-10.261	0.5502	0.093655	-0.36527	-0.37434	1.014	-0.64146	-0.62521	0.037151	0.15935	-0.17366	0.071962	-0.052319	0.048124	0.046669	-0.069652	0.032624	0.11647	-0.32459	-0.14827	-0.18868	-0.14158	-0.064403	0.0096562	-0.15642	0.13909	0.12494	0.10763	0.029102	0.1691	-0.096806	0.058497	-0.023783	-0.11477	0.070503	-0.0073906	0.14147	0.058213	-0.048582	-0.002543	0.06181	0.037761	-0.17989	-0.050501	-0.0045929	-0.14862	0.12297	0.19414	-0.056983	-0.081028
-10.251	0.77755	-0.22458	-0.57352	-0.85911	2.3285	-0.53949	-0.38551	-0.56935	0.087923	0.045081	0.28102	-0.44506	0.044475	-0.18846	-0.069073	-0.16798	0.042451	-0.053774	0.15636	-0.057389	0.022334	0.15956	-0.099404	-0.079432	-0.069679	0.12429	0.0042903	0.24924	0.02937	-0.019924	0.034083	0.077659	0.065526	-0.0836	-0.37355	-0.37154	0.069914	0.011738	-0.0037336	-0.041353	-0.02062	-0.08628	0.018167	-0.094553	-0.0053012	-0.048392	0.08023	0.043732	-0.11255
-10.358	0.80179	-0.31178	-0.57296	-0.78688	2.452	-0.43917	-0.11066	-0.81983	-0.082059	0.0020244	-0.26337	-0.016279	-0.2213	-0.27403	-0.071495	0.0010995	0.16364	-0.29693	0.091057	-0.19386	-0.3386	0.096446	0.32447	-0.057018	0.11713	-0.070228	-0.012186	0.15142	-0.050082	-0.073341	-0.12488	-0.011245	0.026562	-0.25417	-0.39487	-0.40626	0.14636	-0.080896	-0.079462	-0.04265	-0.052096	-0.10316	-0.037165	-0.0017742	-0.0033651	-0.012324	0.089814	0.085774	-0.071128
-10.41	0.77972	-0.1735	-0.55568	-0.79731	2.4696	-0.48874	-0.093087	-0.86142	-0.1213	0.16347	-0.29483	0.026361	-0.16429	-0.22448	-0.061513	0.017293	0.11571	-0.17623	0.17923	-0.14436	-0.33297	0.02434	0.26317	-0.045611	0.17461	-0.048859	-0.11967	0.0054871	-0.10301	-0.073568	-0.14292	-0.073233	0.017908	-0.14798	-0.24428	-0.20667	0.067123	-0.19802	-0.11786	0.062361	-0.0064963	-0.091859	-0.06802	0.017769	0.021228	-0.0090064	0.059043	0.096883	-0.019024
-10.347	0.57825	0.035138	-0.44975	-0.53249	1.2676	-0.21763	-0.065077	-0.23831	-0.0084504	0.38768	-0.076788	0.17048	0.14836	0.024195	-0.15676	0.056017	0.066104	-0.36163	-0.19521	-0.13417	-0.24582	-0.065914	-0.26432	-0.16209	0.16014	0.10535	-0.016963	-0.011929	0.25285	-0.14963	0.10165	0.089197	-0.10877	0.19842	0.22074	0.25656	0.029014	-0.011444	-0.02998	0.046625	-0.071143	0.0091727	0.0054861	0.17195	-0.036133	0.13912	0.099126	-0.031276	0.061369
-10.479	0.81741	-0.082946	-0.42269	-0.65613	2.5317	-0.35435	0.06122	0.090361	0.17975	0.43036	-0.39986	-0.3123	-0.24147	-0.22041	0.2531	-0.041182	0.43055	0.049425	-0.022213	0.17442	-0.69368	0.10769	0.99061	0.23667	0.17053	-0.3992	-0.29912	-0.26864	-0.34666	0.13341	-0.22219	-0.11246	-0.092093	-0.55828	-0.14894	-0.23973	0.099166	-0.36358	-0.19672	0.18904	0.18181	0.00020622	-0.20562	-0.18078	-0.096477	0.0463	-0.2357	0.16353	0.027392
-10.439	0.84234	-0.07033	-0.60075	-0.82464	2.1544	0.28595	0.69411	-0.028957	0.29996	-0.003377	-0.10129	-1.0482	-0.016567	-0.082184	0.55346	-0.30629	0.36419	0.13188	-0.1086	0.14995	-0.56143	0.057838	1.2103	0.13715	0.0044531	-0.53066	-0.3075	-0.10787	-0.19739	0.42752	0.094382	0.25904	-0.40135	-0.56651	-0.0012982	-0.41642	0.090777	-0.11417	-0.10329	0.097871	0.087639	0.41922	-0.14451	-0.081319	0.054786	0.034592	-0.46625	0.1333	0.081705
-10.397	0.81639	-0.2461	-0.77291	-0.9468	2.0558	0.06888	0.43318	-0.54084	0.08299	0.0017918	0.34677	-0.77097	0.091559	-0.12217	0.16953	-0.37062	0.063937	0.23008	0.02655	0.087039	0.067459	0.13341	0.033694	0.10222	-0.11602	-0.010318	-0.1486	-0.01045	-0.045856	0.035504	0.062773	0.082267	-0.011515	-0.041855	0.033374	-0.060267	-0.025986	-0.0061442	-0.035648	0.013573	0.024618	0.093801	-0.065352	-0.03036	0.095305	-0.092586	-0.11911	-0.0042082	-0.0069484
6.1508	0.15345	5.4225	-5.6777	-0.66206	-0.95133	-1.8097	-0.093283	1.4351	-1.6999	3.5332	-2.6399	-1.0029	1.3495	1.1358	1.9359	-0.99665	-0.9244	-1.4438	-0.92847	-1.4174	0.70777	0.88276	-1.4436	-0.49141	-0.38657	-0.36043	0.0068746	2.3085	-0.89376	0.0013026	0.041893	0.74446	-0.07037	-1.003	0.67193	1.5144	-0.17212	0.72643	0.6271	-1.0232	0.16528	0.15125	0.20724	-0.88875	1.4798	-0.095204	0.67957	-0.71342	-0.74817
4.4915	1.9634	0.57776	-3.0767	0.1407	-1.5983	-2.8194	2.2248	1.1493	0.63433	1.859	-1.2091	-0.36628	-0.20402	0.75578	-0.82994	-0.90904	-1.5179	-0.91578	-0.61194	-0.2349	1.305	0.080912	0.0090702	0.52155	1.0618	0.55966	-0.26326	-0.86504	0.85213	-0.18859	0.47642	1.2714	-0.43502	0.21075	1.0875	-0.041755	-0.06602	-0.3891	-0.92515	-0.57185	-0.84982	-0.55942	0.69515	-0.52021	-0.2684	-0.69739	-0.65289	-0.74137	0.080433
1.1683	-1.5516	0.69382	1.0692	0.62528	-0.38122	-0.55184	1.987	1.7451	0.33555	0.76521	-0.36804	0.063241	0.38277	1.0497	0.26222	-0.46005	-0.61586	-0.85043	-0.35295	-0.85624	1.4761	0.099825	-0.27472	-0.025966	-0.87073	0.48104	0.73245	1.3043	-0.84015	0.083601	0.62054	0.50593	0.025963	1.1632	1.4314	-0.87612	-0.78782	-0.62194	0.1062	0.86056	0.8747	0.63865	0.4106	1.0316	-1.0437	-0.14921	-0.0059188	0.90312	-0.077496
-2.9375	0.54986	1.9065	3.5819	1.4344	-1.5593	0.39496	1.1207	0.88294	-0.59749	0.82045	0.11976	0.9806	-0.12548	0.1919	-0.33072	0.37369	-0.38426	-0.81529	0.17519	-0.30773	0.5836	0.37025	0.37228	-0.78284	-0.40864	0.21581	0.41516	0.2248	0.18847	0.7486	0.43084	0.51207	-0.14838	1.0639	0.33589	-0.72446	-0.96155	-0.021024	-0.29691	0.23767	0.73724	0.27739	0.41474	-0.7067	0.60257	-0.61819	0.10911	0.42766	0.24212
0.03319	-0.37431	-3.1412	-3.3336	-0.84707	-1.2855	1.2751	1.2608	0.98945	0.07696	0.89047	-1.2421	1.4507	0.73814	0.22101	-0.38543	0.55198	-0.61061	2.9085	1.5281	1.225	-1.0646	-0.31489	-1.308	0.16976	-0.55501	-0.41094	-0.83491	0.21173	0.0039899	0.94086	0.3091	0.25481	-0.49115	0.36898	0.3878	1.0117	0.22452	1.7387	0.82076	-0.0023487	-0.061221	1.2637	0.24253	0.53156	0.39089	0.56705	-0.78969	-0.33607	0.086032
6.9868	10.862	-2.2733	-2.0299	-3.0168	-1.7456	0.87311	3.3492	-0.046827	1.5105	-0.15595	1.1685	2.7881	-0.73471	-0.075707	-1.0752	0.1446	0.36875	0.45049	0.4019	-1.1119	0.72931	-0.70326	-1.1528	-0.63663	0.13265	-0.9291	0.68127	0.35105	1.5014	0.79173	0.46415	0.2264	-0.13019	-0.63898	0.20648	0.12191	0.62872	0.26358	0.10314	-0.053757	-0.15688	-0.83295	0.019252	0.063541	-0.22868	0.66298	-0.28428	0.11264	0.25014
9.4956	9.0182	-5.3052	4.0929	1.6683	1.1997	0.7744	-0.87293	-0.13427	0.47581	0.26216	-0.4735	-2.2965	1.4435	2.0871	-1.2494	1.2014	-1.8269	-0.62419	-1.1438	0.35372	-2.6068	1.2871	1.2974	1.1541	0.73072	1.4175	-0.15408	0.16297	0.43054	2.0998	-0.16703	-0.42554	-0.95899	1.2561	0.019584	0.96138	0.50318	-0.54252	-0.58552	1.4268	-0.32014	1.2638	0.17957	-0.34175	-1.2247	1.2774	0.97482	-0.34462	-0.68416
2.1829	-4.6186	-0.66384	-0.26403	-1.5538	-0.90234	-1.3575	1.662	0.38866	0.53673	-0.8506	-0.63994	0.15562	-0.30141	2.0467	-1.3741	-1.3815	-0.082731	-1.682	0.2066	2.5011	0.33419	0.73125	-0.022593	0.0048033	0.12187	-0.99064	-0.27254	1.3365	2.523	-0.89904	0.67171	0.24208	-0.0020196	0.39337	-0.7013	0.23411	-1.1315	-0.1306	0.28958	0.57682	-0.00084855	0.24569	-1.3265	0.63053	-0.20304	0.40507	-1.1513	-0.029657	-1.3541
6.4389	-0.51818	7.6697	-2.2156	-2.6239	-0.4116	0.23295	-0.24797	0.64213	-0.59185	0.072847	0.11249	-1.5041	0.88991	2.2009	-0.99096	-0.78194	0.87776	-1.2284	1.7783	1.2718	-0.33276	0.25501	-0.069607	1.4211	0.36	-1.1743	-0.83608	0.73376	1.3751	-0.23296	0.398	0.69973	-0.048121	-0.45606	0.56132	0.44641	-0.45136	0.058701	0.14307	0.24378	-0.5147	-0.97033	-0.078567	0.094208	-0.055267	0.069929	-1.0625	1.4005	-0.63773
3.7918	-1.7008	-1.1239	0.58551	-1.6419	-0.72604	1.7288	-0.69363	1.8121	1.037	0.29159	0.13631	-1.9851	2.3747	0.10125	0.2087	-1.3604	0.33517	-0.80903	-0.56391	-0.64306	0.74006	-0.73935	-0.5672	1.0174	0.086596	0.75908	0.78773	-1.7634	2.6805	-0.098111	0.016688	-0.93034	-0.47287	-1.0839	-0.012393	0.19806	-0.54494	-0.84364	-0.027634	-0.47312	0.069204	0.35768	0.7493	0.0051006	1.5216	-0.38622	0.19634	-1.352	-0.16504
-1.3591	1.7238	2.2269	1.2932	1.7964	-1.8683	0.89864	0.38029	0.86415	-0.34705	0.70655	0.49302	0.30584	0.037464	0.27194	-0.0083151	-0.33383	-0.13863	0.44746	0.5399	-0.18718	-1.0669	-0.45841	0.20614	-0.78418	0.76349	-0.2799	-0.15212	-0.21213	0.68045	-0.63254	1.2654	-0.19712	0.56367	0.63801	-1.0874	0.27823	-0.51146	-0.1797	-0.018781	0.44859	-0.36798	0.058078	0.11147	-0.71263	0.27861	-0.53511	-0.20481	-0.20229	-0.84992
8.4678	5.1498	-2.5546	11.091	1.9349	2.6415	1.979	-3.045	-0.77507	0.029376	0.96327	1.6643	-1.5868	1.889	0.99235	-0.7692	0.53653	-0.48047	0.82579	-1.4935	0.83759	1.2013	-0.53419	1.177	1.4086	0.30904	-1.0772	1.3012	0.93631	0.78688	-0.49248	0.61081	-1.2555	-2.4848	0.48198	-0.069337	2.213	0.58572	0.1941	-0.57029	-0.062542	-0.14527	-0.40947	0.8681	0.88575	-0.26551	1.0967	-0.11981	0.14247	-0.84143
3.2742	3.8052	0.22706	2.4168	4.8275	2.827	2.19	-2.8204	1.2289	-0.46439	1.7872	-0.6453	-1.6512	1.551	1.062	0.67728	1.2224	-1.3159	-0.38038	-0.50193	1.3378	0.83142	-0.41773	2.3187	1.3336	0.52589	-1.8115	-0.086672	-0.84847	1.2565	-1.1809	1.348	0.050927	-0.74282	0.44048	0.18364	0.94677	-1.6566	1.5225	-1.2274	1.7288	0.18766	-0.11882	-0.60063	0.67794	-0.02264	-0.011593	0.19469	-0.41018	-0.084581
4.3683	12.645	-4.2387	1.0818	-0.012951	1.6695	-0.37942	2.0804	3.894	1.0253	1.0526	1.0976	-1.8357	-1.04	-0.75664	0.5232	0.078158	-0.79305	4.4891	1.6564	1.787	1.3407	1.3991	-0.0058083	1.6679	-1.556	-1.515	-0.11221	-0.53189	-0.78057	-0.16548	0.37057	-0.47581	1.8885	-0.60388	0.57271	0.53977	0.11943	-0.1297	0.01798	0.33518	0.94077	-0.52525	-0.1207	-0.27163	0.35386	0.32966	-1.1731	0.15862	0.23037
-10.125	0.29293	0.087779	-0.056898	0.26782	1.1289	-1.4142	-0.53248	0.83583	0.006072	-0.17522	-0.27725	0.33687	-0.21766	0.049619	-0.19005	0.43059	-0.24787	0.0081594	0.46759	-0.067977	0.59758	-0.15447	0.027298	0.15017	-0.41017	0.023904	0.32262	0.020313	-0.4337	0.391	-0.30922	-0.15199	0.058259	-0.003923	0.27094	0.019949	0.088479	0.76242	0.36463	-0.38986	0.084261	0.78988	0.33747	0.24626	0.13125	-0.22246	-0.05981	0.30911	-0.042161
-10.084	0.49519	-0.15647	-0.345	0.082817	2.4139	-1.1543	0.56558	0.27458	-0.35001	0.26477	0.0038796	-0.26174	-0.19162	-0.071701	0.015787	0.12374	0.027422	-0.25096	0.27233	-0.21022	0.73918	-0.015705	0.24938	0.14216	-0.37056	-0.09853	0.12749	0.14467	-0.33672	0.42646	-0.11006	0.035529	0.065026	0.12025	0.3567	-0.18456	0.01871	0.13305	0.15121	-0.24339	0.092444	0.50296	0.18827	-0.13714	0.094402	-0.15921	-0.15889	0.20759	0.23878
10.26	14.657	-6.6633	-3.1338	1.2375	3.3303	0.66578	-0.27171	-3.5922	-0.64194	2.2251	-0.46312	1.2386	0.98438	2.5282	-1.7914	1.4356	-1.1833	1.415	0.18129	0.6174	1.0407	-0.65108	-2.2003	-1.5561	-0.25102	1.2815	0.21172	1.3396	-0.43192	0.99339	0.1567	-0.31197	-0.45969	1.1725	0.33243	-0.75667	0.24444	1.0964	1.0148	-0.31718	-0.373	1.4463	-0.84895	-0.57296	-0.29527	0.14164	0.41897	1.2723	-0.91037
10.091	15.757	-10.252	-7.4847	5.0353	0.67162	-1.743	-3.3873	-3.921	-1.0557	0.54923	-0.39213	1.6982	0.3616	4.5398	-0.76355	-1.5598	-2.0862	-0.37639	-0.1223	0.23089	-0.94434	-2.1425	1.2607	-0.54371	-1.1938	0.65561	0.83726	-0.88812	-0.098549	-0.60906	-0.54735	0.46039	-0.36913	0.44463	0.67236	0.94113	-1.6714	1.5148	0.044206	-0.54872	0.61704	-0.3597	0.46659	-0.17082	-0.48994	-1.5353	0.29277	-0.66665	-0.083825
-4.1549	3.1799	-0.45488	2.296	1.4327	0.14019	0.59964	-1.2111	0.69071	-0.77657	-1.2466	-1.0089	-0.55979	-0.26168	0.87404	-0.044585	0.36726	-0.88806	-0.076927	-0.14339	0.5984	0.42294	0.28283	0.40534	0.1023	-0.13603	-0.38769	0.49461	0.25763	0.22959	-1.1939	-0.04585	-0.43012	-0.34265	0.073413	-0.12343	-0.35714	0.27035	0.22118	0.075139	-0.037916	-0.3638	-0.074573	0.24512	0.069303	-0.081027	0.14782	-0.13328	0.19107	-0.22527
2.6793	-0.7867	-0.72948	-2.5876	-1.6727	-1.3569	1.5807	-1.9093	-0.10579	-0.16669	1.6188	1.1818	1.6256	-0.90523	-1.1462	-1.3743	-0.95495	-1.7705	0.15449	1.8736	0.60136	2.8729	0.056961	-0.29337	-0.15645	-0.14462	-0.4302	-0.62185	-0.10397	-0.68034	-0.73549	-0.67549	-0.41343	-1.0609	-0.86569	-0.57928	-0.66897	-0.92926	0.092034	0.17413	0.33279	-0.35438	0.54379	-0.051179	0.71752	1.0261	0.035321	1.5768	-0.67485	0.29648
2.4586	-4.0064	-2.277	-0.19856	-3.5294	-1.5884	-1.1371	-0.076199	-1.2524	-0.10797	-0.48088	-0.52823	0.29081	1.0078	0.30545	-0.86395	-0.14617	-0.15317	0.095362	1.0252	1.9518	0.31103	-1.3169	-0.10364	1.041	0.023468	0.64757	-0.20876	-0.79978	0.036765	0.036032	0.46606	0.77586	0.44527	0.74516	-0.68529	-0.43994	0.64191	-0.12504	-1.4951	-0.17218	0.052698	0.14711	1.2935	-0.9516	0.43914	-0.22595	0.1661	-0.10088	-0.15849
3.0861	-2.7771	2.9736	-2.1563	-2.7288	-0.82597	0.96709	-1.0134	-1.253	-1.0738	-0.38523	-0.87532	0.12228	1.0909	0.71226	0.66592	-0.54496	0.9703	0.4598	1.0898	-0.70507	-0.35987	0.91395	1.8537	0.79945	-0.33072	1.0715	0.59105	-0.044339	-1.095	-0.82609	-1.5169	-0.15247	-0.059788	0.96593	0.75768	-0.57749	-0.65432	0.20662	-0.027605	0.33523	-0.62386	-0.24592	1.0712	0.2396	-0.56889	-0.4393	-0.029237	-1.0127	0.46816
-6.4438	0.49308	0.43637	0.51172	1.3655	-2.4983	0.28431	-0.93792	0.53035	0.24618	-1.5101	-0.030112	0.024046	-0.016491	0.1312	0.021858	0.0028627	-0.20536	1.1061	-0.23781	0.22022	0.26879	0.42916	0.32311	0.68604	0.099451	0.26828	-0.011555	-0.7608	-0.73272	-0.22489	-0.69506	-0.94565	0.42573	0.0019741	0.51824	0.72709	0.011457	-0.42755	0.089084	0.17419	0.50727	-0.28513	-0.50995	-0.67131	-0.14241	-0.15806	0.079685	0.053403	-0.22688
-10.37	0.69678	-0.046503	-0.58988	-0.46488	1.6914	-0.63623	-0.579	0.60172	0.49597	-0.0062986	0.49372	-1.0643	0.10088	-0.089754	0.22016	-0.4911	0.30604	-0.18819	-0.48773	0.41316	0.14205	0.5905	-0.1756	0.28415	-0.3178	-0.11457	0.012583	-0.12871	-0.17887	-0.39718	-0.043498	0.02816	0.034957	-0.040722	0.069527	0.16064	0.30529	0.3513	0.060052	-0.048811	0.060101	0.33281	0.029505	0.13283	0.23625	-0.14413	-0.14035	0.025444	0.029426
2.8097	6.077	0.092753	4.7596	-3.0764	3.5332	-0.44702	1.4625	-2.3534	-0.53609	1.5494	0.081943	1.2394	0.36739	-1.2015	-0.59102	0.17168	-1.0885	0.78084	-0.47926	0.074158	1.1082	1.0675	-2.0408	0.41559	-0.090203	-1.0787	-0.15192	0.48029	0.97379	0.40296	0.95644	0.68198	0.37169	-0.11556	0.45384	-0.13716	-0.091633	0.2185	0.35994	0.14513	-0.55999	0.76637	1.1002	1.277	0.35165	0.71782	-0.46822	-0.80459	0.4737
3.3837	3.1759	-4.0359	5.7427	0.77989	4.2713	2.2144	-3.0972	-2.3286	0.3931	0.5628	1.5172	0.20697	0.19906	-0.57283	0.84475	2.343	-1.4794	-0.20978	0.75208	0.67034	0.35663	0.60324	0.70544	0.64467	0.1664	-0.073517	0.18963	-0.95764	1.4915	0.39549	0.25325	-0.25319	-1.1611	-0.53384	-0.56151	2.3928	0.78746	-0.62058	1.3903	0.59862	0.47007	0.8532	1.2898	1.7171	-0.28419	-0.63489	0.37834	-0.71688	-0.019201
0.49912	5.137	0.43994	8.8507	-1.2981	0.80317	1.3197	-0.65138	0.15416	0.0058799	0.72444	-0.48088	-0.14091	1.0787	-0.0032711	0.23219	0.73844	-1.6965	-0.83497	-0.63895	-0.68406	0.32574	0.31288	0.54646	-0.040004	0.10007	-0.90408	0.1093	-0.22896	0.73004	0.28504	1.0724	0.50946	0.75648	-0.092564	-0.36388	0.41752	-0.58511	0.26464	0.56321	0.21746	0.03415	-0.1104	0.81815	0.090445	0.069519	-0.16342	-1.1649	-0.87114	-0.23836
6.5969	-1.439	-1.9664	-0.31522	-0.12452	0.26142	-1.5893	1.4759	0.030856	2.9769	-0.50897	0.62959	-1.1081	2.0617	1.6627	-2.294	1.642	-0.3144	-0.63668	-0.44662	1.2828	-1.3441	0.44966	-0.78154	-1.1616	-1.1908	-0.32539	-0.095583	-1.3512	-0.83474	0.64384	1.3528	-0.90628	0.77695	-1.1726	0.4204	0.54676	-1.0678	1.0564	-1.1515	1.4461	-1.1779	-0.21317	-1.31	1.0074	0.23559	-2.3388	-1.4914	-0.34607	-0.0621
8.6064	0.85374	7.62	-2.235	-2.5858	1.1228	1.1414	-1.0568	-0.75663	-0.37062	0.19737	1.6085	-1.6785	0.11387	1.6826	-0.77256	0.95059	0.51112	-0.60427	-0.13499	-0.16256	0.011281	-1.8115	0.70515	-2.1093	-1.245	-1.5644	-1.3881	-0.5201	-1.6778	-0.59346	-0.22015	-0.1748	1.3418	0.3751	0.85382	-0.375	1.3629	0.2662	0.13733	0.41701	-1.2405	0.6502	0.61003	0.836	-0.31862	0.65384	-0.19784	-0.17708	0.35497
4.0602	0.09331	-0.7224	1.2461	-2.1621	-0.55729	-0.14687	1.2117	-0.20821	1.3707	-1.0915	1.7788	-0.79035	0.29734	2.2435	-0.10818	0.89898	1.2627	-0.99409	-0.11439	0.61155	-0.94513	-0.70506	-0.74794	-1.6921	-1.3912	-0.20627	-0.59129	-1.2724	-1.1151	0.02282	0.38719	-0.13754	-0.74607	0.79941	-0.14742	0.024585	0.80882	-0.016274	1.4583	0.9349	-0.44072	0.423	1.1104	0.64346	0.52188	-0.32373	0.017222	-0.18019	0.6557
-2.133	2.2671	4.0823	-1.0657	-0.1397	-0.84145	1.8186	0.62067	0.82845	-0.28516	-1.1173	0.11919	0.16407	0.11368	0.14948	0.043749	-0.12733	-0.26755	0.28619	0.087126	0.18171	-0.18924	-0.1395	-0.057794	0.078268	0.4136	0.0031466	0.0016728	0.17045	0.29276	0.13823	0.16276	0.33447	0.05035	-0.22869	0.07227	-0.006893	-0.26322	0.055608	0.097693	-0.082549	0.16387	-0.063986	-0.27224	0.33535	-0.30569	0.22071	0.18226	-0.15566	0.14165
4.5825	-1.4217	0.93764	0.03217	0.48825	-0.77764	-1.1717	0.73963	-0.68066	0.98484	0.76821	1.8799	-0.33507	0.41529	-0.49752	1.8809	-0.046966	-0.201	-1.1982	0.021953	-0.60986	-0.71431	0.58095	-0.81486	-0.75867	-0.092879	0.77523	0.14327	0.72086	0.17969	0.31854	-1.2733	-0.45728	-0.75457	0.57895	0.21946	0.44169	1.4341	0.70658	-2.5514	-0.50174	-1.3058	1.1218	-0.21932	-0.69919	-0.53871	0.05798	-1.0546	-0.84515	0.17059
3.077	-2.3405	-0.91005	-0.88954	1.566	-1.3484	0.24597	-0.67188	-1.0295	1.1673	1.4889	-0.21809	-1.1616	1.2899	0.73771	1.7431	-1.2775	0.29329	-0.62069	-1.3873	-0.89301	0.51263	0.32501	-0.31569	-0.018934	-0.028171	-0.79749	-0.97499	0.88325	0.3938	0.77757	-1.2495	1.0801	-0.13329	-0.34778	0.3314	0.21388	-0.34367	0.68651	-0.22131	0.35481	0.34132	0.50554	-0.808	-0.18352	0.9614	-0.12665	1.3695	0.21515	-0.83346
1.3742	-2.7253	0.4996	-0.47828	0.61783	-0.99692	-0.10149	-0.99737	-0.41975	-0.78561	1.5653	-0.14206	-0.72654	0.13156	1.4021	-0.80695	1.3742	0.83511	1.2469	-1.123	0.21974	-0.15652	0.031502	0.9226	0.03795	0.33917	-0.72639	0.6364	-0.90246	0.098092	-0.9406	0.016272	1.0858	0.39043	0.24265	-0.67473	0.22766	-0.16765	-0.24166	0.1863	-0.50018	-0.24163	-0.603	-0.23567	0.13875	-0.47885	0.49131	-0.17952	0.25892	0.062723
5.7347	-0.77487	3.7556	-2.0197	0.7553	-0.22832	0.29982	-0.073233	-0.51808	-0.74231	1.1687	1.1229	-1.8181	0.067348	0.8119	0.52557	1.3592	1.1255	0.067233	1.5533	1.8011	-1.8943	0.30175	-1.0926	-0.57994	0.16765	0.65072	0.93706	-0.8359	-0.31806	0.46154	0.30628	-0.69009	-0.92197	-0.29724	-0.51452	-0.78401	1.2062	1.1233	-0.55821	1.9318	-0.11383	-0.72599	0.31732	0.61579	-0.39452	0.40121	0.91046	0.20486	0.48938
3.9914	-3.8682	3.5617	-1.8098	0.30746	0.13831	0.57863	-0.82947	-1.1999	-0.012451	1.5069	0.34104	-0.8553	-0.8094	2.124	-0.3361	-0.2891	3.5031	0.29059	1.3585	1.3719	-0.33507	-0.64095	-0.222	0.092638	1.575	0.32393	0.94807	-0.52382	-0.74424	0.39341	-0.39357	-0.37064	-0.91232	0.65949	-1.0791	0.098969	0.67879	0.11807	1.4877	0.12059	-0.74421	0.87059	-0.050308	0.30012	-0.30673	0.50162	0.54288	-0.69708	0.013626
5.203	-0.2159	-3.0041	-0.44061	2.3335	0.6584	1.5338	0.25066	0.37394	-0.58027	-2.091	-1.2709	-0.32668	-1.0272	1.4192	-0.17604	0.0030712	2.577	-0.99506	1.5703	-0.38095	0.71046	1.0817	-1.0484	1.6085	2.1996	-0.56398	-0.22168	1.0873	1.6432	-0.67167	-1.293	2.0414	0.79179	1.1368	-0.82292	0.077621	0.18036	0.010146	-1.0083	0.30919	0.75738	0.2519	0.77134	1.3732	-0.59334	1.0112	0.37507	-0.10425	0.52402
-3.1707	1.029	-0.25689	-0.33444	5.1071	-1.5253	0.7701	0.23665	0.53977	-2.0945	-1.6169	-1.0013	-0.53916	-0.24723	0.56547	0.0027486	-0.12207	-0.3459	-0.17775	0.067539	0.79155	-0.15258	-0.016789	0.39892	-0.49681	0.24326	0.014543	0.53951	1.1413	0.35269	-0.85886	-0.01119	-0.49713	-0.029064	-0.1627	-0.50445	-0.3407	0.87867	-0.018816	-0.20272	-0.10786	-0.55277	0.43511	-0.1221	-0.5408	0.41968	-0.49511	-0.13758	-0.13488	-0.3426
8.1522	6.5858	-3.055	-1.0932	-0.69215	-0.80409	-1.4634	-0.62769	-1.8271	-1.0858	0.89753	-1.6013	-0.022479	-1.4867	2.1722	1.1689	-1.3941	2.0107	-1.349	-1.0736	0.87323	-2.2681	-1.7079	-0.99688	-0.86206	-1.38	0.47132	0.11243	-1.7093	-1.3734	1.4533	-0.77245	0.76968	0.19982	-1.064	0.15341	0.16286	0.39035	0.37625	0.56034	0.30467	1.3994	-0.097854	-0.31875	-0.58264	-0.65231	0.067276	0.64642	-1.1445	-0.59197
5.694	-1.7903	-3.0153	-3.0105	-0.72228	0.39699	-0.55686	-1.8655	1.3371	-1.4677	0.33629	-0.49044	1.2008	0.85562	-0.33903	1.3389	-1.7505	0.11523	1.2152	-1.0441	-1.615	-1.5901	0.76888	0.70461	0.39245	0.098606	0.10913	-1.1276	-0.25626	1.1425	1.0496	-1.8113	0.026964	-0.14572	-0.31853	-0.10072	0.59924	0.47307	-0.17046	0.29738	0.49289	1.0116	-0.10227	-0.097861	0.34389	0.21388	-0.99794	-0.96441	0.49499	-0.64609
14.967	6.2733	7.2836	-6.266	-0.94141	0.91871	-1.3162	-1.3545	1.2641	-0.55032	0.21106	-1.8704	-0.21491	0.33619	-2.8501	-0.95483	0.65947	-0.038246	-0.72078	-1.0929	-1.062	-1.2041	1.4283	0.45526	0.80089	-0.54682	-0.78422	-0.6641	0.30793	0.55512	-0.12797	-0.66276	-2.4413	0.73957	1.0811	-1.8176	0.57002	-2.4692	-1.5444	-0.81361	-0.89693	-0.99694	2.1762	-0.84725	-0.26648	0.2863	-0.15216	-0.71076	0.71891	0.88135
-6.6532	-0.77417	-0.14341	-1.1615	0.34662	-2.3663	0.89323	0.40921	0.28534	0.020104	-3.0213	0.77408	0.15312	0.15893	0.17698	0.30093	-0.47174	-0.72408	1.433	1.0035	-0.20163	0.705	-1.1766	-0.14346	-0.65672	0.16066	0.46566	-0.17417	0.25936	0.21569	0.86633	0.17548	0.20974	0.26966	0.22484	0.16862	0.23702	-0.99714	0.023456	0.01078	-0.075317	0.044991	-0.56356	-0.16191	0.24621	-0.1101	1.0193	0.1523	-0.35211	0.32447
-8.8246	-0.5492	0.2249	-0.24692	0.27034	-2.4004	-0.41596	-1.273	1.3668	0.33375	-0.8828	0.37946	0.86865	0.26537	0.16278	-0.077612	-0.036905	-0.04176	0.054688	0.14292	-0.24332	0.40936	-0.75636	-0.47131	-0.24307	0.2946	0.66779	0.29614	-0.17784	-0.20669	0.52312	-0.5752	-0.32258	0.18296	0.085056	-0.044686	0.3645	-0.30761	-0.069325	0.066538	-0.0053758	0.32942	-0.76126	-0.2651	0.10132	-0.29034	0.45334	0.10205	-0.054058	0.23424
-8.85	-0.28855	0.36057	-0.19338	0.17868	-2.4308	-0.064849	-0.84016	1.5008	0.58951	0.63327	-0.029439	0.96423	0.70951	0.34569	-0.25728	-0.0165	0.14308	-1.0127	-0.48697	-0.081277	-0.3651	-0.63239	-0.66542	-0.28053	0.36173	0.46365	0.3394	-0.27861	-0.10428	0.26552	-0.60413	0.0017837	-0.09601	0.017536	0.17596	0.1179	0.085767	0.35446	0.24834	-0.1854	0.1195	0.17269	0.0068425	0.89156	0.11862	0.49716	-0.233	0.13936	0.46436
-9.1649	-0.1093	0.30913	-0.091166	0.27073	-1.9767	-0.26069	-0.85567	1.2661	0.38658	0.19931	-0.042624	1.2365	0.40661	0.21936	-0.33822	0.45929	-0.12647	-0.37476	0.20279	-0.39096	-0.18018	-0.91528	-0.2776	-0.46587	0.27177	0.39037	0.33587	0.042852	0.21975	0.55498	-0.25098	-0.0021251	-0.15123	0.0014683	0.054682	0.010477	-0.18603	0.086717	0.19434	-0.051231	0.075497	-0.30208	0.0030759	0.21421	-0.23544	0.49709	0.17321	-0.11576	0.13792
11.319	6.4316	6.0205	-0.55435	-2.7241	1.0075	0.41975	-0.18839	1.6674	0.93665	-1.1668	0.76965	0.17209	-0.70293	1.1451	0.7371	-0.09543	1.0951	1.209	-0.68518	-0.74887	0.22036	-0.65271	-1.9599	-0.44865	0.68304	1.9271	1.0297	0.16844	-0.64949	0.59233	-0.82272	0.3244	1.3982	-1.1565	1.3119	0.56112	-0.171	0.11674	-1.0424	1.4016	-0.9516	0.11065	-1.6079	0.085467	0.46562	-0.1456	-1.0324	0.52407	-0.12191
1.7211	0.87834	-2.5492	-2.5113	-0.60154	-1.9905	-0.26434	-1.0707	0.079488	0.49055	1.2037	0.41647	0.93328	-0.64288	0.75362	0.94388	0.1888	0.3125	0.54011	-0.040402	0.66682	0.54436	-0.26682	0.22862	0.86547	1.1006	1.2331	-1.1251	-1.5291	-0.54858	0.20085	-0.80326	-0.72947	0.19269	0.15777	-0.64515	-0.39425	1.3336	-0.27549	0.090629	0.7408	-0.61367	-0.18825	0.74885	0.29376	-0.053207	0.60962	-0.23747	-0.42387	0.49197
-1.7332	-1.2502	-3.1715	-1.6426	-0.95226	-2.363	1.3269	-0.48072	1.08	-1.1669	-0.3889	1.1725	-0.50712	-0.22024	1.1234	0.90673	0.42646	-0.18651	1.1917	-0.75317	0.86674	0.83867	0.21998	1.0526	1.1812	0.63443	1.5003	-0.7036	-0.79008	-1.2658	0.72858	-1.182	-1.5138	-0.54212	-0.09538	0.027291	1.7302	0.67592	-0.57551	-0.32194	0.44197	1.0469	-0.062771	0.25349	-0.8001	-0.10053	0.53795	0.011394	-0.4183	-0.22753
5.6411	3.8162	-1.5136	-0.57641	-3.8571	-1.8921	-2.1603	-1.4538	-0.65951	-0.66232	-0.25871	0.17632	-0.096606	0.26087	0.76366	-2.2055	-0.30341	-0.49699	0.16727	-1.4738	0.27901	2.9845	0.29858	-0.93713	-0.33651	2.9187	-2.0119	-1.0734	2.2929	-1.2238	0.11634	0.80315	-1.6159	-1.1568	-1.1661	-0.0099964	0.061798	0.18095	-1.3862	0.094422	0.20756	0.18524	-0.045726	1.1313	0.81601	0.88699	-0.7365	-0.81987	-0.29356	0.47308
2.7637	-2.4957	-4.478	-2.2554	-1.2756	-1.3346	1.0677	-1.5409	1.2364	-1.5376	1.9424	0.13594	0.37697	-0.35397	-1.8051	-1.3782	0.24692	0.15296	1.2755	0.010101	1.7415	2.1448	0.48904	0.070996	-0.82404	-0.50477	-0.70944	-1.2577	-0.14861	0.49794	1.3161	0.091908	-0.14089	-0.4491	-0.89188	-1.4264	-0.34401	-0.093455	-0.15846	-0.65138	0.73738	-0.93034	0.1899	-0.43556	-1.2875	1.1256	1.2349	-0.14654	-0.86245	-1.0959
2.9235	-0.77641	-3.2827	-0.83968	-1.538	-0.51578	1.785	-0.68879	2.96	-0.81961	2.0611	0.964	0.73751	-1.0182	-1.5591	1.6309	1.8464	-0.3205	2.2281	-0.62435	-0.1628	-0.027691	-0.88246	-0.20478	0.35223	-3.7012	1.7205	0.058565	-0.51737	1.7595	1.0153	-0.68598	-0.50442	0.74704	0.32601	-1.2309	-1.0767	-1.6405	-0.4491	-2.254	1.6614	-1.2274	0.84659	0.94672	0.29186	0.17872	-0.085021	-0.046855	-0.46654	-1.0374
-1.6222	4.0011	1.011	4.0569	-0.60842	-1.7859	-0.13899	-0.74181	0.69204	0.79661	0.0733	-0.45571	0.12779	-0.21623	0.23763	0.26304	0.95282	0.047135	0.076373	-0.15517	-0.71776	-0.73693	0.16826	-0.41639	0.0090744	-0.46308	-0.39868	0.6594	-0.31579	0.0865	0.19327	0.22163	-0.040572	-0.17669	0.80068	-0.23771	0.3142	-0.48801	-0.7753	0.66082	0.06562	0.60252	-0.60363	0.10057	-0.089226	0.44691	-0.40517	-0.31506	0.10673	0.40669
6.2932	2.3348	-0.07001	-5.741	-2.1923	-1.3891	-1.7405	0.072994	-1.2971	-2.0018	-0.53041	-1.3361	-1.0404	-0.16006	1.0356	-0.76803	0.7023	0.057837	0.97145	1.5049	-0.064155	0.71695	-0.8413	-0.28396	0.59336	0.38293	-0.16466	1.0286	-0.84307	1.6889	0.79001	1.4424	-0.13777	-0.31164	0.16254	0.069648	-0.51813	1.2475	-0.29237	-0.029205	-0.58032	0.38608	-0.96123	0.69479	-0.05103	-1.123	-0.74398	-1.2371	0.023747	0.030944
3.4683	-0.37212	-2.1888	0.54657	-2.0741	-0.58188	0.24622	0.38359	-0.15205	-0.7619	-1.154	-0.82076	-0.65704	0.2124	-0.74711	0.081401	0.41212	1.0963	0.80474	0.81275	-0.32059	-0.11416	-2.8461	-0.34005	0.6446	-1.3148	1.0858	0.38678	-0.54412	1.6217	0.25855	0.51714	-0.54552	-0.47726	-0.0034685	0.79936	-0.40039	-0.31179	-0.32073	-0.40526	-0.92278	-0.72868	-0.49886	0.72734	0.42281	1.0659	0.31233	-0.8722	-0.073413	-0.50498
-1.1126	-0.91385	-2.2073	-1.1784	-0.81062	-1.286	0.93035	-0.74521	0.17289	-0.38738	1.0026	-0.30433	2.103	-0.12903	-0.14288	1.5884	0.28784	-0.29352	2.3875	1.5206	0.36958	-0.12002	-0.3595	-0.81882	0.9047	-0.30894	0.13017	-0.70754	0.0078928	0.21226	-0.45479	0.21611	0.051448	-1.3813	-0.37308	0.09285	0.029987	-0.66861	2.3132	-0.06095	-0.69096	-1.0908	-0.41944	-0.35296	-0.1861	0.5723	0.26884	-0.98069	0.56955	0.72611
-6.2889	1.1782	0.21598	-0.011511	1.0604	-1.9274	0.14575	-0.81022	0.75367	0.091707	-0.87301	-0.85411	0.66405	-0.54788	-0.13233	-0.10454	0.15326	-0.28616	0.19149	-0.2134	-0.066152	-0.11666	0.071215	0.027492	-0.22752	-0.034946	-0.060508	0.3835	-0.18951	0.26527	-0.77875	-0.31492	-0.15099	0.71679	-0.2781	-0.31133	0.58458	0.088762	0.37866	-0.016862	-0.19625	-0.2432	0.14164	-0.27732	-0.0054886	-0.098119	-0.27513	-0.061885	0.075595	0.20955
6.8002	-4.1274	-2.1739	-0.086898	2.44	1.039	0.49922	0.13378	-1.0732	1.8216	0.43143	1.1278	2.5296	0.1606	-0.2064	-0.37064	-2.4549	0.1646	0.39116	1.7373	-2.6783	-0.68095	1.7891	0.87696	-1.047	1.0162	0.40668	-1.4611	-2.4757	0.30019	-0.40357	1.5663	-0.20012	0.98633	0.048235	0.6038	-1.6478	-0.98013	1.8762	-1.1567	0.17439	1.0264	-0.28447	-0.36121	0.4087	-1.0091	0.21553	0.023501	-0.64247	-1.5502
9.4686	-1.0872	-1.4298	3.4657	2.7367	2.3035	-0.32236	0.84602	-2.2176	1.4036	-1.45	1.3207	1.0558	0.50284	-2.7991	-1.4385	-1.3123	-1.3298	-1.4641	1.9527	0.56619	-1.334	-0.28714	-1.2323	-1.5581	0.39421	0.18911	-0.91013	-0.08533	-0.046836	0.41138	-1.2816	0.1052	1.8735	0.49088	1.0428	-0.72099	-0.5368	0.6983	-1.8977	0.51565	2.572	-1.1887	-0.1447	0.02081	2.17	0.86119	0.081621	-0.44298	-1.079
-1.4173	0.0092902	0.60448	1.3384	5.5031	-1.3339	0.84961	-0.69322	-2.8835	0.90387	-0.058851	-0.90938	0.13868	1.1327	-0.097019	0.74342	0.68472	1.6684	0.43583	-1.2327	0.050844	0.36086	1.8755	-0.68277	0.18172	0.0020996	-0.044772	-1.7476	-0.41101	-0.055589	0.2967	0.28595	-0.092841	-0.56972	-0.53513	0.83434	-1.6487	0.21182	-0.93786	0.1037	-0.14225	-0.43345	-0.17448	0.21597	-0.42401	-0.39208	0.21252	-0.6104	0.7068	0.16166
2.6269	-2.9557	-1.2321	-0.4255	-2.1296	-1.1272	-1.927	0.45607	-1.0756	0.11668	-0.69007	0.63857	0.42399	2.0996	0.56584	0.52758	-1.0962	-1.7394	-0.6773	-0.026891	2.2437	0.52767	2.1936	-0.056749	-1.5882	0.10894	-2.9824	0.74995	-0.085017	0.65896	1.0833	0.53394	-0.29077	0.45117	0.56556	-1.2664	0.39476	0.7814	-0.8068	-0.32973	-0.59678	1.3159	0.51458	-0.90024	-0.78505	-1.3657	0.11373	0.018899	0.057494	0.22844
3.2282	-3.8588	-1.1682	-1.2699	-2.0958	-1.2945	0.043431	-0.43936	-1.3037	1.0225	-0.55725	-0.55478	-1.5586	-0.18578	-0.12643	0.83599	-0.2804	-0.84994	0.28123	-1.5413	-0.35714	0.29686	2.2874	-0.05022	0.29732	0.5121	-0.46539	0.8865	1.0546	-0.71272	0.24738	-0.33675	0.2225	-0.42963	0.17159	-0.6166	-0.020069	-0.49801	0.65351	0.34139	-0.30443	0.79281	-0.21705	1.2002	0.87247	-0.5755	-0.44261	0.084661	0.62991	-0.16607
4.1843	-3.79	-2.8878	0.19248	-2.4753	-0.83938	-1.0957	-2.2812	-1.6243	-1.0847	0.79949	0.43264	0.18548	-0.83268	-0.4113	-1.5308	-1.6102	1.654	-0.7734	0.28762	0.022463	0.7287	0.83774	1.7193	-0.049392	0.7456	-0.76216	0.14613	0.53231	-1.5782	0.11746	1.0093	0.48719	0.70248	1.7073	0.67016	1.2595	-0.0087025	-0.06874	-0.37876	-1.4182	-0.071115	0.09999	1.6267	-0.84202	0.26812	-0.56963	0.40681	0.29792	-0.94718
-1.828	1.831	0.6689	1.5566	2.814	-1.692	-1.0505	0.58776	-0.12718	0.68104	0.62065	-0.24281	-0.03837	-0.97546	0.3037	-0.18517	0.19363	0.24925	-0.15866	0.66918	-1.556	-0.35358	0.48706	-0.055654	-0.37285	0.54024	-0.51385	-0.53073	0.23403	0.054791	-0.38769	0.59662	-0.54742	0.69911	0.394	-0.25549	0.37574	0.24046	-0.51344	-0.26507	0.10896	-0.087845	0.62789	0.2159	-0.46703	-0.30158	-1.0257	-0.24552	0.40421	-0.31543
-10.312	0.62652	-0.25673	-0.67527	-0.45402	1.9794	-0.9568	-1.0631	0.87099	0.75947	-0.020157	0.67027	-1.1134	0.19741	-0.173	0.25835	-0.5404	0.14937	0.70259	0.2219	0.38628	0.20401	0.25088	-0.36745	0.19608	-0.50798	-0.15593	-0.27044	0.085567	0.090369	0.11296	0.29314	0.27921	0.084002	-0.12771	0.26071	0.13658	-0.068497	0.1849	-0.017112	-0.023929	-0.013702	0.16932	0.014828	-0.10115	0.2144	0.0077911	-0.29482	-0.13802	0.18267
-10.138	0.83483	-0.24137	-0.61761	-0.57433	2.0627	-1.075	-0.98072	0.31834	0.48465	-0.088946	0.5457	-0.73275	0.10067	-0.18182	0.13108	-0.3326	0.10718	0.48043	0.39174	0.12514	0.17021	0.08021	-0.15733	0.025961	-0.27179	0.0031994	-0.15003	0.12523	0.0099924	0.15307	0.14671	0.063955	0.11791	-0.12877	-0.066879	-0.070865	-0.1082	-0.047119	-0.030658	0.031787	0.096009	-0.17582	-0.057643	-0.25016	0.066873	0.012308	-0.066222	-0.096147	-0.00063882
-10.187	0.70181	-0.16279	-0.65703	-0.74606	1.9121	-0.32921	-0.29047	0.070063	0.33171	-0.20997	0.60708	-1.0003	0.15496	-0.16698	0.18422	-0.42563	0.048324	0.4382	0.1811	0.057351	0.24112	0.095352	-0.19982	-0.010302	-0.31075	-0.074808	-0.17398	0.23385	0.17461	0.17051	0.34059	0.32241	-0.013941	0.024341	0.14933	-0.036546	-0.079609	0.046307	-0.051809	-0.027724	-0.036569	0.0138	-0.070384	-0.071514	0.08594	0.0060943	-0.23249	-0.072455	0.12922
-10.267	0.51706	-0.040352	-0.23018	-0.30683	0.99698	-0.706	-0.85939	0.30716	0.23437	0.24351	-0.22902	0.57349	-0.095319	-0.13923	-0.26193	0.26103	0.0857	-0.23912	-0.022753	-0.01323	-0.20278	-0.026756	-0.42352	-0.12159	-0.061531	0.013208	0.15907	0.035838	0.21847	-0.14048	-0.060299	-0.025703	0.053884	0.0076563	-0.073843	0.051715	0.15457	0.29617	0.030769	-0.088783	-0.15409	-0.071769	0.13118	0.21567	-0.022625	0.12319	0.19298	-0.027029	-0.049868
-0.81994	-2.9354	0.34948	1.1897	0.37485	-1.0372	-1.4062	1.4081	1.5714	1.2109	1.0964	-1.2399	0.092476	-0.22237	0.06428	0.60804	0.049091	-0.23227	-0.28357	-0.38587	0.32338	0.68426	-1.7047	1.2572	1.0669	0.058064	0.27336	1.4561	-0.6562	0.83907	1.4279	-1.0116	-0.11864	1.3195	0.00066238	0.11339	0.052564	0.25085	-0.81526	0.36162	-1.1174	0.95618	0.23802	0.11179	-0.65862	0.39292	1.0185	0.055521	0.44229	-0.40327
3.8408	-1.7287	-0.59559	3.4954	-0.81161	-0.50301	0.90756	-0.0062141	0.36573	1.6903	-1.0106	-1.2405	0.64867	-0.75985	-1.0973	0.57565	-0.70158	0.080641	-0.81009	1.531	-1.39	0.6433	-0.93997	0.42177	-0.20648	-0.72879	0.13863	0.17643	0.80118	-0.43143	-0.52873	-1.2146	-0.257	-0.40506	1.1334	-0.41292	0.98519	-1.2733	0.16103	-0.79214	-0.34007	0.53283	0.26334	0.26361	-0.30539	-0.82834	-0.36308	0.51723	0.52294	0.30882
2.7957	-4.6745	-1.8797	0.0026208	1.5981	-1.2951	-0.42792	-0.40429	-1.1885	1.4118	0.68992	0.54445	-0.79692	-2.729	-1.4639	-1.3429	0.49069	-1.2936	-1.2698	-0.64257	-0.32967	1.0852	-0.5827	-0.30524	-0.10033	0.55613	-1.1461	-1.8122	1.0425	0.80842	0.29542	-2.1164	-0.099102	-0.52476	0.18998	-1.119	0.96067	-0.8546	1.1687	-0.017895	0.69507	0.64829	-0.4786	-0.67152	0.57511	-0.24473	-0.68512	-1.0308	0.12997	1.5623
-3.0965	-0.52245	1.4423	2.203	2.8189	-2.2705	-0.31711	0.27179	-0.39617	-0.025635	-0.34946	0.057086	0.67767	0.001216	-1.0145	-0.24048	0.33341	0.21086	-0.11353	-0.21374	-0.28842	-0.013612	0.70349	0.68817	0.067698	-0.15763	-0.29147	0.23089	0.12748	0.58752	-0.14596	0.31021	-0.21391	-0.13864	-0.42199	0.14879	0.5822	0.53732	0.28729	0.21933	-0.10899	-0.56109	0.24616	0.26365	-0.54976	-0.012927	-1.0228	-0.1937	-0.40968	-0.42146
-10.322	0.68126	-0.13666	-0.42884	-0.59611	2.1388	-0.78415	-0.80098	0.29954	0.50818	-0.099349	-0.056208	-0.26652	-0.24653	-0.40694	0.12648	-0.10268	0.091236	0.62003	0.425	0.42323	-0.075428	0.24451	0.1051	0.27454	-0.31383	-0.17857	-0.044459	-0.098517	-0.40459	0.093716	-0.33906	-0.16355	0.23547	-0.51343	-0.4095	-0.32925	0.12162	0.39237	-0.00076317	-0.18569	0.018837	0.15455	0.10947	0.049637	0.17163	-0.16229	-0.11383	0.14011	-0.12133
-10.136	0.71269	-0.21814	-0.55785	-0.76604	2.1641	-0.54404	-0.35314	-0.65018	-0.0061758	-0.13396	-0.029529	-0.16664	-0.094113	-0.17048	-0.08333	-0.16024	0.078344	-0.12912	0.12193	-0.12552	-0.00026417	0.12541	-0.31535	-0.12172	-0.090603	0.059181	-0.016538	0.20508	0.12391	-0.076826	0.083115	0.10545	0.076175	0.02938	-0.15072	-0.20881	0.077058	0.13652	-0.036301	-0.066937	-0.13749	-0.0013648	0.015688	0.09635	0.12237	-0.06799	0.028222	0.05405	0.021
-10.209	0.71016	-0.08505	-0.65708	-0.64067	2.1697	-0.58964	-0.38414	-0.3643	0.087167	0.36594	0.077949	-0.36112	0.10754	-0.11201	-0.025811	-0.16317	0.14253	-0.41125	0.013164	-0.14131	-0.22984	0.034825	-0.055253	-0.18047	0.0029286	0.035311	-0.074515	0.191	0.15933	-0.032647	0.14965	0.2302	-0.04963	-0.03979	-0.12249	-0.28309	0.053945	-0.18985	-0.050463	0.063195	-0.064401	-0.029545	-0.07839	-0.015318	0.012336	0.046635	-0.046089	-0.039307	0.090325
-10.22	0.78959	-0.24142	-0.59705	-0.90459	1.9097	-0.15326	0.026682	-0.35797	0.15779	0.57844	0.45843	-0.56792	0.36471	-0.083127	-0.08168	-0.36589	0.0016164	-0.14824	0.031129	0.061585	0.054236	0.13342	-0.57378	-0.097829	-0.15042	0.12038	-0.051752	0.2275	0.20953	-0.096187	0.14224	0.2715	0.02475	0.14241	0.045243	-0.1657	-0.030426	0.11251	0.010476	-0.083815	-0.13907	0.18755	0.095556	0.15156	0.23015	0.0064835	-0.066857	-0.03553	0.09882
-10.273	0.63904	-0.045103	-0.75208	-0.93422	1.8361	0.1295	0.49079	-0.72029	0.0058256	-0.1575	0.30419	-0.9154	0.26444	0.035921	0.20193	-0.42271	0.028777	-0.056764	0.0073404	-0.056794	-0.10724	0.0047646	0.32296	-0.055868	0.13098	0.077916	-0.17472	0.02585	-0.14281	0.18151	0.044557	0.16289	-0.16469	-0.098507	-0.0052565	-0.20648	-0.046165	-0.16862	-0.0071421	0.031075	0.098802	0.20806	-0.16538	0.0053162	0.073063	-0.095218	-0.21245	0.10182	0.016415
-10.156	0.79473	-0.19288	-0.66196	-0.73328	1.8657	-0.47717	-0.1393	-0.39264	0.22544	-0.20481	0.36864	-0.78405	0.14357	-0.061951	0.15971	-0.34054	0.10694	-0.058631	0.10898	-0.091806	-0.075452	0.031142	0.25154	-0.10813	-0.0090565	0.0049178	-0.065847	0.13824	-0.020736	0.17309	0.11696	0.17257	-0.12607	-0.11807	-0.15078	-0.32102	-0.052452	-0.12677	-0.0052901	-0.013114	-0.0075481	0.026008	-0.065629	-0.13585	0.014869	0.0019514	-0.14955	-0.052182	0.050548
-10.39	0.84139	-0.29303	-0.85163	-0.8539	1.8626	0.20922	0.68984	0.1098	0.027939	0.51104	0.46116	-0.68982	0.076412	-0.14857	0.21439	-0.70207	0.28526	0.33738	-0.6937	0.59379	0.26118	0.618	-0.76343	0.49856	-0.057693	0.099468	-0.35799	-0.55733	-0.32498	-0.69082	-0.12379	-0.21493	0.36827	0.48361	0.71011	1.1794	0.063587	-0.1634	-0.11123	0.12827	0.19899	0.010539	-0.26849	0.052353	0.17332	-0.25603	-0.24606	0.049458	0.26541
-10.301	0.70466	-0.12786	-0.59062	-0.68709	2.0153	-0.34783	-0.17679	0.22198	0.24825	0.29031	0.34045	-0.71214	0.10162	-0.14562	0.13876	-0.45372	0.29305	-0.0010848	-0.27679	0.25105	-0.0019084	0.38437	-0.19464	0.18461	-0.054252	-0.068292	-0.15151	-0.16706	-0.1181	-0.28499	-0.054438	0.053752	0.10644	0.025289	0.09601	0.16039	0.11711	-0.088925	-0.066188	0.058968	0.075243	0.059913	-0.11537	-0.025368	0.094076	-0.08466	-0.16567	0.022524	0.11342
-10.252	0.68034	-0.20769	-0.49952	-0.66432	2.0302	-0.61649	-0.4329	-0.19405	0.1841	-0.18052	0.15729	-0.58547	-0.056799	-0.19705	0.096015	-0.317	0.18768	-0.015442	0.021289	0.033174	0.0040105	0.15374	0.0037775	0.0056955	-0.022581	-0.043485	-0.083265	0.02295	-0.095906	-0.063756	-0.10362	-0.0018757	0.11414	-0.063495	-0.18006	-0.16569	-0.023208	-0.085445	-0.061486	0.012929	0.043382	-0.061905	-0.039269	-0.14579	-0.01151	-0.058921	-0.033943	-0.0029382	-0.013375
-10.376	0.767	-0.16668	-0.63037	-0.5608	2.0162	-0.42686	-0.18502	0.30407	0.33953	0.4946	0.23413	-0.57953	0.10099	-0.25938	0.16759	-0.27568	0.2905	0.058116	-0.080484	0.21241	-0.16236	0.24228	0.17057	0.16258	-0.077324	-0.18021	-0.15714	-0.061124	-0.15827	-0.072757	-0.084544	0.027554	0.10763	-0.19694	-0.080946	-0.12514	0.074204	-0.18529	-0.13463	0.068695	0.04082	-0.064572	-0.066668	-0.17652	0.0054127	0.040237	-0.10611	-0.017357	0.0774
-10.226	0.80505	-0.23329	-0.64204	-0.59639	2.2115	-0.68673	-0.37886	-0.18965	0.15868	0.19559	0.091137	-0.24431	-0.08275	-0.22898	0.067286	-0.12959	0.1812	0.07974	0.15226	-0.11558	-0.1037	-0.025105	0.043033	-0.050086	-0.055013	-0.093326	-0.21045	0.13032	0.12157	0.11877	0.12741	0.15382	0.021829	-0.069614	0.022467	-0.11371	-0.053299	-0.2175	-0.16654	0.11391	-0.040518	-0.18907	-0.099682	-0.17756	-0.010204	0.10874	-0.10482	-0.041929	0.11626
-10.214	0.84299	-0.27352	-0.68318	-0.69066	2.103	-0.546	-0.24026	-0.31919	0.12202	0.23409	-0.014465	-0.2184	-0.053488	-0.19145	-0.036226	-0.17707	0.16703	-0.072393	-0.010456	0.038576	-0.14638	0.14746	-0.19963	-0.016212	-0.12086	-0.068075	-0.084667	0.029227	0.042975	-0.07271	-0.026339	0.08648	0.07729	-0.035837	-0.04044	-0.14489	0.083877	0.078434	-0.09837	-0.014371	-0.088846	0.075085	0.0041689	0.11061	0.12714	-0.065979	-0.087116	0.05821	0.057812
-10.286	0.6278	-0.18527	-0.56196	-0.74213	1.7539	-0.75094	-0.59243	-0.62999	0.079279	-0.28854	0.49623	-0.47498	0.22644	-0.028195	-0.13401	-0.26355	-0.24773	0.29304	0.36993	0.036493	0.39384	0.11409	-0.49866	0.0444	-0.088414	0.43297	0.067292	0.073	-0.2268	-0.06496	-0.21644	-0.19024	0.27344	0.19771	-0.09877	0.11607	-0.0515	0.20538	0.10992	-0.075031	0.13274	0.072495	0.046868	0.042379	0.14019	-0.14896	0.10142	0.064707	-0.20573
-10.25	0.58564	-0.13066	-0.58054	-0.76847	1.7349	-0.73335	-0.64533	-0.77854	0.0081479	-0.44075	0.48334	-0.49761	0.21577	0.023615	-0.14831	-0.30619	-0.2677	0.21447	0.28642	0.048063	0.44344	0.15347	-0.58169	0.058119	-0.083339	0.49198	0.13307	0.057184	-0.2671	-0.16576	-0.23954	-0.16631	0.27197	0.20454	-0.11741	0.10737	-0.037653	0.30287	0.17107	-0.12109	0.1253	0.16975	0.036318	0.15459	0.17092	-0.24753	0.10763	0.13139	-0.22071
-10.299	0.70742	-0.18058	-0.42074	-0.7248	1.8195	-0.87094	-0.65013	-0.39824	0.071619	-0.081976	0.43376	-0.33815	0.19668	-0.053349	-0.16467	-0.30789	-0.16093	0.13198	0.082283	0.23473	0.37216	0.31306	-0.61832	0.24448	-0.0094395	0.47278	0.063626	-0.13951	-0.39247	-0.38224	-0.39975	-0.34814	0.42069	0.27162	-0.059447	0.36886	0.036274	0.20264	0.094756	-0.04105	0.17275	0.056231	0.033043	0.10681	0.13587	-0.23836	0.13301	0.13358	-0.16391
-10.297	0.50344	0.034408	-0.3847	-0.41038	0.93768	-0.30414	-0.094334	0.069841	-0.082984	0.032124	-0.10797	0.28025	-0.073659	-0.0047326	-0.1281	0.071764	0.052578	-0.11416	-0.27844	0.038658	0.022172	0.068912	-0.30408	0.066387	0.14515	0.16475	0.047422	-0.24992	-0.031953	-0.33609	-0.14979	-0.25873	0.069001	0.28272	0.31161	0.69262	0.06817	0.022957	-0.00058163	0.055894	0.089389	-0.085834	-0.0648	0.09669	-0.092818	0.0083418	0.19926	0.041495	-0.029945
2.2926	-0.89259	-0.91077	0.64327	-1.7012	-1.2904	-1.4984	1.9488	-0.88345	0.21476	-0.33296	-0.15732	0.232	-0.5398	1.754	0.18496	-0.9985	1.0123	0.31306	1.3885	-1.7506	0.28447	-0.4869	0.58644	0.52816	1.5484	-0.37123	-0.72223	1.3349	-0.016602	0.56507	0.78642	-0.18397	0.12955	-0.38809	-0.97292	0.55531	-0.57457	0.12392	-0.56228	0.30805	0.81706	-0.37516	-0.26678	0.59676	0.36113	-0.64249	0.061275	-0.24673	-0.50244
1.3994	-3.9158	0.53434	-0.88035	0.87573	0.86074	-1.7134	2.5445	-0.12232	-0.61073	0.073134	-1.8509	0.85861	1.8492	-0.35462	1.7184	0.10531	0.20464	-0.47927	0.88058	-1.5578	0.83764	-1.625	-0.37051	-0.68652	0.76654	0.038113	1.1405	1.1299	-1.5243	-0.76401	1.6404	-0.67376	0.78531	1.1781	-0.90304	1.0472	-1.3113	0.15476	0.22533	0.1788	0.29846	-0.39698	0.42425	0.23684	0.049606	1.3908	0.55433	0.29234	-1.2303
2.9251	-1.4952	-1.5634	-0.98369	2.2495	0.51339	0.14597	0.9739	1.2936	-0.21457	-1.0464	-0.77593	-0.88047	-0.34888	-1.8288	-0.093172	-1.3548	1.7279	-0.90371	-1.3313	-0.50122	0.74287	-1.0131	-1.0992	-0.70324	-0.80392	-1.2354	0.13993	-0.32835	-0.79532	-0.57259	0.23168	-1.3201	-1.4521	0.55329	-1.0667	0.45217	-0.34143	0.67151	0.30754	0.11054	0.20159	-0.24251	0.35315	-0.096566	1.0181	1.3081	0.10192	0.56219	-0.14447
-3.8714	1.9339	-0.26168	0.047923	2.7701	-1.6615	0.32407	-0.37707	0.13532	-0.41233	-0.72247	-0.65578	0.35397	-0.38955	-0.024985	-0.010188	-0.090923	0.038839	0.23735	0.19817	0.24607	-0.41955	0.74823	0.31201	-0.49844	0.26275	-0.086311	0.16129	-0.20181	0.70564	-0.74846	0.1504	-0.15773	0.62613	0.00028201	-0.65324	0.10654	0.60751	0.027623	-0.16542	0.20734	-0.55006	0.016629	0.15028	0.48926	0.29355	-0.41679	-0.060907	0.093574	0.3152
2.565	-2.4549	-0.33319	-0.166	-2.095	-0.012295	-0.090334	0.57238	-0.012919	1.5587	0.34548	-1.7519	0.90031	1.0334	0.36881	0.073657	1.3586	-0.23385	1.1755	0.57011	1.0103	-0.86834	-0.269	-0.69805	0.38227	1.0785	0.44246	-1.2277	2.1482	-0.997	-0.2345	-0.50185	-0.85673	-0.016237	-0.32794	-0.84258	-0.54802	-0.38144	1.5427	0.7829	0.062533	0.36294	1.1004	-0.085557	1.3595	1.0091	-0.48601	-1.0011	1.1427	1.1978
3.6523	-2.3112	1.2923	0.155	-1.797	-0.36731	0.34046	0.35925	1.2245	-1.9828	0.27845	0.31005	-0.76695	1.581	0.93258	0.25223	0.13968	0.57772	-2.0297	0.39637	-0.19571	-0.93523	0.79583	0.57188	1.7463	0.13323	1.6637	0.54273	-0.094593	-0.0087191	0.6491	0.83234	-1.3094	0.010157	-0.14114	0.41362	-1.1487	-0.34029	0.60378	0.34749	0.24914	-0.21028	-0.27137	-0.24117	1.0429	0.87929	0.10177	-1.5388	0.12157	-0.21111
1.671	-3.8327	-0.37101	-2.0703	0.66817	-0.50928	-1.6332	1.5343	2.2244	-0.44727	0.098331	0.74177	-1.7322	2.5441	0.19516	-1.0986	0.67766	0.30198	-2.1123	0.48998	-0.78171	-1.4059	0.26481	0.64597	1.2591	0.39485	0.63345	1.5863	-1.2889	-0.43636	-0.84741	1.0341	-1.6942	-0.014249	0.26925	0.54164	-1.092	-0.55644	1.0236	-0.3993	0.31136	-0.14909	0.037451	0.80061	0.30099	0.85304	-0.030794	0.36847	0.38846	1.6079
-4.7859	-0.46116	1.8054	0.4734	2.6091	-1.6878	0.12931	0.86906	0.69417	-0.17244	-0.022364	0.25503	-0.37888	0.11083	0.20727	-0.26215	0.17584	-0.12647	0.16446	0.73671	-0.76536	-0.012352	-0.46737	0.18428	-0.13251	0.70359	0.37434	0.21221	0.55283	-0.30054	0.24978	0.1592	0.49947	-0.10552	0.019108	-0.047874	-0.10932	-0.13925	-0.19229	0.029637	0.15769	0.2627	0.69456	0.3014	-1.0035	-0.11188	-0.53377	1.1784	-0.25763	-0.28586
9.1677	-1.3328	-1.5555	-2.1718	3.8974	3.3711	-2.5081	2.5095	1.2512	1.3964	1.5789	-1.9593	-1.1106	-4.178	2.4668	4.178	0.93633	0.56114	-0.68357	-0.57702	-1.6941	2.2487	-0.28492	-0.57722	1.0097	0.29438	-0.41494	0.040633	-1.6921	1.1569	-0.070886	0.82651	0.34946	-0.26289	0.54529	0.16983	0.077608	-0.9324	1.3061	1.5134	-0.24372	-0.24061	-0.045293	-0.11602	-1.1712	0.89933	-0.2082	0.7599	1.0221	-0.75447
9.9364	-1.9346	-0.40236	6.3758	1.1918	4.7478	-3.6434	4.7871	3.2417	0.58654	-0.37964	2.1277	0.21251	-2.7603	0.14582	1.2574	1.5981	-1.8508	-1.134	-1.6685	0.037644	1.0802	-1.5299	0.55386	0.2218	0.50877	2.0159	-1.5601	-0.64018	0.80828	-0.046905	1.4361	-1.2748	-0.041027	-1.4901	0.6658	-0.48372	-1.2462	1.0312	0.051087	-0.33298	0.8206	0.98843	-0.16729	0.943	0.0091831	0.68798	1.4183	0.4419	-0.018556
4.6521	-3.8865	0.42304	0.42437	2.414	1.7793	-3.4865	4.3841	1.5495	-0.00078454	-1.0116	0.055419	-0.83882	-1.3617	0.72732	-0.97443	3.0128	0.80712	-1.0584	-0.25856	1.0882	2.1675	0.39152	0.74791	0.016992	0.089155	0.8032	-0.84074	-0.44706	0.077051	1.8781	0.06914	-0.40471	1.008	0.26037	0.11069	0.71309	0.11721	0.77757	-1.3373	0.681	0.57868	-0.65307	0.64782	-0.4033	0.3489	-0.11661	0.88511	-0.51832	0.82139
-4.1336	-0.81558	2.0525	0.48751	2.5349	-1.6131	0.15938	1.6589	0.44261	-1.0834	-2.0143	0.21726	-0.61956	-0.82699	-0.29993	0.32546	0.14507	0.044224	0.54934	-0.17989	-0.14407	1.564	0.33973	0.81994	0.66864	-0.35212	-0.21338	0.35332	-0.12012	-0.8076	0.03841	-0.18028	-0.96863	-0.097449	0.12079	0.30835	0.62699	0.20664	0.72833	0.29306	-0.52444	0.4009	0.30819	0.22364	-0.33423	-0.51097	-0.52666	-0.015502	-0.0015087	-0.44019
-0.53101	-0.8159	0.11142	3.1559	-1.8022	-1.3672	-0.04342	-0.45822	-0.30095	0.36119	0.51862	-0.39774	0.83345	0.40778	0.018551	-0.57777	1.121	0.26774	0.66062	-0.72969	0.81688	0.084314	-0.043071	-0.44742	-1.3777	0.33149	0.4989	1.1674	-0.84283	-0.63409	0.38801	0.48843	0.72888	-0.21863	-0.28244	0.53163	-0.36013	1.2765	-0.94719	0.67307	-0.6989	0.14229	0.28116	0.21113	1.0134	-0.35073	-0.15157	-0.31419	0.18863	0.64638
-1.7268	-1.2155	-0.14531	-0.11423	-0.62176	-2.3141	-0.52239	-0.89666	-1.2936	0.74692	0.44902	-0.81894	1.0387	-0.04092	0.76621	-0.72969	0.59792	-1.0967	0.13552	0.75345	-0.089128	0.35458	0.87014	-0.43855	0.9594	-0.41226	-0.094478	-1.0064	-0.75133	1.5478	0.46624	-1.4797	-0.42225	-0.18875	-1.0307	-0.089654	0.11011	-0.017686	-0.83614	0.50042	0.31401	0.49849	0.31807	0.75668	0.63014	0.79566	0.083947	0.34302	1.2101	0.052884
1.9824	0.75487	4.7001	-1.2044	-1.8727	-1.9499	1.0326	0.023121	-0.52287	0.36807	0.55081	0.36004	-0.16315	0.12538	1.1904	0.24507	-0.74965	-1.3288	-0.41081	0.69064	-0.92928	0.87311	0.98346	0.36133	0.28998	-0.167	0.29115	-0.24502	-0.30025	0.90032	1.1277	-0.47767	-0.041247	0.14449	-0.90445	-0.52943	-0.35625	-0.50958	-0.2099	-0.42908	-0.19303	-0.70923	0.40978	-0.07878	0.63932	-0.59152	0.38512	0.084401	1.2014	0.15183
-3.6117	1.4626	2.9503	-1.4204	1.5045	-2.1714	1.1418	0.50649	-0.071363	0.14325	0.23461	0.59229	0.077757	0.45845	0.24485	-0.08505	0.32094	0.079986	0.036229	0.32082	-0.17365	-0.22972	-0.37157	0.24025	-0.32548	0.27219	0.11105	0.12148	0.31776	0.50207	0.46646	0.31281	0.28458	-0.58422	-0.11614	0.46799	-0.54301	-0.25928	-0.42295	0.24042	-0.10517	-0.32099	-0.2921	0.18426	-0.031439	-0.54048	0.58182	-0.14373	0.035215	-0.1918
2.2665	-1.2765	0.1759	4.2675	-2.4718	-1.7869	-0.10653	0.0024309	-0.15634	0.73157	0.49436	0.47291	0.46003	-0.34898	-0.34282	2.2371	-0.52488	0.090027	-1.7297	2.3503	-0.16125	-1.1256	0.19192	0.094979	0.83417	0.29766	0.68926	-0.86051	0.82162	-1.6068	0.12761	-1.1716	1.0284	0.24161	-0.9942	-0.3175	-0.034485	0.60282	0.73133	-0.42823	0.17555	-0.53414	-0.93826	-0.71592	-0.403	0.60169	-0.54	0.1957	0.29849	-0.46144
-0.15737	-1.8547	-0.76071	1.3383	-0.55293	-1.8968	0.2073	0.35586	-0.64855	1.1032	-0.0020724	0.82714	0.62541	-0.83804	-0.5811	0.42687	0.12454	0.1126	-0.81877	2.4611	-0.40739	-0.72691	0.29648	0.40468	0.2704	0.49547	0.53971	0.055816	-0.68643	-0.93084	-0.30829	-1.3189	-0.38392	-1.0263	-0.82728	-0.38316	-0.62113	-0.24597	0.24862	-0.31584	0.49992	-0.38683	-0.27817	-0.79297	0.14976	0.18055	-0.06439	-0.010903	-0.069605	-0.36667
-5.7118	0.6082	1.0202	2.9195	-0.27434	-1.6871	0.24844	-0.53986	1.6086	0.32394	-0.29094	0.20893	0.79266	0.34192	-0.12686	-0.31126	0.032392	-0.18576	0.5442	0.13012	-0.10947	-0.065688	-0.56228	-0.27689	-0.26109	0.30257	0.10185	0.34941	-0.15515	-0.090007	0.44955	-0.18266	-0.11733	0.29746	-0.12915	-0.30026	-0.054201	-0.15665	0.24774	0.2054	-0.1412	0.047427	-0.20945	0.0094072	-0.22266	-0.060396	-0.046818	0.10565	-0.36097	-0.09515
4.4465	1.0567	-2.5994	-3.9647	-1.6725	-1.1958	-0.74947	-0.27277	-0.75763	-1.4403	-0.37839	-0.353	-0.35344	0.25458	0.63723	-0.91214	1.9152	0.3731	1.4183	-1.4595	-1.1491	-0.50629	0.82881	1.1246	-0.40332	-1.0067	2.7441	-0.45014	1.5261	0.52695	1.0973	0.22052	-0.85695	1.1528	1.4165	-0.31157	-0.058015	0.096995	-0.075521	-0.59072	0.53351	-0.14691	0.092778	0.065287	0.64036	0.21047	0.32523	0.70988	0.2631	-0.2841
2.4589	-3.0057	-2.929	-1.328	-1.3325	-0.57848	0.52075	-0.10513	0.39353	-1.4425	-0.35272	0.71457	-0.44706	1.205	1.1117	-0.60852	1.7882	-0.96664	1.3665	-1.6294	-1.3801	-0.33405	0.20925	-0.14143	-0.63816	-1.8131	1.1622	-0.85754	-0.052949	0.25018	0.67338	-0.65176	0.27293	0.39253	0.73089	-1.4922	-0.19094	0.46739	0.54279	-1.5338	1.9487	-0.38631	-0.24943	-0.36962	-0.37683	0.21198	0.2339	1.1836	0.90686	0.50757
9.8186	6.8496	-1.565	-1.4803	-4.0813	-2.4062	-2.9802	1.2831	-0.42019	0.086529	0.71404	1.241	0.68821	1.3996	-0.79542	2.4912	1.5477	1.1477	-0.26157	1.3107	-1.1453	-0.19147	1.1108	0.49527	0.16574	-0.39264	0.78066	0.2115	0.45047	0.2317	0.1242	-0.33519	0.99118	-0.82225	-0.5476	-0.49643	0.4548	1.698	0.99584	-1.1483	-0.0019076	-0.74887	-0.60469	-0.45796	-0.69724	0.89515	-0.50838	0.4305	0.703	0.57199
-1.7783	2.2242	2.6057	1.2326	1.2469	-1.0587	-0.72407	-0.34912	0.47761	0.27277	0.32087	-0.80099	1.007	-0.97582	0.13755	-0.041426	1.1777	-0.22112	0.043355	0.50058	-0.32496	0.14159	0.41253	-0.28967	-0.70101	-0.39066	-0.25688	-0.32989	-0.28073	-0.32266	-0.41178	-0.40159	-0.27153	0.46428	0.11773	1.1943	-0.29006	0.27798	0.8905	-0.16555	-0.28344	0.44735	0.15261	0.8241	-0.2402	-0.10807	0.057786	-0.65013	0.41492	-0.95876
6.3494	0.29303	-1.1361	4.2926	5.0464	1.4823	0.64002	-0.39546	-2.9515	-2.7378	0.040018	-0.21916	-0.50953	-0.68199	-0.2233	0.60795	-1.4866	-1.3212	0.31251	-1.5527	0.74222	0.75371	0.18121	-0.019484	-0.61966	-1.2241	0.22732	0.25442	0.57102	0.47403	1.3795	-0.28722	1.0023	0.87273	0.35911	0.060635	-0.046467	-0.55236	-0.37622	-0.67384	0.6941	-0.24852	-0.51666	-0.38518	0.4463	0.1834	0.59014	-0.37268	-0.65427	0.69465
8.1053	-0.096531	-3.2621	0.9982	6.6841	1.8483	-0.60866	0.37898	-1.2538	-0.51651	-0.20546	0.20209	-1.0148	-1.2678	-0.63743	0.46068	-0.67225	0.78312	0.41783	0.30168	-0.54032	0.23408	-2.4602	-0.89395	0.92241	0.28467	-0.42741	-0.10351	0.26159	-0.45343	-0.892	-1.1353	-0.97574	0.5517	0.026104	-0.6799	-0.82071	-0.5848	0.56412	-0.81927	0.38843	-1.3171	-0.79109	-1.4424	1.1092	-1.4718	0.18936	-1.288	0.8469	0.049352
14.084	0.16458	-4.1601	7.8452	2.8959	4.2849	3.8745	-1.3705	2.0616	0.54092	2.063	-0.054188	1.0648	1.5892	1.7819	-1.8531	-2.5987	1.3369	0.97237	1.8046	2.8662	-0.26762	0.7652	1.2145	-2.1216	-0.48789	0.6599	-0.90082	1.5796	0.032925	1.5063	-0.33574	-1.2543	-1.2956	1.099	0.94118	0.65424	-0.64761	-1.1847	-0.40235	-1.3466	0.087017	-0.3509	0.65855	-2.4049	1.7002	0.59007	-0.52711	0.91635	0.22967
-0.55816	1.2143	-1.0536	0.8464	7.6769	-0.41429	0.27672	-0.26251	0.25504	-2.341	2.1131	-0.34718	-0.11935	1.6108	0.63632	-0.63276	0.44293	-1.8842	0.73212	1.4495	1.157	0.31865	-0.22645	1.4383	-0.0048511	-0.16197	0.075181	0.7843	0.26049	0.36983	-1.9598	-0.067464	-0.21011	0.2223	-0.30092	0.35043	-0.40938	-0.19048	0.36899	0.43248	0.43165	-0.7091	0.67782	0.60007	-0.23118	-0.14432	-1.0093	0.22039	-0.54993	-0.55692
1.3103	-1.6449	-2.253	-1.3515	0.10736	-1.8432	0.66671	0.14557	-0.56884	-1.4695	-3.3393	0.3552	-0.55001	0.44475	-0.97425	-0.097455	-0.28956	-0.98536	1.5577	-0.086451	-0.55951	0.85107	0.70602	1.1883	0.74721	0.24616	-0.10529	-1.0243	0.68937	-0.26298	0.83792	0.52798	0.43969	0.52216	-0.24037	0.30606	-0.30639	1.1616	-0.056238	-0.82512	0.35676	-0.62147	-0.011414	-0.59162	1.002	0.37276	-0.36359	0.20441	-1.1403	0.35495
2.4584	-2.2661	-1.9657	-0.31096	-0.30631	-1.2592	0.96325	-0.13971	-2.8062	-0.87185	-1.8893	1.9686	-0.071605	-1.3934	-0.38615	0.045946	1.3412	-0.91768	1.0564	0.43098	-0.61325	-0.77004	0.37616	1.7	-0.092691	-0.74488	1.2439	0.57026	0.0085342	-0.58304	-0.5902	0.81803	0.065965	-0.23947	0.2978	1.673	-0.55567	0.80923	-0.12151	-0.35598	0.42105	0.31783	-0.56809	-0.54874	0.80616	0.87192	0.89909	-0.021474	-0.8238	0.58468
10.259	0.18768	10.756	-3.2068	-3.4609	1.5488	3.7244	-0.64227	-1.512	-1.1195	-1.7165	-0.6849	-2.6946	-1.5366	1.0656	-0.10893	-0.50164	-3.2184	0.87982	0.66818	-0.57005	-0.034051	-0.65245	0.39091	-1.6458	0.28806	0.53001	0.14684	-0.16243	-1.2375	2.8236	-0.56512	1.4343	-1.0767	-0.99757	1.3461	0.40168	1.0043	1.0753	-0.48445	-0.56265	0.12045	0.52714	0.71889	-0.007844	0.66084	-0.021674	-0.49482	0.71802	-0.22474
1.0141	0.75285	7.0899	-0.27432	2.4431	-0.0060766	0.8043	-0.27355	-0.15668	-0.5106	-0.80678	0.097963	-0.57306	0.21594	0.00089624	0.16666	-0.19432	0.76298	0.42599	0.24277	0.20297	-0.65689	0.34193	0.4341	0.0021775	0.40709	-0.11505	-0.099766	0.088006	0.39608	0.36894	0.36384	-0.017104	-0.65537	-0.076619	0.8146	-0.31914	0.13401	-0.11771	0.13092	0.16056	-0.22376	-0.46175	0.062745	0.23952	-0.46613	0.15254	0.34152	-0.22363	-0.49554
-10.433	0.65631	-0.1795	-0.56281	-0.46417	2.3074	-0.3371	-0.030203	0.54446	0.31602	0.55181	-0.27424	-0.35831	-0.23489	-0.30914	0.25426	-0.085165	0.50656	-0.0027721	-0.18366	0.10265	-0.52052	0.06798	0.62065	0.029092	-0.049501	-0.58012	-0.361	-0.065242	0.1482	0.13898	0.19651	0.27734	-0.22432	-0.29906	0.26663	-0.048275	0.050597	-0.38914	-0.24892	0.19941	-0.031502	-0.089095	-0.14471	-0.22672	-0.049636	0.2199	-0.27637	-0.050748	0.2724
-10.447	0.72426	-0.18569	-0.56615	-0.54108	2.2327	-0.32007	0.048081	0.41713	0.35213	0.75039	-0.17927	-0.43732	-0.011427	-0.2138	0.21438	-0.1207	0.40328	-0.12117	-0.16884	0.08415	-0.55569	0.08131	0.48366	-0.017196	-0.044386	-0.46623	-0.29406	-0.011985	0.18246	0.11784	0.2206	0.30162	-0.22542	-0.26936	0.18009	-0.15158	0.084141	-0.27376	-0.20244	0.13541	-0.060031	0.040115	-0.12299	-0.062909	0.031426	0.19219	-0.30111	-0.030872	0.30088
-10.371	0.8349	-0.070786	-0.48986	-0.68609	2.122	-0.36211	0.072085	-0.12443	0.20627	1.0164	0.031399	-0.37028	0.26058	-0.09023	0.013143	-0.14355	0.30785	-0.56601	-0.08756	-0.0078959	-0.51653	0.023901	0.28394	0.0013488	0.26162	-0.10496	-0.082137	-0.063434	-0.10133	-0.04123	-0.099013	0.043516	-0.062279	-0.20662	-0.25474	-0.45992	0.10027	-0.27169	-0.14202	0.11183	0.033855	0.069645	-0.029328	-0.00364	0.046622	0.08028	-0.19359	0.065424	0.03111
-10.155	0.65121	0.052154	-0.45053	-0.42464	1.1512	-0.598	-0.50833	0.051835	0.27352	0.12576	0.34588	-0.32665	0.30915	0.057861	-0.029267	-0.024861	0.057775	-0.2092	0.1698	-0.24137	-0.10428	-0.19417	0.10496	-0.22497	0.10867	0.13575	0.059376	0.19595	0.12259	0.2187	0.13631	0.13313	-0.10548	-0.021238	-0.17502	-0.29274	-0.10353	-0.17808	0.032595	0.053502	0.039244	-0.13617	-0.020384	-0.15297	-0.11591	0.12512	0.074397	-0.13091	-0.057406
-10.215	0.69252	-0.15632	-0.52772	-0.70077	2.0636	-0.63325	-0.62079	-0.066655	0.35567	0.12744	0.15254	-0.40954	0.081424	-0.21143	-0.053251	-0.25118	-0.023794	0.21218	0.18205	0.18655	-0.0038213	0.1826	-0.44574	0.014644	-0.28766	0.0060578	-0.13916	0.12539	0.028709	0.0026619	0.047361	0.20822	0.12232	-0.062762	0.045553	-0.088264	0.10238	0.38049	0.053659	-0.14515	-0.13295	0.3454	0.10933	0.25044	0.29364	-0.090385	-0.16258	0.11036	0.077472
-10.143	0.83097	-0.31919	-0.49074	-0.64954	2.1615	-0.80527	-0.60907	-0.26228	0.18761	-0.28138	-0.021661	-0.28942	-0.17011	-0.24012	0.012303	-0.2143	0.041744	0.25011	0.19071	0.019632	0.014167	0.088648	-0.19284	0.01115	-0.19381	-0.053608	-0.1506	0.089223	0.063523	0.025953	0.019297	0.10464	0.11207	-0.044753	0.045713	-0.036745	0.024904	0.16369	-0.062135	-0.056531	-0.092568	0.050345	-0.047055	0.063393	0.10408	-0.034775	-0.081768	0.04813	0.072531
-10.349	0.66722	-0.35051	-0.46985	-0.56753	2.3805	-0.90158	-0.71312	-0.16423	0.10331	0.091974	-0.26576	0.14547	-0.31224	-0.36981	-0.024906	0.051243	0.091541	0.31597	0.38083	0.028105	-0.15863	0.01462	-0.045154	0.0077831	-0.17019	-0.17301	-0.20463	0.083606	0.094821	0.060259	-0.023485	-0.011755	0.09346	-0.14591	-0.020983	-0.075326	-0.004672	0.027318	-0.13353	-0.016671	-0.14132	-0.16064	-0.013316	-0.045205	0.052532	0.058549	-0.0067481	0.018799	0.10839
-10.232	0.49844	0.0074491	-0.29285	-0.29811	0.9323	-0.63528	-0.66195	0.16629	0.17486	0.11054	-0.1636	0.39238	-0.035471	-0.042067	-0.2133	0.18046	0.10041	-0.3358	-0.07431	-0.1263	-0.21951	-0.071714	-0.24898	-0.18938	0.022673	0.034742	0.13904	0.049588	0.24402	-0.10005	0.010296	0.023108	-0.051281	0.052065	0.012921	0.063566	0.12312	0.18992	0.015771	-0.046481	-0.11613	-0.050445	0.082467	0.17769	-0.050478	0.11354	0.15824	-0.031722	-0.040897
2.814	-2.3128	-1.4054	-0.27968	-0.22148	0.4581	1.5203	0.68472	-0.22592	-0.14697	-1.3716	-2.1588	-0.81695	0.3087	-0.27762	1.0593	-1.2964	-0.73717	0.12386	-1.0811	0.35983	-1.1045	-0.69682	0.46618	-3.0026	-0.76317	-0.51374	-0.59898	-0.43733	0.68622	0.62805	0.60122	0.70396	0.63128	0.021773	-0.89441	0.48835	0.089853	-0.14181	1.3628	0.88828	0.6738	-0.095189	-0.20131	0.65748	0.30085	0.14076	-0.7197	0.085244	0.088905
4.7181	-0.7321	-2.4264	0.056983	1.6301	0.84999	-0.052005	-0.40961	-0.66973	-2.2074	-0.35514	-1.4221	-0.69604	0.44658	0.086412	4.1121	-0.84354	1.0952	1.0796	0.16725	0.24174	-0.40907	-0.14144	-0.84072	-1.4102	1.3545	-0.15588	-0.84397	0.81667	0.38506	-0.38922	0.85814	0.72321	1.1812	-0.12581	-1.0845	0.73025	0.35847	-0.54772	0.37577	-1.2727	-0.091527	-0.22595	-0.43692	-0.13592	0.65165	1.3455	-0.54659	1.04	0.58522
10.12	1.2946	-5.1463	-1.0427	2.9405	2.3092	0.76979	-1.5517	0.18279	0.53583	0.59097	1.1468	0.38907	-2.6032	2.6987	5.6914	-1.1052	2.2519	-0.38993	2.0362	-0.98906	0.56544	-0.98884	-1.8815	1.2336	1.8237	-0.49658	0.41641	-1.0845	0.76171	0.84168	0.43122	-0.85657	-0.43945	-1.011	-0.29994	0.39822	-2.2508	-2.5798	0.21249	0.69494	-1.1349	1.5797	0.98528	0.31193	0.68109	-0.71324	-0.47419	-0.27169	0.54588
-0.94649	2.8145	-0.6129	-0.41019	4.3168	-1.8177	1.3645	-0.84788	-0.089929	-0.76815	-0.30734	-0.60161	-0.78525	1.0298	0.077208	0.49335	0.22168	-0.83507	0.017118	0.94248	0.3367	-0.42873	0.011994	0.99013	-0.8936	0.70421	-0.43548	0.032672	0.32751	0.98848	-1.4715	1.3745	-0.37149	1.9482	-0.57602	-1.8253	0.039073	0.15916	-0.24525	-0.34932	0.7869	-0.19067	-0.64663	0.30643	-0.28626	0.45923	-0.10162	-0.90401	-0.53575	-0.67428
-10.366	0.84954	-0.15023	-0.5786	-0.53033	2.0533	-0.70031	-0.34133	0.23987	0.25556	0.2811	0.01714	-0.46766	-0.12756	-0.25784	0.14357	-0.22398	0.47206	-0.22165	-0.32294	0.31412	-0.27077	0.39194	0.32511	0.27532	0.08574	-0.18741	-0.086377	-0.27115	-0.4618	-0.30526	-0.4032	-0.3067	0.17375	-0.23602	-0.21841	-0.045621	0.23777	-0.23955	-0.11453	0.11241	0.1455	-0.018492	-0.21607	-0.13023	0.0075727	-0.09926	-0.033303	0.11343	-0.016774
-10.391	0.65551	-0.14287	-0.50292	-0.65205	2.287	-0.58462	-0.27687	-0.27842	0.039098	0.50442	-0.22531	0.029694	-0.095823	-0.25911	0.0033053	0.018947	0.29388	-0.26527	0.076343	-0.024152	-0.39858	0.011205	0.36599	0.036001	0.15532	-0.095265	-0.078232	-0.053774	-0.22192	-0.044162	-0.2604	-0.15485	0.059251	-0.30931	-0.34907	-0.34062	0.10823	-0.29557	-0.093779	0.067723	0.055829	-0.15062	-0.089512	-0.13909	-0.054142	-0.0057243	0.0016862	0.084213	-0.018363
-10.347	0.74996	-0.16349	-0.49038	-0.55105	2.2108	-1.0262	-0.69122	-0.28903	0.12695	0.077938	-0.18424	-0.10513	-0.12874	-0.16435	-0.05366	-0.11815	0.2115	-0.243	-0.068645	0.0059022	-0.22884	0.23966	-0.16264	-0.021021	-0.052034	-0.071087	-0.095198	-0.012589	-0.013518	-0.22794	-0.07102	-0.0025928	0.1047	0.0026465	-0.0026376	-0.015481	0.14986	0.023615	-0.10999	-0.021205	-0.035446	0.051274	-0.033289	0.13606	0.13346	-0.016322	-0.10481	0.11272	0.096258
4.6582	-3.9938	2.7748	-1.5844	0.60512	-0.34917	-2.4017	1.145	-1.8065	1.0645	0.47346	-1.7111	-0.68269	0.027516	-2.505	-0.93178	-0.051279	-1.1448	0.6808	0.23225	-1.6828	0.13989	-1.1203	-0.51398	0.096011	-0.17534	0.39948	0.56205	-0.9847	-0.96943	-1.4288	1.3225	-0.74341	-1.3391	-0.29348	-1.3228	0.94806	1.1654	0.62409	0.19903	0.86625	-0.14398	-1.1264	-1.5434	-1.0108	-0.71158	0.46077	1.1345	0.067652	-0.0034254
8.7718	-2.1806	10.064	-2.6148	-1.961	-0.024281	-0.28949	-0.79806	-2.1993	-0.29656	0.91544	-2.7028	-2.0809	-1.7047	-2.2126	-0.84285	0.34926	-0.63222	2.318	-0.012259	-2.4857	-0.71638	-1.1759	-0.63471	0.40723	-1.0244	-0.69113	2.7645	-0.14945	-0.6792	-0.82318	0.53202	0.52344	-0.62753	0.20161	0.19638	-0.10075	-0.59055	-0.46965	0.82875	0.60123	0.10271	0.0064082	-1.7068	-0.31549	0.63698	0.65162	-0.61131	-0.22591	-0.40013
3.0193	-3.3175	3.6389	0.81153	-1.3689	-2.0446	-0.58661	-1.0272	-3.3249	-1.7486	0.85171	-0.049936	-1.3053	-0.86477	-0.22476	0.82023	2.146	0.37129	1.6174	-0.19288	-0.97639	-0.52357	-0.62874	0.064662	-0.12683	-0.68012	-1.161	-0.42239	1.1488	-0.014496	0.70314	0.81235	-0.19493	1.444	0.9664	0.32562	-1.0473	0.82722	-0.41525	-1.0524	-0.82095	1.4001	-0.72461	-0.48303	1.5821	0.44652	0.60359	-0.062777	-0.093825	-0.36123
-2.8923	0.25469	1.4611	3.3909	1.6363	-2.463	0.58582	-0.15777	-0.94475	1.0356	0.19414	-0.14724	-0.17632	0.19893	-0.95919	-0.13639	-0.95996	0.45149	0.67882	-0.15917	-0.79284	-0.8635	0.27561	-0.462	0.35697	-0.040272	0.15525	-0.44492	0.13097	-0.35547	0.37011	0.74117	0.50214	-0.72244	-0.15128	0.28807	-0.81436	-0.033384	-0.39319	-0.51117	-0.27543	-0.27454	-0.094203	-0.10145	-0.48424	-0.46603	0.13541	0.33567	0.38241	0.22185
-1.9375	-2.0954	1.4555	0.49054	-2.0389	-1.9444	-0.43977	-1.983	-0.901	-0.60526	-0.036206	0.27436	0.4175	-0.012317	0.7108	-0.48098	0.25885	-0.4099	0.36421	0.12665	0.032799	0.98178	-0.091226	-1.001	0.32658	0.81656	-0.066666	-0.57685	-0.31329	0.55138	-0.17895	0.0092655	-0.034132	-0.075033	0.7023	-0.22707	0.64948	0.41376	-0.26031	-0.041328	-0.23357	-0.059835	0.079173	-0.92311	-0.40152	-0.38347	0.23588	0.41414	0.043308	0.18528
0.20772	-1.5901	2.517	2.7461	-2.9373	-1.7985	-0.36152	-0.5565	-0.73935	0.95537	-0.55345	0.85428	0.22613	0.27738	0.35082	1.7355	0.12756	-0.7313	-0.81361	0.47561	1.1131	0.58141	0.76076	-0.76973	-0.28065	0.9054	0.38017	-0.31478	0.84185	-0.23937	-0.037649	0.67048	0.50212	-0.049872	0.24622	-0.21696	0.6615	-0.4351	-0.33038	-0.87581	0.58772	0.80816	0.22946	0.18422	-0.44282	-0.72	0.31476	-0.12729	0.87276	0.066733
-0.1063	0.072903	0.87382	-0.11399	-1.4355	-2.3928	-0.9671	-0.18048	-1.9658	0.98264	-0.87084	0.14832	0.80181	0.0238	-0.25635	0.18149	-0.35054	0.39358	-0.013902	-0.28423	0.18457	0.41153	0.9431	-0.03647	-0.2118	-0.086561	0.46043	0.74547	0.27722	0.286	0.50281	-0.66852	-0.12597	0.44987	0.46476	-0.13202	-0.19482	-0.95382	0.16863	-0.97773	0.74746	1.8163	-0.01781	-0.33886	-0.23803	0.25086	0.3741	0.0011176	0.091036	-0.3826
-4.5941	1.328	2.3591	0.72286	0.68644	-1.3861	-0.018528	-1.0657	0.74836	0.35875	-1.0297	-0.26694	0.49903	-0.033664	0.10227	-0.082591	0.30727	-0.046387	0.026662	-0.38104	-0.20493	-0.092653	-0.13769	-0.23137	0.024366	0.28993	-0.1132	0.14197	-0.022305	-0.17794	0.24869	-0.1959	-0.34336	-0.059566	-0.16236	0.49156	-0.030081	0.11712	-0.21702	0.38286	0.066834	0.10024	-0.33998	0.11768	-0.1097	-0.69946	0.27101	0.15177	-0.33405	-0.26163
-10.181	0.69665	-0.07918	-0.3705	-0.59753	2.0293	-0.33906	0.25829	-0.20533	-0.16087	0.13048	-0.1184	-0.12703	-0.15509	-0.16385	0.018594	0.026728	0.17475	-0.24864	-0.047212	-0.22523	-0.022924	0.0012398	0.32043	-0.036034	0.056974	-0.12753	0.038924	0.13313	0.06595	0.075098	-0.0071343	0.033241	-0.099966	-0.012996	-0.063592	-0.20208	0.043263	-0.16989	-0.11407	-0.00023224	-0.032208	-0.11758	-0.038646	-0.19638	-0.12803	0.04258	0.043117	-0.02142	0.036718
-10.254	0.7091	-0.19031	-0.53343	-0.61729	1.9269	-0.46931	0.21602	-0.55102	-0.22911	-0.077834	-0.17348	0.0057787	-0.26911	-0.15852	-0.017128	0.034075	0.094753	-0.12773	0.11932	-0.10138	0.088812	0.053173	0.26319	0.10923	0.11494	0.039904	0.079381	-0.068995	-0.32691	-0.07819	-0.33618	-0.35362	0.10315	-0.069569	-0.2082	-0.06619	0.055147	-0.096309	-0.022055	-0.015885	0.14663	-0.091025	-0.042022	-0.11844	-0.065985	-0.12792	0.17795	0.11437	-0.15253
-10.285	0.67163	-0.12413	-0.43519	-0.50903	2.0612	-0.69885	-0.13307	-0.15324	-0.13778	-0.0308	-0.15857	0.020195	-0.29808	-0.18952	-0.0049742	0.038339	0.15949	0.076466	0.13373	0.024292	0.073661	0.10401	0.29583	0.23358	0.091022	0.0034785	0.017027	-0.22623	-0.44788	-0.11075	-0.37948	-0.44382	0.21127	-0.083238	-0.085742	0.17977	0.020944	-0.21305	-0.021051	0.091135	0.25726	-0.17862	-0.11683	-0.16708	-0.082433	-0.13646	0.14914	0.12615	-0.099642
-10.187	0.52531	0.081069	-0.29531	-0.29792	0.92334	-0.48306	-0.12353	0.050269	-0.093894	0.18207	-0.065531	0.24105	0.065531	0.14185	-0.17264	0.15102	0.04286	-0.55303	-0.21871	-0.29815	-0.043763	-0.11876	-0.10855	-0.19077	0.17349	0.15411	0.12359	0.0034088	0.18141	-0.081447	0.036949	-0.001441	-0.13908	0.29283	0.27273	0.30034	0.034667	-0.044474	0.035411	0.047862	-0.013254	0.0067973	0.00046304	0.080103	-0.12943	0.11582	0.16249	-0.021593	0.026833
0.18387	-3.515	-1.4184	-0.67083	-0.55598	-1.2514	-1.2186	1.0354	-0.4977	-1.0739	0.49887	-0.35065	0.88933	0.81505	0.31198	0.1971	1.4188	-0.96209	1.0424	3.2325	2.0432	1.4342	-0.45323	-0.4469	0.23841	-1.321	0.14415	-0.28154	-1.2856	-0.96035	0.4322	-0.57305	0.83253	0.44992	-1.4779	-0.67736	0.48882	0.60206	1.1551	0.24744	-0.077711	0.048391	1.9113	0.29363	0.68096	0.43032	-0.075437	-0.35534	0.87924	-0.078989
2.5886	-2.965	-0.41626	0.98532	-1.0544	-0.79373	-2.4281	1.2974	-0.49469	-1.0604	0.48146	1.3257	0.92946	0.43687	0.45457	0.14509	-1.0721	-0.9933	0.40389	1.8828	1.3404	0.5849	-0.43455	0.12922	-0.70559	-0.23631	0.29414	-0.032264	-2.4998	-0.54289	-0.10554	1.2625	-0.24503	-0.62046	0.67471	-1.6564	-0.35013	1.4548	-0.4781	-0.054002	-0.44011	-1.2487	0.23401	0.41064	1.3918	-0.84537	-0.73868	0.93486	2.0812	-0.61269
1.7902	-2.9915	-1.3911	-1.5195	-1.6113	-1.8641	-2.1813	0.50668	-0.42034	0.065874	0.3101	1.9783	-0.10737	-0.35498	0.54079	1.0885	0.59881	-0.25243	-0.42449	1.0691	1.3425	-1.6103	0.53444	0.54587	0.25133	0.45899	-2.1517	-0.042406	-0.29392	-0.034507	-0.66544	-0.83187	0.55055	-1.33	0.067166	0.2886	0.60529	-0.38501	-0.55543	0.3952	0.02015	-0.24846	0.15616	-0.40743	-0.59534	-1.3076	-0.18413	-0.35509	-0.023144	-0.79124
-10.331	0.79074	-0.13136	-0.5321	-0.86318	1.7756	-0.20606	0.033593	-0.68699	0.05682	0.44086	0.084188	-0.31847	0.29957	0.035297	-0.15881	-0.26059	-0.018343	-0.40089	-0.098608	0.109	-0.17001	0.14467	-0.32049	0.039222	0.082552	0.18515	0.070982	-0.030496	-0.17919	-0.27627	-0.2188	-0.0022661	0.06246	0.046404	-0.12559	-0.062901	0.13559	0.29484	0.072862	-0.087793	0.015258	0.40828	0.15109	0.39567	0.23262	-0.13433	-0.098751	0.1809	-0.068944
-10.324	0.72507	-0.1334	-0.52089	-0.75777	1.7077	-0.36789	-0.23817	-0.028203	0.26261	0.18213	0.51416	-0.75617	0.2443	-0.055894	0.055131	-0.40941	0.091428	0.054044	-0.13883	0.32482	0.12982	0.32096	-0.27875	0.27284	0.023635	0.19991	0.022945	-0.187	-0.39244	-0.33309	-0.32335	-0.26325	0.2099	0.054112	-0.12359	0.2033	0.08015	0.10281	0.052893	0.031046	0.21276	0.076061	-0.017256	0.008821	0.11116	-0.17305	-0.030402	0.072794	-0.16378
-10.27	0.69736	-0.13783	-0.56517	-0.62391	1.7478	-0.74763	-0.70665	0.23677	0.34596	-0.86467	0.45706	-0.81788	-0.21448	-0.25834	0.26686	-0.35732	0.063206	0.87983	0.18603	0.53077	0.41977	0.34941	0.10316	0.5173	-0.14355	0.1107	-0.041196	-0.3629	-0.69866	-0.15782	-0.46335	-0.52952	0.36139	-0.20216	-0.18929	0.39867	-0.023833	0.073219	-0.0083239	0.034565	0.37809	-0.1808	-0.16702	-0.28716	-0.036066	-0.3117	0.033026	0.077548	-0.26384
0.84722	-1.473	-1.6319	-1.8569	-2.8712	-2.1705	0.10549	-0.8444	-0.18679	-0.19282	0.7797	0.5595	0.31406	-0.048591	-0.10176	0.96194	0.32079	-0.94367	0.37266	-0.98771	0.46551	0.97926	-0.38375	-0.51506	0.10428	1.5767	0.24062	-0.15282	0.66434	0.23591	-0.06126	0.89395	-0.16056	-0.4073	0.78627	-1.1706	-0.16655	-0.8218	0.38939	0.47069	-0.51512	-0.35365	-0.62706	0.23618	-2.0169	0.43372	-0.42727	-0.41194	-0.41742	0.8602
3.0273	-4.2	-1.6536	-1.3496	-2.8587	-1.3324	-0.57365	0.65647	0.27187	-0.42221	-0.032774	0.17478	-1.0547	1.9964	0.8613	0.93279	-0.17445	0.87701	-0.89891	-0.24747	0.2558	-0.83103	0.52362	0.027798	0.47606	0.74474	0.18602	-0.73196	-0.50403	1.4692	-0.10635	-0.56403	-0.60299	0.11	0.016891	-0.10823	-0.51138	-0.48016	0.44401	2.3017	-0.80811	-1.1523	-0.17223	0.10444	-1.2914	0.52123	0.10049	1.2423	0.069752	0.18976
4.3371	-2.8174	-1.6347	-1.6966	-1.0744	-1.3306	-1.9465	0.23424	-0.39833	1.2835	0.44636	-0.33637	0.07532	1.276	-0.53458	0.66226	-2.1229	0.89994	0.34603	-0.16087	1.869	-0.85594	0.056458	-0.094376	0.257	-0.60888	1.692	-0.69347	0.058129	1.0697	-0.40511	0.5732	-1.6303	0.24142	1.1956	-0.03769	-0.29562	0.6052	-0.63869	1.0078	-1.0218	-0.60164	1.4529	-0.55694	0.53935	0.33646	-0.069114	0.3163	0.45535	-1.2313
-4.5374	-0.27444	1.0638	1.3626	2.528	-1.673	-0.16832	-0.024173	0.30682	0.37006	-0.077429	-0.51357	0.87376	-0.11508	-0.72381	-0.12818	-0.01147	-0.2378	1.5139	0.7454	0.44837	-0.51738	0.1299	-0.37435	0.29152	-0.30526	-0.33783	0.14673	-0.27168	-0.18004	-0.23206	-0.49971	-0.098237	-0.0069589	-0.57405	0.56549	0.70158	0.46387	1.0295	0.36609	-0.34846	-0.61447	0.88116	0.53039	0.86038	0.096771	-0.80702	0.069842	0.38919	-0.39508
8.7082	-4.0026	-0.11244	-1.1792	1.0879	1.9165	-1.8258	1.6385	1.936	1.4203	0.31594	-0.86345	-0.97029	-0.3372	0.39828	0.25032	1.527	0.49462	0.25137	0.74249	0.74574	-1.1236	1.8638	0.56328	-0.57957	0.26949	0.49462	1.3729	-0.50376	-1.1108	0.012919	1.4442	-0.84645	-0.6611	0.6944	0.71976	0.047573	-1.1528	-0.94276	-1.5385	-0.92995	-1.0104	-0.6648	1.7215	-0.5469	0.39654	-0.035363	-0.96868	0.5454	-0.20602
11.99	-4.0886	-1.9459	3.7359	-0.36207	4.736	-0.97455	2.5415	5.2112	0.51236	-0.75958	0.46705	0.15189	0.96817	1.5724	0.45003	-1.3833	-1.2041	0.43754	1.9578	-2.5187	-3.674	1.2067	0.078755	-0.37238	-0.22666	-2.5923	-1.6446	-1.1306	-0.25786	0.14849	0.16597	-2.3848	-0.30791	1.0629	0.10499	0.42279	0.59852	0.48439	-0.15533	-1.7749	-0.029047	-1.2761	1.0296	-0.65998	-0.60899	0.72797	0.27021	-0.46178	0.7448
10.587	-1.3086	-1.0259	-1.4435	5.2391	3.9805	-1.5373	2.2376	2.095	1.0501	-0.54722	-0.047475	-0.17621	-0.60195	-2.6017	0.24012	1.5995	0.8747	-0.26066	0.92846	1.4332	0.16948	-0.24525	0.90871	0.49935	1.1762	0.76276	-1.5965	-0.25694	-0.64685	1.1361	0.086198	0.20748	-0.49284	1.0695	1.1729	-0.59924	1.0687	-0.96527	-1.7414	0.85593	0.96256	0.57673	-1.0664	0.14659	1.282	0.38168	0.030766	-1.6206	-0.69018
-0.49985	1.3184	1.0285	5.7111	4.0952	-0.097518	-1.3841	1.713	0.77856	-1.372	-0.59283	-0.23297	-0.34624	-0.021683	-0.18903	-0.095977	-0.52974	0.89508	0.23884	0.23446	-0.2258	1.4998	0.43385	-0.024999	0.16417	0.10478	0.29779	0.39423	1.0047	-0.58743	-0.032742	-0.86947	-0.5817	-1.2392	-0.072429	0.5201	-1.26	0.60179	-0.79244	0.07945	-0.63593	-0.25448	0.53345	-0.056229	-0.42398	-0.59659	-1.0345	-0.51764	0.8795	0.14412
-10.21	0.69044	-0.21493	-0.64375	-0.64863	2.1797	-0.30443	0.28656	-0.33701	-0.16606	0.49325	-0.29827	0.39639	-0.085468	-0.2309	-0.17196	0.18718	-0.092719	0.33693	0.34071	-0.020161	0.074067	-0.17069	-0.22647	-0.0071589	-0.13231	-0.01888	-0.22063	0.046238	0.070386	0.11097	0.061062	0.038671	0.069468	0.10265	0.39555	0.30091	-0.097401	0.073186	-0.058287	-0.091852	-0.081201	0.12417	0.080003	0.059436	0.089942	0.081038	-0.055431	0.10296	0.17154
-10.301	0.6827	-0.39244	-0.70619	-0.86707	1.9793	0.21367	1.0017	-0.32905	-0.35505	0.26619	-0.0031242	0.20756	-0.15718	-0.29943	-0.046849	-0.072769	-0.21524	1.0469	0.17531	0.34446	0.49315	0.068984	-0.594	0.3474	-0.10883	0.12144	-0.38521	-0.38898	-0.30945	-0.15409	-0.20284	-0.32672	0.37383	0.4341	0.77926	1.1686	-0.21896	-0.065694	-0.085187	0.0065709	0.17375	-0.055768	-0.10381	-0.071577	0.057562	-0.18606	-0.037315	0.10845	0.15364
-10.252	0.5411	-0.30253	-0.56713	-0.69112	1.995	-0.55086	-0.19302	-0.49027	-0.22903	0.028339	0.20595	0.19236	-0.13459	-0.26205	-0.31475	0.043484	-0.18719	0.33245	0.39353	-0.064153	0.56329	0.077909	-0.67368	0.025899	-0.22628	0.23306	0.093627	0.15697	0.024829	-0.091151	-0.11466	-0.13067	0.29452	0.27047	-0.0052289	0.13532	-0.07098	0.17407	0.032749	-0.14713	-0.030354	-0.15083	0.10486	-0.06675	-0.042364	-0.10837	0.27159	0.023738	-0.062873
-10.219	0.46427	-0.030196	-0.30663	-0.2698	0.84305	-0.45282	-0.35521	0.4238	0.12056	0.25672	-0.12128	0.47945	-0.085576	-0.10417	-0.24838	0.30415	-0.060364	-0.04528	0.091924	0.017796	0.087682	-0.087282	-0.34834	-0.015115	-0.18427	0.039198	0.23117	0.031877	0.10604	-0.015433	-0.08574	-0.060975	0.031826	0.055499	0.04595	0.14526	0.10715	0.47362	0.14923	-0.16386	-0.085134	0.15095	0.19447	0.1853	-0.025775	0.032939	0.20647	0.0091954	-0.092941
-10.403	0.85862	-0.14361	-0.38785	-0.84644	2.1418	-0.25421	0.12814	-0.76299	-0.040118	1.2212	-0.50084	0.54722	0.13433	-0.1492	-0.28577	0.25808	0.20101	-0.84177	0.064625	-0.18586	-0.90457	-0.17359	0.39294	-0.16016	0.3871	-0.036792	0.093563	0.0014341	-0.11836	-0.028875	-0.36477	-0.13699	-0.097083	-0.36705	-0.64262	-0.74671	0.1361	-0.10119	-0.021761	-0.019805	-0.068222	0.058276	0.15401	0.16605	0.014402	0.08037	0.11081	0.17129	-0.17836
-10.313	0.65543	-0.17828	-0.52039	-0.90285	1.8776	-0.67183	-0.54923	-1.1411	-0.066978	0.46687	0.22134	0.041871	0.33834	-0.0022466	-0.33022	-0.0062206	-0.12555	-0.53521	0.38578	-0.21293	-0.17391	-0.07288	-0.25438	-0.19056	0.25395	0.49254	0.2561	0.17141	-0.1972	-0.12333	-0.38382	-0.24737	0.17059	-0.03883	-0.71459	-0.61591	0.052535	0.054987	0.12618	-0.032748	0.060936	-0.027889	0.16252	0.11603	0.069969	-0.071363	0.26775	0.090646	-0.37618
-10.21	0.62213	-0.16491	-0.46842	-0.97009	1.8483	-0.46026	-0.38665	-1.3509	-0.24912	-0.028589	0.31225	-0.2069	0.30069	0.095824	-0.29689	-0.23519	-0.18653	-0.66074	0.067741	-0.32616	0.036532	-0.020696	-0.58903	-0.35519	0.11129	0.52516	0.23198	0.33428	0.14049	-0.18937	-0.0194	0.068775	0.059919	0.26125	-0.33715	-0.34064	0.042376	0.12153	0.11373	-0.062901	-0.10559	0.041497	0.1164	0.19775	0.1331	-0.042304	0.24553	0.031525	-0.19578
-10.197	0.6019	-0.0075588	-0.34475	-0.4929	1.0275	-0.13916	-0.13969	-0.2808	-0.022575	0.23211	-0.37878	0.45888	0.019053	0.056365	-0.2678	0.20635	0.12496	-0.78287	-0.35918	-0.31258	-0.466	-0.12771	-0.28282	-0.38971	0.082347	-0.030634	0.10533	0.18599	0.63255	-0.12802	0.28275	0.33793	-0.32691	0.16509	0.20355	0.052578	0.21362	0.25965	-0.016301	-0.031894	-0.27887	0.13822	0.10502	0.42062	0.01031	0.26378	0.14156	-0.029757	0.12529
-0.68147	-1.9871	-0.44011	2.0079	-1.1638	-1.3125	0.72482	0.19757	-0.27988	0.38345	-0.53153	-0.073531	0.46774	0.13396	1.2525	-0.47701	-0.073911	-0.24181	-0.56676	0.61275	-0.45565	-0.10126	-0.53764	-0.62396	-0.68681	0.68972	0.44328	-0.36303	-0.25494	0.11668	0.078825	0.36921	0.4117	0.70725	-0.57872	0.34904	-0.11295	0.10398	-0.65291	0.5465	0.1947	0.29063	-0.87505	-0.62648	0.83766	-0.16973	-0.53205	-0.50679	0.48812	-0.64844
2.1018	-1.2262	0.52028	0.84675	-1.5756	-1.6861	0.30169	0.3422	1.3885	0.58733	-1.1431	1.0431	-0.8609	1.6879	0.16608	0.62979	-1.5514	-0.54115	-1.0409	1.6493	0.5501	-0.55255	0.073822	-0.39168	1.5342	-0.76755	0.60206	-0.28704	0.83402	0.13315	-0.55645	0.035678	-0.058698	1.1886	0.2172	0.79672	-0.6251	-0.90064	0.074196	0.14537	-0.078052	0.36558	-0.54834	-0.65456	0.648	-0.17937	-0.40477	0.19477	0.56991	0.21425
4.1543	-2.2337	7.1739	-4.4693	-0.77349	-0.44094	1.4661	-1.3725	0.96546	-1.1813	0.32721	0.29663	-2.3347	1.603	0.38351	-0.28812	-0.058304	-1.2019	-0.99808	0.48758	0.94996	0.46836	1.1414	-0.6608	0.22628	0.20313	-0.25469	0.85149	-1.7078	0.54878	1.2389	0.74879	-0.30934	1.0896	-0.9321	1.0562	-0.53327	0.13638	0.35997	-0.82096	-0.51991	0.58118	-0.25853	-0.96795	-0.32288	-0.31975	-0.36616	0.86196	0.46107	1.0658
-2.455	1.1177	3.1542	1.0954	1.1612	-1.3845	0.59876	0.46287	-0.060281	0.043891	1.089	0.061456	0.27329	0.43725	0.045126	-0.6135	0.55385	-0.32034	-0.019127	0.10494	-0.68823	-1.0682	-0.92713	0.17247	0.10088	0.64424	-0.36075	-0.4029	-0.20918	0.64574	-0.064244	0.80475	0.24798	0.39619	0.09569	0.22009	0.72713	-0.084617	0.56891	0.60197	-0.11082	-0.6823	0.74079	0.39758	0.32889	-0.47025	0.05968	0.62343	-0.3685	-0.0269
3.7512	-3.8281	-0.80765	-1.9575	-0.087879	0.27955	0.95433	-0.81268	-0.93623	-1.7986	-1.0334	0.88364	1.5211	1.161	1.9007	-0.421	-0.38549	-0.54083	-0.81988	0.4948	1.2567	-1.0138	0.86018	-1.2834	-0.48148	-0.84289	-0.98413	-0.13528	0.10453	-0.48377	0.77933	-0.10805	0.41743	-1.7428	-1.0691	-0.67872	0.84761	-0.72287	-0.81016	-1.5436	-0.57737	-0.4269	0.67504	-0.75714	-0.52437	-1.5225	0.44794	0.23992	-0.67074	-0.2044
7.5375	-1.1973	-0.74646	2.5766	-2.3003	1.8352	-1.5296	0.79083	0.60709	-0.4834	-2.1449	2.4255	3.4396	-0.01795	1.0228	-0.24897	-2.3274	-4.2421	0.27819	-1.7002	-0.47164	-0.45373	1.1382	-0.20816	-0.38935	1.3002	-0.021955	0.27097	0.22319	0.11223	-0.096445	-0.068828	0.83959	-0.60006	-0.54318	-1.2716	0.3543	0.57028	-0.56571	0.88248	-0.017435	-0.60143	-0.86156	-1.6257	0.34788	0.36306	-0.14936	-0.14447	0.19857	-0.30271
4.2212	-4.7719	-2.0725	-2.5088	-0.60689	0.40775	-1.452	-0.099118	-1.2031	-1.5418	-1.6849	1.8767	2.0249	-0.45592	1.341	0.43791	-0.06537	-3.3988	0.88705	-1.682	-1.0616	-1.7604	0.087043	0.57443	1.3334	-1.3756	0.70975	0.18337	-0.57842	1.4962	-0.5714	-0.21897	-0.66634	-0.097401	-0.032679	-0.21045	-0.72165	0.83222	-1.1399	-0.74349	-0.20273	-0.32924	0.12327	1.078	0.50211	0.22077	0.39726	1.0846	0.55474	0.081498
-5.1227	0.024221	0.6717	1.376	0.828	-2.0461	0.024249	-0.73705	0.030589	0.23327	0.28626	-0.45528	0.67507	-0.64252	-0.5247	-0.19621	0.59982	-0.32243	0.27364	0.14017	-0.84387	-0.77859	-0.14399	-0.37372	-0.033802	-0.098258	-0.56235	-0.25145	-0.3121	0.22309	-0.63977	-0.17054	0.21301	0.31089	-0.5126	0.28126	0.63988	0.71068	0.28822	0.28428	-0.92315	0.011784	-0.013629	0.19645	0.39429	0.19756	0.15407	-0.46822	0.38034	0.12906
2.1639	3.3195	-2.4623	-2.0654	-0.067172	-1.8301	-0.092095	0.19411	1.2609	0.97934	0.16057	0.0048366	0.33039	0.10882	-0.16276	-0.39374	-0.36769	0.77013	-0.74623	-0.38306	-0.93749	-0.61717	-1.2898	0.56824	0.7856	-0.18328	-0.2287	-0.62079	0.090952	-1.2368	0.6688	0.38415	0.29326	0.20239	-0.4978	0.27497	0.18442	-0.14547	-0.63724	-0.41468	1.1222	-1.1125	0.84882	-1.1568	0.022065	-1.9588	0.48997	-0.41116	0.33719	-0.97516
0.49826	-0.52694	-1.2523	-1.4505	1.3859	-0.65708	1.9098	-0.25431	2.3591	-0.29234	-1.3392	-0.62723	-0.15273	-0.056427	-0.41581	-0.85263	-0.24396	1.0535	-1.8071	-0.26333	0.73134	-0.33559	0.10276	1.2583	0.6951	0.55861	0.17466	0.22798	-0.28541	-0.022994	-0.1542	0.22128	-0.89926	-0.51857	0.38735	-0.25072	0.32203	0.22569	0.48293	-0.84464	-0.30326	0.29805	0.0054909	-0.19463	0.72735	0.23787	0.92199	0.08632	1.8853	0.25825
-0.17785	-1.4107	-1.2251	-1.2647	1.5477	-0.29868	1.8275	-0.54375	2.0298	-0.87091	-1.3561	-1.3876	0.66872	-0.4949	0.9559	-1.37	0.34794	0.2566	-1.3205	-0.67213	0.56133	1.1432	0.89451	1.3852	0.8031	0.1283	0.39029	1.4746	-0.055503	-1.1349	0.093152	-0.93479	-0.80631	0.48823	-1.3316	-0.93311	0.28945	0.91377	0.72986	-0.24107	-0.33084	1.6159	-0.51057	1.3459	0.85002	-0.64634	1.4991	-0.70807	0.91037	0.059412
-5.2694	1.5809	0.097201	0.6528	2.0698	-2.1736	-0.58741	-0.31815	1.4877	-0.26476	-1.2143	-0.55935	1.0882	-0.886	-0.091732	-0.3601	0.76478	-0.5131	-0.16253	0.063533	0.21546	0.55622	0.25019	-0.11004	0.59999	-0.31379	-0.091924	0.3984	-0.32766	-0.65913	-0.25332	-0.52027	-0.57494	0.36349	0.27521	0.050195	0.50268	-0.027585	0.30844	0.1844	-0.35537	-0.13752	0.39927	0.084221	0.1256	0.42048	-0.26357	-0.25143	0.29249	0.0080884
1.5664	0.79343	-0.89621	2.0785	-2.1992	-1.6604	-0.80735	-0.16153	-1.0342	0.16898	-0.99685	0.35531	-0.23388	-0.77552	-0.2057	1.2127	-0.51602	-0.59169	-0.081649	-0.39122	-0.53441	-0.27844	-0.43011	-0.43735	-0.96494	0.47624	0.60189	0.70275	-0.23678	0.37759	1.3149	-0.38126	-1.1964	0.012003	-0.11382	0.17038	-0.70651	-0.51746	-0.62901	-0.038108	0.18348	0.27317	0.24973	-0.5925	1.1126	0.73945	0.30737	-0.9654	0.68491	-0.92176
-1.8291	-0.55164	-0.37339	-0.097172	-0.63992	-1.8121	-0.31954	-1.3126	-0.40041	-0.4153	0.21246	-0.56813	0.7777	0.5695	1.1488	0.9572	0.7676	0.41601	-0.13899	-0.62453	0.079984	-0.38933	-0.33363	0.17446	-0.77125	1.3082	0.18385	0.30647	0.057285	-0.93834	0.12352	0.14905	-0.35823	1.1957	0.29052	-0.66475	-0.45728	-0.078909	0.52754	-0.31939	-0.47592	0.43075	-0.13038	-0.14039	0.57025	0.32412	-0.38917	-0.73355	-0.058982	0.6106
-0.40937	-0.63763	-0.22771	-0.21826	-0.81113	-2.0911	0.80077	1.7451	-0.24421	1.6692	-2.1043	-0.53954	-1.2814	1.788	0.43065	0.58968	-1.5892	-0.18013	0.18999	-1.2281	0.15084	-0.38539	-0.99446	1.4405	-0.36829	0.52278	0.20911	0.46587	-0.51565	-0.86079	1.0175	-0.22656	0.22045	-0.69784	0.065365	-0.76603	-0.0049915	-0.90417	0.54099	0.61918	0.23146	-0.28227	-0.017091	-0.053248	0.29759	0.52887	0.23727	-1.4585	0.005124	0.51995
-5.6574	-0.081415	1.0108	-0.39365	1.1666	-2.1467	1.3541	2.3496	-0.42813	-0.4814	-0.84359	0.18963	-0.065401	0.39646	0.22538	0.028979	-0.35908	0.069035	-0.35759	-0.29813	-0.42569	-1.1683	-0.78063	0.3567	-0.91906	0.8809	0.065657	-0.11422	0.38102	0.66095	0.19115	0.55956	0.40043	-1.1412	0.27671	0.94517	0.41079	-0.061474	0.16116	0.14032	-0.0017279	-0.14076	0.50205	-0.066929	0.62179	0.097243	0.032432	0.19996	-0.082185	-0.27845
-0.15645	4.4193	-1.7287	3.092	-3.1191	1.4805	1.8215	1.3751	-1.7542	1.5505	-4.2221	0.33086	-2.1075	-0.44829	-0.39994	1.7394	-0.57643	0.075693	1.1988	0.62404	-0.95625	1.1874	1.0775	1.7281	1.4479	-1.0637	-1.2164	-0.24552	-0.41734	-0.025088	0.10935	0.54376	-0.35255	-0.21908	-0.60078	0.33861	-0.15185	0.23621	0.7103	0.18364	-0.44174	0.5547	0.59871	-0.10756	-0.13972	0.10181	-1.3389	-0.41365	0.91893	-0.068258
5.7126	10.241	-3.3101	4.0976	0.082476	0.4129	0.3257	-0.55165	-1.9622	0.81854	0.93149	-1.8462	-0.75014	1.8526	1.3791	0.15781	0.44974	-1.1202	-1.9818	-0.90306	0.36827	-0.49732	-2.2414	4.1531	1.6455	0.48757	-0.47839	0.15513	0.25317	-0.40954	-0.97345	-1.3557	-1.2948	-0.67076	-1.2738	-0.63489	-0.31289	-0.29578	0.41635	0.51106	-0.91161	-0.67724	-0.16389	-0.79115	0.3448	0.50411	-0.82154	0.43499	-0.66296	1.3333
-0.26269	5.9188	-2.7766	-2.0849	0.48726	-2.2172	1.8529	2.0295	-1.5307	-1.9617	2.4556	-0.55152	2.2705	0.61593	1.1584	-0.21171	0.77587	-0.42961	-2.0043	-0.25018	0.17613	0.28739	-1.2893	-0.27627	-0.35466	1.3637	0.64794	0.38346	-0.54983	-0.59713	-0.085294	-1.2294	-0.88449	0.29773	0.47709	-0.16913	-1.0249	-0.57198	-0.48461	-0.99116	0.093697	-0.44343	-0.2061	0.19963	-1.0148	0.17005	0.97697	-0.32399	0.10213	0.25198
-8.1824	0.28107	0.071275	-0.2258	0.71049	-1.8202	0.8906	0.83731	0.54749	-0.73815	0.67907	-0.54158	1.5032	0.10985	0.29466	-0.35723	0.45791	-0.06458	-0.98022	-0.56989	-0.48479	-0.076368	-0.57516	-0.62054	-0.45704	0.48736	0.36432	0.23695	-0.064687	0.35741	-0.091942	-0.12806	0.15017	0.041385	0.63104	0.66722	0.61751	0.0074908	-0.23562	-0.065025	0.010495	-0.059522	-0.13433	-0.049586	0.29319	-0.10482	0.45081	0.17202	-0.020571	0.42903
-0.42561	-0.84198	-0.53405	1.2488	-0.98904	-1.1089	0.075595	-0.70131	0.42058	0.80845	0.37965	-0.69276	0.22292	0.10874	0.89364	-0.30687	0.37149	0.46997	0.00034507	-0.15819	0.084472	-1.0916	-0.34327	0.13147	0.41429	0.66583	0.93057	-0.10238	-0.27088	0.56925	0.40044	-0.54771	-0.34079	0.79521	0.86915	0.52805	-0.39077	0.24646	-0.26867	0.49528	-0.12194	-0.11554	-1.1455	-0.85985	0.042195	0.11605	0.32848	0.98495	-0.35449	1.0265
0.41297	-2.5985	-1.1543	0.093272	-2.5738	-1.5258	0.55093	-1.0133	-0.64017	-0.24497	1.2111	-0.26674	0.23217	0.75823	0.71674	1.5661	2.12	-0.64487	-0.33936	0.3373	1.2765	0.31737	0.48989	-0.66881	0.15854	0.23099	-0.92483	1.7898	0.93171	0.84207	-0.13164	0.32539	0.80509	0.29117	-0.63969	0.99208	0.22965	0.10181	-0.93635	0.17074	-0.25272	0.63877	-0.8182	-0.44011	0.16861	-0.19428	0.10811	1.1818	-0.3712	0.27359
0.21041	-2.7628	-2.2364	-0.26079	-3.5644	-2.3303	0.68498	-0.93378	0.011712	-0.93645	1.9258	0.21676	0.23642	0.42355	0.88162	-0.54065	0.17793	0.76487	-0.65234	-0.16077	-0.69172	1.1109	0.85605	0.041453	0.75344	-0.14936	-0.0090012	-1.3766	1.1098	0.48404	-0.89574	0.54014	-0.38296	-0.20969	-0.21773	0.44573	-0.52784	0.23991	0.69726	-0.091333	0.64894	-0.16872	-0.57195	0.25708	-0.2328	-1.1445	0.0064653	-0.038444	-1.3858	0.11239
-6.2668	-0.071276	0.35093	0.68511	0.52899	-2.3181	1.5608	1.0051	-0.49447	-0.099915	0.99781	-0.13976	0.66535	-0.053325	-0.15772	-0.40955	0.28698	-0.42354	-0.69751	-0.093986	-1.0035	-0.59762	-0.0065787	0.25134	-0.67185	0.35281	0.11995	0.083256	-0.44144	1.0219	-0.72594	0.66277	0.38321	0.30123	0.38761	0.97727	0.72918	0.12113	-0.34748	-0.097297	0.14473	0.24559	-0.11147	-0.28441	0.022558	0.23652	-0.13345	-0.38268	-0.19139	0.14512
-9.4687	2.4081	-0.24466	-1.7718	-4.0653	1.1438	8.4337	11.352	-3.3535	-2.9073	4.3798	-0.18672	1.6507	0.13833	-0.75954	-0.0091934	-0.67772	0.13176	1.2078	-2.3218	1.61	0.44212	0.77313	-1.9754	1.5403	1.3059	0.51951	-1.1505	-2.3285	-1.1409	-2.2572	-1.2691	-1.6034	1.1129	1.9576	2.1933	4.0103	-0.35504	-1.3892	-0.57401	0.43072	0.69243	-0.86955	-0.75843	0.073231	-0.28708	-0.63818	0.13072	0.26584	0.50321
-9.351	1.0382	-0.60521	-1.7964	-3.0758	0.61557	7.08	8.073	-2.9927	-1.2024	2.6694	0.24119	-0.26925	0.46799	-0.51758	0.32914	-0.2247	0.069476	-0.21431	-0.6055	0.36701	-0.47676	-0.038756	1.221	0.37109	0.40891	-0.27474	0.15295	-0.11956	-0.34656	0.07886	-0.50951	0.023566	-0.3479	-0.57814	-1.1387	-1.4483	0.045789	-0.11016	0.072104	-0.15199	-0.10026	0.33397	0.1996	-0.11575	-0.22494	-0.29826	0.067154	0.020091	-0.4156
-8.4565	1.8887	-0.23416	-1.6371	-3.65	0.52206	7.7728	9.0234	-2.9357	-1.2785	2.7773	0.39237	-0.27465	0.40854	-0.65742	0.38356	-0.30239	0.14005	-0.04915	-0.71587	0.495	-0.32376	0.066586	0.99901	0.44325	0.31404	-0.35807	0.288	-0.017026	-0.3514	0.11469	-0.4966	0.062839	-0.24979	-0.5843	-1.1788	-1.4329	0.037798	0.022209	0.12458	-0.24381	-0.17683	0.2678	0.24664	-0.11072	-0.29885	-0.35723	0.15969	0.024378	-0.41979
-10.286	0.48697	0.034862	-0.33986	-0.33385	0.74021	-0.87475	-1.1204	0.54491	0.58737	-0.10238	0.15853	0.016249	0.18335	-0.05072	-0.082925	0.098618	-0.19555	0.6422	0.50391	0.27343	-0.062536	-0.18434	-0.076699	0.11101	-0.079013	0.16478	0.058027	-0.17782	-0.23324	0.20945	-0.23903	-0.22346	0.054945	-0.20609	-0.068304	0.21721	-0.046998	0.39681	0.22554	-0.061642	0.15645	0.15449	0.11777	0.13773	0.015839	-0.00086188	0.085257	0.043504	-0.251
2.7036	-2.9886	-2.5045	-0.10764	0.56062	-0.86268	0.35944	0.16286	-1.9289	-0.18335	-0.72456	-0.8956	-0.1588	-1.4238	0.0027685	1.7119	-0.18945	-2.3562	-0.53913	2.3203	-0.95222	-1.5989	1.6746	-0.10423	-1.3925	-0.06821	-0.097973	-0.48766	0.059895	-0.090827	-0.39241	-0.52389	-0.49519	-0.9958	0.12153	-0.21545	0.64444	0.42689	-0.030149	0.67224	-1.2454	0.47746	-0.91834	-0.81894	-0.29603	0.019657	-0.18441	-0.27561	-0.66925	0.69099
12.125	2.1889	0.50147	7.6087	-0.46282	1.1787	-2.459	2.319	-0.55218	-2.5947	-1.0576	-0.16852	-1.6438	-0.41312	-0.34365	-0.16312	0.93739	-0.42	-0.023826	-0.22372	1.5275	-0.15019	0.66695	-1.3812	-0.43483	0.84343	1.6136	0.69823	1.994	0.61971	0.35612	-1.971	1.0027	-0.10528	-1.4067	0.3034	0.079006	-0.72927	-0.911	-0.41429	-0.29974	0.653	0.27685	-0.69205	0.25238	-0.59695	0.37671	0.92897	0.19026	-0.19633
5.1383	-3.1692	-1.9533	0.009278	3.0193	-0.41673	-1.193	-0.1733	-2.0656	-4.3657	0.22139	1.0076	-1.4164	-1.4456	1.0576	-1.1833	-0.92177	-0.80876	1.4499	-0.90617	0.049488	-0.5232	0.94673	-0.74384	0.80635	-0.76415	-0.89978	-0.39606	1.5816	0.059899	1.018	-1.7275	-0.70177	-0.63947	-0.33429	0.2046	-0.70808	0.32722	-1.4993	-0.14483	1.0234	0.5858	0.65655	0.73032	-0.066087	-0.13672	1.1345	0.12384	0.83746	0.64629
-3.4955	0.91106	0.76396	1.8153	0.84878	-1.5051	1.1498	-0.25094	-0.12544	-0.40551	-0.59317	-0.67687	0.12089	0.07915	-0.20805	-0.035526	0.34049	-0.30115	-0.23637	-0.46533	-0.26976	-0.27265	0.52071	0.16257	-0.046702	0.43044	-0.27226	-0.036902	-0.19309	0.11255	-0.50307	0.35698	0.059464	0.18703	0.45758	0.51523	0.085169	0.7216	-0.20887	-0.40016	-0.013858	-0.55514	0.36568	-0.36965	-0.34766	0.45839	0.38518	-0.18171	0.086772	-0.12228
5.4434	-1.2307	-4.3061	-4.7279	0.87972	0.23352	2.3166	-0.2168	0.40106	-2.4091	-2.033	-0.91592	0.16009	-0.58112	-0.76258	1.0976	-1.2274	-1.1595	-1.7832	0.31896	-1.1524	0.71969	-1.4733	-1.158	-1.2883	-0.42124	-0.52325	1.2296	-0.90854	-0.43286	1.0581	0.25618	-1.0025	-0.12687	-0.93415	0.079775	-0.28273	0.40448	-0.024226	-0.16393	-0.42728	1.1121	0.73058	1.9328	-0.089771	1.0195	-0.16348	0.33336	-0.90916	-0.62659
7.6633	0.96835	-5.6292	-4.4138	2.2699	0.51204	2.5683	-1.1044	2.3024	-1.8966	0.2819	-0.35543	-1.592	0.41283	0.15934	0.073496	-1.3753	-2.105	-0.56288	0.72805	-1.0571	-1.2718	0.42473	-0.13583	0.29325	1.1734	-1.1337	0.5607	0.5335	-0.39687	1.3592	0.38527	-0.88556	-1.2024	1.6691	1.9316	-0.82608	0.56819	-0.62234	1.0313	0.99441	0.48053	-0.79706	-0.59806	-0.13533	0.79854	0.38474	1.0596	-0.0259	0.3158
6.4853	1.8668	-3.2301	2.6313	-0.095529	0.46209	2.0006	-2.1159	3.1161	-2.0859	2.7543	0.10679	-1.4595	-1.2781	1.0553	-1.5132	-0.61754	-0.9799	1.1246	-0.16299	-0.83929	-1.6214	-0.9734	-1.4102	0.99459	0.19121	-0.69306	0.7627	0.086597	-0.10526	-1.2025	1.7129	0.3171	0.46767	-1.2122	0.49068	-1.4136	-1.1414	-1.3921	-0.74768	0.20925	0.9364	0.15212	-1.6056	0.087949	0.41559	-0.66961	-0.86707	0.72376	1.5853
-2.5687	2.7391	0.84319	0.22163	2.1912	-1.8492	1.1838	-0.59718	0.2601	0.37077	1.2381	-0.21593	0.59498	-0.30564	-0.14131	-0.77463	0.96197	-0.1476	-0.19078	1.6787	0.23152	-0.3742	0.84016	-0.70309	0.066026	0.093332	0.41516	0.18982	0.064819	-0.10716	-0.55623	0.63625	0.11021	0.0039053	0.037858	-0.54933	-0.81555	0.11557	-0.40596	-1.2359	-0.16182	-0.63228	0.45364	-0.57272	-0.5512	0.29754	0.32104	0.23821	-0.3865	0.3058
-10.007	0.68586	-0.40691	-0.57494	-1.0307	1.8099	0.088417	0.56814	-1.334	-0.51205	0.78824	0.12037	0.66392	0.24608	-0.10614	-0.46102	0.18143	-0.35934	-0.027103	0.48259	-0.37154	0.17891	-0.38044	-0.85272	-0.38965	0.15916	0.46223	-0.039023	0.29062	0.38914	0.061306	0.14574	0.12699	0.14052	0.53722	0.17238	0.066517	-0.29029	-0.10917	-0.08821	-0.062237	-0.1774	-0.25744	0.12265	-0.020377	-0.042295	0.14686	0.23934	-0.10087	0.071986
-10.062	0.6201	-0.35964	-0.62906	-1.0668	1.8197	0.25254	0.81624	-1.6805	-0.72121	0.70983	-0.057159	0.69916	0.27133	-0.018362	-0.5077	0.13014	-0.34	-0.33318	0.31586	-0.55983	0.032052	-0.41459	-0.75701	-0.44742	0.2778	0.4877	-0.075744	0.31789	0.39426	0.012072	0.13015	0.15658	0.09417	0.56719	0.24269	0.047006	-0.21504	-0.1614	-0.071633	-0.059291	-0.15518	-0.1478	0.095726	0.078294	0.022955	0.17723	0.20477	-0.034084	0.092369
-10.117	0.64949	-0.2406	-0.4068	-0.33744	1.8762	-0.76981	-0.59894	0.32137	0.23054	-0.057759	0.023891	-0.17424	-0.19243	-0.18085	-0.0013222	-0.013915	0.22682	-0.097165	0.04682	-0.27291	-0.04995	-0.082915	-0.031788	-0.27902	-0.28925	-0.27342	-0.056172	0.34083	0.59003	0.25393	0.5074	0.449	-0.24153	0.025453	0.28771	-0.12398	0.01432	-0.037618	-0.17498	0.030697	-0.22925	-0.14654	0.0027504	-0.1711	-0.025821	0.30191	-0.0087467	-0.17018	0.27557
-10.156	0.42727	0.1167	-0.2813	-0.14107	0.82625	-0.78266	-0.84886	0.24447	0.15054	-0.23119	-0.10182	0.18793	-0.043482	0.075179	-0.15556	0.17543	0.1239	-0.52823	-0.10974	-0.29644	-0.13865	-0.10923	-0.0054632	-0.28202	0.042428	0.043854	0.21993	0.18055	0.2765	0.012569	0.074702	0.062698	-0.16412	0.025869	-0.082234	-0.14058	0.1118	0.12713	0.029771	-0.029338	-0.097438	-0.071691	0.047836	0.062244	-0.14554	0.14887	0.19331	-0.06546	-0.051412
1.2954	0.7355	-4.0563	-2.3165	-0.53639	-1.0061	1.3598	-1.798	1.2077	0.30723	-0.29563	0.47372	1.4622	-0.53647	-0.63798	-1.3299	-0.97755	1.1226	-2.7014	-0.67941	0.024526	0.11024	0.65101	-0.20176	0.48049	0.52049	0.11852	-0.13313	-0.86409	0.16203	-0.55629	-1.2318	-0.4788	-0.3931	0.040693	0.10799	0.4843	1.1286	0.21577	0.046352	-0.21128	-0.18116	0.40332	0.51216	0.67423	1.0219	-0.27076	-0.046613	0.16283	-0.76975
4.038	3.9319	-4.5244	-3.1079	0.26169	-0.77242	-0.36898	-2.0389	1.8966	0.36857	-0.62671	0.90811	0.9892	-0.58185	-0.024073	-0.84153	-1.107	0.77755	-1.2256	-1.8172	-0.75294	-0.6836	0.23921	-1.1878	0.7301	1.5588	-0.30586	0.86493	-1.4537	-0.36611	0.35094	-1.2491	-0.7587	-0.24761	0.56075	-1.5034	0.55434	0.37313	0.26304	0.14565	0.78475	0.40831	1.0022	-0.27059	0.84149	-0.24903	-1.1957	-0.69254	1.0771	-0.63831
-1.4081	3.0069	-0.78402	0.92491	0.56117	-1.8522	0.185	-1.1356	0.35774	0.11682	-0.56702	-1.2125	0.91377	-0.88626	0.11823	-0.46618	0.74607	0.77393	0.17269	-1.2052	0.053266	-0.96557	-0.00082449	-1.9619	0.85164	-0.54584	-0.35481	-0.52131	-1.0706	-1.5474	-0.26338	-1.0601	-0.029418	-0.69094	0.38561	0.11061	-0.53704	-0.68665	-0.46733	-0.22142	-1.5675	-0.12243	-0.36678	0.16737	0.7672	0.042774	-0.52239	-0.025855	-1.12	0.28031
3.2084	-1.2274	-4.0709	0.20006	-2.3287	-0.81619	-0.018876	-1.3829	0.23672	-1.3741	-0.92149	-0.030398	0.68305	0.63731	1.1773	2.7068	-0.1726	0.2245	0.67125	-0.28016	0.12308	0.60248	1.1837	0.77245	0.79418	-0.20196	1.1389	-0.8146	-0.26966	0.80735	-1.2184	-0.84375	1.8282	0.14677	-0.20904	-0.34754	-0.28474	-0.42648	0.87541	0.6211	0.15065	-1.1899	-0.31137	-0.39013	-1.2374	-0.65163	-0.57378	0.63549	-0.19199	1.0936
3.2437	-2.1716	-3.8669	-1.4941	-1.0024	0.023939	1.8664	-1.5053	1.2079	-1.647	-0.39216	1.6331	-0.49908	1.7197	0.28816	2.7389	1.8949	0.60153	-1.3059	0.26843	1.6591	1.3065	-1.1359	-0.20566	-0.51878	0.22326	-1.4634	0.78365	-0.17276	-0.012356	-0.76567	0.94496	0.013766	1.2327	-0.2911	0.45195	-0.48059	0.41185	-0.70062	-1.352	-0.49905	-0.41969	0.59676	-1.3438	-0.36507	-0.85455	-0.80927	0.39379	0.54577	-0.29262
2.584	-0.96508	-2.8714	-0.086075	-1.8772	-1.2534	2.9161	0.48629	1.7877	-1.1864	0.93071	0.606	-0.90471	0.47634	0.65414	-0.24045	0.44114	0.068502	-0.47836	0.2846	-0.11058	0.67056	0.82732	1.0807	-0.47661	-1.2943	0.68647	-0.58708	0.028647	1.1217	0.018618	-0.16159	0.11095	0.090183	-0.85438	-0.94896	-1.4587	-0.25815	0.48458	-0.095066	0.32692	1.4371	-0.63328	0.041331	-0.17792	-0.42674	-0.30976	0.7853	-0.079858	0.53938
9.2029	2.0573	3.6349	6.2911	-4.2744	1.0134	-2.3621	0.89792	0.25207	-0.7399	-0.14686	1.3104	1.045	-0.038631	1.9703	-1.2317	1.2861	1.3951	0.49502	0.27204	-1.9584	1.1473	-1.4091	-1.1988	0.68691	-1.1905	-1.081	-0.33215	-1.4468	1.2395	-0.53398	-0.70721	-0.27044	-0.69505	0.40046	-0.86229	-0.020981	-0.57045	0.1113	0.024225	0.41395	1.3032	1.2209	0.10016	-1.3002	0.42685	0.7224	-0.4925	0.50717	0.51574
3.8609	-4.8899	0.50007	1.7694	1.7944	0.35669	-2.7114	3.0717	0.49201	0.67664	0.72953	1.0007	-2.1016	-0.42077	1.965	0.45606	1.8042	-1.3166	-1.9573	0.43025	-1.008	0.61518	0.53181	-1.989	-0.62954	-1.0636	-0.36664	-0.77911	0.9183	-0.058706	-0.021684	-2.1733	1.1552	0.75534	-0.74504	-0.49899	1.4049	-0.38576	-0.62109	0.44156	-0.82688	0.95139	-0.1351	1.2696	-0.083742	0.46652	-0.43877	0.00072028	1.2115	-0.66782
5.3238	-4.1162	1.2474	3.2803	0.84912	1.2719	-3.4882	2.973	1.4626	-1.9513	0.3097	1.7422	-1.1258	0.94668	2.1142	-1.717	0.84092	1.0944	0.36949	0.15672	-0.37542	1.2267	0.1372	0.13266	-0.5714	-1.1395	-1.0486	1.9359	-2.1745	-1.0666	-0.30591	-0.42279	2.0601	0.77361	1.7523	-1.2252	0.67728	0.7321	0.96039	-0.38434	-0.67659	0.34848	1.5723	-0.78428	0.51111	0.45964	0.30108	1.4223	-1.1271	1.2447
-3.3517	0.41795	1.5762	0.19793	3.4968	-1.2	-1.1355	1.7295	0.37941	-1.1732	0.3008	-0.38041	0.055444	-0.59205	0.075713	-0.18416	0.13748	-0.18248	-0.57409	0.17441	-0.77277	0.74575	0.045788	0.53799	-0.5168	-0.2143	-0.39422	0.020595	0.42377	-0.14198	0.5064	-0.077234	0.094737	-0.14634	1.3502	0.62379	-0.4679	0.57859	0.14246	0.18057	-0.22235	0.099716	1.5038	-0.07922	-0.14564	-0.20202	-0.13637	0.34859	-0.031546	0.04644
-10.143	0.69805	-0.33363	-0.60653	-0.61137	2.0872	-0.24746	-0.12647	0.18384	0.13804	0.039365	0.2072	-0.24984	-0.23677	-0.31171	0.10135	-0.014057	0.16309	0.39716	0.234	-0.19033	0.094284	-0.067452	0.02739	-0.17189	-0.29175	-0.27163	-0.11202	0.34654	0.60362	0.31618	0.52304	0.38196	-0.15601	-0.041812	0.13101	-0.11809	-0.1212	-0.2118	-0.19011	0.094627	-0.17064	-0.44134	-0.030885	-0.41214	-0.21302	0.31095	0.10793	-0.29313	0.12426
-10.233	0.76533	-0.19844	-0.52634	-0.58132	1.9893	-0.45666	-0.29879	0.19708	0.24359	0.34528	0.089054	-0.30212	-0.05019	-0.14972	0.04307	-0.10975	0.24324	-0.091347	-0.10916	-0.026044	-0.24972	0.099984	0.043098	-0.02173	-0.16746	-0.23064	-0.078423	0.13498	0.2509	0.082013	0.20687	0.24073	-0.10796	-0.12495	0.018143	-0.14805	0.064904	-0.044597	-0.11735	0.080197	-0.12912	-0.032493	0.004139	-0.14026	-0.018634	0.16448	-0.03749	-0.092955	0.078374
-10.224	0.65528	-0.20544	-0.57105	-0.678	1.906	-0.56979	-0.59921	-0.30879	0.23003	0.14305	0.17148	-0.29888	0.16188	-0.091894	-0.16822	-0.11403	0.0048799	-0.18151	0.1373	0.018427	-0.073164	0.093101	-0.2961	-0.035494	-0.20475	0.087933	0.10122	0.21312	0.14421	0.0044009	0.097716	0.19035	-0.024596	-0.033127	-0.12211	-0.23205	0.13074	0.34706	0.038786	-0.093469	-0.11846	0.29966	0.16147	0.21403	0.17857	0.037006	-0.078417	0.041253	-0.023099
-10.193	0.47278	0.092947	-0.27935	-0.33697	0.86153	-0.57411	-0.74508	0.20949	0.30694	0.020105	-0.13262	0.23774	0.092783	0.022312	-0.18744	0.22875	-0.076548	-0.18332	0.13869	-0.10861	-0.27822	-0.22816	-0.10255	-0.21858	-0.069705	0.010122	0.14864	0.15238	0.28182	0.18367	0.10428	0.16712	-0.222	-0.067761	-0.017681	-0.079147	0.086127	0.43066	0.15535	-0.10868	-0.1575	0.24951	0.19535	0.30734	0.024768	0.16066	0.0902	0.0050037	-0.093327
1.0578	-2.0191	-3.5216	-0.99965	-0.3521	-0.46444	1.6115	-0.9718	-0.016909	-0.18649	-0.42771	-1.873	0.011502	-0.32751	-1.6217	0.65637	-1.2032	1.0047	-0.1479	0.41672	-1.2281	1.1487	-0.83337	1.4523	-1.5921	-0.099999	-0.8663	-1.3085	-1.3557	-0.86357	-0.20297	1.2973	0.74674	-0.63027	-0.097143	0.61908	0.83961	-0.02624	-0.26607	0.57195	0.33209	0.35587	0.67791	-0.8016	-0.50487	-0.39942	-0.33549	-0.2886	0.3897	0.77293
3.1783	0.091102	-0.11765	2.2694	-1.9579	-0.67025	0.49478	-1.2137	0.36452	-0.0054021	0.53103	-1.326	1.2164	-1.0006	0.16021	0.17681	-0.46599	0.67809	-0.138	-0.91639	0.16352	-0.32434	1.321	0.39927	0.77906	0.32817	-0.79855	-0.32556	-0.18346	0.4662	-0.40902	1.4727	0.15985	-0.18202	-0.099219	0.94521	-0.49173	-0.59674	1.1258	-0.20243	0.28009	1.4239	-0.54251	0.20069	-0.73671	-0.46864	0.35216	0.16458	0.84303	-1.4132
-0.39991	-1.9807	-1.0315	1.5729	-1.255	-1.9826	-0.68363	-0.42326	-0.74071	0.34345	0.59675	-0.80032	0.60447	-0.60399	-0.6133	-1.3262	-1.3234	-1.011	-0.94529	0.17009	0.69021	0.16072	-0.38403	1.2767	1.2576	0.47246	0.42907	-0.25742	-1.4061	-0.055134	-0.66722	1.9858	-0.32774	-0.96002	0.32494	-0.28007	0.13658	0.39497	-0.28186	-0.48964	0.39309	0.00066963	-0.19252	0.46717	-0.36509	0.34736	1.018	0.49569	0.77791	-0.4263
-4.9418	1.2991	1.4663	0.34961	0.9366	-1.6563	0.036042	-0.81733	0.45253	-0.024739	0.21901	-0.66426	1.1419	-0.06493	0.076569	-0.31215	0.63975	0.17077	-0.33427	-0.14183	0.0058083	-0.45767	-0.023261	-0.37046	-0.50978	0.37572	-0.011215	-0.30399	-0.2077	0.33037	-0.055063	-0.027301	-0.13736	0.36968	0.14465	0.19996	0.18367	0.067593	0.44777	-0.29082	-0.09302	-0.18791	-0.28704	-0.062452	0.17444	-0.00031512	0.17302	0.096855	-0.16629	0.25901
5.8729	-3.2654	-0.036432	0.85454	1.8928	-0.92261	-1.173	0.98494	1.5944	-0.021739	1.8604	1.7278	-2.2613	2.412	-2.0074	0.52411	-2.7611	-1.6657	-1.1579	-1.8831	-0.40732	-0.87875	-1.478	-0.68647	1.3987	-1.0213	-0.50786	-1.1558	-0.27949	-0.29737	-0.85305	0.46998	2.0418	-0.32107	0.89038	-0.92074	-0.16224	0.51079	0.47509	0.36755	1.4979	-0.45207	0.63883	0.50637	0.02052	0.063506	-0.90222	1.2366	1.1429	-0.88445
13.762	6.9109	4.9531	-5.4005	-0.7387	-1.1695	-3.2858	1.1443	-1.1966	2.896	1.8053	3.5562	0.91267	-1.4957	-1.9236	0.15663	-1.91	-1.6664	-1.1233	-1.9269	1.6061	-0.088006	0.10445	1.3519	0.99622	-0.33506	1.585	0.37018	0.010966	0.65927	-2.1863	1.8491	0.82453	-2.2359	-0.70756	0.61478	-1.1974	-0.26821	0.6865	-0.38027	-0.6077	1.8214	-0.22397	0.92238	0.16249	0.089674	0.37661	0.046785	0.4536	-0.19872
3.2141	-1.861	-1.6094	2.2491	-2.7494	-0.80259	-0.75429	-1.364	-0.59988	-0.079811	0.98519	-0.50199	0.11467	0.40704	-1.0132	-0.5286	-1.4327	-0.37338	0.53988	-1.3951	0.4224	-0.42374	-0.47246	0.13172	0.91129	0.26522	1.4565	1.0036	0.76237	-1.1234	0.98709	0.68645	1.1273	0.44324	-0.020168	0.22618	-0.015927	-0.15842	0.48026	-0.472	0.12222	-1.2781	-0.19038	-0.81556	-0.55434	1.2524	0.078586	0.80091	0.94796	-1.0617
-3.5181	1.5898	0.56212	1.4922	1.0985	-2.073	0.31265	0.37105	0.49833	0.18977	-0.43961	0.60759	-0.23663	-0.57074	0.13442	-0.2407	-0.089931	-0.43859	0.037632	0.73314	-0.62568	-0.14217	-0.15183	0.55038	-0.45186	-0.31799	0.06098	0.13416	0.25744	-0.061684	-0.73519	-0.1778	0.31193	-0.54925	0.12303	0.1023	-0.27805	0.017284	-0.33771	-0.021139	0.084804	0.5725	-0.064067	0.032208	-0.44669	-0.35794	-0.58096	-0.31488	0.40805	0.2031
4.1174	0.74791	0.067193	-0.073344	3.6709	-0.53832	-1.3952	0.63075	-0.80609	-1.0008	-1.48	3.2631	0.44981	-0.00086728	-2.3849	0.10421	-1.5584	0.93832	1.6782	-0.88978	1.0527	-0.13157	0.20993	-0.56814	0.36618	0.0075695	0.77713	-0.60209	0.21633	0.019377	1.5372	0.060739	-0.44332	0.20822	0.80963	-1.146	1.1918	0.19264	-0.32817	0.91648	0.68272	-0.25027	-0.080791	0.217	-0.70804	-0.84999	-0.44442	-0.006395	0.67764	-0.46326
4.9238	-1.9477	0.28711	0.86093	4.9825	0.97587	-0.58734	-0.099404	-1.7234	-1.6174	-0.28638	2.6953	2.1651	1.4026	-3.2832	1.2586	-1.5548	-0.6255	-0.92969	-1.3649	-0.028169	0.41872	-0.52442	0.38393	0.53568	0.27228	0.29955	-0.81415	-0.51451	-0.76381	1.6795	1.9125	0.071463	0.92904	0.99618	-0.25797	-0.11833	0.9592	1.5901	0.15349	-1.4754	0.0091867	-1.1254	0.26225	-0.053868	-0.16802	-0.17923	-0.84812	0.88977	-0.67835
4.9445	-2.1648	0.26909	1.1841	4.9209	0.1811	-0.61829	-0.25055	-4.0136	0.59861	0.16282	0.2086	0.41606	0.97918	-1.2918	0.013808	-0.96462	2.7711	-0.28903	0.19835	1.0723	1.365	-0.46623	-0.38558	0.096658	0.47186	0.26042	-1.8849	1.0533	-0.25974	0.6375	0.13335	-0.57104	0.79585	-0.48172	-0.30532	-0.23809	-0.067094	0.54426	0.30348	0.77046	0.64411	-0.23114	0.31315	1.6452	-0.1509	0.27757	0.51296	0.34341	0.38515
-2.6988	-1.1061	2.0875	2.0885	4.6085	-0.60827	-0.97832	0.16445	-0.79652	-0.76773	-0.49981	0.49861	0.73118	0.8847	-0.88975	-0.19749	-0.77119	0.9662	0.19767	-0.50695	1.2772	-0.82016	-0.098652	0.44812	0.27945	-0.21233	0.46153	0.0043362	0.2714	0.89764	-0.041888	-0.87354	0.073645	-1.2569	-0.88864	0.45783	0.036311	0.30311	-0.1238	0.56827	-0.077368	-0.41692	-1.1662	0.17402	0.42718	-0.84169	-0.59593	-0.36004	-0.86315	-0.78327
2.6486	11.072	-4.2609	0.59917	-1.1764	-0.001858	-0.36002	1.1204	-4.1057	-0.036054	-4.6729	-0.3324	-1.9044	-0.16684	1.2506	0.56899	-0.70852	-1.5238	1.4685	0.16338	0.041527	1.5689	0.35181	0.84447	0.69416	-0.71583	-0.14389	-0.17627	-0.21004	-1.0588	0.57032	-0.11749	-0.67978	0.37959	0.36757	0.31319	-0.71484	-0.5375	0.71227	-0.10619	-0.20566	-0.050535	0.48783	-0.5798	-0.40726	0.10465	0.26151	-0.45204	0.20641	-0.4077
-10.273	0.67606	-0.066706	-0.56674	-0.40702	1.922	-0.58016	-0.39725	0.44057	0.33739	0.42835	0.28459	-0.7467	0.16545	0.0034488	0.061228	-0.19613	0.31001	-0.58514	-0.37034	-0.17637	-0.090513	0.18416	-0.18278	-0.22523	-0.26415	-0.26606	-0.067675	0.31974	0.67269	-0.03514	0.57107	0.57951	-0.32179	0.14072	0.30736	-0.096106	0.16933	0.044019	-0.12037	0.034049	-0.23975	0.15247	0.052526	-0.0048977	0.05501	0.26104	-0.14018	-0.1865	0.25884
-10.239	0.61605	-0.14758	-0.54901	-0.50299	1.9166	-0.66744	-0.57511	0.073545	0.23027	0.20317	0.46153	-0.69168	0.25426	0.014909	-0.075613	-0.24183	0.15352	-0.4839	-0.1566	-0.27725	0.12959	0.096261	-0.50175	-0.32304	-0.28213	-0.020093	-0.012452	0.47093	0.73122	0.014721	0.6457	0.62022	-0.21531	0.27158	0.29505	-0.084586	0.065521	0.14626	-0.016897	-0.028246	-0.274	0.068272	0.077732	-0.0046366	0.096136	0.23542	-0.0029322	-0.21404	0.25961
-10.144	0.46973	0.097014	-0.32705	-0.26921	0.78764	-0.56325	-0.68124	0.22716	0.23079	-0.30048	-0.043665	0.081251	-0.040887	0.033248	-0.11469	0.18038	0.053433	-0.32358	0.0039553	-0.22215	-0.095308	-0.12923	0.023907	-0.21814	-0.087556	-0.013334	0.2559	0.20046	0.30305	0.12203	0.11763	0.15033	-0.23255	-0.064998	-0.11248	-0.14986	0.11381	0.33257	0.11491	-0.079062	-0.1381	0.086206	0.13739	0.14823	-0.10127	0.14331	0.18832	-0.04458	-0.10685
1.0979	-0.64116	-0.070664	-0.43803	-2.6555	-2.9204	-1.1708	-0.61914	-2.0049	-0.25376	0.70316	-1.5951	-0.37818	-0.9325	-0.38391	0.79083	0.71519	0.018161	-0.8419	-0.99755	1.2368	-0.13671	-0.91684	0.45659	1.0861	0.60955	-0.75127	1.8356	-0.6504	-1.0945	0.63419	1.4004	0.33262	0.31719	-0.19863	-0.8079	-0.42869	0.77197	-0.44848	-0.0019197	0.95371	0.46713	-0.058802	-0.11773	-0.047642	-0.31435	0.41317	-0.35931	0.77538	-0.54682
0.95412	-1.1544	-1.0289	4.0928	-3.4126	-1.0335	0.23241	-1.1284	0.21284	-1.1707	0.095651	-0.079285	1.502	0.84157	-0.17234	0.55766	0.4051	-0.28074	0.6752	-0.21397	-0.66209	-0.97144	-0.58816	0.32729	0.08374	0.54001	-1.2881	0.02613	-0.58638	-0.49101	-0.076564	-0.9968	-1.2154	0.71195	0.051812	-0.41549	-1.2034	0.31498	0.28785	-0.07731	-0.18292	0.51551	-0.53181	-0.15787	-0.70111	-0.078443	0.66057	-0.35921	-0.044602	0.053936
0.051702	-2.2458	-0.18377	-1.7806	-0.36125	-1.594	-0.82764	-0.73951	0.07384	0.33066	-0.9317	0.6002	0.59627	-0.10714	0.58654	0.16757	-0.7336	-1.722	-0.083453	-0.60046	1.2648	0.88052	-1.0446	0.40648	-0.03884	0.45916	-1.4084	-1.0493	-0.24806	0.40888	-0.90474	0.10217	-1.0538	0.28229	-0.034009	-0.033473	-0.59122	-0.83038	-0.62475	0.46614	-0.32166	0.58852	-0.052572	0.047041	-0.057935	0.9405	0.11274	0.71514	0.070399	0.34981
-4.6939	0.31941	1.7245	1.0154	1.5621	-2.2568	0.25456	0.043537	0.99779	-0.061301	-1.4989	-0.391	-0.15767	-0.85766	0.49354	-0.33014	0.51684	0.29456	0.071783	-0.075252	0.14327	-0.25039	-0.020297	0.14981	-0.48998	0.37044	0.16441	-0.42038	0.088792	-0.1139	-0.2286	0.11767	0.25846	0.60219	0.27631	-0.69145	0.38489	-0.56921	-0.029859	-0.23165	0.88651	0.24461	0.32891	-0.10722	-0.26275	0.58443	-1.4101	0.64767	0.31249	0.21286
-10.138	0.63907	-0.10817	-0.45804	-0.4701	1.7822	-0.76591	-0.56887	0.1663	0.16677	0.053239	0.18758	-0.28899	-0.060939	-0.124	-0.053645	-0.091893	0.14435	-0.16104	-0.061639	-0.15824	0.076027	0.097432	-0.16779	-0.15014	-0.11832	-0.031866	0.015429	0.20208	0.24972	0.02137	0.20286	0.14022	-0.057497	0.065377	0.05461	-0.068402	0.011159	-0.095153	-0.069593	0.073504	-0.081436	-0.18061	-0.04391	-0.13058	-0.071286	0.10379	0.062172	-0.079074	0.092786
-10.244	0.51345	-0.11551	-0.40885	-0.35222	1.7315	-0.96702	-0.88285	0.041719	0.20272	-0.19491	0.23726	-0.50502	0.04329	-0.00078347	-0.0017243	-0.15936	0.14928	-0.42551	-0.028922	-0.22309	0.02267	0.067	-0.017266	-0.16511	-0.045653	0.036246	0.11748	0.21586	0.1807	0.045485	0.1439	0.14615	-0.086065	0.00093132	-0.090495	-0.26266	0.075406	-0.083717	0.014889	0.050621	-0.02152	-0.042151	-0.041548	-0.09098	-0.014491	0.083267	0.059564	-0.044537	0.03871
-10.188	0.6566	0.017336	-0.41127	-0.57044	1.5112	-0.52984	-0.24278	-0.49395	0.086037	0.074659	0.25227	-0.64136	0.2998	0.22285	-0.0020158	-0.25563	0.25208	-1.1412	-0.26325	-0.41159	-0.23506	0.038498	0.25731	-0.28706	0.19966	0.14076	0.27112	0.24714	0.040902	-0.027595	0.025815	0.18811	-0.23173	-0.022951	-0.35514	-0.66473	0.17593	-0.10434	0.076501	0.0059971	-0.007606	0.22795	0.046402	0.092908	0.02562	0.044136	-0.012103	0.04964	-0.026642
-10.14	0.39833	0.11369	-0.38784	-0.37717	0.62225	-0.018213	0.10303	-0.17451	-0.053068	-0.011609	0.072812	-0.056312	0.21918	0.22545	-0.10355	0.10274	0.10159	-0.87978	-0.24764	-0.6193	-0.19066	-0.31268	0.15464	-0.53629	0.18248	0.074763	0.19949	0.38581	0.59721	0.18714	0.40011	0.41924	-0.45634	0.14928	0.068328	-0.28201	0.025922	-0.076016	0.041499	0.025232	-0.17691	-0.0005749	0.036699	0.052992	-0.18889	0.27282	0.12529	-0.14563	0.075855
-10.112	0.55639	-0.28489	-0.53331	-0.5688	1.7653	-0.49927	-0.32595	-0.31496	-0.041333	-0.3151	0.31504	-0.22756	-0.10123	-0.16334	-0.044463	-0.072973	0.076523	0.017046	0.33594	-0.4834	0.27468	-0.21968	-0.017561	-0.31819	-0.090439	0.078539	0.0044817	0.39101	0.43102	0.29706	0.30819	0.23172	-0.11633	0.13445	-0.010874	-0.22648	-0.24238	-0.19886	-0.12627	-0.0018353	-0.13122	-0.42618	-0.028972	-0.40518	-0.22023	0.1595	0.19526	-0.21571	0.012849
-10.124	0.61162	-0.19896	-0.44561	-0.487	1.8895	-0.3775	-0.032182	0.11551	0.040028	-0.072537	-0.053818	-0.1768	-0.27225	-0.15024	0.18679	0.0086263	0.27481	-0.0025551	0.0072846	-0.30509	-0.1641	-0.18768	0.45351	-0.17964	-0.037316	-0.29044	-0.1535	0.20651	0.35954	0.30664	0.32512	0.25765	-0.22264	-0.1208	0.1688	-0.13078	-0.11113	-0.31784	-0.22696	0.12738	-0.05537	-0.28578	-0.12681	-0.33771	-0.20375	0.22648	-0.082301	-0.13006	0.17503
-10.193	0.60298	-0.1742	-0.46886	-0.25431	2.0622	-0.53511	-0.26059	0.7196	0.18351	-0.098342	-0.35413	-0.11781	-0.551	-0.26232	0.2417	0.10757	0.47693	0.17135	-0.12625	-0.13339	-0.33384	-0.016477	0.59224	-0.064624	-0.17829	-0.56954	-0.34364	0.07497	0.4228	0.2516	0.38555	0.30211	-0.25217	-0.21242	0.38949	0.11953	0.050175	-0.3473	-0.24047	0.18749	-0.085144	-0.25915	-0.18154	-0.34965	-0.20767	0.31109	-0.12707	-0.10291	0.34649
-10.152	0.43391	0.055329	-0.2773	-0.11424	0.68379	-0.87964	-1.0094	0.50602	0.24819	-0.62823	0.040833	0.060601	-0.2171	-0.050621	-0.040318	0.078535	0.10314	-0.052497	-0.016656	-0.036815	0.1029	0.037556	0.017438	-0.0038804	-0.077005	0.05109	0.25158	-0.00039589	-0.02856	-0.052394	-0.16312	-0.1857	0.038797	-0.065988	-0.20231	0.078955	0.10933	0.19898	0.070961	-0.035069	0.030255	-0.17467	0.0040236	-0.04639	-0.17638	0.00016087	0.26974	-0.035016	-0.17765
-8.1721	-0.017639	0.44022	-0.38514	1.0053	-1.9119	-0.14969	-0.25255	2.1292	0.36639	0.05763	-0.76426	1.2137	-0.2054	0.10386	0.20718	0.2487	0.90889	-0.74669	-0.66571	-0.1274	-0.7746	-0.65497	0.7665	-0.14014	0.47037	-0.33464	0.12993	-0.38101	0.033056	0.63114	-0.44782	-0.038406	-0.42866	-0.5242	0.13894	0.070626	0.17029	-0.45189	-0.21283	0.094867	0.089042	-0.59042	-0.25641	0.29403	-0.38119	0.76834	-0.19713	-0.060597	0.45888
-8.1805	0.19796	0.16243	-0.67861	0.84171	-2.8322	-0.47732	-1.4603	2.1653	0.90044	0.19988	1.0237	-0.64675	1.3431	0.79595	0.037278	-0.75392	0.29795	-1.178	-1.1916	0.22669	0.25488	-0.14808	-1.2541	-0.24172	0.16454	0.735	0.46758	-0.16075	0.16605	-0.46677	-0.065029	0.4514	0.0097262	0.3563	0.32478	0.49783	-0.019285	0.27871	-0.028028	-0.19616	0.088682	-0.0058709	-0.21023	0.61201	0.20646	0.5877	-0.29765	-0.18879	0.53906
-7.6722	0.78006	0.3905	-1.3841	0.33065	-3.4319	0.80118	-0.56262	2.4246	1.1445	-0.25679	2.2881	-1.8357	1.4638	0.61271	0.35878	-1.1741	0.16453	-0.23763	-0.89662	0.54238	0.92302	0.071385	-1.0318	-0.036294	-0.14276	0.7014	0.51448	0.050079	-0.045397	-0.071166	-0.12539	0.24883	0.10766	0.31015	-0.099598	0.011559	-0.12472	0.29185	0.17584	-0.0037972	0.20567	-0.23689	-0.19732	0.071365	-0.033537	0.51299	-0.25276	-0.38694	0.33847
-9.2965	-0.06226	0.26073	-0.38544	-0.12518	-1.9874	0.47886	0.032939	0.77771	0.038931	-0.045392	-0.083709	1.1663	0.27447	0.17699	-0.14071	0.084796	0.0015813	0.027167	-0.34257	0.010122	-0.14532	-0.60843	-0.521	-0.13074	0.59222	0.51857	-0.012134	-0.56678	-0.13993	-0.011371	-0.50044	-0.42392	0.12289	0.33501	0.49596	1.1056	-0.24173	-0.2712	-0.014339	0.13497	0.30756	-0.58041	-0.34972	0.26993	-0.24516	0.33825	0.12149	-0.0071332	0.2612
13.49	3.001	5.8549	9.2114	-5.2112	1.5189	1.0759	-0.69361	0.00064386	-1.3504	-0.86529	1.6191	-1.7282	0.13677	-0.42158	-3.5366	-0.94846	2.7523	0.59693	0.12363	-1.2233	0.51054	-2.3837	0.75115	-0.36618	0.46262	-0.53493	-0.017005	-0.81425	1.7201	-0.69455	-0.56354	1.3865	0.78537	0.29982	-0.57074	0.97991	0.13866	0.29773	0.3094	-1.0097	1.1554	0.53661	1.294	-0.86543	-0.80548	-0.27619	-0.43848	-0.74288	0.20671
11.209	-0.55529	5.3209	-4.4985	1.3098	2.5937	1.4336	-1.7996	-0.19529	-1.9557	-0.43488	1.1365	0.44343	-1.7748	-1.3027	-0.89892	0.63357	0.080298	-1.0143	0.016328	0.90784	-3.2875	-1.2445	-0.039319	3.2209	-1.4023	0.38086	-0.63333	1.6594	0.77363	0.12739	1.3375	-1.3259	0.65932	0.96855	-0.78064	0.82932	0.71529	1.7721	1.0827	0.94668	1.955	1.6416	0.18581	-1.5375	-1.3212	-1.438	-0.39999	-0.77013	1.6633
7.5927	-3.8471	-2.8757	1.4773	-1.0305	2.9524	1.1174	0.51265	0.42258	0.65787	-2.4643	0.64514	0.76601	0.31146	0.72041	-2.2299	1.1063	0.44779	-0.83644	0.38638	2.3365	-3.3672	-0.61309	0.6924	-0.974	-1.0072	-0.11514	1.2815	-0.87186	-0.49777	-0.074431	0.82847	-0.18431	0.23544	0.78976	-0.14373	0.95845	0.067843	1.1599	-0.10652	-0.088757	0.74898	-0.07686	-0.28644	-1.1928	-0.8348	0.064095	-1.1798	0.43934	-0.49755
-1.3079	1.8413	1.3116	1.1213	1.7323	-1.5227	1.3166	1.571	-0.84084	0.47752	-2.1045	-1.1473	-0.9144	-0.068596	0.2902	0.33579	0.0095514	-0.5415	-0.42661	-0.59306	-0.22741	-0.45214	-0.15814	0.42268	0.053588	-0.69105	-0.98374	0.073418	0.19698	0.075528	-0.30258	0.72513	0.50632	-0.24344	0.25362	0.3989	-0.47748	0.32528	0.29312	0.088673	-0.57463	-0.73295	0.47327	-0.69974	0.1188	-0.22743	0.23653	0.258	-0.29982	-0.43279
4.262	-4.4031	-0.86728	3.4896	1.2345	-0.14751	-2.5897	1.4625	-0.93975	-0.25129	1.4514	-0.98751	-1.9239	-2.1519	1.3912	-0.96552	-0.9414	0.55496	1.4408	0.97928	-1.0006	1.2507	1.404	1.5029	0.21326	0.42481	-0.04554	0.49516	-0.48035	0.23296	-0.23541	-0.30062	-0.24544	-0.66875	0.33612	-0.4146	-0.12395	-0.68107	0.75232	-1.0542	-0.52323	-0.86473	0.41829	-1.7195	-0.25013	-0.178	1.4852	0.28002	-0.83052	0.39513
5.1807	-1.6901	0.38486	-1.032	1.198	-0.4458	-1.8727	0.91476	-0.061107	0.62727	0.8299	-1.7627	-2.0635	-1.975	0.56915	-1.3722	-0.93035	0.58571	0.48787	1.7265	-0.39226	1.353	0.95802	1.9512	-0.91739	-0.79136	0.48556	-0.60679	-1.3637	0.11775	-1.2297	-0.39508	0.84309	-0.62657	1.0969	-0.016045	0.036483	0.13363	-1.1357	0.45262	-0.66214	-0.62848	0.66176	-0.57531	0.58512	-0.38849	-0.77718	0.026523	-0.38498	0.56681
3.4943	-4.0841	-2.2064	-1.3805	0.89112	0.75712	-0.61467	0.69302	1.4881	2.4109	-0.60407	-2.8557	-0.88686	-0.14136	-0.93836	-0.74487	0.68243	-0.95398	1.7948	-0.63442	0.54875	-0.98419	0.13849	1.0967	-0.058924	-1.2047	-0.069595	-0.23029	-0.26329	-1.0198	0.42424	-0.56034	0.4793	0.85763	0.91542	1.2629	-0.22379	0.47876	-0.2601	1.3365	1.0479	-0.50054	-0.022052	-0.58932	-0.17272	-0.51912	-0.52496	-0.39924	0.4438	0.51187
-3.4686	-0.34908	1.7536	1.5975	2.2024	-1.4501	0.11357	-0.034676	0.74457	0.72766	0.27157	0.036975	0.4103	0.32681	-0.76145	-0.40545	0.31933	-0.94717	1.5966	1.3824	0.5616	-0.38453	-0.25822	-0.12064	0.32544	-0.0031992	-0.46812	-0.48758	-0.43812	-0.42081	0.38257	0.10091	-0.39452	0.49744	-0.19535	0.25998	0.31425	0.019611	1.4684	0.8497	-0.31649	-0.00050579	1.2372	0.16375	0.51764	0.62965	-0.32091	0.23687	-0.13294	-0.78756
1.2052	-0.067147	-0.18181	2.3778	-1.0096	-1.4496	0.71524	-0.66392	1.4948	0.53623	1.8465	-0.17351	1.2713	-0.63558	-1.6269	-0.092156	-0.27008	-1.3115	0.38931	-1.0202	-0.87729	-0.37534	-1.1662	0.16908	1.474	0.095154	0.045527	0.090132	-0.10332	-0.16864	2.0252	1.6305	0.097313	0.73705	-0.37069	0.36094	0.50851	0.89137	0.47853	0.099576	-0.067314	-0.63891	0.89099	-0.81096	-0.9408	1.3236	0.073631	-0.19821	-0.16802	0.40457
1.3235	0.86318	-2.6751	-0.45182	-1.0296	-3.0889	-1.8713	-0.25843	0.53246	1.2884	2.3772	-0.97274	-0.17974	-2.2011	-1.1667	-1.0604	0.36269	-1.4976	-0.63376	-2.4718	-1.3223	0.38627	-0.95738	0.90166	0.68867	0.04125	-1.0405	-1.2901	-0.49977	0.023535	0.74042	0.45835	0.034794	0.061987	-0.84211	0.8378	0.046895	2.0682	-1.1619	0.081162	0.8285	-0.0026132	0.43267	-0.045179	-0.94993	0.37491	-0.62361	-0.10454	0.33646	0.11863
1.8327	-0.30891	-0.16182	2.1981	-2.7456	-1.6474	-0.4539	-0.82807	1.2391	-0.19563	1.8991	-1.4843	0.95624	-0.87266	0.42992	-0.71665	-0.21736	0.39292	1.0148	-1.9372	-0.78473	-0.48455	0.50283	1.0608	-0.2089	-1.506	-0.80564	-0.36068	-0.49199	0.18374	-0.1007	-0.81079	-0.15656	0.3491	-0.4017	-0.056286	0.23439	0.12799	-0.60453	0.48232	-0.071099	-0.013435	0.25891	-0.12914	-0.0071908	0.76498	0.33	-0.00027455	-0.30787	0.38904
-4.6578	1.9129	0.33973	0.52353	0.93452	-2.2761	0.079335	-0.10333	-0.14685	0.68029	0.088583	-0.73015	1.4941	-0.39653	-0.32364	-0.37094	0.56196	0.25606	-0.20055	-0.75526	-0.28354	-1.0706	0.076676	-0.52005	-0.45488	0.091746	-0.39221	0.11606	-0.35936	0.75167	-0.49736	0.53823	-0.031811	0.6541	0.23196	0.3487	0.41526	0.58675	0.50147	-0.039168	0.12781	-0.085933	0.14993	0.22916	0.14502	0.40345	-0.074395	0.2038	0.32332	-0.060835
-10.28	0.59185	-0.087284	-0.40516	-0.47891	1.7142	-0.49158	-0.22923	0.15206	0.30049	0.048094	-0.058464	-0.27271	-0.084146	-0.21649	0.16144	0.071428	0.14868	0.067409	0.41637	-0.073262	-0.34057	-0.17345	0.91566	0.074047	0.050201	-0.21895	0.043877	0.039875	-0.30903	0.4037	-0.29925	-0.12243	-0.11055	-0.54093	-0.55495	-0.74839	-0.015868	-0.11586	0.015679	0.029589	0.1127	-0.061894	0.044701	-0.26923	-0.14985	0.022318	-0.067697	0.058718	-0.19506
-10.318	0.61031	-0.076651	-0.49603	-0.36832	1.835	-0.3543	-0.10463	0.75227	0.38051	0.56802	-0.099756	-0.15166	-0.18526	-0.3379	0.18062	0.10582	0.38275	0.05705	0.066453	0.09766	-0.36031	-0.010469	0.65808	0.11068	-0.1215	-0.54598	-0.10335	0.0029998	0.03618	0.24164	-0.019083	0.087792	-0.15169	-0.44872	-0.1435	-0.32564	0.056249	-0.2008	-0.14256	0.080806	-0.0076459	-0.16735	-0.029276	-0.34328	-0.15313	0.1634	-0.090912	-0.075691	0.086501
-10.188	0.66582	-0.2832	-0.52229	-0.50638	1.8608	-0.45031	-0.1008	0.16206	0.0045046	0.075772	-0.014513	0.014171	-0.20322	-0.26691	0.072003	0.023196	0.20873	0.1329	0.060322	-0.12192	0.015279	-0.025027	0.1332	-0.053773	-0.084477	-0.18538	-0.12809	0.090866	0.1985	0.079468	0.13305	0.076646	0.015976	-0.0086375	0.137	0.093072	-0.058436	-0.30736	-0.20871	0.11388	-0.028536	-0.40254	-0.11587	-0.37551	-0.17266	0.14139	0.089705	-0.16059	0.15651
-10.138	0.41787	0.10457	-0.29539	-0.1479	0.58109	-0.86427	-0.90195	0.44506	0.26214	-0.75023	0.24296	-0.29844	-0.0079339	0.095159	0.082014	-0.025165	0.020469	-0.02518	0.064737	-0.13397	0.13199	-0.086486	0.28097	-0.056141	0.074182	0.14213	0.18546	-0.027804	-0.11474	0.10094	-0.11955	-0.19075	-0.028076	-0.032019	-0.14389	0.09095	-0.015388	-0.018251	0.10521	0.073034	0.1594	-0.17005	-0.066256	-0.16102	-0.20679	0.01541	0.19287	-0.055639	-0.18635
10.702	-2.2274	1.5492	-2.4746	1.1597	2.3666	0.35181	-0.84162	-0.19357	-0.61502	-0.54893	-2.9334	-2.7452	0.58246	-3.5671	-4.6462	-0.43593	-1.2267	0.088037	1.2481	-0.42749	1.125	-0.78088	-1.9277	0.82548	2.2306	-0.076533	-1.7419	-1.8626	-0.042697	1.0369	-0.97089	0.21014	-1.6125	0.5908	-0.32593	-0.25539	-0.33228	-0.2654	-0.20711	0.82393	-1.1912	-0.75114	0.747	0.32199	-0.36771	0.49346	-0.17906	0.20641	-0.90988
15.647	6.5838	6.9982	-2.822	-3.5462	1.7975	-1.9923	-0.07687	0.80009	-1.1832	-1.7279	-1.9806	1.0135	1.0723	-3.0844	0.8162	-1.4295	0.5409	-0.049996	0.26204	0.54241	1.3778	-0.37244	0.41145	0.34429	1.0495	-0.90567	0.43864	-2.6868	2.9439	0.4153	-1.6501	1.6852	0.64382	1.2509	-1.1839	-0.10044	-0.18434	-0.93761	-0.6617	-0.88506	0.39461	0.38917	-0.50432	0.95695	-0.77815	-0.073183	-0.26655	-0.21834	-1.119
3.754	-1.7242	0.30408	0.92116	-2.4716	-1.2171	-1.3922	-0.17366	0.22301	-0.81453	1.0942	-1.3585	0.37451	0.10226	-0.25499	-0.32797	-0.75688	-0.093605	-0.79834	-0.65286	-0.16847	-0.13704	1.8632	0.42495	0.45088	-1.3618	-0.030163	-0.29075	0.34067	-0.21638	0.50281	-1.1265	-1.3797	-0.1004	-0.91	-0.425	0.75001	0.79509	-0.26892	-0.29734	0.069751	-0.43081	0.27296	-0.70901	0.15008	0.48926	-0.81384	-0.011755	-1.1381	-0.34566
-5.7749	-0.20613	0.58777	0.65591	1.4636	-1.9057	1.4527	1.2554	-0.81636	-0.34861	0.75232	-0.68394	1.2589	-0.41486	-0.41265	-0.29001	-0.062334	0.13163	-0.30583	-0.55417	-0.49232	-1.078	0.16418	-0.47291	-0.7947	0.19984	-0.20084	0.066313	-0.096036	1.2132	-0.94831	0.27999	0.36584	0.031682	0.4659	0.82816	1.0162	0.81194	0.016202	0.058776	0.046692	-0.42396	0.26475	0.030583	0.31324	0.16436	-0.2181	-0.079387	0.1547	0.10694
9.4033	-2.0017	8.3132	-3.2099	0.1519	4.8466	0.085556	-0.40093	1.6246	-2.0339	-1.4539	4.0046	4.36	-2.0138	2.8569	1.2737	-1.0846	-3.0474	0.32753	-1.315	-0.13189	-0.16604	-0.31133	1.4845	-0.7515	-0.63448	-0.11795	-0.027639	-1.4222	-0.56363	0.61873	-0.35186	0.38506	1.6417	-0.20084	0.42081	-1.0262	-8.96E-05	-0.91438	1.3769	0.74144	-0.7616	-0.045891	0.32753	-0.30657	-0.45571	-0.00042984	0.39671	0.50719	0.69839
3.8675	-3.188	-1.8294	-0.97039	-2.3483	-0.99732	-1.6571	-0.30221	-1.1144	0.080081	-1.0757	-0.21422	1.0568	-0.74779	0.022332	-0.29126	-1.6819	-1.5211	-0.33336	1.8675	-0.072636	0.20465	1.1184	1.9851	0.43008	-0.50622	0.1108	-0.19421	0.67099	-0.96353	0.11838	0.52061	0.40874	0.83107	1.3708	0.69158	-0.1211	-0.31757	-1.8197	0.62147	1.1923	-0.83481	0.16997	0.57489	0.50329	-0.09686	-0.36673	-0.10704	-0.24143	0.476
6.0407	0.3207	-0.24602	1.7212	-3.3165	-0.77546	-1.5994	0.78026	-1.1376	1.0523	-2.6764	-0.29706	1.3921	-0.26108	-0.77149	1.0238	0.46787	0.35325	-1.4536	1.4453	0.20741	-0.16515	0.132	0.17738	2.0195	0.30819	0.42547	-1.3503	2.8581	-0.57398	-1.3211	-0.44565	-0.49758	0.42951	-0.28321	1.6351	-0.42535	-0.61125	-0.11856	0.44654	1.2753	0.19099	-0.29593	-0.085035	-0.31778	-0.89437	-0.17774	0.12897	-1.572	0.82654
-5.5791	-0.18076	1.9804	0.27056	1.4181	-2.0439	0.81523	0.33686	-0.11808	-0.046914	-1.4991	-0.10908	-0.12868	0.36069	0.1123	0.17201	-0.11616	0.44576	0.3781	-0.45916	-0.26374	-0.52489	-0.37292	0.37187	-0.062587	0.63781	0.15009	-0.15284	-0.043183	0.10155	0.40915	0.40804	0.48954	-0.37692	-0.1869	-0.24196	0.48101	-0.11986	-0.17073	0.18946	0.12254	-0.32861	0.29032	0.11609	0.42034	0.23038	-0.26161	0.13535	0.062404	0.15744
8.8368	4.3173	4.2301	-0.051898	0.17572	-0.99823	-0.2208	-0.67689	-4.045	2.2903	-0.20247	-0.13239	0.05694	1.9364	-0.73507	-1.0727	1.1436	0.3953	-0.58151	-0.68653	-1.4569	0.48797	1.1924	-0.33453	-0.66361	-1.6753	-0.29094	-0.85518	-0.59453	0.62241	0.98357	1.2044	-1.1589	0.66602	-0.33573	0.82665	0.56711	-0.53349	0.90241	-0.38897	0.20358	0.53759	-0.32693	0.64626	0.31726	-0.52234	0.22002	0.60541	0.36251	1.4405
10.565	0.68369	-0.014902	7.3184	3.9135	1.3787	0.019999	0.17832	-4.4598	0.12029	-0.83543	-1.3295	-1.6449	2.4179	-1.1722	1.0201	0.14733	-0.88229	0.56158	-1.9105	-0.94584	-0.35514	-1.5763	-2.7474	1.1399	0.83485	0.051458	0.51746	0.93696	0.47428	-0.14793	0.35904	-1.5988	0.92993	-1.362	-0.18255	0.37647	0.43792	0.29449	1.1029	0.41392	-1.3247	0.1019	-0.75296	-0.81453	-1.5691	1.0262	0.65398	0.29082	0.18607
8.2864	0.42004	2.8837	1.6589	5.9279	0.66208	0.32483	-1.2115	-1.7036	-1.6717	1.5795	-0.39523	-1.6191	0.32823	-0.45551	0.85297	-1.7659	0.59396	-0.29581	-1.2231	0.63715	-0.10237	-0.25234	1.139	0.74107	0.75667	-1.1305	-0.94645	-0.072319	-0.019966	1.544	0.24833	-0.76519	1.3537	-0.64526	-0.5942	0.44429	-0.65198	0.49158	-0.076747	-0.10096	-0.51636	-0.70477	0.19407	0.6805	0.19228	0.31374	1.2518	1.2536	1.5399
11.536	8.8998	-5.4719	-3.1832	0.030259	-2.6312	-2.3525	1.2885	-0.026948	3.5563	2.717	1.3751	-0.67576	-3.0642	-2.7721	0.27813	1.032	1.0268	-0.45599	0.26534	0.073553	-0.59944	-0.39271	1.1505	-1.0427	-0.72076	0.85227	1.6547	1.7848	0.64163	0.59501	-0.97386	0.70866	0.92009	-0.41651	-1.2841	2.1942	-0.16714	0.60635	-0.6459	-0.85306	-0.97846	-1.6603	-0.24079	-0.036129	-1.1743	1.8536	-0.35754	0.12803	0.64031
5.6054	0.52233	0.54374	-1.5695	0.41101	-1.4498	-0.26386	-0.33603	-0.89137	1.619	2.4207	-0.44187	1.7566	-0.82041	-2.3716	-0.55911	-1.9927	0.94229	0.68329	0.2446	-0.11455	0.2105	-0.93903	1.1671	0.45156	-3.0802	0.14973	0.3318	0.707	-0.22768	-1.4922	1.1743	-0.12166	-0.80772	0.63211	0.34348	-0.12451	-1.2101	-1.4131	0.25603	-0.043821	0.19928	0.13754	1.0649	0.36371	-0.31911	1.2206	0.6623	0.71144	-0.051409
7.7654	1.1774	-3.6229	-3.3891	2.1004	0.32259	1.2409	0.14691	2.3571	-0.011343	2.7356	0.84023	1.1967	-0.45855	-1.3568	-0.0012843	0.68729	1.4439	0.29796	1.4215	-3.0608	-0.84347	1.0686	-0.23712	1.5096	0.91981	-0.028393	-0.60238	0.66028	-0.83947	-0.55642	0.74396	1.1519	-0.60461	-2.0001	-0.083948	0.91811	1.0379	-0.5676	-0.86119	-0.056967	0.1364	1.132	-0.75137	1.2959	-1.6983	-0.21524	0.1494	0.44494	-0.24615
-1.656	2.8997	-0.69485	1.2417	3.3831	-2.0413	0.55649	-0.088086	0.68666	-0.72924	0.68598	-0.090516	0.33013	0.43844	-0.10616	-0.054073	-0.26428	-0.58787	1.1756	0.65087	0.39608	-0.56353	0.3429	-0.16264	-0.5876	0.088168	0.24667	0.20505	0.14305	0.1215	-0.70887	-0.14403	0.74221	0.89659	-0.57787	-0.58543	-0.92927	0.2403	-0.71439	0.40504	0.35469	-0.7741	-0.49363	1.1024	-0.52558	-0.021708	0.20849	-0.2823	-0.22922	-0.65904
3.6341	-1.428	-1.2096	0.39535	2.6677	-0.17045	1.5484	-2.9788	-5.1039	0.22286	-0.54211	-0.44274	0.10559	1.1173	-0.74646	0.40127	0.32304	0.25713	-0.63355	1.033	-0.67103	1.0592	-0.73284	0.33134	0.33409	-0.75471	0.98373	-0.46321	-1.1775	0.86563	-0.42299	-0.15699	-1.7635	0.81418	-0.031897	0.15143	0.66248	0.13606	0.70819	-0.35091	-0.4207	-0.089688	-0.18988	-0.32164	-0.7371	-0.54488	0.70938	0.84879	0.11431	0.8966
13.921	0.96343	9.2307	1.9009	-1.0595	3.117	2.4676	-3.2	-2.9495	-0.075624	0.18226	0.50991	0.64134	0.23466	-0.71355	0.95077	0.15155	0.023851	-1.0543	1.7769	-0.30003	1.4992	0.73622	1.395	-2.4164	0.30727	0.66833	-0.4615	-0.52467	-0.21982	-1.3939	-1.3724	-1.2382	-0.81004	-0.05406	0.51968	1.3334	-0.44866	0.12246	0.76805	-0.22782	-1.5847	-1.3838	0.29429	-0.29508	1.3082	0.27816	0.81247	-0.4676	-0.66258
3.9999	-3.9073	-3.1904	-0.78984	0.59815	0.064068	2.9047	0.47028	-0.99229	4.2233	-1.1705	-0.62694	-0.91508	1.2058	-1.0648	-2.1605	-0.48234	-1.3511	-0.42409	0.96197	-1.537	0.91887	-0.89728	1.4303	1.0381	-0.21861	0.89868	0.87318	0.22048	0.36833	-1.4692	-0.56341	1.1582	-0.34407	0.058442	1.1774	-1.1945	1.1026	-0.78313	-0.83645	-0.8875	1.1996	0.98439	0.0066673	-0.12242	0.12547	-0.13342	0.69489	1.5495	1.1051
-0.32169	1.5245	3.5753	2.5177	0.78218	-0.20605	1.4606	0.28544	0.82798	0.59736	0.74252	-0.12603	0.95193	1.1685	0.59605	-0.15949	0.79213	-0.69342	0.21939	0.28933	0.23898	0.53841	0.25272	-0.4927	-0.38209	-0.35625	-0.41112	0.18224	-0.22977	-0.071446	0.097355	0.23058	0.36989	-0.0086696	0.25582	0.38624	-1.0563	-1.1854	-0.13609	0.67776	-0.38131	-0.51737	-0.31354	-0.026959	-0.35906	-0.6904	-0.028229	-0.60048	-0.66768	-0.53981
-0.66926	-3.2848	-0.27481	-1.3667	0.55757	0.15022	0.1363	0.46931	-0.21411	0.6479	1.0434	-1.113	1.8414	1.5794	0.72484	1.7854	0.45377	0.32305	2.5317	1.7038	0.49942	-0.56067	-1.162	-0.33617	0.26832	0.33665	-0.57827	-0.31902	1.0335	0.90041	-0.43599	0.5716	0.65033	-0.54662	0.38307	-0.63755	0.59429	0.51861	0.74947	-0.66513	-0.29359	0.86024	0.55936	-0.22657	1.5182	0.48743	0.018586	0.17105	-0.35459	0.48346
-1.9962	0.44409	-1.2106	0.69554	-0.43068	-0.97887	-0.5532	-0.81953	0.68082	-0.034539	0.25622	0.0008911	1.1505	-0.4554	1.0886	-0.38551	-0.15112	-0.57188	0.43549	0.2684	-0.1292	0.045317	0.16597	-1.0436	-0.79085	-0.082882	0.063009	-0.045556	0.30802	0.45522	0.73219	0.019161	-0.051803	-0.0075258	0.66609	0.6838	0.58194	0.15651	-0.20551	0.6863	0.85568	0.076309	-0.62144	0.28132	0.51116	-0.23138	0.20179	-0.092307	-0.5733	-0.37556
-2.1788	-1.2785	-0.99932	-1.6332	-0.53144	-1.0927	-0.48813	-0.6419	0.37324	-1.3415	-0.0020903	-0.84012	0.48258	0.076353	1.2666	-1.3584	-0.126	-1.038	-0.24878	-0.19211	-0.12261	0.1124	1.1591	-0.61443	-0.764	-0.299	0.82346	-1.081	1.0691	0.27618	1.0734	-0.023105	0.36905	0.25177	0.10508	-0.19303	0.98484	-0.20786	-0.58776	-0.76573	0.36928	-0.93816	-0.29639	0.22455	-0.10241	-0.39622	1.3547	-0.68837	-0.010624	0.010344
-6.34	0.087119	0.30757	0.47042	0.97229	-1.9177	0.67573	0.052282	0.36568	-0.65603	0.0013225	-0.39066	0.08697	-0.50942	0.40003	-0.3481	-0.1302	-0.36515	-0.10592	0.0088234	-0.48459	-0.46683	-0.36961	0.54113	-0.69683	0.15247	0.18748	0.39116	0.1843	0.5008	-1.0292	0.39723	0.10845	-0.30593	0.18699	0.24447	-0.1717	-0.1552	0.06187	-0.12325	-0.11306	-0.1171	0.31427	-0.38966	-0.035994	-0.18154	-0.17853	0.10492	0.001014	0.043538
4.3322	-3.2633	-3.6194	-2.3909	-0.081123	1.0988	2.2371	0.059898	-0.61154	0.72382	-2.6464	0.47109	1.0637	-2.0831	-0.7482	-2.0351	0.6926	1.4301	-1.6922	-0.77304	1.2443	-0.65618	-1.2743	0.1513	-0.55961	-1.9454	-0.48496	0.1816	1.0084	-0.09202	-1.272	-0.88393	-0.8306	-0.35495	-0.85326	-0.061222	0.49323	-0.51747	0.49307	0.2697	1.4875	0.072	-0.74136	0.26586	-0.86507	0.66273	-0.55625	0.041418	0.31722	-0.93329
4.3294	-2.5211	-0.15878	3.4275	-2.2341	-0.71002	-0.67422	1.5451	-1.6925	0.64203	-0.93485	-0.056528	0.44893	-0.69027	2.3518	-2.66	-1.8064	0.69559	1.2613	1.5229	-1.2046	-0.43539	0.4523	0.64004	0.41708	-0.18412	-0.16064	0.109	-0.37665	-0.060799	-0.64411	-0.76619	0.68021	-1.3136	-0.4964	-0.30836	-0.73048	-0.9898	-0.19105	1.0382	0.82722	-0.26599	-0.6413	-0.081298	-0.17441	0.29924	0.85577	-0.19823	-0.054278	-0.73102
2.9913	-3.8124	-1.4105	-0.1521	-0.48783	-1.4254	-0.71579	0.54394	-2.6373	0.075683	-0.11604	0.074868	-0.86748	-1.2286	1.8643	-1.6036	-0.14376	0.592	0.4522	0.36848	-0.63018	-1.1187	0.16477	-0.45939	0.0098449	-0.97564	0.57118	0.3871	-1.0998	-0.49112	0.31092	-0.91531	0.66563	0.069739	-1.7145	-0.62907	0.080634	-0.45176	-0.025788	-0.54353	2.0649	0.1434	0.17912	0.92537	-0.27714	0.2525	-0.26875	-0.30544	-0.94023	0.19482
-5.2888	0.6194	-0.038517	0.9291	1.8103	-2.48	0.096966	-0.66694	0.42546	0.48933	0.25963	-0.26394	0.31772	-0.1899	-0.65315	-0.19181	0.030461	-0.63329	0.86919	0.63358	-0.24829	-0.047849	-0.22476	-0.23766	0.33777	0.043345	0.081562	0.27792	-0.1503	-0.27438	-0.71998	-0.20448	-0.32851	0.12666	-0.53246	0.21103	0.46962	0.68512	-0.28522	0.014422	-0.020948	0.27624	0.0086125	0.064632	0.051183	-0.099334	0.2234	0.33063	0.0051986	-0.12966
2.5589	-3.5284	-1.8948	-0.50326	0.63379	0.16687	-2.9319	0.52112	-1.4457	-1.4739	0.68249	1.5982	0.83273	-2.3862	-0.33982	-2.5267	-0.55566	-2.6884	0.079268	-0.18204	-0.90642	-0.10007	-0.39658	-0.037974	0.79114	1.1089	-0.089095	0.0084668	0.19435	-0.43341	-1.0148	0.80075	0.71915	0.18513	0.050533	-0.25141	-0.085549	-0.9571	-0.90156	1.3345	0.065561	0.80476	0.85887	-0.56139	-0.96301	-0.065561	1.111	-0.40516	-0.26655	-0.76454
6.418	-0.63406	-0.99339	2.5182	-1.7869	0.53377	-2.7796	0.83586	-0.31047	-1.6487	0.1196	1.5245	-0.020556	-0.68197	-0.57838	-0.5325	1.3627	-0.41654	-0.71327	1.7413	-1.7273	-0.79327	-0.51686	0.57438	1.1557	0.11195	1.7163	-0.15568	0.94548	-1.2655	-0.32429	0.91786	-0.55977	1.3082	2.0755	-0.072064	0.64511	-0.36161	-0.2322	0.14767	-1.4615	-1.6103	0.21801	-0.37113	-0.073038	0.16148	0.3038	-0.94757	-1.0395	-0.42025
5.1801	-1.7831	-1.3158	3.228	-2.9138	0.61167	-1.8561	-0.12073	-0.48825	-1.813	-0.86539	2.3555	1.8812	0.23183	-0.73977	1.4759	2.5524	-0.073648	-0.96758	1.0441	2.5909	-1.0956	-1.6861	0.035342	1.4535	1.5058	0.75506	-0.18831	0.47783	0.23542	-0.67714	0.59121	0.33146	-0.63282	-0.081309	0.67529	-0.52019	0.91446	-1.6413	0.28003	0.19028	-0.10496	0.74759	-0.04906	0.12938	1.3575	-0.34692	0.26241	-1.0708	-0.42648
-3.2013	1.0175	1.3329	1.1079	1.0615	-1.7455	-0.088753	-0.4701	0.0026372	0.038345	0.12735	0.11686	0.49141	-0.41786	-0.82979	-0.25702	0.41079	-0.51968	-0.24914	-0.01427	-0.051719	-0.8046	0.22611	0.17914	-0.28012	0.10071	-0.25629	-0.39347	0.19454	0.59329	-0.49999	0.14833	0.52839	0.071279	-0.040827	-0.070092	0.099294	0.015237	-0.17114	0.017655	0.19008	0.55817	-0.17811	0.71419	-0.1715	0.43159	-0.25611	0.023912	0.21982	0.097219
10.474	-1.3538	-3.2102	5.1944	-4.4322	1.2204	0.6546	-1.5516	1.3246	0.7427	0.34552	-2.6497	-0.61941	-0.11309	-1.0397	-1.8698	-0.5156	-1.0889	0.22996	-0.11176	1.0879	0.040752	-1.4952	-1.5318	-0.1557	2.3003	-1.6631	-1.2356	-0.75616	-0.5897	1.4084	-1.621	2.0188	1.4496	1.2539	0.76843	-1.7827	0.35712	1.1985	0.16226	0.2204	-0.61339	-0.44529	0.25073	-0.9023	-1.7189	-1.0587	0.33287	0.25351	1.1367
6.9566	-1.4777	-2.0563	1.6524	-0.97399	-0.22882	-0.079992	-0.15304	-1.7347	-1.4232	0.27238	-1.4033	-0.70875	-1.846	0.19345	0.95438	-1.3385	1.5364	0.61895	0.11395	-0.24609	-0.96863	-1.2688	-0.42019	-2.1271	0.04309	1.6425	-0.978	0.53673	-1.5029	-0.48706	2.273	0.37721	0.31666	-0.7125	-1.0159	0.32172	0.63687	-0.013526	0.77724	-1.2209	1.481	1.0893	-0.92989	0.70154	-0.39125	0.57944	0.13316	-0.79599	1.0445
7.2764	-2.3473	-1.1814	0.34098	-0.80713	1.2503	-1.959	1.1009	0.28382	-1.9698	-0.55756	-2.3192	-0.81179	0.8586	-0.31286	2.3789	0.74707	0.82089	0.80472	-1.1153	-1.2781	-0.81693	-1.6938	-1.5165	-0.44107	-1.2227	0.45397	1.9858	-0.038925	-0.77901	-0.65131	1.2379	0.0444	1.249	-0.1504	-1.4658	0.75065	-0.8688	-0.43908	0.31163	0.6569	0.067112	-0.4357	0.50482	-0.71757	0.28394	-0.28095	-0.93287	-0.45403	-0.1661
6.049	10.069	0.085992	-0.75781	2.3541	-1.7039	-2.5893	1.7337	0.14178	0.26912	-1.3655	-0.90829	0.12374	-1.1797	-0.27195	0.065611	-0.21647	-0.10011	-0.6343	-0.2687	0.11326	-1.0032	1.3281	-0.15079	0.15261	-0.026543	-0.55931	-0.38582	0.62478	-0.16137	-0.49217	0.16449	0.082554	0.49393	0.51301	-0.61936	-0.19977	0.13406	-1.3084	-0.39063	0.18029	0.73065	0.8392	0.18782	-0.50605	0.59087	-0.53757	-0.61413	-0.56095	-0.22586
4.6055	-2.9598	2.404	-1.0499	2.0211	0.23206	-1.1645	0.29812	-1.3522	-2.1063	-1.3689	0.485	-0.22478	0.67521	-0.0525	1.0779	2.0506	-1.3515	-1.0234	1.5294	-0.053787	0.65365	-0.47201	-1.2986	0.23472	-0.1237	-0.52427	-2.8486	0.53583	-1.5652	-1.5068	0.4685	-0.71122	-0.10349	-1.8061	-0.85298	0.016117	1.0907	-0.76778	1.111	0.0033355	0.13232	-0.36269	0.68703	-0.82921	-0.3606	0.091526	-1.0239	-0.052435	-0.12019
7.4929	-1.5822	4.0612	-2.5403	0.7927	0.7899	-1.566	-0.39276	-1.1775	-0.55949	0.48778	0.46586	0.014985	-0.26092	0.61178	1.386	0.91423	1.0967	1.0245	-0.61849	-0.32104	1.5468	-1.4935	0.55535	-1.1435	-0.020645	0.31607	-1.0639	-0.51085	0.62674	-0.79879	0.0077864	-1.5229	-0.23315	0.69257	-0.054912	-0.12636	0.70663	-0.22764	-0.69755	-0.291	1.0145	0.11691	0.55063	0.51658	-0.95028	0.76996	-1.2688	0.091274	-0.20228
5.798	-0.79053	-2.7474	2.5664	1.2606	0.1186	0.12939	-0.8916	-0.18216	-1.3968	-0.45287	-0.93524	-1.6684	-1.1473	-0.93931	1.9584	0.71583	-0.78537	0.15902	-1.5899	0.50537	1.7247	0.53665	-0.14015	-2.129	-0.43932	-1.5913	0.80083	-0.69375	-0.46294	-0.49496	-0.13209	0.70644	1.7889	1.5193	0.66466	-1.1326	-0.75089	-0.42684	0.36842	1.3085	0.083262	-0.51104	0.32214	1.2687	0.24364	0.57038	0.61697	-0.047565	-1.1079
0.59841	1.1629	5.212	0.51177	2.5436	0.075185	1.5077	-1.6417	0.12491	-1.4609	-0.40519	-1.3081	-1.1478	-0.97881	0.70045	-0.15836	0.24231	-0.8229	0.70602	0.021468	0.31632	0.58869	0.79601	0.70422	0.3016	0.031615	-0.057015	0.37214	0.10811	-0.71526	-1.3786	0.21691	-0.15662	0.32566	-0.19092	0.58334	-0.72591	0.21579	-0.19742	-0.62204	-0.62158	-0.25762	0.45646	-0.2366	-1.2741	-0.30485	0.2357	-0.1156	0.51812	0.03925
4.1121	4.0984	0.066106	-2.3645	2.1344	-2.4487	-0.3402	-0.76858	1.9746	0.81038	0.77719	2.0706	-1.9689	1.2971	0.65419	-0.50874	-1.5501	0.86902	-0.88709	-0.54725	0.63256	0.25819	0.026084	-0.77027	-1.3031	-0.42261	0.70417	0.17228	0.65162	-0.99637	-1.4726	-0.401	-0.077483	0.71033	-1.2738	0.52463	-0.0097079	0.099175	-0.13708	-0.1116	-0.57975	0.070153	1.504	-0.1148	-0.40791	0.39756	1.4912	0.17611	0.28013	0.74317
3.6719	1.6193	0.40482	-1.7643	2.0179	-1.7417	-0.34638	-1.5223	1.2393	0.39878	1.1138	2.1443	-1.6081	0.96687	1.4064	-0.14246	-1.7169	0.68378	0.15931	-0.44923	0.37795	0.80257	-0.37813	-1.426	0.34002	-0.4287	0.30512	0.48063	-1.1246	-1.804	-1.7667	-1.0258	0.58805	-0.066825	0.4975	0.98306	-0.38639	0.25177	0.14413	0.6092	0.39224	0.78462	0.050671	-0.28398	-0.33079	-0.43137	0.74078	0.045171	0.25064	0.1452
2.7379	1.2131	0.74768	1.0491	0.8149	-1.8883	1.044	-1.2316	2.2056	0.76123	0.44128	2.0676	-2.5129	0.23497	0.11398	-0.88982	0.51347	0.2751	0.016926	-0.29203	0.30283	0.87352	-0.25599	-1.3105	0.90476	0.68176	1.2029	0.15324	0.5778	-2.045	-0.74509	-0.94296	0.49365	0.72985	1.9655	-0.72732	-0.24153	0.38981	-0.64715	0.58739	0.76948	-0.32601	-0.23857	-0.51417	0.37538	0.76668	0.41476	-0.40749	0.65613	-0.16009
-3.7483	2.1235	0.86195	-0.088045	2.3276	-2.2118	0.59971	-0.35218	1.0556	-0.22681	-0.20627	0.050841	-0.3127	0.81962	0.83028	0.34491	0.024806	-0.35151	0.5785	0.25962	0.17948	0.19868	-0.79854	-0.11159	-0.26883	0.2783	0.2919	0.33545	0.478	-0.38175	0.54758	-0.48427	0.16224	-0.52261	-0.21518	-0.04107	-0.88447	-0.32768	-0.54984	0.15428	-0.10379	-0.18885	-0.054428	-0.071887	-0.65168	-0.73563	0.39652	0.30849	-0.2505	-0.20091
1.2273	-1.1875	0.099201	-1.3556	-1.2169	-2.5874	-1.5516	-1.254	1.1157	0.30038	1.5284	-0.02819	-1.971	0.98687	-0.82084	-0.14507	0.49021	-0.12914	1.117	-2.5895	-0.69141	0.31162	-0.59087	-0.0599	1.1717	-0.058407	0.77285	-0.89415	-0.62451	0.55617	-0.50954	0.45077	-0.55839	-0.51033	0.68439	0.1791	-0.2473	0.89302	-0.36562	0.29258	-0.17406	-0.09704	-0.29483	-0.015888	0.43882	-0.039901	-0.092554	-0.69594	-0.74207	0.081593
0.80276	-1.4625	0.86703	-0.61658	-0.88193	-1.7249	-0.1354	-0.97466	1.5424	0.89074	-0.19054	1.368	-1.833	0.59933	1.0749	-0.71248	-1.8066	1.7882	1.3421	-0.2946	0.32582	0.81567	-0.37063	-0.40064	1.4138	0.44431	0.59475	-0.51765	-0.1796	-0.52757	-0.97617	-0.35041	-0.66669	0.80252	0.57428	0.83664	1.4436	-0.01389	-1.0632	0.08605	-0.033562	0.089553	-1.0268	0.33551	0.83094	-0.032004	-0.16757	-0.20357	-0.23538	-0.073497
-0.65551	-1.7393	-0.48359	-0.63169	-1.2717	-2.3587	-0.074173	-0.48078	0.78206	0.38042	-1.038	0.57031	-1.2006	0.047383	0.58201	1.0015	-1.2012	0.56881	-0.23102	0.44467	0.14036	0.029297	-0.11249	-0.64003	0.31881	-0.085162	0.36328	-0.2705	-1.5397	0.075316	0.28532	-0.26929	-1.1021	0.38102	0.00207	0.1162	0.92704	-0.52802	-1.0505	0.32198	0.13435	0.67516	0.84667	-0.99046	-0.30162	-0.13246	0.099225	0.33616	0.030115	-0.52633
-6.19	0.62157	0.68916	0.38137	0.69802	-2.3025	0.19102	-0.95771	0.79509	0.21216	-0.51083	-0.14972	0.30794	-0.065506	0.37781	-0.24724	0.3108	0.09923	-0.053421	-0.048804	-0.53956	-0.28253	-0.40062	0.26966	-0.76546	0.63928	0.5465	0.28154	-0.11601	-0.016037	-0.07996	0.018612	-0.05212	0.023442	-0.018669	0.34794	-0.02683	-0.054296	-0.40848	-0.034699	-0.19951	0.47444	-0.21377	-0.27095	-0.28129	0.11463	0.21964	-0.19974	0.47943	0.22501
2.2192	-3.2619	-0.097767	0.25186	0.039355	-1.1436	0.4079	-0.46658	0.032859	0.64336	0.27004	-0.69499	0.19626	2.2229	-0.39187	-0.41828	-0.50292	1.4261	0.9746	1.859	0.057247	0.88553	-0.25858	-1.4871	1.2623	-0.87139	0.10695	0.014213	0.02201	-0.42644	1.3587	0.71463	-0.1224	-0.6965	0.79135	0.04748	0.24615	-0.18189	0.24552	0.21442	-0.96454	-0.64327	1.2783	-0.43135	-0.72949	-0.11783	0.14663	0.019149	1.0072	0.57509
0.31523	0.34462	0.43971	1.1023	-1.094	-2.1921	-0.39919	-0.68255	-0.16865	0.43749	0.35587	1.0375	1.2122	0.23466	0.2011	0.73471	1.1521	0.24767	-0.75881	0.89337	0.059234	1.5181	0.042469	0.45811	-0.096677	-0.46644	-0.98012	0.0056617	-1.2884	0.24194	0.017631	1.1397	-0.57487	0.3196	0.72761	0.014034	0.11181	-0.48225	0.52151	-0.45679	0.50028	0.32983	0.32283	-0.90361	-0.43986	-1.0447	0.77667	-0.90078	-0.20242	-0.17821
1.0225	-1.0246	1.6795	3.1808	-1.7704	-0.87853	0.20333	-0.91515	0.50847	-0.88397	-0.30474	0.37207	0.66061	0.73254	-0.19608	0.30706	0.3107	0.36371	-0.30506	-0.15925	-0.5088	-0.027159	0.9084	-0.011724	-0.01937	-0.31315	-0.04356	-0.71891	-1.363	1.1036	-0.033233	-0.028101	-0.028019	-0.04715	0.62601	-0.19435	-0.038375	-0.20555	0.038887	0.52681	0.84932	-0.51084	-0.41352	-0.043632	0.12	-0.24396	0.39551	0.25829	0.91232	0.55334
-5.8161	0.059533	1.2499	0.50492	1.3019	-1.8926	0.20724	-0.9261	0.49793	-0.10015	-0.66118	-0.35297	0.28733	-0.21517	-0.023576	-0.1764	0.065445	0.43614	0.32597	-0.2365	-0.054852	-0.62821	-0.058274	-0.00845	-0.27416	0.63384	0.090226	0.13241	-0.19842	0.16663	-0.22395	-0.079483	-0.13766	0.60514	0.0085438	-0.13166	0.56128	0.2015	-0.024088	-0.51205	0.048894	0.024564	-0.16011	-0.22492	-0.017525	-0.27811	0.048044	0.49076	-0.27425	0.047367
10.121	5.3986	0.22953	-1.5841	-2.0312	-0.43793	-1.6306	0.068771	-0.049056	0.087332	-1.2221	1.9755	0.058191	-0.46953	-2.8355	-2.1985	2.544	-0.35139	0.17956	-0.13453	-1.3159	0.48995	0.05125	-0.22115	-0.14867	1.2329	0.90405	-0.73674	-0.55241	-0.69924	0.80044	1.167	-0.95882	0.97152	-1.1666	-0.49541	-0.14575	-0.074728	-0.88718	0.14249	0.18675	-0.64328	-0.75598	1.0416	-0.34016	0.06452	-1.115	0.68693	-0.60852	0.40011
3.7161	-1.5433	1.5372	1.5954	-1.7199	-0.67332	-1.4813	1.2102	-1.3569	0.8771	-1.2976	-0.73361	-0.79686	1.0449	-0.045905	0.25689	0.71533	0.24727	0.40533	-0.24342	-0.63195	-0.1364	-0.17351	-0.4912	0.80795	-0.37908	0.78223	0.21372	-0.028122	-0.011436	-0.44514	0.31596	0.16604	0.18768	-0.51541	-0.60339	0.41772	-0.85323	-0.68536	-0.20607	-0.19638	-0.70322	0.84438	0.73565	-0.57433	-0.26028	0.57254	-0.13857	-0.6807	0.0062531
2.7237	-3.1076	0.96006	-1.1617	0.22118	0.42787	1.7324	0.081631	-1.6514	1.8887	-1.1958	-0.65201	-1.1161	-0.46584	-1.0935	-0.44328	0.16275	-0.54368	-1.425	-0.34492	0.87962	0.18518	-0.29054	0.31456	0.30064	-1.8146	0.42449	1.4823	0.12322	1.282	0.10356	-0.95829	-0.67525	0.53776	0.19416	-1.1497	0.62769	0.45167	-0.36274	-0.25147	-0.64103	-0.49419	-0.55808	-0.1221	-0.12867	1.2973	-0.084465	0.22953	1.2185	0.4988
-2.3773	2.2346	2.522	1.0577	0.92787	-0.75389	1.2554	-0.032042	0.16201	-0.17945	-0.48105	-1.1318	0.87056	-0.067472	-0.15628	-0.097847	0.44719	0.22302	-0.10125	-0.28054	0.69017	-0.37473	0.57483	-0.83448	-0.47316	0.011639	-0.10414	-0.42385	-0.023832	0.31438	-0.59386	0.62942	0.33887	0.21473	-0.46678	-0.12624	0.081124	-0.0028442	0.60424	-0.54005	-0.034792	0.22693	-0.37205	-0.4405	0.14383	0.59352	-0.62995	-0.11833	0.058588	-0.15792
-3.9721	-0.29961	3.1352	-1.8051	1.7526	-0.45863	-0.32188	-0.76837	1.3955	-0.016815	0.078453	-0.85345	1.7266	-0.10898	-0.62309	-0.12488	0.20679	1.5752	0.14155	0.16201	0.54025	-0.39085	-1.2467	0.32965	-0.28885	0.0092759	-0.0091646	-0.38974	0.59002	1.1718	0.94756	-0.36728	0.65189	-1.0569	-0.2479	0.75832	0.85283	0.031875	-0.42765	-0.21651	0.48314	-0.25389	-1.4847	-0.30889	0.18854	-0.14644	0.75573	-0.13425	-0.17679	0.36968
-6.6772	-1.0948	-0.060174	-0.30408	2.3275	-0.81873	-1.3902	1.1797	3.2017	0.42518	0.39448	-0.64092	1.9165	-0.37138	-0.087735	0.19381	0.69092	0.40005	0.44202	0.30989	-0.11204	0.59823	-1.2424	1.4533	0.26527	-0.28054	-0.7941	0.18289	-0.077171	-0.42767	1.4809	-0.55313	-0.075772	-0.27407	-0.46778	0.35912	0.36477	-0.18548	-0.26804	0.050398	-0.058313	0.31955	-0.40067	-0.0048445	-0.32506	-0.4201	0.61003	-0.19427	-0.018479	0.52611
-1.6073	0.43653	3.557	3.8735	1.7232	0.19759	0.37826	2.7617	0.43139	-0.8657	2.2914	-1.1113	1.5406	0.66425	0.095139	-0.026201	1.0565	1.3617	-1.1004	-0.6787	-0.84785	0.50205	-0.42228	1.4406	0.5626	0.12475	-0.018499	0.78407	-0.035877	-0.49847	1.8277	-1.0674	-0.27219	-0.59545	-0.91622	-0.20581	-0.97457	0.18811	-0.29457	0.71677	-0.47888	0.37761	-0.21064	0.49781	-0.059434	-0.98133	-0.13381	-0.41635	0.22014	0.47158
-3.9477	0.31524	3.522	2.8012	2.2105	-0.095756	-0.93861	0.5647	1.1449	-0.94207	0.93687	-0.047132	0.90359	0.55257	0.11814	-0.24456	1.0589	-0.52928	-1.1987	-0.077145	-0.43434	1.3534	-1.0091	0.42052	0.34882	-0.37845	0.32594	0.77405	0.85825	0.15833	0.9368	-0.25508	0.10452	-0.86153	0.192	0.42327	0.29645	-0.025609	0.17324	0.74935	-0.56987	-0.067232	0.12328	0.60388	-0.14006	-0.5685	-0.3914	0.060305	0.10168	-0.061726
1.6542	-1.6033	-1.8502	1.6423	-0.56094	0.53764	2.3114	1.3309	-0.3058	-0.54699	-1.3756	-1.7459	1.5634	-0.79216	-0.34069	-0.32092	-1.5193	0.15016	-0.30142	0.23483	-1.8782	-0.70355	-0.37456	-1.5266	0.017013	0.82566	0.61156	-0.35068	0.46283	0.54714	-0.34916	0.16295	0.36761	-0.95355	0.73336	0.58757	0.285	0.07447	0.83358	-0.080969	0.58902	-0.0075615	0.41981	0.12392	0.12679	-0.064616	0.21243	0.00095808	-0.58768	0.2236
-1.6691	-0.36685	-0.80177	-0.75957	-0.67292	-1.9503	0.42293	-0.96317	-1.3623	-1.2871	0.33038	-0.007125	1.4903	-1.3079	0.13116	-0.87661	-0.37976	0.38411	-0.98224	0.035677	-0.64357	0.69992	0.1563	-2.0382	-0.044021	-0.8181	-0.033552	-0.38078	-0.19888	-0.009733	-0.54481	-0.033273	0.12715	-0.29523	0.24262	0.65643	0.47901	-0.58587	0.34455	-0.34832	0.2307	-0.49677	0.10346	0.86518	0.19276	-0.10983	-0.30275	0.0029131	0.041405	0.16005
-2.8575	-2.9333	-0.34371	-1.0331	0.039086	-1.8072	0.9838	1.7314	0.13286	0.31675	-1.7033	0.15377	-0.84096	0.82482	0.33564	0.0083175	-1.1375	-0.44186	0.51281	-0.15966	-0.30203	0.12367	-1.0232	0.47439	-0.39127	-0.0050682	0.25586	0.49184	-0.52677	-0.54581	0.88768	0.69179	0.47412	-1.0308	-0.11523	1.0084	0.080296	-0.21371	0.27898	0.15905	0.031531	-0.25686	0.045753	-0.76392	-0.35707	0.21932	-0.057421	-0.85328	-0.28695	0.15915
-5.9797	-0.075811	2.2134	-0.92221	1.8458	-2.1116	0.50258	0.83091	0.52589	-0.40024	-1.4088	0.56706	-0.43413	0.45476	0.32169	0.27271	-0.14668	0.10767	0.37047	0.27112	-0.13149	0.17825	-0.66197	0.93262	-0.49507	0.32732	0.29195	0.1279	0.22495	-0.076133	0.89222	0.041026	0.15043	-0.69596	0.055648	-0.025478	-0.17224	-0.32553	0.081817	0.36767	-0.12021	0.030553	0.22318	0.067379	-0.017325	-0.27937	-0.023119	0.24203	-0.10169	-0.19213
1.2003	-3.7418	-0.33906	-1.9538	-1.4393	-1.2391	-0.90964	1.0084	1.2821	-1.0519	1.3588	-0.45065	-0.23088	2.157	0.112	-0.72133	-0.50784	-1.687	-0.95092	-0.74838	-1.3015	-1.0424	1.9311	-0.43508	0.032268	-1.1006	-1.2893	-0.29053	0.2102	-0.45174	-0.029899	0.57317	-1.6097	-0.37238	-1.7969	0.77915	0.25961	0.12528	-0.45515	-0.51597	0.688	-0.34424	-0.18743	0.069864	0.26469	-0.44868	0.82859	0.6315	-0.54184	-1.13
3.4364	-3.1988	1.1431	0.5761	-3.2952	-0.28788	-1.3388	-0.069987	-0.52494	0.55307	-0.21355	-0.92471	1.0949	0.50957	-1.0121	-1.321	-1.1428	-0.8781	-0.40574	-0.17403	1.9542	0.0018213	-0.24858	0.40658	0.74882	0.67747	-0.41521	0.98492	0.38259	-0.314	-0.83944	0.13106	-1.2373	-0.38729	1.0474	-0.30976	-0.13155	-1.0068	0.6127	0.22061	1.316	0.51016	0.32144	-0.48915	0.40985	0.50335	0.51807	-0.9453	-0.77279	-0.46708
3.6001	-3.6977	-3.8864	-1.5869	-1.1814	0.42891	1.0952	-0.42824	-0.43508	0.16375	-2.2675	-1.2129	0.95955	-1.8923	-1.3164	-0.76288	1.0017	-0.66513	-0.28514	-1.6627	3.514	1.2232	0.48937	-1.381	-0.53606	1.4938	-0.18327	2.0105	-1.1148	0.9114	-1.2247	0.3203	1.1633	-0.35984	0.8291	-1.1333	-0.11036	1.6411	0.86762	0.62238	-0.26471	-1.4601	-0.26192	0.074186	-0.92616	0.10316	0.16848	-0.49439	-0.24237	0.48601
1.2641	3.9152	1.5917	2.0975	0.10549	-0.96379	1.8005	1.0261	0.62779	-0.67855	-2.0066	-1.5829	0.3049	-1.4373	0.094279	0.31653	1.074	0.40971	-0.86789	-2.0825	0.65583	-0.39935	1.5224	-1.3363	-0.37679	-1.0881	-0.39925	0.089904	0.47803	-0.51727	-0.87683	0.41485	0.44641	-0.29309	0.32552	-1.0417	-0.45851	-0.31687	-0.15647	-0.27374	-0.75958	-0.37682	-1.6117	0.25044	0.28504	0.062025	-0.10816	0.68834	0.02785	0.029181
7.0707	1.5141	-2.3864	4.4595	-0.30103	1.3009	2.3794	-0.28814	1.8535	1.7562	-0.12939	-1.7559	-0.47265	-4.4028	1.3661	1.0175	-0.37857	1.1901	-0.58182	0.72211	-0.35543	0.026628	-0.24505	-0.78619	-0.79455	0.079189	0.12688	-1.6997	-0.23106	0.54904	-1.0525	0.59737	-0.050954	0.32527	0.15234	0.63856	-0.7409	1.7931	-0.4335	0.39176	1.4014	-0.35352	-0.94703	-1.2522	-0.26731	0.64543	-0.296	0.30641	-0.25381	0.1824
11.74	0.052045	1.0277	-0.45285	-0.77101	2.3244	1.6555	-1.82	1.562	-2.4289	0.050894	1.3499	0.13496	-0.88426	-2.2194	1.2136	1.4875	1.0681	-0.46307	-0.21108	0.057047	-1.7835	1.947	1.6824	0.6968	1.6844	-0.8716	-0.97547	0.28729	-0.10263	1.034	-0.41555	1.8699	-0.78485	0.62176	1.3064	0.74337	-0.13108	0.89748	0.0086883	-0.47038	-0.28459	-0.65407	-1.3835	-0.34755	1.6559	0.16447	0.50792	1.0275	-0.90277
6.7516	-2.3602	-4.7556	-1.7007	0.15239	0.36909	0.95811	-1.8912	-0.022537	-2.7966	0.38425	-0.058483	-1.2871	0.73119	-2.7084	1.4266	1.427	1.2023	0.2819	-2.5881	-0.0077028	-0.88454	1.1665	1.9615	0.10354	2.5256	0.36465	1.1735	-0.042043	-2.0521	0.65279	0.24965	1.8845	-0.87567	0.89567	-0.54361	1.0268	-0.96093	0.77711	0.16705	-0.36988	0.27594	0.27175	1.3466	0.26069	0.46264	0.45906	-0.9506	-1.1216	0.17847
6.8168	0.85596	-1.5969	1.6532	-1.6963	2.2537	0.42378	2.3219	2.0492	-0.12734	-2.61	-0.2424	1.8202	-0.91318	0.30607	-0.42694	0.67	0.39124	-0.11084	-1.3703	-1.4533	1.416	0.46273	0.96682	-0.20474	-0.57434	0.92297	0.91945	2.0721	-0.25436	-0.07245	0.14931	0.72389	-1.388	-0.91336	0.01602	0.72474	0.49566	-0.27594	0.46321	0.48183	-0.38746	0.23653	-1.2515	-0.17725	0.8034	0.43388	-0.059644	0.18186	0.40082
1.8493	-2.9549	-2.6185	-1.7114	0.92773	2.4749	2.0264	1.2415	1.8813	-0.37224	-2.9658	-0.24594	1.9121	-0.31967	0.60318	0.40593	0.95984	0.58669	0.04845	-1.3889	-1.1129	1.5856	-0.064246	0.60953	-0.65211	-1.5277	0.66644	0.51204	1.5061	-0.042399	0.2018	0.12651	0.57907	-1.1672	-0.17145	-0.15182	0.28221	1.3668	-0.0026741	-0.022904	0.1532	0.24148	0.15278	-0.44352	-0.3174	-0.35648	-0.27334	0.45656	0.068665	0.24659
-1.9352	-1.8853	-0.49349	-0.175	-0.68139	-0.47365	0.048171	0.19543	-0.20958	-0.48672	-1.4122	0.054177	0.97132	-0.2881	0.67556	-0.30679	0.40217	-0.24961	0.27769	0.33726	-0.59626	0.63223	-1.105	0.15315	0.031288	0.48138	0.055641	0.38943	0.26529	0.022604	0.60318	-0.7828	-0.77736	0.56043	0.33645	-0.16261	-0.012938	-0.71901	-0.14187	0.34713	-1.2101	0.27278	-0.1259	-0.39956	-0.40589	-0.029801	-0.85944	0.66153	0.4639	-0.27568
-2.3086	2.0433	2.7582	1.7319	1.0944	-1.0981	0.10383	0.54637	0.57517	-0.44582	0.12394	0.15533	1.0348	-0.71494	-0.15083	-0.34443	0.43479	-0.57946	-1.093	-0.11613	-0.48236	-0.24482	0.12133	0.21302	0.24947	-0.037534	-0.38044	0.22084	0.15924	0.25264	-0.32631	0.33428	0.61394	0.17136	1.0226	0.054325	0.059013	-0.55839	-0.72818	0.28636	0.084686	-0.10167	0.39292	0.26814	-0.27503	0.21159	-0.82865	-0.109	0.24911	0.2759
5.2566	-3.9328	-0.76644	1.5717	-1.3762	-1.022	-2.9858	1.3631	-2.3604	1.673	1.1852	-0.017922	-1.2611	-2.9256	-1.1125	1.7137	-0.39061	-1.6922	0.014331	1.0204	1.2892	-2.7375	-0.19946	-0.4082	-0.99048	-0.6187	-1.2941	2.1706	0.5326	0.91092	0.76611	-0.37455	-2.2971	0.19668	0.74265	-0.12478	0.34008	-1.2806	-0.70991	0.5744	-0.46124	-0.62959	-1.0813	0.10046	0.48804	-0.85534	0.34747	0.53181	0.1446	1.3272
6.1509	-2.8154	-2.3824	3.0054	-1.1499	-0.98664	1.2028	0.31601	0.32082	1.4906	3.7635	0.45824	-2.2769	-2.8123	-1.8122	-0.74545	0.20793	-1.8063	-1.7442	2.8342	1.7499	-0.47384	0.55656	-0.4151	-0.79679	-1.8872	-0.87552	0.046998	-0.041947	0.51014	0.52775	-0.3707	-1.1024	0.14071	-0.13666	-0.34244	0.24258	0.43227	0.26235	0.90266	-2.1924	-0.9965	0.018853	-1.156	0.20913	-0.42713	0.37263	0.42311	-0.59807	0.11323
8.2772	-3.5846	-1.4624	-1.5983	1.6684	1.9673	3.0159	-1.4114	-1.0358	4.489	0.82282	-1.2749	-1.4816	-0.84599	0.78375	1.3284	0.10185	-2.6935	-1.6576	1.4245	-0.6496	0.24938	-3.5271	-1.2122	1.467	-0.1664	-1.5144	0.14478	0.85573	-0.48818	-1.1455	-1.8877	0.82589	-0.16295	0.82212	0.70434	0.36345	2.2704	-0.58851	-2.7272	0.60315	-0.43753	-0.4569	0.66796	-0.51311	0.20686	-1.0497	-0.21355	0.66221	-1.029
3.6785	2.3664	2.8944	-1.3863	2.5158	0.25478	1.4046	-0.88592	-0.98502	1.5513	-1.0137	-2.055	0.030382	1.316	0.97926	0.07625	2.128	-0.66598	-1.9324	-0.43259	0.9866	-1.358	-0.51717	-1.0164	3.6135	-2.8535	-0.20929	-3.3341	-0.35709	-2.8188	1.1558	1.4497	2.3926	0.18053	0.76468	-0.7889	-0.54486	-0.36674	-1.5567	0.50778	-2.2293	-0.29444	-0.98113	-0.7209	0.66312	0.6487	0.44885	0.90267	-0.75686	-0.84469
3.1325	-0.86836	-2.6817	-2.9951	0.53149	-1.0605	-0.15465	0.50756	1.0878	0.61696	0.88025	1.4335	-0.16467	-0.99173	0.97904	0.79227	0.01392	-1.1525	1.2379	-1.7406	0.48093	-0.5504	-1.3036	-0.45209	-0.42048	0.63004	-0.65339	-0.38843	-0.066083	0.71039	0.21245	1.4755	0.33339	-0.75729	-0.57357	-1.0041	-0.69917	-0.070131	0.53545	-0.72369	-1.2851	0.44131	-1.1327	0.49708	0.62061	-0.89584	0.36514	-0.72549	0.21061	-0.64421
4.3318	0.24765	-0.93319	4.0706	-1.7406	0.60114	1.938	-1.1817	2.7167	0.42482	1.3121	1.3023	0.78895	0.060617	0.18994	1.2058	-0.26634	-0.11014	-0.013832	0.61971	-0.69603	0.59964	-0.94477	-1.0538	-0.71478	-0.48834	-0.51283	0.23128	-0.58047	-1.2847	-1.1358	0.11291	-0.027921	-0.91684	-0.57712	-0.29048	-0.41788	0.82031	0.24809	-1.6846	-0.23311	0.48494	-1.5479	1.2206	0.23547	-0.23765	-0.42414	-0.017476	0.32135	0.061437
2.6089	0.47664	-2.048	-1.0744	0.87547	-0.96708	-0.88196	0.76212	1.017	1.8246	0.80249	-0.31861	0.74202	-0.44872	-0.060427	0.0055296	0.18437	0.31006	1.9778	0.51238	0.22976	-0.38364	-0.096332	-1.0781	0.31485	-0.34723	-0.86671	1.5424	0.37357	-0.15762	0.52046	-0.83913	0.3077	-0.13497	-0.25654	0.91316	-0.18858	-0.39738	1.0504	-0.75802	-0.20076	0.15181	0.18193	-0.53742	0.57695	-0.32132	-0.066545	0.55049	-0.8891	-1.277
-2.8488	0.46155	2.0577	1.2586	1.605	-1.5388	1.0604	0.51757	1.9473	-0.12018	1.0179	0.7955	0.9397	0.39478	-1.2401	-0.29421	0.16849	-0.55611	1.8948	1.3585	0.76138	0.39229	-0.33561	-0.83945	0.11732	-0.57965	-0.18323	0.4713	0.79866	0.10755	0.13217	-0.27478	-0.044238	0.70746	-0.70903	-1.1927	-1.0029	-0.15699	1.1012	0.19155	-0.4605	-0.015782	0.040911	0.65949	-0.3533	-0.021217	-0.050719	0.22835	-0.37022	-0.81317
2.7835	-4.7472	-0.20642	-1.3212	-0.057818	0.04528	-1.8124	0.89946	-1.2088	1.6441	1.5671	-1.4717	0.15287	-2.0621	0.50629	0.6775	1.0101	1.3606	2.2969	0.62674	2.627	0.24038	-0.50165	1.7745	0.63191	1.3991	-0.9889	1.3348	-0.14164	1.2898	1.582	-0.052313	0.67704	-0.11698	1.0187	1.0044	-0.10615	-0.41486	0.42456	-0.0063727	0.084358	-0.38414	-0.1379	0.21672	0.087995	0.76941	-1.4295	1.0414	-0.3245	0.32447
4.8062	-3.4389	0.44126	2.0846	0.25411	1.5294	-1.5837	1.7481	0.99552	1.5377	0.18402	-2.1818	-0.26123	-0.67974	0.92568	0.9808	0.34525	0.95062	2.2068	-1.0063	0.94254	-0.29045	-1.6806	0.36779	2.0253	-0.45084	-0.81503	0.22322	0.74468	0.60697	-0.51886	-0.51923	0.40964	0.14474	-1.0346	1.3248	-0.082849	-0.60055	-0.32335	0.53907	-0.21155	-0.44984	-0.36564	1.0019	0.284	0.2549	0.19876	0.652	-0.32777	-1.3993
-0.66289	-3.0189	-0.1584	-0.26079	0.72593	-0.40503	-0.83924	1.7045	-0.54173	-0.55275	-0.5719	-0.32405	-0.85637	-0.47221	0.64591	0.19666	1.5912	-0.28977	-0.13685	0.0023352	0.88377	0.44174	-0.14549	1.261	-1.448	0.22076	-0.64279	-0.68239	-0.15046	0.44519	-0.58254	0.14892	0.65966	0.37057	-0.20926	0.2035	-0.20082	-0.27078	0.11529	-1.2247	0.55737	-0.39041	-0.32997	0.31274	0.85846	0.041546	0.27149	0.19869	-0.045366	0.86638
-5.2086	1.9556	0.3527	2.856	0.027194	-1.4196	0.44524	0.004968	0.47958	0.35231	0.87034	-0.77221	1.3733	-0.23902	-0.068161	-0.38218	0.46134	-0.44295	0.098947	0.066461	-0.0091662	-0.43634	-0.018439	-0.90569	-0.25859	-0.16843	0.08054	0.064026	-0.38052	-0.036903	-0.073207	-0.11133	0.22799	-0.26915	0.36708	0.71237	0.16185	-0.27819	0.2414	0.051686	-0.34067	-0.04603	0.24572	0.31449	0.34873	0.51356	0.19087	-0.3567	0.56304	0.24613
5.4682	-2.3939	9.3225	-3.5358	0.3672	1.1525	1.2151	-1.2884	-0.12066	0.094482	1.878	0.44754	-0.20303	-0.72856	-1.5993	1.2118	2.5687	-0.78013	0.66289	-0.023034	1.8475	-1.1549	0.59445	0.042124	-0.6092	1.3862	0.41571	0.99639	-0.61608	0.39499	0.36877	-0.843	-0.19861	0.55636	-1.1143	0.38721	0.26281	-1.0488	0.28665	1.3498	0.32119	0.34609	-0.17026	0.017469	0.53635	0.07295	-0.29079	0.69386	-0.31656	-0.69021
-1.6858	-2.0759	0.30162	-0.85659	-0.66753	-2.7584	0.15637	-0.24428	-0.048707	1.4846	0.29855	0.19039	-0.35056	0.55401	-0.69409	1.2088	0.49698	0.098053	-0.14067	0.0682	0.32506	0.30803	0.25527	0.96591	0.56818	0.48092	0.37917	-0.25629	-0.84547	-0.12082	-0.24339	-0.59673	-0.72383	0.71297	-0.20996	-0.4557	-1.2488	0.15719	0.2109	1.1363	-0.087543	0.90947	-0.35113	-0.61064	-0.85543	0.15895	-0.42293	-0.28461	-0.64991	-0.44795
-1.7155	1.6059	-0.15333	0.49478	-1.2996	-2.7147	-0.53994	-0.28708	0.072298	0.90873	-0.27785	0.40435	0.534	0.93838	-0.33755	0.54208	-0.53475	-0.056354	-0.70447	0.11054	-0.99703	0.15635	-0.096758	0.30548	0.089316	-0.15037	0.41256	0.45241	0.33512	-0.53413	0.24157	-0.65641	-0.2962	0.80875	0.57228	0.066032	-0.25864	-0.28642	0.64336	0.30162	-0.34214	-0.27298	-0.77042	-0.36961	0.31449	0.06632	0.24252	0.4607	-0.3604	0.24834
-6.2279	0.28516	1.3526	0.30534	0.94288	-2.0589	0.50781	-0.46193	0.68582	0.25139	0.11566	-0.22555	0.5986	0.34539	0.14493	-0.2623	0.50936	0.013995	0.20861	-0.040042	-0.28556	-0.16307	-0.40911	-0.35374	-0.42006	0.45817	0.35959	0.13826	0.050066	0.2627	0.12747	0.14842	-0.095366	0.042473	-0.22187	-0.028772	-0.0005432	-0.031119	-0.3025	0.18587	0.019526	0.21711	-0.17117	0.08266	-0.20061	-0.23388	0.13315	0.12821	-0.11329	0.078576
5.5985	-0.17676	-4.8385	-2.8878	-0.21508	-0.46016	2.9358	0.3875	-0.82879	1.6711	-1.4609	0.38501	-1.972	-0.92342	-1.4328	-0.1046	0.53932	-1.0068	-0.74726	1.4986	-1.6596	-0.031386	-0.8768	0.060264	-0.044318	0.12081	0.62867	-0.15559	-0.62278	1.0251	1.0234	-0.18295	0.71073	-0.76505	-0.95567	-0.96556	0.74538	-0.21269	0.20847	0.51488	-0.30705	-0.18128	-0.11653	0.47461	-0.63204	-0.5346	-0.82753	-0.74054	-0.6795	0.65974
5.7769	-0.84428	-4.8003	-2.7766	-0.63955	-0.21485	3.4336	-0.58346	-1.1123	0.65874	-0.30261	0.5362	-1.5806	-0.30886	0.1791	-0.2769	0.33534	0.57366	0.24227	0.67009	-1.5634	-1.3184	-0.43022	1.1202	-0.22549	-1.469	0.62622	1.0242	0.89679	0.24499	1.827	0.080398	1.2364	0.20215	1.0603	0.0081543	0.96713	-0.57495	-0.67367	0.51232	0.12868	0.37902	0.10046	0.94077	-0.03171	-0.51294	-0.94828	0.092121	0.65073	-1.1192
3.9081	2.6849	-2.8033	5.6603	-1.5589	-0.25427	0.9052	-0.51962	-0.51959	-0.51194	0.65605	-0.71826	0.68908	-2.0413	0.31951	-0.062027	-0.49255	-0.82013	-0.70574	0.34154	0.2569	-0.46631	1.6796	-0.57923	-0.63596	-0.30588	1.3732	2.2648	-1.5353	-1.2497	-0.30363	-0.33382	1.1023	0.45931	-1.0455	-0.31536	-0.30329	-0.77356	0.22586	-0.039015	-0.38287	0.11598	1.4629	0.2177	0.69401	1.1255	0.14861	-0.69616	0.68566	-0.40906
-1.5168	2.3751	-1.7081	1.6623	2.0086	-0.97829	1.194	-1.0499	-0.12035	-0.026799	-0.10803	-1.6087	0.40206	-0.69106	0.11387	0.17615	1.2157	-0.92225	-0.12907	0.085234	0.6906	0.22119	1.5219	-0.79228	0.9142	-1.3829	-0.19422	-0.71214	-1.3241	-1.4019	0.46671	-0.50741	0.29817	-0.065548	0.65097	0.72845	-1.0021	0.42029	0.79988	0.60296	-1.2763	0.036744	1.0534	-0.063247	0.099183	0.74279	1.0056	-0.21734	0.27803	0.37097
8.5318	-0.93496	0.14393	2.9719	-5.7273	0.46286	0.054704	-2.0497	1.2242	-2.387	-0.17143	0.025723	1.879	0.19773	0.75872	-1.8349	-0.98167	1.4206	0.81818	0.43853	0.40555	-0.69952	0.31916	-0.014447	1.2277	-0.54689	-0.98437	-0.70322	1.7537	-0.20895	-0.083959	-0.41865	0.61299	1.28	0.1991	-0.37139	0.033164	-0.68939	-0.0068179	0.076185	-0.65845	0.44653	0.36292	0.15869	0.1406	-0.93278	-0.28212	0.68265	1.4939	-0.43715
5.2652	-1.31	-2.0241	3.162	-4.0852	-0.41314	0.37085	-1.867	-0.90113	-1.0117	-0.41332	0.22976	2.0189	-0.13313	-0.48205	1.9332	1.102	0.794	-0.6722	1.4497	1.7229	0.66632	0.12065	-0.22107	0.47521	-0.16102	-0.5943	2.1398	0.061956	-1.6095	-0.1087	1.573	0.4639	-1.0981	0.45887	0.37254	-0.10106	0.81468	-0.70482	-1.3524	0.44498	0.2128	0.28507	-0.12543	0.28031	-0.20165	-0.21457	0.18175	0.75023	0.52887
6.8549	-0.79657	5.0606	-5.1305	-0.93001	0.43247	-0.11029	-1.6721	-1.3936	-0.6133	-0.10295	1.3401	1.5907	-0.25212	0.99729	1.5516	1.6582	-0.23447	0.52289	-0.53703	-0.75597	0.25406	1.0408	-0.29487	0.62484	0.27769	0.041526	0.88834	0.39425	-0.11634	-0.14095	-0.18062	-0.27147	-0.6345	0.29581	0.73587	0.18837	1.0337	1.2784	-0.76978	-0.3145	-0.62114	0.54409	-0.60919	-0.84992	-0.21492	0.13791	-0.13633	0.91102	0.041929
-3.453	1.2695	0.77383	2.4445	1.9111	-1.5162	0.36586	0.52127	0.52684	-0.3678	-1.3941	-0.19209	0.8156	-0.58353	-0.65699	-0.050491	-0.55032	0.34983	0.20117	-0.49871	0.11573	-0.11625	0.75076	0.051956	0.015577	0.073973	-0.24444	0.56848	0.058861	0.66663	-0.063426	-0.32893	-0.16065	-0.28907	0.20982	-0.42541	0.31575	0.52559	0.071965	0.010164	-0.078339	-0.68858	-0.013188	0.16161	0.64112	0.15992	-0.68904	0.33395	0.013272	0.30159
4.3312	-2.5409	-3.2382	-1.5982	-0.84842	-1.5318	0.88984	-0.21679	0.37148	0.039723	2.4352	0.0084664	-1.3966	0.097429	2.9257	0.5907	0.23582	-0.24961	0.12558	-0.65884	-1.217	-0.29488	-0.033007	0.10867	0.29702	-0.041519	-0.21601	-2.0119	0.5302	1.5649	-0.89996	-0.16153	0.64421	1.6948	1.3498	-0.36143	-0.13874	1.5087	0.73427	-0.22167	-0.7118	0.44796	-1.549	1.6852	-0.60743	1.013	-0.048869	-0.97414	-0.36148	0.050573
5.9929	-3.6729	-4.1726	-1.0892	-0.066393	-0.28869	0.74674	0.078115	0.18607	-2.255	0.92148	1.9384	-0.67676	-0.045516	1.0293	0.34449	-0.3045	0.23045	-0.50954	-0.82156	0.18573	-0.65913	-0.94712	-0.59679	-0.37446	-0.96396	-0.029163	-1.1354	0.50222	1.5136	-0.96261	-0.75322	-0.12234	-0.39551	-0.38787	0.70619	-0.88877	-1.1345	0.69898	-0.21177	-0.91601	0.50099	-0.22475	-1.7299	-0.34006	0.38689	0.1996	-0.2474	0.40405	0.12091
5.4998	-1.7066	-3.171	-2.0623	0.52651	-0.36998	-0.0091838	-0.05495	0.50627	-0.62058	-0.11268	1.87	-0.21392	0.79972	-0.85899	-0.89583	-0.70729	0.94755	-1.7621	-1.25	0.43354	0.60507	-0.63722	-0.64299	-1.6872	0.1978	-1.3723	0.59532	1.1922	-0.96717	0.28784	0.27334	-0.69943	-0.52343	0.74067	-0.08894	0.28276	-0.41756	-0.54874	-1.1763	-1.6293	-0.33542	0.77376	-0.93154	0.79587	-0.26631	-2.0774	0.24411	-0.40451	0.077865
-3.6212	0.61282	1.2342	1.0506	1.9466	-2.0424	1.2912	0.78008	1.3348	-0.5719	0.266	0.66583	0.017352	0.42198	0.36982	-0.69398	-0.36102	-0.45365	0.56766	0.65794	-0.8202	-0.7312	-0.092551	0.24538	-0.92072	0.74167	-0.17857	0.42	0.61878	0.55866	0.017084	0.32052	-0.094389	0.13746	0.48564	-0.56212	-0.74993	-0.079729	-0.48975	0.29138	0.15644	-0.69808	0.67921	0.22721	-0.67951	-0.25237	0.049291	0.72271	-0.63449	0.068477
1.6529	-2.3964	-4.9419	-0.84695	-1.9816	-1.8934	1.0763	-2.9145	-0.8292	-1.0162	2.4152	0.76843	-0.10403	-0.50808	-1.8277	-1.9701	1.6656	0.55192	-0.29668	-1.2704	0.32755	2.91	-0.48766	0.51643	-1.3776	-0.17876	-1.2443	0.19138	1.3666	-1.356	-0.17343	-0.026996	-0.31685	0.47935	-1.1161	0.40111	-0.43128	-1.7587	0.49004	-0.48027	-0.24507	-0.46247	-0.30876	-0.5462	-0.90604	0.13325	-1.0461	-0.71391	-0.45029	-0.43716
14.678	10.149	-6.1316	-2.7226	-1.0823	-1.5493	-3.9004	2.0713	-1.5826	0.90791	-1.9051	4.0656	0.87611	1.5709	-1.5184	0.20876	0.56834	4.1671	0.9514	-1.7018	-0.030891	-0.83348	-2.4065	1.1544	-1.4455	0.60299	-4.1108	-0.92878	-0.27763	0.032952	-0.035386	-0.76305	-0.14485	0.14697	-0.74312	2.4833	-1.4617	0.2484	-0.055708	0.094613	-1.057	-0.69072	0.61007	-0.79036	0.33117	0.31412	-0.57563	0.70229	0.36381	-0.099933
7.7927	-3.2546	-0.15003	0.76053	0.54126	1.3501	1.052	-0.33896	-0.038505	-0.60709	-0.85813	1.4583	-0.89054	-1.8439	-1.1721	0.41448	-0.011583	2.637	0.66201	-2.0507	-1.276	-1.5284	1.0079	-0.04851	-0.10883	-0.13201	-0.52637	0.88778	-0.88429	0.44011	-0.7193	-2.7401	0.071989	-0.58627	0.23033	-0.83833	-1.0267	-0.11986	0.37175	-0.99505	-1.1188	-0.61746	0.93733	0.28829	-0.7707	0.8011	0.14459	0.56085	-0.78503	-0.46017
-0.16635	0.77294	-1.2422	-0.69041	0.4213	0.20192	0.86334	-0.43023	0.2028	-1.7543	-2.1988	0.094265	1.5306	-1.0027	-0.78777	-0.94283	-1.0976	0.92837	-0.81316	-0.091792	-0.31104	0.19959	0.1122	-0.4228	-0.86377	-0.030985	-1.0613	0.16939	0.51913	0.4139	-0.11198	-0.23765	0.49432	0.55627	0.65253	-0.24764	0.66412	-0.61886	0.16744	0.047335	-0.5544	-0.078546	-0.50149	0.083407	-0.22522	0.20359	-0.42973	0.36763	-0.11841	0.0137
5.5347	3.8336	0.35668	-4.7665	0.73628	-0.61308	-0.84871	-1.3252	-0.05101	0.091246	-0.82019	1.8787	-0.69375	-0.74293	0.73608	0.67143	-1.2993	0.90507	0.45033	-0.15252	0.12594	0.35995	1.6733	-0.18932	0.036815	-0.059444	0.64417	0.32515	-0.88983	-1.1136	-0.43712	0.89658	-0.088307	0.61725	-0.33343	0.77512	2.2223	0.062059	-0.13331	0.60127	-0.61238	0.32988	-0.38106	0.4543	-0.070471	0.52813	0.53144	1.4306	-0.69421	0.43844
4.9326	-2.1273	-0.5658	-1.9064	1.0253	0.34494	-1.6744	0.41121	-0.58322	2.5728	-1.01	1.593	-0.2254	-0.096562	-0.51105	0.18664	-0.013	-1.2542	1.8189	-1.0849	-0.27121	-0.15413	-0.092468	-0.41365	-0.41616	0.99771	0.22165	-2.1521	-0.39836	-1.2988	-1.9685	-1.927	1.4258	-0.19957	0.52869	-0.61099	-0.49867	-0.87423	0.85584	0.46365	-0.56572	-1.7701	-0.2739	1.3494	0.57068	-0.73505	0.69569	0.44928	0.2094	0.010357
-1.8871	1.2743	1.2109	-0.14157	3.3407	-1.393	-1.0129	0.79718	-0.30652	0.42163	-0.68572	0.74751	0.072294	0.23996	-1.0063	-0.39031	-0.13702	0.55993	0.8423	0.56856	0.46761	-1.1253	0.50506	0.022507	-0.36409	0.38511	-0.064188	-0.013174	0.22946	0.17475	-0.056353	-0.35716	-0.55603	-0.3131	-0.44866	0.56377	0.25844	0.62856	0.048167	0.10298	-0.3859	0.50553	-0.14326	0.27727	-0.14318	0.51665	-0.39308	-0.27608	-0.62401	-0.84825
-10.357	0.78898	-0.14704	-0.5505	-0.66846	2.2152	-0.63235	-0.5359	-0.22768	0.28211	0.19997	0.4462	-0.72158	0.099441	-0.1769	0.051504	-0.21267	0.27221	-0.34251	0.13486	-0.1588	-0.14791	0.070972	0.34554	-0.082306	-0.019747	-0.069688	0.10067	0.26661	0.018974	0.054784	-0.020504	0.049248	-0.019847	-0.29558	-0.60921	-0.77185	0.059982	-0.1814	-0.030986	0.071093	-0.016019	-0.18316	0.011142	-0.28652	-0.067351	0.042579	0.072784	-0.12348	-0.1621
-10.285	0.9552	-0.13845	-0.51993	-0.72319	2.3251	-0.55425	-0.27669	-0.28165	0.31484	0.055132	0.016621	-0.45685	-0.10985	-0.21421	0.20351	-0.078515	0.23406	0.091323	0.44735	0.010136	-0.43036	-0.12567	1.031	0.09567	0.063005	-0.20263	-0.010053	0.041414	-0.4019	0.3807	-0.25869	-0.15357	-0.042335	-0.68738	-0.76132	-0.83676	0.029385	-0.23773	-0.022882	0.085028	0.13738	-0.056213	-0.025177	-0.34839	-0.097193	-0.009231	-0.023247	0.049031	-0.24139
-10.432	0.82492	-0.069408	-0.54462	-0.76583	2.2477	-0.3935	-0.10629	-0.38947	0.27019	0.50641	0.14639	-0.69908	0.21027	-0.071947	0.14398	-0.25182	0.2833	-0.44804	0.045498	-0.031808	-0.49008	0.043847	0.67786	0.027567	0.18526	-0.079817	0.015562	0.021622	-0.28423	0.12556	-0.19584	-0.011076	-0.10903	-0.47037	-0.56119	-0.73327	0.11173	-0.19698	0.031854	0.045958	0.15082	0.13498	-0.0024268	-0.14873	0.021877	-0.0027715	-0.074108	0.06617	-0.12943
-10.257	0.5932	0.039684	-0.4718	-0.45177	1.016	-0.40733	-0.35839	-0.060372	0.20992	0.029931	0.31749	-0.31002	0.26378	0.10264	-0.035695	-0.028038	0.070553	-0.30295	0.019067	-0.28537	-0.11788	-0.18542	0.127	-0.24566	0.15702	0.1326	0.10568	0.17669	0.26146	0.10639	0.18046	0.12252	-0.22289	0.031901	-0.086185	-0.11415	-0.052998	-0.15023	0.01792	0.087531	0.023804	-0.16513	-0.034431	-0.096815	-0.17415	0.15476	0.14844	-0.12878	-0.076154
5.3497	2.0929	1.0567	9.7241	-1.8181	-0.7752	0.15319	-0.99832	0.4002	1.2318	0.29325	3.9008	-0.56966	0.42577	-1.2416	1.1539	0.17789	-1.4605	-0.64851	-0.5221	-0.53368	1.0434	1.7546	-0.31025	0.95601	-1.2815	1.0694	0.4456	-0.39924	0.13857	1.2111	0.039469	1.0754	-1.2753	0.68484	0.73822	1.3529	-0.15791	0.28981	1.0245	0.042583	-0.21524	-0.142	-0.66294	0.4755	-0.29074	-0.79024	-0.70139	-0.93334	0.55692
6.1646	5.083	-1.9026	1.1273	0.35512	-1.072	-1.7753	0.70519	-1.2742	0.4678	-0.34765	-0.92556	-0.24825	1.3185	0.62229	-1.1158	0.74287	1.0808	-1.0328	1.6385	-0.20232	0.38488	0.19623	0.50009	-0.34267	0.098259	0.73448	-0.033363	-0.9223	0.063532	0.03595	0.70104	2.1415	-0.066709	0.1751	-0.21096	1.2836	-0.21198	-0.38985	-0.21922	1.3293	0.55273	-0.029334	-0.67298	0.059095	0.25024	0.095456	1.7872	-0.23727	-0.024103
6.48	3.8038	1.9573	1.9055	0.48578	1.0375	-0.98682	1.2347	-0.55317	0.88331	0.92298	-0.95708	1.446	0.38659	-0.0011065	-0.048031	-2.0389	0.22465	-1.2136	1.3325	-0.87744	-0.98183	-0.5521	1.1903	-0.0063162	1.2407	0.44917	1.1264	-0.4116	-2.1699	0.6818	-0.066987	0.28478	-0.72053	-0.83126	-2.1647	0.13625	-0.97317	-0.43757	-0.8509	0.33508	0.22369	-0.85239	0.03294	0.75888	0.039376	0.03259	0.51621	0.34962	0.20021
-5.5127	-0.44444	1.8223	-0.11329	2.2207	-0.49582	-0.56159	1.0796	0.87059	-0.68543	1.1443	-0.11216	1.1201	-0.060921	-0.07001	-0.70482	1.2497	0.075973	-1.3078	0.59794	-0.41864	0.70432	-0.051229	-0.34789	-0.64151	0.32001	0.44105	-0.00042564	0.44625	-0.37398	0.80124	-0.41472	-0.34472	0.3586	0.59396	0.73167	-0.57289	-0.30343	0.083746	-0.19809	0.013396	0.1589	0.44081	0.095042	-0.066071	0.32637	0.16994	-0.34138	0.15048	0.77341
9.6011	-0.57211	-4.0446	-1.8877	-2.6789	0.31266	0.27471	-0.044424	0.85726	-2.8284	-1.4938	1.0022	-0.69361	1.5174	-0.41355	-3.5721	2.0946	2.0105	0.12804	0.83154	-0.1718	-1.4113	-0.58637	1.454	-0.93626	-0.6988	0.81068	-1.0594	-0.45696	1.1488	-1.3766	0.25306	1.3218	1.794	-3.257	1.1059	1.3609	0.046213	-0.82502	0.35839	-0.44385	-0.54566	0.18218	0.15307	0.1388	0.3551	0.87665	0.80399	0.64079	-1.0027
12.49	-1.297	-5.6005	-2.5569	-3.0273	2.5296	-1.0639	-0.93448	3.6102	-2.755	0.85838	-3.012	-0.01098	5.1013	-5.1679	1.6772	1.1033	-0.83551	-0.47291	1.4715	-0.39942	0.95733	-0.22029	1.1008	-2.6418	-1.4222	1.5017	0.58632	0.2125	-0.23298	-2.1219	-1.4323	0.55847	0.74543	0.1565	2.1878	-0.1047	-2.1275	-0.057231	1.851	1.0036	-0.34902	-0.23386	0.43399	0.6569	-1.3383	-0.59862	0.18465	1.0193	0.41781
24.551	14.136	-2.1116	-3.4595	-2.532	1.9528	-4.0682	1.5395	3.5754	-1.4452	-1.0831	-5.6655	-0.25994	2.7893	-1.8508	1.2033	0.47468	-1.1931	-0.31897	2.1133	0.23414	0.12362	1.3015	-1.9671	-0.98927	0.87058	1.7887	-0.92206	-0.82346	1.3626	-0.2082	-1.0549	-1.167	-2.3367	1.1187	-0.50621	-1.5416	1.8733	-0.65193	0.72226	0.11121	2.0388	-0.48252	-0.51416	-0.40116	-0.32068	-0.064932	-0.35114	-0.3739	0.53285
5.519	8.6291	1.8696	-0.61465	3.0963	-0.85324	-1.2497	-1.1475	-0.47522	-0.67788	-0.40452	-1.1771	-0.50017	0.55712	1.1097	0.33451	0.22771	0.32622	0.73125	-0.55952	1.5449	-0.39865	-0.081144	0.40445	-0.20897	-0.18317	0.068425	-0.17054	-0.17257	-0.43567	-1.6052	-0.89705	0.6863	-1.3101	-0.77527	1.0026	-0.52168	-0.13505	-0.1096	-0.17543	0.18096	0.20776	-1.0101	-0.30461	-0.63215	-0.92493	0.46256	0.17526	0.48362	-0.46939
8.2033	0.37345	5.4302	0.23105	-0.58635	0.42411	1.2927	-0.87214	-1.0433	-0.44889	0.54455	0.37153	-0.34118	-0.16717	-1.372	-0.24397	-0.42007	1.1803	0.90784	-0.76486	0.5251	-0.58883	-1.8136	-0.14842	-1.48	-1.2239	-1.3437	-0.80355	0.27616	-0.49425	0.40249	-0.27541	-0.56296	-0.24294	0.75652	-0.48893	-1.0808	0.39234	-0.48633	0.025863	1.3603	1.1695	-0.1229	0.67541	-0.33965	1.0163	-0.44771	-0.23484	0.16714	0.90211
9.0337	-4.9408	-5.7097	-3.1268	1.0221	2.1899	2.7066	-0.47636	1.343	1.0762	1.3855	2.5451	1.009	-0.35186	0.196	-2.4143	-0.67211	0.72299	1.5844	0.70038	-0.23673	0.14139	0.42476	1.5498	-0.99295	-1.647	-0.251	0.39675	0.59783	0.66957	-0.38496	0.61912	-0.9797	0.45228	0.47386	-0.91957	-0.89052	0.48207	-0.78398	1.0392	-0.40614	0.46561	0.085963	-1.7437	1.6312	-0.49386	-0.47638	0.41724	-0.77011	0.62131
11.159	-5.9978	-6.4276	-4.6001	3.4403	3.8568	0.62261	0.44557	0.99626	1.1347	-0.13946	3.2943	-0.25671	0.26071	-0.3722	-2.6078	3.2147	-1.2178	1.0991	-0.8464	-1.3932	-2.4351	2.1462	-1.5873	0.7007	4.5179	-0.35631	1.3895	-0.86355	-1.009	0.27394	0.027826	1.8716	0.51453	-0.81831	0.55034	-0.4793	-2.5056	0.16367	0.98298	-0.76035	0.038358	-0.63123	0.72637	-0.75907	-0.75382	-0.13437	-0.3119	0.69072	0.90136
-0.63422	0.46553	0.98661	-0.13529	6.1488	-1.1759	-0.11207	0.79594	0.60429	-0.89794	-0.13638	0.61926	-0.51088	0.21966	-0.70907	-0.029734	-0.19159	0.32743	1.6945	1.3228	0.49512	-1.1694	1.3764	-0.37172	-0.79018	1.6489	-0.12762	-0.2559	0.94239	0.34679	-0.067843	-0.3756	-0.74286	0.59609	0.15654	-1.2191	-0.36757	0.41123	-1.0327	0.28909	0.94412	-0.53189	1.5194	0.92141	-0.35859	0.26339	-0.62269	0.70583	-0.16226	0.10732
6.554	-1.919	7.6596	-0.81073	2.2637	1.5519	0.5372	0.53711	1.0005	-0.12413	1.3301	2.4554	0.34257	-0.22157	-0.31101	-0.78589	-0.52185	0.61174	-0.71384	-0.4725	2.2897	-0.46975	-0.36136	-1.8262	-0.37633	-1.572	1.2747	-0.68141	1.7115	0.32183	0.74329	0.24767	0.4067	-1.0659	1.5508	-0.60313	-0.76978	-0.0059627	-0.048481	0.34579	0.43693	0.50286	-0.62645	-0.59214	-0.52933	-0.42823	-1.0692	-0.55453	-0.18265	0.063201
1.1487	-2.4111	0.67716	2.4142	1.0172	-1.5282	-0.1605	0.19605	-1.3977	1.7859	-0.49369	1.2344	-0.70629	-0.50587	-0.52156	-0.69071	-0.73321	0.98922	0.75742	0.36051	0.093217	-0.20511	-0.21319	-1.163	-0.040886	0.5352	0.80587	-0.52315	0.072749	0.19412	0.1574	-0.51161	1.3749	-0.58619	-0.10991	0.57168	-0.052448	0.30647	0.16316	-0.37322	0.7729	-0.13056	-0.24235	1.2935	-0.27054	-0.27635	-0.13589	0.054144	-0.051325	0.50233
5.3653	-4.4722	4.0835	-1.7998	2.4605	0.6557	-1.5113	0.40488	-1.8727	2.0953	-0.3297	1.2896	0.966	0.48083	0.42934	-1.603	-0.20422	0.66277	0.065332	-0.403	1.7424	-1.1648	-1.4483	-1.5052	1.7133	-0.31166	-0.023403	0.68645	0.42749	0.95258	-0.88704	-1.1062	0.63782	-0.0053596	-0.79408	1.5089	-0.50348	-0.45694	-0.43063	0.61938	-0.23223	0.13578	0.64302	-0.085359	-0.8601	0.87465	1.0144	-0.18238	-0.31206	1.2281
-3.0436	-1.1097	2.2055	0.10968	4.9071	-1.3992	-1.6547	1.336	0.36605	-0.62904	0.31078	0.067295	1.3293	0.39142	-0.61089	-0.55109	-0.0026448	0.76988	0.077386	0.64666	0.36984	-0.24484	-0.10503	0.020921	-0.56548	0.061179	-0.043695	0.013925	0.59042	0.67728	0.62271	-0.67551	-0.13114	-0.80376	0.40447	0.17927	0.017423	0.357	0.59105	0.2941	0.011618	-0.06611	0.87196	0.12818	0.72761	0.48702	-0.97283	-0.14157	0.31814	0.035859
4.6011	-3.2189	0.81484	-0.84245	-1.2854	1.1559	0.12027	-0.27844	1.3038	-0.38728	0.42993	-2.1933	0.91817	0.54152	0.43061	0.29163	-0.75739	1.1976	1.9785	-0.12999	-0.12799	-1.754	-0.83976	-0.74691	0.55265	-1.4682	1.3212	0.10476	1.377	-0.6364	-0.82127	0.43294	0.16582	-0.63651	-0.22994	0.011829	0.77311	0.28204	0.51133	-0.363	-0.43073	0.55381	-0.16017	1.4366	-0.58632	-0.80141	-0.87583	-0.51274	-0.7738	-0.90646
5.4396	-1.6976	-1.0054	3.5305	-1.591	1.6193	0.91011	0.055565	1.5028	0.62898	-1.1796	-2.2379	1.0081	0.66532	-0.20633	0.13336	-2.0129	1.0227	1.0584	-0.54189	0.91071	-1.7401	0.2678	-0.85305	1.4033	-1.51	-0.7863	1.4412	0.55697	0.056805	0.78309	0.06829	-0.51724	0.73271	-0.66515	0.56596	-0.044315	1.133	0.098516	0.51625	0.52457	-1.2839	-1.3271	0.84616	0.44134	-0.17338	0.37763	0.78191	-0.22565	0.17698
0.24132	-0.73854	-1.4325	2.384	-1.1979	-0.055717	1.9957	-0.79563	1.2701	0.13604	-1.5026	-1.4914	1.3357	-1.6562	-0.29127	0.1675	-0.13767	0.21137	0.52552	-0.72807	0.71847	-0.17966	1.9043	-0.50152	1.2064	-0.78639	-0.35631	-0.62772	0.31296	0.49738	-0.66411	-0.028147	-0.042084	0.46963	-2.0163	-0.44623	-0.026334	0.03526	0.41208	0.1088	-0.56767	-0.13421	0.13417	0.17721	0.65234	-0.36009	0.8104	0.039959	1.0041	0.51395
-5.7546	0.43404	1.0732	2.4683	-0.27698	-1.7169	0.14686	-0.8916	0.48791	0.13099	-0.83107	-0.13462	0.46362	-0.057241	-0.035384	0.073979	0.11335	0.13749	0.1984	-0.60654	-0.30437	-0.16176	-0.074469	0.098467	-0.15844	0.089695	-0.11834	0.15617	-0.3098	0.129	-0.092277	0.037482	-0.19918	0.27246	-0.014899	0.09122	0.26513	0.05155	0.03598	-0.022852	-0.12791	0.046071	-0.13742	-0.47106	-0.12471	-0.24211	-0.27626	-0.29935	-0.008196	0.14044
3.7692	-3.6205	-0.20842	-0.709	-0.24694	0.17919	-2.3122	1.0695	1.6102	0.57391	0.67736	-0.73773	0.6422	2.0367	-1.0828	0.62491	-1.1901	-1.7797	1.9506	-0.29939	0.88062	-0.21529	0.35368	-0.11831	-1.9522	0.17478	-1.8994	-1.0037	0.29898	-1.5059	0.4234	0.4041	0.54079	-0.17545	-1.715	-0.42379	1.6964	0.89659	-1.0551	-1.966	-1.0818	-0.052559	0.11668	0.7018	0.044407	-0.28977	0.18831	0.96489	-0.41593	0.87023
7.24	-0.86487	-0.96464	-0.55474	-1.3638	0.9982	-0.47708	-0.34425	0.48563	0.087309	0.14281	-1.5934	2.0312	-0.59724	-0.82832	1.8472	-1.5784	0.22394	2.3433	-0.4922	0.22065	-0.33658	0.57393	-0.21177	-0.022118	1.0994	-1.0126	0.47486	1.2265	-1.2043	-1.7393	1.1002	-0.081813	-0.97615	-0.59248	0.31379	-0.39163	-0.80164	1.3762	-0.11259	2.1723	1.3352	0.87794	1.6224	0.17302	0.34097	-0.24752	1.9131	-0.60105	1.533
3.2656	-1.8982	-2.2223	0.26047	-2.4742	-0.19612	0.89175	-1.1977	0.25326	-2.6935	-0.41536	-1.204	0.23377	-1.1443	0.46574	1.2131	-0.72063	1.2282	-0.86764	0.72327	-0.74993	0.55765	1.4708	-0.48982	1.1799	-0.46383	-0.37653	0.76117	1.0788	0.15133	0.43846	0.065662	-1.1419	-0.4318	0.73952	0.6927	-0.49193	-0.085557	0.95873	-0.44875	-0.009722	-1.3991	-0.95023	-1.0243	1.4742	-0.45498	-1.3456	0.46019	0.22151	-0.27322
-3.7135	1.0504	1.5377	0.34449	0.59824	-1.8408	0.095918	0.5144	0.19654	-0.026939	-0.0015827	0.19017	-0.035203	0.12983	0.29527	-0.097958	0.43984	0.1364	-0.0031156	0.089403	-0.53778	0.26432	-0.10184	0.37378	0.05281	-0.20334	0.016071	0.080334	-0.4289	-0.049505	0.37389	-0.081453	0.32234	-0.39014	0.054266	0.59796	0.055613	-0.17607	-0.14554	0.39681	-0.38231	-0.015538	-0.082835	-0.20247	-0.051381	-0.44367	0.23894	-0.33237	-0.20716	0.12588
8.4541	-1.0883	1.1627	2.0194	0.86607	0.37857	-0.18912	-0.62281	0.19033	0.14438	1.728	-1.8441	-2.3027	-1.3471	0.80595	-0.80301	-0.92941	1.3517	0.036673	-0.19935	1.4178	0.20691	1.5511	0.64313	-0.99222	0.68889	3.1619	-2.7488	-0.25577	0.80399	-0.68196	2.0749	1.2314	0.29915	-1.7352	-1.337	0.94106	-1.0591	0.43574	-0.25218	-0.07069	0.13665	-0.067646	-0.67656	0.24222	0.23479	-1.1875	-1.0991	1.3446	0.39205
5.5339	-4.5574	-2.9314	-1.8104	-0.11455	1.2219	0.86467	-1.0859	0.011836	3.1659	1.2689	-3.565	0.36762	-1.261	1.3043	-0.7905	-1.8363	-0.28083	-0.52398	-1.6783	2.1722	0.41581	0.093932	1.4883	0.58685	2.1149	2.3033	0.11632	1.3947	0.47614	1.2242	0.11108	-0.19027	2.8327	-0.086717	0.35982	-0.6516	0.76041	0.46104	0.20021	-1.6423	1.3221	0.90696	-0.31417	0.20518	-1.1694	0.54441	0.71325	-0.94147	-0.2163
13.002	0.17969	4.3956	4.308	-3.4931	3.8215	0.77329	-0.054157	1.8697	3.104	0.52861	-2.0199	0.66195	-0.57684	0.99577	-0.43845	-2.3584	-0.52867	0.92651	-2.8655	1.158	0.62017	-0.86826	0.72089	-2.7972	1.2724	3.5452	-0.88258	-0.022634	-0.10737	-0.52672	0.42967	-1.0627	0.99239	-1.049	0.82325	-0.77951	0.70121	-0.84683	-1.2623	-1.5962	-1.518	0.54413	0.86145	0.63508	-1.2847	-1.9887	0.65471	-0.79942	-0.34802
-3.0661	0.29615	1.5909	1.6317	1.8819	-1.8425	0.47277	0.90579	-0.39076	-0.38223	0.01882	0.1088	-0.11905	-0.16907	-0.2399	-0.75777	-0.5946	0.45075	0.2888	0.41337	-0.76052	-1.4478	0.30763	0.5645	-0.86039	0.52022	-0.0031176	0.062826	0.037721	0.98794	-1.0957	0.89298	0.23987	-0.5339	0.03973	-0.083165	-0.13569	-0.10479	-0.29502	0.041017	0.45948	-0.75883	1.0287	-0.28396	0.15703	0.42764	-0.34485	-0.36739	0.65729	0.20319
1.7752	-3.6452	0.50436	1.1168	-1.6538	-0.23981	-0.85818	-0.45555	-0.40764	0.1801	-0.58247	1.1742	1.5762	-0.3244	0.72409	1.9162	0.20009	-0.050825	-0.67982	-0.082867	0.99896	0.072302	-0.8619	-0.9396	-0.024486	0.51426	0.052036	0.10841	0.0022722	1.1389	-0.27664	0.2047	-0.16182	0.40341	1.5053	0.45282	-0.46435	0.17713	-0.59431	-0.26827	0.81516	-0.58962	0.26844	-0.51213	-0.67625	0.080811	-0.57337	-0.055593	0.12341	-0.26624
0.72632	-1.7292	-0.6328	-1.2355	-1.4689	-1.7574	-1.0575	-0.038508	-0.65118	-0.23632	-0.85642	1.008	0.59333	0.055139	0.13243	1.2947	-0.0032553	-0.59429	-0.44925	-1.4306	0.050776	-0.52082	-0.56347	0.091861	-0.3958	-0.32971	0.058207	-0.76612	-0.15205	1.2365	0.14802	-0.34346	-0.58855	-0.12718	0.30745	0.79035	0.099183	-0.89783	-0.57558	-0.11979	-0.6487	-0.78891	-0.055453	0.56039	0.035439	0.69125	-0.090653	0.30457	0.41232	-0.22666
4.4562	0.48328	8.5541	-7.7015	-0.95115	-0.075655	2.1846	0.40237	-0.41913	-1.4401	-2.117	-0.42088	-0.45171	-1.0801	0.23228	0.37317	0.028985	-0.29153	0.64684	0.56529	0.70324	0.19548	-0.23831	1.2156	-0.2666	1.0687	-0.14642	-1.121	0.36789	1.9584	0.63081	0.13722	0.21195	-1.3192	-0.73193	1.2828	0.67062	-1.0701	0.43779	0.22299	0.14549	-0.25487	1.2183	-0.13447	0.30742	0.45915	0.52523	-0.49759	0.37241	0.10449
-2.5459	1.2419	2.8032	-0.13085	1.0113	-1.7577	0.97112	1.519	0.14144	-0.36031	-1.9896	-0.27818	-0.35105	-0.29425	-0.10488	0.47457	0.025197	0.52563	0.087481	-0.64672	0.33551	-0.23958	-0.056698	-0.26202	0.38567	-0.47503	0.76619	-0.70683	-0.15827	-1.2384	0.067513	0.97619	0.57074	-0.76671	0.057522	-0.62779	0.2094	-0.55091	-0.76493	0.038134	-0.52004	0.30867	-0.094203	-0.095007	0.49301	-0.30292	-0.16415	0.4944	-0.13105	0.051497
6.3515	-0.66284	0.61714	0.041938	-1.391	0.77734	-1.4183	0.68121	0.27281	-1.9786	-1.2093	-0.76224	0.68716	1.4665	-0.93341	-1.4232	1.376	1.5426	-0.11843	0.4454	1.9906	0.43596	0.15265	0.42189	0.30698	-0.38883	0.74329	0.69339	-1.2642	0.16987	-0.85212	0.81029	0.90643	-1.857	-0.88042	-0.088443	0.15194	0.13006	-0.75836	-0.32598	-0.046623	0.42585	-0.81713	-0.31515	-0.92377	0.35132	0.41072	0.29945	0.78489	0.27402
5.0705	-5.6259	-1.7966	-0.67496	1.4715	1.487	-2.8881	1.0915	-1.3056	-2.0685	-0.26957	-0.55146	-1.1968	0.61993	2.2093	-3.9178	1.636	0.47393	2.0288	0.20868	-1.2972	1.1077	-0.11335	-0.60289	1.1584	0.87612	-0.20111	1.7653	1.013	-0.3667	0.19015	-0.27146	-1.5329	-0.56537	-0.14648	0.78193	-0.80214	0.48755	-0.50226	0.66891	-1.214	0.40177	-1.9355	-0.78635	1.4629	0.98233	-1.2528	-0.60509	-0.49232	-0.84968
9.4312	-2.322	5.0671	-0.60499	0.19192	2.2024	-0.063546	-1.7053	-2.5557	-1.1052	0.40206	0.26733	0.0001566	-0.66741	1.6984	0.015549	0.31639	0.34634	2.6197	-0.21738	-1.183	-0.49632	-0.32303	-0.35231	-0.61547	0.73066	1.7548	1.0844	0.35287	0.49137	-0.77673	0.37757	-0.66067	-0.51946	0.30101	-0.1501	-0.25298	0.70697	-0.19296	-1.1626	-1.1112	0.38042	-1.3942	0.33399	-0.68626	0.50119	-1.8076	-0.0839	1.3256	0.84085
-3.9918	0.8208	1.1919	2.9349	1.1651	-1.7492	-0.10954	-0.70857	0.49172	0.35743	0.26005	-0.49021	0.43127	0.11233	-0.57216	-0.64787	0.83072	-0.56454	-0.10342	0.063833	-0.93175	-0.31621	-0.00018857	0.22838	0.19504	0.17967	-0.29469	0.19045	-0.17313	0.038156	-0.17777	0.41835	0.28529	1.2901	-0.23602	0.2632	0.15758	0.40758	-0.0064994	-0.11414	-0.024886	0.16303	0.53061	-0.076021	-0.27762	0.59153	-0.42131	0.28095	0.021552	-0.070559
3.7772	-2.4547	-1.7118	0.66013	-1.568	-0.84726	1.7726	0.70582	0.85303	2.5671	-1.2116	0.9237	-2.8732	0.57402	-0.13484	1.6504	0.4897	-0.44455	-0.92139	-0.70266	0.04681	-1.1842	0.32873	-0.066692	-0.45948	-0.2755	0.81036	0.36965	0.73228	-0.57356	-0.24869	0.081318	-0.40413	-0.88099	0.25648	0.33869	-0.24573	-0.28783	0.079186	-0.61512	-0.41656	0.074278	1.0242	1.4134	1.5555	-0.12352	0.7718	-1.6391	-0.25317	-0.016884
3.2676	-1.1824	4.969	-3.8234	0.6033	0.45339	1.2712	-2.1218	0.57615	0.50682	0.54189	-0.32329	0.17521	-2.3886	0.095424	-0.033142	-0.93493	-0.8104	0.95916	0.08409	-0.084537	0.37574	1.0924	0.55001	-1.7669	-0.70683	-0.7603	0.25479	-0.76607	0.017635	0.16327	-0.39485	0.069114	-1.217	1.0389	1.3127	-0.0036239	-0.55492	-0.34439	-0.75833	-0.052888	0.073196	0.57812	0.2519	1.0994	-1.0843	0.76101	-1.1602	-0.24023	0.21949
0.042282	-0.30564	-1.4151	1.1058	-0.3507	-1.0698	0.63035	-0.45554	1.6031	1.7622	-0.41662	0.47183	-0.25968	-0.60609	-0.34786	1.0082	-1.1777	-0.56816	1.2844	-1.6833	1.0405	0.39243	-1.3782	-0.29454	-1.3697	-0.086171	0.24374	-0.8127	-0.65108	-0.6408	0.80878	-0.43899	0.1275	-1.4186	-0.099569	-0.40416	-0.1376	-0.51811	0.17009	0.18191	0.31165	-0.4124	0.40583	-0.18813	-0.72275	0.71457	0.61029	-0.12009	-0.82808	1.0215
-4.7864	0.79844	2.484	-2.0904	0.52122	-2.3602	2.1997	0.16096	1.0874	0.18579	-1.6263	1.1416	-0.99913	-0.035763	0.12494	0.48298	-0.28956	-0.80131	1.7357	0.85928	0.70219	0.73137	-0.23962	0.83781	0.68307	0.20722	0.24083	0.069202	-0.60263	-0.68766	-0.33187	-0.25389	-0.72058	0.42241	-0.26352	0.10278	0.71534	-0.53608	-0.39347	0.1759	0.039106	1.0025	-0.78005	-0.39663	-0.37747	-0.33221	-0.031728	0.071727	-0.029509	-0.44155
4.0693	-3.3736	-0.36027	-2.0778	-2.2415	-0.97394	-0.44352	0.16314	-0.098641	1.5052	1.5213	-0.12139	-1.3839	-2.7232	0.29222	1.5117	2.6393	-0.89395	-2.1094	0.21479	2.3046	-0.37727	-0.24218	1.6058	-1.5954	0.037354	-0.0059387	-0.47768	1.4145	-0.22969	-0.98326	-1.0098	0.1955	0.30832	0.15409	0.55797	0.66462	1.2458	-0.86696	1.851	1.1916	0.10689	0.66017	0.5819	-0.041404	-1.8055	0.30895	-0.86394	0.52669	-0.83505
12.887	-0.3736	7.759	4.8253	-5.6746	2.9187	0.90926	-0.39363	2.1859	-1.0983	0.81011	0.96463	-0.078725	0.76953	1.6716	1.1062	0.76689	0.055404	0.15128	-1.4102	-1.3538	0.13327	-0.41409	1.3465	-0.25337	1.3221	-0.78745	-1.2961	0.9454	-1.5267	-1.6617	-0.78896	-0.6422	-0.70392	1.2312	-0.7808	-0.61945	0.81933	1.8133	-0.32343	0.79495	-0.25057	1.2857	-0.60158	0.34149	-0.42318	1.5904	-0.29219	-1.2069	-1.0636
19.212	14.884	5.1897	-6.9866	-1.9924	-1.3401	0.2079	3.1435	2.1846	3.0316	0.86379	2.1247	-0.3291	-0.62177	0.95539	-0.79481	-1.4756	1.3229	-0.51157	1.6039	-0.19207	1.2176	2.2527	1.3413	0.40818	0.0061573	-1.4813	1.4478	2.4112	0.030989	-0.083031	0.6904	0.023994	2.3113	1.0909	-1.1153	-0.44646	1.7789	0.93809	1.4866	0.91244	-1.266	-1.3515	1.4277	0.035961	0.95994	0.53116	0.16265	0.20544	-0.023237
0.16426	2.7169	0.64852	2.2384	2.0039	-2.2161	2.5016	1.4497	1.8359	-0.9392	-0.74078	1.2001	-1.6733	0.23344	-0.085077	0.67534	-0.66135	-1.0645	1.7371	1.4865	0.44702	0.39511	-0.078507	0.47952	-0.35657	0.28352	0.4567	0.66482	0.67383	-0.43187	-0.57043	-0.0016609	0.31587	0.72345	-0.49179	-1.3977	-0.96124	-0.38561	-0.24601	-0.43906	0.27963	0.12366	-0.37082	0.10495	-1.4238	0.077298	-0.1787	0.34519	-0.44519	-0.34856
14.592	8.7234	4.5508	-1.3675	-2.116	-0.46529	-2.4852	-0.8078	1.6791	-0.14422	-2.546	-3.2829	-1.5904	0.38619	0.24329	1.3977	-0.053713	-0.47284	-2.5126	-1.6829	2.2706	0.28834	0.76228	-0.52549	-0.96547	0.51114	0.904	-0.24366	1.4295	1.1465	-2.0667	0.02188	-1.6599	0.87979	0.61504	0.68113	1.1838	3.0166	0.53606	-0.298	1.6599	-0.39533	-0.65464	0.10038	0.72192	-0.18432	0.087361	-0.46655	-0.45117	0.23191
15.581	7.0286	-9.492	-6.3189	-0.78302	-1.0827	-3.2453	-1.2973	-2.7398	2.0538	0.2955	-1.1412	0.24707	-2.7903	-1.7923	2.1301	0.98139	-1.0708	-2.2198	-2.2307	-0.93152	-0.046199	0.49121	-1.4483	-0.99972	1.0604	1.2722	0.97856	-1.6509	-0.021482	-1.4438	1.0523	-0.53679	0.74963	-0.47899	-0.88571	-0.89171	-1.1608	-1.0817	-1.1254	-0.2067	0.9139	-0.56904	-1.8894	-1.0613	-0.32413	0.58111	0.39385	-0.13473	0.077333
4.9796	-3.8297	-1.3122	-0.76188	2.7335	0.70711	2.22	-0.445	-0.70413	0.74783	0.92057	-2.7114	1.8165	-2.404	-1.5702	1.3988	-0.66399	0.89029	-2.8666	1.3274	-1.7704	1.9221	-0.581	1.688	1.714	0.014354	2.4292	0.29461	-0.57469	0.46379	-1.3015	2.3318	1.0958	-1.1371	1.5645	-0.46741	0.79055	-1.0175	-0.8721	-0.50647	0.40687	1.062	-0.15997	1.8125	-0.0099111	-1.1233	1.5834	-0.69571	-0.39324	1.0146
1.8356	5.3344	-4.3043	-3.3199	2.2001	-2.0838	-0.6106	0.19971	-0.5122	0.66264	-0.53372	-0.11964	0.87798	0.27911	-0.55602	0.74187	0.93947	1.0431	0.12314	-0.33835	-1.1754	-0.61769	1.2137	-0.070606	-0.13323	0.34114	-0.081925	-0.76466	0.36387	-1.0562	0.23555	-0.61177	-0.8535	0.18474	0.095983	0.22251	-0.025308	0.31209	-0.50822	-0.26277	-0.22405	0.45197	-0.95268	-0.14542	-0.48304	0.020309	0.0066431	-0.4955	-0.21928	-0.15564
-5.7306	1.0771	2.1655	-1.3557	1.2373	-1.8762	-0.35522	1.7247	1.7325	-1.2649	-3.1056	-2.5018	-0.085749	-1.0846	-1.1368	2.0497	0.038419	0.75025	0.31429	-0.074014	0.36979	1.6277	-0.80588	-1.1591	0.36191	1.0082	0.31383	0.048556	-0.70648	0.39679	0.068012	0.19322	-0.063045	0.5045	0.12255	0.76688	-1.034	0.22682	0.021189	-0.084592	0.26515	-0.31273	0.45225	0.60562	0.093484	0.73309	-0.20111	1.3242	-0.27116	-0.12451
-8.6656	-0.23514	0.68567	0.19162	1.2899	-1.1927	-1.1556	0.74549	0.22885	-1.3722	-1.5834	0.11269	-0.57534	-0.61935	0.58432	0.40202	-1.2528	0.9849	-0.73268	0.061971	0.34708	0.49003	-1.2995	-0.49571	0.10492	-0.5073	-0.58045	0.7176	-0.65463	0.44751	0.20999	0.19342	0.47658	0.07987	-0.77968	0.23087	-0.363	0.18181	-0.18982	0.59369	-0.30734	0.044519	0.20116	0.12735	0.0017248	0.099755	0.28354	0.44533	0.0058986	-0.024137
-8.6256	-0.20321	0.55521	-0.070646	1.2648	-1.1034	-0.95342	1.4543	0.040408	-1.4394	-1.3782	1.0852	-0.39693	-0.6079	1.13	-0.1421	-1.454	0.66377	-0.66873	-0.15012	0.30353	0.61191	-0.64268	-0.47953	0.30523	-0.25403	-0.28817	0.79343	-0.47673	0.14783	-0.33892	0.25989	0.7306	0.028958	-0.65444	0.060955	-0.47901	0.23151	-0.009504	0.67949	-0.63996	0.47725	-0.019075	-0.084143	0.056542	0.32086	0.34053	0.10525	0.16976	0.034561
-9.026	0.089909	0.46344	0.042027	1.2412	-1.2392	-0.88967	1.0201	0.26376	-1.0917	-0.88268	0.95808	-0.47911	-0.27509	0.58208	0.12271	-1.0885	0.49664	-0.85876	-0.19953	0.14841	-0.17058	-1.0608	-0.061476	0.096683	-0.576	-0.44996	0.59235	-0.42467	0.48675	0.26888	0.047051	0.42846	-0.092292	-0.77313	-0.11061	-0.24075	-0.19127	-0.086777	0.46732	0.0072182	0.098492	-0.19066	-0.14725	0.067623	0.011237	0.4409	0.32376	-0.041108	0.097345
-3.3935	-0.33597	-1.1389	-0.62554	0.65295	-2.1894	-0.96822	-0.013715	0.70076	0.16804	-0.043804	-1.8329	0.3156	-0.57443	0.10216	0.26169	-0.06132	0.95523	-0.22023	0.55187	0.88	1.2949	-0.10016	-0.90077	0.55464	0.32934	-0.82515	-0.00045683	-0.85567	-0.48241	0.034526	0.83464	-0.12945	0.37762	-0.73825	0.72448	-0.34821	0.82584	-0.2718	1.267	-0.0028121	-0.43175	0.85569	-0.52462	-0.062362	0.063124	-0.20942	-0.033932	-0.04179	-0.0018114
-4.9182	-0.52755	-1.1108	-0.34009	-1.4052	-4.389	1.8256	1.8298	-3.6599	1.1214	1.9184	-2.3314	-2.3953	0.11361	1.3354	-0.99532	0.35164	0.38594	0.80148	1.2338	1.5767	1.6221	-0.18056	0.41806	0.14819	-0.83211	-0.50682	0.71024	0.13794	-0.5656	-0.49162	-0.27017	0.44787	0.40907	-0.24541	-0.031786	0.39985	1.3809	-0.74547	1.2594	-1.1183	-0.095658	1.1941	0.23401	-0.98013	-0.2775	0.046395	-0.68344	0.4348	-0.41194
-6.1879	0.35561	-0.42569	-0.24707	-0.17071	-1.5938	0.12009	1.6441	1.2112	-0.61144	-0.13868	0.419	0.49303	-0.46825	0.62709	-0.83196	-2.0035	0.32739	0.21861	-0.3363	-0.15901	0.35276	-0.26606	-0.63907	0.29902	0.37785	0.066801	-0.27009	-0.022865	0.26079	-0.58248	0.19017	0.19384	0.082316	-0.52104	0.092929	-0.42344	0.6158	0.15597	0.84335	-0.27616	0.1526	0.11562	0.014726	0.10673	0.10418	-0.0045725	-0.54032	-0.082108	-0.25083
-6.7934	1.1723	-1.1431	0.96885	0.7064	-2.1241	0.49971	0.62871	-0.59732	-0.064142	0.56922	-0.24482	-0.22263	-0.58358	0.27524	-1.0131	-0.98517	0.094542	-0.46751	-0.30408	-0.35239	-0.1605	-0.31163	-0.11757	-0.12096	0.086881	0.090722	-0.44948	-0.15418	0.068789	0.023589	0.49692	0.077969	0.01821	-0.4697	-0.07832	0.15825	-0.11416	0.052124	-0.15067	0.43846	-0.16584	0.063759	-0.04946	0.1978	-0.36531	-0.095206	-0.17645	-0.027309	-0.018565
7.3312	-3.5382	-2.0587	-1.2975	-1.434	0.90965	3.4557	2.6209	2.029	-1.2284	-1.9925	-2.2613	1.2877	2.3247	1.1101	1.5251	0.95641	1.1543	-2.4148	-0.22507	-0.59724	-1.4085	-0.044372	0.4974	-0.18812	0.071722	-0.46673	-0.27896	-1.0974	-1.3893	1.9889	0.48376	-0.36068	-0.68329	-0.22629	-0.62597	0.36155	-0.9895	-1.8461	0.15802	-0.46526	0.38931	0.17728	0.060741	-0.061672	1.9857	-0.85115	-1.266	2.165	0.43866
4.1993	-3.91	2.1099	-2.3828	-0.94855	-1.1474	0.21423	2.9257	0.79668	0.86371	-0.69986	0.47502	-0.034616	2.181	-1.8564	0.41012	1.1333	0.47458	0.39987	0.99785	-0.68252	0.42685	0.077475	0.28407	-1.0225	0.86453	1.7433	1.0632	0.53487	0.084469	-0.97398	-1.0996	-0.55196	-0.068304	0.27269	-1.6351	-1.3352	0.61488	-0.78286	-0.78309	0.73009	-0.87773	-0.20134	-0.68111	0.046011	-0.10716	-0.17599	0.87694	0.55909	-1.1298
0.657	-3.2893	2.854	-1.0443	-0.66263	-1.9414	-1.4552	1.885	-1.4405	1.4881	1.0077	1.8776	1.4684	0.88966	-0.67036	0.10471	1.3633	-1.083	0.63461	0.094843	0.12479	-0.23817	-0.3783	-1.483	0.12916	1.1235	1.2608	-0.063894	1.3449	-0.35005	-0.55165	0.88286	-0.82852	0.96218	-0.15888	-0.32732	-0.12453	0.82944	0.26251	-0.032427	1.0252	0.099482	-0.55893	-1.4815	1.2972	0.061176	0.26138	0.6247	1.3694	-0.53412
-5.4449	2.2983	3.2765	-1.2741	0.79403	-2.8545	0.66108	0.69041	-2.2366	0.21692	-0.49894	-1.4626	0.89583	0.39463	0.76556	-0.58517	-0.87593	0.30367	1.31	-1.1378	-0.55979	-0.78625	0.96124	0.55617	0.16717	-0.22676	-0.25637	-0.43473	0.21815	0.053008	0.40027	-0.15655	-0.0098559	-0.0060335	-0.29063	-0.35266	0.39231	-0.4518	-0.53157	0.66844	-0.2732	-0.42798	-0.36055	-0.073594	-0.30302	-0.22061	0.058653	-0.87452	0.13964	-0.44456
14.78	8.2779	5.439	9.9171	-2.2417	2.3894	2.4618	0.57591	1.0651	1.0209	-0.9888	-1.5784	0.596	0.62081	0.87053	0.62479	-0.58791	-1.2218	1.3166	-0.17617	1.1701	-1.5583	0.64559	0.73232	1.3294	-0.84635	0.2745	-1.3242	-0.010369	1.0962	-0.12395	0.090044	-0.84063	0.75976	-0.24754	-0.63486	0.21611	0.075075	-0.37282	0.64841	1.62	-0.56956	0.88013	-1.0677	-0.61177	-0.3828	-0.86046	-0.70892	-1.6487	-0.39852
6.7462	-4.3923	3.3168	-1.0813	7.4288	2.8702	-2.4426	-0.78513	-3.2767	1.4364	-1.9603	-0.48982	-4.1701	2.034	-1.7787	1.5152	-0.7854	0.74082	-0.88633	-1.3933	0.56194	2.6344	1.0226	-0.85263	1.8699	1.1508	-1.2143	-0.080744	-0.32953	-0.068223	1.7286	0.9496	0.25641	-0.76203	-1.2871	-0.15876	1.1881	-0.66879	0.47095	-0.10047	2.0794	0.26257	0.7854	-0.48351	0.81713	0.25804	0.35007	-0.071834	0.062107	0.23999
11.466	4.2648	7.9154	2.6683	2.5749	2.6568	2.1786	-1.1653	-1.3523	0.9956	-1.2037	0.61428	-3.2689	-0.20117	-3.0778	0.6591	-1.4662	0.1317	1.4191	-0.62641	-0.12771	0.76902	-0.50431	-1.754	-0.033482	1.826	-1.9364	0.26446	0.89083	-1.3337	1.5725	-0.8798	1.0931	-1.0744	0.91374	1.3407	0.18504	-0.91561	-0.93651	0.76167	0.71028	1.5834	0.7296	0.24824	0.41203	0.64415	0.91506	0.84423	0.35934	0.32536
-6.1135	1.1873	1.06	-0.093198	1.6827	-1.5223	0.26602	0.19279	1.0609	-0.0261	0.28945	0.99829	0.7774	0.083261	-0.26975	0.12089	0.031794	0.28841	-0.22698	0.21505	0.5385	0.025058	-0.7476	-0.28171	-0.2825	0.19918	-0.25823	0.060666	-0.066521	0.35271	0.010115	0.61544	0.62047	0.15016	-0.524	0.58233	0.0075138	0.4451	0.56594	-0.04923	0.15673	-0.044699	-0.087929	-0.36871	0.55412	0.12758	-0.20655	-0.022774	-0.20823	0.24206
5.7938	-1.6759	-0.43862	3.2299	3.934	1.9796	0.36788	2.2909	2.1849	-1.6612	0.91649	0.24095	-1.0794	0.43352	0.14954	-1.033	0.75776	-1.254	1.6351	-0.57005	0.26926	1.1833	2.0801	-1.3415	0.37561	2.0142	0.85109	2.173	1.7613	-1.6184	0.49115	-0.65401	-0.31599	-0.073332	1.1274	0.80519	1.4642	1.7935	0.39084	0.098521	-0.63573	0.92409	0.3959	-0.60344	0.9136	0.98156	0.48762	0.31864	0.54209	-0.47633
3.1405	-0.90919	-0.77439	2.1356	5.012	0.99378	0.74398	-0.3652	2.0654	0.96595	1.2705	1.7035	-3.6118	1.3099	-0.92894	0.8817	-0.0025511	-0.82857	0.27327	-0.83524	-1.6009	0.26606	0.31202	-0.51186	1.5883	-0.46119	-0.11911	0.068601	0.46964	0.70505	-0.78315	-0.56199	-0.93773	-1.9815	-0.98385	0.67763	-0.27715	-0.22519	0.43853	0.53126	-0.56653	-1.343	0.97009	0.46764	0.4941	0.33233	-1.5374	0.73099	-1.1569	0.82475
1.3438	-1.9007	-1.2894	1.7841	4.224	0.25778	1.078	0.26798	1.2005	0.05915	0.79262	0.63864	-2.3398	1.3415	-0.61268	1.4294	-0.36333	-0.74253	-0.453	-0.32677	-0.4862	1.2022	0.55708	-1.1815	0.64225	0.43671	0.10011	0.082305	0.17293	1.1163	-1.1733	0.91824	-0.026683	-1.3589	-0.38129	-0.12814	0.48326	0.059816	-0.64669	0.44944	0.12621	-0.30812	-0.018306	0.43221	0.79329	-0.47187	-0.91166	-0.095589	-0.4536	0.31061
6.4876	-2.3741	4.2407	-3.6444	-1.1875	0.49576	-0.052378	2.2915	1.8226	0.53836	1.046	0.66249	-0.74365	0.56088	2.1703	-0.36946	1.1117	-1.6986	-0.19295	-2.1828	0.53713	-0.29616	-0.28628	-0.38721	1.3674	-0.8554	0.73687	-0.14313	-0.44286	-1.5121	0.26244	0.57179	2.3803	0.55081	0.17021	-0.81138	-0.78416	0.32763	-0.36904	0.033355	0.54047	-0.37705	0.23612	-1.0014	0.72725	-0.057083	0.42036	0.51651	-0.64995	1.2684
2.0425	-3.3981	1.1112	-1.2397	0.63298	0.3483	-0.17801	1.1737	0.17204	-1.2034	-0.40796	1.1026	-1.1944	-1.1275	1.8429	0.33453	1.3256	-0.57817	0.48512	-1.871	-0.047642	-0.92972	0.65147	0.547	1.2975	-1.0001	-0.85498	-0.92034	-1.0673	1.5932	1.3653	-0.52899	0.10037	-1.1638	-1.0524	-0.64703	-0.8826	0.34166	-0.65955	-0.34556	-0.61381	0.467	-0.17942	-0.023565	-0.10857	-0.12165	-0.70839	0.25389	-0.17615	0.42218
1.8181	-3.1972	-0.84252	-1.2203	-0.14212	-0.62409	0.15035	-0.011287	-1.6964	-1.2103	-2.3169	0.5583	-1.0418	0.55102	0.064148	1.13	0.078183	-1.0462	-3.2244	-1.5767	-0.95935	-0.13179	0.58029	-0.34017	1.2063	-0.14226	0.18058	-0.32121	0.052121	-0.67754	-0.3559	0.16538	0.78596	-0.47958	0.49949	-0.42312	0.30652	0.53817	1.193	0.50913	-0.25314	0.09498	-0.062609	0.65941	-0.26889	-0.14128	0.29898	0.42718	-1.0237	-0.1796
-4.3923	0.77874	-0.40312	0.11536	2.3218	-1.4221	0.7461	1.1622	-2.0549	-0.5786	-1.5323	0.48824	1.3211	-0.90272	0.42121	0.32816	0.86175	-1.0581	-1.2555	-0.087558	-0.89584	-0.90159	0.46877	0.6575	0.3887	-1.1349	-0.32922	-0.26007	0.20226	0.5648	-0.039584	-0.013993	-1.0002	0.43367	0.81082	-0.19851	0.16245	-0.89321	0.3693	0.21696	0.14731	-0.61744	-0.11785	-0.024039	-0.14162	0.22715	0.63763	0.14174	-0.3428	0.35092
-10.366	0.47827	-0.25347	-0.56621	-1.3656	2.3578	-0.07305	-0.59426	0.44186	0.073246	0.23419	0.040682	-0.057489	0.23676	-0.2396	-0.020297	0.052171	-0.021858	0.32454	-0.25307	-0.40736	-0.53824	0.16068	0.18005	0.014695	0.11081	0.24739	-0.18428	0.077313	0.11773	-0.090491	-0.3467	-0.12776	-0.28605	0.054008	-0.21372	-0.10742	-0.3602	-0.037591	-0.26281	0.33137	-0.058743	-0.32505	-0.12471	0.079627	-0.090579	0.10277	0.16891	-0.05688	-0.12981
-10.315	0.55472	-0.1638	-0.65126	-1.3844	2.0008	-0.20267	-0.77606	0.30645	0.058279	-0.51406	-0.99728	-0.05894	-0.099456	-0.36983	0.50731	0.24396	0.22126	0.31772	-0.14725	-0.46964	-0.096612	0.30132	-0.044537	0.15042	0.2077	0.11985	-0.13771	-0.11745	-0.043377	0.013884	-0.29902	-0.41067	0.029247	0.18338	0.01253	-0.13005	-0.10829	-0.15602	-0.028728	0.057787	-0.24033	-0.075795	0.29677	-0.045981	0.023253	-0.018054	0.19259	-0.11716	-0.16778
-10.459	0.50243	-0.10129	-0.47351	-1.4045	1.9289	-0.15625	-0.31418	0.44821	0.38628	0.072645	-0.67058	-0.42343	-0.077507	-0.50151	0.15628	0.27634	-0.31178	0.14867	-0.22145	-0.26006	-0.28292	0.15614	0.24176	0.097515	0.016634	0.25652	-0.29085	0.23743	0.011093	0.21734	-0.13991	-0.32906	-0.098747	0.10527	-0.14141	0.058211	-0.11786	-0.16198	0.22071	0.10456	-0.22842	0.0025491	0.22737	-0.16533	-0.084984	-0.073358	-0.10776	-0.10173	-0.20461
-10.293	0.51612	-0.12501	-0.30724	-0.94229	0.50389	0.044503	0.12216	-0.29291	0.12188	0.1965	-0.42906	-0.37438	0.0061204	0.16608	-0.36541	-0.22233	0.022464	0.12027	-0.11239	-0.12465	-0.065087	0.20346	0.14799	-0.015325	-0.01545	-0.055632	-0.0062676	0.066354	-0.025233	0.12339	0.02709	-0.060784	0.088656	-0.14467	-0.20103	0.16811	0.032399	-0.10776	0.20905	-0.045177	-0.037034	0.011785	0.066792	-0.042218	-0.061089	-0.010269	-0.22208	0.0096549	-0.017893
-10.439	0.37901	-0.061828	-0.46992	-1.3126	2.0856	-0.33711	-0.5827	0.55511	0.11833	-0.54393	-1.0868	-0.24669	-0.66969	-0.54556	0.61496	0.15668	-0.1258	-0.056515	-0.036505	-0.11271	0.4446	0.091231	-0.46551	0.098155	0.35682	0.03955	-0.28546	-0.12379	-0.10087	0.21546	0.06695	-0.4504	0.36911	0.14452	-0.037155	-0.022493	0.38532	-0.085408	0.31682	-0.093981	-0.21618	0.42997	0.45339	-0.24126	0.026126	-0.13833	-0.10137	-0.087352	-0.16015
-10.352	0.52592	-0.044785	-0.5844	-1.3314	2.0111	-0.41898	-0.80957	0.5453	0.24425	-0.59097	-1.1024	-0.03477	-0.45158	-0.67369	0.68318	0.32379	-0.021004	0.0636	-0.14386	-0.29701	-0.0093897	0.05727	-0.22257	0.15948	0.1635	0.068344	-0.30636	-0.066853	-0.029602	0.3621	0.06245	-0.43071	0.18233	0.080404	0.077094	-0.0024897	0.15434	-0.084778	0.30224	0.0062592	-0.35585	0.2024	0.35721	-0.13866	-0.015281	-0.16776	-0.043588	-0.16805	-0.20346
-10.47	0.55926	-0.11472	-0.35949	-1.5428	1.5898	0.019389	-0.33193	-0.29591	0.51071	0.061449	-1.1985	-0.55745	-0.0091858	-0.38977	0.0073104	0.40601	-0.33257	0.31562	-0.30164	-0.5206	-0.69578	0.25353	0.53059	0.12556	-0.21302	0.28681	-0.30314	0.36591	-0.10355	0.3941	-0.050689	-0.37524	-0.30083	0.071718	0.14472	0.042273	-0.26763	-0.17978	0.14265	0.23199	-0.41294	-0.15655	0.13055	-0.11051	-0.13382	-0.26956	-0.039192	-0.17772	-0.33061
-10.311	0.58077	-0.048207	-0.46648	-1.0905	0.65947	0.088369	0.1864	-0.32482	0.21642	0.1348	-0.37047	-0.22196	0.055061	0.011669	-0.16606	0.15082	-0.073131	0.21503	0.018117	0.090004	0.042133	0.091089	0.10881	-0.077618	-0.052767	0.075752	-0.0097331	0.13311	-0.076887	0.044833	0.25182	0.13929	-0.026557	-0.022037	0.19789	0.035424	0.034949	0.10713	-0.17191	0.094539	0.0074686	-0.0070983	-0.11874	0.10738	0.045956	-0.27647	0.0049934	0.018993	0.067605
-10.463	0.37385	-0.18508	-0.4688	-1.3201	2.3136	-0.02323	-1.1468	-0.16218	0.20864	0.2169	-0.32288	-0.26691	-0.17882	-0.23426	0.038105	-0.072394	-0.0046637	-0.0042302	-0.00047497	-0.17817	-0.20799	-0.26144	-0.10401	-0.22945	0.053928	-0.10611	-0.15982	-0.12256	0.13502	0.15345	-0.1177	-0.11772	-0.0818	-0.093689	-0.21553	0.07382	0.0067946	-0.070879	-0.048859	0.23011	-0.19904	0.087864	0.07185	-0.081064	-0.18014	0.10478	0.068166	-0.040345	-0.028437
-10.453	0.46698	-0.25625	-0.62126	-1.3352	2.1569	-0.15871	-0.39292	0.28115	0.29922	0.15129	-0.15728	-0.24906	-0.25728	-0.29724	-0.10556	-0.0027285	-0.39916	0.034025	-0.15659	-0.22129	-0.1757	0.14912	0.033558	0.042912	0.16146	0.24296	-0.32226	0.11951	-0.021972	0.087271	0.046566	-0.1735	-0.072732	0.0057372	-0.17633	0.078467	0.023734	-0.023108	0.18076	0.073329	-0.029413	0.048814	0.030979	-0.089076	-0.053133	-0.058879	-0.17574	-0.028962	-0.103
-10.483	0.39635	-0.20962	-0.59458	-1.4186	2.1375	-0.020439	-0.4728	0.048963	0.18438	0.18492	-0.21661	-0.26511	-0.080698	-0.13645	-0.071994	0.027944	-0.17577	0.17651	-0.13043	-0.19524	-0.14242	0.20471	0.025983	-0.0001103	0.19813	0.24456	-0.20072	0.061461	-0.0056	-0.076923	-0.12101	-0.15373	-0.10993	0.09287	-0.19388	-0.030094	-0.11126	-0.073649	-0.012238	0.038576	-0.047267	-0.020282	0.017877	-0.033444	0.0075831	0.038217	-0.037045	0.0073711	-0.068034
-10.281	0.44783	-0.098504	-0.35952	-0.85497	0.94839	0.053424	-0.1464	-0.14855	-0.1259	-0.19104	-0.12229	-0.00065422	-0.41334	-0.15599	0.057769	-0.39193	-0.025591	-0.099392	-0.406	-0.54526	-0.11181	0.18888	-0.33222	0.049878	0.40316	0.12523	-0.33796	-0.23221	0.10836	-0.073317	-0.14883	-0.25443	0.026639	-0.087332	-0.33542	-0.075616	-0.18439	0.056879	-0.15722	0.3337	-0.041572	-0.15478	0.012771	0.2098	0.096765	0.23553	0.21558	-0.099935	0.07099
-10.305	0.46499	-0.2907	-0.67855	-1.334	2.0577	0.040518	-0.25383	0.11064	0.43769	-0.0015046	0.29288	0.24454	-0.27262	-0.51276	0.39207	0.32072	-0.55908	-0.10685	-0.45982	-0.44709	-0.25868	0.47899	-0.061934	0.36239	0.3176	0.25923	-0.41341	0.14166	-0.14857	-0.12302	-0.17697	-0.31791	-0.084548	0.097063	-0.35673	-0.0043136	-0.19522	-0.024057	0.22566	0.069538	0.095807	-0.146	0.12387	0.0014214	0.1078	0.22839	-0.15903	-0.063669	-0.12367
-10.285	0.52725	-0.23537	-0.48278	-1.3218	2.4398	-0.10537	-1.1086	0.068561	0.13894	0.22132	0.10183	0.096619	-0.0089349	-0.25579	0.14505	-0.016271	0.033729	0.065249	-0.15383	-0.34696	-0.43421	-0.048574	-0.048003	0.0018725	0.06747	-0.027355	-0.1913	-0.077863	0.11503	0.063794	-0.23588	-0.11191	-0.080249	-0.027882	-0.2715	-0.00070254	-0.15692	-0.044456	-0.04898	0.21262	-0.13289	-0.16885	0.0093248	-0.013954	-0.14303	0.21938	0.040484	-0.03007	-0.040536
-10.347	0.52715	-0.30188	-0.44402	-1.4083	2.3966	-0.093661	-0.80404	0.062003	0.08982	0.21921	-0.027624	-0.041201	0.099886	-0.01562	-0.14599	-0.086604	-0.033611	0.18675	-0.081373	-0.26528	-0.2974	0.046383	0.059619	-0.097076	0.097128	0.10038	-0.13174	0.028538	-0.0063831	-0.035288	-0.13288	-0.055653	-0.12465	-0.033269	-0.10114	-0.035487	-0.07661	0.0045018	-0.1149	0.11582	-0.024704	-0.13794	-0.073386	-0.001014	-0.13653	-0.025033	0.04414	0.026034	-0.068749
-10.546	0.63357	-0.17067	-0.31196	-1.4984	-0.045231	0.74159	0.47852	-2.4166	-0.13044	0.39356	-2.3105	-2.1279	-0.2462	0.93775	-1.8591	-0.76827	-0.10412	0.67324	-0.22721	-0.80096	-0.4605	0.6999	0.67055	-0.35959	-0.27385	0.58846	-0.15037	0.34887	-0.37225	0.079845	0.38658	-0.21118	-0.48616	-0.11156	0.54825	0.044628	-0.26662	-0.087566	-0.47556	0.049404	-0.32984	-0.19836	-0.22511	0.023083	-0.13481	-0.78717	0.11921	0.023572	-0.082065
8.7322	-1.5761	2.8021	2.5079	1.6218	2.1803	-1.0467	1.5924	1.406	-2.0036	-1.2506	-0.43674	-0.61594	-2.6008	2.2705	-2.1997	3.7492	-0.60225	-0.76591	-0.14336	0.65417	-1.4497	-0.50277	-1.0926	0.88082	-0.17324	0.20196	0.61005	0.88749	-1.4508	-0.061082	0.68803	0.36053	-0.85442	-0.39922	-0.61339	1.2147	1.6806	-2.2365	-0.26382	0.087505	-0.73977	-0.2615	1.1397	0.38241	-0.37157	-0.40209	0.98177	-0.51677	-0.84034
3.8157	-2.1081	0.93892	0.34629	3.3821	-0.060272	-2.9336	-0.94459	1.0024	-1.0239	-0.084706	-1.4165	-1.9592	-3.1019	1.55	0.41411	3.1865	-0.54544	-0.53019	-2.6486	-0.60163	-0.54365	-2.7799	1.1589	0.24727	0.48614	0.063325	1.2989	0.93335	-0.024273	-0.28419	0.94456	-0.019883	0.78374	0.52343	1.0106	-1.0871	0.60502	-1.5161	0.20107	-0.74888	-0.61438	-0.44184	0.72711	-0.1137	0.32893	-0.15595	0.20094	0.93296	-0.28185
8.9747	0.55673	-1.6788	9.4458	-1.271	1.6262	-2.6921	1.568	0.60321	-1.7216	-1.1342	-0.42986	-1.3536	-2.159	-0.1681	1.3756	0.3445	-1.2232	1.677	0.80976	-0.35346	-1.8538	-1.8834	1.6056	0.18784	-0.1059	0.28952	0.87534	0.36361	0.34605	1.074	-0.50217	0.34989	-0.79122	0.22582	0.9228	-0.33963	-1.1238	-0.39489	0.051067	-0.40471	0.66495	0.55129	1.2018	-0.53133	-0.68048	0.45075	-0.066298	0.80933	-0.50444
-1.6951	2.5216	-1.89E-05	1.8666	3.1898	-0.59874	-1.2611	0.72877	0.44109	-0.6851	-0.7337	0.32479	-0.095242	0.54174	1.0793	0.066699	-0.24555	-0.55861	-0.35627	-0.52215	0.052817	-0.2866	-0.26209	-0.014481	0.25278	-0.58364	-0.14213	0.27278	-0.064686	-0.24014	0.65869	0.67478	0.053568	-0.66586	0.53753	-0.5323	-0.76766	-0.93101	0.42164	-0.67188	-0.81897	-0.52999	0.77226	-0.10573	-0.91461	-0.93726	0.068116	-0.16305	1.0163	0.4847
-10.281	0.42307	-0.0006004	-0.47584	-0.8645	2.1	-0.26305	-0.28462	0.23201	-0.23366	0.011541	0.21117	-0.66722	-0.056961	0.1961	-0.057634	-0.28989	-0.11914	-0.16913	-0.32534	-0.43191	-0.4096	0.051579	0.21782	0.18488	-0.069496	0.13584	0.045038	0.047336	0.09866	0.05982	-0.5043	-0.37959	-0.1749	-0.074907	-0.59946	0.0008868	-0.31247	-0.25048	0.24538	-0.044171	-0.016397	-0.17221	0.17328	-0.19336	-0.065969	0.45694	0.035425	-0.022415	-0.069158
-10.268	0.37178	-0.17492	-0.57079	-0.8533	2.0692	-0.34973	-0.090657	0.45067	-0.26173	0.024374	0.20105	-0.86399	-0.13397	0.10997	0.060216	-0.18604	-0.1781	-0.26446	-0.031124	-0.042109	0.13727	-0.16843	-0.016301	0.076267	0.16889	0.15992	0.1078	-0.1444	0.16712	-0.089836	-0.48307	-0.37382	-0.0094912	0.010381	-0.62468	0.02706	-0.091145	-0.17647	0.13229	-0.10133	0.082956	0.14777	0.2407	-0.27639	-0.00060124	0.52755	0.062806	0.011257	0.02179
-10.306	0.34592	-0.13341	-0.47325	-0.87627	1.7726	-0.22867	0.16783	0.38131	-0.19296	0.14004	0.030787	-1.1034	-0.13584	0.12871	-0.080778	-0.16234	-0.2506	-0.23552	0.042784	0.053575	0.28792	-0.090807	0.05927	0.0085219	0.15151	0.15591	0.18308	-0.064988	0.16189	-0.073445	-0.56101	-0.32679	-0.0058468	0.036179	-0.69228	0.086063	-0.041501	-0.32614	0.28165	-0.22065	0.040888	0.26173	0.29851	-0.3931	-0.047026	0.52952	-0.056445	0.00060282	-0.034644
7.887	-2.8698	2.2573	3.5493	0.26017	0.29457	-3.5752	0.64958	0.73162	2.5914	-0.63963	-3.0897	0.209	-0.28778	0.31743	0.94667	0.13324	-0.16511	0.97492	3.0769	-1.8797	0.12007	-1.1605	-0.56988	-1.0573	1.6002	1.1623	0.031566	1.1781	-1.612	0.21353	-1.8919	-0.15233	-0.54302	0.07087	-0.93048	-0.50585	-0.9377	0.26319	0.4477	0.15745	-0.61791	0.69437	-1.481	0.7979	-1.0089	0.48942	0.52374	-0.86205	1.1268
4.3879	-1.699	-0.49787	1.3461	-2.0721	-1.634	-2.3953	0.85888	0.50138	3.001	1.6586	-1.5468	0.16147	-0.70297	2.4156	1.6373	1.1804	1.44	-0.84197	2.4436	-1.6945	-0.2458	-0.16018	-0.37114	-0.92397	0.50485	-0.54722	1.2825	-0.2316	-0.14845	0.18113	0.1764	0.33994	0.15878	0.47789	-1.3994	0.46455	0.15467	0.87106	1.1724	0.83554	0.12208	0.59254	-0.63554	-0.0045789	-0.17812	0.012652	-0.47618	-0.54752	0.46158
0.54945	-2.336	-1.0409	0.22206	-1.2393	-2.016	0.46186	-0.67581	0.39076	-0.26031	-0.4991	2.0808	0.51135	1.8058	0.57358	-1.389	0.61741	-0.21306	-0.19111	-1.0635	-1.303	0.048987	0.43387	-1.161	0.69945	0.33872	0.77232	-0.45064	0.2814	-0.34779	0.13068	1.3383	-0.13605	-0.09605	-1.1457	-0.30673	-0.089875	-0.67428	-0.087948	-0.94566	-0.61823	1.3505	0.58638	0.069779	-0.71099	0.36732	-0.051609	0.38797	0.74457	0.4925
-3.2809	1.897	-1.2534	1.4523	1.8221	-1.5562	0.019596	0.34425	-0.13546	0.11347	-0.32554	0.73651	1.0201	-0.37994	-0.78164	-0.024148	-0.87752	-0.16566	-0.55277	0.08968	-0.49608	0.16748	0.37319	0.22814	0.11371	0.50083	-0.10756	-0.96998	-0.021169	0.88732	0.18253	0.018905	-0.38613	0.1392	1.2324	0.055014	1.2406	0.0085879	0.17106	-0.6033	0.46497	0.10332	-0.010785	-0.35683	-0.20905	-0.45082	0.055492	-0.095538	0.44452	0.049552
-10.109	0.31666	0.025017	-0.55347	-0.83969	2.2682	-0.19743	0.094679	-1.197	-0.32129	-0.30822	0.63753	-1.044	0.20115	0.78317	0.41001	0.64185	-0.031459	-0.084961	0.38579	0.65535	0.44435	-0.23192	0.24417	-0.014498	-0.63007	0.057863	0.79723	-0.06845	-0.10212	-0.36054	-0.036948	0.36228	-0.30255	0.097244	0.38163	-0.075325	-0.15237	0.03218	-0.3336	-0.42335	0.31458	0.14076	-0.29044	-0.096168	0.19684	0.072596	0.36247	0.14886	0.28429
-10.115	0.38597	0.15882	-0.56726	-0.70828	2.1051	-0.57983	0.47301	0.10264	-0.14674	-0.44952	0.32902	-1.1254	0.26526	-0.018552	0.87049	0.9736	-0.40507	-0.1617	-0.041228	0.22262	-0.16501	-0.24847	0.60692	0.29862	-0.62863	0.3409	0.44997	0.25154	0.11633	0.060869	-0.41841	-0.12722	-0.49688	0.13287	0.044173	-0.042111	-0.55682	-0.20745	-0.063602	-0.029727	0.040919	-0.071906	-0.0018467	-0.21497	0.11561	0.21815	0.44643	-0.1017	-0.0021418
-10.063	0.44628	0.067464	-0.69851	-0.56169	2.3267	-0.86686	0.35169	0.65661	0.0030794	-0.52779	0.80039	-0.69525	0.21576	-0.25709	1.2195	1.0284	-0.51315	-0.41313	0.033433	0.44872	0.050887	-0.45055	0.42611	0.37174	-0.5473	0.14712	0.43004	0.16423	0.15011	0.08025	-0.29805	-0.081804	-0.26345	0.077433	-0.021563	0.024049	-0.3514	-0.13359	0.1115	-0.041187	0.14197	0.056004	0.032179	-0.25443	0.15058	0.28719	0.30342	-0.048865	0.06557
-10.067	0.40609	0.087517	-0.3769	-0.13704	1.0684	-0.63046	0.62142	0.56204	-0.1663	-0.2214	1.2357	-0.56181	-0.08026	0.092734	0.72072	0.33426	-0.34069	-0.84119	0.15634	0.62127	0.38429	-0.53749	0.034477	0.17776	-0.38588	-0.23566	0.52112	-0.12146	0.23393	0.11976	-0.21037	0.030304	0.15061	-0.20486	-0.449	0.18705	-0.048901	-0.13868	0.4738	-0.25944	0.22157	0.30335	0.15472	-0.28436	0.089512	0.55929	-0.025507	-0.043664	0.2197
6.6826	3.2087	-9.2533	2.2341	0.89528	2.8947	0.59252	-2.073	-0.077439	-0.15501	1.5956	-0.53838	-0.94659	1.3024	-0.016277	-0.84075	0.19385	-0.4999	0.54839	1.0768	-1.3001	-0.40835	0.94408	0.85454	1.2723	-0.41359	-1.4428	0.4968	0.10394	-0.5222	2.2025	1.1962	-1.3714	1.4301	1.2189	-0.49593	0.30413	-0.14138	0.41997	-1.3591	0.7988	0.018072	1.2783	-1.1747	0.91423	0.9472	-0.024519	-1.0289	-0.69266	0.46504
0.33017	-1.2828	-1.7315	-1.7218	2.4255	0.42426	3.4033	-1.5054	1.5564	-1.4142	1.9973	-0.10477	-0.99519	2.2088	-0.43416	-1.4795	0.09252	1.4405	-0.51398	-0.1962	-0.039998	-2.1598	0.2236	0.82317	0.36441	-0.37178	0.30741	0.54897	0.60891	0.11334	0.76469	0.1913	-1.1026	0.36944	-0.63697	-0.91167	-0.52274	-1.2864	0.22624	-0.13009	0.92658	-0.49165	-1.3058	-0.45619	0.72067	0.55602	0.085343	-0.26481	-0.45749	-0.31112
-5.9593	1.2356	-0.88693	-1.604	0.32441	-3.0245	1.0195	1.7238	-2.8976	-1.0353	0.97539	-1.384	-2.0846	0.4026	1.4883	-3.5941	-1.7073	0.32893	0.7012	0.20923	-0.22803	-0.86202	-0.32897	1.2335	-0.7621	-0.71661	0.32212	0.28133	0.39591	-0.43909	0.0070607	1.1165	0.83317	-0.95981	-0.5585	0.94104	-0.70256	0.015602	0.2918	-0.42602	0.22422	0.4735	-0.67928	-0.84578	-0.045352	0.16258	-0.96417	0.40411	0.27052	0.39457
-7.975	0.74123	-0.60686	-0.47267	0.84683	-1.7221	-0.41638	1.3015	1.1903	-0.69742	-0.4898	0.32229	0.83882	0.68557	-0.25601	0.42017	0.11648	0.8158	0.27923	0.48688	0.9585	0.40858	-1.1652	-0.25485	-0.35956	0.10269	-0.0774	0.36305	-0.33922	0.47861	-0.13458	0.34716	1.006	0.017646	-0.18537	0.80274	-0.58064	0.032579	0.51422	-0.7231	0.59381	0.22227	-0.35317	-0.47515	0.71407	0.26592	-0.17094	0.88454	0.019826	0.33826
3.2495	-0.58247	0.52597	1.5119	-3.9899	-2.231	1.4885	-2.2792	-1.3306	0.73422	-2.2699	1.6528	0.2119	-0.24036	-2.3958	-2.454	0.38607	0.83756	0.0243	-0.43104	-0.35153	0.96495	-1.1514	0.50985	0.99645	-0.20716	-0.67995	1.2991	-0.6537	1.559	0.21894	-0.94373	-1.5512	-0.21245	-0.27569	0.52494	-1.3275	1.1475	-0.34794	0.31611	-0.58057	-0.92023	0.81522	-0.07445	0.4523	0.225	0.34819	-0.33814	0.025036	0.295
5.904	1.8795	-2.5831	4.1344	-4.9404	-1.8476	-1.1561	-1.7664	-2.0321	1.3289	-2.6385	2.0983	0.32401	0.24955	-2.3141	-2.8056	0.4966	1.8666	0.59975	-0.47548	0.29441	0.16128	-0.90645	-0.39251	0.9	-0.084652	0.53278	0.24628	-1.3416	0.35197	-0.071795	-0.85257	-1.9253	-0.56298	-0.48734	0.26769	-0.64797	0.35705	-0.284	0.71754	-0.26459	-0.10205	0.93076	-0.17618	1.0596	-0.067363	0.42826	0.033234	0.75994	0.2723
3.9342	0.6437	2.4662	2.5176	-4.284	-2.1627	1.1247	-1.192	-2.3038	0.80037	-2.2529	1.4675	0.76525	0.56076	-1.1261	-1.258	1.1726	0.28759	-0.22014	-0.84001	-0.32604	-0.23507	-1.6587	-1.4255	0.39968	1.6353	0.73217	0.92306	-0.40552	-0.35109	0.35292	0.17045	-1.239	0.0042145	0.13126	-0.14246	0.16144	0.50422	-0.044939	-0.14649	0.948	-0.15068	-0.17731	-0.34475	-0.075482	0.066732	-0.92976	0.78347	-1.1403	0.31405
-6.1868	1.4086	1.8392	-0.37885	0.75842	-2.6466	0.10202	0.95124	0.23758	0.32821	-1.2648	-0.060671	2.4945	1.2998	-0.13477	1.5289	1.0003	1.0955	1.3503	-0.35634	0.18454	-0.45565	0.5806	0.10247	0.58758	-0.05391	-0.55695	0.27296	-0.050314	-0.14344	0.1431	-0.27658	0.67795	0.038107	0.21321	0.40757	-0.11931	-0.2303	0.036316	0.14419	-0.1737	-0.13056	-0.46534	-0.18401	0.20257	0.2586	0.027115	0.11242	0.15056	-0.21549
-0.58969	2.1758	2.1555	4.3924	-2.6748	-1.6953	0.38013	1.3762	1.5012	-0.81129	0.64681	-0.11474	0.20934	0.5125	0.58864	-1.1298	-0.68414	-0.68289	0.48187	-0.83085	0.27335	-1.7216	0.64316	0.63151	-0.75865	-0.2769	-0.20147	-0.014408	0.50259	-0.86231	-0.38741	0.19396	0.3007	-0.32371	-0.054182	0.73693	-0.62043	-0.85218	0.80063	-0.29974	0.03174	0.47152	-1.0698	-0.84053	0.77818	0.69885	0.079115	-0.69518	-0.17346	-0.2632
-4.3266	0.78997	-0.38417	3.9073	-1.2315	-1.9705	0.60954	0.4681	-0.53477	-0.17884	-0.74891	-1.4523	0.11168	0.0033859	0.35669	-0.46979	-1.1174	0.92215	0.035512	0.26256	0.7642	0.27623	-0.48928	-0.34313	-0.084104	-0.20561	-0.37784	0.13279	-0.37483	0.62205	0.092013	0.21386	0.99596	0.4251	-0.4619	0.57734	-0.24369	0.59044	0.30577	0.07854	0.17214	-0.072905	0.38555	-0.3992	0.29862	-0.35059	0.10057	-0.10763	0.045275	-0.22573
-5.9422	0.89247	-1.1774	-1.0055	0.52943	-3.7789	-0.06858	0.83025	-1.4981	-0.29858	0.22262	-3.3134	-2.4088	-0.913	-0.13384	-1.7599	-1.493	-0.12292	-0.10866	0.76941	0.18692	0.30526	-0.99616	0.13553	-0.77963	0.19715	0.038401	-0.44753	0.1152	0.29531	0.93529	1.1355	0.10395	0.46554	-0.49291	1.0495	-0.207	0.42796	-0.20371	0.8715	0.32382	-0.69835	0.67209	0.22577	-0.23741	-0.40565	-0.69571	-0.25407	-0.42067	-0.22021
-7.5801	1.1096	-0.95589	0.24222	-1.7661	-7.3854	4.5435	5.5174	-8.5115	2.7066	1.6849	-1.5675	-3.4391	-1.2738	-0.15667	-0.35329	2.3765	-3.0506	-0.16736	-0.33259	0.53312	0.88647	1.0944	0.81056	0.11588	-0.094393	1.3251	-0.86251	0.54626	-0.73298	-0.71259	0.63335	-0.033971	-1.4447	0.075249	0.29171	0.47918	-1.081	-0.50186	-0.27558	0.46261	0.37616	0.87295	-0.56239	0.2367	0.56364	0.093826	0.50545	-0.51012	-0.19576
7.6353	-4.7297	-0.072366	-0.57014	-0.72617	1.9323	1.4338	1.132	-0.49496	2.6526	-0.4653	-0.19033	-1.2374	-0.28335	-1.2908	-0.23261	0.58475	2.0283	0.15867	0.81888	0.066184	-1.7449	-0.52556	-1.0702	-0.12118	0.60087	-1.6479	-1.017	-2.5031	1.054	-0.57092	0.35239	0.54955	-0.41823	0.75445	-1.2643	0.58678	-0.90021	0.5959	0.60371	-0.53038	-1.4472	0.034452	-1.0268	0.45157	0.37643	0.23857	-1.5488	-0.56154	0.55486
7.44	-5.4398	0.73467	-2.7438	2.3716	2.256	-0.1981	-0.76752	-1.4564	2.4102	0.23316	-1.9449	0.90956	0.47263	1.3048	-0.18912	-0.33193	-1.7179	-0.047663	-0.1969	-0.31203	-1.0265	-0.93479	-0.82731	-1.1016	1.2907	-0.7108	0.56312	-0.28487	1.0431	-0.27196	-0.29607	-0.25054	0.19219	1.4622	0.22823	0.20057	0.080717	0.2388	0.16824	-0.090309	1.2593	-0.30485	-0.11646	-0.16905	-1.0241	0.60414	0.19847	0.32221	1.1774
5.4187	-3.0794	0.5048	-0.62306	2.5708	2.4599	1.0647	0.56577	-3.0328	0.39853	-0.17727	-0.57159	1.1343	0.13232	-0.89236	1.1994	-0.15363	-0.97898	1.2042	-1.0314	0.57808	-0.50083	-0.70473	-0.87551	-1.3792	1.6815	-0.57274	0.74592	2.0203	0.82369	-0.24555	-1.3731	0.93406	0.3982	0.16602	-0.55258	-0.016666	0.36677	1.5467	0.31041	-0.11511	-0.77641	0.010372	-0.23359	1.301	-0.65675	0.68246	-0.29236	1.1503	0.64096
-5.1751	1.1548	1.4483	-1.3369	2.2136	-1.7497	0.070353	2.3427	0.75962	0.37596	0.040525	0.346	0.65425	1.4877	-0.16026	0.58258	1.0256	-0.41832	0.66768	0.78622	1.883	0.79631	-0.49093	0.22597	-0.61768	0.24844	-0.11017	0.15985	0.12743	0.34407	-0.28192	-1.1013	0.25088	0.1128	0.48033	-0.82126	0.29171	0.29115	-0.35406	-0.19163	-0.33386	0.015009	0.92318	0.45073	-0.71749	0.11745	0.79432	-0.27997	0.33609	0.41707
1.8672	-0.73582	-2.2596	-0.079806	-0.18319	-1.6681	-2.0365	-0.94657	0.22942	-0.87425	1.2766	0.057831	-0.055654	-1.6684	0.4284	-0.015859	-0.80739	-0.060221	-0.0038821	0.29942	-1.0859	-0.51295	1.2375	-1.0014	1.6197	-0.35476	-0.32319	-0.26937	1.5698	1.0442	-0.34652	-0.097376	0.52773	-0.19677	0.70203	-0.070212	0.40259	0.44342	0.18759	1.2376	0.28269	0.59049	0.15148	-0.6599	0.96331	0.52488	0.78529	0.52936	-0.4273	0.35666
3.0541	0.63231	-0.078256	-0.46326	-0.20803	-1.2826	0.89649	-1.115	-0.40235	-1.276	0.85192	-1.191	0.64852	-0.88888	-0.50123	1.3733	-1.4319	-1.816	0.38285	0.29095	-0.3281	-1.0415	0.1743	0.29515	-0.80683	-0.37001	-0.92783	0.77351	-0.46185	0.91425	-1.1262	-0.75041	0.29929	-0.43808	0.11859	0.6756	0.021507	0.069223	-0.51799	1.1363	-0.62001	-0.80711	-1.0476	-0.060581	-0.10244	0.17101	-0.08508	1.0782	0.21134	0.48719
0.23782	-1.7992	-0.83694	-0.24877	0.97451	-1.2225	0.30189	-0.16273	0.93596	0.33213	-0.80227	0.38179	1.0098	0.097133	-0.47877	0.22529	0.42495	-0.45838	0.67599	-0.76225	-0.83137	0.029618	0.076979	0.0061415	0.51062	-0.45623	-0.39436	-0.014308	-0.55913	-0.080545	-0.50934	0.71452	0.97177	-0.48603	-0.13282	0.48433	-0.94389	-0.086213	-0.45422	-0.24084	0.35136	-0.23083	-0.1063	1.0546	0.30137	-0.66984	-0.22783	0.0076043	-0.51788	0.14602
4.6432	-0.063128	0.010698	6.137	1.8072	0.98923	-1.3309	0.48978	0.44311	1.7464	1.4145	-0.046921	-0.84078	0.7558	-2.3798	0.10635	-0.65991	1.4521	-0.55974	-0.66341	-1.0124	-1.5177	-1.3216	0.12224	-2.2284	0.064793	1.1979	-0.70682	0.453	0.17979	1.1688	-0.67456	0.037802	0.94704	1.2416	1.634	-0.2027	0.5462	-0.40399	0.27821	-0.14061	0.7389	-0.87742	-0.79455	0.99065	-0.25081	0.72803	-0.52663	-0.46537	-0.11784
0.089495	-0.079863	-0.22616	2.7919	2.4244	-0.68559	-0.71558	-0.089606	1.3419	-0.33888	-0.6518	-1.3445	-0.44742	0.17735	0.057504	1.5906	-0.94058	-0.37428	0.46871	-0.49307	0.13083	0.087463	-0.23882	-0.24087	0.50821	0.30701	0.98288	0.19756	-0.63618	-0.15388	0.79034	1.5134	0.83252	0.34924	-0.81467	-1.4187	-1.0979	1.5195	-0.052436	0.75287	-0.22973	-1.3975	-0.01807	0.96621	0.05931	1.3399	-1.4413	0.14182	0.14198	0.54283
1.521	-0.057244	-1.2827	3.5801	0.30561	0.27598	0.76805	0.3932	0.44125	-0.1317	-1.0987	-0.065207	0.85391	0.38602	0.75939	-0.40224	-0.61841	0.14503	0.70687	0.055803	-0.38412	-0.43764	1.4335	-0.16317	0.23942	1.2364	-0.47859	-0.037904	0.40478	0.21548	-0.46941	0.18598	1.3465	0.98877	-1.2963	-1.3914	0.050707	0.2207	0.26948	-0.83585	-0.90949	-0.27814	-0.26534	0.032256	0.41031	-0.61376	-0.0074237	-0.044408	-0.38654	0.0057866
-3.7139	1.8011	0.012617	1.3792	1.6881	-1.016	0.14596	0.52369	-0.074788	-0.50854	-0.35884	-0.76364	1.3027	0.37988	-0.0041518	-0.7215	-0.70126	-0.16595	0.83643	-0.47235	-0.55162	-0.70249	-0.26065	-0.0071033	-0.1142	0.15906	0.11096	-0.44137	-0.54376	0.60072	0.012028	-0.18999	0.20115	0.17399	0.44868	-0.43676	0.72167	0.09105	-0.439	0.26322	0.067506	0.082191	0.14599	0.13401	0.53589	0.1684	-0.40198	-0.21352	0.095874	0.092141
4.1363	-3.5036	-1.2278	-1.4823	-1.3339	-0.81421	1.218	-2.1427	0.65912	0.082542	-2.4223	1.5916	-0.087764	1.0651	-0.82498	-2.1799	-0.72157	0.35035	-0.35177	0.64007	0.7607	2.092	0.78634	-0.12615	-1.0195	-0.7578	0.080137	-1.0458	-0.16116	0.33706	0.86087	-0.29195	-0.25429	-1.5897	-0.07695	-0.24641	-0.93413	0.099078	-0.68769	0.11405	0.36227	-0.97728	0.54316	-0.41747	0.91143	-0.71272	0.47491	-0.59647	-0.62801	-0.90239
6.4059	-1.6387	-4.2117	1.1496	-2.4277	-0.26263	0.21155	-2.3545	0.87908	0.69505	-1.3834	1.4175	-1.002	1.3142	0.5661	-1.7391	-0.93591	-1.0512	0.975	0.38821	0.37708	0.93823	-0.90578	0.024006	0.60583	-0.97638	-1.5082	-1.6328	-0.33334	-2.0284	-0.095619	-1.1198	0.24656	0.68028	-0.7348	0.70631	-0.080996	0.47325	0.36909	0.060672	1.0335	1.0174	-1.1686	-0.37224	0.46849	0.58962	0.85681	-0.54117	0.16365	0.12298
11.664	6.7814	-7.2413	-0.51331	-2.3803	0.059871	-0.028187	-1.5142	0.26462	0.87042	-0.98338	1.3261	-1.005	0.60637	0.19338	-0.57354	-0.15243	0.2128	-0.7727	-0.82242	0.45978	-0.19647	-0.54379	0.88852	-2.153	-0.030786	1.2725	-0.456	-0.47927	-0.92681	-0.94035	0.40906	0.97366	1.6341	-0.82352	-0.4884	1.3442	-1.4237	0.86165	0.25739	0.90429	0.67525	-0.1227	0.17662	-0.16105	-0.23099	0.68065	-0.59764	-0.52768	-0.84518
2.839	5.6681	-5.7964	0.80563	1.7777	0.37311	-0.77019	0.36913	0.36504	-0.6934	-0.46176	0.85985	-0.02701	-0.14551	-0.20168	-0.46433	-0.058277	-1.1285	-1.1123	0.31133	0.11294	0.15922	-0.4504	-0.12127	-0.49873	-0.20101	-0.38885	0.041145	0.56461	-0.054792	1.0994	0.43459	-0.33365	-0.45627	-0.18945	-0.46423	0.13874	0.51537	-0.1078	0.63234	-0.40591	0.55114	-0.18605	0.4752	0.95437	-0.1261	0.26276	0.67547	-0.096429	0.074836
8.7403	-0.014658	3.4504	-1.8663	-0.9596	-0.66288	1.5286	-0.84031	1.5373	-3.2225	1.1205	-2.8956	-1.3172	0.34401	-1.9673	-0.26274	1.1929	-0.78062	-0.49005	-0.93072	-2.1657	1.1268	0.098388	-1.2667	-2.112	0.65518	-0.38952	0.99817	-1.5628	-1.3479	-2.1322	-0.22635	0.51438	-1.0577	0.4046	0.25897	-0.97322	-0.010645	-0.44104	1.3474	-1.1248	0.60698	0.04992	-0.98182	1.0703	-0.63064	0.42689	-0.97544	1.5627	0.86063
10.353	2.1381	7.0855	-6.0088	-0.64226	0.26754	3.5123	-0.92521	1.16	0.40283	-1.1557	-0.75985	-0.76395	0.38867	-1.6161	-1.1381	-1.1571	1.7311	-2.4117	1.1257	-0.46675	-0.022024	-0.06944	2.617	-0.58577	-0.082891	-0.47969	1.3997	-0.82552	-0.74887	-1.7209	-0.056481	0.43447	-0.74659	0.6306	-0.91388	-1.185	0.38298	2.446	-0.27299	0.10501	1.0431	0.53477	1.9344	0.35163	0.68907	-1.1242	-0.65532	-0.3135	-1.1554
3.2704	-2.0837	-0.24959	-1.3041	-0.34042	-0.49463	-0.17986	1.096	-1.8748	1.2287	0.075417	0.69666	1.919	1.3859	-0.41661	1.268	0.84489	2.1172	-0.167	0.52338	-0.15742	-2.1201	-0.92587	1.0623	-0.73702	-0.73673	0.14982	-0.73028	1.6775	-0.1459	0.207	1.3096	0.59033	-0.59285	-0.76763	0.047545	-1.1303	1.0291	1.1627	-0.044053	1.063	0.30381	0.62923	0.34474	0.73584	0.5972	-0.82411	0.066494	0.22074	0.24107
-4.6387	3.2013	4.3676	-2.2969	-1.018	-4.1143	1.7916	1.7073	-0.40101	1.2083	-1.3814	-0.63748	3.0027	1.765	-0.46473	2.9514	3.0411	1.3795	1.9114	-0.26379	0.23342	-0.14033	1.311	0.44669	1.3313	-0.013862	-0.37326	0.6243	-0.1671	-0.2472	-0.58584	-0.53201	0.87016	-0.19561	0.70653	0.85183	-0.46931	-0.60045	-0.11334	-0.050343	-0.28641	0.13007	-0.9527	-0.13792	0.77231	0.8947	0.16988	0.57405	-0.3645	-0.18427
8.3607	0.81366	-2.4054	3.8585	-2.954	0.7382	-0.050707	2.2626	-0.42848	1.2365	1.5115	1.0404	0.45038	1.0686	0.20055	-0.3314	-1.4306	-0.059253	1.0987	0.99236	1.1592	0.73859	-0.85694	-0.52506	1.3698	0.10428	-0.014209	-0.38193	-0.32708	0.9311	0.68153	0.94627	0.26108	1.2668	1.8791	-1.742	0.35571	0.21592	-1.1481	0.78421	-1.743	0.036475	-1.2854	0.13109	0.029403	0.8813	-0.5346	0.76235	0.69382	-0.87425
5.7745	-3.3572	0.44852	1.4731	-1.1746	0.5078	-1.7933	0.57765	-0.85593	-0.32456	0.35237	0.45156	0.67459	-0.62599	0.018407	-3.4971	1.3807	-0.33508	-0.57714	-0.86026	2.4885	-0.020512	0.61267	-1.2906	1.7396	1.5476	0.27871	2.1083	-0.43674	-0.22948	0.62385	-1.3743	0.0079256	0.84387	0.45319	-1.0647	-1.0564	-1.3285	0.80286	-0.52814	0.50127	0.47261	-0.47962	0.16128	0.24491	-1.5569	-0.27341	-1.3881	0.15559	-0.13056
4.1219	-4.4654	1.7455	2.5376	-3.3046	-0.7723	-3.0221	-1.5519	-0.74422	-3.1987	2.3162	1.5853	0.22523	0.59256	-0.55679	-0.93889	0.019443	-0.31175	1.2586	-1.2683	1.5383	-0.51017	0.10621	-0.77118	0.19325	0.01079	-0.88607	-0.55335	-1.9843	-0.41532	0.65382	0.17246	0.061089	-1.2997	0.18911	-0.50627	1.0642	-0.63119	-1.0309	-1.1218	0.22648	0.079637	-1.0543	-0.13524	0.04583	-0.27622	-0.37292	-0.003096	0.070879	-0.36179
-1.1975	2.5233	-1.424	2.7252	1.0833	-1.0168	-0.85982	-0.041521	0.95155	-0.057421	0.57213	-0.4183	0.7635	-0.81975	0.39365	-1.0271	-0.72281	-0.063069	-0.1156	-1.2556	0.22022	0.58481	-0.0031245	0.79384	-0.44836	0.51489	-0.36697	-0.68325	-0.30887	0.58613	-0.54046	-0.038359	0.027637	-0.015486	0.098382	-0.48124	0.23684	-0.29213	0.010259	-0.12221	0.23024	-0.97987	0.42517	-1.3871	-0.48994	-0.013313	0.26103	0.61938	1.3389	-0.038614
3.442	-4.597	-0.41385	0.37693	-1.3716	-0.089972	0.0085342	-1.0883	-0.90187	-0.35766	-2.3153	2.3691	0.13445	1.7872	-0.70102	-2.682	0.1024	1.405	0.66796	1.5321	-0.39022	1.3746	-0.98476	0.21368	1.3192	0.30657	-0.55993	-0.62593	-0.028169	-1.0885	-0.6703	0.034106	-0.60077	-0.2919	0.018876	0.078721	-1.5889	0.71596	-0.37779	-0.90153	-0.053463	-0.55368	0.35095	0.42599	-0.066754	-0.74098	0.40266	-0.052932	0.03051	0.54769
4.0197	-3.8517	-2.4351	-1.8849	-1.1471	0.073633	1.6563	-0.86716	0.0056016	0.18237	-3.9093	0.6423	0.54998	1.6597	-0.5232	-2.6563	-0.14979	0.49121	-0.90795	1.4032	1.4867	1.2465	0.092844	-0.17627	-0.15682	1.672	-1.4621	0.85408	1.3299	-1.697	-0.67874	0.88684	-0.72427	-0.95349	-0.362	-0.85721	0.82921	-0.73917	0.24092	-0.38341	-0.018575	0.40745	-0.25625	0.055791	-0.50148	-0.38624	-0.0086123	1.0699	-1.1433	-1.0269
3.6022	-3.0634	-2.9416	0.89662	-2.1251	0.54167	2.5889	1.8685	0.42716	-0.71877	-1.8086	-0.25792	0.46937	1.9188	0.3211	-0.49098	-0.074699	-0.62601	-0.87397	0.64214	0.53346	0.81063	0.93918	1.0066	-1.3587	2.1268	-1.4142	0.18158	0.27721	-0.67833	-1.0699	1.2564	0.40659	0.75703	-0.36364	0.6111	-0.55761	-0.85177	-0.73551	0.38877	-0.47278	-0.87704	-1.1522	-0.65124	-0.57233	-0.55476	1.129	0.0095249	-0.05586	0.4389
-2.3916	2.9201	-1.9465	0.56273	1.2476	-1.5969	-0.3171	0.28001	-0.19433	-0.49478	-1.1623	0.56151	1.4465	0.67663	0.28844	0.13342	0.28373	-0.18038	0.12653	-0.56214	-0.77457	-0.80111	0.35959	0.61061	0.053402	-0.23762	-0.1255	-0.17283	-0.38238	-0.20937	0.68257	-0.14546	-0.14198	0.14177	0.54004	0.2092	0.34869	-0.12317	0.69401	0.92005	-0.19826	-0.6996	0.40707	0.19116	-0.69324	-0.86738	-0.64957	-0.437	0.092844	0.37176
3.7854	0.90705	-4.133	1.2602	1.1354	-0.47799	-0.41339	-0.54724	1.6221	-0.63325	1.0004	0.9761	-1.9562	2.0897	0.88565	-0.040854	0.2493	0.35699	-1.4511	-0.23015	-0.25598	0.38988	-0.82746	1.4198	2.1099	0.20174	1.6434	-0.091628	0.065751	0.45102	-0.99911	0.79558	-0.79752	-0.37927	1.6574	-0.26971	-0.84345	-0.22888	-0.56722	-0.85364	0.0030097	1.0301	-0.17653	-0.27901	1.415	-0.96075	-0.15126	-0.12282	-0.35827	0.31892
3.7679	-2.4676	-2.0257	0.51058	3.329	1.1065	1.3053	-3.5986	-1.5902	-0.89824	2.2211	0.05304	1.4546	0.62416	0.231	-1.3115	1.0483	1.3673	-0.83723	1.6091	0.36397	-0.61087	0.12202	-0.55003	1.2602	0.36302	1.7397	-0.38397	0.29168	0.12979	-1.1088	-0.11968	0.14347	1.0652	0.83398	0.7866	0.58817	-0.0086154	-0.85804	0.2392	-0.19421	-0.10348	0.18412	0.10526	-0.38497	0.25686	0.12392	1.4628	-0.48164	-1.022
6.9413	1.0759	-1.561	5.0424	1.7377	2.8535	2.5301	-2.289	-0.95973	0.12115	2.1529	-0.53204	1.8221	0.75294	1.548	-0.47808	0.94755	0.59283	-0.38201	0.82878	-0.27618	-0.054645	-1.1786	-0.49613	-0.40051	-0.51245	0.97979	0.30833	-2.3967	-1.636	-1.3519	-0.76834	0.32054	0.25002	-0.041812	0.76754	-0.79582	-1.9275	0.2087	1.0861	0.85902	-0.35194	0.38305	1.5957	0.33222	-0.73875	-1.3768	0.077589	1.8006	-0.62989
-3.1739	2.0165	-0.39091	0.38458	2.8814	-0.95286	0.27168	-0.24361	0.9045	0.30064	0.23267	1.1027	-0.5909	-0.474	0.13795	-0.35943	-0.35826	0.15141	-1.1098	0.43872	-0.5444	-0.55398	0.24227	-0.57979	-0.35125	-0.20558	-0.28466	-0.19634	0.077302	-0.82567	0.67328	-0.34202	-0.41113	-0.089732	0.65734	0.82035	0.48088	0.32664	-0.29407	-0.50274	-0.39726	0.021241	-0.13659	0.2068	-0.72056	0.30534	-0.085094	-0.77947	0.28108	-0.29215
2.5321	-0.3056	-3.5743	-2.8249	0.84113	-1.3581	0.068457	-0.16359	0.94499	-1.5263	0.18585	0.52309	0.98586	2.1719	0.7034	-1.9855	0.55642	-1.7881	-1.4545	0.1736	1.0155	1.3605	-1.2209	-0.57484	0.95003	1.7814	-0.18692	0.74295	2.3344	-0.93332	-1.1668	0.45692	-1.4694	-0.35866	0.23932	0.67699	-0.6581	-0.73781	0.073861	1.302	-0.66793	0.38407	1.0842	0.012197	-0.19299	0.22434	-0.24678	0.32086	0.1482	0.56857
8.1674	5.2061	0.68337	0.35415	-3.2723	-0.14885	0.4184	-1.9566	-0.13841	-2.1136	1.3787	0.22168	1.2427	0.013963	-1.3302	0.24392	0.79067	0.36422	-1.3503	0.24097	-0.68739	-0.033576	1.5574	-0.51615	-0.88575	-0.17474	-0.7722	1.5337	-0.46355	-1.4954	-0.22536	1.368	1.1295	-0.62648	-0.063488	-0.66371	0.45612	0.79375	0.25586	0.19273	0.016922	-0.95037	0.71029	0.6557	0.61544	0.19767	0.86674	-0.15329	-0.41538	-0.78949
3.7393	-4.9132	0.13922	-0.59488	-0.75288	0.32767	-0.16849	-3.1625	-1.1041	-0.42372	1.6767	0.49536	1.7298	-0.27798	-0.39823	-0.15416	-0.90626	-0.65452	-1.7901	-0.15051	-1.3911	1.2408	-0.32481	0.15052	-1.0008	0.13555	-1.0525	1.8926	0.699	-0.20769	0.71978	-1.2065	0.93493	-1.227	0.42333	0.52699	0.34155	-0.41157	0.19595	-1.652	-0.53956	-0.0089614	0.17516	0.04949	-0.51291	-0.15846	0.0089375	0.17372	0.037569	0.33025
-2.5135	1.3429	0.38161	0.5656	2.5564	0.10791	0.58294	-0.48146	0.38598	-0.33243	-0.4517	0.45279	1.3136	0.053331	-0.091122	-0.54075	-0.040627	-0.51022	-0.72062	-0.087043	-0.09581	-0.33587	0.012062	-0.1616	-0.15104	0.23568	0.56207	-0.3473	0.053016	-0.11639	0.086163	0.17766	-0.017334	-0.63098	0.014203	-0.32291	0.038217	0.42296	-0.040626	0.44125	0.18573	-0.17924	-0.22334	0.89674	0.15685	-0.49345	-0.32407	0.82648	-0.53093	0.73861
-10.236	0.39824	-0.16313	-0.5689	-1.219	2.1212	-0.14908	-0.64833	0.48066	0.34625	-0.002012	0.22749	0.50711	0.039065	-0.37358	0.66475	0.52492	0.057055	0.10307	0.26481	0.40625	0.3347	-0.18456	-0.31661	0.0022046	0.12102	-0.17769	0.015157	-0.11887	0.034274	-0.03947	0.0012088	0.12302	0.15309	0.10683	-0.0039542	-0.023773	0.30559	-0.0072555	0.15378	-0.13386	0.059508	0.29135	0.088059	-0.10034	-0.023436	0.11989	-0.11796	0.019387	-0.01763
-10.328	0.36955	-0.25132	-0.71724	-1.2965	2.0898	-0.15724	-0.29957	0.50794	0.39385	0.12802	0.73649	0.7815	0.37756	-0.2579	0.45576	0.66812	-0.035598	0.28391	0.21106	0.54791	0.27826	-0.0016491	-0.13298	0.077816	0.038565	0.015454	0.069232	0.09182	-0.1029	-0.35238	0.14475	0.44038	-0.014372	0.10868	0.27636	-0.11587	0.18324	0.23843	-0.12994	-0.11205	0.25864	-0.0046016	-0.2516	0.10835	0.093482	-0.14725	-0.081956	0.10033	0.043186
-10.312	0.44418	-0.088656	-0.61033	-1.2805	1.9881	-0.24229	-0.38623	0.60647	0.41833	-0.23377	0.31075	0.8528	0.15546	-0.56773	0.74539	0.74186	-0.07432	0.23064	0.13678	0.33765	0.1512	-0.074311	-0.16906	0.097683	0.0011935	-0.00014014	-0.05814	0.11736	-0.074499	-0.11345	0.28888	0.36989	-0.034455	0.13109	0.48727	-0.20389	0.14532	0.31818	-0.22648	0.11638	0.070304	-0.079792	-0.19906	0.21093	0.13227	-0.34176	0.093082	-0.00040111	0.036073
9.0584	2.8518	4.1575	2.5897	0.31328	0.77507	1.7687	-1.8439	-1.9368	1.6901	-0.42591	0.4077	0.21664	0.3815	0.76531	1.5828	-0.83356	0.52667	-0.77416	1.5954	-0.23286	-0.50074	1.0553	-0.44616	1.0157	0.7728	-0.61976	0.44363	0.090931	1.2216	-0.50938	0.39644	0.6082	-0.76008	-0.2818	-1.5152	-0.36621	0.90404	0.0040376	-0.70207	-1.6947	-0.27782	0.32624	-1.4667	0.564	-1.7113	-0.4962	0.43221	1.331	-0.097211
16.07	8.089	-7.9162	-1.6427	-0.74686	0.55475	-1.6547	-1.2199	-1.9936	2.1823	-0.94303	-0.11932	0.79906	-2.0264	0.15796	1.4607	-0.84362	0.81288	0.57291	1.831	0.71653	-1.0956	-0.74876	-0.60675	0.84252	-1.1234	0.13524	-1.3892	1.0483	0.33161	0.36297	-1.1201	0.057981	-1.6488	-0.13831	-1.1749	-1.521	0.082684	0.60297	0.42927	-0.29058	1.1077	-0.13491	-0.69745	0.68294	0.019124	0.26963	-0.52875	0.72119	-0.082158
9.0676	3.5424	-0.37742	0.14096	1.4685	1.5467	2.4144	2.8792	-0.011235	0.11566	-0.351	2.1963	-2.0886	-1.9043	-0.1844	1.7906	1.4074	-0.48259	-0.69154	-0.50773	-0.075089	1.0674	-1.153	0.030398	0.42441	-0.076235	0.19333	0.69146	-0.22281	-0.69724	1.7041	-0.023247	-0.13286	-0.021641	-1.5479	-0.3371	-0.077627	-0.93901	-0.45514	-0.50139	0.68111	0.86038	0.72734	-0.30345	0.33048	-0.38228	0.47079	-0.32255	-0.30041	-1.3279
-10.209	0.4342	-0.2301	-0.62515	-1.3891	2.0892	0.30024	-0.98001	-0.83399	0.2868	0.34873	0.31983	0.18456	0.21671	-0.009711	0.17907	0.29505	0.20176	0.22066	0.21193	0.22044	-0.14509	-0.27366	-0.15808	-0.27021	-0.072632	-0.092484	0.061921	-0.1683	0.061077	-0.1906	0.00084805	0.27916	-0.28768	0.0014341	0.1879	-0.10686	-0.11569	0.082709	-0.46278	0.21954	0.048864	-0.074094	-0.33138	0.1594	-0.081675	0.067212	0.28185	0.053308	0.16173
-10.329	0.42105	-0.22626	-0.61238	-1.3777	1.8782	0.12058	-0.45016	-0.51836	0.30829	0.27729	0.096733	-0.075572	-0.085457	-0.19819	0.0046094	0.21552	-0.26036	0.13015	-0.0018405	0.033754	-0.11546	-0.096655	-0.051231	-0.10766	0.035332	0.13222	-0.20746	0.05805	-0.034627	-0.10272	0.14504	0.12622	-0.23303	0.029633	0.22417	-0.11545	-0.05624	0.10618	-0.26664	0.19681	-9.36E-05	-0.017691	-0.16826	0.11067	-0.027137	-0.11532	0.13654	-0.022118	0.02117
-10.349	0.38864	0.0041658	-0.57361	-1.3369	1.9371	-0.14082	-0.43618	0.14828	-0.018831	-0.25243	-0.57352	-0.13864	-0.30448	-0.090302	0.072489	-0.0063773	-0.0175	0.16438	0.061863	-0.029455	0.34044	0.11286	-0.2713	-0.048761	0.2894	0.1107	-0.049846	-0.050398	-0.12386	-0.16302	0.10065	-0.053614	0.12234	0.10702	0.16987	-0.096916	0.25455	0.0067489	0.024691	-0.22836	-0.01842	0.15503	0.10106	-0.10028	0.034567	-0.18257	-0.026321	-0.0020162	-0.072826
-10.272	0.47423	-0.029735	-0.34642	-0.73973	0.72134	-0.28958	-0.11131	0.2788	-0.041533	-0.043139	-0.11798	0.13833	0.036723	0.058383	-0.19174	-0.30903	0.213	0.08912	-0.033793	0.025398	-0.070508	-0.081896	-0.025332	-0.080273	-0.05716	-0.13709	0.0085839	-0.0035097	0.048404	0.11911	0.22487	0.19979	0.10968	-0.21578	0.099582	0.015184	0.082888	0.095948	-0.038086	0.12374	-0.016155	-0.09379	-0.11202	0.13665	-0.037438	-0.19479	-0.038996	0.025129	0.062064
-10.286	0.44096	-0.29385	-0.57216	-1.3018	2.2002	-0.14998	-0.1011	0.51761	0.065613	0.18254	0.43883	0.030483	-0.095726	-0.018578	-0.16285	-0.1061	-0.26918	0.085539	-0.028541	0.17508	0.30944	0.13986	-0.25518	-0.015913	0.2903	0.3053	-0.092742	0.043323	-0.057419	-0.3635	0.0072747	0.18084	-0.026214	0.10137	-0.061548	-0.12346	0.097381	0.1714	-0.12892	-0.1062	0.28047	0.026011	-0.072987	0.076182	0.083137	-0.0058624	-0.052744	0.098404	0.037045
-10.28	0.46799	-0.15651	-0.83869	-1.3568	1.9221	-0.12945	0.48411	0.80266	0.20105	0.22035	0.54538	0.077919	0.024048	0.032003	-0.24421	0.055285	-0.45919	0.1899	-0.24991	-0.064167	0.21537	0.68734	0.047058	0.29169	0.412	0.4937	-0.15188	0.28047	-0.18489	-0.45158	-0.091266	-0.012215	-0.047395	0.21641	-0.29536	-0.076346	-0.0080662	-0.020075	0.25114	-0.38123	0.39021	-0.065592	0.04599	-0.0099518	0.16903	0.11867	-0.40871	0.07429	-0.083794
-10.311	0.39875	-0.11249	-0.54138	-1.3012	2.0454	-0.19959	0.040355	0.69384	0.22448	0.015271	0.14688	0.071299	-0.09136	-0.27354	-0.0073768	0.13319	-0.28651	0.10352	-0.14134	-0.042404	0.078295	0.25986	-0.02462	0.12542	0.24853	0.31455	-0.1894	0.18473	-0.044258	-0.17333	0.041511	0.036469	-0.064298	0.076847	-0.039056	-0.10181	-0.014829	0.08671	-0.010261	-0.054826	0.12781	-0.018171	-0.013087	0.029712	0.058726	-0.090895	-0.10415	0.055706	-0.072859
-10.237	0.51403	0.012196	-0.43526	-0.87687	0.95339	-0.14612	-0.033053	0.24121	0.11679	-0.03807	0.069388	0.26149	-0.0038037	-0.17115	0.10593	0.039211	0.0038541	0.044037	0.0084638	0.13428	0.065261	-0.12362	-0.12077	-0.058388	0.022019	-0.025775	-0.049566	0.012094	0.030074	0.029707	0.23606	0.21481	0.034165	-0.089226	0.17082	-0.029068	0.076457	0.18388	-0.17819	0.18028	0.036684	-0.02466	-0.11854	0.2001	0.036293	-0.17042	0.072649	0.016593	0.096942
-10.335	0.46599	-0.079922	-0.56791	-1.3124	1.7757	-0.20276	-0.2271	0.41233	0.1845	-0.27659	-0.63763	-0.13056	-0.17874	-0.29527	0.12595	0.18892	-0.17002	0.21443	-0.11694	-0.18959	0.079282	0.2497	-0.053938	0.12217	0.11962	0.22771	-0.19287	0.11137	-0.086583	0.0093319	0.0453	-0.17084	0.053365	0.12606	0.096879	-0.060046	0.071599	-0.049266	0.13701	-0.091867	-0.083599	0.036226	0.16547	-0.071338	0.04939	-0.18716	-0.052005	-0.001414	-0.15124
-10.322	0.37872	-0.1689	-0.63739	-1.3075	2.0209	-0.082875	-0.3852	0.275	0.063751	0.053427	-0.15549	-0.13476	-0.060607	-0.13358	-0.068705	-0.065526	-0.10329	0.19999	-0.18176	-0.22474	-0.078759	0.22862	-0.037133	0.0092287	0.20949	0.20374	-0.15175	0.032439	0.022221	-0.1195	-0.14231	-0.10725	-0.11014	0.055595	-0.14812	-0.071589	-0.08354	-0.085373	-0.023805	-0.019478	-0.013779	-0.057343	0.039846	-0.047369	-0.040741	0.067034	-0.062484	-0.022327	-0.078512
-10.224	0.49084	-0.12531	-0.612	-1.314	1.9088	0.019704	-0.36531	0.071216	0.20193	-0.0057614	-0.087426	-0.054253	-0.22165	-0.30009	0.11187	0.10558	-0.19082	0.041211	-0.15514	-0.15671	0.0028916	0.13668	-0.14123	0.088754	0.18807	0.17658	-0.18763	-0.018856	-0.010343	-0.10212	-0.045977	-0.10525	-0.060805	0.055288	-0.14633	-0.040557	-0.02771	-0.022003	0.059984	0.0016559	-0.0079435	0.010273	0.10424	-0.043688	-0.01048	0.042977	-0.095277	-0.046392	-0.086625
-10.316	0.3651	-0.15058	-0.49624	-1.2351	2.1348	-0.0043765	-0.63207	0.086736	0.093159	0.16786	0.02474	-0.063506	-0.050485	-0.041475	-0.011382	-0.15972	0.024388	0.046815	-0.12874	-0.17676	-0.090552	0.10589	-0.13983	0.017195	0.20598	0.059512	-0.10466	-0.12416	0.046602	-0.21292	-0.3122	-0.12876	-0.032114	0.020133	-0.28602	-0.022408	-0.013485	-0.11087	0.094162	-0.039844	0.041051	-0.030226	0.085229	-0.093953	-0.10683	0.28026	-0.066022	0.011146	-0.090942
-10.343	0.42126	-0.26325	-0.58267	-1.2767	2.0081	0.086515	-0.4777	-0.2395	0.15807	0.38057	0.14458	-0.20422	0.00062185	0.053785	-0.28167	-0.2068	-0.14206	0.12966	-0.27973	-0.34366	-0.3563	0.2103	0.027895	0.01882	0.14936	0.1674	-0.18099	0.04208	0.013646	-0.22639	-0.29703	-0.1345	-0.24777	-0.014537	-0.24437	-0.035754	-0.21144	-0.11452	0.00059836	0.069494	0.028947	-0.16549	-0.050484	0.010279	-0.12188	0.30292	0.0018292	-0.011426	-0.073685
-10.241	0.41528	-0.21688	-0.5293	-1.2128	2.1355	-0.12072	-0.83895	0.068775	0.09595	-0.063363	-0.21098	0.040086	-0.18948	-0.10177	0.23378	-0.051399	0.21162	0.054304	0.14097	0.1473	0.26839	-0.084553	-0.42564	-0.099247	0.16097	-0.098023	0.0049977	-0.21168	0.012672	-0.12508	-0.12266	-0.0063359	0.16655	0.024121	-0.081506	-0.022765	0.2356	-0.0018753	0.072908	-0.14466	-0.020353	0.23961	0.14221	-0.097833	-0.04695	0.12275	-0.020256	0.03422	0.0024337
-10.189	0.47708	-0.071162	-0.25586	-0.67859	0.89549	-0.21138	-0.16539	0.37683	-0.073254	0.066226	-0.012686	-0.034371	-0.13978	0.029249	-0.23022	-0.54774	0.11786	-0.10135	-0.18009	-0.19457	-0.074886	-0.019699	-0.12642	-0.03667	0.1714	-0.14603	-0.098667	-0.11839	0.14985	0.096661	-0.1283	-0.095681	0.18721	-0.19496	-0.42145	0.10159	0.084218	-0.10725	0.26561	0.026868	-0.023528	0.014675	0.138	-0.023517	-0.10852	0.23329	-0.19629	-0.0034412	0.0055636
-10.283	0.41601	-0.020586	-0.39067	-1.084	2.0376	-0.33302	-0.59818	0.47839	0.12627	-0.2824	-0.16961	0.15061	-0.47472	-0.34926	0.48981	0.064686	-0.1172	-0.24048	0.063819	0.15097	0.36216	-0.20996	-0.46927	0.020717	0.20673	-0.091269	-0.090703	-0.15199	0.033363	0.15206	0.17605	-0.011181	0.31176	-0.048025	-0.029297	0.0076251	0.33537	0.086945	0.18622	-0.027764	-0.027758	0.3067	0.17777	-0.056796	0.080905	-0.094641	-0.076082	0.01995	0.026515
-10.312	0.53479	-0.14163	-0.5277	-1.4887	1.4257	-0.056343	-0.21585	-0.25665	0.92318	0.077026	0.074675	0.58704	0.50938	-0.76058	1.0422	1.7474	-0.19416	0.33346	0.87447	1.5227	0.48845	-0.88073	0.014493	-0.38843	-0.68686	-0.12654	0.29757	0.26656	-0.15045	0.209	1.1844	1.0856	-0.20879	0.055234	1.5819	-0.10754	0.30997	0.68018	-1.0341	0.48085	0.11028	0.25658	-0.69161	0.40807	0.20019	-1.1425	0.49391	0.094282	0.36098
-10.247	0.38331	-0.2398	-0.73256	-1.4586	0.97	0.061252	0.29535	0.20182	1.0712	-0.051289	0.33478	1.0428	0.89926	-0.40506	1.358	2.0236	-0.017052	0.62608	0.41101	0.91236	0.35931	0.40667	0.45792	0.4812	-0.31123	-0.18918	0.469	0.41693	-0.33511	-0.13905	0.094056	0.45763	0.13299	0.41966	0.44898	0.19534	0.19907	-0.073389	0.43245	-0.62266	0.21513	0.12348	0.028746	-0.079365	0.26386	-0.19345	-0.43859	0.011413	-0.035167
-10.064	0.43338	0.084797	-0.39721	-0.932	0.026407	-0.14106	-0.20715	-0.032967	0.637	-0.97225	-0.027938	2.0192	0.8538	-0.24044	1.4598	1.4925	0.74832	0.65624	-0.19686	-0.093164	-0.58745	0.83786	0.45712	0.88264	-0.57278	-0.58133	0.44741	0.29182	-0.39566	0.24312	0.18608	0.34495	0.25917	0.17228	0.57217	0.10172	-0.032933	-0.027064	0.62127	-0.49297	-0.041218	-0.56431	0.0020947	0.24076	0.31373	-0.25856	-0.41862	-0.072433	-0.064673
0.83099	-1.4949	-0.48746	0.60196	-0.66586	-1.9068	-1.2345	-0.27878	-0.045642	-0.4393	1.2058	-0.72411	0.027055	0.79226	-1.6182	1.2637	-0.22914	0.17726	0.2845	-0.14288	-0.27875	-1.4595	-0.12823	0.013312	1.4251	0.16786	-0.65808	-0.27359	-0.57797	0.54345	1.3802	0.19211	-0.32823	-0.96228	-0.032	0.64072	-0.78932	-0.57997	-0.39337	0.19696	-0.39412	-0.61845	0.18961	0.83396	-0.34575	-0.87601	0.25091	0.017013	-0.23592	-0.79501
3.0738	1.8412	4.6795	-1.9279	-3.2003	-1.9657	1.0547	0.33204	0.99882	-0.68914	3.7763	1.7502	-0.36307	0.26646	-1.1375	0.94202	-0.090558	-0.93158	0.20407	0.54737	2.0666	-1.9606	0.099682	1.2875	-0.30735	-0.30827	-0.62837	0.20764	-0.64679	1.042	0.57132	0.32756	-1.3523	-0.76528	1.0335	0.21469	0.53854	-0.044917	-1.5619	0.33235	0.13686	-1.0869	1.1048	0.2757	-0.24706	-0.64334	0.51361	-0.93563	-0.91725	-0.13309
1.3929	-1.8171	-0.15118	-0.27296	-0.77259	-0.59187	-0.72858	1.73	0.96276	0.53973	0.73829	-0.31532	0.069944	1.0735	0.79019	-0.33227	0.043729	0.35445	1.0479	-1.6769	0.87926	-0.44075	-0.2135	-0.18984	-0.67142	0.29253	-1.0504	-0.32329	-0.85205	1.1481	0.18206	0.29424	-0.39893	0.15036	0.92627	0.62739	-0.88395	0.53022	-0.63752	0.31404	-0.18262	-0.64187	0.50955	-0.99526	-0.98066	0.3451	-0.16197	0.078747	-1.096	-0.50185
2.6157	-2.8527	-1.1702	-1.1169	1.4269	-0.55293	0.38196	-1.4985	0.19369	1.954	0.41845	-2.0428	-0.014996	0.40545	-0.1273	-0.35285	0.36634	1.6041	0.38468	-0.95712	0.13693	0.10228	-0.069997	0.70112	1.7019	-1.3105	0.21776	0.10133	-1.9383	-0.20277	0.53482	-0.66047	0.27904	2.4296	0.27351	-0.39695	0.65445	-0.45228	1.1213	0.70422	-0.76991	1.0312	0.61349	0.63441	0.98344	-0.5588	0.20109	0.16584	0.044416	-0.18577
1.7534	-1.3545	-1.5413	0.097386	0.65473	-1.2531	0.27587	-1.8908	0.1423	1.4521	-2.6077	0.28694	-0.88165	-0.53608	-0.84714	0.28367	-0.19649	0.59728	0.5628	0.69931	0.3636	-0.0044127	0.40707	1.6145	0.1612	-0.37915	0.14238	-0.26382	-0.48005	0.43346	1.1493	0.45015	-0.3484	1.1992	0.18835	0.83315	0.51593	-0.67518	-0.22137	0.83013	-0.073354	0.73064	-0.3065	0.39124	0.64773	0.79952	-0.15722	-0.046647	-0.38518	0.16663
4.2639	3.1722	4.0019	-3.3902	-0.7064	-1.8955	-0.06899	-1.8831	0.95903	-0.041263	-2.1889	-0.10357	-0.75082	0.0052759	1.3611	0.73314	0.11978	-0.074291	0.011872	1.1795	0.89914	0.087517	-0.24269	1.0018	-1.3281	-1.0171	-0.10414	-0.41938	-0.69222	-0.0075907	-0.19452	0.43797	-2.4219	0.74941	-0.6357	0.71872	-0.56093	-1.0502	-0.71272	-0.14614	-0.40195	0.32067	0.27284	0.2035	0.44781	0.0043438	-1.3455	-0.11195	-0.43183	0.15067
-3.3733	1.842	-1.0268	0.97195	2.2327	-1.2125	-0.53315	0.87711	-0.14938	-0.71327	-1.2384	-0.26572	0.69758	0.018947	0.86561	-0.11742	-0.26564	0.8746	0.25767	-0.051717	0.15339	-0.83994	0.31938	0.68462	0.28545	-0.67162	-0.46432	0.56372	0.55864	-0.39307	0.72214	-0.19633	-0.15285	0.33958	0.11224	-0.49058	-0.18316	-0.065103	-0.039521	-0.042655	-0.313	-0.15126	-0.69406	0.37313	-0.37515	-0.55322	0.45813	-0.06897	-0.22348	-0.4833
5.9176	-3.9487	-0.029592	-2.9531	0.69828	2.1444	-3.731	0.73515	-1.1163	1.3838	-3.1668	1.8017	-1.5879	1.6708	1.7922	-0.20297	-1.8963	-0.27472	-4.0128	-0.32433	0.068537	-0.29216	0.95966	0.72123	0.43648	-3.4165	1.854	2.4536	1.075	-0.26358	-0.78775	0.35032	0.17019	0.38997	1.1467	-0.23382	0.48742	-0.20564	-0.22854	-0.39299	0.32694	-0.47951	0.40224	0.51937	1.7844	1.4169	-1.0347	-0.30249	-0.43374	-1.054
4.9521	-3.9609	-0.083306	-0.94201	0.98466	2.8259	-1.8387	3.0391	-0.6722	0.26725	-2.3793	1.1882	-0.96764	-0.052419	0.042556	-0.10097	-1.5225	0.19894	-2.4127	0.17198	0.42778	-1.9347	3.1666	0.82338	2.4299	-0.56511	0.41994	1.8405	-0.67299	0.70487	-1.7452	-0.47488	0.13491	-0.30158	0.072259	0.20654	-0.074803	-0.41874	0.79725	1.5691	-1.0322	0.3635	-0.023752	-0.95159	-0.091266	-0.79676	-1.3137	0.21363	0.70691	-0.5762
3.5966	-3.8114	-1.0831	-0.56091	-1.2036	-0.96824	-0.3438	-0.27349	-1.1237	-0.70437	-2.0577	1.7805	0.60439	1.7352	0.86646	0.86865	1.6057	-0.5149	-0.54615	-0.051125	-1.8415	-0.20845	1.5286	0.94064	1.7124	1.3433	0.12164	0.6142	0.55965	-0.44922	-0.91504	0.905	-0.14338	-0.45616	-0.39946	0.69675	0.022962	-0.71872	-1.3436	1.4647	-1.6379	0.26966	-0.38334	-0.047101	-0.98761	-0.9667	0.61419	-1.2852	-0.18565	-0.4388
-4.7328	0.73243	-1.2963	1.5567	2.2135	-1.3028	0.14017	0.27434	0.86054	-0.62123	-0.067278	1.3317	-0.063574	-1.1815	0.42059	-0.37537	0.020365	-0.43065	-1.2406	0.7762	-0.030311	-0.022443	0.14329	0.25773	0.12451	-0.31437	0.065596	-0.20905	-0.15175	0.25529	-0.12641	-0.45006	-0.29167	0.072111	0.57516	-0.060024	0.64305	-0.2556	0.033323	-0.21337	0.35155	-0.31629	0.5933	0.29609	-0.38669	-0.91903	-0.064035	-0.20971	-0.09434	0.64324
-0.4322	-2.639	-0.0471	1.4704	-1.2037	-2.4899	-1.1111	-1.1884	-0.076855	-2.0336	-0.7984	-1.214	-0.38239	-0.6962	0.041729	0.25687	-0.23125	0.074045	-0.39114	0.88965	0.41864	0.15062	-0.29391	-0.78097	-0.01853	0.52591	-1.0067	1.0906	0.20443	-0.51484	-0.26938	-0.31864	1.1357	0.30448	0.96216	-0.013807	-0.47344	0.084415	0.52476	-0.44564	-0.93127	0.28761	0.96757	0.2988	0.58995	0.22829	-0.43069	0.35056	-1.0241	0.025704
2.5968	-1.2397	-2.4483	-0.29003	-0.69272	-0.89034	1.0082	0.79925	-1.9118	-0.86566	-0.15836	1.8003	0.63906	-1.9753	0.048468	2.0794	-0.081924	-0.55001	-0.1977	-0.39778	-0.0098051	-0.32272	-1.275	-1.8822	0.67905	0.31764	0.090472	-0.38332	-1.2779	-0.80107	-0.37325	0.98108	-0.64756	0.068698	0.66092	0.47919	-1.4417	-0.59381	0.41156	-0.48913	0.32299	-0.16034	-0.10373	-0.034924	0.32886	0.27465	-0.061889	0.28207	-0.099949	-0.074164
1.4427	-1.9147	-2.5201	-0.37337	-0.90522	-1.3697	2.0526	0.92761	-3.1422	0.061711	-0.076052	1.1664	-0.1048	-1.8558	0.050881	1.0431	-0.21476	-0.68503	-0.35359	-0.16126	-2.4294	-0.16472	-1.0963	-1.6913	1.3671	1.0529	0.98403	0.31946	-0.25716	0.25899	-0.16063	-0.54873	-0.46815	0.11487	-0.88364	-0.37622	-2.0213	-0.17954	0.049517	-0.22564	0.48422	-0.18409	0.07063	-0.2729	0.0083081	0.2057	-0.075903	0.24966	-0.074007	0.075359
-6.1198	1.1331	0.50247	0.48234	1.1767	-1.8885	0.2376	0.35975	-0.16348	-0.61309	0.16073	-0.69632	-0.42063	-0.3917	0.93253	-1.1902	-1.121	0.44201	-0.32779	0.39352	-0.099984	-0.024879	0.29232	0.13972	-0.18079	-0.37647	-0.26657	-0.13256	0.18884	0.37975	-0.19049	0.091088	-0.28578	-0.11757	-0.48705	-0.41168	0.35833	-0.22857	0.038541	-0.25118	0.22195	-0.24729	-0.42132	-0.20329	0.37306	-0.59839	-0.5371	-0.064842	-0.33112	0.030055
6.1979	0.22797	2.7332	-2.7101	0.87075	1.2345	-1.0644	1.2326	-0.07546	0.34337	0.60661	-0.74247	1.3117	1.412	1.3262	-1.381	-0.34858	0.89174	0.041164	-1.8087	1.6387	0.13954	0.65421	0.13818	1.1416	1.6335	-1.6274	-0.062586	-0.98769	0.44906	-0.16786	0.2804	0.028249	-1.1921	0.62191	-0.11077	0.79518	0.9332	0.45556	-1.4766	1.1952	0.33696	-0.038469	-0.58509	-0.94137	-1.1531	-0.42167	0.62716	-1.2859	-0.75895
2.3872	1.328	-2.9646	-2.8312	0.13578	-1.4553	-1.7464	0.8923	0.90159	1.2528	1.9203	0.56015	-0.56598	0.14403	1.3352	-0.50441	0.92214	0.65074	-0.36618	0.025173	0.36196	-0.9821	-1.0654	1.35	1.3478	-0.71474	-0.87157	-0.33743	-0.16678	0.94581	-0.050846	-0.83997	-0.39872	-0.63896	-1.3147	-0.75256	0.6622	0.010844	0.54246	1.0603	-0.47254	0.46096	-0.065106	-0.5865	0.03076	0.016408	-0.92089	1.375	0.34568	-0.65104
-1.0591	-0.7782	1.5381	-0.36548	0.87222	-1.8237	0.23923	-0.96744	1.7205	0.30272	0.17076	-0.52474	-1.3446	-0.69072	-0.40044	-0.21989	-0.68926	-0.3739	0.31765	0.35204	0.21423	0.10301	-0.073851	0.73273	0.41877	-0.76867	-0.08602	0.29017	0.07862	1.4853	0.61869	-0.75457	0.043682	0.05563	0.14495	0.37553	0.30412	-0.14151	-0.27141	0.64466	0.28871	0.37386	0.37092	-0.59511	-1.4185	-0.31591	0.28939	0.40205	-0.36233	0.74371
-5.88	0.58924	-0.038779	0.25373	2.8058	-1.4487	-0.58795	0.50375	0.68048	-0.33893	0.24727	0.078579	-0.13796	0.74099	0.40433	-0.33345	-0.72183	0.23511	-0.12027	0.010738	0.40955	0.62906	-0.19744	-0.21215	-0.071033	0.19319	-0.38748	0.0028233	-0.15681	0.22561	0.27413	-0.12308	-0.19068	0.13761	-0.2704	-0.78464	-0.24926	-0.22864	-0.13617	-0.14598	0.13361	0.089703	0.06126	0.26126	0.16546	0.16343	0.1271	0.017081	0.10377	-0.021594
4.768	-1.2799	0.65957	3.5396	-2.5265	-0.22066	-2.8433	-0.55411	-1.7129	-1.5927	0.88723	0.78345	0.61059	-0.60423	-0.57292	0.055871	0.31831	2.2153	0.59132	-0.26191	-0.9998	1.8437	-1.1237	0.73624	0.52328	-0.18573	-0.7956	-0.27592	0.69372	-0.29513	-0.63591	-0.1104	-1.0338	-0.2352	1.3573	0.079533	0.55386	-0.45659	0.020098	-0.38791	0.71793	-0.48642	0.22381	-0.17059	-0.19957	-0.11113	0.054995	-0.79364	0.99905	0.10448
1.9974	-2.0606	1.4798	2.1189	-0.22089	-1.2799	-2.1331	-2.4945	0.61659	0.59993	1.1046	-0.77094	0.27824	1.7151	1.2592	-0.79518	1.0378	0.36492	-1.4506	-0.70069	-0.19105	2.148	-0.63724	-0.25501	-0.33505	-0.97217	0.69711	-1.3646	0.38167	0.84422	0.13523	-0.015783	-0.70192	0.71094	-0.076163	-0.69329	-1.4353	-0.6631	0.092773	-1.285	-0.26857	-0.37621	0.94306	-0.32469	-0.80749	-0.96547	0.22936	0.48039	0.32833	0.72794
4.4317	-2.9866	1.8217	0.30234	-0.45166	-0.36699	-2.4366	-1.5457	-0.36344	-0.14609	1.77	-0.18533	1.2297	1.1716	-0.33837	-0.86883	0.33272	1.6921	-1.5342	-1.1659	-0.96472	2.8891	0.38582	1.0402	-0.72825	-0.20785	0.55866	-0.93243	0.44393	0.10043	-0.19951	0.68014	-1.0108	1.1293	0.43055	0.072173	0.29545	-0.8992	-0.4331	-0.70683	-0.68724	-0.39119	1.5362	-0.1455	-0.6286	0.057066	-0.28475	0.4015	-0.17282	0.77178
1.5044	5.4201	-0.12688	-0.73322	2.0238	-0.31165	-0.71202	0.087995	0.19175	-0.67755	-0.66976	0.076236	0.95932	0.39814	0.95325	-0.040272	0.71075	-0.35324	0.1044	0.15084	-0.058742	-0.15135	-0.1644	0.27928	0.024223	-1.0481	0.0064218	-0.09108	0.35527	-0.57134	0.58835	0.079789	-0.28168	0.51255	0.072929	0.33641	0.21865	-0.5583	0.093778	0.01857	0.062888	0.19931	-0.50259	0.040808	0.41	-0.42959	-0.42335	-0.8024	-0.80147	0.0812
12.779	-5.0733	0.15285	-3.7202	2.7159	5.7551	-2.3657	3.7223	-0.5835	-1.4578	1.5679	-2.6857	1.4652	-0.72068	-0.99491	-4.3915	4.0226	0.61043	-2.7834	-0.33919	-0.82476	0.95339	1.7131	1.1242	-2.8378	1.5053	-3.4606	0.67912	0.90427	2.5525	-0.11457	-0.38025	-0.28988	-1.0446	0.097566	0.56031	-1.9838	0.077425	0.88629	0.26355	-1.0557	0.29023	-0.95281	-1.5433	-0.45186	0.68025	-0.64903	-1.1129	-0.60666	0.90292
12.085	3.1536	2.7373	-5.4565	0.0075331	1.34	-1.2945	-1.297	0.051799	1.0995	1.6287	0.049785	1.3763	-1.7714	-1.5467	-3.0667	-0.65607	-3.2092	0.96412	1.3257	-1.482	0.76335	1.1829	1.4014	2.4832	0.66211	-0.53661	1.0091	0.88234	0.42972	0.44651	-0.90295	0.62522	1.0246	-1.1886	-0.062895	-0.26582	-0.79032	2.2299	-0.95057	-1.0888	-0.90198	0.42978	-0.4268	-0.31276	1.3272	0.26781	0.049192	0.24292	0.72039
1.9877	-2.2575	-0.66409	1.476	-0.11361	-0.91313	-0.93241	-0.56263	2.5651	1.2509	1.4299	0.616	0.55427	-2.4042	-0.97704	-2.4274	1.4346	-0.69982	-0.071145	-1.0008	-0.080284	-0.43074	-2.0899	1.1635	-0.67132	-0.20106	-0.84282	-0.79822	-0.076033	0.040795	-0.15157	0.057904	-0.048829	-1.1546	-0.41931	-0.38444	-0.72891	-0.94164	-0.23166	0.29094	-0.095126	-1.7882	-0.17297	-1.5268	-0.07814	0.38178	1.1686	0.55876	1.2196	-0.63816
-4.4334	0.96767	-0.6179	1.4735	2.7915	-1.5565	0.26777	0.1911	0.51422	0.26239	0.47669	1.4565	0.39109	-0.12689	-0.40302	0.089663	0.10543	-0.20967	-0.90632	0.27771	0.31563	0.25219	-0.094436	-0.75885	-0.21166	0.31084	0.096297	-0.70638	-0.27773	-0.36157	0.044466	-0.089024	-0.28886	0.30923	-0.61651	-0.72441	-0.14189	0.03123	0.319	-0.24524	0.21269	0.23747	-0.035694	0.93851	-0.16271	-0.36014	-0.23582	-0.039399	-0.24515	-0.050112
5.1249	-2.8172	0.49311	-1.0643	5.1589	3.7329	0.78444	-1.7669	-3.1587	-2.7647	1.668	-1.0019	3.4766	0.61492	0.81134	-0.748	1.0554	-0.10291	0.085172	1.3951	2.1738	1.5624	-0.97735	0.6054	-0.044413	-0.45043	0.38876	0.42225	-0.14207	0.91357	0.8086	0.24182	-0.35689	-0.45918	1.2308	0.80033	-1.0059	-0.49257	0.044692	1.3417	0.098531	0.12005	-0.75013	-1.0032	1.0306	-0.54855	-0.017404	-0.73964	-1.3689	-0.40134
6.3673	-2.3965	0.069318	-1.1103	5.1084	4.3871	1.1986	-1.7498	-3.1271	-3.1485	2.2287	-1.5059	2.4189	0.95582	0.38877	-1.129	1.8561	0.89604	0.98427	0.57387	1.9139	1.8545	-0.081271	0.42408	0.38839	-1.589	-0.22912	-0.31687	-1.1914	0.77283	0.97423	1.075	-1.2793	-0.19322	0.39479	-0.48048	0.23945	0.54377	0.36525	0.49928	0.15714	0.081641	-0.37133	-1.4339	1.3034	-0.49527	0.12127	-0.024819	-0.8406	-0.081476
1.9024	-1.6745	0.73746	-0.95813	0.41584	-0.49036	0.72055	-1.0034	0.65167	-0.44484	1.6326	1.8137	-1.1484	-1.2564	-0.15282	-0.15524	1.3966	0.50049	-1.4782	-0.38323	1.9763	-0.11378	0.38316	0.8072	-0.37513	-0.98174	0.049377	0.15298	-1.124	-0.034611	-0.052575	0.30381	-0.50137	-1.0273	-1.211	-0.58988	-0.18913	0.066941	0.10674	0.10365	0.073419	-0.56807	-0.71758	-0.53802	-0.68925	0.94184	-0.56974	0.39157	0.80169	-0.31773
0.15384	3.2855	-0.1859	4.3659	2.2292	0.3939	-0.18669	0.43911	1.3008	0.11673	0.42475	0.8139	0.058588	-0.24522	-0.31783	0.022582	-0.84083	-0.13294	-1.0061	0.10428	0.48979	0.34447	-0.049525	0.53826	-0.25557	-0.52261	-0.13163	-0.019911	0.16452	-0.68049	0.32215	-0.9135	-0.65725	0.68116	0.78371	0.16278	0.31316	-0.28039	0.16578	-1.0002	-0.51592	0.32152	-0.045144	-0.18089	-0.038702	0.16936	-0.52175	0.34192	0.23989	-0.1049
-10.452	0.51423	-0.18154	-0.5159	-1.5993	1.2849	0.12203	-0.061004	-0.8031	0.49123	0.074339	-1.3779	-0.7886	-0.02262	-0.20727	-0.15711	0.58382	-0.19835	0.4555	0.34611	0.37094	0.11627	-0.20344	0.25684	-0.3665	-0.32784	0.31161	-0.024206	0.31636	-0.18154	0.13621	0.6577	0.27277	-0.31271	0.065864	1.0485	-0.069387	0.079193	0.20297	-0.59473	0.22213	-0.21793	0.15349	-0.26976	0.065755	-0.023879	-0.91434	0.3051	0.017458	0.025445
-10.377	0.42331	-0.047728	-0.5839	-1.2357	1.9614	-0.23876	-0.33097	0.5076	0.21334	-0.018402	-0.32148	-0.13262	-0.20529	-0.29279	0.028448	0.10418	-0.20047	0.077199	0.02075	0.047423	0.12177	-0.022048	-0.032803	-0.079641	0.15571	0.12017	-0.16104	0.13477	-0.027508	0.034416	0.12956	-0.014469	-0.014025	0.064121	0.096528	-0.039688	0.14288	-0.011991	0.071857	-0.0081018	-0.062215	0.097335	0.13608	-0.089759	-0.02497	-0.18642	-0.069175	-0.022401	-0.12072
-10.326	0.46399	-0.15486	-0.6687	-1.284	2.0142	-0.31891	0.083391	0.80735	-0.00097549	-0.18819	-0.25178	-0.05711	-0.12952	-0.032042	-0.1296	-0.0090802	-0.15828	0.26083	0.036064	-0.016704	0.40449	0.36893	-0.087925	0.07918	0.37194	0.30681	-0.077315	0.17635	-0.19169	-0.26859	0.091696	0.022314	0.11918	0.18289	0.13084	-0.1736	0.21139	0.095862	0.091806	-0.2683	0.13643	0.043515	0.11184	-0.072613	0.14175	-0.24598	-0.17561	0.051556	-0.11627
-10.376	0.46974	-0.086493	-0.27079	-0.81435	0.46228	0.071279	0.25351	-0.2577	-0.096069	0.61856	-0.57381	-1.1881	-0.23228	0.43929	-1.0528	-0.93348	-0.11251	-0.075327	-0.068608	-0.13716	0.065411	-0.011086	0.11076	-0.28487	0.13271	0.035185	-0.098378	-0.014581	0.15203	0.10561	-0.19149	-0.24418	0.07993	-0.26514	-0.60002	0.25497	0.073059	-0.29749	0.3105	-0.046799	-0.060719	0.23	0.20694	-0.2396	-0.25637	0.19307	-0.2878	0.03526	-0.067209
-10.345	0.36195	-0.29459	-0.64165	-1.2624	2.2197	-0.088857	-0.35482	0.13814	-0.171	0.082593	0.033838	-0.19194	-0.20618	0.27654	-0.30038	-0.38124	0.042987	0.16557	0.012565	-0.082003	0.38418	0.2268	-0.28952	-0.059763	0.38132	0.1566	-0.041572	-0.13413	-0.10554	-0.48524	-0.10543	0.056823	0.08799	0.088862	-0.11796	-0.16495	0.18017	0.063666	-0.10959	-0.27294	0.15547	0.043366	0.017967	-0.029949	0.065327	0.098765	-0.014839	0.12003	0.021518
-10.404	0.34162	-0.10558	-0.65653	-1.3103	1.9054	-0.17358	0.27467	0.41541	-0.010667	-0.24838	-0.27365	-0.23287	-0.52984	0.14538	-0.31091	-0.2201	-0.36221	0.079625	-0.066063	-0.038674	0.6879	0.55143	-0.3268	0.11604	0.43837	0.41407	-0.11097	0.16151	-0.27177	-0.36708	0.27023	-0.027034	0.24032	0.20879	0.087841	-0.12749	0.39707	0.1263	0.24809	-0.49906	0.15353	0.20429	0.17248	-0.10512	0.20479	-0.24372	-0.28046	0.10528	-0.08915
-10.351	0.45159	-0.24886	-0.48992	-1.296	1.8663	-0.083095	-0.16877	0.07268	0.15521	0.28241	-0.28945	-0.5524	-0.13288	-0.022041	-0.27702	-0.068383	-0.27459	0.071773	0.016414	-0.0019258	0.1397	0.013091	-0.010373	-0.12259	0.21066	0.22124	-0.15985	0.06531	0.0023468	-0.094412	-0.10037	-0.12861	-0.06368	0.060189	-0.1392	-0.048061	0.064721	-0.054949	0.043057	-0.0052244	-0.024369	0.18991	0.078775	-0.15635	-0.077163	0.030899	-0.071982	-0.016235	-0.087897
17.865	6.1253	-12.82	-4.7395	-0.6552	1.991	-2.0815	0.12951	0.061173	0.70135	-0.3905	0.59342	0.40097	0.3682	1.7174	1.6562	-2.2488	0.31487	0.48619	-1.7965	2.5971	0.84338	1.1203	1.8983	-1.9214	2.6262	2.1673	1.2259	1.7619	0.011151	0.14535	0.33762	0.63419	-1.3212	-1.7154	-0.24827	-1.2597	-0.50534	-1.1717	0.49326	-0.049783	-2.2579	0.12835	0.009718	0.50904	-0.37271	-0.067753	-0.66693	-0.37284	-0.93094
14.494	7.8837	-4.0502	-6.0312	-0.96274	0.96622	-0.69361	0.60265	-0.31924	-1.0691	0.5673	1.3025	0.81057	-0.69624	2.3119	0.60076	0.87859	-0.89045	3.5343	1.509	-0.19342	0.60966	-0.31176	-0.92597	-0.58706	0.42907	0.61809	0.1804	0.58119	0.5275	0.14487	-0.75854	-0.087478	-0.40412	-1.6149	-0.93772	-0.83042	0.27132	-1.4899	0.12082	-0.53108	-0.38967	-0.62217	0.31151	-0.53461	-0.40278	-1.2566	0.045355	-0.6636	1.408
8.7346	-5.7381	-2.4428	-1.5786	-1.4093	2.9843	3.3931	3.6676	1.3449	1.1048	-0.49471	0.74152	1.0515	0.0015151	0.9552	-1.0849	-1.6612	0.68285	-0.70128	0.96354	0.77675	-1.151	1.8786	-0.061885	-0.1666	-0.27738	0.5218	1.2599	1.9574	0.37044	2.5712	1.1619	-0.82903	0.29107	-0.048533	0.51283	-0.22133	-0.37114	-1.3417	-0.14103	-0.48658	-0.94513	0.41436	0.90808	0.47468	0.0090188	0.90615	1.1068	0.54093	0.23215
4.8024	7.3482	-0.91745	-4.3263	1.4148	1.2037	0.47676	0.21334	0.025209	-0.15407	-0.48957	0.012797	1.3192	-0.10459	0.17473	-0.64951	-0.88955	-0.17509	-0.11186	0.90632	-0.19848	-0.66957	-0.32264	0.38806	-0.29399	-0.11309	0.016945	-0.57769	1.0555	-0.64827	2.095	0.36393	0.099638	-0.033714	0.66702	-0.30734	0.17957	0.83102	0.56357	-0.19115	-0.1943	-0.34979	0.16207	0.86666	-0.59131	-0.67896	0.12558	0.53174	0.23981	0.13611
-10.349	0.40296	-0.31613	-0.69129	-1.3825	1.7618	0.14761	0.36867	0.21203	0.075463	0.31939	-0.22249	-0.6124	0.043451	0.181	-0.31958	0.087414	-0.24164	0.34166	0.083248	0.088443	0.48851	0.33086	-0.019261	-0.017901	0.3966	0.46682	-0.060649	0.061458	-0.091529	-0.55149	-0.28017	-0.057062	-0.11942	0.25597	-0.18255	-0.083483	0.026074	-0.028176	-0.14193	-0.23783	0.1669	0.12053	0.055512	-0.1161	0.1085	0.14594	0.02726	0.1003	-0.034939
-10.36	0.36009	-0.14837	-0.66206	-1.3519	1.879	0.0099901	0.081744	0.052493	-0.17995	-0.3377	-0.64768	-0.45624	-0.55226	0.18317	-0.27995	-0.26823	-0.13143	0.19497	0.077538	-0.059803	0.78341	0.39458	-0.46409	-0.023	0.45152	0.36324	-0.091773	-0.043218	-0.24963	-0.44321	0.20815	-0.016531	0.187	0.20127	0.21708	-0.19835	0.3156	0.17726	-0.10506	-0.32634	0.11406	0.22495	0.10783	0.008373	0.18677	-0.27266	0.0082618	0.11436	-0.018791
-10.311	0.54245	-0.25569	-0.58944	-1.2153	1.8459	-0.15862	-0.38019	0.028668	-0.013403	0.055436	-0.44808	-0.40469	-0.20474	0.059174	-0.36828	-0.31144	-0.080611	0.14328	-0.089076	-0.23389	-0.062273	0.067952	-0.039159	-0.13956	0.097181	0.18624	-0.12891	0.05238	-0.034153	-0.044121	0.031747	-0.082326	-0.10733	-0.040393	0.075749	-0.065031	-0.0089451	-0.0052758	-0.080869	0.055523	-0.078968	-0.0066237	-0.029313	-0.047726	-0.081264	-0.15904	0.047077	0.010812	-0.088389
2.2607	-1.2001	2.454	-0.034899	3.4688	0.068856	-2.6707	-1.5618	-1.5062	1.5325	1.2214	0.23133	0.56223	2.0667	-1.5131	0.57425	-1.052	0.31078	2.2983	0.28744	0.75474	-1.9836	-0.20437	0.16099	0.2271	0.37683	0.96844	-0.79252	0.8972	1.375	0.22406	0.38155	1.1486	-0.86604	-0.32743	-0.49896	-0.52316	-0.41079	-1.2669	-0.075828	0.98305	0.48753	0.35778	0.19739	0.057943	1.3725	0.16296	-0.73201	0.2814	0.13759
2.6742	-0.83792	2.4882	2.5008	4.9904	0.45735	-1.102	-2.2376	-1.0475	1.359	1.4022	-0.16601	-0.65033	1.9989	-1.5708	-0.31196	-0.22767	-0.45394	2.9992	-0.8197	0.38265	-1.7162	0.19228	-0.96525	-0.68613	0.2402	1.1203	0.30057	0.066276	-0.54742	-0.52254	0.17975	0.05756	-0.75431	-1.0488	-1.4728	0.8056	-0.060778	0.0199	-0.49351	0.22564	-1.0125	-0.61148	0.66759	-0.031522	1.411	-0.19529	-1.1738	-0.035437	0.6509
8.9463	2.89	7.3929	0.7479	2.7188	2.1055	0.52898	-0.89623	-1.6	-0.30734	-0.034546	-0.51284	-0.98954	1.878	0.78445	0.87338	-2.018	0.01883	1.0376	-0.133	1.2427	0.57199	0.73859	-1.7705	-0.41251	-0.68687	0.01754	-0.59731	-0.44466	-1.9489	-0.693	-1.0933	-0.21558	-1.2253	0.33097	-1.4926	0.53487	-0.34285	-0.076082	-1.078	-0.88314	-0.39541	0.096656	-0.30301	-0.9808	0.072658	-0.7473	-0.40804	-0.048357	0.40129
1.3364	3.5452	6.1499	-0.75497	4.915	0.87058	-1.1939	1.2353	-0.3352	-1.4478	-1.5247	0.48842	-0.46894	0.55379	0.99588	0.36115	0.48912	-0.65886	0.68934	-0.88484	0.33809	0.25368	-0.98035	-0.073551	-1.3963	-0.32416	0.37966	0.053574	-0.46718	1.4494	-0.58988	-0.5356	-0.42197	0.47004	0.43176	-0.062189	-0.073949	-1.2986	-0.21805	-0.74322	-0.29987	0.35875	0.2713	-0.6578	-0.094313	0.15816	-0.062479	0.052853	0.55127	-0.60382
-0.84731	-2.0113	1.175	-0.91055	-1.0715	-2.5996	-1.174	-1.7347	-1.0286	1.1284	-1.0268	-0.70061	-0.012086	1.2382	0.55119	-0.778	1.2659	0.62973	1.0007	1.0294	-0.95648	0.13997	-1.5989	-0.61909	-1.1885	-0.01906	-0.60791	-0.058628	-0.51279	-1.0674	-0.12764	0.52954	0.5085	-0.34571	0.00085022	0.23033	0.59891	0.25628	0.50497	-0.26217	-0.30562	-0.41566	-0.70605	-0.49183	0.34007	-0.19249	1.3174	-0.093479	-0.359	-0.84923
-1.346	-3.0233	1.8321	-1.1294	-0.26456	-1.341	-1.085	0.54715	-0.14517	2.2703	-0.30569	-0.37997	1.0601	0.35456	-0.68638	-0.16835	-0.53052	-0.20274	0.97309	-0.30636	0.69237	-0.97968	-0.37455	-1.1852	0.57511	-0.16922	0.6882	0.67645	-1.6412	0.15382	0.74322	0.23005	0.25739	0.74661	-0.23779	0.73153	-0.13545	0.85467	0.22123	-0.36651	1.2989	0.2613	-0.41715	0.13134	0.54538	-0.41916	-0.10583	0.47669	-0.53499	0.62584
0.14257	-2.4308	1.4941	1.2481	-1.6261	-1.6055	-1.204	-0.28702	-0.23423	0.75946	-0.81582	-0.62303	0.19864	0.83607	-1.3012	-0.77076	-1.1105	-0.010611	0.125	0.54497	0.11635	-1.0466	-0.046814	-0.44855	0.6416	-0.10237	0.46921	0.21854	0.12663	0.039248	0.09556	0.4206	-0.39894	-0.53251	-0.60621	1.0349	0.33743	-0.34442	0.71097	-0.75365	0.3359	0.17237	1.2563	-0.38793	-0.35385	-0.1334	0.53134	0.026978	-0.24349	-0.016332
-3.1163	2.2688	1.6446	2.6054	0.99737	-0.99273	0.21816	-0.13835	0.9403	-0.1056	0.021425	-0.312	1.0138	0.089996	0.19566	-0.73027	-0.20803	0.76814	0.39004	-0.53061	0.18711	0.25881	-0.047265	0.2637	-0.078605	0.20378	-0.038976	-0.34496	-0.25313	0.77056	-0.49233	0.57108	-0.096897	-0.023751	0.1974	-0.028909	0.4392	-0.26774	0.68287	-0.49515	0.56214	0.011204	-0.42011	-0.32264	-0.39784	-0.29887	-0.14044	-0.43386	-0.017944	-0.33256
-10.278	0.42813	-0.16048	-0.52986	-1.1389	1.7551	-0.03038	-0.46666	-0.53955	-0.058771	-0.038703	-0.19569	-0.35707	-0.045128	0.19723	0.062686	0.091431	0.098082	0.049187	0.16507	0.14724	0.15887	-0.085967	-0.10773	-0.086819	-0.1335	-0.029968	0.16675	-0.06036	-0.049096	-0.057072	0.09938	0.12556	-0.036645	-0.0010065	0.17056	-0.068305	0.076416	0.11722	-0.20935	-0.11462	0.047326	0.09169	-0.10428	-0.008044	0.037277	-0.096071	0.1403	0.053524	0.11776
-10.33	0.4871	-0.16661	-0.53192	-1.3284	1.3867	0.22694	0.29583	-0.94804	-0.027016	0.027879	-0.42923	-0.86857	-0.18781	0.46735	-0.58045	-0.080872	-0.26844	0.20739	-0.039912	-0.096317	0.11871	0.37832	0.14768	-0.054501	-0.13012	0.39537	0.033246	0.18008	-0.28115	-0.22052	0.3355	0.099204	-0.22839	0.050847	0.35589	-0.093791	-0.059155	0.17315	-0.29591	-0.18525	0.13468	-0.030636	-0.24573	0.056427	0.11763	-0.33481	0.094549	0.08436	0.11484
-10.275	0.50973	-0.13695	-0.46946	-1.0588	1.7707	-0.32046	-0.1697	0.42567	0.22329	0.12939	0.0419	-0.37161	0.1015	-0.26549	0.20443	0.30534	-0.30118	-0.055708	-0.025517	0.075052	-0.22454	-0.23853	0.28047	0.030337	-0.19589	0.048077	-0.033889	0.16662	0.085741	0.23773	-0.075272	-0.15124	-0.13737	-0.090433	-0.069284	0.087124	-0.14982	-0.074456	0.084053	0.12201	-0.035735	-0.0029634	0.036952	-0.073358	-0.053427	-0.017405	0.012035	-0.030362	-0.025074
-10.189	0.41588	-0.028151	-0.30248	-0.56625	0.72504	-0.21094	0.019169	0.10845	0.059843	-0.073318	0.41824	0.054746	-0.16501	-0.0016687	0.19249	-0.10096	-0.067717	-0.34446	-0.16715	-0.030994	-0.07775	-0.01694	-0.058131	0.16639	-0.087054	-0.25663	0.057658	-0.039823	0.064673	0.21638	-0.010506	-0.056728	0.1967	-0.23029	-0.38784	0.19365	0.034496	-0.093528	0.45168	-0.071759	0.035563	0.04689	0.13355	-0.059077	-0.0048231	0.25877	-0.23828	-0.046487	0.066974
-7.0322	-0.43217	-0.11104	-0.84616	0.63093	-2.0121	-0.20241	1.5174	1.0574	-0.14454	-0.88371	-0.61636	0.87978	-0.30966	0.11683	0.036845	-1.0127	0.56489	-0.30542	-0.081276	0.14812	0.1821	-0.76969	-0.19988	0.26887	0.22755	-0.40819	0.09091	-0.061646	0.0064336	0.14554	0.209	0.22671	0.031886	-0.22889	0.29821	-0.15152	0.3701	-0.086299	0.78717	-0.031485	0.14711	0.063157	0.53662	-0.031922	0.20445	-0.37107	-0.044307	-0.19339	-0.47415
0.12405	-3.6784	1.1124	0.073313	0.5144	-2.8879	-1.0706	1.7728	2.4742	1.5273	1.7307	0.91287	-1.1114	0.40587	-0.18809	0.51647	2.8447	-0.73739	0.60753	1.0197	2.1572	1.0436	1.3037	1.3907	0.099486	-0.72501	0.64841	0.27861	-0.54244	-0.93627	0.22866	-0.70326	0.0085701	-0.22771	-0.81379	-0.57766	-0.28577	-0.23146	1.4481	1.739	0.13225	0.93305	-0.51625	1.0629	-0.35231	-0.053177	0.12166	-0.46099	0.52529	0.053904
2.2753	-4.6853	1.6103	0.10036	0.0090831	-1.8027	-1.9026	0.40089	2.6436	0.84473	0.30052	-0.3098	-1.5416	0.41039	-0.22399	-0.23565	0.89232	-0.62211	-0.24356	0.47873	1.1637	0.62801	0.61684	0.72518	-0.41859	0.056214	-1.4647	-2.9711	-1.0683	-0.83383	0.63442	0.38066	-0.57706	0.23306	-0.29349	0.20168	-0.65184	-1.2339	0.77422	1.6528	0.11265	0.32137	-0.58738	0.58874	0.34777	-0.34826	-0.38027	0.13364	1.4108	-0.16905
-4.9917	0.22632	0.51417	0.32766	2.6195	-1.2641	-0.44267	0.33961	1.1592	-0.59489	-0.44135	-0.095623	1.5045	-0.016728	0.098226	-0.47347	-0.16093	0.52211	0.21013	0.15136	0.24448	0.21431	-0.085936	0.15086	-0.39855	-0.00060662	-0.47567	-0.040518	-0.22386	0.54274	-0.20159	-0.11123	0.32756	0.13023	-0.16854	-0.010019	0.094705	0.11659	-0.20381	-0.64121	0.46928	-0.37049	-0.3005	-0.55138	0.47776	0.12849	0.058043	0.15679	0.021927	-0.091671
-10.424	0.43954	-0.057155	-0.61678	-1.3891	1.638	-0.30586	0.48763	0.9308	0.61596	-0.16452	0.34159	0.72029	0.24415	-0.67973	0.64282	1.1268	-0.48905	0.26342	0.21449	0.72847	0.43951	0.019215	0.032403	0.11184	-0.065655	0.28888	-7.30E-06	0.42862	-0.27551	-0.094595	0.80814	0.64103	-0.020527	0.20569	0.85315	-0.1564	0.183	0.54938	-0.4442	0.13126	0.24684	0.027944	-0.38119	0.31059	0.30823	-0.83442	0.029301	0.041078	0.14031
-10.476	0.45525	-0.28638	-0.56249	-1.6049	1.1842	0.56004	0.12345	-1.0523	0.70509	1.0269	0.10781	-0.43576	0.83545	0.06532	-0.40534	0.74708	-0.30997	0.55978	0.10273	0.27285	-0.58328	0.097502	0.80991	-0.12836	-0.4814	0.26616	0.058372	0.49516	-0.13421	-0.14775	0.058966	0.37699	-0.63063	0.04316	0.30992	0.10213	-0.4607	0.064605	-0.51118	0.31405	0.11342	-0.32759	-0.50661	0.14987	-0.072354	-0.29244	0.12295	0.053582	0.058597
-2.1134	-0.19468	-2.6849	1.628	-3.349	-0.57196	1.287	0.091913	-2.1964	3.4275	2.5021	0.88636	-0.69654	1.4571	-2.293	2.6549	5.7358	-2.4447	-0.13199	1.6952	2.7435	1.1303	-0.23884	1.3839	0.35063	-1.2202	0.18484	0.5982	1.3117	-0.66796	-0.53654	0.95996	0.54359	-0.74386	1.3527	1.1575	0.97442	-0.44794	0.13059	-0.967	-0.053447	0.21183	0.68569	-0.402	-0.50736	-0.038292	-0.9174	-0.23828	-0.050322	0.11623
-0.12025	4.9128	-6.3164	1.609	0.97699	0.72463	-0.18923	0.19566	0.78272	1.5657	1.2038	1.114	-0.17116	0.017544	-0.71895	0.22581	2.4896	-0.99863	-0.68322	0.57998	0.5215	0.27223	-0.13419	0.37096	-0.51212	-0.40163	0.22062	-0.3601	0.64841	-1.0204	0.57544	0.30977	-0.40901	1.4788	1.3991	-0.21286	0.59011	0.48638	0.21981	-0.10064	-0.65701	0.69561	0.33109	0.73545	-0.79956	0.14764	-0.10275	-1.2543	0.015208	0.68783
3.5745	-1.7855	-0.91978	-1.1309	-1.739	-1.533	-1.6263	-1.8347	-1.4233	0.79106	-1.0777	-2.1191	2.2593	0.73221	0.78382	0.58661	-0.50477	-0.23451	-0.8943	1.0667	0.89438	-0.68898	-1.0218	-0.13483	2.105	0.66362	0.017469	-0.15279	1.484	0.18849	0.33775	-1.431	-0.8734	0.44555	-0.1053	0.13378	0.44185	1.2324	-0.22588	1.012	-0.44033	-0.3218	-0.010424	-0.39126	0.51486	-0.14744	-0.64316	-0.72248	0.30987	0.20158
8.4035	0.73284	3.8611	-0.44587	-2.9769	0.24914	0.64835	-0.67418	0.66923	0.9544	-2.2017	-2.3925	2.1524	1.8431	1.6186	0.71642	-1.2304	-1.3126	-1.6203	-0.4824	0.66952	0.81512	-0.91284	-0.25133	0.3654	0.80741	1.3366	-0.16575	1.1081	0.46262	1.8302	0.79644	-1.5495	1.1231	-0.83199	1.9223	0.92964	1.6354	-0.032765	-0.9322	0.26103	0.034386	-0.096098	0.49903	-0.49057	0.16085	0.8989	-0.96645	1.3705	0.93673
3.6097	-3.2472	0.75178	-1.6718	-0.46377	-0.32392	-0.8072	1.4186	-0.42476	1.1535	-2.1847	-1.9295	-0.71689	1.7892	-0.97984	0.53279	-0.40778	-0.20723	-1.1289	0.18461	0.00031022	0.70347	0.3088	-0.51944	0.1154	0.58187	-1.0002	-0.72966	0.75888	-0.90963	0.59342	-0.22408	-0.029093	0.62339	-1.1714	-0.49398	0.40673	0.26663	0.026346	1.4574	-0.81305	-0.28174	-0.094916	-0.2923	-1.8192	0.9003	-0.11067	-0.092577	-1.0313	0.18126
-4.5646	0.94307	-0.22369	-0.95464	2.6486	-1.3	-0.93202	1.3324	-0.72143	0.26225	0.24561	0.64172	-0.62365	-0.22681	0.83241	0.08252	-0.14287	-0.88731	-0.29926	0.095527	0.94592	0.46908	-0.35727	0.59237	0.18074	-0.35335	-0.271	-0.10088	0.33293	0.45667	0.070548	-0.33592	-0.37594	-0.0028631	-0.21374	-1.459	0.98334	0.0082837	-0.81894	0.85877	-0.35657	-0.22952	0.48502	-0.1707	-0.3536	0.10379	0.81975	-0.42029	-0.21468	0.13982
4.9732	2.0056	1.7355	-1.3021	1.7488	0.2653	-0.71349	-0.44951	0.44225	-0.14232	1.3949	1.2661	1.0044	-0.44907	-0.76793	-1.4666	-0.67545	-0.27179	-0.62628	1.4114	0.12771	-0.26798	1.2871	-0.13055	1.6329	-0.28331	1.4542	-0.9283	0.64999	-0.78185	-0.77283	0.74267	0.82558	-0.064672	0.67874	0.25415	0.45684	0.22216	0.08662	-0.048553	-2.1719	0.31796	-1.1328	-0.23981	-1.1062	-0.7333	-0.3542	1.0514	-0.21876	0.7093
5.4673	4.3621	-5.4753	1.3239	1.3735	0.15293	-2.1651	-0.16285	1.7279	1.4164	0.71937	1.1116	0.43367	-1.5838	-0.19788	-1.8359	-0.69776	-0.5974	0.068856	-1.2695	0.21313	2.2958	1.2974	1.1804	0.24432	-0.8611	0.66879	-0.99232	-0.32367	-0.98103	-0.16256	0.096506	1.0533	-1.6424	-0.046832	0.65179	-0.12579	0.46529	-1.6446	0.67856	-0.87031	1.3552	-0.65604	-0.52201	0.58409	0.45039	0.10498	0.49986	-0.35702	0.93298
2.0725	0.89718	-0.81072	1.0836	0.79409	0.17943	-0.13246	-0.49659	0.18248	0.94816	-0.02531	0.55519	0.88842	0.068162	0.77434	-0.1909	-0.30612	0.85859	-0.30542	-0.14867	-0.99829	0.7837	0.082566	-0.12747	0.76392	0.85234	0.57834	0.58115	-0.12013	0.057938	0.12401	0.84674	-0.46738	-1.9676	-0.19099	1.242	0.79302	0.38285	0.45638	1.151	-1.6466	-0.81384	0.8161	0.21285	0.059903	0.83034	1.1668	-0.056287	-0.19478	-0.22417
-3.3354	3.3601	-0.44825	-2.0544	1.8882	-1.0367	-0.27632	-0.29679	-0.2344	-0.38884	-0.33424	0.4549	0.94747	-0.12016	0.3063	-0.059806	0.10681	0.0043136	0.30792	-0.38935	-0.76786	-0.93683	0.36774	-0.28335	-0.014432	-0.35175	-0.28409	-0.41694	-0.039951	-0.63071	0.37079	-0.44575	-0.56896	0.345	-0.3707	-0.16346	0.57526	-0.1131	-0.29298	0.51771	-0.46426	-0.62075	-0.025387	0.48429	-0.28911	-0.24352	-0.054374	-0.47722	-0.18422	0.020495
-10.256	0.33737	-0.10803	-0.45749	-1.0936	2.1831	-0.10413	-0.82939	-0.09172	0.12542	0.093813	0.825	0.53247	0.33646	-0.20151	0.74208	0.6586	0.24152	0.018741	0.39579	0.71527	0.16143	-0.67196	-0.22517	-0.23872	-0.27137	-0.27592	0.2999	-0.17782	0.12667	-0.10082	0.22572	0.64132	-0.10049	-0.049304	0.48214	-0.15411	0.067569	0.39522	-0.62568	0.27669	0.19837	0.0099819	-0.43161	0.2972	0.087406	-0.12253	0.42022	0.094856	0.34604
-10.246	0.41264	-0.14781	-0.63628	-1.1119	1.779	-0.028187	-0.24446	-0.16088	0.15309	-0.012976	0.72508	0.30784	0.14788	-0.23909	0.47656	0.46909	-0.18457	0.0051285	-0.29611	-0.26146	-0.44093	0.13736	0.053588	0.18204	-0.027226	0.1909	-0.07156	0.065545	0.01756	-0.16069	-0.18579	0.083147	-0.35844	0.05798	-0.03075	-0.17458	-0.44376	0.16281	-0.35156	0.32612	0.13113	-0.40707	-0.25861	0.26871	0.16545	0.2011	0.3234	-0.071712	0.11554
-10.307	0.40506	0.0050364	-0.49311	-1.1004	1.7661	-0.26957	-0.18159	0.32986	-0.13641	-0.34388	-0.21785	-0.12557	0.050668	-0.055855	0.31654	0.25856	0.12417	0.16683	-0.040889	-0.11342	-0.017992	0.15226	-0.004973	0.12738	0.039378	0.17917	0.094115	-0.03529	-0.019753	-0.1053	-0.17143	-0.062988	-0.093334	0.14735	0.078834	-0.15326	-0.1004	0.076368	-0.21091	0.031213	0.02606	-0.14784	-0.028877	0.047791	0.13371	0.00029975	0.23352	-0.010194	0.048198
-10.635	0.52369	-0.36391	-0.41863	-2.3006	-0.3824	1.7499	1.09	-4.4818	0.55176	1.284	-3.104	-3.5043	-0.22182	1.3054	-2.5361	-0.16729	-0.76168	0.88681	0.37184	-0.026043	0.13127	0.63936	1.032	-0.78332	-0.64087	0.81556	-0.03348	0.6834	-0.70187	-0.12483	0.89093	0.11677	-0.82111	-0.02151	1.2141	0.20759	-0.093417	-0.018325	-0.87108	-0.10149	-0.22627	0.31581	-0.49022	-0.1201	-0.18571	-1.3559	0.12719	0.14054	-0.029496
-10.233	0.5083	-0.35685	-0.47709	-1.4779	1.5387	0.3292	-0.40861	-0.90041	-0.0078702	0.41221	-0.91522	-1.0901	-0.20194	0.58045	-0.68203	-0.52958	0.1509	0.23176	0.069053	-0.20124	0.26315	0.3053	-0.044771	-0.20821	0.27204	0.043507	0.032904	-0.16604	-0.055414	-0.19527	-0.33988	-0.295	0.12221	-0.019414	-0.44696	0.19225	0.17943	-0.36122	0.25194	-0.38479	-0.078319	0.29688	0.27117	-0.35322	-0.14099	0.21582	-0.25414	0.11786	-0.09185
-10.328	0.46042	-0.21251	-0.57787	-1.2579	1.804	-0.073466	-0.52471	-0.013809	-0.068942	0.082504	-0.67362	-0.56836	-0.24746	0.12045	-0.40085	-0.54328	0.055544	0.11351	-0.20414	-0.49561	-0.10916	0.3522	-0.035357	0.02024	0.29923	0.076214	-0.14789	-0.060975	-0.034551	0.014386	-0.24341	-0.39691	0.13948	-0.046511	-0.4401	0.086877	0.027959	-0.27216	0.30369	-0.11509	-0.14794	0.094081	0.244	-0.21709	-0.15886	0.19247	-0.23698	-0.02817	-0.14011
-10.243	0.53593	-0.10054	-0.32005	-0.8008	0.69421	-0.090801	-0.14368	0.064358	-0.23322	0.18511	-0.56026	-0.5152	-0.13284	0.3149	-0.63724	-0.84911	0.21567	0.074622	-0.26088	-0.46705	-0.18548	0.19462	0.019762	-0.05229	0.20832	-0.076323	-0.094247	-0.093696	0.10897	0.1484	-0.28081	-0.31213	0.17771	-0.20077	-0.62972	0.15525	0.014521	-0.2432	0.295	-0.029862	-0.088909	-0.032423	0.24047	-0.074378	-0.12333	0.22287	-0.23467	0.023663	-0.076051
4.7016	-3.4477	0.48319	0.32857	-1.0707	0.2595	0.18787	1.6703	-1.3434	-3.4853	1.6874	-1.7226	1.9525	-0.71168	-2.2873	1.2592	0.4871	0.28725	-0.47277	-0.49162	-0.98156	0.1532	-0.7362	0.56655	0.44591	0.94595	-1.1266	0.56217	0.60428	-1.5436	1.4134	-0.94207	0.25209	-0.19069	-1.8969	0.16075	-0.79068	0.74759	-0.29933	-0.046776	1.1375	0.31307	-0.21529	0.37647	-1.4211	0.60799	-0.35186	0.15824	0.471	-0.73744
6.1434	2.9644	4.9678	-1.0501	-3.164	-1.7467	-1.1164	-0.62698	-0.88771	-2.3138	2.6113	0.86544	0.21435	-0.18135	-0.87248	0.49489	-0.66531	-0.22316	1.2346	0.93972	1.0129	0.50338	0.52132	0.31882	-1.0389	-1.0627	-0.20985	-0.21929	0.17391	0.59595	-0.52509	0.039043	-1.2936	0.43532	-1.2139	-0.5757	0.48025	1.7463	-0.97108	-0.78216	-0.7824	-0.021312	0.48731	1.3444	0.28985	0.14711	0.66389	-0.81411	-0.58629	-0.25877
3.2777	-5.1101	-0.48833	-0.49564	-1.912	-1.5719	1.3553	0.46769	-3.4226	-0.076539	2.1259	1.6289	-0.83844	0.40451	0.54316	2.1717	0.073916	-0.7422	-2.2979	-0.068448	0.82221	-0.27003	-0.61768	-1.2431	0.024735	0.99971	0.83454	-0.80144	-1.3069	0.29437	0.93671	-1.5101	1.3461	0.25928	1.3379	-0.87802	-0.75247	-0.36199	-1.2718	0.31231	1.0409	-0.41795	0.32141	0.77253	-0.73757	1.7	0.68804	-0.56053	-0.16687	-0.15055
0.63154	4.403	1.6619	-1.3523	1.0581	-1.7311	1.8137	1.1169	-1.5499	0.32835	-0.094942	0.46731	0.74366	-1.2003	-0.18247	-0.33123	-0.23539	-1.6587	-0.7446	-0.34106	-1.2773	-0.71184	0.22867	-0.6095	-0.57096	1.0152	-0.21693	-1.4671	-0.34168	0.6442	0.58585	-0.0631	-0.52035	0.43511	0.77467	-0.6549	0.40668	0.6701	0.64655	-1.1552	1.1397	-0.8779	-0.098016	0.49513	-0.03024	-0.35903	0.35066	-0.074817	0.85029	0.50807
7.2236	2.7589	-1.7295	-5.8977	-1.9413	-0.51598	-0.99881	-0.44575	-0.71708	-0.21581	1.1169	0.9193	1.362	-0.17801	1.4344	0.27278	-2.3869	0.023626	1.7657	0.057058	-1.4344	1.1282	-2.1986	-0.35489	-0.057255	-1.5702	-0.74856	0.29769	-0.64609	-0.7455	0.69824	-0.48059	-0.66811	-0.15722	0.99593	-1.078	0.61142	-0.67005	-0.35619	0.28976	-0.54267	0.80213	-0.55315	-0.97947	-0.69145	0.49799	-0.56747	0.3222	-0.40893	0.453
1.9057	-4.0244	-0.88682	-2.0589	-1.4162	-1.4566	0.58686	-1.3927	-1.5705	0.16799	-0.91891	0.96309	1.0409	0.36418	-0.79427	-2.4543	-0.63721	0.79278	-0.31003	0.051795	0.22247	-0.058246	-0.35115	-1.4254	1.4453	-1.8623	1.6349	0.28716	-0.89711	0.030519	-0.10423	-0.79986	-0.055113	0.041218	0.43865	0.66499	-0.34302	0.45916	-0.36071	-0.12629	-0.12674	-0.92234	0.34477	0.37954	0.61938	-0.258	0.044904	0.21388	1.0971	0.48575
6.3446	-5.0967	-3.8529	-0.71636	-2.4234	-0.18826	3.2444	1.2316	0.8581	-3.5626	-1.263	-1.2712	-0.23658	0.95881	-0.64526	1.2638	-0.28137	1.6471	0.41025	-0.70666	-0.13914	-0.56896	0.28734	-1.75	-1.1142	-0.026085	1.4953	-0.58496	0.56802	-0.31139	-0.33675	-0.29598	0.89326	-0.44089	1.9248	-0.014909	1.0081	0.036175	1.2419	0.0085604	-0.80662	-1.8915	0.086488	0.21665	-1.1992	0.019902	0.029331	-0.23265	-0.7696	-0.62049
-0.004401	3.0404	-2.5438	1.1645	2.0636	-1.278	1.8544	1.742	0.96251	-1.4621	-1.5714	-1.7627	2.2968	0.82929	-0.29232	-0.60243	1.4357	0.29298	0.87404	0.75322	-0.76261	-0.5787	1.0183	0.66439	-0.72635	0.72641	0.17015	0.19652	-0.68124	0.039521	-0.3282	-2.5371	-0.78961	-0.35481	1.1701	-0.31656	-0.38002	-0.38183	-0.25282	-0.71003	0.67726	-0.42216	-0.1989	1.1522	-0.40847	0.40436	-0.13128	0.53296	0.36099	-0.15044
3.1998	-4.6495	-1.8672	-4.0075	0.31199	-0.42758	2.2328	2.1565	1.8779	-2.9687	0.0059056	-2.6874	0.085937	0.82344	-2.9498	0.25332	0.95697	0.090634	0.13736	0.21524	0.015834	-0.67497	-1.4974	-0.95384	1.1488	-1.5418	0.69522	0.17101	-0.065111	-1.9391	1.1083	-2.1797	-0.95075	-1.8293	-1.0703	0.39672	-0.63997	1.5172	1.7531	1.1977	1.5376	0.11114	0.92973	-1.5441	-1.1887	-0.021107	0.90754	-0.84649	0.85025	0.2194
12.502	8.0113	-10.582	-8.5165	-2.3349	-1.2036	-2.3081	1.7413	0.97398	-2.1823	-0.70992	-1.7052	-0.49157	1.3977	-1.7627	1.7832	-0.31108	0.44012	0.16051	-0.40135	-0.12247	-0.3424	-0.0041682	0.078838	-0.65595	-0.58408	1.0395	-0.37609	-0.54756	-0.52531	0.052009	-1.1606	0.27041	-0.61809	-0.63853	0.50638	0.71931	-0.89375	0.027932	-0.30321	0.99525	0.010882	-0.94571	-0.53578	0.46208	0.57333	-0.018778	1.069	0.39179	0.77652
0.17085	-3.257	1.3696	-1.0672	-0.28855	-1.9295	-0.68926	0.98123	0.38694	2.2293	0.84913	0.5358	-0.3816	0.80497	-0.94601	1.0242	0.36211	-1.0358	-0.61165	0.1784	1.5605	-0.10545	-1.3698	0.70741	-0.24891	-0.88902	-0.31403	1.3813	-0.23588	-0.45186	0.48083	-0.54468	1.3753	1.1232	-1.1111	-0.52385	0.43046	-0.35317	-0.14814	0.28141	-0.37875	0.10129	-0.93342	0.37096	-0.23886	-1.3037	1.0946	-0.23238	0.44747	0.6846
-4.7534	0.76683	1.176	-0.2023	2.8187	-1.6361	-0.28252	2.029	0.0070027	0.52935	0.1418	1.4153	0.85124	0.70286	-0.18282	0.6464	0.95408	-0.74329	-0.66379	0.5247	1.9801	0.68551	-0.38806	0.10004	-0.34909	-0.70576	-0.89207	0.37022	0.61423	0.38983	0.01874	-0.0041819	0.158	0.46943	-0.4223	-0.34325	0.48837	0.29847	-0.068363	0.10133	-0.0441	-0.0097611	1.0112	0.061325	0.33237	-0.11163	0.16054	-0.56715	0.34984	0.36776
6.0189	-0.95467	-0.99317	-2.0567	-0.908	2.0142	5.5549	-0.34451	0.95245	-0.16627	-1.5393	-0.82388	2.7292	0.58114	1.8823	0.03238	-2.5086	-2.0236	-2.244	-0.48932	0.261	0.20632	-2.4466	0.46482	0.31955	-0.28227	-2.3062	0.1832	-0.49253	-0.38916	-1.1727	-0.020804	-1.9375	0.25863	-1.0594	0.96924	1.3283	-0.18819	-0.81383	-0.79985	-0.097679	1.7438	0.30017	-0.17938	0.30208	1.1531	-1.9639	-0.60896	0.31716	0.13072
4.0816	-2.5933	-1.733	-0.92419	0.42587	1.408	3.2892	1.0955	-0.29909	2.063	0.45932	-1.4735	2.3426	1.3091	2.2241	1.3099	-1.8286	-2.509	-2.3946	-1.022	1.8636	0.73096	-2.7306	0.57434	0.26381	0.97208	-1.445	-0.345	-0.61977	0.20682	-0.087235	-1.4783	-1.1213	-0.62255	-0.7177	0.56078	0.49652	-0.45012	-0.5804	1.7177	-0.86457	1.7393	0.68889	0.30179	-0.40889	-0.064137	-0.28048	0.26032	-0.38732	-0.7559
1.8535	-0.47629	2.7047	-1.459	0.92603	-0.32568	-1.2452	0.7645	-1.214	0.72868	0.44074	0.099569	1.1303	0.83921	-0.64047	-0.87547	-0.011172	-0.5175	1.6989	-1.3622	0.84382	-0.0025772	-1.0336	-0.58358	0.12607	0.64946	0.92936	-0.66353	-0.050898	0.34044	0.27385	1.3376	1.1794	0.27323	1.3261	0.74221	0.23993	-0.78706	0.82583	1.8662	0.70001	0.22224	0.46013	-0.12563	-0.45929	-1.0067	-0.63863	0.87414	-0.042577	-1.0684
-4.557	0.24195	3.0794	-1.6502	-0.30117	-1.215	0.088596	2.0573	-0.070274	-0.035767	0.22098	1.0608	0.87183	-0.72132	1.358	-2.3875	-2.1016	-0.11075	0.38672	-1.3337	-1.2163	-0.32862	0.9497	-0.9497	0.2988	1.1221	1.0829	0.076146	-0.15928	-0.34854	-0.20112	0.2449	0.61832	0.0023854	-0.42122	-0.16405	-0.20169	0.060698	-0.32405	0.44456	0.19146	0.51686	-0.99454	-0.12266	0.2983	0.62149	-0.37628	-1.0416	0.77639	-0.00012399
0.81639	0.026194	1.8874	-0.35244	-2.5502	-2.7881	1.5054	-3.381	-0.70508	-1.7297	0.57203	0.89221	-1.3795	0.99967	1.403	0.0095955	1.3353	-0.42557	0.33496	-1.2326	-2.7639	-0.81019	0.79476	0.90305	-0.65845	0.97032	-1.2747	0.75815	1.6334	1.827	0.67081	-1.99	0.40362	-0.26886	-0.88679	-1.1307	0.7168	0.41488	0.48028	0.065803	0.27818	1.5977	0.29838	-0.28085	0.41801	0.33748	-0.46309	1.438	-0.35662	-0.072614
0.36093	-3.5902	-0.76737	0.575	-1.4275	-3.5617	0.20515	-4.638	-0.56842	-0.06999	0.23776	1.8354	-0.87067	2.1801	2.4221	1.4291	2.8155	0.30348	-0.46173	-1.9366	-3.4762	-0.30091	1.6607	2.6131	-0.30824	1.2938	-0.80364	0.86862	1.191	1.459	0.63917	-1.5936	0.23803	0.688	0.41118	-0.75586	1.7889	0.88618	0.48491	1.2261	0.002682	0.62696	0.46921	-0.32365	-0.20877	0.40874	-1.0728	0.79009	0.40445	0.045862
-4.9712	0.53317	0.14242	1.2871	2.4976	-2.2762	0.12719	-0.51898	-0.049271	0.08103	0.22781	-0.53428	0.3735	0.051403	0.48038	0.071303	0.71571	1.0289	-0.076582	-0.59404	-1.1589	-0.40989	1.7395	0.62481	0.83016	-0.15772	-0.17689	-0.10473	-0.054451	-0.074879	-0.55492	-0.32194	-0.91045	0.053407	-0.13277	-0.46406	0.2969	-0.16292	-0.35116	0.098759	-0.25313	0.028697	-0.39141	0.30484	0.24767	-0.073625	-0.18632	-0.45639	-0.21786	0.094719
1.4212	-0.92515	1.7793	-0.91227	-1.6616	-2.1364	1.1251	-1.0335	2.2397	-1.9417	-0.099928	-0.49127	-0.79083	-0.8994	0.34626	0.06211	1.3039	0.71516	0.5585	0.22795	0.1842	1.4394	0.029816	-1.229	0.53745	1.1588	0.73677	-0.13587	0.071236	-0.81598	0.23952	2.3474	-0.32712	-0.11418	-0.46765	-1.1136	-0.55716	-1.1911	0.37039	-0.30223	-0.92877	-0.029135	-0.53531	-0.49942	0.24801	0.48181	-0.26691	0.65171	0.031136	-0.048172
-0.01943	-3.5144	0.65114	0.052773	-1.6901	-2.4244	-0.46576	-0.33453	-0.48203	0.15385	0.55293	0.46916	-1.1146	0.0088719	0.66214	-0.17275	-0.62553	-1.0868	0.53572	0.052243	2.4807	-0.69399	-0.10449	-0.10202	1.0945	-0.28769	1.4478	0.3062	-0.52901	0.38631	0.083301	-0.56741	-0.19586	0.57838	-0.085882	-0.76532	-0.53042	0.6189	0.16059	0.41779	-1.0101	0.13104	0.99179	0.63674	0.39665	0.91705	0.24649	-1.2361	0.28266	-0.24359
0.93652	-1.4784	-1.2727	-2.0801	-2.045	-2.6568	-1.5086	0.65905	-0.24378	0.58294	0.12553	0.4933	-0.61327	0.67261	0.78452	-0.30619	-0.051082	-0.98932	0.88472	0.89074	2.1706	-0.26165	-0.85164	-1.5939	-0.18001	-0.48332	-0.071888	-1.1073	0.8915	-0.071613	0.39485	0.49385	0.35817	-0.23095	0.25287	-1.2417	-0.19834	0.023554	-0.018672	0.82759	-0.81912	0.46964	0.61237	0.15334	0.012085	0.30397	0.29187	-0.76056	0.48833	-0.6559
-6.1197	1.3737	-0.27525	0.72388	0.97042	-1.9007	-0.08519	0.62119	0.017938	-0.37488	-0.18213	-0.024133	0.89629	-0.010621	0.38582	-0.66036	-0.55423	0.48047	-0.13065	-0.1392	-0.075489	-0.21802	-0.53414	0.3207	-0.44082	-0.1575	-0.080151	-0.098699	-0.21262	0.23259	0.47998	0.63311	0.38122	0.14769	-0.16074	0.38424	-0.19806	-0.023337	0.59255	-0.11692	0.4049	-0.20717	-0.18025	-0.31881	0.11401	-0.36082	-0.23278	-0.30661	0.15545	0.006985
3.3768	-2.5352	1.9162	-0.4849	2.8773	-0.010705	0.30591	-0.80688	0.77576	0.39089	-0.95805	-2.204	-1.534	-0.84371	0.12322	0.13746	0.09816	0.35718	-0.45635	1.6164	-0.41257	0.53027	0.28015	-1.7032	-1.3497	-0.72665	-0.38527	-0.020801	0.74352	-0.09197	-0.10888	0.68035	0.57812	0.76855	0.019378	-0.52732	-1.9712	-1.4127	0.10457	-0.30727	-0.19558	-1.0032	0.68518	0.37385	-0.39318	1.0144	-0.32018	-0.12803	-0.84402	0.99148
3.3559	-3.9344	0.45523	-1.4019	-1.4301	-1.4435	-1.3859	1.0268	1.2025	3.3579	0.17903	0.088863	-0.85658	-0.84322	-0.44959	0.85297	0.13524	-0.91976	0.41612	0.2336	-0.010895	0.16066	-0.66917	-0.86052	-0.51221	0.17731	-2.0267	-0.86658	0.36095	0.66835	0.37428	-0.21449	-0.91565	0.12246	0.015233	-0.074365	-0.24856	1.2269	0.5107	-0.82933	-1.0439	-0.93018	-0.020254	0.14929	0.0093612	-0.39543	-1.2909	-0.097997	-0.99691	-0.020487
4.8101	-6.5669	2.2031	-1.2161	-1.373	-0.076197	-1.8773	1.2551	1.554	4.4193	0.003805	0.93497	-2.1173	-0.94411	-2.2196	-0.28364	-0.97649	0.21026	-0.16785	0.2457	-0.23631	-0.029293	-0.54911	2.9292	-0.48285	0.70349	-2.6882	-1.7751	-0.32578	0.30558	-0.43006	-0.46643	-0.023385	-0.40859	1.5291	0.19095	-1.0656	0.98665	-1.3223	0.39563	0.5694	-1.6633	-0.11386	0.8856	1.4978	-0.28762	0.35036	-0.10125	0.069291	-1.0516
-3.2343	0.13862	0.78753	0.19227	3.4363	-0.82304	0.012932	0.44671	0.079696	0.85857	0.83479	0.50876	1.1673	-0.33682	-0.18068	-0.18489	0.75124	-0.88008	-0.42643	-0.47646	0.92814	1.1973	0.42285	0.10398	-0.44393	-0.08515	-0.31308	-0.77338	0.031356	0.62797	-1.0173	-0.37069	-0.99115	0.57321	-0.3865	-1.2056	0.66918	-0.11454	-0.13096	-0.27381	0.20463	-0.0010569	0.56332	0.29889	0.094357	-0.19892	0.41632	-0.45779	-0.74303	0.041612
12.559	4.3717	-5.9276	-0.49633	-1.3907	0.95055	-1.2119	0.53888	0.79157	0.56994	-0.0077178	-0.47741	0.28101	-0.40056	-1.6126	-3.3783	0.44255	0.84891	-1.8388	-0.93094	1.9307	-0.39063	0.77913	-3.5179	2.239	-1.1374	0.6257	2.2139	0.29077	2.3819	-0.57642	-1.1362	0.49743	-0.42234	-0.052553	1.0547	1.1223	-0.53521	0.30362	0.35537	0.79627	-0.89212	-0.26347	-0.34331	-1.0372	0.37613	-0.43091	-0.94193	0.61328	-0.52405
8.3877	2.2638	-6.1185	-2.5521	0.61731	-0.98426	-0.94895	-1.7394	0.99459	-0.7403	-1.2784	0.51824	-0.36231	-1.1572	-0.25859	-0.64512	0.19932	0.57907	-0.72002	-0.63592	1.3867	-0.17486	0.20443	-0.41847	-0.069486	0.19328	0.79392	-1.1933	-0.15166	-0.5686	1.1278	0.095035	-0.057775	0.27547	1.0159	0.48749	-0.0052661	0.18745	-0.64759	0.68455	0.81117	-0.96537	0.35822	-0.57357	-1.2542	0.73276	-1.1845	-0.24114	-0.14618	0.29614
0.69534	-4.0201	-0.82185	0.45608	0.36738	-1.6713	1.2857	-1.9785	0.99701	0.43777	-0.47237	0.79214	-0.3279	-1.3576	-0.64559	1.2265	-0.55052	-0.39235	-0.36886	0.45729	0.3625	0.46066	0.148	1.0749	-0.04548	0.90085	0.017964	-1.3885	-0.62895	1.6848	0.37991	-0.3095	-0.0070203	-1.6984	0.12568	0.48231	0.65256	0.25612	-0.53908	0.68613	-0.076193	0.73818	-1.2937	-0.88539	-0.28725	0.72689	-1.4086	-0.40325	0.0060658	0.16478
-3.8745	1.4911	-0.65241	1.2805	1.3954	-1.8568	0.35219	-0.16936	0.8139	0.45301	0.78446	1.0233	0.66813	-0.28612	-0.31176	0.00011163	0.099313	-0.40201	-0.64202	0.49581	0.51374	0.34094	0.14733	-0.52384	0.19011	0.46272	-0.1381	-0.43776	0.25341	0.053433	-0.033166	0.46172	-0.15928	0.07336	-0.17583	-0.2778	0.65377	0.21581	-0.16583	-0.46934	0.18204	-0.082794	0.38302	0.312	0.58143	0.0030849	-0.40491	-0.33608	0.74391	-0.23218
1.9893	-2.0426	-0.97209	2.2195	0.85174	-1.3857	-0.49344	-2.2618	-0.3938	0.68765	0.024106	2.6319	-1.3424	-0.96751	1.0479	0.30911	0.018381	0.33064	-0.23833	1.5664	-0.09259	-0.55548	0.15147	0.12305	-1.2505	0.02421	-1.0783	-0.44195	0.80408	-0.090388	0.51671	-1.0267	-0.019825	0.06422	-0.31505	1.0261	-0.65611	-0.021086	0.13156	-0.12804	-0.12448	1.0085	0.28338	-1.0406	-0.754	-0.97247	0.14203	1.1584	-0.85922	-0.08789
4.2725	-0.89765	-0.99205	4.1962	-1.3193	-1.1694	0.51168	-2.5187	0.93564	-1.6502	0.59724	2.1915	-0.80852	-0.78523	1.2118	-0.42594	0.52431	-0.3404	0.43204	-0.50827	-0.28141	0.48373	0.50168	0.57618	-1.392	0.16479	-0.23238	0.13841	0.25027	-0.74267	0.054813	-0.77437	-0.1589	1.2629	0.84206	-0.10376	-0.51887	1.041	0.13022	0.78562	1.0125	-0.17907	0.40263	-0.1269	0.3617	1.3848	-0.99908	-0.20907	-0.28438	0.48098
0.10877	-1.9769	-1.5738	2.4412	0.034024	-1.5094	0.18437	-1.6052	1.9952	-1.0289	-0.39412	-0.16301	-1.0049	-0.55939	-0.08822	-0.21464	-1.2075	0.088203	-0.31299	1.0209	0.74394	1.013	1.771	-0.73682	0.16257	-0.3864	-0.23406	-0.40976	-0.52361	-0.92904	-0.60068	-0.84791	-0.40568	0.92279	0.50209	0.2445	-0.21731	-1.3352	0.42417	0.24734	-0.070125	1.3618	0.84721	-0.21602	0.10513	0.098169	-0.4759	0.79345	0.53732	0.39191
-4.6335	1.2428	-1.0614	2.0478	1.6918	-1.4672	0.85815	1.4572	1.3694	-0.788	0.018599	-0.24836	-0.55634	0.63588	-0.043325	0.37048	0.0022626	0.53713	0.044074	0.17677	-0.022999	0.43849	0.041385	-0.56703	-0.11957	1.117	0.26844	0.55417	-0.47638	0.189	-0.38795	-1.0522	-0.13114	-0.37869	0.081036	-0.53153	0.19187	-0.1684	-0.19494	-0.70865	0.49649	-0.079633	-0.063425	0.51855	0.72664	0.41658	0.26172	0.77036	-0.16188	0.28134
-10.176	0.41083	-0.015593	-0.37075	-0.96352	1.5297	-0.26895	-1.1782	0.050154	0.064579	-0.25784	-0.64278	0.083395	0.041105	-0.33266	0.55419	0.057819	0.3447	0.015465	-0.16206	-0.35723	-0.61956	-0.23936	0.093053	0.060812	-0.26016	-0.3464	-0.037191	-0.12556	0.15587	0.44078	-0.26569	-0.27353	-0.0096412	-0.14065	-0.028484	0.040695	-0.1469	-0.23882	0.19148	0.22033	-0.34538	-0.15999	0.16465	-0.093231	-0.21096	0.1753	0.12625	-0.14844	-0.13304
-10.242	0.44825	-0.30804	-0.53624	-1.084	1.6235	0.10209	-0.42598	-0.373	-0.15293	0.65587	0.17016	-0.50391	0.42786	0.32049	-0.75267	-0.45359	0.10707	0.31278	-0.27527	-0.47338	-0.87286	0.066598	0.46248	-0.084787	-0.24631	0.16326	-0.042538	0.09945	0.13813	-0.059908	-0.35193	-0.01946	-0.50557	-0.17176	-0.22533	-0.054693	-0.47445	-0.10376	-0.32963	0.35505	-0.0054362	-0.53391	-0.31772	0.10794	-0.20513	0.17996	0.15002	0.027632	-0.020222
-10.243	0.38693	-0.23231	-0.60024	-1.0886	1.5871	0.097056	-0.040245	0.027037	0.021672	0.54584	0.36891	-0.36533	0.25933	0.019406	-0.29664	-0.031475	-0.091598	0.17922	-0.075597	0.02607	-0.22039	-0.061837	0.16877	-0.066269	-0.014748	0.25817	-0.070976	0.058849	0.14568	-0.1949	-0.26666	0.082361	-0.30156	-0.04454	-0.21738	-0.070591	-0.24618	0.049	-0.2595	0.21116	0.043695	-0.15099	-0.20585	0.049847	-0.046667	0.17589	0.13236	0.038048	0.031927
-10.14	0.40528	-0.072113	-0.36595	-0.56746	0.45245	-0.14432	0.33389	0.57074	-0.27887	-0.064236	-0.039745	-0.19102	0.040906	-0.012054	0.12758	-0.23815	0.24079	0.014841	-0.042592	0.0079811	0.228	-0.087591	-0.16462	-0.056558	0.33105	0.029304	0.034526	-0.24968	0.23688	-0.13722	-0.38497	-0.091317	0.081736	-0.039612	-0.43602	-0.064773	-0.088713	-0.039934	-0.18646	0.1787	0.052171	-0.034774	0.090115	0.059045	0.075088	0.34722	0.24949	-0.026064	0.10438
6.3999	0.88577	-4.3034	-5.149	-0.38117	-1.7076	-1.5358	-0.67367	1.2156	0.7144	-0.039508	1.5785	-2.4445	3.5443	-3.5118	-1.7533	-0.42498	-1.3861	0.71754	0.012933	-2.4327	0.00034183	-2.4556	1.9254	1.516	0.19234	-0.10609	-0.5592	1.4206	-0.29434	-0.32041	0.17934	1.3209	2.571	-0.36181	-0.39605	0.012444	-0.42337	0.24476	0.064808	0.71643	-1.0894	0.030123	-0.85578	-0.15215	-0.69823	-0.41291	-0.72888	0.76444	-0.39027
7.4171	-1.0724	-1.2177	0.76524	-2.0982	0.87726	3.0636	0.66692	2.0357	-1.4103	-0.072945	0.1088	-0.45295	1.3493	-2.3591	-0.90769	-0.70607	-1.2576	0.30663	0.37683	-1.755	-0.05484	-1.5186	0.86658	1.1209	-1.5981	-2.4075	1.035	0.81333	-0.39604	-0.24315	0.42225	0.62993	0.56184	-0.77364	0.70082	0.66559	-0.94479	-0.21998	0.44868	2.0295	-0.25785	0.49548	-0.089721	-0.50657	-0.65339	-0.03623	0.73291	-0.43562	0.43045
4.8757	0.15345	-1.4417	-2.2678	-1.1924	-0.69267	2.2492	-1.386	1.3023	1.3602	-0.21491	0.96268	0.63284	0.25336	-0.083497	-0.60507	-1.1226	-0.35436	-0.8377	-1.3642	0.69698	-0.26302	-2.0175	0.13934	-2.4111	-0.4413	0.12608	-0.0012295	1.1795	1.0452	1.0132	0.31469	0.73645	-0.5485	0.68821	0.30562	1.2579	-2.4867	-0.7141	0.55443	-0.62859	-1.1249	0.22042	1.2324	0.66571	-1.1867	-1.2034	1.5857	-0.8753	0.79433
-1.4195	2.6628	-1.7233	0.32759	1.0311	-0.97056	0.64018	0.45739	0.86276	-0.074225	0.25292	0.95657	1.0129	-0.51756	-0.73928	-0.13919	-0.27956	-0.4662	-0.24772	0.34016	-0.16472	-0.32014	-1.3374	-0.048489	-0.62982	0.24006	0.42099	-0.43261	-0.72508	-0.20914	0.17063	0.82421	0.73913	0.32248	-0.18583	0.88168	0.57927	0.69272	0.72167	0.432	0.16296	0.10082	0.28404	-0.43027	0.73088	-0.67452	-0.5367	-0.00032457	-0.50748	-0.025616
4.7476	-1.5324	0.024726	2.3222	-2.8076	-1.3613	-1.3533	-0.67078	-1.3723	-1.054	-0.14384	0.4591	0.43921	0.83808	-0.90963	0.35298	0.81071	-1.4296	-0.53698	-1.865	0.65609	-1.4883	1.9294	-0.55873	0.017321	-0.060501	-0.00016753	0.93177	-0.02691	0.12456	0.91298	0.49832	0.72414	0.21155	0.45082	-0.63822	-0.22305	0.21751	0.03908	-0.22241	-0.3409	-0.082064	-0.24054	0.077547	-0.13816	-1.0908	-0.069407	-0.048485	-0.082608	-0.67878
6.2436	-3.3877	0.44456	4.6346	-2.6135	1.1875	-0.56664	2.0318	-0.63877	2.0926	-0.92039	-0.13026	-0.1271	1.3118	-1.9113	-1.8379	0.03548	-1.0245	0.081267	0.32496	-0.076853	0.21425	-0.021377	-0.24501	0.96655	-1.0438	-0.95854	-2.437	-0.96162	1.8487	0.44675	0.011334	0.78308	-0.44023	-0.08546	-0.80528	-0.30711	-0.69621	-0.13297	-0.10702	-0.22562	0.41246	-0.99537	0.44002	-0.50402	0.98491	0.57564	0.57696	0.81402	1.511
7.875	-1.8449	1.896	-0.16345	-2.3176	0.49409	-0.82223	1.225	-0.026446	0.61655	0.82055	0.22307	0.057765	1.5008	-2.0371	-1.0327	-0.2542	-0.86175	-0.43919	0.27529	-0.15264	-1.7304	1.6372	0.61223	-2.1093	-0.36177	1.1688	0.4039	0.40087	2.4347	0.85287	1.1942	-0.15562	1.56	-0.98596	0.16727	-0.53755	1.2106	0.40015	0.080328	0.56059	-0.11922	1.0949	1.2204	-0.54169	0.16604	0.53888	1.4722	-0.11979	0.86212
-3.89	0.3537	1.6147	2.0802	2.4685	-1.1286	-0.86543	0.52692	-0.029007	-0.64425	-0.43833	-0.60392	0.94476	-0.10336	0.84456	-0.64673	-0.25775	0.19588	0.35535	0.48306	0.63967	0.09452	0.21849	1.5781	-0.19853	-0.6195	0.45619	-0.10214	0.54752	0.44509	0.15974	-0.098277	-0.0059965	0.50148	0.86475	-0.29846	-0.46592	0.079388	0.1778	-0.61303	0.50743	0.030133	-0.43872	-0.36003	-0.30539	0.038457	0.30512	0.037229	-0.24358	0.34328
8.5247	-0.67031	-0.70233	-1.2739	-1.3791	-0.15758	-0.88405	-0.99874	-1.7451	-1.4475	-4.4311	3.6673	-1.5263	-2.0564	-0.56866	0.62047	0.49661	-2.0628	0.50178	-0.94787	0.7952	-0.57334	0.11391	0.43412	-2.1469	-0.89133	0.89263	0.15102	-1.6078	-0.43932	-0.81831	1.0732	-2.7583	-0.97453	1.2733	-0.46351	0.33253	1.273	1.2885	-0.19502	0.6908	0.5739	1.0878	0.063229	-0.35041	0.18393	0.34533	0.8346	-0.13894	-0.041287
7.7167	0.1712	1.442	2.3846	-0.78708	0.4266	-2.2398	0.27439	0.39986	-2.5911	-4.4522	0.67243	-2.8769	-0.19948	0.3929	0.30501	1.2544	-1.7611	-0.73164	3.6814	-0.17386	0.35243	0.067638	0.16791	-1.4	-0.84101	-0.6362	-1.6365	-1.7202	0.37647	0.33554	0.25283	0.31956	-0.59973	1.0664	0.19046	0.54986	0.84816	1.1157	0.021408	0.33778	-0.42055	-1.5677	0.32531	-1.6001	-0.9099	0.67776	0.04106	0.35232	-0.012455
7.1997	1.3839	-0.096394	-1.2693	0.44494	0.58858	-2.3661	0.088799	-0.41207	-2.7186	-2.5912	-0.43746	-2.0616	-0.88151	-0.52693	0.94817	0.80941	-0.54703	-0.78236	2.5652	-0.40875	0.65365	-0.85773	0.36647	-0.69239	-0.67698	-0.23362	0.84281	-0.37146	0.5934	1.2153	0.55908	0.63525	-0.86699	-0.21343	0.56905	-0.055027	0.39563	-0.68917	-0.67615	-0.83152	-0.030482	-1.2487	-0.20337	-0.26121	0.15391	0.54537	-0.5383	-0.33798	-0.4895
-5.2275	0.3324	0.1759	1.0823	2.19	-1.8712	0.083932	0.82656	0.17353	-0.80075	-1.182	-0.39365	0.5496	0.19584	0.56604	0.53026	1.0075	1.0579	-0.27676	0.085733	-0.28194	-0.18191	1.1135	1.0284	0.49671	-0.6459	-0.037156	0.58749	-0.11393	0.14115	-0.46554	-0.8339	-0.29808	-0.042757	0.26456	-0.052846	-0.43343	-0.59233	-0.32193	-0.64091	-0.2257	-0.049056	-0.62481	0.25605	-0.30998	-0.0084642	0.15071	0.54572	-0.051822	-0.12298
-10.4	0.46907	-0.13679	-0.50662	-1.1992	2.4914	-0.46035	-0.63	0.55832	-0.028261	-0.51292	-0.11035	0.24702	-0.37939	-0.18018	0.1711	-0.12752	-0.11998	-0.072602	-0.39132	-0.59878	-0.19743	0.47279	-0.15454	0.3137	0.22806	0.13909	-0.21347	0.057994	-0.11432	-0.0038137	-0.06744	-0.32964	0.11724	0.030347	-0.14919	-0.094207	0.015668	-0.0034802	0.48469	-0.21514	-0.063204	-0.10185	0.22456	-0.08882	0.075816	0.032378	-0.25104	-0.050041	-0.18432
-10.268	0.50178	-0.22388	-0.64122	-1.2378	2.518	-0.27124	-0.93618	0.087706	-0.05154	-0.52261	-0.077979	0.32935	-0.35793	-0.010322	0.39243	0.027903	0.19835	-0.00045463	-0.040798	-0.21736	0.23484	0.21232	-0.47732	0.18361	0.22913	-0.061427	-0.013297	-0.16984	-0.1684	-0.17388	0.029424	-0.058658	0.24421	0.10588	0.012605	-0.12007	0.207	0.077901	0.14463	-0.33283	0.035648	0.039133	0.16081	-0.020248	0.14269	0.0304	-0.060118	0.037293	0.034125
-10.386	0.45094	-0.19741	-0.48887	-1.2673	2.3362	-0.1786	-0.68114	0.06747	-0.024143	-0.25039	-0.30855	-0.12618	-0.23925	-0.041545	0.057844	-0.11163	-0.0029716	0.071753	-0.309	-0.57432	-0.28476	0.32884	-0.051257	0.19802	0.099382	0.16112	-0.15009	0.0017837	-0.090797	0.015591	-0.21037	-0.26766	0.00030727	0.10966	-0.13546	-0.086948	-0.068354	-0.073996	0.21597	-0.096088	-0.10264	-0.14321	0.14727	-0.05075	-0.0075345	0.074538	-0.073538	-0.048622	-0.11959
-0.43036	0.082677	-0.38306	1.7853	-0.95131	-2.1852	-0.14922	0.068824	1.4959	-0.26708	-0.37788	-1.3075	-0.51092	1.9742	-0.8628	-0.6133	-0.23125	-0.074575	0.28732	-0.24598	-1.2283	-1.0247	-0.42344	0.72215	0.62529	0.43693	1.3261	-0.49489	0.3109	1.2	-0.539	0.556	-1.0986	-1.2577	0.62251	-0.59676	0.86569	-0.29562	-0.040933	-0.35802	0.32637	0.48817	-0.47118	-0.089158	-0.4835	0.68444	0.56987	0.54825	0.12876	-0.92382
2.9762	-0.87881	5.4882	-2.3454	-1.9525	-1.7884	0.6817	0.85146	0.61018	2.9816	0.50383	0.081579	-0.36295	-0.50933	-0.80707	-0.26412	-0.17737	-2.0694	0.15459	0.8359	-1.4639	1.7038	-1.2275	-0.26257	-0.071377	-0.39596	0.41402	-0.63277	0.048576	-0.19525	0.5816	0.95857	-0.21043	-0.42479	0.17686	-0.53762	0.71378	-0.45861	0.94336	0.44312	-0.052714	-0.62915	-0.95138	0.52726	-0.61284	-0.37573	0.52487	0.026949	0.094694	0.26501
7.299	2.4155	2.4892	3.8618	-1.5461	0.82491	-1.1533	3.3112	-0.080745	2.0637	0.37477	-0.96574	0.74241	-0.29232	-0.27087	0.77748	-0.4483	-2.1896	-0.065555	-0.13132	-1.9372	0.74099	-2.9029	-0.26872	-1.7671	-0.57952	0.86933	2.2097	-0.48506	0.34725	0.64196	0.51382	-0.32346	1.3818	0.65548	-1.0233	0.26923	-0.23082	0.56604	0.1879	-0.35919	-0.8366	-0.86581	-0.98638	-1.0207	0.97771	-0.56726	-0.23107	0.060985	0.15197
-3.4283	1.3514	2.2584	2.9527	3.0607	-0.28328	-0.87418	0.72209	-0.058151	-0.47465	-1.1294	0.77075	-0.16303	0.14529	0.37606	-0.018292	-0.33606	0.25195	-0.29177	-0.81941	0.49095	-0.22438	-0.38906	0.2503	-0.09946	-0.65031	0.027907	0.28542	0.11418	-0.24768	0.18821	-0.091236	0.44947	0.078602	-0.43932	-0.041108	-0.031554	0.035944	0.11956	-0.40581	0.10648	0.60374	-0.34416	-0.15637	-0.36042	0.21565	0.014003	0.17255	-0.7805	0.28434
7.7807	5.9697	4.9075	-4.0412	3.0282	-0.47716	-0.66706	-1.6674	0.39916	-0.47909	-1.0717	-3.1492	-1.4324	0.96841	-1.7693	1.1666	-0.039117	-0.87519	1.9378	-1.0885	0.16843	1.0326	0.31155	-0.044584	0.12699	0.72414	0.74691	-0.48883	0.067728	-0.49431	0.20483	0.24276	-0.34597	1.3109	0.97491	1.2244	0.42383	-0.90307	-1.0935	-0.20976	-0.93247	0.10891	0.86828	0.44011	-0.50734	0.86454	-0.22941	0.74233	-0.066712	-0.17007
0.21743	-1.5874	0.39903	1.3957	0.84665	-1.1936	-0.28476	-0.71922	-1.0116	1.0549	0.41096	-1.2139	-0.7309	0.072799	-0.4462	0.51392	-0.75429	2.373	0.36117	0.2441	-1.0369	0.24583	1.097	-0.83013	1.2237	0.96522	-0.78713	0.35637	0.43977	-0.45828	0.35971	-1.1419	0.88658	0.042899	-0.026787	0.19862	0.99294	0.49661	0.085364	0.89735	-0.42439	-0.68191	0.073489	0.031083	-0.31054	-0.13564	0.17407	-0.31194	-0.20016	0.069215
3.2545	1.331	-0.99219	2.3066	-0.15318	-1.2338	-0.1283	0.38725	0.7348	1.4362	-1.234	-2.5007	-0.2179	-0.44186	0.71862	0.96533	-0.56913	-0.30197	0.23173	-0.85345	-1.2682	1.0857	1.2625	-0.73651	1.1059	-0.67218	-0.59283	0.74388	0.13337	-1.1108	0.20443	0.13235	-0.070575	0.29417	0.099934	0.084309	-0.54365	-0.2078	0.35048	1.1526	-0.32633	-0.38691	0.91786	-0.21286	0.38448	-0.52047	-0.23256	-0.99704	0.42726	1.2511
-5.3604	0.78856	-0.046004	0.63001	2.4168	-1.4553	0.68774	-0.15656	0.75057	-0.097186	0.62728	0.38153	-0.01589	-0.22592	-0.4321	-0.16365	-0.44144	-0.11192	-0.41876	0.093975	-0.47196	0.24221	0.63772	-0.48067	0.27198	0.54711	-0.21605	-0.074051	0.035527	0.061234	-0.17024	-0.41061	-0.21387	-0.098081	-0.18081	-0.11097	0.76473	0.012586	-0.20012	-0.20195	0.3049	-0.13465	0.14975	0.041791	0.44681	0.083857	0.23683	0.056723	-0.30769	0.23832
5.894	6.0474	8.6805	-3.8552	1.2951	-0.52936	0.89393	-1.8988	0.15515	0.32896	0.851	1.273	0.048621	1.0716	-1.3299	0.15241	-0.29578	0.11501	0.7615	0.090315	-1.4503	-0.68084	2.0069	0.63477	-1.0418	-0.46863	0.36703	-0.72337	0.27919	-1.3229	-0.73843	-0.89351	-0.5558	-0.68538	-0.55216	0.21627	0.83561	0.74836	-0.74837	-0.78335	-1.2547	-0.038371	0.67953	-1.0551	0.1821	-0.38995	-1.0088	-1.9392	0.65452	0.35015
1.4799	-0.99805	1.3044	0.25153	3.4219	0.13668	-1.4738	-0.73635	-0.34254	2.3846	2.0872	1.1439	-0.86312	0.41427	-0.84115	0.86858	-1.9632	1.8179	-0.082469	0.15612	0.15849	0.10424	1.5737	-1.0172	-0.10807	-0.57454	-0.020817	-0.647	0.31643	0.042537	-1.574	-0.70113	-0.63495	1.7507	-0.55835	1.1223	0.044242	0.68502	0.16812	-0.4239	0.35672	-0.70817	-0.73953	0.12265	-0.3561	0.52217	-1.0105	0.62169	0.13864	-1.9822
3.4371	-3.5643	0.64911	-0.13157	2.9715	0.20223	-0.11433	-0.15717	0.52354	1.4277	-0.088711	0.5513	-0.12264	-2.7721	-1.2721	-0.012988	-0.51588	-0.37733	0.23473	-0.16461	-0.092838	1.4241	0.27144	-1.3462	0.5728	-0.93173	-0.48772	-1.1186	0.45135	0.13624	-1.0444	-0.6074	-0.26847	-0.46657	1.0475	1.2099	-0.44789	-0.76494	-1.1064	-0.32933	0.17647	1.1341	-0.3827	-1.4297	0.052038	0.57503	0.12635	-1.0231	-0.15913	-0.69431
-3.9259	0.20474	-0.88313	0.75527	4.2896	-0.67309	0.47652	0.43812	0.68353	-0.098894	0.43038	1.2703	-0.069797	-0.23478	-0.66143	0.04914	0.08824	-0.76029	-0.88328	0.13285	0.32233	0.51419	-0.28111	-0.57179	-0.44735	0.36147	-0.11747	-0.0073518	-0.19894	-0.11448	-0.088	-0.41936	0.10444	0.11489	-0.59496	0.075736	0.32035	-0.07911	-0.37746	0.01858	-0.17036	-0.083728	0.41085	0.27492	0.13272	0.26733	0.58393	0.32157	-0.1038	0.0014364
-10.344	0.41981	-0.30323	-0.33489	-1.26	1.7307	0.066471	-0.55206	-0.001812	0.63077	0.85051	0.19854	-0.51729	0.10254	-0.28368	0.15993	0.31973	-0.27047	-0.17221	0.32232	0.61244	0.26596	-0.51067	0.017008	-0.2628	-0.022825	-0.28352	0.011086	-0.077839	0.24147	0.1684	-0.30103	-0.095977	0.10944	-0.13784	-0.63305	0.38484	0.15208	-0.30979	0.39898	-0.029183	-0.0052128	0.54095	0.20704	-0.40409	-0.28658	0.43054	-0.28983	0.051074	-0.052168
-10.264	0.44965	-0.21814	-0.61359	-1.2933	1.4496	0.095784	-0.21662	0.19608	0.67124	0.42303	0.16885	0.11862	0.36451	-0.34699	0.42912	0.72419	-0.2517	0.11568	-0.017263	0.17292	-0.19067	0.21634	0.35733	0.24351	-0.061079	-0.082442	-0.0098188	0.15554	0.03015	0.046686	-0.38413	-0.12207	-0.029823	0.056463	-0.44424	0.24475	-0.13904	-0.34453	0.50891	-0.082479	0.032805	0.080796	0.14617	-0.19431	-0.058775	0.28515	-0.34114	-0.025839	-0.16832
-10.288	0.44015	-0.24308	-0.59924	-1.1383	1.8451	-0.21211	-0.62586	0.52807	0.65339	0.3262	0.44624	0.47338	0.29111	-0.72749	0.77523	0.74694	-0.25178	-0.082559	0.092179	0.34407	-0.2695	-0.42075	0.11013	0.030572	-0.12076	-0.18706	-0.085437	0.060562	0.16111	0.26531	-0.057767	0.092008	-0.06271	-0.071388	-0.11074	0.081494	-0.069925	-0.019279	0.079774	0.35512	-0.054932	0.069348	-0.045196	-0.032526	-0.08952	0.064629	-0.024754	-0.084062	-0.022199
-10.209	0.39157	-0.11464	-0.41465	-0.71264	0.68857	0.043201	0.24916	0.18348	0.66836	0.28685	1.1422	0.62478	-0.28976	-0.67958	0.69334	0.47199	-0.60613	-0.5732	-0.014391	0.52713	0.3677	-0.3223	-0.41922	0.052128	0.18191	-0.22399	-0.23455	-0.063451	0.14617	0.10043	0.25886	0.19449	0.27171	-0.18338	-0.35332	0.20746	0.17873	0.17564	0.28332	0.25709	0.25034	0.34148	-0.029033	0.12678	0.11379	0.25796	-0.21545	-0.043953	0.17876
-2.0491	-1.7745	-0.084029	0.6451	-0.33473	-1.7155	0.17878	0.50816	0.071926	1.324	0.84131	1.093	0.36008	-0.18613	-0.24492	0.59583	-0.70719	-0.17661	-0.94151	-0.22264	0.07852	-0.4733	-0.20075	0.30012	-0.18397	0.40351	-0.94153	0.19694	-0.16662	-0.05117	0.71445	0.16837	0.95903	-0.49704	-0.28312	-0.30494	-0.35891	-0.15575	0.095689	-0.74393	1.1056	-0.43644	-1.1428	-0.088091	-0.56997	0.25725	-0.48906	-0.37072	-0.14186	-0.22119
0.81485	-2.3522	1.1644	-0.7777	0.46504	-1.1777	-0.41764	0.20809	-0.66251	1.7941	-0.65451	0.18073	0.89207	-1.1927	0.21494	-0.41629	-0.36269	0.355	0.90411	-0.84547	-0.28691	-0.31741	0.40567	0.12048	0.69255	0.38896	0.097269	-0.66746	-0.71872	0.26862	-1.0378	0.50383	0.93858	0.29753	0.42154	0.13117	0.66459	-0.34831	-0.62207	0.18602	0.22299	0.15383	-0.39982	-0.41248	0.66073	-0.089486	1.1758	-0.38042	0.33443	0.67705
7.8966	3.581	10.185	-3.593	1.0182	0.76547	0.50695	-1.662	-0.42947	-0.050574	-1.047	-0.332	1.2027	-2.6337	0.57785	-1.0032	-1.1429	-0.065009	0.60384	1.3294	1.0044	1.7999	0.0016903	1.7265	0.33604	0.56113	0.75212	0.94773	1.3511	-0.35893	0.087639	0.71261	0.63154	-0.44223	0.14649	-0.5668	0.28919	-0.47164	-1.0849	0.047907	2.1794	-0.42893	0.13105	0.3597	-1.0224	0.77562	0.14702	-1.2801	0.65237	0.86709
0.31677	2.5232	3.3505	3.9432	4.4282	1.1894	-1.0953	1.0006	-0.48324	-1.1593	-0.89721	0.71634	-0.73793	0.23828	0.38371	0.20585	-0.10603	-0.29684	0.017555	-1.039	0.96085	-0.3086	-0.69518	0.36269	-0.33096	-0.31013	0.63307	0.11296	0.37461	0.74027	-0.072061	0.29478	0.35491	0.91681	0.06294	-0.31492	-0.34924	-0.035551	0.0099793	0.55705	-0.17405	0.39252	-0.54453	-0.27726	0.14876	-0.031232	0.26692	0.6797	0.15951	-0.27725
-10.017	0.28803	-0.27978	-0.55213	-0.99499	1.8047	0.29772	-0.38114	-0.56787	-0.12936	-0.42122	0.38512	0.055079	-1.1211	-0.18722	0.43942	-0.38511	-0.26129	-0.54696	-0.3732	-0.42347	0.45017	0.17943	-0.96455	0.12636	0.75079	0.12035	-0.41629	-0.5365	0.062394	-0.32489	-0.15168	-0.33653	0.22573	-0.022325	-0.53259	-0.15266	0.090345	0.051829	0.10688	0.021197	0.16211	0.27331	0.13877	0.05747	0.21299	0.58276	0.14081	-0.067005	0.061708
-10.236	0.38238	-0.14561	-0.45761	-1.0169	1.8165	-0.35413	-0.17588	0.4896	-0.35073	-0.44871	-0.2401	-0.20977	-0.63167	0.19952	-0.19599	-0.59849	0.005554	-0.1005	-0.14268	-0.24325	0.49926	0.27921	-0.51903	0.067696	0.50811	0.15444	-0.11619	-0.13407	-0.10911	-0.1881	0.032679	-0.14489	0.33068	0.031423	-0.21013	-0.077258	0.32355	0.078855	0.24474	-0.36525	0.10806	0.23776	0.24035	-0.071195	0.12446	0.040465	-0.16136	0.070333	-0.048272
-10.27	0.38643	-0.11462	-0.54044	-0.97965	1.857	-0.35659	-0.070311	0.81034	-0.26712	-0.16745	0.17007	-0.074163	-0.18123	0.029049	-0.27614	-0.47351	-0.12468	-0.056443	-0.27391	-0.27486	0.031657	0.24363	-0.15647	0.11708	0.35237	0.29212	-0.13604	0.023961	0.0099035	-0.16126	-0.039109	-0.068826	0.096658	-0.054655	-0.27611	-0.10444	0.058764	0.125	0.10095	-0.061707	0.17627	-0.10484	0.022656	0.03739	0.096488	0.028852	-0.094129	0.084601	-0.039572
-10.092	0.49432	-0.081845	-0.3291	-0.48306	0.92035	-0.46128	-0.20317	0.86288	-0.45872	-0.2152	0.041389	0.065874	-0.058795	0.083528	-0.030224	-0.70496	0.41548	-0.083725	-0.19778	-0.27351	-0.064041	-0.12363	-0.23086	-0.017574	0.26683	-0.14083	0.0033105	-0.28711	0.27492	0.032296	-0.28923	-0.13198	0.22064	-0.19418	-0.48244	-0.036868	-0.025966	-0.039773	0.065659	0.12929	-0.020281	-0.14272	0.13247	0.073795	-0.032414	0.31922	0.065065	-0.023618	0.058263
-10.177	0.45469	-0.18923	-0.49429	-1.0049	1.6299	-0.24462	-0.87943	-0.049898	-0.22088	-0.368	-0.48257	-0.025895	-0.085959	0.11849	0.22443	-0.18971	0.47114	0.13183	-0.17944	-0.46443	-0.1853	0.14385	-0.14077	0.052876	0.10928	-0.090966	-0.0012522	-0.28159	0.081144	0.00076189	-0.32468	-0.22456	0.0806	-0.023392	-0.16815	-0.058039	-0.055625	-0.16899	0.11714	-0.058259	-0.16645	-0.10294	0.16367	-0.074123	-0.055102	0.2251	0.10636	-0.052894	-0.049186
-10.142	0.28788	-0.11038	-0.33191	-1.0593	1.6688	0.018926	-0.87933	-0.30968	-0.095396	-0.45112	-0.23338	0.28226	-0.15644	0.10088	0.6684	0.14983	0.55763	0.12051	0.1595	0.061613	0.43628	-0.029025	-0.54138	0.0078075	0.17714	-0.36296	0.22589	-0.44575	0.053383	-0.19328	-0.22205	0.022478	0.29765	0.057059	-0.047829	-0.047165	0.28663	-0.070873	0.07592	-0.30868	-0.017302	0.20131	0.15704	-0.09124	0.078875	0.25711	0.080702	0.0363	0.070972
-10.204	0.48041	-0.15744	-0.60998	-1.2401	1.2218	-0.055127	-0.070565	-0.40732	0.20385	-0.24954	-0.59192	-0.20088	-0.2886	-0.07473	0.21697	0.34247	-0.05182	0.12203	0.23886	0.39076	0.45347	-0.11453	-0.19972	-0.083469	-0.10435	0.05473	0.034856	0.055651	-0.20284	0.046059	0.59999	0.2462	0.074353	0.0098643	0.66199	-0.06257	0.30859	0.21075	-0.15292	-0.10761	0.034163	0.26043	-0.13199	0.038271	0.11971	-0.54	0.041395	0.095441	0.10817
-10.19	0.446	-0.01235	-0.40946	-0.57813	0.80947	-0.45916	0.026595	0.79227	0.096672	-0.11885	0.64779	0.71144	0.11735	-0.33969	0.37179	0.17894	0.076503	-0.1299	0.17433	0.58635	0.21248	-0.52994	-0.23412	-0.1399	-0.12196	-0.23903	0.09474	-0.014817	0.10663	0.13932	0.56059	0.58395	0.16539	-0.20716	0.3851	-0.056493	0.20368	0.42039	-0.30914	0.33043	0.14973	-0.016453	-0.30353	0.3434	0.090822	-0.32957	0.1393	0.054053	0.26545
7.0343	6.4732	-10.16	3.7196	-0.0030719	-0.27417	-0.7262	0.74317	-1.966	0.90782	2.8134	-1.1348	-2.817	2.0865	1.6867	-0.45223	0.13298	1.9001	0.19968	1.288	-0.34957	0.36187	-0.87005	-0.25219	-0.86737	1.0429	0.26302	1.0368	-0.57596	-0.44669	0.44707	-1.2549	-0.59774	-0.33746	0.24053	-0.4441	-0.011055	0.779	-0.09475	-0.26096	-0.30082	0.32864	-0.59382	0.54641	0.32733	-0.06965	0.46752	0.63311	0.2105	0.067684
-7.5052	-0.12152	0.30187	-0.94427	1.1908	-1.1327	-0.34173	2.6122	1.9662	-1.4201	-1.0809	0.68598	0.49011	-0.23941	0.60356	-0.90983	-1.4073	0.3044	0.10646	-0.4895	-0.22968	0.45361	0.22583	-0.31472	0.61368	0.54923	0.83685	0.068609	0.054603	-0.097995	-0.56654	0.43235	0.53919	0.28355	-0.23826	0.17405	-0.73865	0.064151	0.45449	0.59349	-0.63323	0.66487	-0.49302	-0.12766	0.28309	0.61009	-0.23351	-0.3008	0.025732	-0.0026893
0.39863	1.935	-1.6098	1.8992	-0.37587	-1.6019	2.9447	1.0454	-5.7989	0.75295	-1.1117	-1.2146	-0.049511	0.46698	1.2156	-0.55816	0.68533	-0.40599	0.33088	0.041843	-0.6157	-1.077	0.063069	0.55673	0.1696	-0.69142	-0.20616	0.78043	-0.21916	-0.56134	-0.67925	0.28205	0.9906	-0.033738	0.10688	1.5374	-0.28065	0.43441	0.12527	0.34583	-0.98772	-0.28754	-0.92007	0.64299	0.16056	-0.28729	0.33869	-0.076313	-0.13505	0.46375
-4.1908	1.6045	-0.25638	1.8581	2.0079	-0.84563	0.87883	0.87176	-1.7658	-0.51779	-0.43471	-0.45431	0.018031	-0.25128	0.32916	-0.94646	-0.51858	-0.41239	-0.24669	-0.51561	-0.78289	-0.83302	0.19769	0.47034	0.076843	-0.14945	0.010136	0.15623	0.36097	-0.36082	1.0396	0.21193	-0.48096	0.15523	0.56577	-0.24692	-0.055846	-0.0063522	-0.19593	0.85935	-0.067577	-0.049406	-0.45562	0.2863	0.49306	0.19393	0.57105	0.12649	-0.52523	-0.096924
3.7628	-2.9834	0.67578	-0.54464	2.5517	1.0871	-1.6336	-1.5325	-1.6929	0.9038	-0.28863	0.78564	0.85342	-1.8825	2.1662	0.29037	0.24819	0.83177	0.22702	0.50898	0.49233	-1.1709	-0.7154	-0.30661	-1.618	-1.3643	-0.73581	0.60134	0.48301	-0.17498	-2.2411	-0.79622	0.85153	0.63045	-0.77618	1.5119	0.4062	-0.82081	0.92702	-0.32418	-0.43355	0.33222	0.63887	0.44668	-0.59564	0.68292	2.0115	0.23154	0.017945	-0.19969
12.796	0.94706	4.7704	-6.1367	-0.41363	1.9575	3.5485	-0.13435	1.425	-1.1313	1.3703	-1.3957	-1.4044	0.10429	4.5245	1.1293	2.016	2.2559	-0.43489	1.0224	1.6778	-2.7259	0.026871	0.43969	0.99115	2.4132	0.55917	-3.3825	-0.60216	-0.79771	-1.4962	-0.028808	0.90296	1.555	-0.71988	-0.17971	-0.13527	0.96673	-1.112	0.092563	1.3409	-0.12202	1.4466	-1.865	0.33155	0.58877	1.1634	2.0289	-0.38643	0.67747
8.4439	-5.3579	-1.4077	-2.9809	1.4207	2.1784	1.5294	0.91576	0.52249	-0.14793	2.6723	-1.5998	0.6407	0.66601	1.4796	-1.5504	2.6456	2.4976	0.8125	-0.25767	-0.11167	-2.5762	-1.4864	-0.99997	0.25413	0.28991	2.3196	-1.0093	-1.4458	0.96731	-0.10865	0.80259	-2.343	0.97411	-0.73628	0.074515	0.92034	-0.45951	0.37309	-0.23027	0.25499	2.4574	0.56947	0.90959	-0.12178	0.10772	0.42745	-0.73863	-0.85867	1.4196
-1.5002	3.1845	-1.824	-1.6978	3.5189	-0.25371	-0.37283	-0.50501	0.0088651	-0.13518	-0.072211	0.32917	1.2336	-0.47435	-0.81465	-0.89977	-0.60586	-0.1884	-0.10422	0.30989	-0.17324	-0.48534	-0.37965	-0.27925	-0.81126	0.62515	-0.037143	-0.6508	0.91524	-0.46152	1.2912	0.42662	0.1837	0.72438	1.0924	-0.3717	-0.80282	0.75567	-0.45855	0.47547	0.37171	0.95466	-0.65304	0.22568	-0.17849	-0.053573	0.93153	0.45773	0.45592	-0.44452
-4.1387	1.5851	1.4978	-1.7553	1.8313	-0.25329	-0.63752	-0.28266	-2.1527	-1.3423	-1.0022	1.4149	0.58361	0.4601	0.82098	0.67766	-1.2743	1.2858	-0.404	0.45497	0.7964	0.34922	-1.4599	-1.0156	-0.30134	-0.57178	-1.1063	0.7402	-0.92009	0.76025	0.3741	0.58231	0.56252	0.44195	-0.59936	-0.12329	-0.65989	0.069426	0.33987	0.62965	-0.22344	0.39106	0.15085	-0.85058	0.28351	0.21512	0.92956	0.37145	0.11912	0.27251
-4.1318	0.2311	0.43367	-0.58193	0.010667	-2.1936	2.3498	0.64327	-2.3989	-1.0447	1.0658	-1.4659	-1.9221	0.89007	1.1411	-1.6663	-1.5826	0.38751	0.65447	0.41334	0.91394	0.24978	-0.81118	0.26353	-1.2273	-0.71667	0.33615	0.32247	-0.075878	0.78689	0.44139	0.34014	0.75931	0.043332	-0.18304	0.0041543	-0.66444	-0.054296	-0.27898	-0.70459	0.0034823	0.36012	0.092241	-0.57861	-0.29947	0.017998	-0.04181	-0.056923	0.30522	-0.12044
-4.6159	-1.6946	-0.89315	-0.9973	-0.14965	-2.3217	2.1058	0.4228	-1.0332	-0.65266	-0.22697	-1.7311	-0.67233	-0.46026	-0.45413	-1.384	-1.2137	0.54862	-0.56306	0.28217	0.71384	0.37338	-0.27438	-0.10613	-0.86795	-0.4624	-0.21034	0.21345	0.41138	-0.32095	0.57767	0.044366	-0.26713	-0.43731	-0.41599	0.2127	-0.5986	0.23814	-0.10339	0.32802	0.16677	0.29893	-0.24044	0.74645	-0.37803	0.28075	-0.065707	0.057707	0.30818	0.15073
-6.7028	0.90121	-1.3025	-0.48607	0.91047	-2.1941	0.66137	0.90623	-1.0117	-0.2357	0.019846	-0.43705	0.3781	-0.36729	0.36789	-0.91187	-0.56637	-0.099825	-0.20603	0.14509	-0.24542	-0.34075	-0.12922	0.20879	0.033927	-0.23971	-0.21605	-0.2664	0.012643	-0.10637	0.3434	0.35881	-0.01186	0.12893	-0.20451	-0.14434	0.10377	-0.18615	-0.0008391	-0.080702	0.28082	-0.10306	0.10436	0.23692	0.31628	-0.2384	-0.060054	-0.08207	-0.24731	-0.16829
3.8837	-1.3215	-0.66532	2.6674	1.5912	-0.37787	0.14337	0.58307	2.9683	0.40974	2.1301	0.40671	-0.74207	0.11177	0.79061	-0.91829	0.0072619	-1.4464	1.5493	0.47846	0.086617	-0.77279	-1.1246	-1.7129	0.93902	0.003654	-0.023956	-0.3417	1.1298	0.081808	-0.76909	0.49754	-1.176	-0.3902	-0.051677	1.2881	0.67635	-1.4436	-0.012488	0.36984	0.55543	-0.19738	-0.16066	0.80665	1.4504	1.0597	-0.24287	-0.56112	-0.30822	-0.50949
7.7995	-1.3963	-0.091901	4.8212	-0.23503	1.1108	1.8654	1.5695	3.4081	-0.71265	1.1842	-0.81306	-0.31875	0.093671	-0.07449	0.18645	-0.83901	-1.2696	0.24594	0.9449	-0.93646	-2.0218	-2.4529	0.6636	-0.48039	1.063	0.33974	0.61083	-0.16291	-0.18499	-2.0482	2.0871	-1.2008	-0.90698	-0.34229	0.14731	2.1622	-1.1606	1.0614	0.050981	-1.8672	-1.4781	-0.046937	-2.1021	0.49524	1.1606	0.81388	-1.1461	-1.2933	-0.2765
2.9987	-4.3797	-0.75415	-0.88798	-0.28099	-1.2217	0.08909	0.02131	1.5466	0.14975	0.98006	0.61103	0.39049	-0.50466	-0.54751	0.26754	-0.70725	-0.99085	1.0465	1.2171	0.31213	-0.35125	-1.3341	0.69253	0.55685	-0.24838	2.1333	0.056677	-0.94808	0.45695	-0.058676	-0.056188	-0.34692	-0.30855	-0.77841	-0.46499	0.69137	-0.4336	-0.46744	-0.6194	-0.51807	-1.312	-0.70356	0.045877	0.063931	1.7752	0.51801	1.0674	0.069713	-0.28182
-4.9462	1.3649	1.667	1.5311	1.9648	-1.9899	-0.037133	0.52382	0.94241	0.53159	0.9288	0.74442	0.27218	0.39225	-0.12135	0.32193	0.22528	0.4046	-0.22299	0.14036	0.8754	0.59606	-0.0044454	-0.11867	-0.063547	0.28434	-0.27678	-0.062848	0.31859	0.35523	0.053802	0.39117	0.37106	0.21217	0.16164	0.21406	0.23319	0.23449	0.13949	-0.18639	-0.25513	0.03246	0.093366	-0.39916	0.40615	-0.59683	-0.20566	-0.81534	0.72891	-0.1326
-10.113	0.42057	-0.19036	-0.57891	-1.1941	1.4244	0.023347	-0.31672	-0.18413	-0.045187	-0.38416	-0.33175	0.15701	0.13505	0.014177	0.35952	0.2478	0.34853	0.34712	-0.04947	-0.10947	0.041584	0.19308	-0.073773	0.11286	0.044344	0.099811	0.063926	-0.12693	-0.11505	-0.25007	-0.10699	0.11801	-0.069606	0.12387	0.27406	-0.16621	-0.1229	0.097763	-0.30578	-0.038442	0.036235	-0.22182	-0.10716	0.1703	0.1693	-0.028022	0.25331	0.015705	0.091774
-10.193	0.4183	-0.034271	-0.45025	-1.0333	1.532	-0.24993	-0.70034	0.16947	0.11354	-0.24576	-0.61264	-0.21498	-0.3938	-0.43065	0.40485	-0.02011	0.025165	-0.13998	-0.12446	-0.20043	-0.14261	-0.2358	-0.17446	0.040807	-0.01031	-0.067951	-0.19141	-0.16747	0.15367	0.35559	-0.10834	-0.29139	0.072063	-0.1157	-0.099724	0.040703	-0.0075708	-0.12673	0.19922	0.18808	-0.25364	0.074413	0.1587	-0.094707	-0.10472	0.10096	0.096394	-0.096779	-0.050721
-10.239	0.38465	-0.032242	-0.46479	-1.0363	1.5934	-0.26075	-0.27101	0.59309	0.08725	-0.13781	-0.31067	-0.22353	-0.19534	-0.44631	0.2166	-0.08777	-0.18542	-0.073942	-0.26594	-0.28684	-0.29163	-0.015851	0.039886	0.10612	0.062774	0.15898	-0.24826	0.0010078	0.095942	0.17474	-0.14391	-0.21473	-0.042162	-0.035847	-0.1857	-0.022496	-0.18432	-0.070418	0.074766	0.25526	-0.16724	-0.12723	0.092487	-0.015165	-0.061801	0.091914	0.11586	-0.074426	-0.078118
-10.183	0.42953	-0.016474	-0.33649	-0.54874	0.6078	-0.26871	0.0061771	0.45006	-0.35397	-0.20333	-0.075667	0.0072465	-0.067847	0.070171	-0.052442	-0.479	0.30365	-0.0059338	-0.13989	-0.16481	-0.02262	-0.12166	-0.17357	-0.056904	0.15077	-0.037307	-0.011959	-0.19266	0.18499	0.020082	-0.061125	0.0059569	0.09728	-0.15633	-0.17583	-0.081611	-0.067544	0.082652	-0.19151	0.23985	-0.004542	-0.1669	-0.024819	0.19872	0.046982	0.080359	0.21129	-0.024962	0.13865
11.425	-5.135	0.7155	2.4791	-2.3927	2.0235	-1.3805	1.8481	-0.39675	-0.33198	-0.20967	-0.19594	0.35028	0.78249	1.2164	-2.0496	-0.15904	-0.41525	-1.5506	-1.8165	1.2393	0.69729	-0.041331	0.66069	2.4509	0.012126	-1.4307	-2.4991	0.74199	0.47673	0.18173	-0.34992	1.1072	0.34381	0.70306	-0.25524	0.13285	0.33829	0.29397	-2.0549	-0.45166	-0.73151	-0.57562	1.644	-0.013196	1.6107	0.76796	0.75512	0.43484	0.8966
12.531	-0.99124	1.8117	3.2972	-4.6694	2.2658	-2.991	2.6543	-4.0808	-4.4006	2.2351	0.90988	1.6177	-1.7989	-2.1104	2.042	-1.8433	0.77459	-2.1263	0.32779	-0.1267	2.0797	-0.59161	1.6831	0.10171	0.67398	0.99276	-2.7518	1.0049	-1.96	-0.37484	-2.1635	-0.84927	0.37448	-1.4006	0.30099	0.70789	-0.46446	-0.32925	-0.0083433	0.77125	-1.187	0.2529	1.0524	1.8362	-0.46502	-1.8194	0.068914	0.97449	1.2864
4.0244	-3.8152	3.4396	-0.2553	-1.9607	-0.37889	-2.287	1.369	-2.6844	-2.9208	2.1944	-0.41886	1.2474	-2.9434	-2.6733	0.67313	0.14314	1.8188	-0.51092	0.76058	-1.3835	0.72171	0.51919	1.3783	-0.9363	0.26515	0.34036	-1.0626	0.39083	-0.051498	-0.043377	1.2379	-0.90515	0.53938	-0.7263	-0.3371	1.8703	-0.47625	0.33997	0.2495	-0.42669	0.59164	0.3204	0.31024	0.94637	-0.29912	-0.13638	0.89141	0.62871	-0.3156
-3.9102	1.752	0.38306	1.7543	1.5529	-2.2362	1.635	1.0344	-1.8407	0.37783	-0.41139	-0.33794	0.97937	-0.6358	-0.21805	-0.52815	0.36778	-0.69221	-0.15093	-0.49525	-0.51426	-0.9934	0.67319	0.31869	-0.30465	-0.12852	0.13682	-0.53949	0.15043	-0.11546	-0.13067	0.21751	0.001051	0.072953	0.62911	0.098187	0.086545	-0.26611	0.3663	-0.35245	0.41223	-0.23302	0.19733	-0.038898	-0.14174	-0.20038	-0.3096	-0.12495	0.14305	0.31379
5.5164	-4.4751	1.6956	-0.64594	-1.7716	-0.12267	-3.612	-0.2528	-1.6061	-1.3485	-0.25413	0.70756	2.2017	1.9816	1.5462	-1.4195	-0.094509	-2.4356	-1.3512	1.6868	-0.45419	-0.27258	-0.38551	-1.4083	-1.3053	-0.37777	0.4225	-1.3424	1.0079	-1.2575	0.10046	-1.0691	0.14959	0.39036	-0.6795	-0.22122	-0.30597	0.023923	0.19581	-0.38437	-0.19781	0.47778	0.18868	-0.044481	-0.22379	1.7524	-0.48083	-0.15184	-1.3519	-0.58325
7.8905	0.11874	1.0139	3.3958	-4.7205	0.11123	-1.187	0.49206	-0.72864	-3.5691	2.6449	1.2653	1.7619	0.77618	-1.6346	1.684	-2.564	-0.40054	1.1047	0.83565	1.3029	-1.0657	2.0158	-0.86563	-1.7091	-1.3848	0.44698	-0.53946	-0.49134	-1.1233	-0.20448	0.22296	-0.9668	-0.66508	-2.0809	1.4624	-0.23398	-0.601	0.54346	1.1788	-0.79568	0.23791	0.84468	0.10676	-0.83118	-0.82959	1.1654	-0.7696	-0.41955	0.29756
0.94488	-3.1763	-0.50346	-0.76503	-1.4263	-0.82764	-0.68493	-0.99012	-0.90824	-1.8063	2.3857	1.381	0.30688	1.9322	-1.1863	1.371	-1.9616	0.51843	-1.0084	-1.0167	0.77904	-0.94788	1.0263	-1.6149	-1.5225	-0.94274	-1.1192	-0.21241	-0.79774	-0.070588	-0.38565	0.81734	-0.07682	-0.19396	0.82121	1.2163	-0.071942	-1.2872	-0.58156	-0.089554	-0.48513	-0.44999	0.79004	0.47812	0.26517	0.95785	-0.60672	0.079439	-0.23187	0.4516
-6.0362	0.9404	1.1562	-0.095272	1.8581	-1.2267	-0.30958	0.1572	0.312	-0.31175	-0.48075	0.36724	0.56749	-0.43539	0.47346	-0.48282	-0.69816	0.092224	-0.30334	-0.53268	-0.32986	-0.114	-0.14572	0.19054	-0.11848	-0.72169	-0.61555	0.20973	-0.23125	0.20639	0.097735	-0.017456	-0.30868	-0.11582	-0.23955	-0.33181	0.34642	-0.17044	-0.09035	0.24209	0.072494	-0.22884	-0.10682	-0.17886	0.2	0.37837	0.21789	-0.194	-0.41769	0.25438
3.3925	0.033751	-3.7133	0.3619	2.4674	0.038921	5.1027	-0.15412	-2.202	-0.31011	0.24229	0.71275	-1.4638	-2.4749	-0.92388	1.699	0.055635	0.16205	-0.68677	1.7156	0.25325	0.094498	0.35125	-2.2542	1.2156	0.62151	-0.7454	-0.89233	0.27441	1.4289	-1.1551	-0.27183	-0.33855	0.65439	-0.9145	0.17158	1.5983	0.12585	0.72114	-1.0396	0.77255	-1.0073	-0.99501	0.68356	0.1428	0.38923	-0.12607	0.65499	0.20031	-1.0539
7.3682	4.0765	-2.1436	13.537	-3.0863	0.27928	2.568	0.51824	-1.8861	0.090599	-1.0368	-0.22063	-1.0806	-1.5409	0.080529	0.96689	-0.61208	-0.51895	0.078137	-0.28846	0.35177	0.010415	0.58881	0.96864	0.40942	0.69293	-0.97671	-0.37405	-0.81059	0.92069	-0.88017	-0.75119	-0.87531	0.44339	-0.25038	0.81097	-1.0226	0.27953	0.73872	-0.75067	-0.87543	1.0436	-0.024989	-0.43036	0.27326	0.2036	0.17368	-0.41827	-0.18839	0.0024878
0.13606	1.5744	-2.1548	1.4981	1.1032	-1.411	0.53874	0.31024	0.16394	0.71209	-0.57326	0.91156	0.90041	-0.51417	-1.3412	1.4733	-0.39055	0.29631	-0.16793	-0.72605	-0.29485	-0.44072	0.22536	-0.42802	0.34479	0.63682	-0.26778	-0.53511	0.19758	-0.2749	-0.10746	0.72351	0.1634	-0.46232	-0.74768	0.12509	-0.12913	0.39107	-0.26701	-0.1174	-0.1325	0.17599	-0.7475	-0.84762	0.69191	0.33591	-0.38602	-0.10742	-0.28094	-0.41442
12.807	4.8572	4.2397	-4.8316	0.55966	0.78051	0.57513	1.1268	1.4351	2.6013	2.168	0.056207	-0.90243	-0.57408	0.56116	-0.36547	1.0544	-0.29579	-0.89954	1.5395	-2.585	-0.69182	0.49543	-1.8944	-0.9734	0.67294	-0.011392	0.92355	-2.401	0.1964	1.544	1.037	-0.69743	-1.6066	0.61122	0.018268	0.43417	1.8128	0.28078	-1.0554	-1.3309	-0.17989	0.35704	0.78157	0.76666	-0.34531	-0.62037	-0.38248	1.3724	-1.4354
15.186	2.8691	5.0778	6.4791	0.50459	4.0671	0.561	3.3339	0.87766	0.71127	1.7328	0.22441	-0.65293	1.2995	-0.67058	-1.5608	1.8653	1.0483	-2.4107	-0.74745	-0.14503	0.16283	1.8444	-0.44578	-0.74113	-1.4466	1.7642	-2.2796	0.14023	-0.25545	1.3273	-0.33079	-0.93256	0.30515	-2.9945	-0.29208	-1.4468	0.84502	1.2303	0.019991	-0.59735	-0.24577	-0.23131	0.041241	-0.79596	-0.837	0.13607	0.60972	0.12925	-0.10013
9.0299	5.3946	6.475	-5.3914	1.5645	0.14893	0.0065718	1.3266	2.2279	2.9829	3.1805	0.65124	-2.7499	1.3794	-0.42276	0.1328	-0.98935	1.6518	-0.84345	-0.22057	-1.8325	0.85612	0.076311	-1.2268	-0.28121	0.94684	0.93541	0.1841	-0.59977	-1.638	1.7055	-0.39942	1.2721	0.35342	-0.36294	1.1849	-0.31095	-1.3901	0.012553	-0.095325	0.090446	1.6817	-0.7798	-0.097907	-1.1062	-1.1511	0.8525	0.21955	-0.74831	-0.037355
-2.5897	3.2267	0.39245	3.2617	-0.83465	-2.1931	0.75807	1.8163	1.1168	0.84844	0.3913	0.9499	0.89116	0.65494	-0.061648	0.75721	1.3194	-0.27927	-0.20574	0.73978	1.7516	0.56958	-0.8917	0.21617	-0.079338	-0.66087	-0.55938	0.68369	0.24295	0.12642	0.11993	0.88687	1.2719	-0.115	-0.33318	0.87739	0.3247	0.58002	0.44357	0.032241	0.033911	0.36782	0.24014	-0.51079	0.81748	0.17364	-0.80986	-0.25883	0.26372	0.52243
7.7708	0.19614	-3.7028	2.2743	1.4902	0.74448	0.45847	-0.95338	1.516	0.54193	0.31661	-1.8106	0.77204	-0.13704	0.27799	0.88903	0.28965	0.67013	0.91828	0.16327	-1.4157	-0.80862	-1.3845	0.4419	0.9385	-0.54623	-0.17618	-0.27635	0.3479	1.5992	0.11994	-0.52473	1.3891	-2.5548	0.050184	-0.062144	0.45613	1.0451	-0.38576	-1.4885	-0.12549	-0.014089	0.9039	1.0961	-0.92971	0.57531	-1.1441	-0.32986	1.1804	1.1409
13.455	0.10281	-3.2363	3.734	1.1732	2.9382	-1.6992	-0.87084	-0.1426	2.1058	-0.61016	-2.2966	0.83113	0.18071	-1.628	-1.4397	-0.84515	0.47035	0.99728	-0.22791	1.025	0.26624	-0.6457	3.6468	0.58915	-0.66358	-0.068085	0.71038	-1.5662	-1.2279	-3.1876	-0.31118	0.88817	-0.51881	-1.5099	-0.20618	0.95281	1.6535	-0.41585	-0.72425	1.5428	0.16383	-0.82352	0.89089	-0.96365	0.24406	0.7717	-0.11234	-1.4923	-0.20911
10.977	1.5762	-1.682	5.7385	1.1192	3.0786	-2.2929	1.6233	0.8709	3.3999	-0.37439	-1.4985	1.726	1.3576	0.26522	-0.82733	-1.8739	-0.16855	1.0649	-3.5076	-1.3343	0.71782	-0.69912	1.7852	-0.42545	-1.6448	-0.13081	-0.98602	-2.6432	-1.9949	0.0064937	-0.1074	1.4638	-1.9913	0.3184	0.071922	-0.65102	0.97836	-0.095202	-0.19826	0.3312	1.3852	1.9443	0.16484	-1.1934	0.77359	-0.21167	0.63253	-0.78295	-1.4865
5.4102	2.0539	3.889	2.1493	0.6322	0.97721	-1.4443	0.16673	-1.1362	-0.068805	-1.438	-1.5724	-0.96464	-0.21023	-1.0971	0.99154	-0.56079	0.97641	0.52398	-0.47624	1.2226	0.52809	-0.50215	1.0162	0.99461	0.66254	-0.13788	0.27079	-0.33937	-0.60826	-0.20601	0.61441	0.45788	0.24968	-0.42057	0.32317	0.75829	-0.33008	-0.46666	0.28633	-0.60871	-0.61031	-0.37616	0.11031	-0.43529	-0.48518	-0.96615	-0.78932	-0.5521	0.55238
4.8311	1.4643	6.7922	-0.88034	-1.128	-0.9336	-0.36848	-2.0227	0.91439	0.71592	0.33959	-0.1733	-1.0204	-1.5279	1.3974	0.31088	0.12506	-0.75888	-0.19971	0.37934	0.012043	0.44688	0.59263	0.56641	-0.033509	-1.6684	-0.32267	0.73815	-1.152	-0.43604	0.35287	-0.2925	-0.20854	1.1993	0.25077	0.60195	-0.95885	0.090209	-0.73568	0.63624	-0.46199	-0.70552	-0.40562	-0.17132	0.45394	0.57336	0.14851	0.98588	0.063423	0.66552
6.5522	0.15721	5.7131	1.6389	-0.60592	0.15973	-1.705	-1.7828	1.1909	-1.0787	0.027743	0.98829	-1.5756	-0.87974	1.7838	0.2699	-0.17635	-2.078	-0.52318	2.4044	-0.91284	-0.65981	1.2475	0.40505	0.62549	-0.76955	0.52884	0.23894	-0.1646	0.56224	0.516	-0.30031	0.58411	0.31083	1.3784	0.2384	-0.023978	-1.8017	0.17133	-0.2064	0.65609	0.60159	0.0065543	-0.37942	-1.0551	1.1781	-0.4049	0.27595	0.88299	-0.58158
7.9691	-2.0956	-3.2166	2.2061	-2.5751	1.0342	2.7865	3.4189	-0.9571	2.7164	1.0947	0.86356	0.18306	-1.7432	0.18271	0.54506	0.37044	1.4874	-1.1216	-1.3772	-0.50452	0.77002	1.2475	-1.0093	0.56191	-0.83	-0.36744	0.41529	-0.18869	-0.10851	0.16191	-0.99768	-0.58332	0.96531	0.80565	-1.0952	0.99964	-0.14657	0.74485	0.82577	0.6552	-0.14075	0.13758	-0.023735	-0.30923	0.070059	0.58923	0.036221	-0.19709	-0.18433
-0.48129	-3.4118	-2.1817	-0.28008	0.61004	-1.1751	2.9683	-2.5583	0.50995	0.85762	-0.1819	-0.45454	-1.1179	-2.4834	-0.10663	0.31722	-0.34678	0.74585	-1.8301	-1.0871	1.0643	0.79289	-1.0178	1.1601	-1.3085	0.75181	-0.21612	0.8615	-0.29541	-0.42169	-0.37345	-0.23503	0.49413	1.3151	-0.73054	-0.94691	0.58199	0.75767	0.028059	-0.55871	-1.0578	-0.087698	0.21585	-0.35931	-1.2093	0.19461	-0.31708	0.30132	0.13156	-0.4487
4.8935	-3.8198	-1.8991	-0.97097	1.4823	0.87209	2.7759	-1.767	-1.8507	0.2862	0.13479	-0.64113	0.31232	-0.29833	-0.70355	1.2478	-0.53205	0.44397	0.9983	-1.2738	0.35087	-0.1542	1.1468	0.6884	-0.65347	-0.88405	-2.1968	-0.12861	-0.49337	-2.3601	-0.77656	0.26292	-0.94417	1.4642	0.35469	-0.74032	-0.98575	1.3626	-1.559	-0.39939	0.030619	0.048307	-0.74666	-0.75974	-0.83891	0.14554	1.262	0.26759	1.0721	-0.78938
-2.9105	0.33606	-0.55699	-0.66667	4.7585	-0.45914	0.66921	0.34564	-1.8729	-0.36823	-0.72973	0.036013	0.55049	-0.32935	-0.79065	-0.5985	0.27765	-1.0674	-0.2082	-0.58705	-1.0632	-0.49001	0.94276	0.16313	0.023848	0.062164	-0.20116	-0.43281	0.18097	-0.13939	0.49475	-0.2645	-0.57522	0.25989	0.11806	0.038162	0.03089	-0.30755	0.037857	0.55073	0.59227	-0.19361	-0.13419	0.37451	0.15973	0.61764	0.74134	0.25076	-0.12297	0.33583
5.9045	3.6772	0.39594	2.3804	2.0431	1.5671	0.99579	-2.2904	-1.5139	-0.34299	-0.017473	0.6369	1.4486	0.70803	-0.0077739	-0.10861	-0.62331	0.49742	-1.0147	0.97916	0.99733	-0.22505	-0.92687	-0.41727	0.98274	-0.4019	1.2169	0.72972	-0.89142	-1.0294	0.58868	-0.1558	0.90537	-0.052887	0.49158	0.87904	-0.56731	0.4522	-0.33992	-0.60089	-1.6051	-0.43287	0.86838	-0.3808	-1.036	-1.2837	1.0555	0.97685	0.47774	0.51682
8.0626	7.2094	1.0207	0.95165	-3.4528	-0.68361	2.1362	-1.0714	-0.18943	0.47622	-0.32322	0.65943	0.22004	-0.73153	0.17474	1.0607	1.1535	0.8725	-1.3947	-0.072602	0.66157	-0.046264	-0.17503	-0.62506	0.075764	-0.42395	-0.69736	0.95299	-0.36516	0.23005	-0.1532	1.0973	0.88473	1.1534	-0.71904	-0.43799	-1.7363	0.28429	0.22404	0.063155	-1.0659	-0.73054	-0.40772	-0.46648	0.056736	0.7769	0.48498	-0.17654	-0.67515	-0.20846
0.50235	-0.25671	-1.4264	0.65538	1.7511	-0.17783	0.55594	0.0518	1.2221	0.49638	0.91883	1.5995	0.9087	-0.46718	-0.731	-0.33687	-0.36815	-0.16284	-0.54755	0.21585	-0.16287	-0.97243	1.1471	0.09119	-1.1866	0.32009	1.225	0.2677	0.0638	-1.1294	-1.6473	1.3944	0.65083	-0.14567	-0.17054	0.10848	-1.22	0.3166	-0.22822	0.054816	0.22296	0.053918	-0.65022	-0.4075	0.26718	0.33351	-0.83288	-0.24816	0.355	0.77071
-1.6211	1.9847	1.5824	2.0305	3.1616	0.45531	-0.09434	-0.18441	0.55086	-0.10833	-0.11601	0.7307	0.31655	-0.076322	-0.42107	-0.058064	-0.66967	0.069663	-0.23498	-0.47287	0.033731	-0.71775	-0.066746	-0.17771	0.4085	0.7975	0.56558	0.19856	-0.3495	-1.162	0.36749	0.14391	0.69619	-1.1028	-1.0263	0.18056	-0.17347	0.45614	0.48205	0.3175	-0.34918	-0.10845	0.51214	0.79998	-0.18097	-0.56934	0.26961	0.10416	-0.22762	0.60687
9.3189	-5.1195	-2.0616	-1.8136	-1.4326	1.3774	2.514	2.4334	0.87669	-0.18503	-1.6589	2.2902	-1.7092	1.622	-0.22713	0.57811	-1.5088	1.4128	2.1054	0.66739	0.6729	0.48514	2.4314	0.2379	-1.0428	2.0687	0.73064	-0.27287	-1.3428	0.90488	0.8565	-0.35433	0.17003	0.61467	0.30773	1.711	0.00057544	-0.77669	0.96486	0.20344	-0.72431	-1.3201	1.3872	0.42075	-0.74936	-1.8598	-0.83513	0.56127	-1.6639	0.091818
9.9248	-5.6876	-2.9903	1.5515	-3.1561	1.6899	3.7343	2.6408	2.567	1.0117	-2.913	0.79288	0.15211	0.95395	0.12424	0.1189	-1.626	1.2614	1.13	-0.17823	0.35947	1.7015	2.7311	0.16204	-3.1731	0.41511	-0.071783	1.7343	0.077429	0.79673	0.058406	1.0879	-0.09111	-0.49931	1.2665	-0.2751	0.5235	-0.019296	-2.8833	0.027543	2.1495	1.2084	0.23594	-0.62977	0.1852	-0.54052	0.32868	-0.14781	0.99855	-0.13707
4.9255	-1.7336	-3.2239	0.35213	-2.064	-1.4557	0.61697	-1.287	-0.3942	-1.4084	-1.0592	0.26907	0.22529	1.3603	-0.60282	0.29879	-0.001574	0.4037	0.042068	-1.4692	-0.13506	-0.82907	0.74273	0.062167	0.55464	0.19025	-1.3868	-0.34744	0.93672	0.77205	-0.53253	0.98951	1.4891	1.1718	-0.094217	-0.25982	-0.31848	0.2464	-2.0109	-0.61231	-0.32893	-0.33606	0.16366	-0.17682	-0.17209	-0.24088	0.26874	-1.1898	-0.36933	0.94058
-4.2428	1.3054	-0.8596	0.96629	1.5491	-1.8374	0.47676	0.54232	1.4542	-1.0297	0.13351	-0.22164	0.40589	-0.43657	0.028354	-0.7152	-0.23388	0.12299	-0.41884	1.0013	0.070459	0.33277	0.20552	0.63745	-0.31504	0.58382	0.18455	0.013568	-0.44563	0.68834	-0.73879	-0.73585	0.17337	-0.074776	0.6201	-0.060071	0.15482	-0.11529	-0.0095834	-0.70329	0.66704	-0.48883	0.30205	-0.15082	-0.52142	-0.086094	0.13061	0.25248	0.57463	0.37351
7.1931	-5.1465	0.70205	-2.9508	4.0325	2.661	-0.43985	0.60084	-0.58457	-2.6546	-1.9038	1.669	-3.2524	-1.1682	-0.9223	-1.6525	2.7882	1.6222	1.6561	-2.1379	-0.35313	-2.946	-3.3197	-0.026165	0.088172	-0.016838	1.2778	-0.90894	-0.094556	-0.59168	-2.4166	-1.6115	1.4387	1.2195	-0.47279	2.268	1.648	0.54021	-1.3732	0.32711	-0.63593	0.38563	0.87617	0.14715	-0.51084	-1.351	-0.33982	-1.3023	0.67981	-0.42482
11.218	4.1222	6.7026	-0.98396	0.68236	1.9784	3.7301	-1.4693	-0.92019	-0.90315	-1.8938	0.75937	-0.74243	0.25724	-0.13179	-1.6419	2.0133	-0.41054	0.54118	-0.32499	-0.97882	-0.80457	-2.7589	-0.59374	-0.28322	-0.6008	-0.41909	-0.84424	-0.29209	2.0324	-0.86738	0.85488	-0.18788	-0.6751	0.59524	-1.2638	-0.15906	0.085203	0.37929	0.47295	-1.6752	0.087523	0.61891	1.4976	0.45628	-0.31539	-0.29931	0.091215	0.0024498	0.17941
1.0206	-3.0448	-0.63345	-0.18991	0.84704	-1.6287	0.026705	-1.3417	1.3794	0.098839	1.3485	-0.21481	-0.091657	-2.9788	0.16936	0.77569	0.5786	-0.92847	1.1259	0.31642	1.2397	-0.69224	0.69122	-0.21315	-0.29417	-0.4371	-0.10812	0.9247	-0.10086	-0.46165	-0.3634	0.34789	-1.2431	-0.33287	-1.1497	-0.3859	-1.2952	-0.95137	0.62302	0.59368	2.0735	0.026916	-0.62415	1.2951	-0.40636	-1.1353	-0.95212	-1.052	0.62351	-0.69112
-3.9579	1.0331	-0.19051	1.2044	3.0165	-1.315	0.88838	0.033683	0.92747	0.58177	1.1022	0.88105	0.11663	-0.63056	-0.86529	-0.4261	-0.31039	-0.30166	-0.60854	-0.25774	-0.28355	0.18711	-0.056616	-0.32869	-0.5176	0.74902	0.12467	-0.48634	-0.28984	-0.37523	-0.25987	-0.52551	0.12765	0.47658	-0.10916	0.36875	0.30532	0.38882	-0.27684	-0.39521	0.102	0.3517	0.54053	0.09693	-0.054291	-0.4266	0.21118	-0.69168	-0.159	0.20386
1.0992	-4.5168	-0.69172	-0.42223	-1.7136	-2.2198	-0.61526	-1.6207	1.342	-1.8732	2.006	-1.733	-0.13529	-0.18605	0.32442	0.8378	-1.3508	-1.7623	-1.5811	-0.22907	-0.59642	0.40666	0.32938	0.1699	0.84777	-0.55744	-0.098486	-0.17209	-0.77228	0.79715	-0.42479	0.88689	1.3562	-0.40981	0.62202	0.4	0.024104	1.3507	-0.0097963	-0.28246	0.48702	0.65655	0.17066	0.10136	-1.0149	0.43536	0.1749	-0.67666	0.20863	0.11316
6.8348	3.7957	-6.9514	-2.33	-1.9319	-2.4778	-3.2906	-0.87596	0.9977	-2.0361	0.37709	-2.1735	-1.4545	0.48238	-1.2717	0.13869	0.29805	-0.97502	-0.55882	1.4425	-0.11136	-0.54882	0.78508	-0.66085	0.70585	0.42773	-0.25258	-0.10301	-1.5054	1.7446	-0.032014	0.33401	0.70067	-0.78834	1.0121	-0.28927	-0.77152	0.51576	-0.46029	-1.088	1.4799	1.6362	0.49165	0.19643	-0.067652	-0.19152	0.31357	-0.85819	0.36153	-0.94575
-1.1042	-3.1166	-1.9475	-2.0657	-0.52073	-2.4902	1.6238	0.8362	0.54095	-0.60438	0.41538	-2.5474	-0.76029	0.92797	0.89417	-0.87391	-1.1986	-0.32128	0.33522	0.018878	0.015026	-0.032652	-1.2277	-0.033775	0.44213	-0.076306	1.1312	0.24963	-0.024256	-0.32692	-0.79343	-1.3987	-0.48753	-0.032383	0.39885	0.8221	-0.19353	0.39686	0.42335	0.56084	0.73376	-0.42461	-1.2687	-0.33752	0.88533	-0.10971	0.040262	1.3959	0.29592	-0.32941
4.8643	-1.2531	0.83923	4.1694	-1.8302	-0.14784	-0.92773	1.5313	1.4196	-1.4484	-0.01579	-3.591	-0.15294	-1.2302	-1.2687	0.086175	0.54709	-1.2898	0.45465	0.23338	-0.23398	-1.096	0.67759	-0.32351	-0.3701	0.47171	-0.84205	-0.64276	0.73117	1.5515	0.98666	-0.99212	0.73653	1.0072	-1.3024	0.4857	0.45474	-1.1382	-1.1317	-1.258	-1.0214	0.91066	1.3058	-0.48705	1.6983	-0.16899	0.62726	-0.063227	-0.45495	-1.5899
3.9756	-4.7763	1.6187	-0.72244	-1.575	-1.0948	-2.8777	1.402	1.2546	-1.7447	-0.87855	-2.8945	0.39044	-0.25981	-1.2448	-0.71104	1.2357	-0.74572	0.50574	-0.37204	-0.69123	0.57198	-1.0147	-2.5717	0.45426	-1.6418	0.73777	1.3691	-0.22821	-0.45872	1.3081	-1.1231	-0.11564	0.53299	-0.12889	-0.84777	1.131	0.32694	-1.0583	-0.12896	0.84657	-0.41172	0.66296	-0.39424	0.32982	-0.036705	-1.496	0.5952	-1.2729	-0.71775
8.9875	0.5048	-5.0567	-5.6913	-0.76711	-0.52887	-1.6635	1.1698	-0.44435	-0.18554	-2.8235	-0.70898	0.46875	-0.25519	0.91676	0.64634	1.5565	-0.86149	-0.54313	-0.40923	-1.5017	-0.23155	-0.48575	-1.7305	-0.10436	-1.1195	-1.0286	-1.6481	-0.90977	0.068338	-1.1209	-0.71868	1.3114	0.16153	0.11643	0.41635	1.1261	0.40396	1.5805	0.38417	0.31625	-1.2213	0.53371	0.069429	0.42311	0.47936	0.059548	-0.9004	-0.72143	-0.036532
0.61165	2.9888	-1.0638	-2.009	2.2161	-1.1013	1.0358	0.85119	-0.88421	0.169	-1.6465	0.68063	2.5731	-0.39155	-0.44157	0.077286	0.50967	-0.91476	0.71068	-0.16727	-1.0022	-1.3981	-0.20332	-0.12583	0.67108	0.095548	0.48806	-0.33886	-0.80718	-1.1981	1.5225	-0.11032	0.29146	-0.098775	1.3287	0.38097	1.1494	-0.56722	-0.14575	0.46997	-0.41368	-0.98518	1.4213	0.20092	0.32407	-0.56126	0.69699	0.4189	0.30496	-0.60538
16.477	14.347	2.1472	-6.5157	-4.7983	-0.82855	0.92296	2.1882	1.092	-0.74719	-0.18763	0.15754	-0.44018	0.39634	1.1321	0.16343	0.7929	0.29366	1.7904	-0.63264	0.75937	1.6139	1.0386	0.1006	1.1091	1.1567	-0.50847	-1.907	0.64371	1.7526	-1.3759	-1.9886	0.10216	-1.4611	0.55078	1.7005	-1.5468	-0.79368	1.1127	-1.2807	-0.63647	-0.10284	0.53543	1.005	1.2951	1.116	1.8566	-0.2126	-0.17196	-0.66498
5.678	3.0841	7.9473	-3.3232	-2.2058	-1.6146	1.0046	-1.448	0.37258	2.1527	0.92698	1.1081	1.0272	-0.72857	-0.69298	-0.32872	0.025146	0.76867	0.28204	-1.3577	-1.3287	-0.10105	0.040123	0.18549	0.54239	-1.1294	0.41171	3.498	-0.55083	-0.12265	-0.0038628	0.63132	-1.9489	-0.28694	0.10297	0.041575	0.20994	1.3307	-0.32478	0.16885	1.1114	-0.41238	-0.38165	-0.62664	-0.34152	-0.087761	0.34201	0.71694	-0.21784	0.28677
2.9912	-0.46981	4.7777	-1.2433	-1.4237	-1.7635	0.63856	-1.8719	0.12989	2.676	0.25143	0.94546	0.85309	-0.89238	-0.0063909	-0.020865	0.55019	1.4224	-1.2038	-1.1934	-0.13243	-0.48671	-0.5272	-0.16534	0.86299	1.5275	-0.50878	1.0076	-0.032053	0.1813	-0.098638	-0.28775	-0.70954	0.020881	0.38854	1.4685	-1.3265	-0.40504	-0.46052	0.042288	0.54395	0.16094	-0.24543	0.2843	-0.45422	0.5298	-0.098761	-0.3469	-0.019132	0.66147
-3.5453	2.4717	-0.1124	2.8143	1.4731	-1.3328	0.16834	-0.11732	1.1886	0.36443	-0.32982	1.0809	0.40559	-0.15272	-0.25597	0.2346	-0.84416	0.24695	0.022715	-0.12035	-0.51227	-0.56395	0.4222	-0.64152	-0.33207	0.54875	-0.57605	-0.22398	-0.35893	-0.56597	0.3743	-0.23579	-0.19199	-0.018322	-0.017763	0.72048	-0.11403	-0.23403	0.33665	-0.094945	0.12214	0.07901	0.23947	-0.70406	0.41643	-0.22293	-0.27578	-0.078945	0.34542	-0.29427
2.1752	-0.66358	-0.42342	1.6181	2.0567	-0.13983	0.13113	-2.8722	-0.58241	0.90493	-0.027646	-0.12582	0.16195	0.38246	-1.1684	-0.080147	1.2117	0.80838	1.3722	-0.94288	0.57423	0.80801	0.79495	0.10521	-0.304	-0.11435	-0.86707	0.74386	-1.2205	0.37149	-0.72511	0.1792	-0.9888	-0.45937	-2.0983	0.70285	0.3203	-0.48748	0.068063	0.34158	-1.2291	-1.0623	-0.30703	-0.53474	-0.83211	0.40904	0.073579	1.0036	0.68142	-0.38151
5.1347	2.4649	-1.7791	4.9405	1.731	1.0864	-0.40166	-2.2362	-0.52561	0.64186	0.068654	-0.2971	0.3727	-1.0388	0.022954	0.98947	-0.16807	0.41055	0.85324	1.5545	1.0009	0.53675	1.2239	-0.51621	0.28369	-1.2133	-0.6385	0.95471	0.97059	-0.50354	-0.35321	-1.1442	0.53449	-0.20454	0.21339	0.17438	-0.31139	-0.023342	0.22281	0.57432	0.79513	-0.58638	-0.42617	-0.64484	0.33407	-0.91945	-0.43685	0.33946	-0.6862	1.5496
3.8756	3.725	-4.7577	2.3139	-0.36386	-0.25378	-0.39739	-1.973	-0.19337	0.52842	0.025777	-0.34028	0.34787	-0.52291	0.61782	-0.00062857	0.18909	0.90263	0.29522	-0.27877	0.42626	0.081656	-0.54884	0.20232	-0.40894	-0.52898	-1.0182	-0.0038837	-1.0207	-0.73844	0.07119	-0.33046	0.61811	0.64681	0.60361	-0.088207	-0.31344	0.23029	0.019693	-0.70288	-0.86055	-0.059115	0.25239	-0.63884	-0.30698	-0.49248	-1.0509	1.2042	0.52568	-0.78494
-4.238	1.8012	-0.64631	2.3207	0.64673	-0.9039	0.38001	0.44344	0.57612	-0.65037	-0.23106	-0.28758	0.98746	0.23918	-0.12006	-0.3296	-0.52921	0.23077	0.028029	-0.2683	-0.3631	-0.39816	0.10337	-0.12708	-0.19785	0.57116	-0.51226	0.092295	-0.20659	0.47045	0.027071	0.22034	-0.073669	0.026413	-0.33528	-0.19012	-0.047513	0.13467	0.14323	0.20065	0.38798	-0.34575	-0.10887	-0.06172	0.55396	0.069629	0.17224	0.13028	0.17082	-0.0060663
5.0518	0.85282	-0.02617	-4.8102	-0.33202	-1.4254	-3.4593	-0.077072	-0.27391	-1.0335	0.74596	-1.7894	-1.0976	-0.33217	-1.1639	0.46977	-1.2741	2.1475	-0.54434	-1.6842	2.6816	-1.103	0.54159	0.86479	0.51901	0.67887	-0.43809	-0.36785	1.1834	0.47571	0.92519	0.1699	-0.99731	-0.23684	1.2972	0.52753	-0.4377	-1.5178	0.87943	0.079196	-0.81151	0.19749	-0.68416	0.28661	-0.95515	0.0043024	0.19051	-0.068535	0.084137	0.52691
7.5568	2.2339	4.0824	-4.1997	-1.8911	-1.0606	-1.7721	-0.40162	0.41151	-2.2238	1.6489	-0.90792	-1.6454	-0.77883	-3.227	0.44888	-0.15988	0.72128	0.059981	-0.54753	2.1344	-2.2409	0.8235	1.2457	1.2148	0.61371	-0.69804	0.54344	-1.1872	-0.23254	1.6829	0.22335	-1.6216	0.85643	0.45915	0.10194	1.1609	-0.45353	0.51918	0.067293	-0.6008	0.14582	-1.3889	-0.3286	1.2905	-0.72639	-0.080068	0.19026	-0.53405	1.1198
0.98042	-0.38037	-0.61445	-1.4257	-1.1544	-2.2136	0.1674	-1.1258	0.89664	-1.0711	0.94198	1.7201	0.22827	0.40085	-0.7882	-0.70876	-0.2114	-2.171	-1.0976	-0.8879	0.16631	-0.76227	0.015787	0.59053	0.27976	-0.14373	1.0899	-0.78168	0.18538	0.16437	-0.64283	0.2369	0.71665	0.35994	-0.24111	0.58563	-0.91939	-0.24891	0.20903	-0.3145	-0.42067	0.072918	0.40946	0.3929	-0.32128	-0.30185	0.24264	-0.21305	0.38692	-0.73646
-5.1753	1.4394	-1.3364	-0.37476	2.0998	-1.4166	-0.044421	0.22753	0.14159	-0.37086	-0.43401	0.82243	1.4735	-0.24368	-0.53951	0.023578	-0.073893	0.033475	-0.38686	0.21259	-0.52586	-0.68141	-0.1718	-0.29253	-0.019445	0.15969	-0.24228	-0.15227	0.26485	-0.27202	0.62312	0.072179	0.17751	0.10329	0.107	0.37441	-0.12262	0.43781	0.20241	0.3447	0.33321	-0.089046	-0.019964	0.14454	0.3291	-0.34324	0.31561	-0.14782	-0.25691	0.41737
4.122	-0.28839	-2.3874	6.1083	-3.747	-0.76598	-1.1611	0.76766	0.59669	-1.6202	0.17394	0.23854	-0.66602	-1.2908	0.15791	-0.42586	-0.48637	-0.86402	0.99057	0.45597	-0.79756	0.75651	-0.44012	-0.2512	0.13547	0.98489	-0.053685	1.5889	1.8205	0.69435	-1.0827	-0.12958	1.5543	0.80449	-0.88695	0.083842	0.31159	-0.45575	-1.6397	-0.31136	-0.83956	0.45225	1.089	0.052067	1.0079	0.37665	0.5203	-0.49399	-0.21969	0.57308
0.61855	-2.0751	1.8456	0.36771	-0.54098	-1.7458	0.65815	-0.18502	0.42292	0.25966	-1.8711	0.88585	-1.0566	0.58498	1.0674	0.23824	-0.27495	-0.16774	1.5302	-0.19267	-0.51645	0.55814	0.89884	-0.014312	0.90635	-0.30963	-0.29286	0.6356	1.095	-0.4875	0.24395	0.22829	-0.24762	-0.3595	0.18155	0.29491	-0.74951	-0.43465	-0.44048	-0.74533	-0.41036	-0.71028	-0.92804	0.4174	0.35483	-0.59454	-0.18835	-0.17266	0.28885	0.78177
0.065026	-2.2147	-0.12626	-0.4553	-0.099118	-1.5527	0.38803	1.1292	1.1158	0.00052391	-0.61465	-0.40266	0.63878	1.6607	1.2574	1.5658	0.39698	0.12132	1.6335	-1.2523	0.18984	-0.040843	0.6893	-0.49879	0.75507	-1.0752	0.40004	0.56036	-1.0559	0.51877	-0.22272	0.11348	0.084017	-1.4135	-0.2811	1.2974	0.083703	1.1263	0.54876	-1.5042	-0.48416	0.77489	-0.45835	0.50693	-0.52618	1.2184	0.49753	-0.1011	-0.15103	0.76791
-2.1265	2.8285	-1.8022	2.7998	1.4153	-1.1906	0.30029	1.1156	0.94018	-0.40979	0.21124	-0.24236	-0.14422	-0.13871	0.48329	-0.52684	-0.047646	0.21799	-0.43733	0.1104	0.0664	0.56775	0.32778	0.55706	-0.28909	0.29261	0.078367	-0.003126	0.36328	-0.15004	0.058227	-0.43595	-0.46997	-0.09495	0.8916	-0.20713	-0.15871	-0.58084	0.57941	-1.4354	0.16459	-0.67643	0.39386	0.07008	-0.62685	-0.90897	0.038529	0.61708	0.56155	0.51822
2.4546	-1.0756	1.9416	0.20819	-2.2314	-1.927	-2.3086	-0.69209	0.25206	-0.88556	0.37392	-0.44663	0.24685	-0.14345	0.2652	0.29496	-1.0781	-2.7298	-0.97366	-0.068387	0.17462	-1.2428	0.81717	-1.2303	0.82285	0.45372	0.75299	-0.012792	0.0066139	-0.15002	0.34476	-0.9292	0.66553	-0.36848	0.54115	1.1375	-0.18726	0.47609	0.90042	-0.44318	-0.41348	0.96876	-0.33211	-0.29812	-0.49913	-0.085988	0.95799	-0.25322	-0.6313	0.30994
-0.4147	-1.8246	0.44918	-0.22619	-2.2005	-2.5587	-0.88174	-1.0183	-0.28867	-1.975	0.28209	0.17658	0.49992	0.4565	-0.82419	-0.45221	-0.29615	-0.3159	-0.33301	0.52484	0.60143	-0.462	1.266	-0.84261	-0.10338	0.50864	0.25295	-0.23737	0.4194	-1.0145	-0.25763	1.3456	0.24843	-0.28272	-0.97795	0.028468	1.1655	0.042685	0.91138	-0.37651	-0.5182	0.98314	0.21457	0.666	0.059453	0.26825	0.41798	0.70655	0.44709	-0.51624
3.3252	-2.2109	0.14623	0.20312	-1.6605	-0.82547	1.7232	-0.53128	0.58624	-0.48718	-1.3896	0.55155	-0.80789	0.16054	0.48476	0.53717	0.31001	0.49789	1.0644	0.36676	0.35959	-0.077577	-0.53942	-1.6097	-1.3763	0.96423	-0.72203	-0.56126	-0.23499	0.126	-0.53271	0.99093	0.32938	-1.1378	-0.91441	-1.4582	1.8482	0.49233	0.8077	0.41178	-0.083693	-0.012696	-1.2807	-1.0566	0.15002	-0.24854	0.73012	0.20487	0.030011	0.42512
-1.8489	3.062	-0.78947	-0.28575	2.6402	-1.5159	-0.12803	0.63183	0.37097	-0.12012	-0.12351	0.69261	1.0109	0.41138	-0.052827	0.065014	-0.39576	-0.69277	-0.40438	-0.10623	0.011149	0.42724	-0.021339	0.13888	-0.22488	0.48083	-0.27298	-0.15357	-0.5026	0.58652	-0.067849	0.23837	-0.1959	0.1448	0.76315	-0.56391	0.17039	-0.13589	0.46547	-0.52	0.50514	-0.51758	0.76716	0.25934	-0.66985	-0.20177	-0.069945	-0.015532	0.21022	-0.1119
-0.10901	-3.1378	-1.9356	-0.66816	0.61387	-1.2765	1.9326	-1.6948	0.7994	-0.1439	-0.053189	1.2288	-0.16962	0.1631	-0.59879	-1.0108	0.93581	-0.9409	0.88217	0.3654	-1.2162	0.46911	0.62037	0.444	-1.5951	-0.47056	-0.88084	-0.14373	0.14608	1.2825	0.54203	0.16871	2.1907	0.17154	-1.6455	1.2376	0.37164	0.70376	-0.33461	-0.10244	0.94278	0.96483	-0.46033	0.11603	-0.6345	-0.17257	-0.61705	0.066643	0.11965	0.80418
3.1229	-0.82568	-3.8918	-1.7293	1.2673	-1.2363	0.70592	-2.7047	-0.13862	0.26953	0.18623	0.25937	0.45688	-0.35044	0.24449	1.479	-1.1354	0.17581	0.71937	0.09135	0.21844	-0.01238	-1.7196	-0.33817	0.55045	0.63456	0.42042	-0.55852	1.8754	0.51431	0.21764	0.60932	0.57158	-1.2322	-0.54399	-1.3339	-0.62217	0.56591	0.78111	-0.90981	-0.63012	0.14049	-0.2385	0.36767	-0.76136	-0.31622	-1.5932	-0.7125	-0.89274	-0.90341
5.2563	-5.739	-2.9786	-1.6335	2.0241	-0.50632	4.1472	-1.0867	2.05	-0.75832	0.44188	0.28733	-1.4018	-1.1245	-0.33456	0.60855	-0.22734	1.2569	2.7887	-1.9579	-0.3115	2.2125	-0.60193	0.40958	1.3241	-2.3657	2.9536	-0.18608	0.42843	1.4905	-0.81502	-1.0132	0.48172	0.68789	0.93727	0.29784	-2.5571	0.36707	1.7395	-0.56715	-0.5189	-1.2284	-0.2997	0.14622	-0.24797	-0.4155	0.32586	-1.1588	-0.52853	0.4613
-2.8838	0.23604	-2.4225	-1.1508	4.0675	-1.7924	1.5278	2.0048	1.7297	-0.63051	0.49617	-0.2124	0.03169	1.1404	-0.93624	0.041052	1.9245	-0.25001	-0.4713	1.365	0.73114	1.5831	0.506	0.11263	-0.85799	0.45618	-0.032456	0.65011	-0.47482	0.05458	-0.97983	-2.0563	-0.36908	0.051022	0.29325	0.32252	0.47186	-0.37153	-0.7742	-1.013	-0.071724	-0.24555	0.49056	0.61218	0.28701	0.31042	0.59401	0.64772	-0.24977	0.078356
2.9278	0.40873	0.76317	1.0695	-2.5232	-0.68912	-0.51232	-0.65445	-0.31317	-0.75625	-0.84829	0.76844	-0.33785	2.0944	0.73293	1.0749	-0.28503	1.7957	-0.79851	-0.02071	-0.49117	-1.3604	-1.1882	1.086	-0.021342	-0.90551	1.8728	1.32	1.31	0.7592	-0.50978	-0.21169	-0.26042	0.34788	-0.55659	-0.90884	-0.75173	-0.48527	-0.68725	0.24601	0.96576	0.3302	0.91004	-0.85987	-0.29966	-0.17084	0.18926	-0.2514	0.89049	0.48701
2.7717	1.7416	6.4999	-2.1204	-1.7808	-0.41097	0.62154	-0.1968	0.074986	-1.069	-0.64731	-0.032703	-0.65419	0.27952	0.38858	0.24067	0.11272	1.8591	-0.66566	1.7578	-0.010876	-1.5897	-0.68774	0.066188	0.98928	-0.81993	-0.41929	1.5937	0.1914	0.59047	-0.59301	-0.41029	0.71993	-0.88074	0.77072	-0.671	-0.3389	-1.2012	0.62654	0.11988	0.71645	0.24434	0.07191	0.14544	-0.0084748	0.1201	0.40238	-0.29878	-0.12083	-0.31463
3.4148	-1.3403	1.4392	2.5351	-1.1236	2.5455	-2.2377	4.835	-2.1011	-2.4307	0.58704	1.9716	0.2443	-1.4827	0.57294	1.6384	-0.07138	2.1358	0.47992	-0.6541	-2.0682	0.69979	-0.26489	1.0913	1.5637	-0.99842	-0.62299	1.0507	0.39239	-0.39083	0.55092	1.0968	-0.46428	-0.4355	-0.30221	-0.2378	0.04314	-0.50786	-0.035901	-0.90242	0.51158	0.016083	0.57446	-0.57515	0.35411	0.0027205	0.33664	-0.084599	-0.76554	-0.44992
-3.0451	1.479	0.64527	0.39558	3.3289	0.84439	-1.5501	1.4241	-0.99994	-0.94642	-2.1813	0.70951	-0.34799	-0.34334	0.77061	0.39382	-0.083892	-0.44644	-0.97914	-0.35128	-0.10583	-1.1127	-0.1353	0.86011	-0.74609	-1.3198	0.12795	0.51192	-0.19275	0.83718	-0.87911	-0.80995	-0.60847	0.57193	-0.72404	0.16387	0.26262	-0.66852	0.22587	-0.17704	-0.4858	-0.009834	0.21589	0.22921	-0.40592	0.15916	0.27474	-0.22852	-0.41391	0.52606
6.8893	-3.3164	-1.6571	-1.232	0.45437	2.2677	0.1389	-0.80438	0.29546	0.72043	1.3957	-0.45389	2.1577	-0.65636	2.9418	-1.1639	0.39327	-1.8744	0.70207	1.4904	-1.0243	0.37909	2.5829	-0.751	-1.3362	-3.1482	0.42826	0.27846	-1.2694	0.78299	1.9018	-1.5602	0.44341	-0.27916	0.34243	2.0751	0.07173	9.47E-05	-1.9883	1.194	0.92402	-1.6708	0.62374	-0.20826	1.8804	0.7218	0.67685	0.27841	-0.17828	-0.61662
7.4915	0.0012767	0.11136	1.5206	0.65993	1.8535	-0.34545	-0.67528	0.68261	0.70735	0.32849	-0.70866	0.98798	-0.27066	1.0055	-0.5673	1.5087	-0.52766	-0.22331	1.66	-0.81413	0.033006	1.3716	-1.5748	1.4028	-0.31649	-0.055933	-0.81546	-0.85036	0.15457	0.62967	0.7895	1.6307	-1.0382	-2.1558	0.10987	0.61206	-0.85849	-0.3187	-0.58446	0.49159	-1.5814	0.34809	-0.6033	-1.2789	-0.012042	0.5193	0.19559	0.79606	-0.80278
5.7961	-3.9684	2.6801	-0.77341	0.99676	1.0535	-3.2754	-0.3969	0.32815	1.6604	-0.53102	-0.14759	-0.48793	-1.6098	-0.50795	-1.0274	-0.48834	-0.50912	-0.2954	1.6026	1.2022	-2.6999	0.78717	0.15326	0.12285	0.34792	0.019096	-0.4778	1.2351	-1.4005	-2.7398	-0.22081	0.38429	-1.6446	0.92878	-1.2403	-1.9172	2.5714	-1.3896	0.44696	0.71809	0.56739	0.66823	-0.19321	0.80419	-1.3817	-0.24345	0.72678	-0.29338	0.56624
1.3537	-2.8569	1.1276	-0.98455	-0.94196	-0.43061	-1.2945	-1.0503	-1.8296	0.094642	-0.81377	0.97987	1.0761	1.2152	2.2095	-0.69319	-0.0853	1.6493	-1.0327	0.87937	-0.10683	1.2035	-1.3655	0.24766	-1.3176	-0.18592	1.1848	-0.84785	-0.47734	-0.35657	0.4662	-0.16247	-0.07577	-0.15548	-0.91259	1.3476	1.0632	0.55564	-0.12998	-1.1108	-0.08499	-0.39774	-0.089291	-0.0017654	0.55802	-0.18183	0.60312	-0.67082	0.46959	-0.83056
4.8846	5.0944	4.0124	-6.2113	-0.81801	0.56272	0.32018	0.59267	-0.45199	-1.4727	2.3589	1.2723	2.2556	-0.30569	0.97867	-0.46008	-0.8914	1.3284	1.5849	0.93838	-1.1215	2.0602	-1.2104	0.4014	0.98744	0.24267	-1.4741	-0.88058	0.28182	0.65753	0.04076	-0.030818	0.30997	0.47574	-0.14621	0.21251	-0.1064	-0.024991	-0.12593	0.9536	0.36057	-0.0088774	-0.10223	-0.40925	-0.26253	-0.72038	-0.8192	0.39395	0.10408	-1.542
-0.061266	-3.1811	-0.19438	-0.98335	0.59907	0.0077082	0.57985	3.7784	1.0507	-0.6087	1.7708	2.722	0.78967	-0.051659	1.3146	0.86709	-0.71405	0.60977	2.3043	0.64628	-1.2045	1.8336	-0.79276	0.90596	0.39413	-0.86088	1.2641	0.287	0.81407	0.36585	-0.6727	-0.1522	-0.041543	-0.34189	0.40604	-0.17763	0.3553	1.4711	0.44523	0.81365	-0.5228	-0.044318	0.69471	-0.1156	0.18706	0.069084	0.90763	0.10642	-0.19441	-0.64757
-4.2688	0.99531	-0.013897	0.04971	2.3812	-1.4405	0.13167	2.4357	0.88915	-0.55371	0.16376	0.33497	0.48437	0.68521	-0.35339	0.59597	1.4838	-0.10637	-0.039389	0.78411	1.6897	0.73458	-0.26148	0.38833	-0.34031	0.36322	-0.18973	0.39462	-0.047675	0.39549	-0.52095	-1.4832	-0.0073884	0.026563	-0.08516	-0.99624	-0.12573	0.45729	-0.19563	-0.26585	0.021692	-0.037552	0.30839	0.24366	-0.7247	0.038847	0.44721	0.060785	0.61399	0.16136
3.5526	-2.7883	0.077584	-0.013655	0.43152	0.028708	1.04	-0.3496	0.51927	0.38648	-2.1571	0.043092	0.041019	1.0053	1.0285	0.6423	0.41811	0.66179	1.0691	1.742	-0.21355	-0.021455	-0.49981	1.7913	0.075695	1.1212	2.2316	-0.95805	-0.50008	-0.94765	0.052325	-1.0849	-1.4947	-0.44757	-0.21439	0.10401	0.13901	-0.78735	0.64621	-0.30916	-0.40169	0.02382	-1.5669	-0.22299	-0.36173	0.10687	0.76864	0.32228	0.050418	-0.03653
3.9372	-4.1733	1.5087	-1.3831	1.4153	1.8054	-1.3876	0.83788	-0.0087434	0.47136	-3.1523	0.86774	-0.67702	-1.0524	0.71717	0.60276	0.15962	-0.87298	0.78366	2.0769	-0.15454	0.71833	-0.021805	0.847	0.4388	0.043972	2.8204	-0.020708	-0.13097	-0.055832	1.2192	0.31741	-0.36565	0.64197	-0.99343	1.1347	1.6886	-0.11424	-0.30314	-0.16758	-0.30043	-1.2135	-1.9589	-1.1854	0.038571	-0.3724	-0.25086	-0.31981	1.2907	0.21318
1.886	-2.5948	0.28774	-2.0762	1.6101	0.0079761	-0.10176	0.31124	-1.3437	0.80875	-1.5559	0.4465	-0.4422	-0.63748	0.061586	0.43386	0.95863	0.040304	0.43729	0.39667	-0.80485	1.3009	1.8745	0.99901	0.92968	-0.63148	0.0012989	0.69866	-1.0706	0.21299	1.997	1.0843	-0.27476	1.2821	-0.32855	0.71688	-0.8881	0.46649	0.37905	-1.5978	-0.36662	-0.5356	-0.86211	-0.41354	0.020112	0.61211	0.49395	-0.15784	-0.27886	-1.2668
-6.8751	0.7207	-0.15229	0.50034	1.7036	-1.7895	0.157	0.39645	-0.40611	-0.60718	0.19419	-0.44913	-1.2179	-0.30011	0.87248	-0.97736	-1.1715	0.54001	-0.47062	-0.13681	-0.80238	-0.41517	0.38853	0.13552	-0.10743	-0.10403	-0.052234	0.17216	0.036779	-0.080541	0.30028	-0.089033	-0.53181	-0.23432	-0.16273	-0.13489	0.13966	-0.037805	-0.2559	-0.25578	-0.12958	-0.35981	-0.20651	0.20213	0.2303	-0.081745	0.048335	0.010837	0.0011162	-0.10335
4.7891	-1.6333	-0.37101	-3.3472	-0.45608	-1.0407	-4.6499	0.62014	-0.59719	2.5074	0.63413	0.35383	0.0084692	0.21569	0.48344	-1.9067	-0.33278	-0.38552	1.5459	-0.51826	1.1001	-0.28487	-0.81719	-0.35743	-0.78368	0.89407	0.21252	2.729	-2.0787	-1.0475	0.35761	-1.0816	-1.544	-0.54232	-0.17822	-0.6126	0.67936	-0.36692	-0.74694	-1.2879	-0.36027	0.75603	-0.17611	0.47362	-0.23129	0.078666	-0.29537	0.72635	-0.36242	1.062
2.0733	-3.1817	1.6148	-1.5346	-0.20913	-1.0894	-2.6883	0.85773	-0.50094	1.2433	1.2618	-0.49531	-0.26021	0.33005	0.12036	-0.083633	-1.1243	0.060107	0.68772	-0.40624	2.1657	-0.46846	0.44688	-1.4595	-2.181	-0.056435	-0.94663	0.75063	-0.3862	-1.084	-1.2351	-1.0042	0.4901	0.29089	2.1219	-0.49225	0.42082	-1.3016	0.84671	0.37615	-0.36583	0.035886	-0.90317	1.5167	0.6714	0.19633	-1.2855	0.39864	0.44739	0.29113
-0.64669	-2.3016	2.4547	0.52581	-1.3292	-2.0142	-1.2526	0.41339	-0.35061	-0.216	-0.38292	-0.52665	0.066998	1.5255	-0.24811	1.3793	-0.032212	2.2195	-0.42629	-0.97919	-0.26813	-0.86367	1.1049	0.59156	-1.4017	-1.1227	0.58314	-0.45995	0.04305	-0.60607	-0.56785	0.72589	0.68511	0.35086	-0.17421	-0.39674	0.25342	0.25168	0.30751	0.14693	-0.006479	-0.13763	0.78332	1.2981	0.71375	-0.1901	0.096845	0.63424	1.0232	-0.29611
-5.2978	1.0516	1.3409	0.3184	1.5864	-2.5819	-0.48416	0.60285	-0.97396	0.32483	-0.71921	-1.1153	1.0708	0.49128	0.85318	-0.026115	0.095562	0.55797	1.0346	-0.72374	-0.16485	-0.5368	0.99804	0.77472	0.17999	-0.6673	-0.35406	-0.26697	0.40065	-0.17946	-0.39412	-0.21905	-0.10639	0.086734	0.071091	-0.31735	0.15482	-0.47152	-0.25753	-0.12145	-0.22477	-0.40655	-0.30493	-0.17501	-0.38191	-0.43832	-0.18489	-0.47627	-0.013311	0.5294
14.004	6.6809	-3.3929	1.5818	3.0415	3.2247	-0.096256	-2.4888	-1.5868	-1.4946	-1.0415	0.0749	-0.52525	2.4284	-0.54425	-1.3927	1.3542	-1.9095	1.9644	-0.41928	-0.35846	1.5653	0.91956	0.89202	-0.14003	1.4426	-0.23677	-0.11572	-0.16475	0.70345	-0.7163	2.4213	1.0602	0.8793	0.19211	-0.57123	0.55363	-0.44362	1.346	2.4991	1.0966	-0.44781	0.3985	1.2632	0.04384	1.3977	0.46311	1.5409	1.1527	0.93401
0.20789	-1.2303	-1.5077	2.5338	3.3248	0.58131	1.4726	-2.0722	-0.082525	-1.7911	1.3723	2.0183	-2.3935	0.96715	-0.047084	2.3866	-0.084133	0.63249	-0.42398	0.45451	-0.70748	-1.395	-0.56278	-0.18862	-0.8482	0.32174	-0.63198	1.2213	0.36008	-1.9577	0.96537	0.17582	-0.33079	-0.0068643	0.31996	0.24921	0.014511	1.1026	-0.051297	-0.28764	0.48323	-0.38938	-1.0215	-0.20339	-0.22802	1.1223	0.029157	-0.35454	-0.2132	1.039
-1.3921	-0.88689	-0.30378	1.6059	2.7803	-0.12979	1.9813	-1.5007	-0.68864	-0.57587	0.92315	1.4574	-2.6177	0.42128	-0.21759	0.61612	-0.60444	1.0794	-0.13729	0.6512	-0.66191	-0.15807	-1.7703	-0.94571	-0.042424	-0.11482	-1.0519	0.43704	0.3387	-0.69531	0.85351	-0.84094	-1.028	-0.49116	-0.032147	0.94273	-1.2609	1.0234	-0.66587	-0.14608	0.25843	-0.13772	-0.061883	0.05266	-0.028883	0.77576	0.65609	-0.1827	-0.36927	0.39366
3.0351	-1.1927	-0.38843	0.48601	5.0321	1.7733	1.4205	-0.76206	-1.4707	-0.10221	-0.74555	-0.33931	1.5096	0.17577	-2.2911	-0.62648	0.8472	-1.4299	1.8648	-0.11749	-0.069886	-1.5783	-0.14126	1.493	-0.35658	1.1355	0.81997	-0.70794	2.0051	-1.9023	1.9057	0.41513	0.51769	0.05471	1.6824	0.16841	-0.8562	1.8864	0.50409	-0.030952	-0.87891	0.78581	-0.23474	0.55554	-0.20255	0.5103	-0.21557	0.23416	-0.47143	-1.5468
4.8374	-1.109	1.9377	3.4619	-0.22269	0.57132	-0.44118	-1.1433	-1.0202	0.036045	0.20031	0.0019849	1.506	0.26288	2.7262	0.35961	-0.75033	0.25983	-0.012281	2.1811	0.52129	-0.11417	1.6459	-0.76955	-0.15307	0.20392	-0.077294	-0.37392	-0.21637	-0.82629	0.3221	-0.033911	1.4782	-2.0471	0.44292	-0.9663	0.28026	-0.87841	0.46892	0.32414	0.90787	-0.3378	-0.26076	1.4083	-0.68546	0.49688	0.033018	-0.13538	-0.35334	-0.0057482
7.1136	-5.0524	-0.83536	-0.17638	-1.3859	0.56835	-0.26962	-0.68585	0.054991	1.1985	0.43214	0.44656	0.61039	-1.5051	1.9216	1.6284	-1.914	-0.64251	1.1008	0.82364	1.182	-0.17717	0.12686	2.3038	-0.053595	2.4967	0.58626	1.1198	-0.31216	0.60827	0.56507	-0.91977	-0.16421	-0.61468	-0.77237	0.91005	1.6015	1.5481	0.21607	0.14207	-0.012361	0.096314	-0.4302	-0.051491	-0.41171	-0.42967	-0.061688	0.6245	-0.08099	1.2389
5.4803	-4.8229	0.14318	-2.2051	-1.5656	-0.10772	1.069	-0.43248	1.3209	0.84543	2.6264	0.68194	0.093259	-1.4613	2.2323	0.93956	-0.090854	0.25154	-0.0066955	-1.8292	0.86754	0.5305	-0.74173	-0.029293	-0.63082	0.99763	-0.074688	1.1428	1.8343	0.82572	0.88126	-0.7441	0.84204	-0.31859	-1.1413	0.77478	0.70957	-0.34898	2.1629	-1.2363	-0.012973	0.18048	-0.24287	1.2698	-0.3399	-0.29684	0.33563	-0.51944	-0.69032	-0.4676
-4.5127	1.5009	-0.46932	-0.19651	2.5723	-1.2729	-0.68826	0.25012	1.2056	0.28385	0.31979	0.93129	0.67142	0.50326	-0.45863	-0.033991	-0.039088	0.49226	-0.065695	0.38491	1.0348	0.38206	-0.30872	-0.53295	-0.23887	-0.077594	-0.77645	0.026482	0.28889	-0.2473	0.31328	0.57414	0.40728	0.0097893	-0.28582	0.41354	0.012573	0.43967	0.24341	-0.60311	0.012733	0.35404	0.0044377	-0.10069	0.57945	-0.21367	-0.42496	0.15865	0.072321	-0.35755
1.8357	0.59509	2.0072	2.4416	-0.09619	0.31984	-0.8068	2.1325	0.10638	-0.26314	0.64137	-0.67493	0.98274	-0.58519	-0.44642	1.6536	0.19915	3.2593	-0.66123	0.50389	-0.98376	0.69186	-1.7516	1.1624	0.42065	0.98805	0.075033	0.60056	0.30019	0.18108	0.025274	-0.39434	0.71877	-0.57078	-0.17101	-0.32622	-0.24775	-1.1433	-0.05985	-1.7211	0.57675	-0.17337	-0.066875	0.89916	0.85148	-0.093729	-0.60246	0.88581	-0.30008	-0.13621
3.5772	-1.3066	0.072541	5.7166	-1.7874	-0.90974	-0.97967	-0.51108	0.6318	-0.48996	-1.6307	-0.60317	-0.51365	-1.6494	1.4675	-1.0888	0.47448	1.2302	1.6044	1.0774	1.3022	-0.061749	-1.0846	-0.8435	0.28237	1.3736	-0.7357	0.73317	1.0109	-0.26414	0.14721	0.47881	-1.7716	-0.17193	0.72469	-0.28768	-0.7525	-1.1824	1.3871	-0.019284	0.84821	0.18067	-0.70277	1.4682	-0.43733	0.085214	-0.021908	0.29423	-0.022178	-0.38584
1.5193	-2.5046	-0.53741	3.2295	-1.775	-2.8211	-0.35048	-2.1655	1.2106	-0.033149	-2.6841	-0.38445	-0.26148	-0.52552	-0.39075	-0.7641	0.95424	0.50965	1.4395	1.8916	0.27256	-0.42417	-0.26593	0.26486	0.45324	1.3122	-0.44063	-0.055156	1.3519	-0.60599	0.50305	0.38161	-1.7708	0.23834	0.21997	-0.00017338	-0.51939	-0.76922	-0.30519	0.42972	0.38373	-0.31369	-0.46	-0.30338	-1.1081	0.57385	0.38633	-0.13406	-0.23481	-0.58663
-5.843	0.75591	-0.77289	1.4326	1.0085	-1.5527	-0.057187	-0.067654	1.0506	-0.23173	0.50342	0.74313	0.64876	-0.30618	-0.52201	-0.25903	-0.47673	0.13257	-0.46114	-0.0031716	0.18449	0.15075	-0.33372	-0.38863	-0.1634	0.33167	-0.23208	-0.21509	-0.64929	-0.14377	-0.31577	0.34236	0.21574	0.28653	-0.56941	0.18545	-0.053563	-0.006962	0.40963	-0.017473	0.33924	0.19595	0.12003	-0.27693	0.59488	-0.13269	-0.057064	0.1678	-0.32855	-0.11883
9.8557	-4.5488	-4.8826	-5.4725	-0.16756	1.633	0.93482	0.38277	0.65118	0.12283	-0.87781	-1.3007	-0.20997	1.4141	0.068737	0.86145	-1.5051	-3.0526	3.4915	2.3357	-1.8727	-0.6629	0.76702	-1.9357	1.2841	-2.8158	-2.9095	0.56508	-0.43935	-0.34903	-2.4272	0.946	-0.93892	1.8055	-0.82689	-0.8661	0.72254	0.01064	-0.12146	-2.1093	-0.054349	0.66032	-0.56759	1.2724	1.5898	-2.0429	-0.1225	0.31957	1.0364	0.086264
5.9065	-0.40907	-2.8842	0.86782	0.82828	1.3606	-0.16039	1.5616	-0.22284	-1.2839	0.96239	0.86732	0.54137	-0.63795	0.16405	-0.75511	1.5621	-0.038196	1.4832	1.5187	-1.2237	-1.4792	1.6698	0.19893	0.69809	-0.56877	-1.6381	0.6185	0.36726	-1.4006	-1.1278	0.27804	-0.38368	1.3808	-0.61627	0.33434	-0.75588	-0.074532	0.72779	1.2852	0.70871	0.80207	-0.024307	0.68	-1.8077	0.19393	-0.94284	-0.13086	-0.6585	-0.45817
9.0484	-4.6516	-3.5114	-5.0382	0.45132	2.4482	1.5141	2.4729	1.05	1.937	-1.0346	0.99886	-1.5791	-0.79744	2.6397	1.6241	-1.2076	2.8808	-0.35316	1.2376	0.85916	-2.1481	0.68863	0.75413	1.3137	0.041369	-1.5919	-2.3282	1.118	-1.2335	1.4509	0.77758	-0.6493	0.36587	1.0326	0.41452	-0.18802	0.057132	0.44767	-1.2719	-0.4059	0.81313	1.3142	-1.1028	-0.087913	-0.22158	-0.80119	-0.59466	1.7947	0.52559
-0.98473	1.5144	-2.0135	-2.5358	4.3142	-0.47185	-0.49498	1.2403	0.38326	-0.16914	-0.63371	0.049666	1.0719	0.52124	-0.81502	-0.26396	1.3913	-0.56317	-1.0976	0.58217	0.45566	0.7626	1.5158	0.20939	-0.75272	-0.93335	-1.3198	-0.012735	-0.33711	0.38871	-1.2899	-1.4432	-0.54978	0.51071	-0.74844	0.48273	1.0429	-0.38294	-0.60961	-0.88462	0.54183	-0.78047	0.47755	-0.33704	-0.067953	-0.088289	0.0027613	0.26238	-0.010299	-0.022637
7.0616	2.223	-0.92911	7.3444	-2.7057	0.95079	-1.0853	0.98651	-0.43803	3.3377	-1.7199	-1.1615	0.67969	1.353	-1.1118	-0.17963	0.015142	1.8806	0.30532	0.17598	-0.86321	-0.031663	0.3728	-0.82316	-0.58657	0.35099	1.2151	1.2436	-0.70028	0.7458	0.18172	-0.46342	-0.3631	1.6134	-1.2121	0.6475	-0.33906	-0.25491	0.9476	0.0076051	-0.68001	1.1913	0.97858	0.29064	0.29149	0.6355	-0.67485	0.33654	0.45719	0.013669
6.1221	2.0233	4.8743	2.2152	-4.173	-0.91539	2.7712	-3.871	0.39847	-1.2567	-0.063997	-0.4129	-0.64301	2.1292	3.0644	1.1095	0.40865	-1.1806	-0.93413	-0.5983	-0.58751	0.64969	-0.47124	0.75465	-1.1986	-0.81987	0.71242	-0.85109	-0.51625	-0.0025199	0.67678	-2.1487	1.7027	0.55604	0.46146	-0.3078	-0.0030357	0.12754	0.80821	0.21406	1.0873	-0.62409	-0.52207	-0.2906	0.39699	-1.0039	0.19395	-0.65139	-0.097509	-0.29656
2.5813	-3.8819	0.81552	2.19	-1.2877	-1.8154	-0.63225	-4.0129	2.2352	0.2576	-0.34976	-0.70817	-0.09059	0.7137	2.3738	0.18928	0.10827	-2.0151	-0.34297	-1.5953	-1.2924	2.4047	0.48434	1.6305	-0.52288	-0.013083	2.1184	-0.93532	-0.62261	-0.83814	1.184	-0.90516	0.40423	-0.81253	0.46935	-0.6266	0.39797	-0.15829	1.3745	-0.31856	-0.8261	0.50203	-0.2809	-1.1102	1.5301	-0.53534	0.4713	-0.86205	-0.36084	-1.2334
-10.294	0.36792	-0.24461	-0.49879	-1.1812	2.0988	0.011758	-1.1049	-0.12481	0.3317	0.61638	0.53436	0.14968	0.40229	-0.22725	0.23573	0.22358	0.18231	0.045517	0.093913	0.11101	-0.43974	-0.40669	0.056483	-0.14032	-0.14534	-0.28245	0.035464	-0.15258	0.2283	0.090916	-0.32127	0.06445	-0.077433	-0.14967	-0.32582	0.14699	-0.15366	-0.11146	-0.052176	0.2835	-0.0086857	-0.032962	-0.10765	-0.023846	-0.19468	0.36908	-0.011017	-0.0077965	0.096829
-10.257	0.38059	-0.32847	-0.56602	-1.2484	1.9814	0.069307	-0.84552	-0.007617	0.3561	0.65797	0.57228	0.078249	0.53692	-0.12713	0.099499	0.20889	0.12735	0.14596	0.037822	0.14739	-0.35195	-0.27135	0.16845	-0.088976	-0.092819	-0.18818	0.067556	0.01858	0.17402	0.0034693	-0.41889	0.070193	-0.17757	-0.0801	-0.43598	0.15551	-0.19228	-0.1298	-0.10361	0.17939	0.086349	-0.089778	-0.091977	-0.049841	-0.1617	0.35608	-0.015638	0.04784	0.058259
-10.291	0.4728	-0.28226	-0.58034	-1.5133	1.4289	0.39631	-0.57123	-1.1252	0.37619	0.38302	-0.36188	-0.37163	0.22444	0.079585	-0.016356	0.40097	0.049929	0.32971	0.24657	0.3257	0.035416	-0.13514	0.058087	-0.30159	-0.16696	-0.022819	0.14199	0.018415	-0.051384	-0.10757	0.10598	0.27041	-0.22225	0.055323	0.33644	0.061662	-0.031057	0.070711	-0.39784	0.060347	-0.026908	0.042894	-0.18989	0.080589	-0.041335	-0.18342	0.19266	0.038939	0.13705
-10.438	0.5551	-0.085607	-0.26631	-1.1456	-0.23903	0.58219	0.67383	-1.6789	-0.25319	0.55567	-1.7015	-2.0632	-0.29364	0.82464	-1.6627	-0.95421	-0.1294	0.32438	-0.1363	-0.49763	-0.13527	0.3439	0.43359	-0.42423	-0.061568	0.43424	-0.10261	0.16817	-0.12056	0.063395	0.13274	-0.24603	-0.30987	-0.19299	0.023512	0.11463	-0.1927	-0.13665	-0.38149	0.13573	-0.19988	-0.010092	-0.09785	-0.011952	-0.15792	-0.38169	0.11647	0.022616	-0.021623
4.533	-1.7281	2.2224	-0.91104	5.6437	1.5265	-2.4271	-1.9635	-2.9902	-2.6799	0.53634	-0.27205	-1.432	2.8917	0.65298	2.5712	-1.6339	-1.1878	1.7764	-0.26926	0.16993	3.3144	0.42976	-0.23554	0.87052	0.32795	0.047787	0.78568	-0.62864	2.4032	0.2064	0.94259	-0.24406	0.25926	-0.39237	-0.40889	-0.47479	-0.027219	0.36181	0.59008	1.0914	0.47461	1.0004	-0.80404	-0.198	-0.17056	-0.22141	-0.16129	1.1785	-1.3825
4.2026	2.2555	-5.8118	-0.37845	1.9565	0.37003	-1.9507	0.22216	-0.053788	-1.4929	2.0245	0.75402	-1.6803	2.0179	1.0353	1.0491	0.34536	0.4265	-0.88181	0.24105	-0.86827	-0.45767	-0.61481	0.98231	0.48615	-0.068384	-1.1084	1.1575	-2.3102	-0.61437	0.78281	1.52	-0.88869	-0.98933	-0.28241	-0.40801	-0.19599	0.24669	0.45072	0.29805	-0.34366	-0.064118	-0.069689	0.68263	1.2694	-0.09796	0.44176	-0.47583	-0.65752	0.76693
-0.48895	-0.015459	-0.693	-1.7189	2.5315	-0.48297	0.43026	-0.32344	-0.53818	0.185	1.3601	0.32186	-1.7169	0.34499	0.86964	-1.1812	-0.45181	1.0701	-1.1199	0.64596	-0.32084	-0.60929	-0.08586	0.32367	-0.17794	-0.19707	0.0064586	0.38172	0.15049	0.19836	0.26281	0.63375	0.24499	-0.75549	0.05179	-0.069116	0.43576	0.36463	0.38212	0.13334	0.61298	0.32633	-0.39887	0.85137	0.80695	-0.070538	1.0391	-0.28338	-0.083689	0.063544
-5.5942	1.6951	-2.1357	-0.51903	1.6348	-1.0649	-0.38244	0.55049	0.31916	-0.57451	0.032035	0.37882	0.69366	-0.27126	-0.43745	-0.70173	-0.6741	0.39185	-0.48813	-0.12319	-0.12356	-0.40457	-0.97915	-0.18925	-0.3872	0.18957	-0.2851	-0.33826	-0.24805	0.40902	0.36538	0.19378	0.15155	0.55129	-0.37933	-0.55565	-0.085759	0.62499	0.064135	0.71309	0.26236	0.12526	-0.73366	0.27677	0.094387	-0.078959	0.39512	-0.16127	-0.1811	0.21332
5.2028	-5.5093	-0.73432	-1.9446	-0.17056	-0.68999	1.1061	-1.4478	1.2032	-1.5069	-1.1009	-1.4735	0.64033	-3.0519	-2.663	-1.314	-0.27352	1.4989	0.29121	0.027744	1.4335	0.67155	0.10894	2.2064	-0.94017	-0.33587	0.011806	0.67678	0.66152	-1.2719	1.1312	-0.44728	1.5547	-0.011765	0.067077	-2.2843	1.4248	0.093508	1.7809	-0.6935	-1.4984	0.45428	1.2454	-0.8005	1.9382	0.56437	0.38983	-0.16911	0.4311	-0.37944
14.118	3.0753	2.0178	-3.0198	-2.841	0.91532	2.949	-0.84592	0.13223	-1.6501	-1.1006	1.5301	-0.29303	-4.8573	-0.44477	-2.0386	0.46858	0.58138	1.5686	-0.2823	2.1015	-0.83029	0.47781	1.6415	1.5828	1.5052	0.42841	0.97014	-2.6484	-0.21815	1.7133	-0.84714	3.2185	1.6172	0.0037277	-0.84039	1.5092	-0.30576	-0.51842	-0.032226	0.25783	-0.016268	0.75723	-0.34408	0.28935	0.48524	-1.3499	-0.22956	-0.20271	0.34199
9.5691	-2.5848	-4.2207	0.51858	-0.35994	0.28694	1.3263	0.13058	1.8548	0.25861	1.5778	-0.99201	0.78272	-2.9527	1.944	1.2932	-1.3004	-1.5401	2.03	-4.7826	0.67473	-0.60003	-0.14835	-0.47578	0.40826	-2.5785	-1.6749	0.32427	2.3955	-1.7349	0.14361	1.1957	-1.6022	-0.12665	1.4338	-0.078299	0.20201	0.1398	1.419	-1.1379	0.59452	-1.2607	1.1698	-0.65159	-0.62984	-1.3243	1.3763	1.278	0.35803	0.19072
4.8588	-3.2099	1.128	-0.21444	1.1706	0.11866	-0.32066	-1.6766	-0.0065268	-0.30121	0.4453	-1.3653	0.089231	-1.1544	0.36607	1.6274	-1.8872	-0.70113	1.6621	0.29761	1.9804	-2.2167	0.68107	0.72218	-0.50533	-0.51967	-0.0042487	1.2116	1.1548	1.4463	-1.0168	0.75061	-0.36882	-0.18337	-0.53179	0.011849	-0.20509	-0.43339	1.0023	0.41422	1.0764	1.2869	0.38081	-0.26822	-0.91912	0.92617	1.0847	0.22977	1.3214	-0.6006
3.5356	-4.6229	0.82653	0.31952	0.47215	-1.2288	0.64187	-2.8112	0.40298	0.24212	0.72104	-1.3218	0.38892	-0.53793	0.59463	1.3014	0.64869	0.43556	1.6071	-2.8108	0.61838	0.31202	-0.01733	0.25857	0.249	0.45992	-0.23065	-0.76554	0.56278	0.16481	-0.64485	1.394	-1.0541	-1.0089	-1.2274	-0.83245	-0.18196	-0.78839	-0.037579	0.35362	-1.2334	0.36057	0.51983	-0.17778	0.011397	-0.65654	0.22273	1.1324	0.58907	-0.34078
2.7356	0.078916	-1.7945	2.0226	-0.71862	-2.4545	-3.1859	-1.8162	0.83106	-0.27486	-0.15661	-1.3641	0.47982	-0.37459	0.33205	-0.50441	1.5168	0.27717	0.14979	1.3913	-1.3437	-1.1951	0.30273	-1.36	-0.089625	0.83631	0.56345	-0.47122	0.23017	1.4481	0.51439	0.55812	-0.6532	-0.78579	0.72178	0.4571	0.46758	0.95211	-0.71594	0.44475	-0.57568	1.2584	0.70122	0.48476	0.09633	-0.87094	-1.358	0.65732	0.51331	0.04741
-5.1442	0.59759	0.38329	0.74516	2.5123	-2.0231	-0.6438	-0.22807	0.5378	0.19284	-0.45959	0.15901	1.335	-0.15833	0.27065	-0.14849	0.039033	1.0198	0.42447	-0.0222	-0.10791	-0.45501	0.42777	0.3925	0.267	-0.38433	-0.41936	0.046289	0.20719	-0.33718	0.13939	0.2076	0.15607	-0.10066	0.010695	-0.017092	0.062749	0.32079	-0.10335	-0.25202	0.017847	0.19527	-0.38934	0.15719	-0.27706	0.097802	0.04857	-0.25441	-0.25008	0.0025764
6.2206	-2.7565	1.7735	1.4653	2.7919	1.6044	-0.32653	0.64404	-1.4386	-0.30398	-1.3952	-1.3097	0.027199	0.90985	-1.3068	1.1372	-0.41735	-1.5396	-1.5597	0.23569	0.045187	-1.4935	-1.1992	-0.65594	-1.6122	-1.594	0.2704	-1.7297	1.0154	0.54642	-0.34115	-0.41914	0.46644	0.86353	-0.35504	-2.1903	-1.582	-0.65075	-0.5929	-0.40545	-0.77152	0.4678	0.30434	-1.3899	0.24855	0.45064	-0.62373	0.87088	-0.69924	-0.47542
5.7321	1.4671	4.9383	-3.5379	0.43957	0.080793	1.8363	0.26697	0.49624	1.2247	-0.45206	0.92362	0.9367	0.56553	-1.7302	-0.62242	-2.3975	-0.97675	-1.6295	2.7196	-1.1954	-2.1534	-0.37582	-0.1115	0.64842	0.52453	0.17172	0.46753	1.2009	0.70492	-0.45387	0.067213	0.30527	0.099795	0.40147	-0.031851	-0.65355	-0.74231	-0.73255	0.34242	-0.36611	0.67549	1.7016	-0.75081	-0.5997	-0.54527	0.29091	0.49455	-0.80704	-0.99927
1.3642	-0.012793	1.1684	2.5775	-0.26002	-0.76757	1.4372	0.33624	0.59807	0.76574	0.30602	-0.10462	0.62001	-1.1723	-0.54715	-1.0968	-0.93562	-0.062609	-0.80828	-0.20655	-0.16555	-0.30735	0.76232	-1.3736	0.67015	0.058485	1.1187	0.8377	-0.55703	-0.27649	9.55E-05	-0.11246	0.70916	0.25559	-0.69634	-0.58328	0.33644	0.09106	-0.047564	-0.65649	0.24896	0.30993	-0.29429	-0.27846	-1.1357	0.23911	-0.64726	0.41772	0.00718	-0.053271
-6.3122	0.21226	0.84418	0.49442	2.0763	-1.7428	0.075117	0.1916	-0.13138	0.24929	0.59748	-0.41684	0.062964	-0.40854	-0.098231	-1.1196	-1.1328	0.28796	0.13238	-0.41033	-0.29257	-0.17015	0.27935	-0.17247	-0.57982	0.18474	-0.36	-0.53639	0.02995	-0.19783	0.028665	-0.24916	-0.10025	0.32371	-0.28567	-0.39304	0.32374	0.19683	-0.33023	0.017287	0.14183	0.11011	-0.1136	-0.38549	0.31166	-0.27611	0.15153	-0.53768	-0.19903	0.0090609
6.1736	-4.3689	-1.2895	0.94754	-1.8938	0.83802	1.4258	3.6629	0.35459	-3.0394	1.9728	0.85126	-0.46253	2.4295	-0.45741	0.9154	-0.93803	0.17223	1.1871	-0.054848	-1.1169	2.3391	-0.441	-1.3266	0.28753	-0.64414	0.4509	0.68764	-0.08566	0.75207	-0.40243	-0.84464	0.30917	1.2332	1.6264	-0.9251	0.084203	1.4477	-0.33046	0.15705	-0.0964	0.31527	-1.4507	-0.62878	-1.9071	-1.2261	-1.3176	0.072041	0.1388	0.0017236
5.3937	-2.5367	-1.2244	0.51886	-1.8562	0.29504	2.297	1.9773	0.85245	-2.7035	2.5219	-0.018942	-0.20273	0.054686	-1.5957	0.82989	-1.2634	-0.68721	1.5629	1.1068	0.30482	-0.12455	0.58835	1.6497	0.00016239	0.0017568	0.56368	0.0028578	-2.0579	0.40434	0.39558	0.69594	0.37936	2.1415	0.9835	-0.75525	-1.6576	1.0731	-0.54554	-0.45669	-1.4333	1.3991	-0.58723	0.62159	0.4786	0.21899	0.49024	0.64461	-1.0827	0.6667
2.5339	-0.93942	-1.6984	2.4405	-1.9783	-0.90825	0.11911	-1.6128	-0.085373	-1.6492	0.58214	0.52669	0.85663	0.40297	-0.55221	-0.47587	0.65651	0.2807	-1.2558	0.016501	0.09493	-0.49775	0.3944	-0.1714	-1.2146	0.46726	-0.0032007	-0.97667	-0.60899	1.2324	-0.12507	1.707	0.019236	-0.50797	0.87569	0.78656	-0.33346	0.37561	-0.18986	0.11757	0.97066	-0.95408	0.38262	-0.1954	-0.76478	-0.23393	0.35529	0.04564	0.2627	0.41916
-3.8879	1.626	-0.11222	3.3916	0.99959	-1.1344	0.44603	-0.065763	1.4805	0.0105	0.039002	0.21558	1.3746	-0.418	0.10271	-0.38729	-0.30158	0.33487	-0.28195	0.18351	0.1105	0.12049	0.12225	0.30171	-0.077191	0.23124	-0.23653	-0.26138	-0.064652	0.55607	-0.11881	0.21307	0.1664	-0.0046301	0.76755	-0.044366	0.47157	-0.18096	0.14376	-0.3735	0.55194	0.22525	-0.0058991	-0.15654	-0.16491	-0.47546	-0.22785	-0.52582	0.57111	-0.096115
10.68	6.7452	6.0738	2.5596	-4.3081	1.2064	-0.41744	3.0033	0.6423	-1.3866	0.40328	2.0857	-0.37021	0.031753	1.5678	-0.84999	1.7163	1.2598	0.86477	-1.0929	-0.81561	2.0765	-1.3298	-0.86376	0.72506	0.38433	-0.90552	0.023707	1.4953	-0.50343	-0.901	1.2652	-0.37498	-0.096681	0.78147	-0.015627	0.40377	-0.27646	-1.0935	0.60613	1.3826	0.98665	-0.47116	0.30085	-0.80092	-0.46685	-0.069904	-0.7543	0.12728	-0.24005
1.2172	-1.9763	3.462	-1.6372	-2.1301	-1.3916	-2.8429	0.052503	-1.5542	-1.3224	1.303	1.0333	0.48111	1.0497	0.30758	0.6347	-0.26141	1.2602	0.078563	-1.3276	-0.62471	-0.029247	-0.46703	-0.77929	0.31949	-0.69609	-1.603	-0.16911	1.1385	-1.1471	-0.051399	-0.028057	0.0070479	-0.047043	1.2928	0.31843	0.16068	-0.025346	0.25221	-0.17058	0.048124	-0.63641	0.13524	0.065822	-0.13136	0.79881	0.13154	-0.27848	-0.19303	0.20222
6.8359	2.0367	1.8268	2.2374	-3.1001	0.95738	-2.4822	1.5072	-1.2331	-0.086874	-0.42711	0.7071	-1.5187	1.2223	2.6261	-0.26567	0.60689	0.074223	-1.4069	-1.8075	0.20122	-0.43715	-0.088991	-0.82699	0.53019	0.6975	-1.6107	-1.0171	-0.099013	-0.11049	0.1765	0.018419	0.78496	-0.24987	-0.11264	0.99193	0.9378	0.29694	0.16577	0.74249	0.064591	-0.05096	-2.1823	0.50493	0.87517	-1.2371	0.55342	0.89913	0.051572	0.15404
-3.4016	1.3639	3.345	0.35662	3.2842	0.050129	-1.369	1.3241	-1.0431	-1.026	-1.5899	1.0752	-0.90734	-0.593	1.1403	0.45085	-0.0029654	0.081355	-0.82761	-0.40705	0.033542	-0.87152	0.19008	0.66706	-0.57879	-1.5613	-0.25711	0.73728	0.7154	0.19253	-0.11285	-0.31044	-0.6574	0.22972	-0.35449	0.30153	0.3751	-0.12803	0.14252	-0.64878	-0.27532	-0.2967	0.014775	-0.26005	0.022877	-0.42296	0.19746	-0.38504	0.25917	0.062102
3.8718	-2.3216	0.46059	2.8368	1.4238	0.38488	-1.091	-2.9742	-0.092087	1.4297	1.9183	-0.32252	-0.66927	-0.39194	2.2737	-0.55133	1.1038	0.33708	0.29305	-0.56453	0.67875	-0.5362	0.051694	-1.8415	-0.73719	2.232	-0.5912	-0.1078	-0.61459	-1.1069	0.050595	0.17371	-0.15271	1.3598	-0.20603	0.44567	-0.55513	-0.17704	-0.74244	-1.4201	-0.78735	-1.8771	-0.042908	1.0351	0.12511	1.0435	-0.02225	-0.5114	0.43625	-0.54384
5.2684	2.043	1.702	4.6358	0.69779	2.2396	0.9875	-0.73598	-0.6686	-0.16771	2.18	-0.65407	-0.475	0.77843	0.92862	-0.33348	-1.3196	0.85928	-1.3219	1.2235	0.96902	-0.083422	-0.49833	-0.90386	0.58512	0.84824	0.45358	1.1675	-0.5557	0.97446	-0.66708	0.81661	-0.467	0.90636	1.6204	0.77985	0.33743	0.67304	0.56171	0.3698	-0.16399	-0.29748	-1.319	-0.93458	-0.11324	0.50575	0.36522	-0.64182	0.27877	-0.69192
8.882	8.6022	-2.4099	-1.3766	-0.018203	0.82132	-0.039303	0.35391	-0.55537	0.88819	1.0073	-0.7807	-2.0272	-1.0927	1.1745	-0.58177	-0.43094	1.1991	0.17836	0.82157	-0.37613	1.608	-0.53284	0.13132	0.56994	-0.9175	-1.2002	-0.86073	1.2679	0.20941	0.21594	0.43772	-0.19703	0.58541	-0.053497	-0.47956	-0.37386	0.84996	0.68062	0.80411	0.154	-0.10554	-0.43768	1.0956	0.38491	0.27188	0.1191	-0.34284	0.33621	-0.020564
-1.9116	2.8381	0.95566	1.3567	1.4966	-1.2149	1.7183	1.0313	-0.47038	0.52872	1.4569	0.42066	-0.73516	-0.43674	-0.33107	-0.67668	0.11101	-0.9929	-0.7452	-0.19561	0.0042054	0.10696	0.83153	-0.19244	-0.16349	0.431	0.050618	-0.11367	-0.088406	-0.088845	0.29009	-0.25764	-0.79659	0.010759	-0.29614	-1.2002	0.16462	0.93103	-0.18829	0.36193	0.057009	-0.23432	0.61486	0.50338	-0.16938	-0.098116	0.291	-0.86529	0.074468	-0.07885
8.5153	-1.5358	-2.0742	-4.4332	-0.99526	0.50911	-3.6582	1.2415	-0.3975	1.7847	1.0264	1.9765	0.054942	-1.851	1.8646	-0.25318	-0.14757	2.524	1.8327	0.42048	-3.0551	0.016135	0.15629	-0.10442	-2.9134	-0.019195	-0.83848	0.077246	0.49408	1.2319	-1.0071	0.98484	0.65648	1.3534	0.090312	1.1211	0.12546	-0.39922	-0.19455	0.31841	0.15437	0.35656	0.38953	1.3837	-1.0116	0.7578	0.35321	-0.2113	-0.024029	-0.66197
8.1763	-5.3698	1.1596	-0.76563	0.73049	2.5786	0.7309	2.2925	-1.3636	1.0458	-1.719	1.4753	0.93479	-1.1356	0.32038	-0.047702	-0.032159	0.28198	2.2043	-1.3162	-1.1113	0.26214	0.27429	-0.40139	-2.9109	0.32154	1.2146	-0.27657	-0.32768	1.1638	-0.064369	0.42085	-0.51097	-0.33768	-0.056305	-0.025837	-0.31717	0.18154	1.5475	0.40476	0.49933	0.42686	0.24189	0.27662	0.56605	0.52251	-0.4653	-1.4611	0.011144	1.1684
3.6697	-3.9345	0.070806	-1.3976	1.619	0.45552	1.9185	0.47504	-2.9904	-0.37994	-2.88	1.8398	1.537	-1.856	-0.59866	0.20931	0.12885	-2.2689	1.9535	-1.449	0.042267	0.62708	0.28191	-0.31008	-1.195	1.3866	0.33224	-1.1383	-0.88856	-0.1548	0.47301	-1.0453	-0.51694	-0.40001	0.72322	-1.0681	-0.61455	-0.92503	-0.33459	-0.043564	-0.038623	1.3449	-0.88878	0.65869	0.26529	-0.0019392	-1.0699	-0.73193	-0.59181	-0.22001
-4.7768	1.2686	0.41332	2.1951	1.0816	-1.672	0.57949	0.34419	-0.61961	0.24644	-0.28439	0.10733	1.6061	-0.4587	-0.31201	0.51986	-0.1998	-0.35048	-0.34929	-0.8691	-0.6305	-0.3682	0.45583	-0.20086	0.47529	0.3493	0.30092	-0.4749	-0.33224	0.212	-0.32074	0.027608	0.31618	-0.1891	-0.13394	-0.13625	0.15403	-0.20292	-0.30308	0.074034	0.25262	-0.19505	0.0015223	-0.16467	0.45805	-0.15958	0.091814	-0.10254	-0.047639	0.32539
9.2974	0.55042	1.6642	-0.10715	-0.027349	1.9921	1.1644	1.0782	0.29451	-0.037304	3.1293	0.35805	0.16709	-0.52728	-0.87089	1.5793	-1.9806	-2.5482	-2.4903	-0.25174	-1.0078	-0.96871	-0.41868	1.7995	0.60276	1.3682	-0.043732	-0.18402	-0.55289	-0.68923	-1.6166	-0.77321	-0.087401	-0.014636	0.98537	1.1638	-0.76161	0.162	0.86678	1.4591	0.022489	-1.6703	-1.4486	-0.24819	0.18201	0.44688	-0.93486	0.91996	0.92035	-0.46177
4.7961	-4.7887	-0.2742	-1.2447	1.1603	0.31411	1.1233	-1.7092	-0.28154	0.43332	0.53929	-1.5673	1.0547	0.22107	1.5394	1.2515	0.79377	-3.6014	-1.1666	-0.57588	-0.43561	0.030605	0.6177	0.62729	0.69566	2.2389	0.23094	1.0537	-0.59497	0.80939	0.97793	-0.21086	-0.59048	0.94829	-1.8973	1.2376	-2.1019	-0.11841	-0.061886	-0.3979	1.1896	0.63146	-0.58338	1.7266	1.1297	-1.7999	0.10083	-0.70664	-0.061752	-0.87774
3.6003	-1.4367	-1.3154	2.0591	-0.91973	-1.6215	-1.1391	-1.133	-0.4495	1.3762	0.28058	-1.3254	1.1772	1.6606	-0.26688	1.4238	0.98346	2.0938	0.28521	0.09915	-0.5534	7.03E-05	0.70654	0.74843	0.80383	-0.58186	0.15608	0.13217	0.53996	0.63927	-0.63554	-0.48266	0.12447	-0.22295	0.06819	-0.85118	0.5304	-0.77527	-0.92685	1.02	-0.40863	-0.039795	-1.1295	0.41828	0.0091819	0.49547	-0.034733	-0.26182	-0.40652	-0.57367
-5.9101	0.28178	-0.24178	1.0845	1.9421	-2.0646	0.12343	0.64306	1.6796	0.58461	0.92342	0.70603	-0.22136	0.075595	-0.085177	0.11236	0.40009	0.42037	-0.47903	0.76988	0.83792	0.73192	0.22573	0.14671	-0.14637	-0.20431	-0.38576	0.15832	0.049148	0.00085885	-0.4935	-0.68797	0.0034604	0.30841	0.18812	-0.32438	0.49548	0.23006	-0.59261	0.088843	-0.41574	0.38098	0.13987	0.30422	0.050395	-0.3616	0.33585	-0.35695	-0.10838	0.022204
5.9436	-2.0144	-4.6079	0.68602	0.54616	0.69587	3.2227	-1.8587	0.48104	0.0052961	-0.19037	-0.34737	-1.0854	-2.2423	-1.742	0.24692	0.94887	2.7192	-0.8312	-1.3046	1.0783	0.050194	0.55539	-2.7402	-1.7017	-2.2031	1.3826	-0.61168	2.3819	2.1802	1.2307	-0.63953	1.2058	-0.8284	0.35142	0.059955	0.98725	-0.047929	0.014386	0.5597	-0.37604	1.0001	-1.2678	-0.29475	-0.11103	-0.58368	-0.6018	-0.17858	0.53328	-0.322
13.16	5.1311	4.1796	-0.5055	-2.6562	1.5551	4.7726	-1.9795	1.2868	1.5403	-0.37899	-1.4406	0.23228	-0.047558	-1.8315	-0.61451	0.5862	0.8064	-1.0556	-1.3914	0.81415	0.95364	0.28852	-1.6939	-0.63315	-4.3174	0.14589	0.15953	3.082	-0.32553	0.45871	-0.35479	-0.45	-0.5673	-0.66378	-0.78552	-0.005896	-0.21276	-1.2793	1.1134	-0.59992	1.1609	-2.1223	1.4413	0.55058	0.068416	0.74341	1.0149	0.029438	-0.085896
5.2557	-4.1073	1.8344	0.95445	0.42389	0.34859	-1.0575	-0.91083	0.24322	0.83729	0.57685	-1.8365	0.66582	-0.46152	-1.3142	1.525	-0.32437	-0.078873	-0.30805	0.45905	-0.87555	1.5167	-0.80538	-0.019415	0.3622	-1.0839	0.29149	-1.6931	1.1055	0.57594	-0.37737	1.1797	0.2395	0.99134	-0.47563	0.84594	0.53604	0.16211	-1.1398	-0.92362	-0.64294	0.28978	-1.8022	0.85535	-0.46235	-0.72586	0.1464	-0.70641	-1.0486	-0.43651
2.2928	6.1509	5.007	2.8161	-0.35212	-0.15871	1.0369	0.51644	1.609	0.1218	-0.62766	0.32244	1.4333	0.12669	0.27274	0.2814	0.75662	-0.19394	0.22246	-0.32223	0.26244	-0.63429	-0.05305	-0.74461	-1.1146	-0.3686	-0.52267	0.29853	-0.066445	0.079653	0.082456	0.50419	0.80752	0.12823	-0.28369	0.28971	-0.49184	-0.34343	0.049955	-0.31093	-0.36079	0.83065	-0.20915	-0.80051	0.4134	-0.48314	-0.8478	-0.33629	0.23812	-0.25425
2.0169	-2.2399	0.60111	0.58304	-0.22071	-1.988	0.38259	-1.7869	0.27704	0.20628	0.60747	0.91743	-0.3441	-2.09	0.96167	0.095495	0.35362	1.0543	-0.75698	0.96262	-0.55835	1.0812	1.5864	-1.364	1.1726	0.42284	1.5132	-1.4493	1.0034	-1.1453	-0.80587	0.0678	-0.046096	0.76271	-0.2945	-0.049505	-0.13968	-0.69319	-0.41598	-0.10948	1.0349	0.91891	0.319	-0.62852	-0.15405	0.48107	-0.16765	-0.61298	-1.5892	0.8448
1.6201	-2.4434	1.3115	-0.094417	-0.83092	-1.57	-0.12465	0.44735	0.35294	0.70896	-0.051547	0.13307	1.2886	-3.2514	0.27088	0.57873	-0.022255	1.1668	0.13078	1.0183	-1.3571	2.0019	0.92692	0.5941	0.17928	-1.2168	0.98182	-1.3944	-0.81118	0.85654	-0.26858	0.67692	-1.472	-0.75372	0.030674	0.55427	0.76035	1.1697	0.61296	1.2421	0.028232	1.1707	0.18257	-0.42286	-0.37481	0.72203	-0.35431	1.5597	-0.30585	0.31588
-0.65521	-2.8288	0.90503	0.24869	0.11579	-2.1108	-0.9449	-0.53355	2.6221	-0.0041633	-0.33485	-2.674	0.2077	-1.3404	1.9295	1.0661	1.7408	0.42706	-0.31329	-0.34635	-0.65576	0.64145	0.87105	-0.11791	-0.7241	-0.64364	0.1569	-0.040024	-0.56013	-1.4238	-0.24129	1.7304	0.62102	-0.025836	0.33145	-0.77141	-1.0167	-0.87525	-0.08453	0.91805	0.93244	-0.58243	0.85723	-0.12808	0.67513	-1.0398	0.04112	-0.049191	-0.063872	-0.10025
-5.6485	0.59584	0.43743	0.5629	2.0668	-1.978	0.064031	0.32231	0.88361	-0.14079	-0.10672	-0.3981	0.60264	0.22181	-0.11445	-0.040626	-0.33716	1.1927	0.053947	0.1852	-0.56953	-0.16082	0.6206	0.27379	-0.25323	0.21995	-0.13724	-0.11759	0.090431	-0.25069	-0.14595	-1.0343	-0.19842	0.10521	0.51795	0.39428	0.076524	0.017893	-0.22451	-0.88747	-0.40283	-0.17874	-0.33318	-0.24005	-0.20377	0.10324	0.12566	-0.044221	0.085142	0.11494
[truncated: 4 more columns]
