# Supplementary material for: Emotion recognition based on customized smart bracelet with built-in accelerometer
Source: PeerJ. 2016 Jul 26;4:e2258. doi: 10.7717/peerj.2258 (PMC4974923; doi:10.7717/peerj.2258)
Supplement: Supplemental Information 1 [file peerj-04-2258-s001.zip › rawdata/w=5/foot/happiness-neutral/result.csv]

1	2	3	4	5	6	7	8	9	10	11	12	13	14	15	16	17	18	19	20	21	22	23	24	25	26	27	28	29	30	31	32	33	34	35	36	37	38	39	40	41	42	43	44	45	46	47	48	49	50
-0.44866	-0.36942	-0.41311	-3.8042	2.0547	-1.1021	-1.3266	-0.77296	-1.3764	2.4643	1.5311	0.27883	0.27409	0.86977	0.3429	1.267	-2.0085	1.5591	0.13625	0.53451	-1.6606	-0.24142	-0.19024	1.5283	-0.027023	-0.45903	0.22558	-0.51014	1.0888	-0.87946	0.13779	1.7752	-0.16213	-1.0813	1.0629	-0.92179	0.0065293	-1.5297	0.1239	-0.66485	-0.60087	-0.81313	-0.42513	0.97964	-0.60685	-0.49689	0.80507	-0.37579	-0.24362	0.47088
8.976	4.8592	-0.59991	-2.2066	0.96598	1.633	-1.6722	2.084	0.44921	0.57176	0.3115	1.422	-0.60986	1.6163	-0.80379	1.5024	0.18632	0.9529	0.27162	0.6906	-0.024828	-0.96779	0.238	0.76167	-1.7218	0.29889	2.1814	-0.7061	-1.1623	-0.28298	-0.57846	-0.064237	-0.017877	-0.51831	0.13764	-1.1791	-0.12556	-0.34471	-1.4676	-0.41385	-0.20061	0.47816	0.64787	-1.1677	0.71661	0.44403	-0.52484	1.7712	-0.62977	0.50228
1.916	-2.1016	-1.3311	-1.1161	5.9772	-0.37777	-2.0176	0.74153	-0.89636	1.7414	-0.97975	3.0308	-0.95901	0.17039	-0.73906	1.3281	-0.55136	0.56134	-0.73731	0.7579	-0.68392	0.23839	0.34463	0.14318	-0.68819	-1.0764	1.5066	0.93624	-1.9649	0.19168	0.41256	0.88557	-0.81448	-0.44597	1.3194	-0.97561	-0.34156	0.11945	-1.0765	-0.25465	2.1079	-0.44202	0.54769	0.66549	-0.58386	0.6502	-0.63869	0.36168	0.58808	-0.0096167
-2.1827	4.2743	-2.0216	-3.5796	-0.094867	0.20422	-0.41494	0.85377	-1.1388	1.4071	-0.1684	-0.16688	-1.0607	0.44358	-0.64113	-0.51455	-0.19902	1.8719	0.26614	0.12762	-0.43452	0.12524	0.4293	-0.53828	-0.15227	0.50542	0.078504	0.16119	-0.0067945	-0.20455	0.53268	0.17674	-0.071702	0.45139	-0.16303	0.30842	0.383	0.058894	-0.31768	-0.73529	0.50338	-0.014401	0.91642	0.094373	0.14596	-0.15635	-0.62328	0.052029	0.20002	0.13442
2.9527	-5.6528	-0.75717	1.4747	-0.30582	-2.4969	-2.3697	1.3641	0.049199	-1.4791	-1.2946	1.0372	-1.1213	0.2695	0.44734	0.50184	-0.029406	0.089736	-0.2065	0.48036	-0.45188	0.13391	-1.1071	-0.41626	-0.11262	1.8492	1.1083	0.55646	0.37483	0.13116	-1.745	-0.83216	-1.1153	0.30246	1.1666	0.15744	0.27657	-1.3623	0.58899	1.6647	-0.34339	0.14667	-0.18753	-0.33519	0.35833	-1.237	0.80047	0.67427	-0.11513	0.5315
2.0397	-4.7246	-0.8642	1.0697	0.2141	-2.453	-1.5736	0.061258	0.030394	-0.15693	-2.0211	-1.6086	0.1128	0.56239	1.4454	-0.7582	-0.56461	-0.70751	-0.95743	-0.083563	0.24173	-0.47097	-1.8492	-2.8191	-0.68706	-0.28632	1.1343	1.2824	-0.16148	-1.0566	0.96952	-1.1189	0.1859	0.652	0.19441	0.28168	-1.3202	-1.2232	0.37856	1.0014	-0.49339	0.89748	-0.10316	-1.0411	-0.55716	-0.95911	0.42919	0.3814	0.24314	-0.16567
6.4393	2.9404	-2.2152	-2.7441	-4.5274	0.12454	-0.69409	-0.16062	0.02461	-0.40957	-0.589	-0.26983	-0.38529	1.4947	-0.73755	0.94858	-0.49393	0.15558	0.90026	-0.49261	0.089774	1.1062	-0.39983	-1.1443	-0.90865	-1.1149	0.34948	0.056098	0.32804	-1.0839	0.98609	-1.9935	-1.2486	-0.034067	-0.37727	-0.23405	-0.09197	0.14601	-0.57993	0.38189	0.90929	1.5253	-1.3898	0.59955	-0.71078	-0.6923	0.11387	-1.0253	0.035021	-0.51963
-4.9402	1.2088	-1.1918	-1.9728	0.87162	-2.0357	0.65746	-0.12879	-0.46185	0.73273	1.1649	0.25245	0.52721	0.23586	-0.35122	-0.56291	-0.34366	0.46263	0.55002	0.0076122	-0.78048	0.016945	-0.25842	-3.11E-05	0.48862	0.051137	-0.39761	-0.15548	0.32439	0.15615	0.14795	0.29858	-0.30474	0.26924	-0.39604	-0.34789	-0.30755	0.53417	-0.39936	0.29102	0.24404	-0.59703	0.088119	0.18862	-0.0040905	-0.58127	-0.038571	0.70243	-0.41237	-0.33413
-11.277	0.11841	0.49002	1.3731	-1.102	1.9933	-0.59678	-0.25144	-0.26983	-0.25483	-0.2903	0.21403	0.16831	-0.17969	0.60291	0.86534	0.2378	-0.64876	-0.55128	0.30238	-0.14212	-0.54738	0.067534	-0.02113	0.20022	-0.50589	0.27672	-0.62599	0.2225	0.36499	0.043539	0.0356	-0.0065728	-0.068311	0.15176	0.50718	-0.040591	-0.035044	0.42735	0.33609	0.30252	0.30381	-0.031375	-0.062121	0.26853	-0.099108	0.063394	-0.1239	-0.18753	0.18207
-11.429	0.045135	0.69677	1.3723	-1.0714	2.0004	-0.38956	0.07231	0.13594	-0.89714	-0.51119	-0.094907	0.47543	-0.26145	0.42967	0.8167	-0.39139	-0.77077	-0.62023	-0.11492	0.0062062	-0.59448	0.22574	-0.28283	0.91867	-0.067912	0.18091	-0.48751	0.115	0.26837	0.20369	0.29773	-0.60968	-0.046813	-0.22432	0.18433	-0.065227	0.091685	-0.097995	0.032177	0.054413	-0.18878	-0.016916	0.19313	-0.024659	-0.16304	-0.11136	0.12304	0.072311	-0.22575
-11.38	0.054743	0.61314	1.2438	-0.71809	2.0929	-0.90939	-0.42796	-0.72677	-0.38306	-0.28048	0.10002	-0.082138	-0.56785	-0.10126	-0.69025	-0.17996	-0.2354	-0.27461	-0.11153	0.40107	-0.31717	-0.022929	0.017283	0.24415	0.13369	0.19269	-0.4687	-0.10448	0.28089	0.10084	0.026003	-0.27004	-0.012328	0.0074279	0.13852	0.19374	-0.051133	-0.18631	-0.040456	0.020649	-0.12627	-0.12388	0.24301	-0.025113	-0.079884	0.021663	0.17651	0.016457	-0.11986
1.2347	-1.4394	-1.8054	-3.9444	2.7932	-0.031431	-0.53281	-1.7848	-1.097	-1.223	-2.581	-2.0493	-0.20316	0.60566	-0.88666	1.7338	0.39668	0.69132	0.61251	-0.064667	0.64169	-0.78395	-1.2006	-1.5841	-0.052308	1.2685	-1.3073	0.71239	0.32778	1.375	1.06	-0.54765	0.31871	-0.77454	-1.5112	-0.10246	-0.87237	1.2535	-0.45084	0.65709	-1.4167	0.56687	0.74486	1.1147	0.441	0.56113	-0.067304	-0.26538	-0.63506	0.3354
3.1307	-1.3477	-0.84107	-2.9941	-0.76095	0.06171	0.76761	-4.1936	-0.18572	-0.0036283	-0.95459	-1.5069	-0.33779	-0.40638	-0.54981	-0.41178	-0.69529	-1.0085	1.0273	2.1085	-0.63172	-0.33642	-0.41391	-1.4098	0.29587	-1.2266	-0.082557	-1.0043	-0.025765	0.82759	0.61319	-0.81877	0.19868	0.42456	1.1064	-0.83054	1.2995	0.31618	-0.23477	-0.0559	-0.42944	0.88943	-0.63167	-1.1399	-0.3879	0.72916	0.73604	-0.414	-0.56003	-0.082069
1.7531	-2.2339	0.65111	-2.5797	-2.1547	-0.04116	1.1323	-2.5472	2.5454	-0.062788	-0.51794	-0.90485	-0.28557	-0.71227	-0.4377	0.65692	0.40015	-1.1841	0.11871	1.2224	-1.2266	-0.57197	0.73669	-0.72124	0.44872	-1.4258	-0.51502	-1.5741	-0.038502	0.5727	0.15267	0.57562	0.71843	0.052044	-0.34112	0.9829	-0.23865	-0.55076	-0.06928	-0.91483	0.00039479	1.8116	0.1497	-0.82111	-0.2627	0.35845	0.006137	-0.6324	-0.20174	-0.47265
-7.3483	0.68693	-0.53685	0.11513	0.95124	-2.0661	0.74589	0.31761	0.35102	0.45822	1.0305	-0.13506	-0.16048	1.0304	-0.86127	0.49985	0.95631	0.41463	0.43795	-0.59622	0.33701	0.0095616	0.47851	0.0078895	-0.1689	0.35018	-0.16107	0.69062	-0.49849	-0.3433	-0.3664	-0.21733	0.86749	-0.29336	0.29229	-0.21464	0.052565	-0.049315	-0.34661	-0.019773	-0.041356	0.44285	-0.30057	-0.82917	0.17619	0.27147	0.43615	-0.6864	0.2497	0.2439
2.9755	1.1233	-0.37541	-0.18479	-1.6605	-0.97313	-0.72661	-1.5146	-0.071303	-1.0607	1.4141	-0.99788	0.63883	-0.19505	0.68943	0.27109	0.096385	0.54246	0.23007	0.20357	1.1742	0.057041	1.6528	1.3848	-0.35039	0.34189	-0.7696	0.0045378	1.0885	0.5127	0.4963	-0.15333	0.16704	-0.2387	-0.62421	-0.41912	-0.47371	1.1268	-0.29553	0.99921	-0.49939	-0.007082	-0.45852	-0.37397	0.2333	0.10096	-0.17265	-0.071949	-0.36545	-0.049902
1.1331	-1.9952	-1.4623	0.60511	-0.7822	-1.0641	2.4114	-2.431	0.55355	-1.1569	0.50467	-0.81003	-0.28829	-0.10284	2.3359	0.47755	-0.18251	1.7141	-1.1391	-0.0080075	0.36316	0.22188	0.26711	-0.10978	-1.3297	0.11412	-0.0116	0.76193	0.90666	0.25963	-0.39432	0.024771	0.54563	0.43631	0.26726	-0.37147	-0.59659	0.31916	0.33232	0.25588	-0.82018	-0.13514	-0.39894	0.88722	0.22829	1.1093	0.072122	-0.43593	0.5006	-0.032116
1.6244	-2.1822	1.5158	-1.2774	-0.93342	0.35309	3.1599	-1.2122	1.9595	-0.56171	0.92458	-1.0107	-2.0628	-0.087613	1.7737	-2.1884	-0.19902	1.8249	0.40351	-1.4183	1.0925	-1.4781	0.90337	1.7016	-1.1828	1.0606	0.95227	0.75436	-0.13719	-0.20187	-0.14534	-0.065088	0.6527	0.04958	0.78044	0.59861	-0.67365	1.1723	-0.58258	-0.9961	0.51443	-0.069448	-0.33564	0.46338	-0.87643	-0.34355	-0.64959	0.045686	-0.46274	0.088437
-3.8366	1.5855	-0.0034267	-0.96343	1.7141	-1.8884	2.5795	-0.51324	1.8382	-1.0162	0.25447	-0.63515	-0.74601	-0.18854	0.69657	-1.5712	-0.30318	-0.63954	-0.48718	-0.19942	0.44297	0.71204	-1.24	0.32865	-0.47227	0.25703	0.32526	0.096092	0.54237	-0.20556	-0.36793	-0.15907	0.90498	-0.58691	-0.018084	-0.3828	0.028844	0.1664	0.51387	0.24879	-0.18702	0.040707	0.43443	0.085293	0.52205	0.55183	0.42279	0.048117	0.49944	-0.10989
8.5756	0.92937	-7.9947	-5.5305	-0.86501	4.6316	-2.2326	3.1654	-0.00070504	-2.2487	2.3945	-1.3287	-2.0049	0.33066	-1.7774	0.48548	0.23091	2.2185	0.68361	1.2251	-0.78972	-0.53921	1.1144	0.6052	1.6234	0.28036	-0.03993	-0.32419	0.36766	0.48529	-0.4973	1.5057	0.7246	-0.29791	1.7052	-0.50062	0.18253	0.18138	0.97716	0.37805	-0.52636	-0.52577	-0.81026	0.091434	-0.63849	-1.0811	0.60744	-0.59409	-0.4422	0.48281
7.3916	-0.43062	-0.86988	2.7722	5.4625	2.0169	-1.6931	-0.60273	-2.0165	-1.682	0.079588	-3.1378	-1.5328	-1.0784	-1.2515	2.0953	0.23512	1.2474	1.0381	0.37777	1.4816	-0.46055	0.090346	-0.27741	0.6954	0.048492	-0.35742	-0.27352	-0.73982	-0.42964	0.59319	1.7059	-0.018036	-0.074438	0.19004	0.85121	-0.1359	-0.030254	1.7631	0.82878	-0.71001	-0.12774	0.05199	0.24283	0.32753	-0.49039	0.69681	-0.33801	1.3549	0.98613
12.158	9.2739	-5.7634	0.054718	-1.5356	3.022	1.7062	-2.5611	0.60422	-1.6587	0.47739	-0.49429	0.1438	-0.042683	-1.4387	-0.18859	-1.3042	0.96036	0.36307	0.5257	0.97041	-1.4482	0.039387	0.13546	0.067567	0.62745	0.84923	-0.15515	0.41903	1.3444	-0.64713	-0.058122	-0.53548	-0.27476	0.55596	1.0986	-0.41785	-0.10101	0.14114	-0.99243	0.06215	-0.69797	-0.87382	-0.51112	0.12988	0.043629	0.92138	-0.03933	-0.31801	-0.61618
6.0625	-1.2475	-2.7925	-2.2794	-1.9546	1.1074	3.6948	1.3906	-4.351	-1.1158	-2.4459	0.059773	1.8914	0.15507	1.5104	-0.91689	-0.71987	-1.0574	-0.30544	1.1829	-1.3539	-0.63295	-0.12476	-0.25959	-1.4387	-1.1483	-0.81672	1.4417	-2.3769	0.050605	1.181	-0.54671	-0.94872	-0.35687	-0.81477	0.10129	0.6958	0.011493	0.14835	-0.82469	1.2955	0.34996	-1.5704	-0.031595	0.6976	-0.55667	0.4556	-0.0882	-1.2007	-0.28693
6.0433	3.1987	-1.3863	-4.6609	-3.0005	1.3603	2.406	0.76145	-3.4307	-1.0328	-0.11816	0.3559	1.9937	0.10609	0.83991	-0.35386	-0.19605	0.48192	-0.89538	1.253	0.54449	-0.32492	0.24948	-0.28198	-0.68089	-0.027512	0.29661	0.085306	-0.16706	0.26254	-0.30524	0.34004	0.20594	0.40844	-1.233	0.22094	-0.28077	-1.4062	1.3114	0.03773	1.0306	0.24903	-0.26589	-1.0463	0.73663	0.24772	-1.0301	0.61582	-0.41474	0.92729
4.3882	0.66212	-2.2824	-2.5215	-2.5067	0.93813	3.4086	0.61458	-3.3709	-0.82588	-0.70965	-0.94552	1.2575	-0.39913	0.62232	-0.41557	0.052544	-0.29111	-0.55656	1.6378	0.16814	-0.58108	-0.3121	-0.56662	-1.5761	-0.3676	0.31875	1.2282	-0.25271	-0.84587	-0.19306	1.4251	0.078595	-0.70467	-0.35585	1.6698	1.0531	-0.35444	1.4807	0.18354	0.18338	1.6364	-1.023	0.18216	0.0054581	-0.41205	0.27707	0.4235	-1.1612	0.05819
-6.0373	0.74685	-1.4695	-1.1627	1.4319	-1.8264	0.40515	-0.24852	-1.4528	0.63252	0.5587	-0.078587	-0.64538	0.61661	-0.41763	0.17692	0.42667	0.18583	0.42174	0.17193	-0.423	-0.16366	0.024553	0.1451	0.41843	0.35419	0.30802	-0.087869	-0.72084	0.040753	0.0025269	0.23326	-0.50823	-0.10562	0.12227	0.20614	-0.2438	-0.32594	0.48655	-0.12226	0.16139	-0.48623	0.24997	-0.33363	-0.36725	0.082536	-0.78498	-0.33738	-0.28406	-0.27192
3.2343	-0.46553	3.5202	1.6635	0.36286	-1.9721	0.15155	0.9318	1.1973	0.29534	-0.1612	0.21879	0.034073	1.8998	-0.42459	0.94988	-0.15341	-0.48697	1.2737	-0.27481	-0.27633	0.17142	1.361	-0.85747	-0.89249	-0.14431	1.4038	0.60313	-0.64059	-0.37058	-0.25435	-0.36025	-0.3417	-0.59105	1.2884	-1.3599	0.19799	0.50586	-0.50048	0.55058	0.7663	-0.13289	0.93057	0.1001	0.74118	0.062384	0.97466	0.003707	0.85902	-0.22709
0.96891	-0.93332	1.8235	-0.3383	-1.3006	-2.1012	0.1528	0.81269	0.044885	-0.37319	-0.60091	1.011	0.28406	0.32627	0.060163	0.31836	-1.3752	0.75657	0.90435	-1.4908	-1.107	1.247	-0.14781	-0.073068	0.66518	0.47996	-0.49986	0.77645	-1.5009	0.72885	0.17863	0.15632	0.64232	0.29603	0.25808	0.076922	-0.2372	-0.29839	-0.32613	0.57266	-1.2937	-0.31781	0.21368	-0.33916	1.2729	0.032768	0.60492	0.60712	-0.39981	-0.043598
-0.73524	-2.7631	0.62764	-0.45303	-0.88017	-2.0476	0.015207	-0.46407	0.37997	-0.39718	-0.34232	0.97771	-0.50143	-0.19527	-0.0033944	0.41627	-2.0829	0.14896	0.57817	-1.2385	-0.38822	1.6352	0.91714	0.43742	1.2901	0.39704	-1.5605	-0.059959	-0.91264	0.90686	0.09469	-0.3352	1.5575	-0.60414	0.58627	1.4634	0.58333	-0.11031	0.52342	0.75289	0.61065	-0.6534	0.54913	-0.60129	0.075411	-0.05935	0.80012	-0.17513	-0.5727	-0.54835
-4.7275	2.4412	1.5229	-0.50373	1.172	-2.2547	0.26286	-0.070628	0.46958	-0.9529	0.73775	-0.29185	-0.35715	0.15687	-0.23208	-0.76875	0.16664	-0.24159	-0.068293	-0.36944	0.088888	0.34281	0.34991	-0.29109	0.37236	0.52769	-0.015598	-0.64836	-0.31303	-0.27366	-0.018121	-0.039365	-0.19459	-0.23159	-0.47944	-0.0080747	-0.48031	-0.54414	-0.052461	0.3403	-0.40179	-0.26197	0.0098315	0.14389	-0.16452	0.057754	0.02339	0.15797	-0.051108	-0.21372
1.4527	-3.9216	-1.5599	1.832	-0.035479	-1.6895	-1.5341	1.7833	0.047137	-0.46995	0.62287	0.0053366	0.060922	-1.4284	-0.47689	0.12011	-1.2237	1.1871	-1.0815	-0.21051	-1.0301	1.8804	-0.82069	0.10528	1.01	-0.20018	-0.28854	0.14625	-0.20539	-0.39534	-1.2392	0.11109	0.49885	0.59622	-0.73169	-0.28631	1.2939	0.32759	-1.0449	-0.24663	0.84549	0.23776	0.47458	0.99103	0.69264	0.32565	-0.89374	-0.041204	-0.47568	0.61946
8.4911	4.7717	1.4797	3.0446	-2.1173	-1.1206	-1.3013	1.0387	1.2591	-0.13407	-0.50601	-0.72166	1.0729	-0.70645	0.92583	-0.35471	-1.7218	2.1657	0.55117	-0.39331	0.37625	-0.10597	-0.46435	-0.65415	0.86782	-0.71046	0.041979	0.9103	-1.2242	-0.48941	0.34722	-0.093678	0.77212	-1.0326	1.3906	0.4571	1.5003	-0.31963	-0.41371	-0.47721	-0.70184	-1.1801	0.38909	0.030823	0.70176	-0.26243	-0.57419	1.2709	0.59847	-0.74738
1.9151	-3.5598	-0.3828	1.0125	1.834	-1.2897	-0.86819	1.7808	0.47671	1.1611	0.38908	-1.3656	-0.33424	1.3868	0.11953	-0.19781	-1.4808	-0.72905	0.80429	-0.93877	0.27312	0.32607	0.68754	-0.92317	-0.53497	0.9727	2.7404	1.0883	-1.2629	0.60163	-0.5686	-0.35836	-0.4871	-0.73043	1.5579	1.3497	0.16364	0.15948	0.095395	0.026279	-0.44884	-0.7612	1.0559	-0.99963	0.58413	0.63347	-1.2988	-0.021044	-0.032468	0.38462
-0.42199	3.3546	-4.0323	-1.0637	1.9722	-0.72562	-0.071667	0.87338	0.25626	0.62155	0.48475	-0.60375	-0.67277	0.90554	-0.81285	0.0076084	0.92913	-0.36627	-0.15548	-0.54626	0.49328	0.010293	0.29892	-1.0943	-1.0584	0.28139	-0.036605	0.22174	-0.13844	0.014181	-0.54328	0.36739	-0.67001	-0.55944	0.17602	-0.44633	0.041164	0.4955	-0.19216	0.59147	0.60776	-0.27472	-0.64169	-0.88671	0.55681	0.40552	-0.0092855	-0.48292	-0.066846	0.36303
8.6385	-0.56001	8.7884	0.095692	-0.9273	-2.6116	-5.0555	2.6166	0.4908	1.4818	-0.94401	-0.56958	1.5406	0.033119	0.93844	-0.7731	0.64099	1.765	1.0885	0.33023	0.051425	0.067774	-0.028579	-1.1241	0.47162	1.2024	3.4316	0.99639	0.19812	1.0787	-2.9027	-0.19479	0.14345	-1.4886	0.047132	1.4041	-1.1317	1.9486	2.0444	0.1403	1.7722	0.67968	0.13712	0.74658	-0.82851	0.50054	0.7222	-0.4061	-0.49116	0.41731
12.321	1.3953	-5.1729	8.3429	-1.9316	0.39342	1.3061	-0.72402	-0.070307	3.4016	-4.0185	1.6546	0.20363	0.56595	-1.8593	-1.3377	2.19	0.63923	-0.54479	1.2424	0.55686	-1.746	0.39044	1.2283	-0.59565	-0.038181	1.2951	0.50906	0.71245	1.1358	1.7936	2.2987	2.0943	0.38846	-0.53925	0.96308	0.29225	1.1882	1.3536	-0.096025	0.027872	-0.53003	0.29217	-0.011195	-0.079562	0.33664	-0.64073	-0.096005	0.13484	-0.27973
4.5027	-5.5725	-0.33382	0.75745	-0.764	0.32008	1.3507	1.3008	0.38143	0.61535	-1.5928	1.579	-2.4972	-0.88579	0.13692	-0.70427	0.7147	-0.023163	0.36418	0.13528	0.78132	0.19143	1.0291	1.213	-1.1157	-0.72899	-0.21181	-0.35307	1.5557	-0.16935	-1.8091	0.83166	-0.86514	1.3372	0.23591	0.12983	-0.52053	0.5076	0.34241	0.37164	-1.4374	0.097406	0.63724	0.61925	0.0045281	-0.3164	0.32001	-0.16463	0.83628	0.29283
-3.785	1.3543	-1.3318	-1.2945	2.9031	-1.6875	0.22263	1.1877	1.1532	-0.58711	0.15309	0.72566	0.47147	-0.13133	0.32125	-1.4282	-0.64497	-0.11968	-0.49985	0.16518	-0.27724	0.46405	0.50185	-0.43174	0.16822	-0.5971	0.49714	-1.0056	0.5325	-0.72929	0.46689	0.57889	-1.1089	-0.30524	0.33194	-0.60108	0.05831	1.2467	0.74004	0.93237	0.517	-0.5892	-0.28258	0.63299	-0.21796	0.86143	-0.38101	0.47903	0.22903	-0.22183
4.2381	3.2192	-1.7462	-2.126	-0.49163	0.84663	2.9288	2.3279	-0.79223	-0.60217	-0.39812	0.22227	1.8966	0.60702	-0.77044	-0.0023392	-0.52551	-0.18122	0.019452	0.42373	-1.4874	-0.16669	-1.496	0.0081959	0.085132	0.98061	-0.10356	1.5786	0.12468	0.43053	0.12446	-0.072058	-0.064074	-0.45729	0.41847	-0.026199	-0.067533	-1.4076	-0.75371	-0.24518	-0.78063	0.591	-0.042356	-0.42517	-0.7049	0.8153	0.23413	0.041103	0.8299	0.54616
-1.3255	-2.6161	0.10719	-0.80232	0.92017	-0.64999	0.7693	-1.7358	0.38001	-0.58448	-0.9665	0.59389	0.4488	0.44177	-0.26594	0.13683	1.2458	1.1999	0.74399	-0.23237	-0.58422	-0.037329	0.12023	0.65389	1.1305	-0.41656	-1.1424	0.36441	-0.63033	0.45372	-0.30549	-0.11438	-0.54648	-0.64418	-0.305	0.44193	-0.5447	-0.94009	0.28183	0.33284	0.59284	-0.41179	0.43393	-0.80299	1.0396	-0.556	-0.83486	0.60883	0.14509	0.14046
0.39937	0.087705	-0.65974	-1.6188	-0.33939	-0.38211	1.2762	-1.3632	-0.052163	0.51649	-0.65474	-0.37492	0.54712	-0.55441	-0.30165	-0.53553	0.16635	0.97096	0.62287	-0.19733	0.51538	0.68711	0.73306	0.12432	0.62991	-0.98977	-0.40371	0.25817	-1.0138	1.272	-0.12567	-0.067371	-1.7713	-0.96395	-0.7062	0.14623	0.57986	-0.17982	0.95139	0.21252	-0.48648	-0.61197	-0.21654	0.25638	0.44539	0.75758	0.0767	-0.15898	0.30848	-0.013074
12.25	6.2191	-4.5825	4.7435	-0.10562	1.2127	-2.7789	0.67547	0.34067	1.6509	0.051298	0.38035	1.9414	-0.64686	3.1831	-1.4136	-0.55022	0.75759	-0.27059	1.7112	-2.4763	1.0528	-1.3153	-3.7509	-1.2527	-1.9401	-2.5977	-0.44395	-1.6758	2.3761	-0.72939	0.21065	-1.4962	-0.35678	-1.3013	-2.4521	0.52841	-0.76237	0.55549	-0.86858	-0.16813	-0.29728	0.75454	-0.23468	0.21579	0.75439	-1.5639	-0.35742	-0.67346	-0.093632
1.0308	-4.1618	-1.3196	1.9187	0.24139	-2.235	-1.946	-1.357	0.34751	-0.88856	1.1261	0.41183	-0.3508	-1.4629	0.36765	0.11021	-1.3029	-0.24379	-0.7771	-0.55661	0.19048	0.98399	0.97471	0.09977	-0.14223	-0.34153	0.92538	0.23161	1.4002	1.9419	-1.3609	-0.19826	-0.28332	2.2827	-0.13069	-0.72429	-0.027642	0.25172	-1.1921	0.059536	-1.5795	-0.99433	0.63552	-0.43995	-0.51512	0.13564	0.0075297	-1.3899	0.64464	0.50584
4.5983	-0.90958	-0.35769	-2.2155	-3.7663	1.1311	3.5192	-1.0524	-0.8338	1.2883	-0.002308	2.8387	-0.99946	-0.46907	0.84589	0.88658	-0.24938	-0.44352	-0.053417	0.84061	0.38946	-0.16906	0.61561	-2.3841	-0.77021	-0.49515	-0.60943	-0.7103	0.21135	0.2966	-0.61336	-1.2652	-0.4706	1.352	-0.29909	0.21407	-0.13807	-0.65656	0.87988	0.013944	-0.70727	0.009676	-0.78427	0.10239	-0.33291	0.21288	0.89679	-0.43427	0.1112	-0.038708
-2.6732	2.3287	0.065678	-2.743	0.43532	-0.77735	2.7029	-0.09952	-0.84685	0.86926	0.3344	-0.14017	-0.15418	0.54108	0.49929	-0.76571	1.2713	-1.1558	-0.38299	0.38847	-0.30605	0.66306	-0.035569	-0.095186	-0.24838	-0.05691	-0.23166	-0.36488	-0.096752	-0.3616	-0.032349	0.14758	0.919	-0.013886	-0.52019	0.10082	-0.36708	-0.50515	0.72172	-0.21197	-1.0299	-0.3336	0.099185	0.55263	-0.38485	-0.69649	0.28609	0.51938	-0.3925	-0.16363
9.4075	-0.4064	-0.55685	0.24045	1.2156	0.79882	-2.3948	-1.0216	-2.9406	-1.5273	4.7997	-2.0539	0.08865	0.038366	-0.066809	-0.16236	-1.3043	-0.89117	-0.64535	-0.050736	-2.673	-0.034143	0.79667	1.1438	1.0769	-2.5477	-0.86064	-0.95764	-0.33428	-0.11998	0.58971	0.49804	0.74522	1.6461	1.0008	-0.30365	0.7568	1.4411	0.29811	0.26626	-1.3957	1.3667	-1.3701	2.4573	-0.83569	-0.32886	-1.029	-0.57182	-1.2891	0.19357
6.8746	-0.92861	-3.3202	3.2165	3.1063	0.21535	-1.1942	-2.0453	-0.73845	-1.513	1.0464	-0.52712	0.40639	-0.062383	-2.0193	1.5638	-1.5223	-0.45623	-0.75692	0.27466	-1.6701	0.24036	-0.034439	0.12187	2.3532	0.17559	0.9984	0.13651	-0.030453	0.16627	-1.9392	-0.73161	1.5253	-0.31142	-0.82506	0.067934	0.67956	-1.2176	-0.41599	0.97067	1.0746	0.31644	-1.3776	0.7728	-0.46014	-0.0043791	-1.4439	0.60977	0.27315	1.1482
4.0179	-3.4485	-0.94422	-1.3753	2.3373	-0.3277	0.6656	-1.8754	-0.12094	-1.4357	0.58283	-0.037729	2.0505	-0.76867	-1.3953	-0.016257	-0.55462	-1.2708	-0.95801	1.7289	0.84836	0.030619	0.30816	1.6424	-1.5011	0.18216	-0.67861	0.8491	-0.020505	0.38819	0.80634	0.67435	-1.7902	-1.7606	-1.1746	-0.84663	0.26423	-0.75186	1.019	-0.46055	-1.1988	0.50857	-0.24499	-0.98445	-1.0918	-1.4211	-0.77838	-0.4748	-0.42604	1.0225
-11.211	0.20027	0.77909	1.508	-0.90733	2.0409	-0.56372	-0.17263	0.3361	-0.49764	-0.38089	0.29557	0.3485	0.33164	0.52872	0.88881	0.16942	-0.50604	-0.35069	0.060873	-0.25908	0.08181	0.19114	-0.098806	0.5682	0.023163	0.13965	0.23604	-0.12177	0.015161	-0.090325	0.10282	-0.14232	0.035001	0.068983	-0.14582	-0.2497	0.40855	-0.33914	0.031738	0.077138	-0.35003	-0.0013015	-0.011082	0.12359	0.01948	-0.25327	0.081009	0.11219	-0.06066
-11.23	0.17402	0.48675	1.1575	-0.78893	2.0216	-0.25465	0.030567	-0.04556	-0.49985	-0.30091	-0.23685	0.37426	-0.059991	-0.1409	-0.18848	-0.49646	-0.19676	0.0092461	-0.27331	0.4069	0.33971	-0.27755	0.18559	0.10317	0.12971	0.095149	0.35503	0.038966	0.17176	-0.062804	0.06905	-0.13009	0.075563	0.18763	-0.3199	-0.31129	0.18867	-0.22902	-0.14429	0.0099374	-0.22458	-0.050024	0.1372	-0.096858	0.059488	-0.059424	0.064527	0.064757	-0.15954
-11.334	0.089359	0.60272	1.2822	-0.69862	1.9558	-0.46418	-0.050311	-0.41908	-0.087092	-0.16095	0.03027	0.17795	-0.070844	0.09002	-0.069949	-0.068095	-0.15123	-0.035818	0.11359	0.27931	0.11481	-0.24795	0.32312	-0.19601	0.01053	0.20834	0.10915	0.087787	0.27947	-0.11836	-0.068863	0.0782	0.14251	0.2333	-0.053246	-0.11503	0.016698	0.03634	-0.0062012	0.038798	-0.038924	-0.13044	0.15436	-0.0037737	0.0096789	0.076142	0.064277	-0.071063	-0.026775
0.37613	-0.81252	3.0934	-0.83679	-2.084	-0.47188	1.6545	-0.27157	1.6067	-1.0077	0.3212	-0.85702	-1.0257	0.67672	2.0072	-0.93852	0.38914	0.22258	0.66146	-0.5694	-0.12861	-1.2543	1.7605	-0.53647	-0.047007	0.17609	0.23476	0.96441	0.13197	-0.41857	-0.60434	-0.035491	0.34097	1.4882	0.10405	-0.30005	0.21388	-0.10256	-0.16092	-1.3615	-0.17192	-0.59699	-0.22988	1.2786	-0.54616	-0.42273	0.28946	0.034687	-0.46049	-0.13062
1.7648	-2.9377	-0.86506	0.76519	-1.3192	-0.30484	1.5537	-1.1608	0.70101	-0.41846	0.34923	-0.25034	0.56835	-0.0884	1.8721	-0.23523	0.25029	0.18878	-0.41625	0.74109	-0.82567	0.24663	0.23925	-1.128	0.21459	1.0595	0.42884	0.74769	-0.0038705	-0.8418	-0.66792	-1.3319	-0.53168	2.1634	1.0516	0.087594	0.56466	0.34027	-0.053283	0.38771	1.1134	0.41374	-0.39511	-0.62671	-0.17518	0.25085	0.74318	0.05822	0.40271	-0.662
2.4238	-2.2156	-1.2925	-0.44003	-0.99447	-1.4888	-1.9225	-2.4574	-0.52739	-1.6363	0.26192	1.064	-0.048739	1.1409	0.079335	-0.01506	-0.34554	-0.32661	0.14203	0.40959	-2.4234	-0.69005	-1.5071	0.5853	-1.1663	-0.0051623	0.82391	-0.32955	-0.026223	-1.5061	0.20742	-0.84117	-0.23581	1.3015	0.89971	-0.18122	-0.23723	-0.4768	0.31296	1.9603	-0.015847	0.82777	0.43108	-0.98921	-0.093762	0.57168	-0.78764	0.073252	0.098677	-1.1168
-4.0066	2.019	-1.4765	-0.25458	2.3639	-1.7592	0.55032	-0.85052	-0.095934	0.38838	0.019266	-0.28581	0.026945	0.037513	-0.25753	-0.15425	-0.63324	0.087766	0.46847	0.062612	0.0088748	-0.023954	-0.071868	-0.38023	0.45515	0.90924	-0.4991	-0.46751	-0.16375	0.21511	-0.19367	0.19368	0.0037741	0.43353	-0.23566	0.60696	-0.74254	-0.56943	-0.28145	-0.30869	0.22805	0.12392	0.24202	0.43665	-0.13673	-0.058239	0.010521	0.6002	-0.16734	0.10227
2.9208	-1.9791	0.37939	1.1846	-0.64902	0.0068782	4.4628	2.1382	0.20408	0.34842	-0.40567	1.0668	-1.5461	-1.0292	0.90486	0.37563	-0.010607	0.12372	-0.082996	1.1789	-0.099679	0.34539	-0.6001	0.84026	-0.33249	-1.8669	0.11574	-0.76658	0.85615	0.005606	-0.25339	-0.74599	0.32758	1.2622	1.3651	1.1974	-0.4404	-1.1439	-0.19085	-0.80042	-1.0297	0.5656	-0.30124	0.69074	0.31036	0.79471	0.48442	-0.019377	-0.98886	-0.023059
3.4411	-0.66572	0.7728	-2.7587	-2.2904	1.6367	3.849	2.5927	0.77972	-0.43264	0.86879	0.19471	-0.74005	-1.3498	0.63527	0.20159	0.22453	0.79685	0.23607	0.51493	-0.083962	1.0894	-1.1752	0.45188	-0.55859	0.42445	0.85318	-1.0968	-1.1094	0.94274	-0.54235	0.99384	1.4113	0.53922	-0.27232	0.25123	0.95815	0.066653	-0.04367	0.24374	-0.54741	0.24762	-0.11893	0.34427	-0.20135	0.5098	0.16634	-0.52201	-0.25376	-0.55442
0.28505	-1.8575	-1.0907	-0.6578	-1.9268	-0.37405	-0.076429	0.62915	0.76251	0.31216	-0.58901	0.87732	-0.0036122	-0.11124	-0.1675	-1.1253	0.36584	0.86009	-0.16069	0.010179	-1.3084	0.3255	-0.17984	-0.14683	0.70058	0.92727	0.80837	-0.69905	-0.81356	0.67464	-0.33314	0.58063	0.56908	-0.75957	-0.49023	-0.17175	0.38514	0.060099	0.375	-0.59481	0.29108	0.13303	-0.33122	-0.28414	-1.0369	0.28571	1.3304	-0.095958	0.41759	-1.6062
-5.4173	1.1756	-0.0076619	-0.90191	1.2179	-1.8423	0.44339	0.37536	0.51126	-0.66477	0.68808	0.083543	0.074209	-0.16576	-0.06984	-1.6641	-0.050621	0.09276	0.16283	0.052014	-0.2758	-0.10465	0.4328	-0.76756	0.26925	-0.30405	0.13886	-1.1426	-0.26237	-0.2995	0.36035	0.25878	-0.65515	-0.011346	-0.14198	0.36427	-0.17732	0.11311	0.050117	0.36465	0.47749	-0.32649	0.13271	0.47661	0.021039	0.038795	-0.36959	0.17489	0.23335	-0.12382
6.4539	-1.049	-1.853	-2.9377	-3.5193	1.2245	1.1793	1.7439	0.91761	-0.55906	0.42076	-0.19391	-0.51028	-0.88869	-1.6261	-0.081507	2.2283	1.2863	-1.1814	-0.5845	1.9331	0.69195	-0.67466	1.0384	3.2423	-0.48156	-1.4523	1.1594	2.9723	-0.77019	-1.0688	0.68523	-0.8173	-0.0072528	-0.61142	0.38525	0.27123	0.32529	-0.85382	0.22292	0.67024	-1.0213	-0.91669	-1.1583	-1.7628	0.0090115	0.53011	0.41698	-0.52998	0.32691
10.976	8.4616	-1.1363	1.9378	-3.441	0.3401	2.123	1.2928	-1.191	-3.1265	-0.66975	-0.55068	0.058732	-1.0093	-0.56691	-0.063994	0.021425	-0.2161	0.61476	-0.59626	1.2698	0.36912	1.8746	2.3743	0.99357	0.11688	0.8515	0.65091	0.9503	-0.43394	-1.8591	1.1261	1.084	0.23035	-1.1877	-0.61566	0.30668	0.5848	-0.63241	1.2043	-1.2556	-0.074954	1.0719	0.21882	-0.72008	0.31258	-0.26457	0.12604	0.84094	-0.95813
1.7043	-1.7635	-2.2216	-1.2773	-2.631	-1.1309	2.2537	1.0933	-0.40611	-2.3932	-1.4595	-0.52593	0.016405	1.0545	-0.67989	-1.4154	-0.65703	0.43989	-1.185	-0.36716	-0.080733	0.55865	-0.18335	1.3105	-0.0028853	-0.70153	0.97323	0.28946	0.2078	0.061964	-1.3695	0.78755	0.28786	1.4661	-0.6542	-1.4054	-0.30897	-0.75391	-0.23764	-0.25743	-0.50707	0.051106	0.87033	-0.1692	0.36595	0.21479	0.75495	0.0070188	-0.15222	0.25364
-4.0981	1.4162	-1.5465	-0.96393	1.6166	-2.2346	2.089	-0.35847	-0.43801	-0.44104	0.51507	0.19037	-0.94006	0.24961	0.32751	-0.86221	0.16605	-0.52145	-0.41528	0.2217	0.49769	0.32991	-0.59358	0.19834	-0.22306	-0.17114	0.49222	-1.0441	0.19233	0.39051	-0.324	-0.41538	0.70221	0.41884	0.51648	-0.79643	-0.47041	-0.46161	0.081435	0.32774	0.69608	-0.39692	-0.13653	-0.051942	-0.26383	0.4933	0.23469	0.63421	0.25367	-0.10749
-11.2	0.072103	0.50039	1.2165	-0.56287	1.9142	-1.2018	-1.0411	0.041574	-0.075503	-0.048627	0.26674	-0.051513	-0.081	0.22579	-0.39127	0.013449	0.074798	0.17833	0.19328	0.033188	0.38042	-0.22852	0.42705	-0.40733	-0.059058	0.012252	0.12915	0.02032	0.007141	-0.075369	-0.21962	0.3363	0.0035435	0.23946	-0.16278	-0.075184	0.16981	-0.056871	0.18553	0.18729	-0.054703	-0.090354	-0.10647	0.12695	-0.001123	0.0015289	-0.047898	-0.0099284	0.11842
-11.244	0.097116	0.54876	1.191	-0.74852	1.8002	-0.67015	-0.5447	0.47771	-0.31333	0.026139	-0.14822	0.15217	-0.16792	0.24531	-0.10899	-0.49399	-0.15951	-0.064035	0.063063	0.24472	-6.10E-05	-0.26245	0.44684	-0.25124	-0.15337	0.33405	0.065594	0.12193	0.21839	0.0084084	-0.0015206	-0.039378	0.0049568	0.19514	-0.15689	-0.077309	0.22062	-0.13662	0.027566	0.089243	-0.1151	-0.043733	0.068633	0.0047446	0.013335	0.096571	-0.086667	0.01094	0.056437
-11.32	0.008204	0.52488	1.185	-0.74073	1.8073	-0.32558	-0.18073	-0.31343	-0.80174	-0.38542	-0.22671	0.33501	-0.5231	0.13027	-0.48032	-0.72307	-0.12185	-0.048578	-0.057479	0.5648	0.043724	-0.5403	0.38825	-0.00063323	0.017633	0.045461	-0.038958	0.37582	0.30989	0.045668	-0.024782	0.0055663	0.037441	0.10793	-0.14745	-0.15444	-0.04828	0.035786	-0.037305	0.12803	-0.034147	-0.075522	0.21346	-0.10307	-0.033978	0.11818	-0.015968	0.00011982	-0.14998
-11.076	-0.006143	0.16617	0.86212	-0.34958	0.6621	0.079171	-0.34705	0.096517	-0.54998	0.077683	-0.087083	0.024112	-0.495	-0.047223	-0.63264	-0.28245	0.32733	0.49687	0.096474	0.27826	0.29202	-0.50906	0.22838	-0.40169	0.10122	-0.34365	0.084291	-0.08602	0.025509	-0.11887	-0.22549	0.27113	0.056074	0.016892	0.064921	-0.17231	-0.38132	0.20442	-0.12166	-0.048937	0.040572	0.15886	0.074544	-0.26043	0.12349	0.0094097	0.031241	-0.14912	-0.00093033
-11.285	0.20716	0.81387	1.2851	-0.82989	2.2543	-1.065	-0.54255	-1.0128	-0.22891	-0.2103	0.39546	-0.29002	-0.61295	-0.14289	-0.70965	0.27476	-0.27709	-0.3467	0.00015434	0.33078	-0.38221	0.052772	-0.017477	0.1223	0.13514	0.25525	-0.54487	-0.33351	0.44688	-0.049192	-0.040259	-0.2474	0.043575	0.12756	0.32169	0.19601	-0.14297	-0.060651	-0.033111	0.012598	-0.033194	-0.11439	0.28737	0.0758	-0.038034	0.015756	0.24923	-0.070933	-0.020877
-11.369	0.16009	0.5579	1.2079	-0.53793	2.1526	-0.60293	-0.15399	-0.52565	0.037996	-0.17015	-0.25568	0.37393	-0.019192	-0.44505	-0.46202	-0.35028	-0.11976	0.44167	-0.12966	0.47391	0.48434	-0.37838	0.39341	-0.25923	0.26869	-0.23783	0.34188	0.040317	0.25549	-0.14193	-0.0027051	-0.039945	0.28719	0.13221	-0.16837	-0.23012	-0.21084	0.16455	-0.093035	-0.018549	-0.03252	-0.24667	0.26162	-0.15382	-0.038979	0.017918	0.17541	-0.050953	-0.24489
-11.368	0.095701	0.50536	1.1955	-0.56665	2.0729	-0.24413	0.30152	-0.66976	0.65546	-0.0042114	-0.62566	0.56444	0.46681	-0.54738	-0.018678	-0.32268	-0.20901	0.43714	-0.17984	0.60025	0.48986	-0.43859	0.69029	-0.64473	0.033319	0.093603	0.555	0.36926	0.29706	-0.22199	0.025192	0.2876	0.20964	0.38663	-0.34742	-0.37399	-0.10553	0.38475	0.08418	0.15104	0.20604	-0.32093	-0.044651	0.050822	-0.087276	0.23688	-0.23438	-0.1092	0.021972
-11.118	0.15399	0.27622	0.87164	-0.2019	0.87956	-0.23088	0.016734	-1.0031	0.5565	0.2532	0.073934	-0.083956	0.393	-0.53449	-0.53314	0.57891	0.34193	0.5751	-0.097288	0.28684	0.51618	-0.22852	0.29125	-0.57079	0.36165	-0.22643	0.47734	-0.2024	-0.092947	-0.28093	-0.24384	0.62115	0.12603	0.17308	-0.12087	-0.054533	-0.32929	0.1719	0.078139	-0.050434	0.22223	-0.078344	-0.15839	-0.02748	0.10913	0.11757	-0.097548	-0.13128	0.14069
6.1909	-2.8796	3.4998	1.4907	1.0833	1.6962	1.6321	0.023946	-1.4167	0.26461	-1.9775	-2.1275	2.598	0.74589	-0.84655	-1.7394	2.0281	-0.067606	0.16632	-2.4059	-1.7691	-0.53302	0.80078	0.085651	2.4464	0.63404	-0.99298	-0.82246	-0.21718	0.91891	-2.4805	-0.015434	-1.3559	0.36992	1.4336	0.045551	-0.41715	0.97779	0.17923	-2.2765	-0.94631	0.36705	0.59126	-0.96724	0.40886	0.54882	1.93	-0.28166	-0.0053786	-0.49526
8.539	-1.4287	3.6566	-0.59859	-1.0004	1.8077	1.8641	-0.070181	-1.0119	-0.49552	-2.0439	-2.1694	2.097	1.378	-2.975	-0.39077	2.7244	0.1252	-0.051012	-2.3411	-0.61811	0.72706	-0.9319	-0.90969	1.0722	-0.26183	0.51163	-2.5294	-0.6184	-1.2464	-1.4795	-0.40195	-1.0759	1.0583	1.0114	-1.4651	-1.3983	1.5554	0.32169	0.035582	-0.43622	-0.083654	-0.13364	-0.13144	-1.0623	1.7588	0.30888	-0.32104	0.19379	0.34136
6.7805	-3.8291	2.8802	-1.3612	2.3936	2.2405	1.5859	-1.5968	-1.7564	-0.2966	0.27015	0.34603	3.2197	-0.3812	-1.9738	0.56268	1.3894	-1.5459	2.6141	-3.0241	-0.42855	0.023192	2.161	-0.76977	-0.026874	0.27464	1.6566	-0.9851	2.1434	-0.66438	0.86929	-1.1288	-0.21374	-1.269	-0.19997	-1.3312	-0.55161	-0.69152	-0.37284	0.30359	-0.12954	-0.2867	-0.71407	-0.19585	0.22349	0.98269	-0.26417	-0.36165	-0.48694	-0.47775
0.1636	2.7095	-2.021	-5.1023	2.4642	1.6209	0.53029	0.27992	0.79091	0.8888	-0.58354	-0.28915	0.181	0.84539	-0.92358	-0.98922	1.5205	-1.6918	0.79979	-1.1872	-0.54152	0.24595	-0.28391	0.36634	0.24013	0.07045	0.055609	0.18116	-0.45896	0.8343	0.14225	-0.59885	0.044716	0.34501	0.34731	0.78847	-0.038051	0.12119	-0.78907	-0.72473	0.6965	1.0299	-0.25264	0.64401	0.52764	-1.232	0.11326	-0.021459	0.41986	-0.42252
-2.7371	-2.786	-0.07584	0.21384	0.51489	-2.1887	-0.21219	0.088311	1.0918	-0.28117	0.30422	-0.7859	0.048818	0.61959	0.47592	-0.23034	-1.1541	1.0447	-0.44382	-0.014841	1.2298	-0.38631	-0.5142	-0.22434	0.027913	-0.70683	0.59922	0.080142	0.14787	-0.76158	0.48992	-1.0193	0.50951	-0.20476	0.45549	-0.20851	-0.40263	-1.1107	-0.36482	-0.099548	-0.70564	-0.19062	-0.11862	-0.28353	-0.011739	-0.63839	0.064105	-0.27097	0.59975	-0.3758
2.4012	-2.2638	0.93599	0.029998	0.88775	1.0694	0.88674	0.73738	2.4838	-0.18803	0.48368	-0.75324	-1.226	-1.6989	0.063944	-0.7972	-1.3801	1.3381	1.0984	0.11135	-0.512	0.91563	0.57105	-0.94211	-0.10848	1.5331	0.44519	-0.22077	-0.43134	0.079404	-0.52078	-0.81254	-0.10136	-0.52525	-0.011932	0.70434	0.91508	0.15413	-0.53895	-0.41285	0.15334	-0.019718	-1.4779	-0.39751	-0.7796	-0.47728	0.38819	-1.0762	-0.20688	0.86308
3.8552	-0.33346	-1.1173	2.6854	2.4346	1.8821	2.198	0.21767	0.60781	0.79408	-0.48149	-1.1008	-0.93181	-0.29767	-0.78399	-1.1111	-1.0786	0.86821	-0.11583	1.2129	0.067036	0.12609	0.035958	-1.0849	-0.89893	0.10405	-1.6225	-0.19404	0.49207	-1.7621	-0.061476	-1.3398	0.60471	-0.95955	-1.9034	0.89948	0.697	0.70752	0.20043	-0.37566	0.42634	-0.19941	-0.6766	-0.52081	-0.70303	-0.43257	0.96351	-0.029245	2.2191	1.1295
-1.3679	-1.8729	0.14718	-2.3876	1.5954	-1.3693	-0.68884	-0.68517	-2.5816	1.6235	-0.1677	-0.91168	-1.2355	0.70707	-0.369	1.006	-1.0171	1.1177	1.1495	0.67726	-1.0153	-2.2563	0.63693	0.098203	0.15227	-0.83638	-0.45335	-0.88639	0.16455	0.73861	0.2076	0.47284	-0.52704	-0.60876	1.3056	0.71482	0.76503	0.30277	0.17014	-0.81066	0.30535	-0.79259	0.050345	-0.43863	0.27458	-0.20486	-1.6322	0.58883	0.69362	-0.59229
1.442	0.44747	-1.6508	-4.9675	2.6201	-1.0071	-1.5255	-1.3061	-1.683	-0.6184	-1.9074	-0.81122	-1.7222	0.34259	0.52486	2.4183	0.71041	2.4446	0.69941	0.66313	0.03186	-0.25131	-0.85146	1.2464	2.0333	-0.79905	-0.23127	0.36732	-0.6341	0.73453	1.265	-1.0949	-0.44087	0.15845	2.051	-0.20058	0.14066	0.33444	-0.34435	-1.0346	0.72431	-1.2999	-0.97054	0.1813	-0.51838	-0.96399	-0.065963	-0.34412	-0.19328	0.24226
3.7129	-2.5239	-1.667	-2.9749	6.63	-0.37783	-2.2408	-2.3456	-1.3599	-0.81201	-1.4045	0.47483	1.5574	-0.6025	0.45587	1.8292	1.4241	-0.15885	-0.46549	-0.37826	0.64673	-0.39598	0.035218	2.4573	1.2443	-0.50629	-0.19719	0.71106	-1.1352	-1.1739	-1.6167	-0.71816	-1.2757	-1.0544	2.0212	-0.29448	-0.23152	-0.54212	-0.044826	-0.67826	-0.012974	-1.0805	0.19861	0.51757	0.32718	-1.3043	-0.016454	0.0041014	-0.90375	-1.6108
-3.9366	0.26118	-0.99626	-2.0832	5.6895	-1.4581	-0.73755	-0.20775	0.20717	-0.26029	-0.79404	-0.24406	0.43301	-0.66224	-0.041391	0.00048079	0.38843	-0.28291	0.28784	-0.56123	1.2142	-0.27686	-0.37905	0.24402	-0.2601	0.62173	-0.24459	0.69631	-0.73787	0.21175	-0.17493	-0.13424	0.54482	1.1952	-0.063195	-0.05492	0.24189	-0.20273	-0.060705	-0.22804	-0.14684	0.62782	-0.33607	0.36922	-0.77638	-0.068513	-0.1614	-0.57539	0.34091	-0.48848
4.8295	-1.6415	-1.2465	2.7376	-0.64424	-2.2974	-1.501	-0.43079	-0.87714	1.195	-1.3504	-1.3615	-0.042139	1.3191	-1.8169	0.25257	0.37531	-0.60305	-1.4367	-1.6088	-0.2077	-2.0383	-0.77944	-1.8975	-2.3737	-0.63939	1.3713	2.5018	0.65701	1.4736	1.5399	-0.5448	0.51005	0.54849	0.70996	-0.94587	-0.82695	-0.43368	-0.44466	-0.35487	-1.3512	0.13787	-0.46833	-1.3239	0.88217	-0.67144	0.27008	1.4102	0.8147	0.29645
5.1257	-2.984	-0.53915	-1.6954	-1.6679	0.34626	0.67214	-0.77593	-0.17843	0.72096	0.21179	-0.37312	-0.61628	0.71877	-1.6012	0.41613	0.99567	-1.2708	-0.85592	-1.8697	0.64304	2.7408	0.83475	-0.12412	-3.1843	-0.96368	1.6173	0.62225	-1.2255	1.7173	1.1946	0.20956	-1.1193	-0.5054	0.5537	-0.54216	0.0076011	0.44053	-1.8395	0.054963	-0.59313	0.55895	0.10234	-0.8593	0.47124	-0.54918	-0.25331	-0.11452	0.77411	0.23124
6.8131	-0.3379	-1.4388	-3.1136	-3.8192	1.2581	-0.39338	0.80955	-0.48932	-0.0014669	-1.1973	2.8984	-2.4608	-0.14598	-1.8835	1.6419	-0.72427	-1.0797	1.1537	-2.4097	-0.3884	1.3848	-1.6062	-0.35411	-1.3951	0.78408	0.077271	-0.85204	0.33566	-1.279	0.33381	1.0381	-2.0879	1.4033	0.376	-0.23789	0.99641	0.63453	0.41901	-0.6524	-1.1382	-0.14182	1.9085	0.6511	1.2986	-0.0017854	0.055185	-0.051535	0.082853	-1.0239
-3.1491	1.7149	-2.537	-2.1834	0.92093	-1.4951	0.6669	0.53787	-0.4043	0.40758	0.20141	0.0088971	-0.22759	-0.18936	0.21639	-0.75062	0.95011	-0.40355	-1.0816	-0.13496	-0.015684	0.19017	0.39764	-1.402	-0.53266	0.28004	0.46832	-0.19056	0.53125	-0.072531	0.79502	0.60616	-1.2752	-0.3653	-0.18086	0.23883	0.26201	0.044934	0.11423	0.87301	-0.3334	0.27206	-0.56108	1.2213	0.96944	0.094562	0.48906	0.81687	-0.44424	0.28507
7.8048	2.2514	-5.2097	-7.8275	0.92262	2.2111	-2.3049	0.17789	2.6949	-0.53131	-2.0432	1.7471	0.16166	0.15143	1.4743	0.02823	0.43808	-0.61658	0.33129	-1.6369	2.0518	2.114	1.153	-0.38421	-1.4685	-0.19092	0.88034	-1.1484	-0.43778	0.42753	-0.24865	0.18701	0.33835	0.18005	0.64578	1.02	-0.32883	-0.079533	-0.0091022	-0.66232	-0.52151	-0.40464	-1.2429	0.5485	0.79064	1.5491	0.026272	-0.31073	-0.040186	0.15138
2.8325	3.3233	1.5759	0.95863	1.4873	-2.2188	-1.8241	1.7499	0.077266	1.915	-0.84903	-0.50168	0.71926	1.6682	-2.268	0.57897	-1.5859	1.2659	0.71407	0.57271	-0.90256	-0.70305	0.65125	-0.84357	-1.249	-2.5928	0.080109	-1.4936	0.62888	-0.35155	0.13566	-0.27783	0.63486	0.020683	0.36659	0.65978	-0.5655	0.014938	-0.93424	-0.93648	1.115	0.37707	0.90633	-0.4596	0.15081	-0.60406	1.0213	-0.28703	-0.22543	0.029525
6.1462	1.8837	1.0143	-5.7312	-1.2596	0.031516	-1.2948	-0.80556	1.9461	0.15911	-0.72201	0.26015	-0.034265	1.6721	0.19992	0.42228	0.25536	1.4257	0.89869	-0.20091	-1.4556	-0.044792	-0.087052	-0.16518	-0.46231	-0.76787	-0.33275	-0.64091	1.7612	-0.058063	-1.2205	0.069307	0.63442	-1.3736	1.0116	0.43641	-0.56882	-0.060324	-0.34835	-0.34869	1.3357	-0.97896	1.1126	0.10092	-0.35202	-0.055139	0.3619	0.77149	0.16323	0.25015
-3.4911	1.4046	0.25282	-2.1515	3.6482	-1.8546	0.72473	0.17186	0.89018	0.88073	-0.68382	-0.9741	-0.75185	0.55425	0.16785	-0.12858	-0.020203	0.29464	0.58462	0.30039	-0.4436	0.55847	-0.22289	-0.86993	0.027616	-0.16395	-0.22819	0.42935	0.23521	0.053793	0.39191	0.57826	0.1257	0.38231	-0.38327	0.087039	-0.40311	0.17279	-0.19236	-0.27578	-0.092462	0.47487	0.26749	0.29655	-0.013249	-0.37688	-0.37526	-0.55441	0.86455	-0.48027
1.7893	-2.6373	0.86043	-1.7585	-0.74884	-0.34654	1.1826	-2.4386	-0.91976	-1.4577	-0.47956	-1.0483	-0.82751	-0.2162	-0.24025	-0.19886	0.14987	0.34479	0.22635	2.1009	-0.55332	0.12788	0.51992	-0.11587	-0.91934	-0.36467	-1.4172	1.1261	-1.4049	-1.153	0.69457	-1.3433	0.058803	-0.63472	0.32869	0.37384	-0.11185	-0.053763	0.30868	0.21849	-0.35876	-0.94111	-0.10797	-0.86842	-0.98343	0.40721	-0.13954	-0.75881	0.71533	-0.052185
2.7586	-1.2435	1.0177	-1.2412	-0.61682	0.06886	1.3821	-1.7714	-1.0172	-1.4351	0.41072	-1.3454	-0.53762	0.93189	-0.11315	0.44263	0.91136	0.39145	1.8274	0.48805	0.52239	-1.0426	-0.45918	0.022378	-1.261	-0.021011	-0.75303	-0.51851	-1.1764	-1.6477	-0.27776	-1.1921	-0.080642	0.34393	-0.19991	-0.12359	0.51148	0.42643	0.57635	0.93226	-0.62202	-1.0435	0.075557	-0.51033	0.32496	0.55907	0.083083	-0.08567	1.8857	-0.68821
1.8632	0.77358	-0.97141	0.065789	-0.42184	0.03401	0.89855	-1.2682	0.78031	0.29066	1.0055	-1.4317	-0.6183	0.66252	-1.0473	-0.1843	0.55878	0.74655	1.4418	-0.42766	0.30902	-0.67924	-0.64507	0.30254	-0.36086	-0.13197	-1.3785	-0.92562	-0.034807	0.73401	0.19422	-1.3464	-0.9359	-0.5685	1.3026	0.47285	0.27301	-0.68907	-0.039644	-0.67303	-0.7938	0.5173	0.77904	-0.07811	-0.9244	0.45383	0.28501	-0.046314	1.3363	-0.87479
-5.4734	0.90372	-1.234	-1.4945	1.3677	-1.8257	0.36996	-0.74859	0.19156	-0.29212	0.88111	-0.56335	-0.12409	-0.047699	-0.48204	-1.1362	0.53547	0.037401	0.44362	-0.386	0.41704	-0.1104	-0.17781	-0.71205	0.080332	0.80713	-0.62166	0.37465	-0.34055	0.41466	-0.27856	0.40147	-0.11176	0.22512	-0.78704	0.2985	-0.62767	-0.32124	-0.093162	0.37924	-0.031937	0.22946	0.090579	0.076695	0.1243	0.060329	0.15578	0.19693	-0.38021	-0.11884
0.084864	-4.0935	-0.0081794	1.2229	-0.61355	-2.1042	-1.0184	-1.2384	0.097029	0.67315	-1.1324	0.35857	-0.50058	-1.0633	-1.1594	-1.0315	-0.042249	0.28957	-1.1377	1.626	-1.1715	-1.299	2.0793	-0.61229	-0.084719	0.7075	-0.55094	0.52025	0.19236	-0.68509	-0.5829	-0.18651	-0.7102	0.7022	-0.84444	-0.56934	0.08162	0.56351	-0.31631	-0.36259	0.29721	-1.1831	0.091676	0.99365	0.61369	-0.20841	1.0414	-0.25108	-0.63037	0.51619
-1.4081	-3.3693	-0.16088	0.60067	-0.11383	-1.6732	-0.11696	0.37244	0.28594	1.7679	0.7085	-0.31691	0.14815	0.51939	-0.79516	-0.78443	-1.0477	0.8682	-0.23067	-0.40933	0.39946	-0.13834	-0.55206	-0.5775	-1.0216	-0.3158	-0.24609	0.73336	-1.3166	-0.71578	0.57579	0.40142	-0.98457	-0.28925	0.2471	-0.31785	-0.17715	-0.56149	-0.8865	-0.44411	-1.2271	-0.95413	-0.1039	-0.58801	-0.44679	-0.10896	0.58174	-0.82433	-0.14556	0.91917
2.416	-1.6271	3.6696	0.094704	-0.23865	-0.86553	2.1155	2.2577	0.3492	2.3032	0.37561	1.0957	-0.20446	-0.19688	-0.32072	0.82272	0.35421	0.4686	-0.12177	0.92682	0.52764	0.014342	-0.63799	0.41646	-1.235	0.23143	1.4488	-0.54852	-1.581	-1.1708	-1.1026	1.3488	-0.012195	0.027521	-0.10921	-0.087059	0.029514	0.36067	0.91551	-1.6418	-0.008677	0.97178	0.31648	1.4368	-0.6038	-0.29027	0.12836	0.53405	-0.93214	-0.68383
-4.8107	0.84122	0.85087	-1.3332	1.9318	-1.8846	2.9725	1.9753	1.3505	0.86428	0.42432	0.12196	-0.0094827	0.7914	1.4345	1.3138	0.68433	-0.94525	-0.78336	0.82521	-0.94982	0.15068	0.34703	-0.58698	0.17288	-0.66726	0.27869	0.32889	0.58833	-0.11418	-0.088496	-0.20986	0.60657	0.69192	-0.29397	0.18094	0.1985	0.3227	0.59095	0.15433	0.10392	0.29893	-0.30445	-0.16573	0.10232	-0.52404	-0.39728	0.47158	-0.025139	-0.25754
8.0849	1.2637	0.78113	4.744	0.66564	0.95672	0.16327	0.18261	1.8608	0.53	1.0959	1.5113	-2.4825	0.81759	-0.37912	-0.029565	2.0912	-0.27081	0.47082	0.12474	2.5591	0.17726	-1.2378	1.4822	1.0864	-0.020063	-0.059784	-0.14964	-0.78596	-0.51141	0.35023	0.88734	-0.24292	0.87221	0.81986	0.53454	-0.84004	-0.31258	-0.30222	-0.53867	-0.99396	1.8412	0.34918	1.3542	0.40578	0.65332	0.097797	-0.79001	0.32644	-0.53301
4.6725	-3.5733	-0.95145	-0.16935	0.8901	2.2693	-0.28496	1.4771	1.3418	-0.39546	2.4153	0.096091	-3.0697	-0.28728	-0.76978	-0.51233	-0.10621	0.13206	-0.16975	0.43024	0.7539	-0.83531	-0.77466	0.48342	-0.67308	1.1368	0.4294	0.30337	-1.1018	-0.55626	0.11765	1.6432	0.75083	1.159	-0.56799	1.9177	-0.95956	-0.15103	0.022378	0.29709	-0.46874	-0.6004	-1.3221	1.8136	1.5989	0.18477	-0.95222	0.055016	0.20766	-0.00084789
4.8412	2.6584	-0.29944	4.1599	-0.53685	-1.2171	-0.11052	-0.11726	2.0607	-1.1133	0.82037	-0.75842	-1.5523	-2.2223	-0.90541	0.53678	-1.0012	-0.81203	2.2462	1.5019	0.057055	-0.64579	-1.2915	-0.74934	-1.445	-0.42612	0.6991	0.16007	-1.6352	-0.47111	-1.8181	-0.056717	-0.76331	0.78088	0.094387	1.4303	-0.62896	-0.1946	0.94722	-0.69664	-1.04	0.067384	0.65391	-0.37359	0.11248	0.066617	0.76951	-0.69349	-1.0541	-0.036635
-4.708	2.6529	0.0311	0.76735	0.027885	-1.9886	1.3964	0.37408	2.7499	-0.47958	0.76172	-0.7638	0.5925	1.1547	-0.080643	2.8528	0.37143	-1.0279	0.51792	-0.4415	-0.83295	-0.46222	0.87548	-0.3424	0.62729	-0.41816	0.16968	0.32187	-0.59016	0.33235	-0.23646	0.52139	-0.93721	-0.24814	-0.0047114	0.13015	-0.60421	0.47613	0.34197	-0.17121	-0.12414	0.15065	0.26847	-0.90111	-0.057324	0.071335	-0.18404	-0.49312	0.011396	0.35043
4.1035	2.263	5.5683	-3.0324	-1.9277	-1.5125	-0.10445	-2.6583	-1.661	-1.3064	0.88028	1.7164	1.1244	0.044087	1.7649	-0.095404	0.15605	-0.50014	-0.74406	1.9425	0.59654	0.4509	0.87862	-0.31059	-1.4083	0.084906	-0.45877	-0.08238	0.12185	-1.42	0.89667	1.7644	0.632	-0.4092	1.0448	-0.99334	-0.03219	0.19997	-0.56806	-0.95722	-1.3545	0.57981	1.074	0.24929	-0.85217	-0.45585	-0.13996	-0.84794	-0.16428	-0.11597
2.1057	-0.26868	-1.9038	-5.391	-2.2539	0.49723	1.3932	-2.3428	-1.3895	-0.28207	-0.090395	2.0013	0.26977	0.59557	2.6413	-0.61642	0.5156	-0.53898	0.4635	0.20408	0.057888	0.28268	0.35289	0.091993	0.56484	-1.4159	-0.70112	0.64558	-0.077738	-0.70822	0.78009	1.725	-0.43463	-0.11812	0.31371	-0.36074	1.0234	-0.38659	0.29837	0.11324	0.16134	-0.71442	-0.39002	-0.7052	0.33812	0.56274	0.39369	0.15221	1.0024	0.49023
3.3214	1.5011	5.1233	-1.4931	-1.0196	-1.3899	0.30442	0.07743	-1.2248	-1.552	1.5238	1.1108	-0.24932	-0.78905	-0.14748	-1.1252	-0.48841	0.15186	-0.31487	0.27436	0.24023	-1.5134	-1.0313	1.5964	-0.38994	-0.58654	0.25452	0.5192	0.86146	1.0495	0.825	-0.20426	-0.59766	-0.50235	-0.48081	-0.1699	0.55612	0.67213	0.35528	-0.85711	-0.65584	0.68631	0.0021608	-0.19765	-0.0050507	0.13699	-0.77648	0.48873	0.080061	1.0822
3.7207	1.0563	5.4664	-0.43347	-3.1336	-2.2955	-0.38021	1.8886	-1.4071	-0.49864	-0.0041929	0.44362	1.3766	1.0564	0.1675	-0.042977	-0.043164	0.083645	-0.23641	-1.8727	0.54956	0.2853	-0.52318	0.78916	0.16395	-0.5183	-0.91535	0.87825	0.082872	-0.56689	-0.83149	-0.17882	-0.59088	1.4485	-0.7021	1.2381	-0.94508	-0.78164	-0.99313	-0.12246	-1.4889	-1.3384	-0.50512	-0.062972	1.0202	0.59921	-0.97001	-0.078418	-0.80201	-1.1202
8.5036	2.9146	-4.9442	0.85531	-3.2616	2.2238	2.0227	-0.36527	0.62451	2.4297	-0.077316	1.2934	2.3449	1.8921	-0.091257	0.39866	0.010201	0.18094	-1.4607	-3.6577	-0.11777	0.68511	-1.1533	-1.274	0.36928	-0.70623	0.64833	1.3245	-0.91506	0.1965	-0.21214	-1.5298	0.89111	-1.3511	-0.58678	-0.70567	1.4109	-0.34424	-1.2183	-0.20115	-0.80658	-1.7631	0.9101	0.18602	-0.83816	-0.55381	-0.712	-0.20606	-0.93074	0.08457
3.3724	-3.6993	2.0757	0.91461	0.18532	-1.1713	-1.6213	-0.73816	0.77324	1.4	0.66151	0.77145	2.263	-0.24432	0.80366	2.0026	1.3214	0.68634	-0.47758	-0.23831	1.0971	0.73864	-0.86441	-1.6694	0.34601	1.8343	0.90414	0.81574	1.0674	-0.43237	0.11723	0.14466	-0.46799	0.84195	0.95924	0.19736	0.38275	-0.12839	-0.92655	0.066621	-0.02471	-0.45797	-0.083623	-0.57616	-0.9464	0.36289	0.33693	-0.23509	-0.42455	1.0614
-0.44571	5.1312	-4.4134	-1.3514	-1.3329	-0.33861	1.7044	-0.85084	1.7643	-0.69328	0.46132	0.09731	0.47273	-0.54859	-0.70488	0.76582	-0.07148	-0.036785	0.37697	-0.52449	0.53747	0.2602	0.042684	-0.59329	0.3363	0.16768	0.4144	0.47341	0.11069	0.019436	0.52642	-0.32071	-0.25627	1.0312	-0.34382	0.0070704	0.017125	0.42314	0.53873	0.47859	0.051334	0.083673	0.34883	0.33415	-1.3473	0.10595	0.25827	-0.19548	0.10072	0.11145
0.56147	-2.497	-0.68672	-0.76979	-2.7476	-2.5039	-1.6992	-0.71064	0.6623	0.38548	0.092988	-0.13776	2.0961	-1.4925	-0.20074	0.045908	1.4949	0.97126	-1.4384	1.2028	-0.95354	0.81849	-1.6738	0.5972	1.5071	0.10877	0.43798	-0.63955	0.77114	-0.055278	-1.2435	0.22322	0.61139	0.61578	0.41545	-0.94247	0.70632	0.51907	0.79702	0.093835	-0.95936	0.062982	-0.13186	-0.52914	0.91084	-0.83957	0.00036303	-0.29663	0.001178	-0.20588
0.84027	-2.6073	0.10236	-0.087692	-1.3029	-1.3849	1.318	0.3404	0.10478	-0.75827	-0.79725	-0.40331	0.38692	0.27422	1.1426	0.36845	1.125	0.10791	-0.74475	0.21499	0.004325	1.6499	-0.59355	-0.38934	1.4201	0.14188	0.063928	-0.68722	0.24005	0.73793	-0.082854	0.94749	1.6213	-0.049343	-0.69974	-1.7292	-0.67552	-0.2166	-0.10138	-0.55145	-0.47799	-0.52811	-0.15841	-0.014755	-0.10428	-0.31062	1.0236	0.21706	0.46796	0.55807
0.53066	-1.1496	0.97992	-1.0223	-1.042	-0.51292	1.698	1.3928	-0.8626	-0.58724	-0.020692	0.86208	0.18781	1.1741	-0.79373	0.0027255	-0.23915	-0.63169	-0.092661	-1.4886	-0.12553	1.3787	-2.2572	-0.62736	0.33846	0.68005	-0.19775	-0.32067	0.39607	-0.25034	-0.17941	0.58175	2.0815	-1.5039	-1.7507	-0.76613	0.18172	-0.6529	-0.28298	-0.95986	0.52419	-1.2376	0.35407	0.062096	-1.264	-0.41158	1.3648	0.51157	-1.1637	0.13951
-6.2567	0.2854	-0.44442	-0.93581	1.5353	-1.8413	1.7457	0.35729	0.39071	-0.17558	0.87343	0.2031	0.36813	0.46656	0.97144	0.23568	0.23944	-0.23576	0.088379	0.42681	-0.10154	0.24494	-0.26586	0.47143	0.14925	0.65255	0.27744	0.54106	0.05089	-0.2644	0.28152	-0.067692	0.66612	0.56597	-0.55528	-0.22611	0.11667	-0.39131	0.09158	-0.16209	0.11405	-0.030715	0.12143	0.043168	-0.24446	0.18451	0.01004	-0.10576	-0.57516	-0.65777
4.8391	-2.3623	-1.3774	-0.072364	-0.93188	-1.3774	-1.1528	2.2818	-1.1606	0.90357	-1.2387	-2.0092	2.7841	-1.3831	-0.30064	-0.85731	0.24509	-0.042228	-2.1977	0.05946	-0.46008	1.1058	-0.016998	-0.8677	2.411	1.9908	0.52822	2.1648	-0.20961	-0.1867	1.6213	0.2943	0.15993	0.62051	1.6088	-0.31948	-0.63657	-0.19589	-0.69368	-0.31186	-1.2722	0.54135	0.15492	-0.28777	0.91069	0.076756	-1.1318	0.82695	-0.0039119	0.84841
6.3021	0.24415	-1.0484	0.13862	-4.5203	-1.8182	-1.5271	1.5085	-1.9626	0.80959	-0.73085	-0.60133	2.6299	-1.3598	0.85541	-1.8141	-1.0009	-2.9543	0.16255	0.18397	0.47047	0.047867	0.15467	-0.79997	0.9271	1.8927	0.14778	1.5793	-0.54032	0.26215	-0.0022673	-0.85715	0.98869	-0.57736	-0.19651	-0.73484	0.62977	1.027	-0.29706	-0.66232	0.040236	0.71061	0.56859	0.023206	-0.46744	0.43979	0.83517	0.42019	-0.35857	-0.19791
4.8323	-1.701	-3.2201	-1.1746	-2.8463	0.46872	0.1332	0.56931	-1.2289	-1.2225	-0.48453	-1.6161	-0.80855	1.6077	-2.3091	-0.75733	-0.29661	-0.79232	0.41086	-0.98324	-1.1044	0.11652	0.90873	-0.85447	-0.5796	0.76519	0.43976	-0.28504	1.2169	-0.44946	0.71897	0.54502	-0.064874	0.77177	1.2978	0.85575	-1.1206	0.24522	-1.2047	0.2681	0.38694	0.019347	-1.0949	1.5004	-0.22992	0.56282	0.13095	-0.50238	1.2368	-0.35872
-2.7271	1.9559	-2.0196	-1.3463	1.9267	-0.93674	0.6879	0.40359	0.24604	0.0866	0.28649	0.046771	-0.1421	0.094408	-1.0188	-0.19975	0.097684	0.32486	0.67309	-0.17457	-0.45927	0.37917	-0.25107	0.50283	-0.054111	0.26076	-0.039892	-0.34622	-0.28278	-0.069466	-0.34218	-0.39213	0.35436	0.1881	0.071645	-0.0094855	0.028443	-1.0273	-0.74288	0.45962	0.14163	0.085808	0.14468	-0.28383	-0.33929	0.25692	0.17509	0.067949	0.066625	-0.23794
10.433	1.5445	3.3847	3.6988	1.0636	-0.32169	-0.82856	-2.8113	-0.61937	-2.8959	-0.56267	0.76902	0.97613	1.7959	1.0559	-1.1242	-0.20555	0.32507	2.5044	0.11412	-0.32578	0.36933	1.6951	0.28754	0.972	-1.2069	0.61669	0.22048	0.1313	-1.3167	-1.4836	0.98105	-1.9417	0.71259	0.27473	-0.5358	-0.11484	-2.1336	0.81429	-1.4211	-0.088002	1.7234	-0.66989	-0.18869	0.71275	0.99304	0.74236	1.0357	0.31705	0.59939
8.1793	-2.8609	1.16	-1.3694	0.941	2.4258	-1.2447	-2.1127	1.1349	-1.9623	-0.21475	1.4719	0.28646	2.837	1.9903	-1.6794	0.8822	-0.30624	1.903	-0.51462	0.24273	1.2732	1.7462	-0.42857	0.99672	0.55105	1.1197	-1.2194	-0.79708	0.066343	1.1065	1.212	1.1331	0.16835	0.099862	1.1377	-0.87854	-0.3426	0.21987	0.4818	0.29154	1.1072	1.703	0.96967	0.8993	-0.55774	-0.61624	-0.58354	-0.86748	0.33185
10.512	-1.6703	4.1177	2.3974	2.2862	0.69726	-2.1047	-1.8349	1.2497	-1.126	-1.9425	2.5245	-0.18889	2.6207	-2.3206	-1.1349	0.54893	-1.6382	-1.5181	0.80316	0.7452	0.70706	-3.2287	-1.8291	2.0389	-0.02468	0.17839	-0.35985	-0.076943	-0.74649	1.5675	1.0263	1.1676	-0.97618	-0.9209	-0.5135	-1.5032	-0.15143	0.71067	1.5964	-0.1463	-0.66103	-0.10567	0.2712	-1.4303	-1.6726	0.65654	0.28236	0.22784	0.48988
-0.19354	3.574	0.41848	-2.4221	2.6158	-1.459	1.1477	-0.00085167	1.2003	-0.96844	-0.44401	-0.29765	-0.54167	-0.95735	-0.076859	-1.9211	0.41021	-1.6401	-0.67101	-0.78538	-0.12169	0.42887	-0.10652	-0.2602	-0.2757	-0.24609	0.28257	-0.75384	0.42898	0.96248	0.271	-0.21289	-0.69339	0.054838	0.43806	-0.56285	0.6434	0.83105	0.47447	1.39	0.88372	-0.059505	-0.85131	0.0079774	-0.44836	1.0247	0.060011	0.17647	0.060024	-0.25977
5.6014	-5.5418	2.881	-0.55256	-0.074457	1.5771	3.2221	0.29874	-1.648	1.1676	-0.45854	0.97593	-3.1594	0.22869	1.9121	0.80667	0.5366	-1.0429	0.7032	-1.9641	-1.9052	0.97481	-0.34234	0.77675	-0.221	-1.1122	-0.1806	-0.59313	-0.40665	0.90161	-1.3611	0.69375	1.0907	1.2586	-1.4174	0.95255	1.2023	0.35629	0.16317	-0.52576	-0.39694	-0.55826	-1.0319	-1.4951	-1.4803	-0.46472	-0.026537	0.41883	-0.051132	-0.3271
4.3047	-4.8868	0.16831	0.75456	1.8479	-0.55018	0.4465	0.9394	-1.9205	-3.4631	-2.4451	-0.81922	-0.99703	1.8551	-1.6497	-0.59274	0.027181	-3.2225	0.51911	1.1211	0.30656	-0.45578	0.72625	0.18385	-0.055765	0.40504	0.67151	0.95413	-0.5944	-1.6522	2.5125	-0.084062	0.0090804	-0.57978	0.24978	-0.40597	-0.74118	-0.096197	1.5969	-1.4127	-0.15298	-0.7852	-0.50719	-0.039106	-0.2773	0.52931	-0.52031	-0.21035	-0.43262	-1.0245
7.3714	-5.4183	1.8497	-0.0015718	2.6247	1.2709	0.41837	1.6728	-0.55713	-1.4738	-1.7304	2.5436	-1.1001	3.7816	-3.4387	-0.64529	-3.3995	-1.6707	-1.3174	1.2094	0.032477	-1.0212	-1.0012	-0.98129	0.39818	2.9687	-1.7486	-2.9635	0.40683	-1.1794	0.35439	0.42125	0.31042	-0.33168	0.13544	-1.0101	-0.98205	0.17981	2.0288	-0.70364	0.18441	-1.3533	0.20729	0.43413	0.47308	-0.4773	-0.96968	-1.0276	0.14698	0.62511
-2.6335	1.2317	1.3615	-1.928	4.0358	-1.7559	0.67368	0.42288	0.69433	-0.020343	-0.25347	0.47324	0.59643	0.068315	0.52402	-1.5009	-0.12623	-0.70543	-0.55093	-0.1955	-0.34864	-0.19082	-0.60389	-0.45283	0.52345	-0.57645	0.52686	-0.88744	-0.1517	-0.41314	0.60038	0.32699	0.22679	0.0030051	-1.1306	-0.45063	-0.0045739	0.45937	-0.60314	-0.18071	0.19274	0.4931	0.19013	0.050069	-0.53017	0.52395	0.16192	0.26047	-0.43963	-1.1309
4.0023	-3.5419	1.0655	2.1022	0.27505	-1.2536	-1.4379	1.3761	-0.33007	-1.4863	0.17603	-2.4052	0.89981	-1.6504	0.6709	1.3589	1.0627	1.2952	-0.047116	-0.22054	-0.41688	0.24831	0.23767	0.11002	-0.050953	0.48334	0.93244	0.12577	-2.4536	0.58353	-1.6576	0.62091	0.50244	0.085671	0.71668	-0.53905	0.41846	-1.9826	0.081891	0.49273	-0.06914	-1.0811	-0.30818	0.1589	0.59719	-0.0057427	-0.23471	0.47649	-0.12369	-1.3314
8.0663	2.6908	-2.6198	8.9182	1.1727	0.23576	3.0226	-1.1646	0.45721	1.9316	-0.2136	0.010329	0.70554	0.54495	1.6781	-0.8603	-1.3655	2.1971	0.16602	-1.0297	0.82529	-1.1962	0.91424	0.93018	0.14485	0.98219	0.60277	-0.5908	-0.49235	0.24511	1.0817	-0.70769	-0.34398	0.006428	0.32081	0.72223	-0.3609	-0.52062	-0.0028135	-0.96364	0.59646	-0.59607	-0.76686	-0.50177	-0.73296	0.25301	0.32045	0.37969	0.36825	-0.77855
0.85082	-3.9704	2.35	-1.0407	0.2606	-0.96858	1.8453	1.5958	-0.43416	4.4342	0.77301	-0.58348	1.2454	0.45151	0.64092	0.061104	-0.90344	0.97344	-1.1188	0.35548	-0.052187	0.50472	0.34632	-0.552	-0.11606	0.16249	0.036217	0.49052	-0.44908	0.23598	0.15814	-0.71565	-0.31243	-1.3241	0.010862	-0.26129	-0.30573	0.51634	-0.4486	-0.14334	-1.402	1.2246	-1.1239	0.36416	0.32779	-0.057628	-0.12484	0.20828	-0.6864	-0.035916
-3.8801	1.5791	-0.12068	-2.3325	2.0626	-1.6755	1.8943	1.21	-0.79181	1.7081	0.022278	0.084769	-0.79999	0.97332	0.20678	-0.28663	0.97819	0.26642	-0.14547	0.47818	-0.51486	0.62918	0.054036	-0.76868	-0.40875	-0.39653	0.21454	-0.15353	0.50421	-0.14744	0.45418	0.28195	0.32864	-0.011522	0.18951	-0.28034	-0.136	0.57842	0.19025	0.11842	-0.090077	0.2665	0.063114	-0.15257	0.55238	-0.40349	0.025395	0.23583	-0.16425	0.15813
2.3462	-3.3107	-0.43555	-1.2077	-2.3888	-1.2749	0.20577	-0.49203	-0.26073	-1.6515	-1.5153	0.23325	-0.48128	0.17795	-0.10107	0.36133	-0.5263	0.18065	-1.0748	-0.90581	-0.17373	0.85179	-0.35355	0.72625	0.043958	-0.027357	-0.63037	0.50088	-0.85167	-0.62907	-0.12975	-0.41483	-0.014953	0.78391	-0.12647	-0.8867	0.52688	-0.25612	-0.30797	0.29353	0.064634	0.15408	0.33433	-0.14159	-0.4302	-1.5312	0.83365	0.091209	-0.66002	0.77634
6.7176	1.8934	-2.7917	0.021763	-4.7113	0.068609	1.0359	-0.3262	0.10266	-1.5399	-1.5594	-1.0736	0.10512	1.2595	-0.70002	-0.46877	0.70371	-0.32558	-1.483	0.005104	0.64264	0.60641	1.2787	1.5169	-0.47006	1.2342	-0.96009	-0.58509	0.46965	-0.0023436	1.0322	-0.68639	0.2986	-0.51528	-0.28683	-0.035057	0.34946	0.18444	-1.042	0.43832	-0.86467	-0.31027	1.4365	0.31787	-0.93618	-0.4858	-0.79127	0.53741	0.925	-0.6504
0.84695	-1.7132	2.0885	-0.17723	-1.7757	-1.4208	1.1438	0.089606	-0.69382	-0.79967	-0.92027	1.1051	0.69012	0.1917	-1.2227	0.65783	0.49221	-0.37774	-0.261	0.22461	-0.017126	-1.4295	-0.027771	-0.023086	0.61012	1.1407	-1.1147	0.59962	0.20572	-0.57049	-0.26123	-0.32831	-1.1515	0.50805	-1.4186	0.34005	0.26326	0.88345	-1.1064	0.17762	0.34065	-0.048348	-0.0077191	0.35019	0.47505	-0.18907	-0.40162	-0.28791	0.1149	-0.43547
-3.8512	2.4278	0.38547	0.42415	0.84548	-2.1026	1.072	-0.050662	-1.3429	-0.29426	0.45031	0.79897	-0.066489	-0.27926	0.12916	-0.57967	0.29349	0.13735	-0.60496	0.17526	0.044592	-0.9278	0.11988	0.016058	0.18314	-0.048562	0.30823	-0.60673	-1.0205	-0.33948	0.15437	-0.085579	0.21013	0.17656	-0.14701	0.13311	0.5367	-0.61923	0.061562	-0.54706	-0.31443	0.35298	0.11366	0.091563	-0.73826	-0.23107	0.19979	0.21203	-0.068244	0.12662
-11.229	-0.013443	0.50316	1.2646	-0.72233	1.5694	-0.33853	-0.064562	0.28972	0.28829	0.06818	-0.39947	0.32192	0.264	-0.0883	0.60614	-0.18084	-0.42124	-0.020945	-0.098928	0.010834	-0.093641	0.14778	0.10933	-0.17357	-0.34599	0.27744	0.049632	0.1665	0.15077	-0.091549	0.17795	-0.052326	-0.16662	0.26954	0.080627	-0.23297	0.21795	0.13769	0.11835	0.21988	0.19934	-0.060458	-0.33324	0.21411	-0.043744	-0.024974	-0.35526	-0.053016	0.20293
-11.245	-0.026814	0.50535	1.4726	-0.87142	1.6228	0.032125	0.046816	1.0695	-0.43039	-0.19034	-0.12706	0.54046	0.16546	0.43438	1.3956	-0.25953	-0.67137	-0.20707	0.014337	-0.35453	-0.20787	0.3204	-0.3046	0.5083	-0.2681	0.11154	0.035454	-0.070883	0.10993	-0.057863	0.272	-0.43985	-0.012071	-0.036005	0.16655	-0.37118	0.26364	0.027828	-0.066087	0.013042	-0.19263	0.10022	-0.031421	-0.0025115	-0.00079346	-0.2805	0.011353	-0.0096699	-0.055184
-11.066	0.027878	0.2564	1.1305	-0.62653	1.5656	-0.16928	-0.28017	0.83309	-0.081222	-0.29352	-0.39144	0.90174	0.46174	0.27531	0.99108	-0.29803	-0.19152	0.8955	0.22249	-0.32559	0.87753	-0.40813	0.30084	-0.37436	-0.29309	-0.80651	0.5889	0.42915	-0.15651	-0.25723	-0.074517	0.52585	0.16159	0.09233	-0.08037	-0.71757	-0.16156	0.79981	0.18843	0.36912	0.23757	-0.064252	-0.22589	-0.053111	-0.020963	-0.18699	-0.17248	-0.13708	0.027539
-10.91	0.061188	0.11546	0.81306	-0.12694	0.5603	0.16837	-0.25723	0.25113	0.32296	0.22749	-0.32411	0.24633	-0.036137	-0.71775	-0.23359	0.099372	0.26446	1.2718	-0.068581	-0.11373	0.84091	-0.30936	-0.053036	-0.84227	-0.11617	-0.83305	0.44231	-0.30646	-0.14428	-0.44004	-0.11293	0.4344	0.069547	0.14745	0.27079	-0.57161	-0.54437	0.7051	-0.15657	0.086194	0.40956	0.15384	-0.27032	-0.2011	0.1454	-0.2563	-0.088043	-0.333	0.11225
13.854	3.6092	0.71096	5.4975	-2.6866	-0.21615	0.71507	0.87139	-0.2904	2.7066	-3.3195	-3.4007	0.61085	-0.56442	-0.0063999	-2.3363	2.0226	-2.2487	2.1352	-2.5596	1.377	-1.9783	1.7994	1.5276	0.40339	-1.1108	-0.14522	1.4638	0.30403	-1.7764	0.76988	-0.35932	0.096618	1.8111	1.3573	0.8579	-1.5648	0.40698	0.19636	0.68748	1.8498	-1.9648	0.24825	0.51861	-0.48266	-1.3766	-1.45	-0.75215	0.37318	0.53608
2.2099	-2.0037	-0.38508	0.2498	-4.1211	-1.7931	-0.055407	-0.40203	1.0263	3.5994	-1.7472	-1.692	0.92575	-2.1021	-0.16959	0.57906	0.42177	-0.20538	0.59656	0.13066	0.41814	0.6663	-0.26387	-0.62699	0.39028	1.1737	-2.1176	-1.0978	0.23944	0.88001	0.96319	0.26094	-0.7278	0.35189	1.3127	-0.50302	0.45981	-1.0352	0.20153	-0.76549	0.10305	1.0072	-0.097089	-0.48551	0.33463	0.75977	-0.85271	0.76519	0.20182	-1.0163
-1.2673	-2.6365	-0.33675	-0.94032	-2.8356	-1.6434	1.0151	-0.24028	-1.5176	2.0207	-0.98598	1.817	-1.6394	-0.63779	0.1668	0.026893	-0.012633	-0.73775	0.89857	-0.51094	0.93865	-0.63435	1.4163	0.45211	0.69376	-0.57299	-0.75068	-0.52022	-0.39393	0.34395	-0.70592	0.053461	-0.4257	0.10382	-0.50919	-0.91701	-0.38775	0.085806	-0.45216	-0.15157	-0.28213	-0.26967	-0.30376	0.70589	0.65353	-0.16822	-0.28854	0.49753	-0.74631	0.22912
-5.9576	0.87718	0.57778	-2.2883	0.12971	-1.7543	1.3847	-0.26872	-2.0244	0.68563	1.2962	0.17542	0.21967	0.32951	-0.13923	-0.2471	1.2494	-0.3192	-0.74547	0.16036	-0.41175	-0.15571	0.41262	-0.33872	-0.15312	0.012092	0.19721	-0.58268	-0.099645	-0.080027	-0.10542	0.46893	0.038463	0.14285	-0.53973	0.5005	-0.15644	-0.27784	0.015624	0.11369	-0.61781	-0.099045	0.33918	-0.06779	0.095103	-0.10606	0.19406	0.75656	-0.1796	-0.036206
3.0161	-0.94477	0.52539	0.17592	1.6139	-0.9456	1.0304	1.0417	-1.338	-2.6742	-1.8416	-0.19641	-0.71584	0.047399	-0.3172	-0.60658	-0.87725	-0.5428	0.66597	-0.45875	-0.064995	-0.14079	-1.3325	-0.35653	0.074115	-0.50146	0.21784	-0.63308	1.1957	-1.6497	-0.11727	-0.2332	-0.22398	-0.23175	0.87553	-1.2547	0.58328	1.0873	0.26252	-0.1359	-0.0737	0.052651	0.31466	0.0051503	1.6025	-0.12161	-0.88256	0.32127	0.51559	-0.44171
-0.49738	-1.6991	-0.18827	-2.5123	-2.0277	-1.3666	-0.43968	-1.005	-0.64854	1.9474	0.36519	-0.31163	0.96532	-0.041965	0.50823	-1.0227	-0.30535	-1.0639	0.63067	-0.31895	-0.44552	-0.43641	-0.095797	0.37056	0.15245	0.037384	0.14886	0.46017	0.3874	-1.3239	0.29359	1.1102	0.34288	-0.10515	1.1676	0.35069	0.73502	0.15852	-0.2962	-0.13494	0.082496	0.57606	-0.28639	0.21227	-0.27426	-0.4844	0.010701	-0.0521	0.12494	-0.27699
1.3761	-1.2919	0.68162	-1.1066	-2.1861	-2.1862	-1.0382	-0.93286	0.89453	0.88347	1.6604	-1.4407	0.62908	-1.5371	1.3179	-1.6185	-0.47575	-0.55655	-0.40108	1.416	0.64232	-0.229	-1.0786	0.52265	0.057358	0.31272	-0.26466	0.47117	0.9494	-0.81773	1.5562	0.44956	0.93803	-1.0589	1.8152	-0.62439	0.66051	0.24824	-0.50185	-0.24077	-0.083407	-0.61905	-0.37604	-0.48841	0.3249	0.81671	0.58873	-0.032794	-0.8228	0.90155
-5.2944	0.76167	-1.4493	-1.3196	1.409	-2.1586	1.1912	-0.52232	1.0419	-0.85327	0.73951	-0.65123	0.10464	-0.43366	0.66483	-1.6227	-0.38734	0.10312	0.14203	-0.13732	0.016334	0.44925	-0.31478	0.022743	-0.31655	-0.19496	0.2012	0.41937	0.20708	-0.096001	0.83271	0.42855	-0.57783	-0.52481	0.20164	-0.63429	-0.099438	0.57304	0.1334	0.26151	-0.0043866	-0.1351	0.036911	0.081258	0.4381	-0.029026	0.19021	-0.13185	0.13433	0.069423
7.9246	-1.5363	-2.6649	3.6503	-0.84912	3.193	0.11931	0.27492	1.2829	-0.11162	-0.0084127	-0.30573	-1.7461	1.3949	2.6477	-0.95807	0.50017	1.9839	-0.64737	-1.8667	-1.0871	-0.60922	0.69164	-1.5299	-0.0082719	0.46413	-2.3974	0.12889	1.6964	-0.74579	0.48953	0.98287	-1.926	-0.29435	0.67914	0.70269	0.37065	-0.9621	1.1119	0.84595	-0.17945	-1.0618	-0.34306	-1.0633	-0.54495	-0.16201	0.46031	0.94474	-0.037522	-1.6029
15.94	7.1866	12.033	7.6237	-1.9262	-1.2091	-1.752	2.2916	0.86474	0.02351	0.6837	0.21716	-0.14165	-0.16559	1.6686	0.1737	2.7254	-0.97496	0.4104	2.3077	0.60708	1.2267	-1.3998	1.3364	-1.0812	0.92087	-1.8904	-0.99554	-1.2482	0.86282	1.0953	0.70168	0.25428	-0.69987	-0.1579	1.6683	-0.9824	-0.033586	-0.50798	-1.0573	0.32479	-1.2985	-1.6487	0.19311	-0.32461	-0.18749	-0.29245	-1.5202	0.21802	-0.44572
5.8717	-0.41314	-0.25388	1.4394	-1.0963	0.90516	2.9018	0.83016	0.70857	3.3691	-0.21923	-0.15592	-0.29435	-0.14093	-0.1699	0.4224	0.28076	-1.2235	-1.6545	1.0848	0.12836	-0.31461	-0.58644	2.3599	1.1955	-0.018504	-0.50759	0.80224	-0.80993	-0.21463	0.84959	-0.96445	0.22021	-1.7758	1.3099	1.8587	-0.020575	-0.38741	-1.1954	0.36301	0.60811	1.3284	-0.12947	-0.28069	1.1536	2.0651	1.0855	-0.82048	2.3987	-0.066118
0.49132	-0.97333	-0.15227	0.60619	-0.49264	-1.4614	1.7478	-0.34947	-0.94771	0.40154	-0.21321	0.6049	-0.39046	0.60034	-0.028195	0.43051	1.564	-0.31257	-1.3251	0.042946	-0.047808	-1.1736	-0.10374	0.39341	0.46764	-1.2134	-0.37677	-0.036061	-1.2426	0.37139	-0.13953	0.13029	1.6399	0.70612	0.12994	-0.57157	0.84737	-0.98535	0.32749	-1.0197	-0.055602	-0.51465	0.45878	0.63687	0.68848	0.082375	0.50898	-0.26595	-0.4034	1.3911
-2.357	-0.59604	-1.8599	1.6937	-0.17716	-2.22	-0.085253	-1.4079	-0.69613	0.16917	0.32493	0.19528	-0.54199	0.059002	1.4161	1.2806	0.62863	0.34064	1.3636	-0.14635	-0.23994	-0.070248	0.25855	0.27503	0.70037	1.3519	-1.1235	0.35832	0.067222	-1.4939	-0.26061	-0.11897	0.1295	0.47709	-0.41523	-0.14344	0.0042126	-0.090524	-0.33899	0.36667	-0.14718	0.4254	0.70702	0.36498	-0.074441	-0.84866	0.22826	0.33772	0.31279	0.52534
-2.5557	1.0719	-0.55177	1.1545	-0.78531	-1.721	0.35485	-0.39236	-0.46001	-0.2319	0.13471	0.57868	-0.71792	0.36768	0.5006	1.0762	0.24498	0.34834	0.38988	-0.25564	-0.22132	-0.1969	0.95961	-0.68703	0.75938	1.6763	-0.96708	0.073718	-0.23343	-0.16257	-0.29491	-0.10057	-0.19179	-0.36663	-0.13429	-0.66257	0.645	-0.30736	0.059786	-0.090267	-0.16619	0.28407	0.44236	0.20963	-0.48365	-0.45776	-0.16757	0.36731	0.64289	0.46852
-7.0848	1.1411	-1.2042	-0.54718	-0.014505	-1.469	0.97892	0.21875	-0.6474	0.37655	0.91101	0.16945	-0.59107	0.33514	-0.55394	-0.32168	1.1454	0.27598	0.022615	-0.62608	-0.12527	-0.30425	0.54217	-0.43559	0.21917	0.59002	-0.32376	-0.044196	-0.48919	-0.2899	-0.016601	0.12303	0.16637	-0.57464	-0.29082	0.23567	0.6349	-0.43483	-0.037307	0.076841	-0.47061	0.14886	-0.0034797	-0.32135	0.0688	-0.01256	0.41126	-0.022889	0.0051267	0.18568
3.7962	1.0669	1.5037	-1.6058	-1.178	0.46502	-1.9154	0.18196	-0.61521	-1.8897	2.1935	-0.09922	0.59331	-0.56788	-1.2921	1.5754	2.4452	0.7309	0.1103	-0.66187	1.0986	-1.3741	0.80427	-0.34608	-1.1831	1.4661	-1.0199	-0.74362	0.88664	-0.29943	0.87699	-0.27061	1.0871	0.71902	0.003799	0.40523	-0.31234	1.741	-0.16329	-0.10393	0.30686	-0.15946	-0.094184	-1.2161	0.19158	-0.49171	-0.4758	0.77303	-0.18106	0.0024824
8.6654	4.0783	2.2754	6.5412	1.5996	0.2326	-0.58907	-1.3614	-0.45759	-0.10833	0.65052	-1.665	-0.35193	-1.603	-0.84416	1.2838	0.91112	0.29907	1.0716	-0.62167	-0.5861	0.37377	0.14756	-0.91042	-0.86956	-0.72482	2.3133	-0.19371	-0.27689	-1.234	0.42436	1.5112	2.0117	-0.53991	-0.20716	-1.9165	1.3718	-0.67471	-0.67752	0.30344	-0.45077	0.75124	-1.4135	1.2359	0.65675	0.44053	-0.081663	0.72026	0.13424	0.059499
4.7828	-2.1761	3.1996	0.48559	-0.0016908	-0.92449	-1.1911	0.42535	0.23561	-0.31792	0.27609	-1.9235	-1.2325	-0.34427	-1.6367	-0.117	0.61416	-1.0797	0.58683	-0.096137	-0.5181	2.237	1.4716	-0.35273	-0.53341	-2.8787	1.8784	0.74942	0.52892	0.87213	0.26255	1.6228	2.5982	-1.2895	0.99699	-1.2354	1.2425	-1.0202	-0.95221	-0.1717	-0.334	-1.1193	-0.2513	-0.575	-0.79572	0.079838	-0.2334	1.4598	0.73091	-1.0609
-0.9876	4.6915	-0.97635	2.4545	0.56175	-1.6567	1.3273	-0.063766	-0.56482	0.74018	1.2965	-0.31737	-0.81704	1.1944	-0.92787	0.27399	0.48419	0.67329	0.20297	-0.15864	-0.42006	-0.024738	-0.5088	-0.47035	0.35655	0.40416	0.10194	0.32863	0.37318	0.32034	-0.064894	-0.30184	0.17803	0.24411	0.050465	-0.13146	-0.048294	-0.031728	-0.18914	1.3176	0.10237	0.082463	0.066932	-0.45005	0.27944	-0.16218	-0.070214	0.4616	-0.28714	0.4802
-2.6728	-0.66813	0.05206	0.35231	-0.27487	-2.4579	-0.56294	0.72355	0.28229	0.35547	1.7351	0.01353	0.78415	1.308	0.34803	0.45481	0.44062	0.17351	0.52706	0.21645	-0.19515	0.3754	0.96479	1.4102	-1.6333	0.44719	0.091831	-0.024078	0.15774	-0.25497	0.3844	0.40839	0.60682	-0.24704	-0.16397	0.36739	0.1147	0.21761	0.49443	-0.99221	-0.89628	0.2474	0.2602	0.25104	-0.070985	-0.35117	0.70441	0.40649	-0.12293	0.6757
5.6704	6.4465	2.4924	2.1084	-1.5185	-2.1608	-0.64218	0.080922	-0.0024147	-0.24533	0.63308	-0.2691	1.0168	-0.2234	0.28251	-0.6801	0.5302	0.41834	1.7953	-0.47733	-0.72901	-0.5182	-0.24526	-0.085878	-0.25048	-0.21004	-1.1893	-0.73793	0.38181	0.17979	-1.1049	-1.3379	-0.095743	0.24633	0.48651	0.20487	-1.2431	1.4829	0.91213	0.59302	-0.93227	-0.32008	-0.70298	1.4092	-0.43578	0.42035	0.62993	0.30128	-0.053376	0.85325
4.0327	-0.96005	-0.28406	1.3722	-0.23121	-0.90307	-0.13754	-0.58703	-1.4713	1.8066	0.60552	0.96659	-0.11263	0.12419	0.40706	-0.26808	-0.68726	0.24825	0.38506	-0.87972	-1.4296	-0.63072	-0.89327	0.47243	1.0689	-1.3541	-0.90973	0.4589	-1.3773	-0.42277	1.141	-1.0517	-0.014985	-1.1362	1.1936	-0.1804	-1.3572	0.65967	-1.2174	1.0471	-0.53911	1.1011	-0.55197	1.9859	-1.4461	-0.30269	0.30725	-1.3099	0.257	-0.86792
-1.4332	3.1564	-1.2026	0.96363	3.7107	-1.7	1.0436	-1.0005	-0.44344	0.041741	0.13419	-0.17027	0.37301	-1.1585	0.88838	-1.0361	0.38651	-0.54853	-0.53038	-0.10129	1.3601	-0.51613	0.087637	-0.039977	-0.23058	2.0415	-0.24315	0.57028	0.085667	0.42545	0.30889	0.3344	0.063769	0.45686	-0.2583	0.53137	-0.27852	-0.061456	-0.55001	0.33883	0.21935	0.10934	0.62447	0.28024	0.75463	-0.34266	0.61147	-0.42942	-0.22515	0.20265
8.9039	-2.4669	-2.2165	-2.9559	4.6058	2.8669	-3.9518	0.075352	-0.89843	-0.17896	-0.78765	0.98468	5.4286	0.21957	2.9546	-1.8881	0.21296	-2.1954	-1.3389	-1.7646	-0.49405	-4.0042	-0.27689	1.2999	-2.8073	-0.27338	-0.74067	0.6861	-1.3944	-1.7703	-1.5127	1.9195	1.3012	1.9631	-0.2695	0.48879	0.3646	1.3957	-0.25454	3.1241	-0.1553	-0.20198	0.26937	0.44157	-0.68619	1.4065	0.22007	0.82182	0.01128	0.12833
9.7359	-0.15511	0.77194	-2.0555	2.4075	3.0682	-0.55577	0.29458	0.55816	0.35437	1.757	0.82993	3.6141	2.4642	-0.027581	-1.8156	-0.17804	-3.2021	-0.63875	0.20969	-1.0803	0.24072	-1.2649	2.3929	-0.75194	0.4748	1.0516	-1.6637	0.56272	-0.65915	-1.8366	-2.5238	-1.1578	-0.82529	-0.23522	1.7827	2.2587	-0.42829	0.88789	-0.44097	-1.6361	-1.6205	0.11942	0.098367	1.5391	-0.50064	0.77062	-1.2324	1.6069	0.15303
6.702	0.83522	0.18661	-3.8578	1.0712	2.9215	1.0716	0.29877	1.1733	-0.45364	-0.72725	-0.16164	1.8089	1.9219	-0.28982	0.26287	-0.58767	-2.1501	1.4708	1.3061	-0.38194	-1.7854	-0.2463	1.0173	0.64286	1.924	1.3097	0.35399	0.9025	0.36355	-0.5122	-0.87557	-0.21439	0.36272	0.63736	0.87168	0.35729	-1.8795	-0.78482	-1.4239	-1.3141	-0.17391	0.062561	-1.2858	-0.08541	1.1332	-0.014566	-2.2452	-0.016394	2.2102
0.87986	-4.8219	-1.8452	1.6317	-0.93439	-2.1142	-2.1507	0.65276	-0.12324	-0.24843	-0.5136	-0.98668	0.31603	0.10514	-1.0343	0.49847	0.12069	-1.6065	-0.8112	-0.19185	0.74937	-0.65392	0.2725	0.29945	-1.6169	0.13376	0.18001	-0.68189	0.2467	1.0907	1.0494	-0.77055	0.19962	0.89373	-1.1874	-0.12914	-1.6291	-1.0981	-0.20085	0.22364	0.28677	-0.060566	-0.18155	-0.047628	-1.2601	-0.86775	0.7279	0.34007	1.4745	-0.91106
-1.7257	-4.1564	-0.78853	0.67068	-2.2897	-3.2644	-0.77123	-0.29563	0.65057	-0.035125	-1.1898	0.87733	0.21689	-1.1333	0.50365	0.60129	-0.97566	-1.5344	-0.010593	-0.35701	2.2295	0.51036	0.38834	0.23897	1.3734	-0.49524	-0.74187	-0.22789	-0.17223	0.68889	0.34667	-0.24331	-0.28112	0.066086	0.68751	0.75128	0.40019	0.080565	-0.62128	-0.12128	-0.44748	-0.10274	0.95533	-0.73455	0.49504	-0.27404	-0.27606	-0.46288	0.20725	-0.78572
-1.9323	-3.0332	-1.1367	0.50155	-2.1274	-3.0415	1.0153	1.245	-0.85614	-0.19919	-1.9826	0.26238	0.4568	-0.54719	0.20119	0.94177	0.037297	-1.2685	-0.89022	0.09655	-0.064741	-0.0035935	-0.26986	0.2749	0.47899	0.7764	0.256	-0.5622	0.029749	0.67013	-0.30407	0.28566	-0.2036	-0.22036	-0.84498	-0.080112	-0.26668	0.66015	0.33355	-0.77875	0.51353	0.80173	-0.066231	0.94613	-0.6828	-0.42387	1.0466	0.21556	-0.31734	0.07027
-5.6145	1.135	-0.78455	-1.2355	0.56416	-2.017	1.9581	0.6111	0.74609	-0.71789	0.8717	0.32593	-0.047335	-0.080546	0.59691	0.83091	0.71373	-0.49026	-0.20757	0.4233	0.26604	-0.4777	-0.17958	-0.20515	0.47527	-0.27906	0.1418	-0.077793	-0.077629	0.42106	-0.18487	-0.23222	0.21009	0.87718	-0.11427	-0.39512	0.041788	0.058316	0.67497	0.5554	-0.21362	-0.080659	-0.49326	0.051105	-0.45938	0.39849	0.23694	0.40815	-0.12938	0.055269
-11.017	0.18158	0.57258	1.0459	-0.40403	1.7165	-0.30248	0.67061	-0.59048	-0.14038	-0.57865	0.30901	0.43195	0.20961	-0.021797	0.079206	0.10097	0.37866	0.45531	0.18414	-0.18318	0.62267	-0.19722	-0.14305	-0.079758	-0.080473	-0.40288	0.37128	0.14458	-0.11473	-0.15266	-0.15576	0.25164	0.073533	0.13745	-0.08553	-0.32259	0.043869	0.14579	-0.088414	0.20483	0.031513	-0.051895	0.02503	0.020712	0.048673	-0.22377	0.051414	0.019199	0.0022031
-11.069	0.10827	0.23958	1.1324	-0.42985	1.6285	-0.12155	0.71485	-0.5992	0.086553	-0.38798	0.054464	0.35752	0.17795	0.1637	0.079405	-0.22067	0.33298	0.092024	0.28113	0.12039	0.26496	-0.29386	0.22	-0.29011	-0.16908	0.029462	0.1879	0.51974	0.034842	0.070533	-0.14957	0.32465	-0.048967	0.22128	-0.17694	-0.045592	0.11065	0.11185	0.054592	0.18697	0.18261	-0.076047	0.029819	0.085341	0.00040675	0.079248	-0.1037	0.054237	0.079633
-11.276	0.056063	0.58319	1.4474	-1.0494	1.5853	0.0038228	0.82412	1.4084	-0.40827	-0.22271	-0.090769	0.43532	0.14244	0.8583	2.1246	-0.45974	-0.92172	-1.1873	0.089832	-0.5696	-1.1614	0.89061	-0.67129	1.109	-0.69306	0.82525	-0.72363	0.22935	0.2002	0.45769	0.58961	-1.0561	-0.39332	-0.22032	0.33194	0.11293	0.65577	-0.35253	0.025823	-0.058738	-0.19834	0.18681	-0.045473	0.19038	-0.1934	-0.20742	-0.10523	0.18959	-0.028634
-11.089	0.13496	0.31973	1.2418	-0.59433	0.39464	0.97662	1.4259	3.1004	0.15211	0.1976	-0.32629	1.2137	1.5273	1.1293	3.5998	-0.50962	-0.59197	0.068122	0.361	-1.246	-0.086786	0.74329	-0.37227	0.8416	-0.47962	-0.041342	0.60161	0.26601	-0.476	0.2542	0.54395	-0.55106	0.15303	-0.6234	-0.12541	-0.37302	0.34579	0.11773	-0.00062823	-0.46382	-0.35761	0.24208	-0.085077	-0.22778	-0.15629	-0.38889	-0.038946	0.15283	-0.26796
0.13369	-2.8564	-1.9835	0.36517	-1.0931	-1.8785	-1.0459	0.59819	1.2847	-0.8765	-1.7405	0.2954	-0.47591	1.4739	1.1855	-0.39847	-0.19646	0.29662	-1.3857	0.37913	-0.9818	0.30193	-0.1774	0.93166	-0.52768	-0.60335	0.56304	0.17786	-0.11511	-0.95625	0.27207	-1.5007	1.0587	-1.0376	0.57333	0.11879	-0.62675	-0.46042	0.050517	0.83483	-1.0687	-0.1409	1.2933	1.0965	-0.13611	-0.19472	-1.4792	0.63101	-0.049224	1.1995
0.775	-0.1179	-0.29181	2.1102	-1.4569	-1.9524	-0.25752	0.54632	0.2275	1.0351	-1.3146	2.1208	-0.45424	-0.45556	0.97266	1.2482	0.79969	0.68967	0.61337	-0.05692	-0.84436	0.74132	-0.47867	1.1241	0.38985	-1.0933	-0.67129	0.43342	0.53782	-0.14084	1.291	-1.1694	0.41366	-0.30026	-0.21957	1.607	0.50152	0.44714	-0.12413	-0.1127	-0.26252	0.10243	0.35135	0.52206	0.28786	0.43997	0.18665	-0.090555	-0.90867	-0.20024
5.1183	5.1437	-7.0276	6.3098	-2.9026	-1.7623	0.0028112	-1.61	1.5445	-1.2088	-1.5284	0.92572	-0.77127	-0.14999	-0.39288	-0.66169	-1.4984	0.064417	-0.4658	1.0311	-0.78197	0.05417	-0.055986	1.0496	-0.22453	0.48363	0.9604	0.036707	1.0392	-0.89652	0.67338	0.24619	0.98339	-0.37457	0.89745	-0.66344	-0.31549	1.0748	-0.11367	0.089775	-0.54668	0.30242	-0.47087	-0.02267	0.91971	-0.030594	0.36905	-0.042329	0.2364	-0.62749
-3.599	2.7037	-4.0533	2.2527	2.103	-1.5525	0.98672	-0.78143	0.96086	-1.004	0.4542	0.013221	0.56359	0.10642	0.42257	-0.075895	-0.84724	-0.16975	0.43227	-0.037179	0.51936	-0.34	-0.2757	0.41645	0.10243	0.88959	0.34901	0.20827	0.10167	-0.24449	-0.077964	0.058721	0.17315	-0.03663	-0.54003	-0.17365	-0.30505	-0.40898	-0.52687	0.10705	-0.39194	-0.062806	0.0179	0.12997	0.22162	0.39111	0.49945	0.17491	-0.0079631	-0.28351
5.7226	-2.2622	3.4893	-1.2752	0.42381	1.2877	1.3911	-3.2064	1.5185	1.8045	1.4571	0.92391	3.1756	-0.0024915	-0.58849	-1.5472	-0.51551	-0.20445	1.0877	1.7731	2.5548	-0.14777	-1.4375	-1.9079	0.9844	0.3051	0.44699	1.0491	1.0565	-0.35888	-0.081825	2.6067	0.50304	-0.6641	-0.30274	1.7575	0.30449	1.6847	-1.6205	-0.27459	-0.94191	0.27028	0.7067	0.73393	0.0033792	-0.48933	-0.87918	-0.096405	1.9425	-0.17312
5.5945	3.8169	8.8699	-0.18613	-1.79	-1.0449	-0.40912	-0.36281	1.6779	0.9262	1.3396	0.098109	2.8647	0.32934	-2.5441	0.68124	-0.5805	0.41425	0.88859	1.041	0.53989	-0.61125	-0.78701	-2.1118	-0.63505	-0.68143	-0.3672	-0.75517	-0.29207	-0.14467	1.2464	1.1418	0.54078	0.59427	0.26811	0.58402	0.31672	0.189	-0.69901	-0.27616	0.35927	-0.50297	0.35192	-0.1603	0.14428	-1.1969	-0.16665	-0.13255	0.13038	0.91717
2.1416	-2.7612	0.47559	0.67028	-0.20877	-0.55225	2.0941	-2.6185	2.7258	-0.33146	-0.577	-0.65918	0.44504	-0.19079	0.014967	-0.27219	-2.1151	0.40415	0.27714	-0.3864	-1.0827	-0.26666	0.078211	-1.0457	-1.7934	-0.61057	-0.28802	0.48907	0.63213	-0.23294	0.1318	-1.1771	-0.30492	1.1821	-0.23241	0.93023	0.18173	0.91061	-1.6106	-0.30069	0.52486	-0.33691	-0.7227	-0.76492	-0.31197	0.033532	0.46747	0.30959	0.13341	1.7241
-1.6702	3.0987	1.5693	-1.7402	0.94916	-2.007	1.6794	-0.3552	2.538	-0.95228	0.14737	-1.1471	0.31348	-0.86396	0.39181	-0.71474	-0.8548	-0.22981	0.45134	-0.30609	-0.10152	-0.069007	-0.15553	-0.040863	-0.66085	-0.98787	-0.78975	-0.12512	0.15771	0.29399	-0.72199	0.28436	0.26275	-0.041501	0.34331	0.15361	-0.39464	0.14283	0.56559	-0.12888	0.79153	0.077393	-0.64231	-0.088379	-0.88553	-0.14254	-0.17953	0.35389	0.17172	0.82167
7.7484	-4.4745	3.1725	-2.289	0.9361	2.2559	2.9726	0.84581	-0.083294	2.0401	2.6637	0.45407	-1.5892	3.3089	-0.78562	-0.99896	-3.4598	0.16375	-0.80982	-0.5311	1.779	1.4905	2.0194	1.1845	2.2534	0.8023	-1.3023	-0.27899	-0.49587	0.41061	-1.9645	-1.1558	0.08101	-1.3962	-0.52021	-0.53996	0.19378	0.61073	-0.54676	1.7314	-0.17998	1.9024	-0.70152	0.51602	1.4107	-0.014602	0.022163	0.4629	-0.61802	-0.29246
11.718	4.0469	4.4653	5.6659	-0.22768	1.0515	2.643	0.66876	0.7998	1.5185	1.119	0.9244	-2.1516	2.0727	0.36229	1.0091	-2.0831	0.11221	0.57656	0.77676	3.055	0.96872	0.79964	-0.20901	2.2664	1.1695	-0.74217	1.9836	-2.9815	0.059917	0.2692	0.61268	-0.66637	0.52691	-0.38217	-2.1883	0.82918	0.21657	-0.095811	0.40463	1.2376	1.0701	-1.8689	0.63997	0.18252	-0.37177	-0.82465	-0.8567	-0.3518	1.2214
0.49324	-3.5342	1.2768	-0.9548	-0.95877	-1.6267	1.1308	-0.14672	0.50999	0.78047	-1.5193	-0.70554	0.39253	1.4877	1.3607	-0.85703	-0.40338	-0.22648	0.82672	-0.33535	-1.5468	-0.10557	0.91216	1.2805	0.9571	-0.13579	-1.6313	0.67456	1.1348	-0.16819	-0.75741	1.3207	-0.12561	1.5585	0.58993	0.22411	0.39596	-1.3635	-1.3954	0.095722	0.068701	-0.41257	-0.9053	-0.021425	-1.0387	0.72755	-0.25693	-0.40252	-0.2944	-0.15904
-3.6953	1.6563	-0.54012	-2.9346	1.0378	-2.0107	1.7708	-1.0133	0.57364	-0.057824	0.66012	-0.4784	-0.37163	0.56894	-0.37333	-0.8701	0.0051409	-0.16449	0.67985	-0.66408	-0.33205	0.85967	-0.69356	0.069203	-0.036454	-0.47878	-0.017868	-0.08422	0.49576	-0.1388	0.17161	-0.067804	0.17677	0.16553	-0.28906	-0.49509	-0.073227	-0.30705	0.195	-0.031518	0.097886	-0.040018	-0.10078	0.11949	0.17771	-0.037795	0.071265	0.84757	0.69009	-0.3485
7.7102	-2.7093	1.2723	0.35089	1.1855	1.1003	3.227	-0.98176	-0.96698	0.80172	-2.4233	0.62608	-1.2798	-0.73321	0.79367	-0.84585	1.6841	0.09963	-0.1376	1.1615	0.40534	-1.7635	-0.1933	2.3425	0.2169	-1.2477	-0.71085	-0.77062	-0.75268	2.285	-1.3771	-0.84461	-0.32735	-0.53542	0.22815	-1.4685	-1.0704	-0.38676	0.22625	-1.585	-0.12793	-0.23647	-0.8964	-0.94872	0.36514	-1.4226	-0.58525	0.017135	-0.0045538	1.1249
1.3379	0.94009	0.79535	-2.2086	1.5385	-1.968	-1.7541	-0.328	-1.8809	1.4802	-1.1958	-0.38782	-0.60403	2.0167	-1.0139	1.7348	-0.57931	0.10619	1.2728	1.2646	-0.30581	-0.97134	0.005011	0.99764	-0.22674	-1.4633	-0.19767	-1.3998	-0.74369	1.2168	0.88203	-0.40385	-0.56096	-0.26681	0.65145	-0.68938	0.15742	0.97915	0.25952	-0.3245	0.30164	-0.86217	0.40127	-0.46822	0.48264	0.48256	0.067617	-0.93474	0.04738	0.10263
9.3436	4.8982	-6.0371	-8.3817	-2.3126	2.6794	-1.2411	-1.286	2.6667	-0.43454	-1.3103	1.0832	0.88419	0.94395	-0.91261	0.31631	0.61153	-0.11605	0.024492	-0.87641	1.2924	-0.12301	0.34242	0.58703	0.10779	-0.75498	0.78908	0.45656	-0.016388	0.48698	-0.18927	-1.3182	0.86136	0.50266	0.7908	1.5327	-0.52627	0.37328	-0.48321	-0.71574	-0.23602	-0.13301	-0.096388	1.0977	0.37351	-0.63263	0.18749	1.4952	-1.2433	-0.090671
-1.5862	1.9251	-0.4817	-2.7224	5.6538	-1.1067	-0.80121	-0.25455	-0.10256	0.54431	-1.5726	-1.1198	-0.97918	-1.9741	0.12421	1.0664	-0.47261	0.01671	-0.46353	-0.31233	1.2464	-0.20441	0.65653	-0.40288	-0.56096	0.7236	-0.83213	0.89883	-0.40771	0.38476	-0.011979	0.037799	-0.24478	1.5204	-0.18557	0.388	-0.17412	-0.2734	-0.47034	-0.44487	0.39796	0.64806	0.37236	0.47318	-0.16459	-0.061834	0.2006	-0.73568	0.53988	0.47147
1.0483	0.6795	-1.7153	0.08444	-1.2887	0.26393	0.044469	0.09128	2.5404	-0.79785	0.7237	0.18569	-0.5486	-0.0083657	-0.06742	0.075762	0.069942	0.50618	-0.0075713	0.36683	0.54359	-0.95504	0.46029	-0.81788	0.36205	0.44099	-0.2074	-0.68776	-0.12288	-0.39151	1.2155	-1.0986	0.5275	-0.05354	0.31367	-0.034376	0.17263	-0.94535	0.14161	0.0050991	-0.20944	0.7554	0.22675	0.25374	-1.0894	-0.37595	-0.42949	-0.31103	0.15793	0.046046
-1.1663	-4.4521	-1.1253	1.5768	-1.1006	-2.6064	-2.1881	0.46438	2.2286	0.052668	-0.17378	0.51411	0.35314	-0.1139	1.6311	0.52057	0.13961	-0.36837	-0.77501	0.5108	-0.43057	-0.087702	0.25178	0.64852	0.7333	0.95921	-0.67107	-0.79353	0.23516	-0.077108	0.62305	0.12209	-0.077891	-0.01655	-0.083461	-0.80187	-0.041945	-0.03605	0.34865	-0.48582	-0.21887	0.1214	0.13026	-0.22636	0.50536	0.60246	0.043883	-0.34233	-0.36405	-0.34878
3.8678	-1.0394	-3.4701	1.634	-2.78	-0.7309	-2.4705	0.83819	1.5154	0.20008	0.29108	-0.025957	-1.1607	0.25437	-0.42442	0.69137	1.7426	-0.76615	-1.3795	0.0040597	-0.94098	-0.46421	1.2946	0.42791	-1.1595	0.8918	0.28665	0.54861	0.57082	2.3223	-0.49756	-0.041551	0.32358	-0.36724	-0.57353	-1.0448	1.0676	-0.70851	-0.94523	-0.15954	0.62367	0.43782	-0.43185	-1.5751	-0.21746	0.08733	0.41571	-0.39324	0.47793	0.75438
-5.2117	0.89895	-1.6878	-0.11484	2.0625	-1.9176	0.47571	0.75233	-0.20263	-0.13332	1.1482	-0.094081	-0.044356	0.28594	-0.27795	0.34389	1.6063	-1.3177	-1.1107	-0.6774	0.047005	-0.71244	1.2937	-0.65147	0.48561	-0.030818	0.87277	-0.49385	-0.88818	0.53933	-0.021133	0.35337	-1.0451	-0.67595	0.38307	-0.46586	0.055935	0.86674	-0.59762	0.82808	0.22389	-0.080977	-0.25573	-0.70479	0.73512	0.2271	0.5897	-0.23919	-0.51366	0.57807
4.9195	1.5006	1.6471	2.2803	0.76876	-1.2681	-3.2243	-0.18552	1.8805	0.19189	0.54154	1.5701	0.83153	0.52971	0.51953	-1.0973	0.16757	1.2323	-0.91015	0.42717	-1.1405	-0.059903	-0.47171	-1.7823	1.5822	1.1214	0.55313	-1.1804	1.2242	0.5821	-0.9322	-0.4292	1.1297	-0.53918	0.6256	-0.79087	0.13014	0.04647	1.3941	0.71823	-0.021122	0.053001	-0.83835	0.93547	-0.12529	-0.22225	-1.2471	-0.32934	-0.12176	-0.92423
2.5884	-1.2208	-1.6922	-1.2663	-1.3715	0.030699	-1.9826	-0.62254	2.1717	-0.10457	0.50918	0.25193	0.81938	0.38815	-0.23845	-1.18	1.4683	0.80567	-0.071254	0.28198	0.28606	-0.11926	0.21887	-0.41498	1.0581	0.66988	1.1707	-0.74731	0.3036	-0.10519	0.7238	-1.0789	0.84724	-0.24764	-0.091243	-0.10919	0.63271	0.2086	0.28935	-0.20052	0.15192	-0.15214	0.2825	-0.065145	-0.91013	0.070282	-1.0184	-0.34611	-0.75546	0.029648
1.029	1.8953	0.75316	2.0602	-1.7761	-1.9073	0.76976	0.080793	-0.094723	0.22538	0.17969	0.37607	-0.054762	0.77365	-1.1006	0.019798	0.43378	0.89445	1.0269	0.86132	1.1739	0.49806	-0.76682	0.22432	-0.47043	0.6873	-0.67156	-0.26641	-0.74977	0.47691	0.044986	0.050069	-0.31424	-0.58171	-0.50106	-0.097105	0.3609	-0.65074	0.12873	-0.45824	-0.17356	-0.14571	-0.26045	1.3079	0.21528	0.4644	-0.40122	0.47715	0.48448	0.14739
-6.1606	1.0782	0.14716	-1.4937	0.60657	-1.7709	1.5601	0.24874	-0.21685	0.50757	0.85615	-0.33418	0.067135	0.73411	-0.30433	-0.17229	1.2454	0.091034	0.71332	-0.11732	-0.3265	0.21716	-0.13078	0.15403	-0.23576	0.29934	-0.62718	0.36204	-0.50637	0.13223	-0.23786	-0.02972	0.52902	0.29392	-0.042142	0.19874	-0.2982	-0.088876	0.38416	0.39305	-0.31446	0.08718	-0.18811	-0.20433	-0.12962	-0.5151	0.088399	0.014807	-0.45631	0.181
6.2795	5.9519	-4.1671	4.6097	1.9198	-0.51632	0.66776	-3.8975	0.066016	1.0692	-0.27377	0.5716	0.41266	-0.91017	0.6528	0.49645	-1.7085	0.41994	-0.8423	-0.79425	1.0764	0.0073272	0.31715	1.6032	0.18045	0.58797	1.0896	-0.1553	0.61861	-0.29958	0.84216	-0.55758	0.13839	-0.31782	-0.045109	0.85154	0.41731	-0.59875	-0.74764	-0.15154	1.6624	0.28346	0.25639	-0.13549	0.19087	-0.42453	-0.50094	0.67569	-1.0082	0.16488
3.1692	-1.7976	-2.9492	-3.5934	4.9773	1.0727	-2.7751	-0.32545	1.6852	0.01591	-2.0931	1.5471	1.827	-1.2231	0.32094	1.5903	0.40239	0.63924	-1.5371	-1.1042	1.9071	-0.67439	-0.44338	-0.24217	-0.63196	-0.078795	-1.1747	-1.6775	-0.7224	0.81217	-1.442	-0.20747	1.0717	-0.8445	0.74558	-0.23947	-0.69491	-0.52915	-0.48086	-0.52654	-0.1193	0.66044	-1.2779	-0.24312	-0.83385	-0.18432	-0.44653	0.3596	0.25356	0.88515
3.6823	-3.6132	-1.3577	-1.4824	6.7639	0.78069	-3.3654	-0.29655	0.3847	-0.21422	-1.7868	1.9619	2.0957	-1.1691	1.4618	1.5425	-0.04132	0.67292	-0.92362	-1.5135	1.8473	-0.97322	0.62334	-0.7742	-1.469	0.42557	0.028578	-2.0211	0.20894	-0.32533	-2.3623	0.44292	0.87137	0.33108	0.024455	1.0269	-1.1219	-1.2225	-0.81814	0.54338	0.17805	0.34113	-1.0646	-0.60785	-0.97004	0.15731	0.4958	-0.77808	-0.27331	-1.0138
-3.9322	1.4391	-0.80256	-1.8334	1.7567	-1.2392	-0.077763	0.011492	-1.0476	0.95174	0.068011	0.24652	-0.23355	-0.19836	-0.72629	-0.18772	0.8772	0.33503	-0.4102	-0.77305	0.069762	-0.30941	0.13812	0.078105	0.15356	0.67827	0.46253	0.37752	-0.60706	-0.33004	-0.21345	0.16785	-0.31332	-0.31734	-0.08346	0.28395	-0.28911	0.33105	-0.37228	0.025043	-0.29738	0.1207	0.041573	0.16945	-0.1496	-0.13439	0.30015	-0.64025	-0.011078	0.27837
2.8175	-2.6424	-0.43226	2.2316	0.77664	-0.32841	1.2955	-0.73289	-1.8836	-1.6524	1.0711	0.42562	-0.2841	-1.251	0.012819	0.37923	-1.6049	0.41247	-1.2056	-0.85614	-1.4604	-1.3523	0.74044	-0.60302	1.7792	0.77045	0.076294	-0.69548	0.37698	2.1143	0.47083	2.1736	0.43913	-1.9958	0.39879	0.84192	0.079205	-0.52121	-0.16024	0.84341	0.61337	-0.39518	-0.085114	0.35501	-0.40659	-0.68107	0.062881	0.36861	0.46846	0.24488
4.8536	0.37483	-1.692	3.0405	0.90659	-1.3782	-1.5687	-0.020459	-3.5946	-2.0138	2.1997	-0.55523	-1.2199	1.4214	0.52123	-0.21158	-1.2007	-0.71116	0.74782	0.15141	-2.0963	0.59752	0.52381	1.6894	0.39857	-0.89878	1.2555	-1.6254	1.0569	-0.29169	0.94836	0.11844	-0.59263	0.41303	0.16425	-0.48234	-2.4315	-0.13261	-1.3006	-1.2407	-0.61917	1.203	-0.24369	0.10145	-0.52584	-0.63025	0.54831	0.51948	0.54348	-0.74908
2.8477	-2.5992	-2.6301	-0.046167	0.18574	-1.7097	-1.3745	-0.60047	-1.9673	-2.1013	-0.14422	0.054208	-1.6739	0.68152	-0.58663	0.61492	-1.9068	-0.62429	-0.40836	-0.65126	-0.80411	0.83252	-0.087993	0.48139	0.5062	-1.9653	1.3222	1.3541	-1.3427	0.63742	0.88957	0.33093	-0.040007	-0.25462	-0.32733	1.3323	-1.3345	0.13947	-1.2952	0.16208	0.85274	-0.035595	-2.1464	0.44883	-0.20096	0.41914	0.69396	0.038937	0.37549	-0.38184
-4.2011	1.5666	-1.7365	-0.17924	1.8584	-3.2666	1.8398	-0.74263	2.4633	-2.1183	0.96413	-1.4011	0.12085	-0.37679	0.24061	-0.43899	-0.24417	-0.38413	0.12727	0.24204	0.66794	0.31073	-0.99734	-0.3433	-0.97616	0.010192	-0.21787	0.3266	0.3284	0.87728	-0.25403	-0.095184	-0.53656	-0.083852	-0.0080526	-0.2448	-0.77479	0.58766	0.55931	1.1963	0.14278	-0.27272	-0.13832	0.039182	0.42429	0.30215	0.21382	0.10641	0.11036	0.23175
6.3293	-2.1548	0.71904	0.33662	0.62677	0.88433	-1.3293	1.7624	0.22552	-1.5322	1.6875	-2.0679	-1.5785	0.209	-0.68214	0.69805	0.27885	0.8985	0.99884	-0.060108	0.65775	-1.5822	-1.1634	-1.2818	-1.7887	-1.7171	-0.12441	1.546	0.76445	-2.3744	-1.6302	0.60998	-1.7337	-0.52706	-0.47203	-0.52349	-0.63366	-1.864	-1.4827	-0.5067	-0.61772	0.38884	-1.3248	1.8818	0.81556	-0.88932	0.73291	0.84069	-0.29156	-0.6676
4.8222	-5.4363	-0.84498	1.5272	1.3085	0.29981	-1.3166	-0.51513	-0.42003	0.72156	2.8221	0.41167	-0.42168	-2.0941	-1.878	1.0591	0.6947	-1.7001	0.34037	0.086404	0.13884	-0.35658	-0.65445	-0.19657	-0.49456	1.6461	-0.32658	-0.22377	2.1259	-0.90688	-0.26335	-0.10926	-1.184	1.0392	-0.52693	-1.644	-0.26129	0.89096	-0.27549	-0.87571	-0.26271	-1.9203	-0.67816	0.82325	0.77387	0.43576	-0.73384	1.4921	-0.12928	0.7359
4.69	-2.2481	-2.0078	-0.33575	-0.58456	-0.25261	0.31669	-2.5907	-2.2289	0.40987	-0.65782	0.13156	1.3358	-0.62214	-0.52738	0.059392	-0.82357	-1.5361	1.116	1.9171	0.4316	0.87923	2.3469	-0.50648	0.34244	1.1939	-0.65751	0.32785	-0.29253	-0.2988	-0.55805	-0.85791	-1.3514	0.19776	-0.32534	-1.0101	0.42595	1.0774	0.49393	-0.6374	0.45542	-1.5813	0.43055	0.83729	0.7907	-1.179	1.0288	0.11065	0.31065	0.4272
-4.7585	1.1755	0.095499	-1.5405	2.629	-1.742	0.68177	-0.98017	-0.64967	0.78972	0.10748	-0.18655	-0.41884	0.041951	-0.4634	-0.15075	0.35843	-0.40985	0.21524	-0.40115	-0.31765	0.0028087	-0.31226	0.51033	0.73928	0.68457	-0.2519	0.22374	-0.71987	0.043944	0.00018894	0.084699	0.23727	0.32002	-0.052237	0.25437	-0.14931	-0.35176	-0.33058	-0.17181	-0.1826	-0.12576	-0.223	0.1062	-0.68152	-0.40505	-0.39986	-0.62212	-0.23541	-0.7871
7.3373	-0.79447	0.94804	-2.0435	-0.69001	2.0707	2.5172	3.0094	-0.38094	-1.9607	1.6308	1.4579	2.1509	-2.7271	-0.88138	0.95029	1.5841	-0.1973	0.11087	1.3788	0.57976	0.93732	1.4633	-1.2325	-1.5116	-0.23076	-1.1399	-1.0138	1.8247	0.67951	2.922	-1.2669	0.41095	-0.84222	1.9684	0.15982	-0.98325	-1.4586	0.020271	1.7184	-0.090927	-0.33936	0.52044	1.4255	0.048217	0.24613	0.96844	0.13851	-0.14056	0.68462
6.8066	-3.7111	-0.3989	1.4797	0.66343	2.3209	3.9227	2.3804	-2.2351	-2.2876	-0.24964	0.19348	1.0865	0.10347	1.2914	-1.441	-0.16799	2.2717	-1.5307	-0.37199	-0.10356	1.2159	2.136	-0.11204	0.16378	0.71966	-0.35178	-1.0009	-0.12581	0.46042	1.2746	-0.1941	-1.079	-0.24583	-1.1857	0.1385	-2.251	-0.1388	-0.035369	-1.1021	-0.48727	1.0458	0.090879	-0.30959	0.77619	-0.57784	-0.68473	0.22042	-0.92634	0.4238
3.8578	-4.2565	0.6187	-0.073292	-1.3478	-1.0547	3.6344	0.18398	-0.6604	-1.8207	-0.823	-1.9052	1.0982	-1.8229	1.4522	-1.2201	-0.21803	2.0232	-1.9636	0.56267	0.95919	2.1313	0.18109	0.80419	-0.17839	-0.46396	0.93748	-1.611	0.93989	0.59398	-1.098	0.34227	-0.050536	-0.53213	0.57995	-0.73292	-1.0185	0.44738	-0.87738	-0.062951	-0.20224	0.92189	0.50532	-1.0485	0.40906	0.018787	0.14631	-0.75755	-0.11851	-0.45728
-4.9163	1.6018	-0.96006	-1.9195	0.44213	-1.6049	1.1643	-0.66208	0.13377	0.23154	0.8562	0.41841	0.56011	0.32235	-0.23388	-0.445	-0.35201	-0.24357	-0.19973	-0.41942	-0.49347	-0.059821	-0.10934	-0.046862	0.45453	-0.20627	0.08431	0.092994	0.24759	-0.45583	0.15061	0.027526	0.11647	0.29349	-0.36836	-0.026707	0.073222	-0.30106	0.1288	-0.38241	-0.099342	-0.22249	0.29251	0.35055	-0.2889	0.15158	-0.23087	0.80731	0.20082	-0.38198
0.55055	1.6909	2.0721	-1.158	-0.48691	-0.96373	-1.4365	2.1985	-0.68765	1.0706	0.80525	0.046752	-0.94874	0.51051	-0.037559	-1.2263	-1.7625	0.071312	0.12589	-1.4683	-0.57374	-1.4636	0.58388	0.35112	1.1093	-0.15819	-0.7686	-0.96802	0.51798	-0.33019	1.407	-0.31438	-1.811	-1.2472	-0.29938	0.27634	-0.063747	-0.81394	0.35006	0.87015	-0.62633	1.1498	-0.55042	-0.18519	0.097179	-0.84466	0.43243	-0.1065	0.085686	0.47789
0.90493	-0.84093	1.5892	-1.9296	-2.2166	-3.0633	-2.2734	1.5082	-1.2953	4.2926	-0.078424	-2.4632	1.6271	-0.57463	0.90218	-0.94777	-1.9147	-1.0399	-0.40663	0.97035	1.9379	0.48619	-0.71072	1.3597	0.44111	-0.29733	-0.24621	-1.4124	-0.28474	-0.4335	1.2456	1.116	-0.78669	-0.25448	0.37361	-0.16936	0.42631	-1.7411	0.092905	1.7829	-1.0899	-0.47081	-0.33034	-0.40301	-0.17642	0.56795	0.39256	1.463	-0.50885	0.85626
-0.12808	-0.52118	0.75199	-2.6808	-3.2928	-2.4703	-1.3175	0.81592	-0.38473	3.6176	-0.090527	-2.5692	0.43286	-1.3513	1.131	0.081641	-0.56031	-0.14523	0.91324	-0.26249	1.68	-0.60607	0.14377	1.1399	0.94589	0.25075	0.45109	-2.174	0.04242	0.3005	1.0068	0.23435	-0.63114	0.19515	-0.079071	-0.050516	0.27473	-1.1553	-0.23969	0.2172	-0.7091	0.11765	0.17193	0.38155	0.15693	0.12481	0.060402	0.8726	0.50851	-0.47781
-8.0319	1.0266	0.38754	0.45247	-0.67502	-1.8547	1.0452	0.40766	-0.63899	-1.2811	0.55171	0.84907	-1.2637	-0.94982	0.27344	0.1035	1.0331	-0.4156	-1.828	-0.4269	0.019991	-2.5456	1.2289	-1.2006	1.7988	0.39221	0.84311	-2.0045	-0.95166	0.072419	0.57934	0.16813	-0.64922	-0.68919	-0.63994	1.11	1.296	-0.26386	-0.84037	-0.09734	-0.66259	0.12067	0.45353	0.02245	0.073177	0.086847	0.41895	0.20734	0.047221	0.043042
10.606	7.218	8.4372	3.1235	-1.6527	-0.93513	-0.60048	2.351	-1.1449	-2.2326	1.1587	0.26145	-0.026919	-0.44915	-1.6847	0.4733	1.1996	-0.45537	0.2962	-2.0903	0.97332	-0.80629	-0.28598	0.27919	-0.16625	-1.8791	-1.8077	0.6897	-1.356	0.79283	-0.94759	1.1757	0.64302	-1.5056	0.13682	-1.4281	-1.1998	-0.45966	-0.42561	1.0054	0.69726	0.15792	0.2579	0.355	1.4236	0.54862	0.23814	-0.61274	1.2968	0.85586
4.6536	0.055514	-0.55587	1.3614	-1.275	1.3127	0.40087	0.034228	-0.72194	-1.0861	0.52393	-2.3865	-0.80111	0.79831	0.67318	-0.28832	2.2128	0.37975	-1.369	-2.1004	0.56125	-2.4471	1.8789	-1.1433	-0.991	0.37995	-2.2349	1.3422	0.048075	-0.17865	-0.8026	0.12687	-0.15834	-1.351	0.11383	-0.79892	0.32626	-0.20216	0.30559	-0.82299	1.5065	0.93113	0.9225	-0.59201	0.91264	-0.19321	-0.55142	-1.0656	0.12231	-0.4053
-0.82238	-2.6106	0.55895	-0.16838	-0.84723	-0.35377	1.4476	0.40243	-0.074058	-2.0359	0.5617	-0.12804	-0.90856	0.56603	-0.8698	-0.88631	-0.14183	0.87867	0.51252	0.54542	-0.52375	0.050013	1.1073	-0.74835	0.019105	0.98515	-0.23053	0.28926	0.064935	-0.67373	-0.010756	-0.84201	1.6441	-0.063321	-0.44686	-0.98436	0.37552	-0.1688	0.36605	-0.072269	0.18433	0.46448	-0.57573	0.012942	0.22065	0.62715	0.24072	-0.57538	0.22802	0.28652
-6.8433	1.0476	-0.80797	-0.15411	0.86481	-1.9203	0.9076	0.13572	-0.47775	0.57711	0.66515	0.26668	-0.36275	0.83804	-0.55413	-0.50036	0.68958	0.10836	0.09888	-0.36569	0.071103	0.25743	0.504	-0.016437	0.14799	0.59888	-0.30749	-0.36799	-0.37458	-0.4243	-0.31542	-0.0080856	0.65395	0.010148	0.041507	-0.12949	0.22248	-0.29996	-0.079475	0.16997	-0.21924	-0.073534	-0.24715	-0.36291	-0.23906	-0.21309	-0.061782	-0.12399	0.34776	-0.048457
0.66931	-1.8666	-2.7526	-0.89165	-1.2739	-0.71327	0.65957	2.3047	-0.0069234	-0.81362	-1.4743	0.031657	-0.09443	0.21207	0.023042	-1.0282	-0.75233	0.75319	-0.37594	-0.8608	-0.16598	0.92642	0.63395	-0.58507	-0.23818	-0.55385	1.0137	-1.2122	0.57498	-0.21795	0.64902	-1.3928	-0.62434	0.82356	-0.93069	0.042483	0.89859	0.43466	-1.088	0.040266	0.2625	-0.83601	1.131	-0.24907	-0.54926	-1.1955	0.67428	-0.18272	0.11657	0.56437
4.0551	-0.51209	5.3685	0.33431	-0.66243	-1.7401	-1.927	2.9742	-0.024408	-1.7286	-0.65781	0.042834	-0.21167	-0.17587	-1.6145	0.23016	-0.77257	0.50316	-0.15575	-1.4991	-1.574	1.1777	-0.4905	0.59787	-1.8283	-0.52147	-0.77702	-0.88224	-1.0106	-0.02776	1.019	1.3239	-0.26865	0.95736	-1.1828	1.8819	1.1733	0.64439	0.4647	-0.086261	-0.83822	-1.1952	-0.070293	0.091694	-0.10677	0.18683	0.2046	-0.84737	-0.6214	-0.45445
1.945	-2.6818	-1.3324	0.35393	-0.015853	-0.069492	0.10133	1.4559	1.4374	1.4457	0.67841	-0.93207	-1.1193	-0.43667	0.87623	-1.8609	-0.92851	1.5875	0.52438	-1.3472	0.86237	-1.9181	0.095441	1.7647	-0.5782	-0.82351	-1.2021	-0.062708	-0.87505	-0.8944	1.0539	0.21827	-0.19514	0.42354	-0.9685	0.41314	-0.9822	1.7527	0.34392	-0.81165	-1.1885	-0.18272	-0.8226	-0.65225	-0.8392	-0.089448	-0.50648	1.9221	-0.47041	1.0561
-3.0081	2.4189	2.638	-1.8839	2.2567	-1.9018	-0.16325	1.2658	1.3396	-1.4193	0.32286	-0.10929	-0.14817	-0.927	-0.34226	-1.3532	-1.0276	1.4652	0.98409	0.88106	-0.05118	-0.20129	-0.38065	-0.43796	-0.54024	-0.55497	-0.34127	-0.51378	0.18506	-0.055743	0.74495	-0.26928	-0.29876	-0.31171	-0.020695	-0.44907	0.39097	0.28258	-0.31462	-0.11192	0.035006	0.15273	0.52005	-0.67417	-0.22024	0.24267	-0.38606	-0.68399	0.3897	0.56937
2.1306	-2.5195	-0.8148	-1.0728	-0.27223	-1.0461	-1.1353	-0.35239	0.50801	0.69943	1.1767	-0.040843	-1.5158	-0.47237	1.9071	-1.0171	-1.0275	0.95517	0.67332	-0.69678	1.5998	-2.7437	-1.1795	-2.1262	0.93568	-1.6398	1.2282	0.32991	0.82788	0.82634	-0.17146	-1.0198	0.30952	-0.63697	0.99275	-0.3461	0.031373	0.3665	-1.3273	-0.99313	0.2253	-0.55405	-0.087375	0.99796	0.44183	-0.36663	-0.2439	-0.013048	0.48579	-0.26509
0.33918	-4.834	-0.88156	0.51584	-0.15215	-1.9652	-1.4054	0.24304	-0.34274	0.17956	0.2248	0.43522	-0.18528	-0.10098	1.1986	-0.28376	-0.11278	1.4814	-0.025559	0.55155	0.14141	-1.1698	-0.68956	-0.038975	0.55944	-1.8822	-0.11032	-0.50341	0.36144	-0.76042	0.67448	-0.73245	0.72291	-0.11692	1.0146	-0.25734	-0.48049	-0.11041	0.27592	-0.38056	-0.11081	-0.47361	-0.59071	0.35702	0.42012	0.66309	-0.78729	-0.0042914	0.39319	-0.065776
2.235	-3.3747	2.0573	1.5221	-0.35245	-1.39	-1.2708	2.087	0.1528	-1.3076	0.13534	2.0161	-0.78713	-0.13381	1.4057	0.69969	0.27437	0.24099	-0.68278	0.41679	1.033	-1.3849	-0.0066034	-0.35419	-0.82729	-1.1899	-0.85408	-0.27866	0.059625	-0.058953	0.64315	-0.76062	0.40347	-0.27958	0.45446	0.45294	-0.52748	0.057963	0.98809	0.6193	-0.85638	0.09537	0.77837	-0.61413	-0.5084	0.0084702	0.14462	-0.084488	0.21325	-0.55124
-5.21	0.3549	-0.41348	-0.19658	1.9967	-1.7487	1.9672	0.96825	0.63038	-1.0776	0.51317	0.56662	0.11053	-0.53258	0.9316	-0.011339	0.48871	-1.1119	-1.5315	0.48261	-0.58338	-1.1478	0.35826	0.042746	0.83312	-0.38809	0.81734	-0.90622	-0.04327	0.011329	-0.29418	0.026391	-0.35833	-0.45634	-0.22352	0.6123	0.16834	0.23804	-0.1661	0.36784	-0.6941	-0.11188	-0.0038604	0.051781	-0.26137	-0.1922	-0.048249	0.20017	0.10923	0.14955
2.902	-2.9978	-0.32624	0.86856	1.1702	-0.46574	-2.0258	3.7089	0.76042	0.46271	1.5057	-3.2066	-0.52152	0.77961	-0.54531	-0.1178	-0.67886	-2.1976	-0.93467	1.0845	0.6483	-0.86121	-0.23551	-0.11655	-0.27308	-0.17398	-1.1538	-0.35153	0.75501	-1.2401	-0.52235	-0.28359	1.2268	-0.25328	1.1922	0.50683	1.879	0.40216	-0.80731	0.013481	0.7345	0.84685	-0.10715	-0.18462	0.52628	-1.2264	-0.3427	-1.2376	-0.15364	-0.14607
5.3054	0.19328	-2.1429	1.0726	-0.53555	-0.60952	-1.7135	2.3314	0.36594	-1.1714	1.4004	-1.5566	0.54568	0.98321	-1.6629	0.35147	-0.79921	-0.77193	-0.090784	-0.34921	0.43791	1.0003	1.9953	0.57313	0.88906	-0.70547	0.91782	0.62036	0.12267	-0.30805	-0.46794	0.08631	0.62855	-0.35048	-0.85168	1.0284	-0.36803	1.0289	0.82536	-1.8989	0.76966	0.69995	-0.079266	-0.42054	0.83544	1.5946	0.069895	-1.0443	-0.099025	-0.3934
7.1064	-3.514	-0.86532	1.539	-0.2226	0.39765	1.3459	0.59585	-0.49037	-0.30649	-1.3756	-2.041	0.35868	-1.8422	-2.1066	-0.077823	-1.1681	-2.0612	0.91262	-0.4586	-0.78574	1.6871	1.5317	-0.87173	0.47916	-2.5177	-1.4861	-0.68808	0.43062	0.27665	-1.7796	-0.17908	2.0218	-0.96083	0.37667	1.3256	-0.83538	-0.093642	0.46876	-0.11356	-1.9605	-0.0019534	0.79018	-0.73497	-0.48371	-0.83223	-1.664	0.18186	-0.098626	0.90728
1.0147	5.9425	1.574	0.10637	2.6979	-1.3012	0.69067	-0.019523	0.84146	0.66448	0.35236	0.31245	0.69973	-0.30099	-1.0714	-0.89618	0.57534	-1.613	-0.087108	-0.61256	-0.56392	0.36102	0.72756	-0.65632	-0.1922	-0.68814	-0.10854	-0.31768	-0.090768	-0.36342	-0.57482	0.47311	-0.02097	-0.32752	0.3047	0.458	-0.87205	-0.69728	0.7727	-0.41592	0.56839	0.83982	0.28399	-0.26466	-0.099178	0.22676	-0.68916	0.27846	0.061633	0.44503
-11.248	0.11563	0.587	1.2731	-0.25274	1.7092	0.54307	1.0332	0.74044	0.97248	0.58105	-0.12649	0.059698	-0.018192	-0.35682	0.074137	-0.66862	0.12128	0.20629	0.47853	0.45842	-0.14178	-0.23219	0.35727	-0.87692	-0.17229	0.80888	0.38039	-0.17771	0.64493	-0.11343	0.21315	-0.55724	0.42456	0.20041	-0.032682	0.13627	-0.21326	-0.010258	-0.62507	-0.69965	-0.27157	-0.10786	0.82398	-0.42746	-0.020818	0.15185	0.42028	-0.24756	-0.12124
-11.184	0.12051	0.77198	1.4308	-0.8702	1.4964	1.0905	1.5752	2.4673	-0.21599	-0.15849	-0.19398	1.4086	1.2315	1.3653	3.2584	-0.742	-0.66205	-0.075562	0.68729	-0.72753	0.024631	0.11164	0.11572	0.61266	-0.35416	0.14008	0.7792	0.49297	-0.012985	0.10582	0.36687	-0.40252	0.46448	-0.40023	-0.33086	-0.511	0.25408	0.24699	-0.089429	-0.42197	-0.50447	0.027577	0.46716	-0.3393	-0.16929	-0.18519	0.21808	0.024194	-0.38312
-11.195	0.11716	0.43178	0.99249	-0.44084	1.6254	-0.53711	0.40989	-0.095091	0.31107	-0.14	-0.15495	0.4179	0.24291	0.095497	0.1108	-0.38624	0.084269	0.27003	0.15606	0.081602	0.18315	-0.19811	0.39993	-0.21814	-0.15628	-0.089015	0.0014565	0.43558	0.063166	0.17581	-0.0091767	0.10521	0.06989	-0.085213	-0.11496	0.017687	-0.13897	0.25019	0.18769	0.0023713	0.14326	-0.13719	0.17101	-0.038345	-0.14867	0.13878	-0.013203	0.038946	-0.040715
-11.079	0.12292	0.10723	0.74954	-0.044971	0.61618	-0.40244	0.17028	-0.28218	0.25449	0.11313	0.052766	0.0064106	0.12976	-0.4078	-0.53077	0.012073	0.54165	0.62938	-0.07057	-0.023029	0.4012	0.014194	-0.043438	-0.17794	0.22816	-0.48894	0.14219	-0.14625	-0.3425	0.084539	-0.11007	0.18079	0.014443	-0.18781	-0.023726	0.14057	-0.27569	0.0046836	-0.036972	-0.13561	0.058112	0.07273	-0.087648	-0.15649	-0.0019357	-0.06493	0.00065478	0.055896	-0.062385
0.78691	0.69869	3.482	-2.028	-1.2328	-2.1642	-1.2486	1.9001	-1.1777	-0.016565	0.77293	1.1517	-0.9363	-0.58663	0.78878	0.59144	-0.80996	0.37022	1.1498	-0.11306	0.20181	0.22357	-0.52164	0.21591	1.5384	0.62769	-0.12095	-1.0536	0.28316	0.040101	0.26005	-1.0714	0.43987	0.4305	1.2503	1.1771	-0.13031	-0.22278	0.62993	-0.09385	-0.61321	-0.55632	0.16245	-0.009796	-0.26151	-0.44364	-0.82811	-0.26355	1.4511	0.20664
-0.69484	-2.8477	0.16726	-0.76363	-1.0685	-1.1392	1.0242	0.82256	-1.058	0.97219	0.11798	2.082	-1.5779	-0.81714	0.36889	0.71642	-0.97364	-0.78967	1.4272	1.0129	0.10505	0.2102	-0.089224	-0.20085	1.0166	1.1693	-0.22266	-0.71859	-0.68875	-0.21195	0.007329	-0.67922	0.21723	0.95664	0.40664	-0.010038	0.21773	0.62801	0.85217	-0.22487	-0.066398	0.2681	0.25962	-0.47372	0.44232	-0.2072	0.24936	0.87458	1.0188	-0.30748
0.57853	-2.2139	3.25	-0.63523	-1.1557	-1.801	0.4273	-0.06021	-1.1819	-0.10107	0.58384	2.2005	-0.86179	-0.17498	0.54082	0.78866	-1.4852	-0.66496	0.14095	-0.31072	-0.96913	0.57816	1.434	-0.98553	-0.041048	1.0622	-0.067665	-1.0748	-1.0038	-0.38594	-0.30049	-0.41766	0.49305	0.49264	0.53618	0.88206	-0.42775	0.2952	0.1167	0.20801	-0.09886	-0.2769	-0.8451	0.40224	-0.83	0.13367	0.36172	0.71072	1.0417	-0.64395
-4.0605	2.3964	-1.1108	-2.1567	-0.19973	-1.8558	0.79106	-0.39851	0.071822	-0.19047	0.58195	-0.42183	-0.35223	-0.29866	-0.083442	-0.20801	0.28062	0.2478	-0.13273	-0.41814	-0.26454	-0.52095	0.80137	-0.4903	0.49417	-0.2846	-0.3215	0.025948	-0.337	0.20704	0.088516	0.53644	-0.87426	-0.028691	-0.06864	0.064596	0.36324	-0.29209	0.77004	-0.46891	0.41933	-0.70078	-0.66134	-0.23279	-0.57832	-0.29817	-0.34831	0.66042	-0.05137	0.19546
5.0848	-3.129	-3.618	-0.46227	-1.6598	-0.90311	-2.4991	1.0439	-1.4435	1.0753	0.92717	-1.0014	0.18745	0.041842	1.3478	0.45576	1.0436	-0.11159	-0.15974	-0.71502	0.79365	2.4034	1.2079	-0.12383	0.86681	-0.58529	0.17469	0.59362	-1.6095	0.83772	1.0803	-1.0029	0.24597	-0.31877	-0.26033	1.0178	-0.075574	1.2839	-0.77071	-0.66586	0.41693	0.90869	-0.51467	0.27483	-0.31177	0.73917	-0.48256	-0.81827	0.71622	-0.42103
10.18	2.7211	-2.7815	8.9103	-0.038616	-1.4867	-0.15671	-0.82942	-1.3819	1.608	-1.4796	1.3682	-1.0733	0.51387	0.47683	0.18135	-2.0387	-0.27317	0.93099	-2.8255	-1.3615	0.95021	-0.48157	-1.3071	-0.05106	1.1943	0.46949	0.78791	1.5285	1.6948	0.75482	0.63964	-0.3614	-0.60887	-0.39216	0.79987	-0.56763	-0.046672	0.29452	1.0776	-0.37773	0.65165	-1.3126	0.16284	0.5762	0.52814	-0.77632	-0.38775	-1.1817	-0.41127
7.3672	0.40848	0.70287	0.99377	-2.603	0.92054	2.721	2.2376	0.26213	-0.31034	-2.6026	-0.0090788	-0.42187	0.67524	1.6596	0.41829	-1.1299	0.21631	-0.54581	-2.0205	-0.40382	-1.8294	0.79739	-0.047911	-0.37238	0.32044	-1.462	0.18402	0.59253	1.1213	0.50714	-0.9828	1.7614	0.45764	0.61547	0.022599	1.2964	-1.0199	0.97045	-0.19484	0.92152	0.10129	1.218	1.4022	-0.16717	0.012821	-1.1345	-0.64034	-0.34064	-0.012481
-4.7106	0.88484	2.0322	-1.1841	2.2796	-2.0097	3.3654	1.1395	1.6339	0.037641	-0.008589	0.13243	-0.68323	0.43322	1.5661	0.028379	0.25566	-0.96967	-0.6899	0.70038	-0.71331	0.50559	-0.49068	-0.19628	0.17688	-0.075623	0.18572	-0.11622	0.99731	-0.20611	-0.14153	-0.24072	0.80209	-0.0090119	-0.40507	0.036942	0.14715	-0.17771	0.60966	0.0033567	-0.080247	0.46171	-0.34575	0.64153	0.20254	-0.084108	0.098086	0.53278	0.39588	-0.32164
3.6656	0.053865	-1.1827	-0.78044	-1.9164	-0.23363	0.23266	-0.93619	-0.64147	-1.3758	0.15213	0.18425	1.218	0.74985	-0.11794	-0.12154	0.8985	1.1789	0.23149	0.80248	-0.76	0.39254	-0.079275	-0.31055	-1.239	1.4811	1.1101	-0.0023154	-1.8184	-1.5835	0.91139	0.74623	-0.43717	0.0046352	-0.5581	-0.36911	0.072416	0.48282	0.42342	-1.1523	-0.47543	-1.3051	-0.53718	-0.69832	-0.0018436	0.46334	-0.044018	-0.87617	0.79553	-0.71323
7.7543	-0.54033	-0.22091	-4.1797	-0.22413	1.9691	-0.33268	-1.7904	0.42898	0.19823	1.1542	4.1869	2.2537	-1.1479	-0.55281	0.1495	1.471	2.1308	0.64401	-0.97641	-0.1322	1.29	0.64898	0.7928	1.3363	0.066586	0.25735	0.20238	2.079	0.23378	0.31318	0.50506	-1.2531	-0.29408	0.2237	0.04157	-0.074382	0.032788	-1.6001	0.66106	-0.60073	2.0301	-0.34234	-0.26454	-0.78225	-0.64845	-1.1712	-0.60165	0.76493	0.092423
5.8924	-0.59129	3.2301	-1.7683	1.859	-0.47078	-1.2576	-1.7248	0.45386	-1.0926	-0.76821	3.8437	1.2471	0.34848	-0.0594	-1.0043	0.75955	1.0471	-0.69654	-0.6348	-1.6776	-0.58798	0.16824	0.75869	-0.024591	-0.78738	-0.96847	1.2814	0.58116	-0.33967	1.7539	1.7598	-1.634	-0.67006	0.39592	1.1147	0.19255	0.29135	-0.59685	0.83121	-1.2054	0.62889	-1.2063	0.5065	-0.19499	-0.26619	-0.33474	-0.7689	-0.53755	0.58935
-3.6781	2.7775	-2.5148	-2.2967	-0.20942	-0.93687	1.2686	-0.50898	-0.19167	0.33125	0.70243	-0.087379	-0.47392	0.22617	-0.58713	0.17176	1.3645	-0.98515	-0.020485	-0.46686	0.22613	-0.20954	1.1558	-0.5267	0.70116	0.11496	0.2947	-0.30688	-1.0175	0.16097	0.42717	0.35946	-0.58497	0.13062	0.3281	0.027083	0.56937	0.20495	0.74345	-0.27292	-0.092243	0.11745	-0.14439	-0.32232	-0.29927	-0.18833	-0.39105	-0.43431	0.12124	0.092497
5.7167	-0.88192	5.6236	1.5255	1.7708	-0.30703	-1.0424	0.41623	2.5323	-2.6204	1.095	-0.19076	-0.30756	2.3944	-0.45364	-0.20712	-0.57113	-0.31223	0.51271	1.7414	1.1039	-0.49829	2.0016	1.3392	-0.57779	0.76074	-1.5924	0.96794	0.063395	0.31345	-0.6088	-0.91148	-0.8854	-1.6126	0.11271	0.88081	-0.31191	-0.34821	0.012729	1.4811	1.0522	-0.80609	-0.31613	-0.45354	-0.4358	0.59864	0.27787	1.5552	-0.40716	-0.61324
6.734	-0.96706	-2.4788	-2.4293	-0.95542	2.7943	0.015694	-0.53365	3.7714	-0.61505	1.6424	-0.056938	-0.20883	1.6187	-1.0654	0.26558	0.50404	0.43112	-1.367	1.4001	2.4458	0.57232	1.7145	0.61518	-0.16504	1.0048	-1.27	0.55945	-0.70422	0.087367	0.26023	-0.30151	-0.37307	-2.9339	-0.25543	0.099237	-0.87997	0.036026	2.2079	-0.087441	-0.45138	-0.40347	-0.047512	0.61586	0.17585	1.2155	0.49306	1.5992	0.47788	-1.2509
1.8568	-2.7552	0.74429	-2.0772	0.1586	0.03294	1.7558	-2.4651	0.82914	0.59958	0.31061	-1.2032	0.89207	-2.0425	-0.5697	0.69107	0.35463	-0.66378	0.064388	-0.50809	-0.77594	0.74013	0.33954	-0.41925	-0.93221	-0.12806	-0.89378	-0.65997	-0.34796	0.22133	0.0055474	0.10371	0.7827	-1.0838	-0.65424	0.45513	-0.90926	-0.63364	0.23624	-1.1621	0.013427	-0.96363	0.46624	0.062028	0.95563	0.9302	0.12707	1.3436	-0.092373	0.32713
2.2863	7.1818	5.7221	-2.8943	0.24531	-0.3058	-0.30379	0.17102	0.96151	-0.69965	0.25022	-0.44972	-0.525	-0.57652	-0.029268	-1.6833	-0.2764	-0.97089	0.30066	-0.55654	0.20678	-0.33882	0.22743	0.23907	0.86856	0.71996	-0.75026	-0.027911	-0.41192	0.17381	-0.58403	-0.21828	-0.27686	1.5742	-0.3113	-0.073543	-0.19451	-0.59166	0.2064	0.031695	0.48356	0.32155	-0.20877	-0.093587	-0.53159	0.52666	-0.13159	0.65953	-0.21312	0.69342
-11.071	0.072776	0.46946	1.1039	-0.32054	1.6069	-0.63874	-0.059738	-0.1062	0.092759	-0.13583	0.10241	0.089901	-0.11431	-0.10124	-0.53295	-0.29145	0.3287	0.39053	0.23619	0.10216	0.38245	-0.3531	0.31621	-0.53856	-0.08608	-0.14791	0.16922	0.11457	0.054275	0.024507	-0.13892	0.16111	0.079849	0.11135	-0.10878	-0.03048	-0.048962	0.0043881	-0.066432	0.017878	-0.051753	-0.082487	0.12915	-0.076946	0.039595	-0.0062439	0.10359	-0.024965	0.036913
-11.034	0.1098	0.44624	1.2075	-0.34534	1.652	-0.75528	-0.15777	-0.10515	0.30851	-0.090181	0.34954	-0.038168	0.10231	0.00087806	-0.28383	0.055288	0.30863	0.29699	0.2876	-0.03898	0.35546	-0.099999	0.14287	-0.47322	-0.14049	0.0060185	0.1948	0.011875	-0.039379	-0.047625	-0.16404	0.247	0.046896	0.20112	-0.070078	0.0012375	0.074024	-0.029088	-0.020061	0.056586	-0.0087826	-0.022209	0.057821	0.046451	0.032025	-0.075051	0.067785	0.015373	0.11551
-11.277	0.022251	0.4711	1.1491	-0.43781	1.7735	-0.31516	0.537	-0.4304	0.24715	-0.25483	0.17607	0.23644	0.20818	-0.19935	0.097793	0.036669	0.050306	0.12042	0.045407	0.0028912	0.23985	0.09799	-0.12593	0.0049718	-0.028866	-0.023712	0.19903	-0.025993	0.066158	-0.087569	0.084079	-0.087143	0.030627	0.11153	-0.029153	-0.076909	0.084162	-0.073556	-0.15066	-0.00071694	-0.0051316	-0.051218	0.11016	0.0078999	0.0091709	-0.13949	0.099178	0.055895	-0.03991
-11.056	0.071306	0.14314	0.77891	-0.1475	0.63567	-0.012426	0.32603	-0.10425	0.1396	0.051777	0.12459	0.087944	0.043736	-0.16132	-0.1658	0.048361	0.45337	0.60477	0.18517	-0.096548	0.34586	-0.12005	-0.076273	-0.24794	0.075846	-0.46458	0.12322	-0.076565	-0.18812	-0.015544	-0.12152	0.21021	0.10716	-0.14505	0.11126	-0.028826	-0.39087	0.24463	-0.07532	-0.16166	0.094934	0.099746	0.067636	-0.21445	0.030275	-0.068541	0.10212	-0.083353	-0.046037
4.5331	-1.4281	1.6366	4.728	0.85237	-0.51203	-2.9206	0.11784	0.28307	0.56848	-0.097372	-0.46572	0.16667	0.76755	-0.40218	-0.50613	2.1889	-0.47575	-2.4438	-2.0046	0.18476	-0.3076	-0.43042	-0.20185	-0.60366	-1.108	-0.51878	-0.040457	-1.169	0.59117	-0.73303	0.99339	0.67277	0.27396	-0.78951	0.29165	0.74547	-0.35828	0.1379	-0.32985	-0.44508	-0.17883	-0.099839	0.26731	-0.89687	0.71266	-0.60669	-0.50575	-0.47304	0.32323
3.8849	-0.96943	-1.0726	0.46765	-2.1986	0.72498	-1.4433	0.25628	1.016	0.69843	0.17097	-1.0861	0.49645	0.103	-0.85037	0.11837	1.2152	0.99528	-1.9928	-0.99043	-1.1897	0.83164	-0.67304	2.2027	-0.79552	0.68833	0.012337	-0.67505	-1.978	-0.84677	-0.2299	0.13971	-1.1266	-1.2905	0.4555	0.66084	-0.029546	-0.77687	0.55845	0.39241	0.62909	1.8909	1.6583	-0.39145	0.17565	-0.55543	0.99057	0.83794	-0.24441	-0.21129
4.1593	0.33731	0.38327	3.1189	-1.2125	-0.80587	-0.11276	-0.31861	0.30991	1.665	0.26184	0.31403	-0.2492	0.82642	-0.74807	-0.11242	1.0636	0.57514	-0.45954	-1.3907	1.0996	1.0692	0.0987	1.1408	-0.75838	-1.2054	0.50745	-0.67032	0.26461	0.99141	0.049091	-1.3528	-0.63078	-0.30493	-0.31884	-1.3649	-0.78464	0.63094	0.48566	1.6078	-1.0694	0.1723	-0.93792	-1.5567	0.064347	-1.0835	0.06284	-1.1785	0.4901	0.026454
-4.3647	2.0199	-0.14722	-2.0874	0.92916	-1.1054	0.91467	-0.0071975	0.53753	0.39616	0.13864	-0.38184	-0.78421	0.074298	-0.36846	-1.6161	-0.71977	-0.079676	0.40152	-0.066883	-0.36581	1.0945	-0.33831	-0.084125	0.68196	-0.49079	-0.40102	-0.55389	-0.12401	0.16831	0.24447	-0.56521	-0.33426	0.48698	-0.33855	-0.77948	0.087122	0.83595	-0.094226	0.45371	0.67831	-0.1754	0.015419	-0.5071	0.096652	0.44442	-0.021578	1.0724	0.097792	0.22745
6.3301	0.5226	1.8672	-2.5347	-2.5388	2.5515	2.056	-3.6643	2.3399	-0.59762	-1.9617	-0.068661	0.23443	-0.23446	-0.074475	0.44024	0.19573	0.72061	0.072877	-1.5805	-1.122	-0.72347	-2.0231	0.93299	1.0569	-0.69597	0.64344	-0.45431	-1.3564	-2.8125	0.11838	-0.12582	0.20875	-1.433	-0.86202	-0.23251	0.65212	1.1587	-0.35414	-0.042883	0.28222	0.03234	0.052097	0.23703	0.043615	0.019797	0.31644	-0.16803	-0.13568	0.25659
4.5219	-0.8958	2.5824	-1.4969	-3.7661	1.6373	1.9379	-1.084	2.6597	2.6605	-1.7154	-1.4789	0.46718	-0.79251	0.39147	0.038796	0.050044	-0.0084963	0.48533	-1.6437	-0.61896	-0.01967	-0.30074	-1.3754	2.2496	-0.66178	0.81975	-0.049223	-1.6099	-2.1051	-0.57196	-0.69366	0.43944	-0.06803	-1.6473	-0.42283	-1.0152	-0.69286	0.48436	-0.32258	-1.012	-1.2814	-1.0838	0.088835	0.63536	-0.2333	-0.2483	0.058461	1.0358	0.84937
7.4885	-6.1946	5.5417	1.4091	-1.1988	0.63061	3.4715	0.14355	-1.089	1.7684	1.1146	1.8507	-1.6545	0.0093795	-0.44548	1.3435	0.85275	-1.6159	2.0424	1.0069	1.4074	-0.56536	0.6674	0.1343	-1.057	-0.5441	-0.27878	0.7804	1.3733	0.49104	-2.0461	0.46889	-0.16396	-1.191	0.99455	-0.13951	1.1996	0.31645	-0.71321	0.43328	1.3876	-0.29605	1.5911	0.95374	-0.56947	0.17504	-0.52876	1.367	-0.099772	0.7997
0.42364	2.7708	1.4569	-1.9458	2.6359	-1.1461	3.4421	0.52849	-0.27283	1.37	0.50304	-0.003711	-0.072437	0.87685	0.89494	-1.239	2.5956	-2.2198	-1.1459	0.4476	-0.69816	1.2916	-0.5173	-0.21868	-0.61813	-0.61626	0.9766	0.25202	0.60336	0.56419	-0.85077	0.37218	-0.18525	-0.60653	0.97302	-0.16649	-1.139	-0.41589	0.94673	0.45633	0.50444	-0.0025208	-0.74998	0.95438	0.62409	-1.7879	-0.021232	-0.35881	0.042383	-0.35018
10.814	-2.9592	1.3669	-1.9567	2.3128	3.6172	1.1902	-1.0739	0.25117	0.86435	-1.0083	-2.6131	-1.9428	1.5125	0.79878	-0.59898	2.2563	-0.22068	1.9623	2.9739	0.38894	-0.181	-2.9751	-1.3913	1.9014	-1.2756	1.7068	0.40262	0.49983	2.0246	1.4278	-0.67056	0.23635	0.57044	-0.16888	0.06343	0.43896	-0.192	-0.98777	1.2871	-0.61663	-0.78285	0.93789	0.79522	0.80616	1.2764	-0.0081914	0.019646	-1.2483	0.60628
10.676	-2.9331	0.88058	-1.7288	3.7284	4.4364	1.9777	-1.8604	-0.59184	0.2276	-0.20228	-1.5462	-2.2079	1.0294	1.1577	-0.43815	2.0008	-0.36649	2.1104	1.87	-0.12489	0.099723	-2.3881	0.51086	1.6421	-0.5209	1.9675	-0.3563	1.4283	1.3346	1.0861	0.97587	-0.48998	0.068986	-0.72918	-0.18119	0.52126	0.35036	-0.027633	1.5308	-1.6483	0.050803	-0.15387	-0.79412	0.44364	0.5997	-0.20031	0.49416	-1.1873	0.4341
9.8658	-0.26396	2.9106	-2.9296	5.1979	3.4487	-3.0495	-0.70245	1.0887	-0.22209	-1.2489	-2.1226	-2.1145	0.63811	1.79	0.56854	0.56994	-0.69768	-1.4817	0.073069	-1.3363	2.0742	0.23764	0.026263	-0.31956	1.564	-0.77285	-0.40054	0.82378	0.73658	0.86186	-0.7551	1.0651	1.9627	1.3144	0.92814	1.7534	1.6709	0.41676	-1.5217	1.0809	0.80749	-1.0366	-0.28382	-0.18411	-0.9398	0.3254	1.6589	0.51387	1.2043
1.6378	3.4108	-0.58644	-2.6493	7.5864	1.0057	-0.88141	1.3758	-0.08669	2.3732	-2.8204	-0.44566	-1.9692	-2.3976	1.0603	-0.77485	-0.24524	-0.98517	-2.024	-0.18265	0.65317	1.6774	1.6807	-0.44099	-0.54102	-0.039148	-0.55491	0.80903	0.57258	-1.0057	-0.3221	1.2165	-0.22571	0.98197	0.69557	-1.2023	0.096283	0.61154	0.91916	0.15365	1.0191	-0.16576	-0.53279	0.21845	-1.2235	0.20596	-0.63281	-0.97062	0.58267	-0.72517
-11.133	0.059008	0.4821	1.1099	-0.39701	1.7783	-0.28328	0.51526	-0.68387	0.22349	-0.33181	0.21388	0.15053	0.219	-0.15702	-0.19858	0.096818	0.29316	0.26934	0.094398	0.085452	0.39593	-0.14132	0.06298	-0.18906	0.057228	-0.086927	0.33932	0.02509	0.029563	-0.11092	-0.084269	0.15209	0.084339	0.11011	-0.22553	-0.059	-0.0058818	-0.05532	-0.11071	-0.019429	-0.088733	-0.084116	0.15077	-0.018114	0.042924	-0.07128	0.14117	-0.010192	-0.0091269
-11.082	0.15738	0.60673	1.1379	-0.40401	1.7586	-0.19568	0.69656	-1.123	-0.16878	-0.65012	0.13129	0.40595	0.28256	-0.39833	-0.29096	0.094223	0.34848	0.36184	-0.23665	0.16827	0.7288	-0.19303	-0.14437	0.094309	0.24765	-0.37848	0.53613	0.0068347	-0.11253	-0.24235	-0.077271	0.21157	0.015792	0.16058	-0.33632	-0.3216	0.13911	-0.16774	-0.1663	0.19182	-0.096238	-0.022739	0.0038991	0.028172	0.072749	-0.2272	0.012943	0.15869	-0.056279
-10.873	0.15112	0.66457	1.0417	-0.58542	1.6296	-0.28335	0.37809	-1.3334	-0.019749	-0.60242	0.48543	0.18201	0.2028	-0.023376	-0.003498	0.68533	0.38506	0.34971	0.28119	-0.16834	0.66821	-0.30508	-0.064591	-0.44056	-0.19037	-0.36208	0.37742	0.14779	-0.0022627	-0.41725	-0.44721	0.74308	-0.094019	0.57898	-0.02768	-0.3878	0.10619	0.30437	0.10656	0.54747	0.29676	-0.0088348	-0.2692	0.30667	0.21136	-0.17051	-0.17897	-0.087158	0.33497
-10.978	0.10446	0.22935	0.86596	-0.1551	0.59955	0.15886	0.60252	-1.0399	0.85714	0.28507	0.15809	-0.29862	0.43452	-0.49373	-0.29119	0.69329	0.60821	0.23108	0.075406	0.090487	0.35069	-0.09384	0.055097	-0.84994	-0.13784	0.21758	0.36744	-0.026037	-0.067815	-0.27962	-0.28749	0.61296	-0.24097	0.51986	-0.036335	-0.02124	0.075868	0.028594	0.051829	0.15842	0.39731	0.1134	-0.46042	0.26322	0.20958	0.085927	-0.36966	-0.081634	0.48595
-11.306	0.066697	0.51539	1.1467	-0.75185	1.7937	-1.4346	-0.71339	-1.165	0.20059	-0.18301	0.46429	-0.37488	-0.28518	-0.10156	-0.31473	0.69549	-0.32688	-0.38152	0.055349	-0.086022	-0.45234	0.38818	-0.27472	0.1084	-0.237	0.039706	-0.82587	-0.11631	0.20098	0.056942	-0.021152	0.020232	-0.30676	0.20077	0.58434	0.28213	-0.093944	0.11504	0.34921	0.28915	0.37741	-0.018026	-0.27452	0.38917	-0.079389	0.043447	-0.087481	-0.11597	0.25938
-11.354	0.10856	0.70525	1.4317	-1.0393	1.8366	0.032341	0.68554	-0.19228	-0.38731	-0.35227	0.18807	0.28738	0.087093	0.29636	1.1735	0.17028	-0.73755	-0.81115	-0.05067	-0.073807	-0.71764	0.5458	-0.51309	0.94243	-0.029717	0.45532	-0.35171	-0.17082	0.28398	0.064491	0.36586	-0.68923	-0.035315	-0.14127	0.2411	-0.019078	0.15186	-0.2183	-0.093492	-0.13159	-0.20401	-0.0079666	0.1762	0.035603	-0.069079	-0.17203	0.14309	0.04944	-0.15
-11.248	0.17388	0.68835	1.2299	-0.70267	1.8256	-0.18634	0.47485	-0.81074	-0.29738	-0.41298	0.035475	0.29704	-0.0055392	-0.23492	0.056965	0.058653	-0.25999	-0.086138	-0.1435	0.1836	0.0594	0.064284	-0.20272	0.37826	0.27805	-0.078999	0.042464	-0.12285	0.16457	-0.11857	0.070365	-0.19926	0.067586	0.049931	0.00028859	-0.14171	0.031059	-0.14179	-0.17148	-0.0065856	-0.12598	-0.091493	0.1285	-0.074678	0.016061	-0.153	0.1547	0.01466	-0.19758
-11.184	0.14603	0.24935	0.81617	-0.29886	0.83528	-0.54928	-0.020322	-1.2095	0.12653	0.076646	0.29621	-0.4406	-0.25452	-0.529	-0.83615	0.50204	0.18848	0.035435	-0.19646	0.20215	-0.1717	0.20343	-0.25746	0.10102	0.32511	-0.11	-0.39526	-0.39704	-0.035225	0.029626	-0.08654	-0.005034	-0.098217	-0.1259	0.28256	0.34434	-0.38931	-0.092553	0.018857	-0.15233	0.14061	0.020882	-0.042995	-0.041486	0.044612	0.066576	0.1067	-0.042921	0.017769
5.6937	6.4382	1.0172	-2.4381	1.9385	1.1943	-3.2104	-1.678	-1.2154	1.5684	-3.0222	1.0284	-2.3813	-0.73947	0.098389	1.6771	0.67741	0.6183	-2.0573	1.0595	-0.020827	1.2866	-0.47822	-0.014647	0.35512	-0.38388	-0.83362	1.4541	0.57494	-1.9357	-1.5747	0.44212	0.88135	-1.9064	-1.4902	-0.068703	0.31307	0.46858	0.18275	0.72496	-0.86567	0.18749	-0.11537	-0.62812	-0.0956	1.0194	0.21814	0.19737	0.27961	-0.62536
2.2893	2.4207	-0.67879	-5.1385	2.2728	4.001	-1.0565	4.4009	-0.081852	-0.93753	-3.1895	-0.40272	0.056353	-0.30176	0.40089	0.83714	-0.74715	1.2737	0.6236	1.662	-0.8304	-0.14747	-0.88095	-0.1279	0.46128	-1.9059	-1.8393	-0.11197	0.013367	0.46642	0.2913	-0.20464	-0.59477	-0.4605	-0.30628	-0.10147	-0.96854	1.7822	-0.36058	0.092125	-0.51174	-0.21752	-0.063608	0.14538	-0.04626	-0.82935	-0.96756	-0.13139	-0.0061209	0.69358
-0.5352	4.4651	1.7503	1.2326	3.3858	2.285	-1.1761	1.1659	0.033114	1.2931	-1.614	-0.30167	0.10693	-0.74687	-0.26556	0.98479	-1.051	-0.52399	0.1015	0.72554	-0.38842	0.8924	0.18626	-0.49478	-0.2293	-1.332	-0.77825	0.54807	0.59224	-0.71799	-0.58714	-0.13048	-0.55096	-0.39232	-0.29154	-0.4224	0.8411	0.48615	0.27443	-0.37633	-0.89042	0.37834	-0.019257	-0.55085	-1.0634	0.78174	-0.25508	0.28462	-0.28792	0.19756
-11.169	0.11254	0.46975	1.0136	-0.50961	1.7345	-0.68182	-0.25993	-1.0879	0.21565	0.020922	-0.2019	-0.21829	-0.36144	-0.54047	-1.0959	-0.17633	0.088633	-0.0060499	-0.21218	0.64524	-0.10773	-0.25496	0.35169	-0.43402	0.075211	0.24516	-0.19875	0.076479	0.31129	-0.032979	-0.14485	0.070969	-0.1487	0.24962	0.0042406	0.14473	-0.11741	-0.011723	0.08761	0.12624	0.20217	-0.15421	0.0066602	0.086153	0.0077121	0.2508	-0.1219	-0.075782	0.13961
-11.144	0.15914	0.39564	1.2383	-0.55574	1.7157	-0.31851	-0.16681	-0.997	-0.1956	-0.14468	-0.28576	-0.16579	-0.67866	-0.75201	-1.1701	-0.2999	0.0018942	-0.039029	-0.41129	0.72598	-0.027755	-0.2102	0.032317	-0.24494	0.11631	0.22116	-0.1876	-0.17176	0.35706	-0.13235	0.086243	-0.22552	-0.21374	0.29642	0.10659	-0.063038	-0.040809	-0.16615	-0.20649	0.15121	0.11133	-0.025531	0.013699	0.028145	0.042734	0.026122	-0.08371	-0.043309	0.052574
-11.113	0.12117	0.48946	1.1749	-0.45483	1.7014	-0.7778	-0.41844	-1.1342	-0.10664	-0.21694	0.080379	-0.086715	-0.19567	-0.34295	-0.97856	0.093689	0.29166	0.20939	-0.17917	0.44456	0.36961	-0.33943	0.28657	-0.33631	0.2385	-0.092169	0.13208	0.010213	0.058857	-0.16974	-0.24382	0.34781	-0.081593	0.20907	-0.16258	-0.040915	-0.064479	-0.054346	0.062646	0.1838	0.068727	-0.11023	0.0071499	0.10496	0.077391	0.096367	-0.048642	0.045648	0.080401
-11.067	0.17533	0.32258	0.80058	-0.22174	0.75128	-0.431	-0.017302	-1.2193	0.2736	0.18876	0.19929	-0.35318	0.058148	-0.50146	-0.9192	0.51739	0.41829	0.23543	-0.16383	0.34704	0.15233	-0.087963	0.13266	-0.253	0.42405	-0.090484	0.085769	-0.24994	-0.12096	-0.082493	-0.22248	0.37295	-0.061933	0.046827	-0.035114	0.20805	-0.2868	-0.12133	0.077381	-0.11004	0.11431	-0.0014861	-0.12157	-0.010618	0.081876	0.16648	-0.063954	-0.043406	0.097728
1.9757	-1.9882	0.46776	-1.7081	0.83294	-0.97559	0.97883	-1.0654	-1.0509	1.3743	0.94255	-1.3536	0.54342	0.96637	2.2822	0.17092	-0.57576	-0.035972	1.5969	0.11051	0.42741	-0.00059138	1.4021	0.068284	-0.69915	1.3615	-0.72233	-0.10378	0.62219	0.36609	0.37195	0.69168	0.42508	0.065701	1.0163	0.19652	0.32626	1.2345	-0.34703	0.65632	-0.24613	-0.34018	0.66232	0.064758	0.57977	-0.32306	0.30566	0.20047	-0.106	0.94255
1.7423	-2.4897	-0.63154	-0.81265	2.7301	-0.3712	-1.4889	-1.8639	0.46733	-1.539	0.36651	0.85586	0.73188	2.3774	0.87204	0.96393	0.41949	0.019593	0.90916	0.43622	0.37901	0.088743	1.3946	0.27896	0.79992	0.44684	-0.45133	-0.046105	-0.24697	0.76599	0.89939	0.81478	0.2709	0.22556	0.60795	-0.4074	-0.63317	0.38237	0.019721	-0.66779	-0.71197	0.83629	-0.52292	-0.72893	-0.027308	1.2743	-0.43291	1.2207	-0.73209	0.93096
3.7097	0.015176	-2.7704	-3.9466	1.6421	0.78499	-2.0381	-1.0939	0.90576	-0.2908	-0.13599	1.2818	0.94547	2.1374	3.5128	-0.4369	1.3916	1.3147	1.1099	-0.037986	0.2048	0.0044441	0.70572	-0.059962	0.18271	0.87431	-0.84834	-0.56146	-0.098798	0.042837	-0.49098	0.082912	0.9521	0.75621	-0.81224	-0.24708	-1.1681	-0.808	-0.77015	-1.0946	0.24127	0.00093049	0.099199	0.25636	2.4782	-0.49847	-0.39358	-0.21442	0.35723	-0.2022
-4.3373	1.1239	-1.4382	-2.5334	3.2914	-1.4887	0.073479	-0.0093087	0.4528	0.087163	-0.42986	-0.34463	-0.28055	-0.35934	-0.46616	-0.20676	0.29311	0.1348	0.40211	-0.42809	0.48245	0.36659	-0.041548	-0.1163	-0.24796	0.51271	-0.89742	0.59824	-0.16975	-0.29371	0.067414	-0.067499	0.3177	0.28108	-0.17589	-0.41252	0.1031	0.3381	-0.23044	0.19354	-0.66964	0.09757	-0.58395	0.070577	-0.7339	-0.22517	0.1734	0.059701	-0.032412	-0.38802
-11.261	0.065972	0.45853	1.1286	-0.71034	1.7586	-1.5398	-0.87026	-0.99063	-0.19436	-0.23353	0.49407	-0.35174	-0.3861	0.13861	-0.52712	0.47665	-0.17885	-0.37961	0.0060714	-0.017026	-0.34715	0.19399	-0.073156	0.29042	-0.072477	0.078978	-0.72841	-0.096753	0.047645	0.12033	-0.096614	0.11375	-0.24736	0.029567	0.32202	0.33074	-0.021474	-0.043828	0.38769	0.27476	0.22687	-0.023674	-0.20533	0.29329	-0.01438	0.07759	-0.04136	0.01651	0.21003
-11.209	0.033865	0.61888	1.2494	-0.77973	1.8735	-0.84709	-0.41754	-1.2821	-0.61965	-0.43877	0.66883	-0.39336	-0.44871	-0.096115	-0.55775	0.68437	-0.06842	-0.4765	-0.14456	0.088257	-0.12381	0.16836	-0.38313	0.43565	0.2143	0.15995	-0.29941	-0.49408	0.10289	-0.15499	-0.12801	-0.084954	-0.24812	0.20867	0.16686	0.085829	0.15897	-0.43456	-0.0015738	0.19615	-0.080796	0.078063	-0.096336	0.21062	0.16482	-0.19469	0.14777	0.075082	0.14728
-11.334	0.022127	0.59627	1.3499	-0.90168	1.787	-0.67951	-0.34765	-0.91436	-0.74405	-0.29455	0.40676	-0.45848	-0.82605	-0.11384	-0.46644	0.27407	-0.45551	-1.0122	-0.26857	0.24088	-0.84874	0.3798	-0.50755	0.69655	0.043028	0.60865	-0.87194	-0.45343	0.35742	0.085166	0.15032	-0.62254	-0.34257	0.066523	0.45	0.27339	0.20629	-0.51148	-0.11627	0.058755	-0.14316	0.11713	0.0063644	0.16012	0.019425	-0.074359	0.089879	0.042512	0.096122
-11.266	0.11528	0.54851	1.1542	-1.1243	0.65813	-0.41094	-0.091312	-0.23408	-1.3247	-0.037643	0.42563	-0.73182	-1.3414	0.2646	0.28168	0.23349	-1.0298	-1.8688	-0.37084	-0.09319	-2.3178	1.2389	-1.2965	1.871	-0.085979	0.88864	-2.0802	-0.79764	0.38633	0.58014	0.52325	-1.5708	-0.6125	-0.58614	1.1483	0.80691	0.0045597	-0.74408	-0.095369	-0.3409	-0.16441	0.46363	0.06261	0.018306	-0.0993	-0.095614	0.19685	0.059483	-0.072502
-11.142	0.13947	0.47917	1.0945	-0.55419	1.6275	-0.29536	0.55608	-0.70964	-0.10572	-0.42533	-0.23526	0.34663	0.010627	-0.19406	-0.12861	-0.31464	0.054506	-0.022392	-0.23531	0.2271	0.11077	-0.090116	0.0088757	0.058144	-0.1313	0.0025992	0.018364	0.31614	0.066448	0.018354	0.03198	-0.00038374	-0.23456	0.19553	-0.10849	-0.1177	0.19449	-0.027064	0.081076	0.30242	0.18431	-0.028928	-0.16775	0.15407	-0.0044451	0.0033794	-0.22251	0.10623	0.071593
-11.252	0.085053	0.42083	1.0609	-0.49159	1.6594	-0.30402	0.65319	-0.9351	0.039251	-0.40578	-0.34429	0.35806	0.0023535	-0.39143	-0.26371	-0.36193	0.0024454	0.0061392	-0.32323	0.31378	0.055247	-0.0876	0.084337	0.037513	-0.09174	0.0082994	-0.088847	0.35263	0.13061	0.059615	0.081341	-0.069761	-0.22473	0.20777	-0.075358	-0.062687	0.15331	-0.012334	0.072543	0.28844	0.2797	-0.062985	-0.18662	0.16794	0.011108	0.013027	-0.26625	0.1304	0.039892
-11.31	0.13886	0.45151	1.0461	-0.45875	1.8798	-1.0694	0.16999	-1.1706	0.69076	-0.028079	0.057813	-0.24011	-0.26768	-0.54072	-0.71449	0.067609	-0.06436	-0.23432	-0.15254	0.24631	-0.49413	0.26562	-0.069696	-0.14318	-0.18383	0.37385	-0.71604	0.0050661	0.27531	0.1978	0.093307	-0.29204	-0.20234	0.16081	0.36975	0.48501	-0.063093	-0.031251	0.096895	0.073955	0.29623	-0.11669	-0.040146	0.19686	-0.11299	0.12196	-0.056264	0.031531	0.16777
-11.059	0.20895	0.29096	0.79827	-0.085738	0.81758	-0.67357	0.081609	-0.99088	0.42742	0.074028	0.14655	-0.30077	-0.16997	-0.81806	-0.95617	0.36086	0.42929	0.49604	-0.2263	0.022049	0.18946	0.18182	-0.32305	-0.23973	0.10687	-0.35962	-0.23043	-0.36078	-0.17297	0.0040159	-0.08196	0.04816	-0.16265	-0.013761	0.26301	0.21904	-0.29818	0.043991	-0.053602	-0.0055152	0.27175	0.075284	-0.22483	0.010343	0.05297	-0.10092	-0.0099162	-0.029929	0.10493
-11.222	0.10957	0.29544	1.0049	-0.32997	1.791	-0.87219	0.12417	-0.37367	0.54354	-0.13275	0.24151	0.16475	0.4776	-0.072565	-0.19774	0.060983	0.37459	0.40551	0.16526	-0.026612	0.50862	-0.11368	0.2695	-0.35599	0.04875	-0.12245	0.37446	0.17952	-0.14727	0.047867	-0.13282	0.26882	0.14062	0.072937	-0.24666	0.042728	-0.012223	-0.031987	0.10179	-0.011003	-0.041659	-0.21866	0.08853	-0.004198	-0.043802	0.038443	0.081511	0.071793	0.030185
-11.111	0.10687	0.42094	0.96699	-0.31968	1.8016	-1.0544	-0.31931	0.1365	0.72607	0.12226	0.52721	-0.10468	0.26018	0.20604	-0.16292	0.25095	0.39694	0.47204	0.6299	-0.28618	0.39184	-0.11816	0.33458	-0.65625	-0.1343	-0.051646	0.18965	-0.011254	-0.049453	-0.053333	-0.24039	0.29401	0.2647	0.13874	0.03444	0.18944	-0.17068	0.1599	0.10176	-0.13698	-0.055103	-0.14461	0.21294	0.0018835	-0.0037681	0.047241	0.21802	-0.10487	0.16593
-11.234	0.027282	0.47376	1.1748	-0.38572	1.807	-0.74685	0.047726	-0.14643	0.62823	0.031896	0.41613	-0.080594	0.18672	0.010194	0.011166	0.23986	0.10144	0.096284	0.33798	-0.14347	0.10028	0.12072	0.026395	-0.29139	-0.18292	0.16532	0.024672	-0.1127	0.03894	-0.019486	-0.046631	0.011107	0.055046	0.16399	0.11225	0.14879	0.016251	-0.068868	0.0018613	-0.088078	-0.055813	-0.02579	0.10029	0.096767	-0.061544	-0.044897	0.10744	0.0021268	0.10776
-11.145	0.13879	0.19365	0.83863	-0.21255	0.73209	-0.56858	0.27092	-1.1819	0.45381	0.12045	0.26886	-0.49057	-0.078811	-0.67356	-0.72942	0.56493	0.32378	-0.046681	-0.25401	0.038597	-0.21629	0.41532	-0.43685	0.0086611	0.097483	0.065323	-0.4234	-0.36813	-0.13392	0.073847	-0.021452	-0.061802	-0.32277	0.012108	0.30485	0.40506	-0.094911	-0.23514	0.018547	-0.051183	0.23699	0.1284	-0.29233	0.13401	0.053109	-0.024833	-0.1028	0.043095	0.18158
3.7031	0.23535	-2.679	-0.64952	-5.0765	-2.1224	-3.305	-0.28363	0.43953	1.7546	-0.65015	-2.3634	1.0019	-0.64679	1.617	-0.64944	1.5256	0.26397	0.53544	1.0789	1.6486	0.71158	1.102	-0.55778	1.549	0.10295	0.47244	-0.84224	-0.2246	-0.041244	-0.24578	-0.95902	0.17737	0.1195	-0.49584	0.11227	0.13401	0.44998	1.0469	0.50674	-0.26522	-0.29618	-0.36114	0.23292	0.51471	1.0378	-0.16995	-0.25747	-0.39077	-0.2267
4.2649	0.47666	-0.48095	-0.81581	-6.3325	-2.7624	-3.4189	0.084669	0.055715	1.2322	-2.1845	-0.21807	-0.87965	-0.77852	-1.1727	0.93549	1.2653	-0.2874	1.3936	2.3073	1.5541	-0.26262	1.7322	1.4577	0.59869	0.13077	-0.19679	0.0061799	0.5892	0.1508	-1.173	1.1823	0.47332	0.37375	-1.5138	-0.29032	-0.14393	-1.0076	0.27237	1.3087	0.21252	0.62998	-0.12937	0.29849	0.52711	-0.768	0.60579	-0.097134	-0.31103	-0.22659
0.77553	-3.594	-1.802	1.8692	-2.4382	-3.3596	-1.8945	-1.2501	0.62747	1.2885	-0.48656	1.0048	-1.3227	-0.42747	1.2438	-0.059971	-0.77476	-0.51852	0.90459	-0.50124	2.239	-0.97301	-0.64073	1.2357	0.33939	-1.128	-0.42242	-0.27962	0.71238	-0.009061	0.25304	-0.79709	0.0012253	-0.43371	-1.745	-0.25714	0.2357	0.83145	1.2601	0.39161	0.9661	-0.015059	0.24599	0.52717	0.39237	-0.38295	1.0607	-1.3276	-0.27488	0.20189
-4.1733	1.262	-2.1601	-1.4616	0.5702	-1.886	1.1062	-0.20175	0.31184	-0.89765	1.1674	-0.16277	0.3704	-0.74116	0.34819	-1.3485	-0.0067135	-0.65726	-0.77477	-0.071227	0.34516	-0.51635	-0.4391	0.001521	-0.14566	0.37396	0.35635	0.075318	0.076402	-0.13535	0.11733	-0.012472	-0.43572	0.049587	-0.32917	-0.176	0.21244	0.47972	-0.19729	1.0282	-0.00070427	-0.68694	0.13658	0.28098	0.52645	0.16526	0.26262	0.25608	-0.048895	0.016037
6.0798	-5.5444	-0.41898	1.6044	3.3792	0.8634	-2.5014	-1.4495	-0.70625	-0.54939	3.4977	-1.7501	-0.34683	-0.52324	0.23371	0.6257	0.81158	-0.0376	-2.2083	1.2599	0.52047	0.52539	-1.0976	-0.26762	0.8648	-0.23954	-1.1028	0.87047	-1.312	-0.80458	0.082043	-1.6286	-0.34357	1.7493	-0.66731	0.081273	0.088135	-0.096643	-1.1611	0.0037754	1.0541	-0.037379	0.41646	0.043233	0.95586	0.8321	0.98425	-0.037835	-0.64611	0.081466
4.7396	0.79114	-0.94773	1.7098	0.33181	-0.80101	0.69748	-2.6426	0.61389	0.89628	0.95452	0.29357	-0.59786	-1.6962	-0.99176	-0.30557	-3.0501	1.3143	-1.0023	1.6215	0.020221	1.2504	0.15713	0.81355	0.037109	0.25095	2.435	-0.9363	-0.076184	-0.59591	-0.92471	-1.7913	-1.0547	-0.066605	-0.58244	0.15136	-0.74699	-0.11841	-0.16687	0.47982	0.48816	-1.0936	0.041722	-1.3207	-0.1384	-0.16328	0.42753	-0.036392	-0.15832	0.076986
6.9529	-3.5362	0.55072	0.48081	0.73924	1.408	1.6644	-3.7349	0.81197	-0.3752	0.2184	-0.87422	0.63329	-0.87651	0.50402	-1.1476	0.81624	0.17858	1.6876	2.2858	0.8524	1.3091	0.8229	-0.12152	-0.52605	-1.0157	1.6649	-2.1596	-1.4856	0.10332	0.92683	1.5278	1.1966	0.39625	-1.6049	0.65448	-1.1948	0.27068	-0.49581	0.030746	1.1206	-1.7216	0.19554	-0.83132	0.17159	-1.8718	-0.34162	-0.61086	-1.1524	-1.2015
-0.50498	2.8491	-0.42108	-3.7647	1.4712	-0.87778	1.4196	-1.1089	1.7706	-0.67775	0.11547	-1.0393	-0.19616	-1.1139	-0.27502	-1.3303	-0.33937	-1.3916	-0.15639	-0.76444	-0.0237	0.26372	-1.5066	0.43466	-0.48513	0.20659	-0.14224	-0.29608	-0.22794	0.48824	-1.1486	0.13897	-0.041789	-0.51341	0.18225	0.76893	-1.4649	0.027077	0.36126	0.0027294	0.88606	-0.19788	0.16934	0.39895	0.089278	-0.38382	-0.47312	0.18986	-0.44069	-0.30691
13.892	5.3333	7.8545	0.64925	-0.79701	2.5501	2.5437	0.40633	0.031157	1.4523	1.562	0.48875	-0.69243	-0.49373	-0.039536	0.091104	-0.0009759	-1.7986	-1.0425	0.92186	0.26379	1.0264	1.1813	0.95181	-2.4043	1.6889	-0.052885	-0.83069	-0.86741	1.4513	-0.75416	-2.1259	-0.006686	0.17658	1.8944	-0.93081	0.15263	0.1511	-0.29881	0.81758	-1.1578	-0.78228	0.4294	-1.114	-0.26492	-1.1233	-0.81049	-0.075416	-0.92361	-1.4219
8.6382	-3.369	5.9045	0.45924	2.6254	4.1938	3.6836	-0.57052	0.69825	2.4571	1.3382	-0.3943	0.21462	0.082216	-0.75783	-1.5766	0.085703	-1.7873	-1.5978	-0.10673	-2.7052	-0.55299	-0.43148	0.7754	1.4072	1.1285	-1.5308	1.8965	-0.82128	1.936	0.85289	-0.80051	1.562	0.52554	1.415	-0.55552	0.97624	0.97328	-0.90069	0.087821	-0.4142	0.91295	1.2694	0.20804	-0.31495	0.31247	1.3312	0.8712	-0.43141	-1.3184
10.477	7.1255	3.6721	0.86897	-0.4428	1.6861	-0.57014	-0.87053	0.68582	-2.5159	0.39781	2.0575	1.7762	-1.0629	-0.74946	0.051783	0.33021	-1.1179	1.3254	-0.78175	-0.5737	-0.24327	0.34708	-1.0118	1.7288	0.70833	-0.36565	0.84696	-0.56723	0.8845	1.4191	-0.37522	-0.014479	1.3874	1.3174	-2.0912	0.55959	-1.5451	0.99538	-0.14941	0.11693	0.98695	-0.38738	-0.096996	-0.17535	-0.035193	0.72621	-0.17464	-0.59939	0.97594
-3.745	2.067	0.86256	-0.64139	2.835	-1.6471	0.071768	0.056865	1.1619	-1.1005	-0.15595	-0.33895	0.36168	-0.54677	0.30031	0.47844	0.44513	-0.66342	-0.42127	-0.77682	0.47923	-0.57354	-0.045291	0.20664	0.84254	0.10423	0.25997	0.28487	-0.53791	-0.34718	-0.076448	-0.33562	-0.40482	-0.65355	-0.67293	-0.37875	0.028706	-0.037956	-0.073524	-0.068887	-0.97522	-0.21785	-0.20307	0.022599	0.078172	-0.26128	0.67661	0.25264	-0.49291	-0.62569
-11.072	0.044998	0.44944	1.1607	-0.4807	1.6447	-0.86194	-0.44654	-0.094112	0.40593	0.09336	0.39676	-0.24548	0.11785	0.13519	-0.21354	0.24909	0.29217	0.029175	0.36598	-0.038209	0.1658	-0.14655	0.2677	-0.65199	-0.25217	0.28351	0.068999	0.02393	0.023908	-0.03922	-0.20878	0.39135	-0.11369	0.31651	-0.056525	0.064827	0.19279	-0.049074	0.14538	0.14708	0.028938	-0.033211	-0.17266	0.24546	0.025664	0.072822	-0.17271	-0.035205	0.34917
-11.1	-0.044326	0.43395	1.1169	-0.50181	1.6641	-0.44985	-0.21051	-0.33023	-0.37104	-0.33805	0.50886	-0.052466	0.029399	0.21728	-0.25886	0.1923	0.41867	0.023463	0.24195	-0.018113	0.52095	-0.28084	0.030791	-0.21557	-0.0072961	-0.0247	0.32646	-0.072545	-0.081486	-0.19969	-0.26061	0.39582	-0.048241	0.32329	-0.1981	-0.17818	0.2908	-0.22581	-0.056637	0.20446	-0.15527	0.068284	-0.14424	0.11438	0.12706	-0.13467	-0.092487	0.059273	0.20289
5.4569	6.7884	6.7651	-8.6911	-2.8568	1.7063	-2.8085	-1.6725	-0.59791	3.5238	-0.92193	-2.9647	-3.091	-1.8036	0.6216	1.6209	-2.3676	0.17024	-2.1557	0.17043	-0.48311	0.85369	-0.61572	1.5887	-0.22467	1.3041	0.98978	1.6797	1.1895	-0.37335	0.63668	0.5618	-1.6979	0.32527	0.082283	-0.035	-1.3589	-0.18232	0.16255	0.25223	-0.24267	-0.40635	0.58159	-0.64767	-0.018349	0.89682	-0.29572	-0.58799	-0.74621	0.077147
0.63491	5.8547	4.517	-6.5695	-0.42557	-0.96942	-0.98285	-1.0643	-2.7291	1.2528	-0.071296	-0.60164	-1.4819	-1.0749	-0.1657	0.85124	0.066002	0.71062	-2.0071	-0.27723	0.62728	0.31172	0.66432	-0.19194	0.15107	1.0055	0.51064	0.95868	0.20218	-0.81429	0.38777	1.0777	-0.75828	0.68294	0.66547	-0.89798	-0.42128	-1.06	0.55573	-0.68993	-0.45648	-1.7837	1.7346	1.1789	-0.98282	0.38734	-0.12388	-1.0295	-0.082793	-0.09643
6.2733	9.2115	14.765	-4.3329	-3.8641	2.894	-0.39275	-0.29616	-0.42241	-2.4702	0.1287	-0.80742	-1.7394	-2.0441	2.0581	-0.0534	-1.5469	-2.1365	-3.0358	-0.74022	0.66783	-1.861	0.34368	-1.2859	0.37675	-1.4029	3.2336	-1.4953	0.976	-0.61293	1.4816	-0.74888	0.84807	-0.031867	-0.52227	-1.0357	-0.0702	0.45289	0.2893	-1.3566	0.71512	0.53366	-0.41623	-0.27434	1.113	-0.045897	0.86135	0.28198	-0.095071	-0.176
1.7725	3.5765	10.896	-4.1026	2.2227	0.19281	-2.0923	-2.5599	-1.9361	1.0465	-1.244	-0.55565	-3.1374	-1.2015	2.6596	-0.060045	0.2071	-0.89947	-2.6793	-0.91324	-0.54334	2.2124	1.4277	-1.2346	0.47877	0.34	-0.19825	2.5173	3.0938	-2.78	-1.0532	-1.082	0.57226	-1.956	-0.81829	0.90999	-1.2523	-1.1593	0.62155	-0.8433	-1.174	-0.24928	-0.062908	-0.6342	0.96093	-0.16673	-0.058153	-0.32007	-0.20597	-0.81113
-0.2561	5.3372	2.59	-3.6406	-1.275	0.49237	-2.1987	-2.6095	-1.6456	0.0095493	-0.89605	2.0596	-3.206	0.39384	1.1195	1.3413	2.8179	0.61605	-1.3142	1.0496	-1.0811	0.027773	1.1388	-0.71793	-0.05941	0.31624	0.28403	-0.048491	0.02092	-1.0372	0.44056	-1.0581	1.2931	0.18108	0.053132	0.99374	0.3984	-0.057355	0.25832	0.38	0.31548	0.34143	1.3086	-0.77912	0.61532	0.20036	-0.26862	-0.8318	0.24139	0.73531
-10.715	0.017892	-0.29914	0.18609	0.28311	-1.2527	-0.34376	-0.35568	-1.1097	-0.10018	0.52255	0.20777	-0.78432	-0.25848	-1.0244	-1.6581	0.53759	0.90595	0.82153	-0.60906	0.23672	0.13292	0.31185	-0.37153	0.25941	0.9871	-1.0098	-0.30315	-0.82744	-0.81324	0.23815	-0.26636	0.32515	-0.27548	-0.74088	0.18335	0.55329	-0.94574	-0.22448	0.0089073	-0.53185	0.13659	0.22343	-0.31276	-0.31329	0.052153	0.08952	0.097247	0.067245	-0.11519
13.299	4.2703	-9.2121	1.8659	-2.7133	3.916	1.5241	0.95946	0.56741	1.16	0.88974	2.0899	-1.0459	-0.29415	1.1977	0.31158	-0.84804	-0.08133	-2.8559	1.2012	-0.58323	1.205	0.2139	-0.91046	-1.0141	0.32558	-1.6125	-1.054	-1.4419	0.2282	0.83937	-0.46857	0.57622	2.2269	0.43305	-0.5297	-1.1659	-0.45768	-0.24431	-0.51255	-0.1119	-0.76843	-1.0073	1.2401	1.233	0.80457	-0.069904	0.44894	1.469	0.049052
12.599	3.9461	0.55285	7.419	3.3261	0.4645	0.50573	-0.12302	-1.5509	0.30925	0.48757	0.82435	1.3536	1.7384	0.87489	1.5078	-0.018796	0.048337	-1.122	0.64557	3.7146	2.0429	-0.95724	-0.1358	0.33197	-1.4986	0.61834	-1.0963	-1.2442	-1.0033	0.31249	-1.1724	-1.0782	1.2819	0.21709	0.85896	2.3512	-1.2226	-0.66149	-0.1069	0.39613	-0.6644	-0.57019	0.052938	-1.1112	0.22577	-0.070578	0.75905	-0.015259	0.14418
5.4695	-2.3674	-1.8056	0.37176	-0.37914	0.41662	0.65013	1.2007	1.0091	0.87611	0.9669	-0.11663	0.6129	0.6431	0.88678	0.58668	1.379	0.83277	-1.7184	-0.337	1.2718	0.36126	-1.9513	0.19181	-0.59925	0.2445	0.6984	-0.36858	0.46362	0.049733	0.55971	-0.23629	-0.86056	-0.051649	0.28288	0.11995	-0.7431	-1.7419	0.70015	-1.4423	1.3061	0.66785	0.081118	0.066612	0.15079	0.65416	-0.8292	-0.50858	0.73035	-0.26392
-11.334	0.16953	0.52098	1.1869	-0.73443	2.0913	-1.1627	-0.51619	-0.46748	0.11933	-0.024333	-0.045386	-0.079183	-0.24122	-0.11723	-0.38184	-0.081026	-0.32927	-0.29914	-0.14779	0.27531	-0.25213	0.057298	0.18847	0.0059793	-0.13324	0.35793	-0.39857	0.073834	0.25047	0.11398	0.10685	-0.16746	-0.12746	0.13026	0.15497	0.18782	0.049292	-0.088006	0.16087	0.095855	0.061745	-0.13076	-0.023911	0.16555	-0.10829	0.17307	-0.076505	0.0042153	0.062819
-11.208	0.050216	0.43898	1.0481	-0.53688	1.8905	-1.3469	-0.87429	-0.27165	0.33344	-0.1378	-0.18949	0.35919	0.095146	0.012351	-0.2748	-0.105	-0.069434	0.59534	0.083002	0.026858	0.55651	-0.42746	0.62329	-0.6543	-0.28273	-0.41185	0.081039	0.43353	-0.018168	-0.045449	-0.18609	0.6226	0.03601	0.19915	0.03007	-0.21102	-0.18572	0.62896	0.44863	0.43076	0.40374	-0.14663	-0.18976	0.16394	-0.082405	0.11355	-0.22777	-0.07347	0.16967
-11.253	0.076655	0.50869	1.1613	-0.45234	1.9808	-0.77188	-0.44429	-0.48447	0.087416	-0.19013	-0.17157	0.20664	-0.10977	-0.33583	-0.68645	-0.24211	0.035748	0.46094	-0.12787	0.34882	0.54944	-0.38871	0.44336	-0.48766	0.061978	-0.10357	0.35333	0.060213	0.12879	-0.16802	-0.079991	0.20421	0.13176	0.30726	-0.14864	-0.16505	-0.038871	0.10886	-0.02307	0.1502	0.022465	-0.11716	0.068336	0.0011091	0.043084	-0.013207	-0.0099912	-0.039777	0.0078078
9.6822	4.5436	-5.4402	0.12371	5.6495	2.9264	-1.1452	-2.5714	-1.547	0.69618	-4.1414	-1.243	-0.11664	-0.34123	0.17884	2.8706	-1.6127	1.3856	0.077057	-1.0428	0.54056	-2.4416	-0.9143	-0.087956	-0.27866	0.76298	-0.87822	-0.31453	0.26562	2.5871	0.23566	-0.86504	1.1395	-1.3534	-1.239	-0.77635	-0.88693	0.99835	-0.052782	-0.078087	-1.1349	0.57823	0.49236	0.76642	1.0174	0.14196	1.8864	0.7788	0.15279	-0.71243
3.1266	-0.67915	6.0271	-2.2838	1.5684	-0.3448	-1.085	-0.87058	-0.9515	3.2061	-0.39289	-1.8983	0.35506	0.57355	0.023025	1.4038	-2.7864	0.41298	0.45274	-2.5486	0.74003	-1.1174	-1.1135	1.3152	-1.4473	0.40915	1.1384	-0.74062	-0.4198	1.2711	0.51349	0.93863	-0.27002	0.97776	-1.9374	-0.72745	0.52476	-1.1307	0.96854	0.7259	0.031074	0.67851	0.3541	0.57919	-0.28411	-0.3389	0.8633	-0.57241	0.029279	0.084489
1.1305	-0.41525	-0.62118	-2.3967	-1.7826	0.25466	1.7035	-1.5517	0.28472	2.5239	-0.98035	-1.6034	0.060794	-0.01206	-1.4473	0.91526	-1.2036	-0.86689	0.88918	-1.1207	-0.22956	-0.022665	-1.0926	0.31763	-0.65731	-0.10807	0.030908	-0.51642	-0.35362	-0.77208	-0.036665	1.0621	-0.68506	0.71315	-1.2547	0.14622	0.83891	-0.24691	1.9373	0.64612	0.11765	1.9825	-0.57513	0.10001	0.86464	-0.42581	0.010829	-0.0072449	0.44097	-0.45687
-7.5353	0.47398	-0.61553	-0.96116	0.33087	-1.7892	0.89051	-0.42861	0.5541	0.48287	0.9867	-0.29714	0.23005	0.5496	-1.0485	0.81319	0.46331	-0.32519	0.5762	-0.687	-0.70338	-0.0009424	0.34707	-0.40644	0.38599	-0.036835	-0.48107	0.49869	-0.76441	-0.31681	0.17464	0.06989	-0.41005	0.46178	-0.32591	0.30349	0.0038149	-0.07235	0.67443	0.047433	-0.1921	0.046239	-0.0046573	-0.55281	0.0022875	-0.076881	-0.46089	0.10518	0.013307	-0.063787
10.825	-1.4348	-5.3652	-3.8769	-2.4835	3.102	-1.8106	-0.24358	-1.6673	-0.28399	1.826	-0.57496	-1.2843	-3.5945	-0.030902	0.54314	-1.0855	-2.0378	1.2362	1.2656	-1.4948	0.017639	-0.16767	-2.4187	1.4042	0.32034	0.52597	2.0555	-1.6733	1.4851	-0.74231	1.2285	-0.54983	-0.35677	-0.39857	0.90506	-2.7064	-1.4674	0.46127	0.44665	0.65345	0.37856	1.7633	-0.53465	-1.0015	0.18737	0.67547	-0.38441	1.2751	0.39868
8.6235	-1.7151	-0.94633	0.624	-0.18995	0.60697	0.97979	1.7408	-2.931	-1.3092	0.44073	0.35429	-1.0322	-0.40687	1.9878	1.4383	-0.2988	-1.4122	3.118	-1.2224	0.79403	1.0838	-1.0418	-1.3212	-1.1263	2.411	1.795	-0.041856	1.8114	1.0255	-0.10454	-1.2892	-0.41114	-1.301	-1.2912	0.87353	0.049561	-0.15072	-0.61651	-0.74346	0.93994	-0.22926	-0.36259	0.012563	-0.92853	-0.12205	-1.103	1.0107	0.86393	0.44976
3.8561	-4.2275	-0.73241	-2.0669	-0.55547	-0.31934	2.4698	0.67699	-2.3961	-1.3787	-0.30206	-0.68857	0.57994	-0.89425	-0.73036	1.029	0.68008	0.5894	-0.24042	-0.73459	0.78554	0.41366	-2.2333	-0.63992	1.1733	0.68051	0.54729	1.1442	1.6171	1.2415	0.4452	0.066609	1.3759	1.263	-0.87892	0.3466	1.2773	-0.090478	1.7779	-1.1634	0.8412	-0.87211	-1.8886	-0.13072	1.1755	-1.6688	-0.71915	0.1168	0.73435	-0.55958
3.1443	0.80377	-5.1698	-3.0061	1.1293	0.58133	-1.056	1.2806	-0.98188	-0.74984	-0.18496	-1.2383	-0.63846	-0.71244	-0.75846	1.088	0.54178	1.7931	-0.083321	1.3309	2.0257	-0.33048	0.027093	0.21056	0.28653	-0.86168	0.38258	0.17139	0.011769	1.5553	-0.34555	-0.5276	0.11	0.83807	-1.1118	1.1168	0.51185	0.1705	0.19586	-0.27567	-2.1284	0.075956	0.76447	-0.41126	0.03454	1.1852	-0.014338	0.77999	0.05831	-0.39893
5.6366	-1.6486	-3.1672	3.3034	0.53961	0.45838	-1.2188	0.21385	-1.5922	-0.63155	2.4961	-3.4315	0.068419	3.5239	0.26914	-0.58914	0.47271	-1.1252	-1.1047	0.10283	1.9124	0.93993	-0.78756	-1.489	0.42502	-1.7411	-1.4927	-1.0007	2.3986	-1.5471	-0.84124	0.81227	-1.2011	0.1137	-0.5302	-0.078834	-0.37335	0.56674	0.34163	-1.3065	0.53465	0.84362	1.4251	0.19626	0.10591	0.26361	0.61283	-0.04774	-0.35956	0.32039
6.0004	-3.9927	0.22056	0.081223	0.90033	1.1709	0.29065	-0.42618	-1.3183	0.14903	1.5521	-0.89723	0.83291	1.402	0.059721	-0.0003651	-0.36634	-0.33191	-1.374	-1.3565	1.4448	0.5148	-0.98362	-0.25015	0.68382	0.68378	-0.39429	-0.056087	-1.5152	0.27185	0.88597	-0.15528	1.2109	0.16942	-0.18893	1.256	-0.26877	0.90038	-0.21325	0.45793	-0.53238	-0.73389	0.25508	-0.055542	-1.1218	0.13226	-0.21111	-1.9639	-0.345	-0.023626
8.5926	-1.1321	-0.80087	2.5743	2.1507	1.5492	0.10048	0.24622	-0.95532	-0.62644	1.7134	-1.3842	-0.38626	0.95885	-1.059	-0.055053	0.26824	-0.42423	-1.7791	-0.21909	0.063107	0.84311	-1.2038	0.5171	0.24288	0.94009	-1.5162	-0.96858	0.60596	0.13519	0.94406	-0.37976	-0.94111	0.24551	-0.08131	1.2918	-0.24767	0.69366	-0.82115	0.70431	-0.45155	-1.083	0.043374	-1.0013	0.021717	0.49868	0.075926	-0.062158	-1.4013	-0.45931
-4.678	0.79776	-1.5876	-0.82971	2.7293	-1.9755	1.0072	-0.55715	0.24293	-1.3469	0.11417	-0.25982	-1.2663	-1.3227	0.63355	-1.1019	-0.16687	-0.037424	-0.42002	-0.0081314	0.63876	-0.64503	-0.47848	0.21396	0.36372	0.5786	0.95104	-0.0082134	-0.0037279	0.11972	0.41371	-0.18894	-0.19911	-0.85727	0.054752	-0.15057	0.34179	0.074653	-0.33392	-0.25318	0.050159	-0.10875	0.23895	-0.47304	-0.064487	0.18601	-0.014055	-0.87654	-0.16644	-0.26795
3.8196	-3.951	-2.6489	0.096295	-1.4024	-1.1181	-0.87509	2.7242	-1.9538	-1.5819	0.39005	-0.35398	-0.57207	-1.0667	0.92006	-0.20603	-0.41541	-2.1428	0.91529	0.51983	0.88644	-1.3994	-0.63524	0.69264	1.5552	1.0266	0.054282	2.103	-0.25759	0.0098882	0.052895	-0.88265	0.40737	-0.81912	0.18769	-0.42859	-1.5322	-0.48869	0.30924	0.85391	0.44035	0.42254	0.18319	-0.51765	-1.1032	0.15234	-0.73241	0.044645	-0.32159	0.2757
6.5477	1.8228	2.5484	-0.8851	-3.5948	-1.1443	-0.43576	1.23	-2.1869	-1.3936	-0.69638	0.2637	1.4523	-1.3274	1.8979	1.2816	1.285	0.16518	3.4587	-0.33794	-0.25212	0.2221	-1.195	-0.16294	0.21953	2.3224	1.0493	0.55462	-0.7382	-1.0535	0.26527	-0.5613	-0.16309	-2.0824	0.21603	0.1982	1.1586	1.4571	-1.0087	-0.40187	0.39493	0.95268	-0.83225	0.41998	-0.36384	-0.4292	0.085567	0.67684	-0.069634	-1.1487
3.8518	-5.2314	0.6404	0.35084	-0.40351	-0.67558	0.36419	1.8246	-0.56044	1.8764	-0.67167	0.95843	0.55919	-1.8063	1.6932	1.7396	3.1802	0.93816	0.72638	0.037246	-0.68274	-0.31942	-2.2009	0.89223	-1.2581	1.3026	-0.05314	-0.3808	-0.23069	-0.22128	-0.49377	0.91929	-0.94925	-1.2788	0.14416	0.50511	-0.014997	1.7578	-0.74556	0.29816	0.52419	0.72888	-0.082569	-0.70233	-1.0904	-0.39496	-0.26834	1.6351	0.91468	1.1582
-1.67	2.0764	0.35004	-1.5011	1.8157	-0.78861	2	3.3089	-0.14927	1.0621	0.1942	0.99731	0.46321	0.28904	0.73014	0.14585	1.1835	-0.061927	-0.48464	1.1433	-1.3066	-0.68832	0.38346	-0.785	-0.89497	-1.3227	0.8753	-0.30122	0.70856	-0.26245	0.030062	-0.010695	-0.2868	-0.18262	0.30513	1.0084	0.31711	0.1672	-0.12454	0.15545	0.46152	0.56948	0.57774	-0.17343	0.70923	0.52589	0.21998	-0.0047298	0.07833	0.44465
5.6801	-1.5729	-1.5111	0.71257	0.2938	2.3903	0.022613	-1.459	-0.43985	2.1497	4.156	0.11418	-0.31889	-1.2183	-0.97101	0.28343	-0.1719	0.383	-0.95818	-0.69122	-0.5786	-1.1352	-1.7936	-0.30857	0.85181	-0.95621	-2.0465	0.71079	-0.53045	-0.70698	0.13092	-0.44269	0.30419	-1.0829	-1.0663	-0.67258	-0.8126	0.9671	0.060883	-1.5437	1.607	-0.2526	1.2303	-0.61425	-0.0192	0.40879	-0.62567	-0.47631	-0.57103	-2.0837
3.1861	-5.7351	0.16206	1.3567	0.9264	-0.21562	-1.5973	-0.43031	0.014164	0.80959	2.6904	0.87132	0.52699	-1.1721	-0.83377	0.6827	-0.64061	0.27326	-0.61988	-0.89241	0.42532	-0.13035	0.64431	-1.1465	-0.74525	0.22157	-0.45547	-0.29581	-0.0010494	1.2051	1.0177	0.60703	0.90126	0.80195	0.53696	-0.902	0.037272	2.0517	1.4645	-1.1061	0.13627	-0.22935	0.39439	-0.60912	-0.53934	0.71777	-0.52758	0.10396	0.082233	-0.38078
3.4213	0.81384	-2.1817	-4.6749	-1.3844	-0.46694	-1.6412	-1.1165	1.146	-1.5967	-0.33954	-0.12191	-0.52243	0.44492	-0.57102	0.19885	-0.77198	1.4247	-0.62031	0.7344	-0.050286	0.35864	0.33394	1.8461	0.17341	-0.50864	1.2917	-0.33147	-0.035385	0.092995	-0.35992	-0.12227	0.68905	0.00084746	0.87552	-0.90254	1.115	0.20614	0.47865	-0.10464	0.67665	-0.37418	0.12258	-0.46125	-1.2657	0.54455	-0.68096	-0.98798	0.12256	-0.52749
-5.9439	1.0119	-0.55954	-2.3518	1.3935	-1.9419	0.46107	-0.69652	-0.89744	1.5824	0.67127	-0.87707	-0.47035	0.82137	-0.54492	0.7538	0.060601	0.065982	0.12243	-0.39913	-0.4284	0.27412	-0.12593	-0.17242	0.3958	1.1106	-0.51648	0.25219	-0.26383	0.029166	-0.39037	0.24953	0.21843	0.66806	-0.59665	-0.094373	-0.83389	-0.024544	-0.51543	0.32269	0.35551	-0.4667	0.37016	0.31965	0.25731	-0.31186	0.19502	0.56819	0.033962	-0.14311
3.6256	-1.2864	-1.2241	0.4937	0.083497	-0.92539	-3.1452	-0.47261	-0.66192	-0.61403	0.90135	-1.8305	-1.0218	1.0173	1.223	1.4298	0.2966	-1.2566	0.38363	-1.6167	-0.077099	0.68942	0.44282	0.46347	-0.87437	-0.38427	-0.16921	-0.4024	-0.014676	1.0407	0.47278	0.42341	0.79805	-0.42637	-0.4194	-0.73363	0.32585	0.64968	0.27762	-1.4621	0.77708	0.063756	0.057956	0.54142	0.70748	0.39167	0.73954	-0.54564	0.50622	0.65133
1.9593	-0.90141	-3.5058	-2.7427	-1.6785	-0.6061	-2.6166	0.70831	0.95051	-0.96509	-1.1131	-1.0346	-0.0803	1.3722	0.11086	-0.063694	1.3017	-1.1833	0.22013	0.48461	0.85242	-0.49053	0.61306	1.5338	-0.34323	-1.7074	-0.96859	-0.50799	-0.24934	1.0228	-0.027576	-0.26875	-0.15405	-0.2892	-1.0278	-1.6957	0.56576	-0.34615	-0.57048	0.21281	0.28182	0.26195	-0.41152	0.020972	-0.45792	-0.60005	0.53245	-0.46756	-0.49878	0.11029
4.4188	2.602	-2.0975	-4.9209	-5.0664	1.287	-1.5565	2.5229	0.11018	3.2495	0.30039	-1.1755	1.2098	0.31639	0.34402	-0.49428	0.19656	1.0896	0.7817	-0.39276	1.2435	-0.34018	-0.17605	-1.3141	0.99434	-0.45015	0.64955	-1.6852	0.25182	-1.249	0.76313	0.69063	0.26454	-1.3744	0.050641	0.18373	-0.050721	-1.1309	0.79121	0.72689	0.22225	-0.74224	-1.799	-0.41472	-0.79109	0.5611	0.58961	-0.58186	-0.13687	0.88654
-3.4798	2.8183	-1.9626	-2.2005	0.94099	-0.79395	0.71401	0.59463	-1.2282	1.8344	0.4731	0.037384	-0.13126	-0.052406	-0.64893	-0.37459	0.15813	0.99522	-0.0089312	-0.23144	-0.5104	0.522	0.38257	-0.011108	-0.12386	0.10234	-0.010235	0.32079	-0.13516	-0.34589	0.25552	0.17124	-0.3017	-0.029391	-0.031621	0.30315	-0.091278	1.4881	0.74751	0.31888	0.058851	-0.46209	0.62968	0.0062353	0.27108	-0.56661	-0.40505	-0.2464	-0.13838	0.65688
-11.517	0.08605	0.66756	1.3403	-1.0893	2.2842	-0.82947	-0.18107	-0.78203	-0.67374	-0.29801	0.29387	-0.35401	-0.99479	-0.15787	-0.28821	0.0047175	-0.78642	-1.1783	-0.31934	0.32706	-1.2155	0.5898	-0.65914	0.96671	-0.014719	0.74113	-1.2321	-0.45557	0.56747	0.24738	0.38514	-1.0999	-0.22095	-0.11024	0.60259	0.40186	0.050256	-0.43506	-0.18679	-0.10794	-0.22189	0.019175	0.31498	0.063991	-0.129	-0.045249	0.28756	0.010779	-0.12488
-11.414	0.083925	0.6485	1.4115	-0.95247	1.966	-0.74477	-0.35044	0.7274	-0.44527	-0.10754	-0.080133	0.25836	-0.33806	0.49056	0.65117	-0.53663	-0.75869	-0.60157	0.048665	-0.038875	-0.7596	0.2681	-0.021627	0.62064	-0.2449	0.38766	-0.67696	0.033196	0.32685	0.29842	0.30381	-0.70052	-0.002743	-0.27448	0.27454	0.12892	0.034918	-0.052567	0.071148	-0.13204	-0.17214	0.00097477	0.26755	-0.064213	-0.23491	0.037646	0.12932	0.0068018	-0.17806
-11.398	0.10553	0.57874	1.2326	-0.70781	1.8612	-0.63854	-0.13933	0.092175	0.084461	0.01045	-0.44885	0.35113	-0.016264	0.066932	0.061017	-0.55705	-0.34591	-0.11802	-0.070732	0.35931	-0.15067	-0.20853	0.48919	-0.18813	-0.22747	0.38486	-0.10764	0.36893	0.32645	0.083749	0.13873	-0.10557	-0.024752	0.14376	-0.08746	-0.015672	0.022714	0.10258	0.13778	0.029038	0.10265	-0.095578	0.0915	0.032794	-0.11169	0.2085	-0.19129	0.01989	-0.0071111
-11.2	0.059235	0.30956	1.1042	-0.65787	0.69504	0.10467	-0.0024521	0.75528	-0.50735	0.15324	-0.1376	0.11065	-0.10666	0.24104	0.64993	-0.18482	-0.33687	-0.29282	-0.098123	-0.084345	-0.43808	0.24828	-0.21702	0.39002	-0.097777	0.22003	-0.18319	-0.15758	0.040746	0.095882	0.17088	-0.35251	-0.14654	-0.1234	0.16283	-0.028557	0.074345	-0.1679	-0.037735	-0.098687	-0.072169	0.23207	-0.11121	-0.072291	0.034986	-0.071245	-0.103	0.0061574	-0.00020644
6.6899	3.5698	5.6205	-0.03788	1.1286	-2.6924	-0.63593	1.917	-2.835	-2.1893	0.15265	1.8345	2.162	-2.8243	-0.42949	2.6754	-0.11192	1.8256	0.77354	1.2571	-0.24464	-0.55561	-1.5812	0.60575	-0.057055	0.40651	0.053218	-0.2479	0.5773	1.9444	-0.50439	-1.2093	-1.2963	1.0171	0.2651	0.85557	-1.3624	0.67681	0.80529	0.29293	0.43129	-0.52958	0.82754	0.88919	0.64541	0.16768	0.01948	-0.98161	0.1776	-0.12836
1.237	-2.1252	0.44814	-3.1993	0.96717	-0.88111	0.11272	-2.6953	-0.59512	1.2836	-1.0538	0.55394	1.057	-0.66847	-0.37355	0.21985	-1.8969	-0.65129	-0.79257	1.3184	0.75956	0.84351	1.133	-0.11587	0.079906	-1.4274	-1.1846	-1.8311	-0.50868	-0.48459	-0.68631	0.86231	-0.39744	0.13991	0.18864	-0.94636	-0.53637	-0.42639	-0.78475	-0.54647	1.5022	0.044626	0.15081	0.17368	-0.90873	0.77285	0.5512	0.46286	-0.13644	0.6419
4.9994	-0.11666	3.1279	-1.3822	2.1391	-0.54311	-0.54572	0.64875	0.45655	0.89255	-1.1888	2.0845	2.5427	-0.8674	-1.9203	0.098118	-1.4369	0.84912	0.17375	-1.5738	0.93527	0.5626	0.91034	0.16287	1.7678	-0.93461	-1.0384	-0.89975	0.30762	-0.089653	1.2973	-1.2399	0.45339	0.83958	0.12334	-0.32704	0.52711	0.23287	1.2806	0.036025	2.0255	-0.37702	0.19856	0.8118	0.47529	1.8663	1.1025	1.0841	0.20124	0.32393
-3.978	1.2212	0.19128	-1.7107	3.6442	-2.1495	0.0035608	1.1411	0.63127	-0.16537	0.07412	0.12777	0.21703	-0.14724	0.16331	0.15768	-0.17616	0.48945	0.73034	0.043746	-0.13317	0.18455	0.23901	-0.067933	-0.17379	0.28944	-0.59977	0.45727	-0.066764	-0.21315	0.24627	-0.10163	0.076904	0.66436	-0.51857	-0.014006	0.19004	-0.51757	-0.23028	-0.57591	-0.39673	0.32925	-0.37087	-0.38269	0.16138	0.14322	-0.0029113	0.32649	0.35833	-0.098805
-10.965	0.0021575	0.29013	1.0201	-0.3202	1.7183	-1.0637	-0.74497	-0.4373	-0.010392	-0.28914	0.5976	-0.1602	-0.20575	-0.0027502	-0.88917	0.3522	0.65851	0.66429	0.40462	-0.16284	0.76859	-0.32087	0.11782	-0.65254	-0.12742	-0.44207	0.22901	-0.075115	-0.17143	-0.23558	-0.42111	0.66228	0.0142	0.35804	-0.043559	-0.12561	0.021834	0.085139	0.035329	0.26757	0.017822	0.012253	-0.12683	0.15938	0.19643	-0.15802	0.042224	-0.12776	0.25116
-11.082	-0.082877	0.36975	1.0912	-0.24389	1.7105	-0.70756	-0.49473	0.033207	-0.18623	-0.1909	0.57675	-0.11683	-0.26869	0.042275	-0.72776	0.047813	0.55107	0.4854	0.40424	-0.070655	0.6496	-0.30198	0.097026	-0.46447	0.018179	-0.24405	0.33827	-0.23067	-0.08992	-0.19919	-0.26492	0.31282	0.086733	0.2472	-0.14725	-0.094251	0.020802	-0.14966	-0.19515	-0.001311	-0.26286	0.064656	0.17661	-0.085586	0.15997	-0.22505	0.23507	-0.010247	0.08649
-11.033	0.13362	0.63096	1.3735	-0.28785	1.6993	0.15967	0.38152	0.21544	-0.22233	-0.0033186	0.26087	-0.078652	-0.26029	-0.23553	-0.53645	-0.44556	0.38595	0.1199	0.20247	0.36747	0.29846	-0.27222	0.03622	-0.28149	0.19316	0.31191	0.53486	-0.2913	0.18691	-0.21191	-0.02292	-0.29693	0.15419	0.25159	-0.30086	-0.049623	0.20946	-0.54908	-0.61768	-0.40544	-0.54987	0.021695	0.50864	-0.29434	0.18678	-0.19085	0.40222	-0.012567	-0.14519
-11.096	0.11483	0.18569	0.83023	-0.2263	0.61659	-0.12698	0.43393	-0.19521	0.10804	0.069136	0.20302	-0.048803	0.12904	-0.081742	-0.016487	0.13411	0.313	0.20332	0.078844	-0.11203	0.018968	0.12767	-0.18057	0.093847	0.12455	-0.18702	-0.072964	-0.11565	-0.23172	0.12769	-0.0472	0.018705	-0.032954	-0.24118	0.077729	0.21312	-0.23167	-0.017738	-0.024934	-0.24974	0.0081801	0.10916	0.0070097	-0.14602	0.017035	-0.022634	0.064298	0.035673	-0.064698
1.1058	-5.6576	0.76168	1.1933	-0.13668	-0.55122	0.5874	0.49688	1.8917	-0.068454	-1.3905	-1.4688	0.34323	-1.8747	-1.4147	-0.1492	-0.76149	-0.57323	0.77988	1.6365	-1.2502	-0.97971	1.2004	-0.60831	0.69562	-1.4698	-0.59123	0.90881	0.32086	-0.09455	-0.47561	0.35916	-0.12493	-0.28482	0.34438	1.7011	0.33243	-0.4622	0.90835	0.99427	0.4116	0.57375	0.53635	-0.244	0.50491	0.20363	-0.79653	0.25264	-0.65686	-0.11473
2.5381	-2.6137	-3.3705	0.73551	-1.3259	-0.50711	-2.8139	3.722	1.123	0.66351	0.097918	-0.593	-0.48217	0.14699	1.4202	-1.3851	0.028692	0.30611	-0.11826	-0.0071537	-0.69209	-0.28081	-0.11489	0.037995	-0.15638	0.60404	0.16416	-0.23513	0.92838	0.52961	1.8543	0.53193	0.079581	1.122	-0.35502	0.54809	-0.18188	-0.3368	0.85605	-0.12665	0.3843	0.7122	1.0203	0.63399	-0.088992	0.56093	0.90814	-0.35623	-0.56964	-0.15248
5.4595	2.3117	-4.1719	8.7976	1.2837	-1.4636	-1.3709	1.3336	0.90133	1.0463	-0.60906	-0.89262	-0.26304	-0.47387	-0.22108	-0.33809	1.3521	0.88925	-1.299	0.68444	0.86752	0.12457	-0.24865	0.72391	1.5131	0.20325	0.24107	-1.3978	1.1797	-0.91979	-0.68254	0.19898	-1.2126	-0.22795	2.4127	0.01351	0.8214	-0.24249	0.90836	-0.3718	-0.21929	0.10435	0.18165	0.70516	0.15568	-1.7415	1.472	0.64175	-0.58109	0.15349
-0.16243	4.3428	-4.6759	-2.2085	-0.58057	-0.070352	0.58292	1.8857	1.5143	-0.27256	1.4198	-0.11517	0.093578	1.3034	0.39446	0.628	0.74637	-0.70652	-0.47303	0.32782	0.23962	-0.48871	0.65185	-0.661	-0.024975	-0.31755	0.98943	0.45114	-0.036225	0.14669	-0.88475	0.24698	-0.576	0.34038	-0.54949	-0.64224	-0.23436	0.032072	-0.38173	0.17319	0.88436	-0.20223	-0.46726	-0.58923	0.20456	0.02696	-1.056	0.043956	-0.18966	-0.30536
1.1279	4.1598	-0.039259	1.1898	-1.4376	-1.5839	-0.52566	-0.29345	-0.40675	0.47402	-0.24195	1.0681	0.28509	0.15922	-0.85962	0.84065	-0.16006	1.8609	0.89778	-0.35949	-0.91227	-0.34712	-0.14131	0.017117	-0.09443	0.2113	-0.75109	0.26364	0.15552	0.20374	0.59973	-0.77808	0.68381	-0.20065	-0.41719	0.78334	0.2236	-0.33435	-0.49061	-0.4532	-0.3906	-0.068333	-0.71645	-0.47384	-0.55022	0.036148	0.41657	0.50081	-0.22384	-0.18423
0.79489	-3.214	-1.0883	0.34797	-0.61113	-2.3433	2.5816	1.5622	-1.2146	-2.5785	-0.40724	-0.028165	0.8241	0.0013758	0.62623	-0.13481	-1.5361	0.71555	-0.32372	-0.18389	0.86903	0.36864	-2.2558	0.45304	-1.1379	-0.41443	0.63183	-1.1318	0.35914	-0.51971	-0.51794	0.97131	1.3039	-2.2703	1.0867	0.49281	-0.44566	-0.67538	0.24772	-0.37256	0.57403	-0.25343	0.43001	0.11903	0.51393	1.1603	-0.51813	0.22098	-0.43713	0.16601
4.5722	0.88732	-1.0044	2.3333	-1.4076	-2.0619	1.7768	1.4641	-0.079279	-1.8849	-1.5242	0.83243	0.35279	0.47614	-0.015774	0.2573	-1.9649	1.3857	-0.76608	0.10766	0.47962	0.34272	-2.3895	0.058066	0.0001759	0.074699	-0.032976	0.058064	0.5402	-0.39517	-0.43137	0.63528	0.82819	-0.57234	0.43256	-0.63483	-0.73618	-0.080583	-0.44194	-0.73621	0.59258	0.12111	0.84795	-0.22432	0.35086	-0.58248	0.82892	-0.97285	-0.40437	-0.048034
-6.8898	0.67217	0.085921	-0.81638	1.6078	-2.2497	0.67264	0.65964	0.36596	0.95782	0.87626	-0.081741	0.56518	0.87645	-0.29393	0.5918	0.14686	0.43013	0.29743	-0.089836	-0.5764	0.36744	0.56939	-0.53957	-0.028424	-0.076177	-0.50069	0.45848	-0.29452	-0.79779	0.44867	0.3294	0.060383	0.21541	-0.48278	-0.42464	0.10598	0.2741	0.0072791	-0.10273	-0.10075	0.1013	0.44176	-0.15097	-0.13827	0.067605	0.089595	-0.30351	0.26141	0.23725
2.1973	-5.4976	-1.1271	1.9607	0.11517	-0.68241	-3.3387	-0.46982	0.090879	-0.93813	1.2973	-0.98931	-0.97005	0.91663	0.098455	0.56013	-0.018439	-0.64997	-1.1091	0.42369	-0.43132	0.3974	-1.4226	-1.4496	-0.24258	-0.32176	-0.0082299	-1.1675	-0.5936	-1.7946	-0.41494	-0.89566	0.57797	-0.20982	0.77231	1.365	-0.094905	-0.94191	-1.1871	0.81638	0.62702	0.28975	-0.026714	-0.97441	-0.011483	0.20366	-0.63034	0.82829	-0.10848	0.012996
3.8626	-3.0007	-2.4459	-1.3554	-2.9351	1.0175	-1.168	-1.7034	0.81697	0.28778	0.5851	-0.22993	0.12155	-0.1764	-2.5039	1.2184	1.2003	1.2588	-1.9885	-0.29459	-1.6868	-0.49693	-1.6624	-0.88996	-0.41416	2.5054	0.3827	-0.24504	-0.41234	-0.97621	-0.27377	0.32357	-0.26569	0.66213	0.94898	-0.10937	0.25994	0.17198	1.3312	0.59087	-0.017826	0.96019	-0.8869	-0.70524	0.89028	-0.70058	-0.41479	-0.73884	0.69562	-0.66514
6.0739	3.1198	-1.6771	9.6397	0.59534	-2.2423	0.15905	-3.057	-0.097005	1.9011	-2.4075	0.24383	0.78067	0.37075	-1.7393	-0.24934	-0.23547	-0.6005	-0.051834	2.6098	-2.3733	-0.14001	1.8054	-0.5882	-0.97045	2.1853	1.3321	-1.2511	0.97513	0.041872	-0.69417	0.93216	-0.23759	-0.76524	0.21105	0.7906	-0.35153	0.8585	-0.45305	-0.33965	-0.4466	0.77561	-0.61476	-0.044077	-0.24026	0.45768	-0.068038	-0.79316	-0.79103	0.17451
-0.65251	3.5551	-3.7713	-2.7441	-0.76236	-0.6337	0.26002	0.54895	0.029233	0.99273	0.98262	0.54708	-0.6113	0.72561	-1.578	-1.0536	0.75085	-0.15504	0.0087035	-0.52349	-0.23736	0.46126	-0.14541	-0.76251	0.49131	-0.58454	0.95008	-1.0815	-0.013235	0.73386	-0.46446	0.26991	-0.97295	-0.65052	0.10429	-0.1497	-1.1118	1.3571	0.16059	0.51067	1.6324	-0.64692	0.004256	-0.10718	0.0080672	-0.41447	-0.89385	0.33789	-0.55099	-0.54502
-11.382	0.13387	0.58062	1.3183	-0.75245	2.0801	-0.096069	0.3293	-0.30053	-0.019408	-0.048505	-0.12481	0.09268	-0.20202	-0.19452	-0.066768	-0.31045	-0.31727	-0.31513	-0.10885	0.49507	-0.2149	-0.093679	0.15643	-0.074766	0.087394	0.58808	0.091126	-0.051551	0.45684	-0.095522	0.14589	-0.37149	0.079004	0.23129	-0.0722	0.0031121	0.13039	-0.1742	-0.25192	-0.15027	-0.18881	-0.10532	0.32631	-0.084773	0.00018403	0.017883	0.18189	-0.079565	-0.099343
-11.232	0.049019	0.49813	1.1319	-0.76589	1.9182	-0.60356	-0.52533	0.3397	-0.61772	-0.24587	0.084751	0.23583	-0.19608	0.46281	-0.13121	-0.41455	-0.070044	0.037734	0.18588	0.1336	0.17769	-0.32746	0.34606	0.028603	0.088489	-0.041614	0.15968	0.16585	0.11578	-0.047868	-0.13754	0.05461	0.1701	0.043316	-0.15959	-0.15076	0.026416	-0.09164	-0.014293	-0.022566	-0.2575	-0.049201	0.28072	-0.12897	0.0027689	-0.016823	0.16597	0.00019589	-0.13016
-11.101	0.12939	0.6008	1.3261	-0.73429	1.776	-0.57487	-0.54567	-0.27132	-0.46451	-0.34106	-0.090063	0.22332	-0.0238	0.14247	-0.25013	-0.14462	0.055235	0.015372	-0.034564	0.2676	0.38929	-0.44015	0.37937	-0.27311	-0.053492	0.11004	0.35323	0.28216	0.069221	-0.2177	-0.19793	0.38843	-0.18618	0.46718	-0.33368	-0.32537	0.36513	-0.17005	0.10616	0.36355	0.0042398	-0.043951	-0.27505	0.21773	0.14446	0.0021252	-0.31399	0.099265	0.23357
-11.06	0.18736	0.21048	0.94388	-0.28	0.77197	-0.39029	-0.20129	-0.73727	0.11569	0.18886	0.013044	-0.24728	-0.072924	-0.49199	-0.82269	0.228	0.32048	0.23076	-0.23621	0.31479	0.15738	-0.085009	0.099708	-0.30888	0.24774	-0.05848	0.082074	-0.21432	-0.086777	-0.089001	-0.15993	0.26497	-0.14299	0.13553	-0.017095	0.10161	-0.12915	-0.13943	0.017485	-0.0017937	0.13916	0.081501	-0.23183	0.011197	0.12125	0.088207	-0.16632	-0.0095157	0.15082
-4.8002	-0.74443	-0.21067	-0.91551	-1.1517	-2.1152	-0.16081	-1.308	-0.043189	-1.2953	0.37783	0.97895	-0.7497	0.26627	0.73096	0.89766	1.1991	0.43234	0.30214	0.77863	-0.37217	-0.0026392	0.41022	0.33149	0.7814	0.20414	0.11152	0.58571	-0.86534	-0.33582	0.35622	-0.54346	-0.1083	0.1589	0.52525	0.19817	1.0197	0.26266	-0.12156	0.052248	-0.15556	0.25789	0.064014	-0.1709	-0.040231	-0.16748	0.35776	-0.073306	-0.27332	0.19211
-2.6148	-0.46149	-2.2151	1.5929	-0.34221	-1.3841	-0.199	-1.8687	0.10422	-0.56936	0.35562	0.21046	-1.0102	-0.17744	0.57209	-0.050661	0.70264	0.4778	-0.55751	0.077879	-0.73283	-1.1352	0.011204	0.5806	0.50895	-0.20327	-0.043656	0.14159	-0.1722	-0.3383	0.75623	-0.66588	0.55244	-0.55808	-0.62374	0.42376	0.61728	-0.27654	-0.2835	-0.61445	-0.079082	-0.48023	-0.45493	-0.014612	0.35447	0.13179	0.43426	-0.043566	0.12582	0.56661
1.1412	0.68621	0.84492	0.17472	-0.28028	-0.73714	-0.44367	-1.3702	1.8467	-1.5195	0.6904	0.31411	-0.5804	-1.6842	-0.83881	-1.2753	1.0433	0.3295	-0.52653	0.058487	-0.34142	-1.8086	-0.26904	-0.0033469	-0.036084	-0.63263	0.35381	-0.46357	0.24887	0.33607	0.067087	-0.52824	0.92999	-0.019054	0.069102	0.2076	0.1931	-0.34545	-0.0059576	-0.21055	-0.3459	0.73958	1.9152	0.35852	0.17303	-0.16675	-1.1023	0.14383	0.33788	0.69916
-5.1983	1.3127	-0.070111	0.29767	2.7264	-1.7569	0.76626	-0.4588	0.54173	-0.80802	-0.26279	-0.06782	-0.46727	-1.5395	-0.0013127	-1.1293	-0.39529	-0.34392	-0.77667	-0.45531	0.13291	-0.52066	0.28041	-0.42088	0.21088	0.027542	0.073122	-0.85253	-0.56495	-0.21679	0.27453	-0.18975	-0.37949	-0.33318	-0.26787	0.73385	0.63159	0.080739	0.13613	-0.41926	0.12031	0.29135	0.50879	-0.27104	-0.073667	-0.10012	-0.31086	-0.12032	0.42491	0.17118
4.4234	-0.02337	5.0701	2.3033	-2.0718	-2.8984	-3.1787	0.099914	1.2018	-1.1424	0.22651	0.17345	0.20875	-0.4056	-0.79067	-1.2552	1.5807	0.084055	-1.1478	-1.4232	-1.0963	-1.9894	1.1859	-0.84989	-0.75382	-0.92668	0.18317	0.73982	-0.13453	1.1135	-0.79588	-2.3249	-0.3527	1.0366	-0.71785	-0.1158	-0.3823	-1.0777	0.054701	-0.14901	0.16838	-0.40913	-0.59473	0.8012	0.64792	0.36619	-0.79899	0.0024518	-0.25894	0.41909
-0.44285	-2.9281	0.8894	0.99279	-2.0181	-2.8459	-1.6989	-0.49671	0.45689	-0.85408	0.11923	1.8738	-0.69813	-0.18814	-1.8554	-0.61297	1.0209	-0.45002	-1.2126	0.30546	-0.28018	0.059199	1.0387	1.0289	-0.18815	0.37115	0.059013	0.64932	0.65557	0.6755	-0.25564	0.49125	0.24138	0.34937	-0.86893	-0.15892	0.21334	-0.31616	-0.074736	-1.0152	0.721	-0.99095	-0.39559	-0.25332	-0.037588	1.3319	-0.11682	0.76079	0.56274	0.20317
0.084251	-3.8981	-1.2015	1.0415	-1.9364	-1.8518	-0.64896	-0.73216	0.72852	0.47149	-0.36819	0.78785	-0.25293	-0.66062	-0.66823	0.7227	1.8886	-0.40261	-0.19507	0.57861	-0.67537	0.77797	1.2771	0.60038	-1.085	0.46892	1.378	0.99231	-0.15342	0.80409	0.74034	1.0107	0.53347	0.097986	-1.783	-0.22598	-0.17433	0.43539	-0.61855	-0.19242	0.75752	-0.57248	-0.14543	0.39133	-1.111	0.29404	1.0442	-0.60611	-0.55671	0.49918
-2.9409	2.8559	-2.0703	-1.3523	0.11754	-1.488	1.4359	0.60656	0.28185	0.22475	0.76582	0.064396	-0.26842	0.25668	-0.75569	0.47861	1.303	0.16915	0.47812	0.28793	0.34803	0.47047	0.22472	-0.78866	-0.01604	-0.45887	0.44399	0.10397	0.35519	0.23547	-0.2708	-0.54122	-0.41216	0.16798	0.56196	-0.62509	0.27163	0.51004	1.2225	0.98766	0.0024734	-0.12176	-0.48557	-0.3418	-0.48415	-0.17053	-0.11321	-0.36976	0.34855	-0.099658
-11.267	0.023845	0.60643	1.2269	-0.26285	1.8219	-0.32013	0.38046	0.51671	0.71515	0.3475	0.11913	-0.099065	0.034141	-0.31399	-0.15346	-0.38397	0.10362	0.066125	0.26141	0.19989	-0.087378	0.065074	0.12008	-0.43054	-0.080996	0.546	0.11583	-0.3175	0.31105	-0.014575	0.14112	-0.51621	0.21401	0.081503	-0.030681	0.22071	0.004524	-0.23147	-0.38969	-0.46221	-0.32019	-0.073541	0.44512	-0.21871	-0.061539	0.0070106	0.27125	-0.043229	-0.07759
-11.195	-0.050026	0.49614	1.1355	-0.29493	1.8262	-0.74885	-0.21411	-0.12837	0.20513	0.016942	0.61593	-0.32192	-0.20696	0.014856	-0.57401	0.13133	0.33146	0.044852	0.39943	-0.0064158	0.083223	-0.054716	0.012585	-0.32873	0.025672	0.25607	-3.71E-05	-0.30115	0.082235	-0.060199	-0.12893	-0.051205	0.088937	0.1673	0.053449	0.23471	0.023301	-0.30125	-0.21988	-0.19042	-0.30679	-0.025855	0.27021	-0.076518	0.074992	-0.059967	0.28993	0.0052762	0.10393
-11.224	0.1088	0.44721	1.0637	-0.28741	1.8444	-0.82877	0.1241	-1.277	0.30687	-0.24798	0.33601	-0.099948	-0.169	-0.39499	-0.96408	0.13881	0.38598	0.24513	0.056145	0.25553	0.19663	-0.14517	0.099665	-0.29358	0.072777	-0.039108	-0.093674	0.010327	0.06173	-0.023078	-0.15804	0.13302	0.040653	0.15259	0.064406	0.19957	-0.17164	-0.040423	-0.031435	0.033982	0.10357	-0.13752	0.12667	0.017149	-0.013328	0.082764	0.10545	0.0061703	0.042397
2.3486	-1.7251	-1.72	-0.80024	-2.3193	-0.45924	-0.66434	-0.87684	1.481	-0.97777	1.2372	-1.6306	-1.2365	-0.12516	0.37145	0.017859	2.0293	0.1586	-0.68505	0.2729	-0.47286	0.017045	-0.39789	1.2755	-0.31199	0.20654	0.49349	-1.0196	-0.066918	0.47691	-0.83928	-0.38555	-0.58932	0.099919	-0.50207	-0.13762	0.36421	1.2649	-0.052728	0.46167	0.30495	0.72552	-0.34158	0.75111	0.10295	0.71399	-0.80258	0.72327	-0.82788	-0.4272
3.0386	-2.804	-0.077051	-1.2502	-2.155	0.39307	0.029003	-1.4108	1.8428	-0.8495	-0.15969	-1.5624	-0.40402	-0.24326	-1.3376	0.97979	-0.23944	-0.40469	-0.15632	0.12563	-0.52104	0.40206	-1.0418	-0.19319	-0.74937	0.52863	-0.48818	-1.6623	-1.0043	0.27546	-1.1624	0.15829	-0.049279	-0.22501	-0.23917	0.60376	0.5441	0.73311	0.80776	0.51032	0.17053	0.279	-1.0074	0.54073	0.21968	0.73558	-0.73627	0.34427	0.51111	0.44035
3.7766	0.31928	-0.90932	0.80856	-1.5917	0.6671	0.81328	-1.7376	1.7842	0.78384	-1.1654	-1.5513	0.61713	-0.13442	-0.72042	2.8448	0.72475	-0.85021	1.3123	0.52367	-0.22117	-0.028034	-0.48471	-1.3778	-0.98249	1.5462	-1.6299	-0.48494	0.261	-0.35636	-0.71312	1.0116	0.23853	-0.25773	-0.016922	0.26307	1.5663	-0.24375	-0.017375	-0.35752	-0.20691	-0.14904	-0.092064	0.81238	-0.064221	-0.14275	-0.4836	0.056474	-0.64866	-0.60562
-4.1824	1.8357	-2.1224	-1.3399	1.2145	-0.76358	0.66562	-0.14161	0.49403	0.75546	0.41874	-0.19766	0.31741	0.21517	-0.70898	0.26457	0.36962	0.34994	0.45705	-0.2242	-0.20121	0.57611	0.25733	-0.34394	0.27509	0.27537	-0.5134	0.82832	0.49694	-0.53741	0.12838	0.47399	0.26061	0.15202	-0.4446	-0.38153	-0.086085	-0.07545	0.27615	0.14792	-0.79206	-0.16357	0.53337	0.12519	-0.52408	0.28002	0.32381	-0.16206	-0.19114	-0.65425
5.2809	-0.10493	-1.4031	-3.574	-0.21077	2.0669	0.49982	-1.2143	-1.4535	0.95918	1.3863	-0.98726	0.84877	1.2557	0.95837	1.0987	-0.8127	0.027993	0.1736	-0.45029	0.29236	-2.1188	2.1181	-0.58435	-1.7132	1.0247	-0.81888	-0.0089347	0.16726	1.2287	-0.73091	0.099096	-0.15908	0.085968	1.1658	-0.40998	1.197	-1.564	-0.18023	0.50416	-0.54169	-0.96189	-0.15972	1.2214	-0.46552	-0.45027	1.0849	-0.70106	0.56891	0.34692
2.8765	1.6829	-2.3761	-5.1855	-0.074307	0.71587	-0.39421	0.062395	0.2728	3.0496	2.8668	-0.14917	1.5708	1.367	-3.2294	0.58829	-1.7554	0.66061	-1.3327	0.4929	-0.4185	-1.7811	-0.10237	1.5644	0.05495	0.85823	0.33465	0.20169	3.7009	0.87857	0.50535	-0.0064966	1.6822	1.0896	-1.5612	1.439	0.52173	-2.0957	0.21739	-0.25881	1.6686	0.45766	0.66105	0.461	0.36157	0.070651	-0.3266	-0.36818	-0.39849	-0.73899
2.7243	1.6475	1.4586	-1.2405	2.4175	-1.701	-2.3146	-1.478	-0.32715	-0.74498	1.4667	0.45215	1.259	0.22802	-0.18576	0.65574	-0.75386	-1.3617	0.58155	0.25108	-0.11563	-2.0848	-0.61699	1.6638	-0.45213	-0.5793	0.56648	0.66024	0.53754	1.016	0.41455	0.38038	0.94778	-0.066328	-0.33029	-0.37581	1.2615	-0.4527	1.7851	-0.69657	-0.61919	-0.57369	-1.0397	-0.92029	-0.25839	0.39132	-0.46582	-0.15739	-0.43948	-1.0168
-4.2921	1.8628	0.31587	-0.5791	3.6073	-1.8436	-0.43299	0.3628	-0.10397	-0.088131	-0.3648	-0.26148	-0.56704	-0.57542	-0.15089	-0.60168	0.11506	0.46036	0.58054	0.026025	0.43042	-0.36393	-0.11707	-0.72392	0.040761	0.46906	-0.55581	-0.4793	-0.33068	0.26287	0.17533	0.49172	-0.032225	0.35677	-0.74848	0.064889	-0.022649	0.028958	-0.52985	-0.15104	-0.24851	0.50434	0.72596	-0.18692	0.095602	0.23605	-0.14267	0.036217	0.25919	0.14533
7.1289	4.4252	4.1634	-4.7542	-2.3088	-0.24501	-3.2714	0.021913	-0.026549	-0.81591	2.669	1.9458	1.796	-0.13924	-0.28917	-0.034607	-0.63749	-0.98594	-0.52536	1.3539	0.40372	-0.89511	0.23517	0.72427	-0.57699	0.31885	-1.3427	1.3598	-0.16778	0.075907	-0.58069	-1.406	0.22499	-1.1467	-0.43153	0.13974	-0.052514	1.31	0.27472	-0.52778	0.2193	0.35627	-1.5434	-0.95276	-0.33845	-0.84226	0.60478	0.80394	-0.92236	0.13391
3.2597	-1.961	-3.0165	-3.9245	-1.9146	0.90121	-0.41383	-0.38334	-2.4493	1.7016	2.8199	1.6001	1.9446	0.117	0.55543	0.20422	-1.181	0.38835	0.31754	0.31639	1.3704	0.6187	1.9021	1.3878	-0.56823	-1.7038	0.73822	0.16087	-0.30897	-1.2375	0.55809	0.49557	-0.087829	0.50397	-1.5194	0.29192	-0.44677	0.56518	0.27931	0.52073	0.44461	1.0905	-0.23495	-1.6683	0.96082	-0.1599	-1.4014	0.017869	0.67635	-0.5666
7.713	-2.5076	-0.95242	0.89182	-1.2328	1.4627	1.8289	-0.6397	-0.95079	2.8446	2.9296	2.6155	1.1234	-0.18125	-0.31891	-0.025047	0.50285	1.5201	-1.6746	0.59205	2.9689	-0.48324	-0.1713	-1.826	0.7044	-2.32	1.2483	1.6475	0.23476	-1.2108	-0.42128	-0.27704	-0.21898	1.9004	1.0303	-0.42383	-0.98435	-0.17752	1.9725	-0.066624	0.57573	0.27874	0.95565	-0.22462	-1.0958	-0.40033	0.65182	0.16339	0.40615	0.18655
2.6142	5.2861	-1.326	3.4763	5.2344	-0.90892	2.0067	0.98672	0.24367	0.52478	-0.5477	0.15844	-0.18107	-0.15974	0.97373	0.21205	0.66747	-1.863	-0.057571	1.0301	0.19844	-0.38595	-1.4486	1.1257	-0.26891	0.33044	0.012123	0.39818	-0.27141	0.84754	-0.7608	-1.01	0.66404	0.53795	-0.35966	-0.027786	0.11525	-0.93614	0.030024	0.3154	0.58337	-0.0017698	-0.64183	-0.67132	0.20326	-1.384	-0.1992	-0.25761	-0.42387	-0.56971
1.2439	1.0929	0.022483	4.3598	0.35899	-0.61654	-0.15216	-0.52263	0.012867	0.26377	-1.3013	0.47319	-1.3737	0.25598	-0.17193	-0.90057	0.52729	1.3395	0.33393	-0.06032	-0.74991	-0.4923	2.1821	-0.41815	0.34688	0.16463	-0.14461	-0.034877	1.6512	0.33613	-1.0486	1.0274	-0.51478	-0.69098	-1.1445	0.18494	0.50289	-0.53336	-0.87561	0.43763	-0.37267	-0.60401	-0.92047	-0.40006	0.99186	-0.33849	-0.3542	-0.29666	-0.089335	0.087305
2.1042	0.93295	1.1574	2.0097	-0.45498	0.34183	-0.82534	0.48051	0.41884	-0.32913	0.71109	-0.11319	-0.42135	-1.3303	-0.4288	-0.90714	0.64632	2.191	0.61938	0.37566	-1.3515	-0.56447	0.082379	-0.9577	0.95378	-0.79871	-0.6471	0.10378	0.28501	-0.34025	-0.60475	-0.55682	0.31121	-0.29161	-0.7116	-1.3955	1.4194	-1.1082	-1.2151	0.88265	-0.68149	0.37565	-0.68001	0.62092	0.68913	0.19385	-1.5455	-1.6366	0.22834	-0.59724
-1.8076	-2.9939	0.42963	1.6193	1.1808	-0.16084	-0.32152	1.2925	0.29066	-0.38984	0.45734	-1.3961	-0.50782	-0.33037	0.053471	-0.9255	-0.10565	1.1343	0.44129	-0.33647	-0.0036156	0.0794	0.35353	-0.29337	-0.39611	0.13889	-0.5784	-0.78345	0.15897	-0.27883	-0.38704	-0.31089	0.10344	-0.22442	-1.4454	-0.25936	1.6878	-0.91298	0.38245	-0.70834	0.079538	-0.52292	0.25284	-0.83076	-0.60738	-0.16374	-0.29635	-0.79023	-0.79522	-0.097135
8.1821	4.8543	-3.5285	8.1736	1.9431	0.046392	1.7699	-2.6667	-1.6427	-1.1078	0.8516	-0.90966	0.89847	-1.6062	-0.16783	1.0779	-0.044873	0.12003	0.16589	-1.7401	-0.5387	1.5727	0.42094	0.91923	-0.95439	-0.17464	0.67841	-0.38068	1.6156	-0.70295	0.41873	1.0491	-0.59557	-0.193	0.7042	0.93893	0.54416	-0.57081	-0.17665	-0.18861	1.033	-0.55776	-0.7356	1.1078	-0.4566	0.55119	-0.033268	-0.30648	0.0072321	0.35136
7.4712	4.6453	-8.4239	-0.4299	-3.4502	2.4283	2.2001	-2.3912	0.58048	-1.2097	-0.59034	0.05364	0.23869	-1.0638	-0.41099	-0.26298	-1.6143	-0.1718	-0.73198	-0.016684	-0.95308	0.45547	0.24632	-0.5292	-0.20284	0.14362	-0.23639	1.204	-0.85845	-1.097	-0.4425	1.642	0.17903	-0.20486	2.3429	0.88235	-0.0050273	-0.78995	0.15506	0.24064	0.47785	0.031879	0.43252	-0.28877	0.15643	-0.59863	-0.096416	0.72827	-0.072355	0.072793
1.0449	-2.4319	-3.5678	-0.74801	0.63838	-0.23169	-1.3061	0.45572	-1.5658	-2.458	1.6895	-0.99901	1.1992	-0.25181	2.6919	0.015982	0.41269	0.41355	0.70567	0.41175	-0.42396	0.69529	1.1251	0.044372	-0.77332	0.025059	-0.47863	0.71357	-0.42305	-0.41492	0.95621	1.8814	0.18869	-0.81808	0.70123	-0.026819	0.91018	-0.27869	0.81039	0.22813	0.34249	-0.58486	0.22897	0.060971	0.077575	-0.20745	0.87701	-0.58326	0.78925	-0.35467
-2.6771	3.1087	-4.8173	-1.0395	0.87739	-0.68513	0.37343	-0.57796	-0.15371	-0.63595	0.068886	-0.10169	-0.71928	-0.10402	-0.3362	-0.42475	-0.27723	0.85468	0.44595	-0.19367	0.47573	-0.17282	-0.63699	0.37008	0.20773	0.11562	0.25374	0.065955	-0.33664	0.20419	0.31913	-0.10373	-0.2111	-0.54756	0.037992	-0.48924	0.12657	0.10345	-0.14508	-0.5151	0.020386	-0.65039	0.55248	0.019886	-0.57683	0.22376	0.37541	0.044146	0.10171	-0.27539
3.3168	-1.1809	0.10133	2.2507	-0.013586	-1.7052	0.69195	-1.3499	1.3324	-1.1678	0.59247	0.039147	0.37217	-2.0654	-0.82627	0.30341	-0.58881	-0.34437	0.080213	-0.84384	-0.019564	-0.10967	-1.3688	-0.2148	-0.40372	-1.3348	-1.1052	1.5895	-0.66426	1.133	-0.51186	0.98001	-1.245	-0.26706	-0.024681	1.782	-0.0091156	-0.47171	0.034154	-0.44266	0.3086	0.44679	-0.022317	-0.67449	0.83896	0.27655	-0.31113	-0.41218	-0.52723	-0.34115
4.668	-0.081469	-2.9826	-1.7691	-3.1452	0.14666	1.3189	-0.58551	1.8399	-1.9586	0.68312	0.96028	-0.97276	-2.6506	-0.66526	0.33883	-1.77	-0.52242	-0.19356	-1.3371	0.62087	0.4368	-0.49738	-0.80621	-0.9546	-1.0349	-0.89217	0.56393	-1.4241	-0.0039811	-1.3897	1.4051	0.047666	-0.49111	1.6871	0.93931	0.94163	0.16303	0.042698	0.49407	-0.02778	0.17748	1.062	0.14553	0.0979	-1.048	0.079351	-0.46355	-1.3696	1.1239
0.44392	1.3404	-1.9446	4.4538	-0.44647	-2.5739	3.0777	-0.46168	-1.3294	1.3806	0.35401	1.1514	-0.45109	0.76374	-0.69025	2.4179	-1.0061	-0.5838	-1.5811	-0.21517	0.99068	-0.48294	-0.36609	0.51885	0.49134	-1.2759	-0.36625	0.19364	0.42647	-0.030395	-0.99438	0.99256	0.61627	-0.62898	0.50901	-0.37934	-0.32389	1.2298	-1.0149	0.2553	0.61763	-0.19765	0.78368	-0.70759	1.0809	0.15071	1.0338	-0.7821	-0.7304	0.24614
-4.5015	2.3997	-1.0132	1.9318	2.0516	-2.3343	2.7352	0.93054	0.3356	0.96796	0.5994	0.23347	0.42412	1.1418	0.8719	2.8138	0.93812	-0.37699	-0.16035	0.60639	-0.53272	-0.37468	0.19864	-0.077835	-0.16919	-0.08509	0.70328	0.76107	0.127	0.18057	-0.23873	0.082731	0.40872	0.17073	0.17849	0.4142	-0.36889	-0.11784	0.41584	-0.1236	-0.066023	0.51101	0.33696	-0.2145	0.40047	0.28376	0.10529	-0.31881	-0.24024	0.17235
7.6823	-0.94348	-1.2114	3.3784	2.1225	2.0891	-1.5199	-1.0578	0.11997	-0.24637	0.0051065	1.5336	0.39444	-0.2774	-0.74176	-1.3898	1.5055	-1.2464	0.67635	-0.025958	-1.0311	0.024582	-1.6281	2.5819	0.88222	-2.4842	0.93553	2.5239	0.8844	-1.1221	0.68657	-1.0245	-2.1995	-0.00090099	-2.0093	1.0767	1.2839	-0.48048	0.41792	-1.2659	0.41721	-0.27486	1.7323	0.46305	-0.9972	-0.014569	-0.28035	0.6253	1.3571	0.080979
6.3173	-3.2181	1.6716	-0.4856	1.4034	0.52752	-0.96933	-0.62479	-0.22742	0.24996	0.67118	0.95402	0.54513	-2.4097	-0.07575	-0.88557	-2.5317	0.22115	-0.95258	-0.95117	-1.7333	1.4551	0.56228	1.4146	0.70434	-0.8941	0.51916	1.3803	-0.54127	1.816	-1.1361	-0.57315	0.21477	0.30438	0.53875	-0.19196	0.6144	0.84982	1.5872	0.95164	-0.3125	-1.5898	-0.50848	0.51792	1.323	-0.76639	-0.73397	0.36475	1.5405	0.021885
3.0661	-3.8567	-1.0085	1.3647	0.63802	-0.50837	-0.17144	-1.2227	0.704	0.41381	1.4727	1.389	1.5791	-0.16025	1.492	-1.4083	-1.5795	2.2281	-0.68778	-0.34169	-0.1534	0.063445	0.38071	-0.2237	-1.0913	0.94014	0.79585	0.97811	1.2349	0.21891	0.095727	0.36404	-0.89329	-0.0086834	-1.0407	0.5292	-0.71077	1.3036	0.44247	-1.2472	-1.1374	0.35562	-0.030833	0.038215	1.0826	-1.4506	-0.09778	-0.45481	0.23666	0.81978
0.73853	5.7662	1.6428	-3.2788	-1.7413	-0.15149	0.10752	0.80737	1.8494	-0.57298	0.76113	-0.47554	0.44349	0.34992	-0.61313	-0.5426	-0.86197	0.66647	1.1353	0.13993	-0.36289	0.16936	-0.34242	0.18299	-0.38025	0.20539	-0.58066	0.090742	0.20214	-0.026001	-0.012634	-0.44176	0.0046872	0.67556	-0.3528	0.22538	-0.1339	-0.41032	-0.48874	-0.44198	0.24069	-0.40165	0.73958	0.061228	0.60978	0.15781	-0.21353	0.51555	0.029994	-0.18562
3.2004	-2.438	-2.2507	-1.1276	-0.51852	0.2031	-0.8048	0.16651	0.99393	-0.77296	-0.17316	2.846	-3.176	0.34292	0.57958	-0.16842	-1.0049	-2.1434	0.85235	-2.8082	2.3634	0.25817	-1.9052	-0.795	-0.34	0.60987	-0.31827	-0.11589	1.0064	-0.2913	-0.32205	1.3102	-0.48563	0.40878	0.70697	-0.51543	0.7297	0.099596	0.030637	0.18344	-0.38676	0.34847	-0.097382	-1.763	0.021075	0.94265	-0.40867	-0.43531	-0.64597	0.046224
5.0511	-0.65166	-2.1775	2.2562	0.28661	-0.55394	-1.2262	-0.9	0.53913	-0.35711	-0.79246	2.6515	-2.3631	-0.4815	0.51355	0.18264	-0.88407	-3.4851	0.84423	-1.9492	2.2894	0.35395	-0.88204	-1.1719	-0.67414	0.06637	-1.0135	-0.21701	0.78164	0.065411	0.40676	0.98372	-0.76348	-0.063791	0.46975	0.14656	2.2657	0.505	0.11771	-0.054022	0.19493	0.0042342	0.15099	-0.61129	0.91281	0.51733	0.3224	0.092538	-0.9192	0.17351
2.5097	-1.4858	-1.6146	-0.18158	-2.1463	-1.2884	-0.9378	-1.5175	0.51101	0.64914	-0.76665	1.6413	-1.6641	0.50519	1.2691	-0.12559	-0.73711	-1.4279	2.1681	-0.76028	0.58166	-1.8148	-0.47186	-0.34925	0.13236	-0.31436	-0.36966	-0.13939	0.66218	-0.18007	-0.35443	-0.72671	-0.42563	-0.60593	-0.17787	-0.096962	0.2084	0.19593	0.09249	0.21241	0.10962	0.15002	0.34005	0.33977	-1.2383	0.6447	-0.15885	-0.069089	-0.45564	0.62158
-5.6502	0.69884	0.072742	-1.2568	1.4534	-2.1719	1.2203	-0.81474	1.4864	-0.85666	0.63754	-0.79536	0.056922	-0.0098908	0.57627	0.47986	-0.54911	-0.93981	0.091726	-0.28385	-0.40039	-0.65142	-0.53302	0.16635	0.73422	0.26041	0.12324	0.034868	-0.38114	-0.015398	0.27308	0.22281	-0.24394	0.058035	-0.37408	0.019428	-0.51379	-0.0059959	-0.54458	0.1942	-0.037606	-0.18388	0.60586	0.20643	-0.19431	-0.24421	-0.2078	-0.21522	0.23504	-0.26271
3.9624	-1.1355	5.2528	-1.1937	-0.93669	-0.23532	2.4658	-2.089	-2.3601	0.15696	-1.9445	-1.8645	0.92126	-0.22156	0.2992	0.5738	-1.0702	1.7376	0.20978	0.72793	-0.91441	-0.48101	-0.41751	0.32972	-1.4004	1.5635	0.59006	-2.0569	-1.6133	-1.0715	-0.29406	-0.63048	-0.356	0.81549	-1.3111	-0.04717	-0.75615	0.17507	-1.7163	1.6739	1.1228	-0.24126	0.22165	0.2985	0.16161	0.70746	-1.3665	0.13428	-1.0419	0.04241
8.1993	2.8671	11.317	-1.8226	-2.2586	-0.027616	-2.9537	-0.040614	0.6262	-0.43761	0.54747	-0.10576	-0.34974	1.4149	-1.356	-1.3892	-0.57121	0.13097	-1.4306	0.96942	-1.5767	0.033519	-1.6881	0.55674	0.55401	0.63814	-0.54408	0.85622	-0.73058	2.1233	-0.103	2.1416	-0.76357	1.5993	-0.79052	1.391	0.2452	0.0053902	-1.1951	-0.19451	0.65732	0.35471	-0.33286	-0.39696	-0.059247	-0.42062	1.0171	1.4277	1.8682	-0.072852
7	-1.4559	7.4813	0.44375	1.0659	1.1597	-1.1332	-0.44937	1.4313	-0.92892	-0.79422	0.89399	-0.026842	3.2456	0.34596	-2.4615	-0.6138	2.4344	0.49975	1.2198	2.2284	-0.17623	-0.52384	-2.4209	0.77925	-0.57959	-0.94099	0.51312	0.52034	2.3608	-0.63919	2.8852	-0.80454	1.2531	0.88585	-0.23385	-0.91998	0.0068852	-1.9139	-0.12008	0.66663	-0.51292	-0.24119	-2.0253	0.35682	-0.82904	0.32277	0.24984	0.056375	-1.5814
-1.3252	3.1435	3.7523	-0.66742	2.9625	-0.62989	0.12681	0.85586	1.1487	-0.46873	-0.96772	-0.11907	-0.022457	-0.63477	-0.086117	-1.2453	-0.42769	1.513	0.91584	-0.0077356	0.62298	-0.45596	-0.13587	-0.37397	-0.50963	0.454	-0.52899	0.16745	-0.075804	-0.99347	0.68662	-0.56222	0.52571	0.093432	-0.34141	0.15093	0.7743	-0.0073308	-0.46629	-0.61036	-0.20483	0.57345	0.59174	-0.31456	-0.51312	0.12723	-0.21043	-0.63754	-0.57019	-0.033281
6.2416	-3.8855	3.6257	0.77602	0.4183	0.0078549	1.4144	0.50035	-2.3328	-1.3614	-0.3672	0.24101	0.37866	0.1095	1.0734	-0.016894	-0.96176	-0.27374	0.62646	2.9598	-0.23357	0.66118	0.9871	-1.3584	-0.77301	-0.63833	-1.2881	0.65967	2.9802	0.85961	-0.42581	-0.37382	-0.92662	-0.20146	-0.89941	0.14697	1.5006	-0.088833	-1.0977	0.65524	1.0477	0.50465	0.35974	0.38782	-1.262	1.2296	0.22631	-0.78361	0.5521	-1.8702
12.374	7.6956	-0.32777	8.0995	1.1329	0.56153	-0.97002	-0.81277	0.55072	-0.79124	1.6457	-1.564	-1.0515	1.0764	2.4969	1.1299	-0.74428	0.62765	0.67111	-1.7488	-2.3311	0.88802	0.38489	1.3231	0.10451	-0.30251	-0.34909	-0.0048161	0.59785	-0.40901	1.2199	-0.50173	0.53376	0.091663	0.10163	0.16809	-0.9352	1.1672	1.146	-0.48266	-0.19127	0.61524	1.5481	-1.3354	-0.3647	-0.39947	0.25033	0.97422	0.12376	1.2505
11.265	-3.9867	6.0769	1.1088	2.0582	2.8627	-0.62676	0.15261	-0.63351	-1.5174	0.28032	-2.3777	0.055203	2.2526	1.1184	1.5053	0.48638	3.1739	-1.1499	-1.8926	-0.0095667	2.9795	1.2623	-0.64833	-1.1073	-0.055269	1.0463	-0.093546	-0.22009	0.601	1.2637	-0.746	-1.9316	-0.54514	-1.1944	0.82475	2.1838	-0.91245	1.641	1.852	1.2438	-0.80863	2.0469	1.0133	-0.17156	-0.70188	0.21152	0.16388	-1.0733	0.62295
4.8798	6.9652	-2.6636	-0.75217	2.54	1.5303	1.645	1.571	-0.085978	1.7314	-0.97707	0.099765	-0.67471	0.29019	0.56362	-1.8374	0.20805	-0.31966	0.26927	0.28333	-1.854	0.15458	-0.18163	1.157	0.79372	0.38864	-0.07118	-0.013465	0.35788	0.16283	-0.50362	0.91899	-0.52065	0.49291	-0.19139	0.28586	-0.37764	-0.86897	-0.84123	1.0493	0.48541	-0.60068	0.83478	0.038028	-0.45374	0.98339	-0.36994	-0.90044	-0.34144	0.30586
12.876	8.213	-0.29956	5.5063	-0.18851	0.13609	-0.95665	0.64819	-3.0055	-2.1421	-1.1909	-1.0617	1.0107	0.59298	-1.0763	1.4424	-1.5804	0.32025	-0.65569	1.9869	2.803	0.3794	1.0659	-0.13078	0.76657	-0.18031	0.51561	-0.88873	-0.713	-0.70397	-1.3613	-0.86363	0.77888	2.4591	-0.63001	-0.37504	0.62329	0.97182	-0.49583	0.71658	-1.6884	1.8003	1.641	-0.63596	-1.4447	-0.64341	-1.0491	1.1038	0.75216	-0.36681
6.0469	1.0514	-4.8204	-3.0732	-2.7965	1.1893	-0.077367	2.0337	-0.94766	-1.5026	-1.9941	0.22672	-0.7	2.3032	0.26332	-0.2958	-0.64223	-0.34235	0.14035	1.2554	0.53222	-1.6372	-0.17144	-1.2163	-0.33561	-0.78573	0.47277	0.49967	-0.63955	0.56707	-1.0039	-0.41641	-0.87417	0.66752	0.47554	1.0648	0.53363	0.67518	0.37599	0.25957	0.35973	0.74005	-0.23077	0.15512	-1.0627	-1.0056	-0.23076	0.30553	-0.46143	-0.9055
0.22409	-2.6749	-1.7984	-0.32193	-2.0136	-2.4299	-1.5409	1.1061	-0.059993	2.5309	-1.9192	1.2699	0.27694	0.96158	-1.2567	0.40114	-0.85639	-1.1084	-0.57602	1.5199	-1.2773	-0.5298	0.012598	0.20549	-0.39331	-0.93519	0.1527	-1.1728	0.8725	-0.32271	-0.41701	-1.3444	-0.13731	0.13581	-0.32892	0.21729	-0.12152	-0.33337	-0.51991	0.036305	-0.16869	-0.37562	-1.3754	-0.19929	0.53063	0.02025	-0.30401	-0.1236	-0.31429	-0.33686
-4.091	1.7677	-1.3971	-1.3443	-0.070099	-1.5843	0.94119	0.67251	-0.34089	1.4318	0.31741	0.40874	0.16572	0.61691	-0.49737	0.34122	0.31647	0.033474	-0.028453	-0.084142	-0.51686	0.29819	0.7224	-0.48045	0.35349	-0.67429	0.021784	-0.76464	-0.33198	-0.16359	-0.40976	0.26092	-0.1648	0.56906	-0.22714	-0.039053	-0.21224	0.30337	0.11417	-0.037478	0.42569	-0.26717	0.1378	-0.093475	-0.33064	-0.11541	0.0078442	0.56723	0.41818	0.18741
4.8139	-2.3198	2.5782	-1.9564	-1.6856	0.95881	5.5085	1.9468	2.1693	-3.239	-1.8376	-1.2955	0.17316	-1.3718	1.0111	2.7495	0.20236	1.3826	-2.3778	-0.89359	0.096671	-1.4719	-1.3346	1.8938	-0.1914	0.30043	-0.70607	-0.6891	0.061536	-0.98621	1.4015	0.93508	-0.80215	-0.020536	-0.70141	-1.1878	0.034438	0.23306	-1.0377	1.4229	1.7066	0.34571	-0.79054	-0.4093	0.11419	0.73984	-0.50737	-0.7851	1.6253	1.0773
11.567	-3.4436	2.7071	3.2898	3.4961	3.7732	0.87655	4.8564	0.68991	0.9737	-1.0931	0.99238	-0.20245	-2.096	-0.10457	0.12237	-1.5068	1.5306	2.1923	-0.031276	-1.2269	-3.0228	1.4068	1.2399	0.79889	1.0759	0.69489	-0.22307	-0.28944	-3.1344	1.3276	1.4292	1.2721	1.1566	0.65105	-1.6002	0.029062	0.27382	0.4695	1.1117	0.51817	-0.79516	-0.043135	-3.2841	1.3726	0.66575	0.93735	0.3386	-0.72423	-0.77976
10.932	-1.8918	-3.0464	-2.0265	4.5006	5.4272	-2.477	7.0579	3.0003	0.59935	0.22519	1.3536	-0.70523	-2.1372	-0.75378	-0.86199	-0.31988	-1.3996	1.5828	0.69919	-0.73986	0.81584	2.4007	0.17899	0.38588	-0.017372	1.5055	0.68267	-1.2403	-0.72351	0.48239	-0.51892	0.93416	-0.75765	-1.7755	0.44267	-0.381	-0.3512	-1.9047	0.20898	-0.5339	-1.1627	0.36054	0.33626	0.33418	-0.47934	1.9149	-0.70065	0.045874	0.26507
-1.7517	2.5734	-3.3275	-1.5066	4.9274	0.16519	-1.1231	2.7435	1.1988	0.087337	-1.6251	0.5587	-0.32228	-1.5083	-0.32904	-0.64386	-0.31094	1.2031	-0.49484	-0.069036	0.2399	0.24195	1.4708	-1.035	-0.42312	-0.56635	-0.15432	-0.28933	0.16583	-1.2417	-0.044281	-0.1366	0.76877	-0.3281	-1.2242	0.68647	0.83909	0.35909	-0.54243	-0.76761	-0.89915	1.6126	-0.43835	-0.028325	-0.46965	-0.34751	-0.178	0.60339	0.58645	-0.27339
-11.291	0.05386	0.39279	1.1009	-0.72869	1.9734	-0.48592	-0.24297	-0.10862	-0.30209	-0.32276	-0.34567	0.45411	-0.25397	0.0013674	-0.23856	-0.54846	-0.17026	0.22317	-0.0040703	0.33908	0.2436	-0.43282	0.37117	-0.14985	-0.0096942	-0.14381	0.051027	0.25892	0.18861	-0.058294	-0.010532	0.051042	0.12575	0.083179	-0.052065	-0.23754	-0.13124	0.25102	0.018098	0.16523	0.040529	-0.16176	0.13859	-0.070604	-0.069212	0.053623	-0.030695	-0.03852	-0.10959
-11.192	0.024807	0.50052	1.3904	-1.0037	1.9564	-0.033241	-0.042829	0.51243	-0.902	-0.61658	0.038395	0.7142	0.32224	0.72704	1.1617	-0.15108	-0.39699	-0.049271	0.064321	-0.20284	0.3732	-0.17273	0.021587	0.50625	-0.078636	-0.19513	0.4184	0.2412	-0.066799	-0.1656	0.023807	0.091749	0.032556	0.077392	-0.28743	-0.55811	0.37063	-0.014182	0.072412	0.28367	-0.19808	-0.0097325	-0.054417	0.0783	0.046632	-0.27052	-0.07385	0.087898	-0.086873
-11.342	0.068087	0.45021	1.2426	-0.92157	1.9805	-0.093331	0.3276	-0.012939	-0.16322	-0.21769	-0.41009	0.53759	0.12142	0.12454	0.5948	-0.4441	-0.48913	-0.18716	-0.081384	0.29752	-0.067999	-0.1511	0.27006	0.05609	-0.17089	0.23363	0.037704	0.38672	0.31015	0.0043505	0.19771	-0.1581	0.0012405	0.13823	-0.1193	-0.26454	0.1149	0.15271	0.063423	0.14568	0.1096	-0.11684	0.039336	0.055848	-0.066088	0.08574	-0.12924	0.0052979	-0.046576
-11.095	0.06086	0.2262	1.0025	-0.49132	0.71706	0.094964	-0.14685	0.048813	-0.21576	0.16437	-0.10818	-0.057711	-0.22712	-0.16923	-0.10741	0.045263	0.032436	0.12844	-0.063278	0.12698	-0.014402	-0.11834	-0.035737	-0.2635	-0.092798	0.02852	0.0064041	-0.18677	0.077121	-0.14936	-0.057933	0.085963	-0.15705	0.17524	0.16523	-0.15352	-0.092598	0.09243	-0.07369	0.038683	0.15928	0.1989	-0.17804	-0.040487	0.14271	-0.020256	-0.16025	-0.13617	0.15709
4.7639	-5.3777	3.922	-0.51531	0.71386	1.9046	1.2015	-2.4822	2.7105	1.6563	-1.6992	-1.4675	0.80628	0.023479	0.28981	-1.2528	-0.68484	0.69609	-0.323	1.107	-0.15433	-1.6055	1.1481	0.054755	-1.2306	0.49419	0.45511	-0.72189	0.26487	0.42108	-0.49591	-0.39729	-0.18721	-0.56035	-0.070035	-1.8888	0.89386	-0.45372	-0.98989	0.83935	0.82926	0.91836	1.2621	1.8738	0.24147	-1.1524	-0.54853	-0.21328	1.1171	-0.98179
4.6095	-2.72	1.1969	-0.28985	0.056347	0.080335	-1.3245	1.0027	2.4626	-0.55272	-1.5513	-0.29949	-0.85454	-0.19434	-1.3123	-0.45992	-0.4208	0.094804	-0.50827	1.4964	-0.74635	0.74883	-0.29132	0.92411	-0.55735	1.8298	0.85626	0.55593	-1.2309	-1.1156	-0.2341	0.81725	-1.7406	-0.81801	0.843	-1.8281	0.74819	0.69212	-0.22498	-2.201	-0.17821	0.51884	0.048286	1.3061	-0.99258	0.12756	-0.32393	0.024439	-0.69435	-0.006638
4.9731	-4.368	-0.64995	0.52851	-2.0271	-1.396	-2.0358	0.63788	1.4958	0.60154	-2.3033	0.33997	-2.0049	1.0672	-1.2889	-1.1815	-0.90466	-0.51887	-1.418	1.2713	-0.067273	0.31149	0.56455	0.82069	-0.78808	1.5211	-0.72051	1.5303	0.26676	0.19362	0.50948	-0.55825	-1.1792	-0.81082	-0.050645	-0.83476	-1.1055	-0.94631	0.16176	-0.45374	-0.36039	0.01409	0.11403	0.72456	-0.55267	1.6109	-2.0695	0.36726	-0.45343	0.78881
3.8309	7.1864	-1.6409	2.0262	2.9768	-0.51781	-0.069664	0.99401	1.258	0.050441	-0.59403	0.94547	0.71824	-0.96235	-0.51353	-0.95401	0.30404	-1.06	-0.40637	-0.22905	0.14352	0.30162	-0.22409	-1.0237	-0.62996	0.11879	-0.8464	0.53986	0.77868	0.16861	0.18927	-0.57465	-0.85272	-0.41771	-0.22345	-0.25152	0.43872	0.52668	0.73862	0.75893	-0.71159	0.1517	-0.50275	0.17526	-0.098025	-0.2111	0.052043	-0.24481	0.27928	-0.34153
5.6317	-3.4173	-0.98079	1.5552	1.5416	2.2053	0.0052854	-1.6708	-0.14771	1.3014	1.2239	0.32832	-0.15398	-0.96786	-0.82266	0.55804	0.24272	-0.93549	0.80429	1.1547	0.79036	-1.216	1.0679	-1.4492	0.66454	0.065449	0.96078	1.786	-0.98289	-2.8395	-0.58219	-1.4588	0.82314	0.87225	-0.68425	0.065342	-0.54487	0.7176	-0.47208	-0.078731	0.37375	0.11444	-0.079275	-0.13938	1.2311	-0.42906	-0.072019	-0.19961	-1.0843	0.016029
10.792	-2.4598	0.64811	3.9329	0.57659	4.1157	2.5851	0.51788	-0.38521	1.1517	2.7402	0.50888	-1.7762	-2.078	-0.97283	0.35615	2.0715	2.6388	-0.48148	-0.12606	-1.7781	-1.8109	-0.36812	0.22161	-0.28671	0.38809	0.53604	0.046985	1.3236	-0.67751	-0.65017	-0.53396	-0.80538	0.92843	-0.42043	-0.64663	-0.56539	-0.65088	0.003923	-0.12278	-0.092001	0.080454	-0.19877	-0.031666	-1.0129	0.68342	0.59196	-0.27562	-0.64964	0.53503
8.2096	-5.8722	2.2734	3.0535	0.90445	2.0011	2.4974	-0.47232	-1.0176	0.70544	1.2491	1.9908	-1.0131	0.49681	0.015954	-0.48455	-0.082238	1.594	-0.2538	-0.40949	-0.49342	-2.67	0.56432	-1.1612	-0.90658	-1.1722	1.639	1.3238	-0.88082	1.3937	0.08114	-0.86448	0.78471	-1.4166	-0.77774	-1.1224	-0.7434	0.43262	2.2445	0.79124	-1.351	-0.017212	0.48981	0.51803	-1.7708	1.1606	0.58032	0.39603	0.21505	-0.85452
-3.5541	0.60885	-0.53251	-1.5387	3.0878	-1.6822	1.8914	1.2262	-1.4018	1.1774	0.24154	0.31864	-0.39754	0.22093	0.25542	-0.46003	1.348	-0.49819	-0.6781	0.60433	-0.88821	-0.11054	-0.22368	0.8337	-0.14342	-0.36973	0.72686	0.064523	-0.087029	0.13937	-0.55004	-0.1488	-0.49684	-0.71236	1.1101	0.66483	0.47598	0.51745	0.50657	0.48472	0.13402	-0.43387	-0.21375	-0.2575	0.27677	-0.36827	-0.39364	-0.62254	0.22518	0.2113
1.6967	-3.103	-3.0638	-0.87097	2.1127	-0.93646	-0.27614	2.8418	-0.33377	-1.7775	-1.7178	0.066887	2.0399	-0.54488	-0.91508	-0.57524	0.42174	1.2109	0.17479	-0.092287	0.26185	0.45653	0.2957	0.47113	0.7109	-0.39755	-0.037866	1.6196	1.4623	0.74674	0.53094	0.1151	0.26756	0.78923	-0.061192	-0.61161	0.76894	-0.0064099	-0.10865	-0.59737	0.70451	0.37369	0.38423	-0.26898	0.72677	-0.47244	0.20959	0.2741	-0.20995	-0.62601
2.1406	-0.82394	-1.5543	-1.2091	1.6957	-0.65772	1.2642	1.2592	-1.0505	-2.4818	-0.08911	0.63943	2.2062	-0.048877	-0.60849	-0.22939	-0.62767	0.61179	0.56232	0.32676	0.91994	0.65199	-0.36148	-0.023491	0.086475	-0.45612	0.52231	0.86357	0.56673	-0.39712	-0.2509	-0.30397	0.30558	-0.21196	-0.38334	-0.39201	1.6204	0.52908	-0.23052	-0.36814	-0.63766	0.049157	0.20142	0.62095	1.385	0.81402	-0.018037	-0.68105	0.42646	0.69399
-1.781	-1.9733	-0.34416	-0.89719	0.58887	-1.3319	2.0403	0.48452	-3.1502	-0.48044	-0.4575	0.62459	0.37076	1.3601	-0.583	0.50953	-0.073031	0.32821	-0.39857	0.080312	-0.97988	0.43739	-0.75494	-0.37034	0.73975	0.56025	-0.12659	-0.095543	0.44389	-0.37896	-1.0329	-0.17542	0.68935	0.56593	0.29296	0.98625	-0.9878	-0.15401	-0.074709	-0.72014	1.2047	0.12949	0.22209	0.15474	-0.96128	0.86557	-0.23326	0.33339	-0.48559	0.48434
-6.873	0.85246	-0.94823	-0.9433	1.2868	-1.7826	0.049132	0.073786	-0.79871	0.47888	0.63543	-0.11496	-0.30571	0.77984	-0.46715	0.40398	0.399	0.47091	0.82461	-0.10578	0.064931	-0.36021	-0.11648	-0.084903	0.19593	1.4022	-0.22458	0.39657	-0.54498	-0.11908	0.027713	0.081319	0.26308	0.28822	-0.35866	0.15845	-0.21663	-0.76067	-0.49341	0.29181	0.036515	-0.057766	0.52252	0.058524	0.12164	-0.073022	-0.21271	-0.028493	-0.24666	-0.13419
-11.301	0.05298	0.37751	1.1441	-0.70732	2.0698	-0.66535	-0.24016	-0.91498	-0.54876	-0.74683	0.13041	0.49371	0.11005	0.12872	-0.089866	0.097534	-0.060007	0.31873	-0.093844	0.079797	0.64666	-0.33549	0.1555	0.2154	0.25918	-0.54837	0.28424	0.22613	-0.10438	-0.12998	-0.14752	0.40147	0.11379	0.030801	-0.25853	-0.35403	-0.078682	0.18035	0.15503	0.36833	0.025477	-0.15286	-0.066315	0.054977	0.014792	-0.13237	0.03975	0.046405	-0.089347
-11.299	0.10935	0.35351	1.0126	-0.73463	1.9135	-0.86077	-0.34047	-0.42312	-0.39582	-0.48371	-0.18933	0.50405	-0.027402	0.26895	-0.058556	-0.39431	-0.16882	0.23506	0.015268	0.16318	0.34374	-0.43372	0.51709	0.060614	0.024148	-0.45428	0.035045	0.52026	0.0083687	0.10667	-0.11217	0.30236	0.044413	-0.067032	-0.14437	-0.18674	-0.19322	0.35739	0.35986	0.28612	0.18263	-0.18164	0.012843	0.0056093	-0.10535	0.11544	-0.069192	0.010106	-0.14592
-11.357	0.043546	0.50708	1.2452	-0.72762	2.0649	-0.36761	-0.008528	-0.094036	-0.16826	-0.23672	0.084366	0.31845	-0.0042026	0.30145	0.23644	-0.21774	-0.2412	-0.038409	0.18379	0.1694	0.0593	-0.20298	0.31303	0.082187	0.046136	0.025541	0.11779	0.076424	0.23739	0.011158	0.02764	-0.082037	0.23449	-0.0043883	-0.047591	-0.10933	-0.095122	0.088677	0.012974	-0.087324	-0.1019	-0.15533	0.31813	-0.11353	-0.047787	0.021302	0.24555	-0.08392	-0.16686
1.4575	-1.4991	0.1574	-0.73353	-3.4186	-1.8276	-2.0314	-1.5437	1.1647	-1.8414	-1.3357	0.80809	-1.0701	0.28125	-1.2259	-0.53003	1.8027	0.0017861	-0.13438	0.70609	-1.0814	0.31422	0.16204	0.84159	-1.3945	-0.7393	-0.749	0.57958	-0.26071	-0.39845	1.1899	-0.36293	-0.062178	0.91625	-0.46778	-0.5253	-0.37116	-0.32192	-0.34033	0.74223	1.0197	0.2773	0.43409	0.45813	0.47908	-0.30582	0.79505	0.67154	-0.34255	-0.034846
3.5663	2.784	1.0067	-0.94409	-3.5559	-0.9561	-1.0818	-1.8996	0.42792	-1.3808	-0.40869	2.5268	-0.69331	1.0009	-0.68492	-0.50292	-0.30555	1.0464	-0.31399	0.18894	-1.0766	1.1568	0.66688	-0.52134	0.067058	-0.7634	-0.46229	0.38359	-0.94918	0.19964	0.64389	-0.064511	0.75629	0.83603	0.0051719	0.90664	-0.32674	-0.3084	-0.18862	1.4256	-0.19681	-0.49485	0.39856	-0.13021	0.43247	-0.15486	1.1465	-0.35816	-0.70501	0.050392
-1.6227	-0.35499	1.0586	-1.5372	-0.46485	-1.4372	-0.11069	-0.85471	-0.63556	1.133	0.56367	1.231	-0.97193	1.3897	-0.19299	1.4021	0.80186	1.052	0.36735	-0.52541	-0.4435	-0.24241	-0.67364	-0.035847	-0.087373	-1.3082	-0.96664	-0.22257	0.66542	-0.3885	-1.296	0.16637	1.53	-0.2395	0.19198	0.71821	0.72315	0.82999	-0.41907	0.27187	-0.20266	-0.18702	-0.49063	0.29805	1.5379	0.27429	0.83687	-0.45077	0.58503	0.00021472
-6.3352	0.9112	0.33874	-0.92769	1.5673	-1.9829	1.3569	1.0999	-0.91038	1.1028	0.43641	0.10359	-0.54687	0.76188	-0.29464	0.38834	0.88493	0.55644	0.16095	0.38327	-0.26293	0.19439	0.25698	-0.35293	-0.4415	-0.29434	0.31568	-0.081755	-0.15335	-0.22942	0.40077	0.12188	0.52729	0.30907	0.13288	-0.43569	0.48288	0.44906	0.1566	0.53033	-0.11008	0.2684	0.36156	-0.49457	0.22006	0.07521	-0.23663	-0.030794	0.32923	0.58269
-11.317	0.021531	0.50845	1.5708	-1.0191	1.4749	0.73801	0.66162	3.3589	0.22312	0.32913	-0.60981	1.2757	1.3174	1.2596	3.569	-0.80026	-1.0836	-0.079308	0.43693	-0.81759	-0.16889	0.39751	0.17183	0.36457	-0.65288	0.40084	0.73102	0.36449	0.056721	0.041194	0.53762	-0.50638	0.28196	-0.24923	-0.22252	-0.62534	0.41464	0.26183	0.013805	-0.36464	-0.39872	0.0083216	0.11298	-0.16031	-0.17992	-0.23296	-0.071901	-0.078318	-0.22465
-11.141	0.050275	0.44038	1.1951	-0.4836	1.5433	-0.45062	-0.26619	0.77631	0.35885	0.093479	-0.2167	0.57406	0.74664	0.36923	0.68857	-0.3128	0.067749	0.68815	0.25323	-0.12219	0.71197	-0.35304	0.65072	-0.59713	-0.14131	-0.26959	0.73648	0.37495	-0.13612	-0.1296	-0.15835	0.53795	0.19471	0.091557	-0.37518	-0.38445	0.0037995	0.38147	0.24647	0.076627	0.012409	-0.1823	-0.12793	-0.013371	0.0035234	0.056374	-0.16497	-0.065719	0.042104
-11.108	0.094062	0.39414	1.3069	-0.64691	1.4327	-0.050324	-0.089625	1.5284	0.17365	0.16881	-0.36777	0.7346	0.92361	0.71897	1.362	-0.5787	-0.17606	0.38341	0.34571	-0.20568	0.46783	-0.30446	0.67834	-0.33477	-0.25829	0.028397	0.78789	0.53342	-0.097297	-0.026472	-0.004812	0.37662	0.13953	0.030772	-0.45977	-0.41763	0.1716	0.26849	0.24465	-0.014115	-0.090843	-0.11963	-0.043334	-0.058166	-0.068203	0.10185	-0.20376	0.010072	0.0010557
-11.229	0.091489	0.4725	1.5638	-1.2147	0.41077	1.5085	1.1902	4.5316	-0.73802	0.27406	-0.61526	1.5398	1.589	2.0519	4.9874	-0.9358	-1.4728	-0.72143	0.36297	-1.2638	-0.71832	0.86591	-0.2337	1.5553	-0.51477	0.49027	0.60768	0.36536	-0.26339	0.37043	0.80144	-0.97495	0.18708	-0.80019	-0.26193	-0.56223	0.66872	-0.1076	0.050165	-0.56955	-0.756	0.30557	0.010154	-0.29832	-0.2206	-0.34185	-0.075698	0.19916	-0.40241
3.3009	-5.3528	1.0309	0.99458	1.6781	-0.70606	-0.72831	-1.8203	1.9699	0.22599	-1.2214	-0.01472	0.13488	1.3355	1.3899	-1.7476	-0.59756	1.0409	1.4972	-0.22315	-0.54672	1.3848	-0.033023	0.79398	1.373	-0.31777	1.3524	0.31498	-1.5044	0.91127	-0.89025	0.12747	-0.98916	0.7031	-0.88778	0.28091	0.3516	-0.24413	2.3551	-0.086389	0.54061	1.4887	0.47868	0.0079083	-0.066995	0.57644	0.53642	-0.53237	1.2647	0.68177
5.5351	-3.5697	2.1452	-0.34513	2.8294	1.3081	0.13996	0.27418	2.8158	0.75867	0.66983	1.5242	0.2505	-2.5838	-0.73597	0.46516	0.57814	-1.0931	1.6274	-0.73932	0.0076236	1.1833	-0.037903	1.2347	0.013592	0.30483	0.16393	-0.42485	0.059549	0.47097	2.2825	0.15524	0.31439	0.13157	-1.1206	-1.576	-0.00053325	-1.874	0.75985	0.23921	0.72534	1.2998	0.69772	-0.54673	0.59146	-1.7439	-0.94532	-0.031303	0.51902	-0.39324
4.9463	-5.8322	1.4156	1.6347	3.2622	0.82766	1.1496	-0.38477	2.2306	0.63551	0.48423	0.55532	0.77862	-4.5587	-1.3743	1.8874	1.4886	-0.78798	1.9835	-0.73783	-0.38364	2.219	0.4926	0.15225	-0.18116	-1.2408	-1.5724	-1.5464	0.82604	-0.7257	1.7699	-1.3048	-0.40118	0.30367	0.61322	0.15536	-1.7542	-0.50986	-0.28893	-0.10232	0.055113	0.54503	0.03229	0.20077	0.13171	-0.17733	0.5415	0.20246	-1.1929	-0.58757
-3.4704	1.4988	-1.6635	-1.2063	2.2655	-2.8132	0.81175	-0.20226	1.0059	-1.5882	1.1203	-0.34258	0.21254	-0.70922	0.24097	-0.47192	-0.47821	0.35563	0.21615	0.1885	0.75622	-0.34588	-0.89245	0.75414	-0.38103	0.6466	0.25914	0.702	-0.039432	0.40324	-0.23359	-0.30002	0.096599	0.0085848	0.44973	-0.67012	-0.37309	0.66352	-0.16411	0.75238	0.4992	-0.5473	0.060469	0.31536	-0.04052	0.3226	0.47134	-0.53655	-0.26703	0.022985
3.8685	0.53472	-2.3981	-2.8586	-4.3474	-0.52937	-0.957	1.2126	0.89594	1.0189	0.76229	-0.99133	0.29359	-1.1619	-0.7019	-1.3334	-0.79689	1.2015	0.2916	-0.58886	-1.3941	-0.23611	-0.88823	-0.86137	-1.0873	-0.77601	-0.091872	1.0109	0.80652	0.56924	-0.15418	-0.054603	-0.72615	0.22218	0.076477	-0.46985	0.045546	1.9524	-0.088284	0.48887	0.026218	0.28044	-0.10647	-0.021494	0.065909	-0.74883	0.69819	-0.31727	-0.42864	-0.48111
7.2029	-0.16443	-4.0029	-3.9962	-2.4849	1.7602	-3.3638	1.0034	-0.48688	-0.018259	3.4403	1.29	-1.4229	-0.089614	2.3461	-0.14102	-0.81088	-1.4677	2.2186	-2.462	-1.5123	-0.93747	-1.7987	0.85269	0.13766	0.98632	0.20357	-2.1272	-0.087748	-0.092462	-1.5374	-0.1002	0.29855	-0.28428	-0.43317	-2.0331	-0.78276	-0.48917	-0.38737	-0.65556	0.43032	0.95936	0.98524	-0.67471	-0.78054	-0.30813	-0.71512	-0.42979	0.080011	0.043741
14.843	5.5189	-9.3078	5.3716	-1.7276	1.6422	-3.4369	0.72258	-1.6523	1.7809	1.9645	-0.13722	0.5377	-0.81505	3.8408	-1.8687	0.86086	-2.5069	1.0575	2.1823	-2.3247	0.64489	-1.814	-0.0067876	0.066409	0.74224	-1.7127	-1.6454	-0.024772	-0.26517	-0.60624	0.63469	-0.11382	-0.73601	-1.6601	-1.3507	-0.61412	0.23258	-1.0044	0.37012	0.62233	-1.5225	0.94335	-0.10656	0.51155	-0.40859	0.41321	0.051146	1.0767	0.35752
-0.79073	2.4796	-3.3329	-2.208	2.026	-0.42591	-0.42055	1.5859	0.25833	-0.81745	-0.17954	0.74485	0.2304	-0.33978	-0.78764	-0.75783	1.0451	0.36052	1.4431	0.33521	-0.43467	0.22121	-0.81359	-0.080107	0.45609	-0.046291	0.92498	0.91767	-0.27268	0.44034	1.3101	-0.95429	-2.23	0.51107	0.48359	-0.83251	1.3174	-0.078981	0.21525	0.28295	0.61335	-0.16802	-0.030454	-0.20909	0.97692	0.32211	0.13307	0.11347	-0.53386	-1.1804
-11.295	0.10497	0.39634	1.0885	-0.59013	1.8774	-0.78907	-0.42601	-0.17081	-0.0064547	-0.1532	-0.33331	0.37556	-0.19916	0.16058	-0.402	-0.65072	-0.025647	0.33911	0.15591	0.4076	0.16228	-0.59421	0.7456	-0.43708	-0.068004	-0.13678	-0.059452	0.50061	0.24655	0.14653	-0.11054	0.24266	0.16234	0.035989	-0.061017	-0.02214	-0.34614	0.39388	0.22421	0.079596	0.16741	-0.24978	0.22807	-0.059225	-0.1629	0.27415	-0.040415	-0.082951	-0.097887
-11.138	0.084945	0.50883	1.1985	-0.6639	1.5763	-0.71254	-0.76673	0.39804	-0.49277	-0.017285	-0.25905	0.15548	-0.24052	0.47364	-0.35894	-0.67162	0.078257	-0.0088819	0.21363	0.42196	0.18911	-0.7042	0.8107	-0.52712	-0.15065	0.23273	0.15924	0.58818	0.17183	0.043918	-0.22422	0.42179	-0.06732	0.27693	-0.33437	-0.10889	0.17144	-0.027616	0.20378	0.21297	0.025364	-0.039459	-0.022115	0.072288	0.0072662	0.29394	-0.29088	0.0067359	0.12881
-11.264	-0.046219	0.42583	1.2561	-0.60628	1.8776	-0.24037	-0.37017	0.10584	-0.61698	-0.22072	-0.10692	0.17445	-0.23079	-0.036393	-0.48552	-0.47249	0.10656	0.12788	-0.077182	0.41861	0.49993	-0.55109	0.30635	-0.24581	0.19258	0.13744	0.54855	0.0062969	0.14756	-0.20019	-0.070651	0.089514	0.093189	0.32414	-0.42646	-0.33197	0.23171	-0.30202	-0.21455	0.062706	-0.29871	0.00020623	0.14136	-0.12098	0.11399	-0.051985	-0.0025911	0.042195	-0.03496
-11.181	0.10715	0.29427	0.94279	-0.4468	0.79666	-0.16492	-0.066016	0.020146	-0.39489	0.076783	0.050987	0.022799	-0.15956	0.087586	-0.13069	-0.096904	0.05404	0.09105	-0.0054294	0.13203	-0.061703	-0.057192	0.03383	0.17369	0.23317	-0.1429	-0.06087	-0.14549	-0.05926	0.075847	-0.03717	-0.030487	0.0544	-0.2184	0.033844	0.082756	-0.27412	-0.03099	-0.030623	-0.22339	-0.10514	0.089107	0.11554	-0.21421	0.01211	0.051109	0.098026	-0.022856	-0.11131
-6.6692	0.51763	0.03062	0.43722	0.37275	-1.4167	1.6484	1.6944	0.45339	0.1056	-0.62074	-0.16154	0.23882	0.71538	0.52365	0.20375	-0.51172	0.25258	0.18021	1.1569	-0.48606	-0.48081	0.41659	-0.13939	0.46633	-0.19337	0.20979	0.070164	0.27081	-0.35094	0.9215	-0.45687	-0.5448	-0.017666	-0.03938	0.35559	0.099115	0.025692	-0.57033	-0.1322	-0.11166	0.40251	0.33842	0.12011	-0.32845	-0.14215	0.46823	-0.12482	0.067617	0.05342
-3.4362	1.1547	6.2108	-1.4698	-0.61429	-0.60898	1.2735	3.2262	1.0887	-2.7819	1.0833	-1.2215	0.88628	0.19945	0.94614	3.218	1.4446	2.4434	-0.75048	1.2076	-0.81022	1.4121	-0.26418	0.63856	0.15754	-0.67913	-0.63183	0.34225	-0.99169	0.64352	1.0697	0.028583	0.31226	0.95768	0.57053	0.35864	0.026473	-0.54233	-0.14517	0.036999	-0.0032448	0.30503	0.54349	0.071005	-0.25927	-0.0027598	-0.26087	-0.012324	0.4407	0.45074
-0.63941	-2.064	0.44781	-0.22207	0.45595	-1.9017	-1.6344	-1.2805	0.051366	2.2037	-0.80842	-2.0171	-0.44215	0.0347	0.63558	-0.3531	0.49027	1.089	0.56056	-0.88998	-1.2601	1.3335	-0.58595	-0.70394	0.49725	-1.3439	-0.13112	-0.39539	-1.1575	2.0256	1.3044	-1.7631	0.10543	1.7977	0.47017	-0.6809	-0.53724	0.20384	0.44213	-0.32313	0.99436	-0.61643	-0.27905	0.27293	-1.2326	1.0936	0.34742	0.66164	0.37543	0.35868
-3.4884	1.2803	1.7153	-0.9999	3.1967	-0.40594	-0.11192	-0.15987	0.29389	1.8404	-0.59156	-0.64417	-0.43904	0.18302	0.45469	0.2139	0.41726	-0.038121	0.78687	1.0677	0.51264	0.18548	-0.26942	-0.17388	0.58079	0.14109	-0.32177	-0.16107	0.077332	0.28798	-0.25186	0.046299	-0.49436	0.25606	0.57967	-0.064681	0.16189	0.52264	-0.21403	0.29555	-0.1354	-0.36175	0.20704	-0.21994	-0.027636	0.16215	0.080676	0.32161	-0.1989	0.039283
9.0592	3.4861	3.828	4.9919	-1.2295	0.26912	1.4884	-1.2698	-0.026452	-1.7589	-2.2677	-1.991	-2.3718	2.8671	1.3087	0.43256	-1.767	-1.157	-0.36954	0.36143	-0.11469	-1.4166	-1.4331	1.1668	-0.16892	-1.5099	1.321	-0.48491	0.14861	1.7905	0.66722	0.19512	0.59582	0.31511	0.82113	1.5038	-1.1538	-0.67562	-0.017296	0.28952	-1.2047	-0.16595	-0.63289	-1.6667	1.6068	0.51386	-1.5476	-0.79291	0.68159	-0.42707
8.4151	2.8507	0.79436	0.84418	-1.2519	0.12075	1.4908	-1.3278	0.74116	-1.8319	-0.91771	-1.2503	-2.6245	-1.0345	-1.5493	0.47095	0.33389	0.16821	1.0575	0.35176	0.73267	-1.2415	1.802	0.55228	-0.83551	-0.99942	-0.21729	-0.34187	0.34955	0.0095594	1.5009	0.014611	-0.1105	-1.3185	-0.50766	-1.1801	-0.47891	-0.42894	0.35247	0.35066	-0.036673	0.063844	0.67111	0.0023266	1.3405	-1.3041	0.6265	0.47165	0.7844	-0.12722
2.4103	-2.6415	0.90659	-0.24077	0.54364	0.16366	-0.4582	-1.0473	0.96951	-0.77266	-1.963	-0.79468	-3.3275	-1.2223	0.62436	-0.82634	-0.70495	1.2663	0.20104	-0.36899	-1.4859	0.73067	0.03125	0.23001	0.43863	-0.99589	0.37321	-1.915	-1.0911	-0.91429	0.15477	-1.0838	0.51636	-0.26876	-0.019262	0.46527	0.17135	0.25035	1.0608	1.7189	0.5353	-0.29435	0.20289	-0.2731	0.47303	0.6725	-0.23637	0.66624	0.72798	-0.94548
-4.0687	0.71699	1.0468	-0.16105	3.0876	-0.45447	-0.078082	0.60256	0.71505	0.6883	-0.5173	0.26548	-0.47523	-0.18474	0.59192	-0.50514	-0.39314	1.1513	-0.20349	0.9227	-0.55035	-0.21697	-1.3709	0.068608	0.71234	-0.053206	-0.4497	-0.58045	-0.086896	-0.27057	-0.55258	1.2935	-0.7258	-0.42507	-0.91369	-0.43326	-0.11563	0.47212	0.16943	-0.17447	-0.58112	0.049138	0.39942	-0.39472	0.32757	-0.16475	0.059986	-0.17242	0.42156	-0.0075035
-10.85	0.47749	-0.50956	0.17857	-1.5579	1.6293	-0.16982	-0.66048	-0.32376	-0.63848	0.19462	-0.013704	0.44	0.006219	-0.1525	0.26382	-0.17439	-0.28116	0.19565	-0.23964	-0.17408	-0.091159	0.18982	-0.028317	-0.059947	0.1081	-0.026111	0.13545	0.24148	0.11692	-0.039309	-0.064455	0.24098	0.29868	0.15657	-0.16839	0.01199	-0.11965	0.071851	-0.0051168	0.11581	0.19785	-0.06052	-0.15119	-0.15158	-0.02563	-0.14857	-0.096119	-0.020908	0.10055
-10.885	0.44317	-0.5727	0.30512	-1.6375	1.6774	-0.45937	-0.59408	-0.064554	-0.36198	0.25442	0.0010455	0.22933	0.009124	-0.1632	0.52926	0.12042	0.085505	0.15685	-0.33142	-0.26673	0.07335	0.10409	-0.046252	-0.16281	0.043765	-0.020274	0.031712	-0.040471	0.19343	-0.16186	-0.090398	0.31219	0.21253	0.18145	-0.13806	-0.08844	0.1414	0.090433	-0.013699	0.17568	0.0013697	0.019361	-0.21487	-0.10293	0.021675	-0.12787	0.027339	-0.017235	-0.014403
-10.784	0.41294	-0.59526	0.17926	-1.614	1.7302	-0.45133	-0.57503	-0.040532	-0.24954	0.24661	0.043577	0.16522	0.1391	-0.14873	0.48166	-0.031283	-0.12167	0.15077	-0.23264	-0.16988	-0.27962	0.44989	-0.089001	-0.023154	-0.073598	-0.052649	-0.16112	0.27471	0.11789	-0.22895	-0.067045	0.061285	0.038678	0.1605	-0.055435	0.066063	0.28838	0.12689	0.086886	0.054194	-0.12302	-0.18519	-0.11995	-0.18521	0.079804	-0.090952	-0.12799	0.044544	-0.050444
-10.614	0.4768	-0.55254	0.14314	-1.0085	0.63218	0.49633	0.021665	-0.059249	0.23543	0.16756	-0.20702	-0.19884	0.1312	-0.21242	0.16084	-0.18862	-0.52075	-0.30275	-0.017245	-0.22627	-0.50084	0.54513	-0.31812	0.0075782	-0.12203	0.17463	-0.2815	0.12925	-0.31391	-0.2183	0.19883	-0.19613	-0.081638	0.3368	-0.18997	-0.18781	0.0088846	-0.011976	0.038847	0.076612	-0.027596	-0.062037	0.06818	-0.019632	-0.12477	0.052975	-0.027848	-0.088103	0.041883
8.4735	-6.3597	-4.6203	-0.78263	3.1221	3.8663	3.6468	1.932	-1.6956	-0.86437	0.0049435	-1.6221	0.65056	-0.95001	-1.6311	1.2824	-0.6205	1.0569	-1.1096	-1.2356	0.77034	-1.4528	0.49792	-0.66323	1.7662	-0.92614	0.98447	-0.14791	-0.36237	0.47711	0.046414	-0.81313	-0.16288	-1.7301	-0.38333	1.3122	-1.0623	-1.1289	0.21686	0.57586	0.26971	0.59679	0.8579	-0.071505	-0.025136	1.018	1.76	-0.38701	0.034513	0.3845
8.6568	-5.4186	-5.1109	-0.36334	3.5406	3.9244	2.7504	0.85215	-1.9078	-0.70002	-1.8038	-1.8476	0.88403	-0.55569	-1.107	1.5052	-0.22381	0.41077	-2.4712	-0.61854	1.6588	-1.3275	0.92396	-0.10336	0.37271	-1.1816	1.7799	0.30467	-0.41271	0.85724	0.074377	-2.2153	0.13084	-1.8535	0.72569	1.3007	-1.2675	-1.4869	0.50185	0.19875	0.6094	0.10841	1.484	0.11444	-0.2961	0.23802	1.4072	-0.16346	0.13618	0.2395
-3.6628	1.0879	0.49594	-2.3137	0.48947	-1.1552	-0.98336	-0.51667	0.21804	1.1957	-0.73231	-0.76872	-0.71223	-0.65271	-0.62997	-0.47546	0.43252	0.25495	-0.42715	0.04489	0.42687	0.16727	0.17452	-0.92078	0.30024	-0.50031	0.79467	-0.37805	-1.0945	-0.5775	0.08775	-0.66271	-0.029899	0.060506	0.35418	0.62663	-0.7824	-0.58346	-0.27439	0.5654	0.33421	-0.63056	0.35696	-0.29696	-0.25553	-0.28693	0.27647	0.2523	-0.325	-0.72307
-7.5176	1.4871	-0.3887	-1.1557	0.19201	-2.0021	-0.16938	2.7064	1.3411	-2.1182	0.66427	-0.49163	0.51263	0.050973	1.2349	1.7963	1.0092	1.5476	-0.024156	0.96422	0.21779	-0.1449	-0.36133	0.17199	0.29646	-0.53694	-0.041905	-0.98939	0.38306	0.15206	0.86991	-0.21692	-0.22523	-0.038307	0.17781	0.30385	0.2099	-0.50531	-0.27914	-0.077637	0.25811	0.08763	0.40311	0.68179	0.32141	0.18799	-0.19258	0.12939	-0.045925	-0.24911
2.5842	-1.4724	-0.95323	1.3618	1.2748	-1.3736	0.24659	0.88831	0.11168	-1.9441	1.9042	0.52199	1.1233	-0.92415	-1.2815	0.80215	-0.34732	-0.63348	-0.33513	0.25752	-0.94018	-0.55706	0.8195	1.3188	-1.734	0.029063	0.43726	0.30742	-0.061547	0.17383	-0.23465	0.81823	-0.39624	-0.0023014	0.016014	-1.0271	0.82376	1.6569	-0.20465	-0.55006	-0.20577	0.26479	-0.30509	0.29123	-0.34772	0.19714	-0.40574	0.50645	0.56067	0.11159
5.1627	-0.22424	1.9984	2.5448	-0.1764	-1.4753	-1.4153	0.44996	-0.49108	-0.24631	0.10127	-0.97778	0.09714	-0.53277	-0.27571	-0.09657	-0.79443	-2.1762	-0.64154	-1.1149	-2.0657	1.5812	1.0832	0.37915	-2.6336	1.1705	0.59562	-0.60477	1.1616	1.7273	0.86305	0.12105	-0.86226	0.15256	-0.13487	-0.25573	-0.08189	1.1396	-0.38491	0.27474	0.15619	-0.67129	0.010056	0.48578	-0.30858	-0.30146	-1.1169	-0.56887	1.0778	-0.42841
11.936	5.1728	-3.4173	10.14	-3.5005	-2.2792	-2.4078	-0.93668	-1.3992	1.6592	-1.8632	-1.2347	-0.9012	-0.14687	-0.075	1.9099	-1.14	-1.3973	-0.064759	0.9871	0.57791	0.30265	-0.51727	0.51139	0.60867	-1.1811	0.54872	0.73886	-1.4714	1.6112	0.30983	0.12008	-0.29809	1.171	-0.12754	-1.0363	0.26692	-0.63399	0.28092	-0.039239	-0.25937	0.38919	-0.5337	-1.8067	-0.54946	1.0964	1.0363	-0.45815	-0.0038165	0.5238
-2.4777	1.0175	0.52386	1.8865	3.6772	-1.4517	0.19845	-0.15739	-1.237	1.1946	0.12523	0.085368	-0.44905	0.46571	-0.046973	0.32733	-0.92716	-0.52888	0.2253	-0.06106	0.62243	0.25517	0.048572	0.12968	-0.58869	0.57336	-0.49908	0.53016	0.35107	0.18256	-0.64416	0.04732	0.016479	0.28259	0.29988	-0.16933	0.016796	0.49822	-0.06634	0.17685	-0.074676	-0.59206	0.52875	-1.0176	0.44599	-0.38959	-0.47831	0.34806	-0.66868	0.18981
-1.2887	-0.66224	2.2914	0.80394	1.8658	-1.5402	-0.73207	-0.70057	0.71147	1.6918	0.27385	-0.8067	1.3017	0.98094	0.22488	-0.3248	-0.61696	1.4186	0.74576	0.34364	0.39485	-0.4617	-0.456	-1.0538	-0.32005	-0.34728	1.3189	0.96246	0.33019	1.0108	0.48562	0.20523	0.69982	1.6565	1.1195	0.2288	1.1363	-0.12861	-0.19644	0.2151	0.94114	-0.27321	0.59319	-0.33232	-1.7141	0.40302	-0.30828	-0.11089	0.072508	0.30946
3.4875	1.6068	1.0058	-2.4676	1.7087	-0.71808	-0.51397	-1.5137	-0.60055	3.794	1.1751	-1.5061	1.5461	0.14065	-0.52167	0.71083	0.39727	0.99285	1.4772	0.41719	-1.061	0.59892	-0.39848	-1.1869	-2.0344	0.245	1.4211	0.75579	0.083214	0.40201	0.22816	-0.029056	1.4633	2.0223	1.548	-0.076749	1.3981	-0.40741	-0.35299	0.29437	0.52751	-0.46959	0.41901	-1.1346	-0.77352	1.4142	-0.13268	0.66754	0.14387	0.57971
0.12403	-0.19053	-0.4263	-0.34017	3.063	-0.87589	-1.4158	-0.81468	-0.69761	3.1644	0.19419	-1.5744	1.4736	-0.039042	-1.7968	1.1553	0.91409	1.9037	1.8767	-0.1518	-1.543	-0.079113	-1.6407	-1.6582	-2.0441	0.46907	0.61009	0.078039	-0.063142	-0.60717	-0.74399	0.22201	0.32756	2.3546	0.50744	0.22616	1.1916	-0.16036	0.17279	-1.598	0.48071	0.94215	0.70616	-1.1692	-0.069648	-0.066566	0.035232	0.19992	-0.61269	0.056196
-3.4448	2.7226	1.8586	-1.3559	1.9631	-0.22648	0.0519	0.37709	0.76959	1.4921	0.18892	-0.30549	-0.14845	0.40962	0.48222	0.2944	0.24574	0.3149	0.62885	0.98661	0.52142	-0.54327	0.27962	-0.91564	0.1753	-0.40241	-0.25904	-0.26176	0.56748	-0.049141	0.35397	-0.76594	-0.78769	0.18652	0.34196	0.48712	0.49655	-0.2626	-0.49646	-0.30099	-0.1398	0.14919	0.35994	0.54792	0.023571	0.10232	-0.045821	0.06704	-0.22397	-0.32776
6.0463	-5.6184	-2.9407	-0.32084	1.2596	0.97965	0.39923	-0.6713	-1.0775	1.9688	-0.1544	-1.555	1.0338	-0.1282	-0.11765	2.3394	-0.50898	-0.39699	1.9085	0.95493	0.50928	0.47644	-2.1445	2.8383	-0.41834	-1.4779	-2.4883	0.95159	1.8457	-0.65682	-1.576	-1.1581	-0.10225	0.53574	0.51303	-1.5672	1.6643	-0.113	-0.40117	0.95687	0.81029	-0.5063	1.5419	0.89847	1.728	0.37113	-0.93362	0.29439	-0.9874	0.16063
2.6478	-3.6041	-2.7061	-1.1107	1.4279	0.54524	-0.98854	0.37028	0.70666	0.58196	-0.82801	-0.74735	0.59754	0.2572	-1.2031	-0.30711	0.071557	-2.2609	0.60319	-1.0784	0.82496	1.5909	-1.7284	1.8069	-0.22773	1.0555	-0.66539	-0.64147	2.0016	0.70917	-0.0030733	0.74743	-0.14465	0.67856	-1.6067	0.48472	-0.36325	-0.55475	0.79654	-1.0059	0.79725	-0.0016203	0.1151	0.25187	1.1842	0.39091	0.68828	-0.18096	0.46022	0.89962
8.1476	1.3924	-0.84313	-4.619	-0.56274	1.3323	0.21963	-1.1819	1.7551	-0.92	-0.97057	-0.39013	0.72285	-0.54381	0.46044	-1.0935	-1.8571	1.71	-0.64295	1.5985	1.6267	-1.4795	-0.45507	0.73401	-0.2225	1.4548	-0.65542	-0.6008	-0.093027	-1.1216	-0.36698	1.574	-0.87152	-0.07993	0.02747	-0.25793	-0.37374	-0.10545	0.96914	0.31266	0.38936	-1.3281	1.345	-0.47444	0.02891	-0.21492	0.87742	0.16011	-0.19284	0.069999
-2.173	1.1541	-1.173	-1.545	4.6035	0.046732	-0.18031	0.4498	1.0088	0.50795	-0.27925	0.7368	-0.046719	-0.41596	0.6997	-1.7464	-0.20962	0.1644	-0.36167	0.014146	0.097665	0.19819	-2.1968	0.08894	0.23502	-0.61829	-0.13929	-0.1434	0.33632	0.023565	-0.52843	1.1369	0.2722	0.22924	-1.2557	-0.47746	-0.21745	-0.53995	0.52058	0.69819	0.64922	-0.5282	-0.099893	0.18487	-0.41268	-0.058735	0.26795	-1.0445	0.27791	0.51427
-0.044578	-2.8552	1.0286	-0.57715	-0.22453	-2.2569	-0.028248	-0.71875	-0.21664	0.43634	0.33458	-2.1931	0.82265	-0.25724	-0.056275	0.1565	2.56	-0.069602	0.073861	0.88805	-0.42233	-2.5022	-0.22377	-0.045887	1.1024	-0.028174	-0.61428	0.60302	0.79766	-0.826	-0.47529	0.89502	-0.44843	-1.077	-0.1742	-0.068832	-0.076978	0.072649	0.73789	-0.5144	-1.201	0.048332	-0.26103	-1.1101	0.52818	-0.014823	0.12938	-0.15384	-1.0919	0.39775
-0.71746	-4.0861	0.6634	0.29877	-1.3318	-2.8875	0.3559	0.032308	0.74189	-0.98585	-0.74803	-1.2204	-0.78052	-0.7406	0.92256	0.023106	0.6482	0.12792	-0.31912	-0.95019	0.45696	-0.80868	0.97281	-0.89393	-0.10949	-0.34823	-0.1235	0.60154	1.3101	0.11735	-0.32456	0.29365	-0.53109	0.0047216	-0.13669	-0.48758	-0.76354	0.17591	-1.0415	-0.66989	0.0052074	-0.05565	-0.33788	-0.23759	-0.77155	0.093118	0.45462	-0.064857	-0.05333	0.25859
1.2492	0.34755	-2.6487	-0.45046	-1.8275	-3.116	0.42696	1.2507	1.5949	-0.59075	0.3508	-0.058478	-0.81641	-0.1353	-0.67758	0.90348	0.58321	-0.86344	-0.46696	-0.34606	-0.46278	-0.68815	0.93812	0.53837	-0.65864	0.74148	1.7589	-0.061104	0.62379	-0.69271	-0.56346	0.40521	-0.063215	1.1308	1.0711	0.50475	0.30162	-0.74246	0.47217	-0.81169	0.53033	-0.27534	0.12281	-0.38128	1.1476	0.28923	0.98668	-0.92743	0.80602	-0.035737
-5.3094	1.1282	-0.11241	-1.1514	2.0028	-1.8054	0.87245	1.7749	0.40036	-0.2431	0.1568	-0.063925	-0.64457	0.016326	0.1982	0.21357	0.29361	-0.84412	-0.6534	0.014449	-0.33501	0.15942	-0.1937	-0.068389	-0.057298	-0.047264	0.62633	-0.23957	-0.27026	-0.10992	-0.41902	0.29342	-0.13072	-0.3049	-0.12556	-0.15274	-0.79661	0.069241	0.23188	0.010839	0.61229	-0.0066211	0.3353	-0.47376	-0.3836	-0.26099	-0.64902	-0.30046	-0.20236	0.22888
5.2625	-2.4674	-0.75645	-0.86983	-2.1635	-0.30372	-0.022123	-0.01089	1.0844	-0.24249	0.25879	1.5452	-1.6108	1.6097	-1.8517	-0.1998	-0.42701	-0.45422	0.63492	4.3332	-0.33366	1.2835	-0.41508	0.82598	-1.2483	-0.21358	-0.45197	-0.030209	-0.22407	0.72295	1.2352	-0.49825	0.17298	-0.54687	0.22619	0.3147	0.53323	0.44087	0.3768	0.041973	0.087185	0.35539	0.38119	-0.61427	-0.38967	0.84834	-0.35958	-0.94581	0.056669	-0.91535
10.66	5.4419	-4.2922	5.6616	-3.717	-2.1921	-0.81911	-0.41684	1.2502	0.038472	-0.28604	0.14418	0.51845	-3.2058	1.0603	-0.45155	-0.30642	-0.72849	0.80926	0.56868	-0.86871	2.584	1.0775	-0.5797	-0.8724	1.0635	2.1147	-0.65431	0.77165	-1.0506	1.5355	1.1205	-0.84349	-0.22497	-0.58946	0.35705	-0.60413	3.0797	-0.73394	-0.32093	0.019514	0.4765	-0.19723	0.93625	-0.90647	1.284	-0.78162	-1.1525	-0.53798	-1.8935
2.6521	-2.889	-1.4988	-0.023067	-2.1648	-2.5739	0.62404	-0.9475	0.80245	-0.5009	-1.0765	0.93137	-0.58106	-1.81	1.0184	-0.71147	-0.60502	-0.071638	1.7537	1.2963	-0.37681	0.5905	-0.24777	-0.5267	0.60058	0.54447	-0.049177	-1.4313	-0.91475	0.26894	0.13422	0.29549	0.51806	0.39218	1.3271	-0.41928	0.66875	0.14418	0.28607	-0.23768	-0.70507	1.3347	-0.54272	0.91528	-0.043141	-0.14093	0.56817	-0.14851	0.11654	0.58902
9.0145	2.6572	4.9356	3.0421	-1.7136	1.7143	0.56854	2.3027	0.48415	1.9692	-1.1425	1.309	0.23033	-0.98081	2.1142	0.66427	-0.12956	-0.42546	-0.75354	-1.3535	-2.2962	-1.7198	0.22554	0.068315	-1.6973	0.66232	0.65813	0.26225	-0.11272	0.6305	0.28033	0.1834	0.23529	0.84389	0.51733	0.47473	1.752	0.53705	0.36129	1.2587	0.41813	0.02028	0.50613	0.17655	0.013655	-1.2639	-0.29043	-0.23694	0.24217	0.65995
8.2764	-6.2982	2.2107	1.0544	-2.2093	1.051	3.0859	-0.51761	3.2385	3.2834	-0.63167	2.2503	0.37807	2.8663	2.5673	1.7282	-0.59368	0.43203	-1.8579	-2.7177	0.65003	0.43319	1.1409	0.27058	-0.2304	3.478	-0.06131	-1.2144	0.4575	-2.9585	0.95472	-0.22405	1.8133	1.0454	1.3597	0.33964	1.6283	0.27564	0.073644	1.3267	-0.4301	0.65602	0.235	-0.38109	1.35	-0.053059	0.78305	-1.0464	-0.022271	0.042603
10.751	-1.5393	-0.11697	3.7939	-4.0744	-0.1162	2.7405	-0.238	3.3987	3.3909	0.47656	0.80245	2.8503	3.8872	-1.1482	1.1499	0.82175	-0.36908	-2.149	-1.9526	1.8827	0.66404	0.067463	0.02988	0.96252	1.7485	-1.8339	-1.0513	0.77451	-0.5809	-1.5429	0.64014	0.30063	-1.0804	0.1868	0.35288	0.38512	-1.3498	-1.2374	0.54782	-0.021866	0.86453	0.644	0.067775	0.31859	0.39853	-1.4057	0.64435	0.57146	0.43119
-3.8812	1.0636	2.0267	-0.0031474	2.2108	-0.8991	0.068817	-0.13529	-0.05878	-0.13211	1.2229	-0.2458	-0.8329	0.36646	1.0136	0.14865	-0.58707	-0.14233	0.2826	0.041391	-0.37303	0.1771	-0.23832	0.3855	0.47717	0.65525	-0.1275	0.21108	-0.085575	-0.1291	0.74211	-0.059315	0.39259	-0.28034	-0.68851	-0.39579	0.38158	-0.11197	0.45696	-0.35512	-0.52556	0.1344	-0.0040006	0.084146	0.63797	0.58182	0.43227	-0.36046	-0.14456	0.46344
2.4165	-3.4578	-2.3387	-1.1075	4.0244	1.1469	-2.8627	-0.086587	0.53481	-0.42733	-0.54567	0.94872	0.03334	0.29497	0.98404	-0.68844	1.0326	0.75756	-0.6102	-1.1491	0.91521	0.36263	1.6846	-0.15839	-0.11521	0.87521	-0.065841	-1.4245	-0.066206	0.95775	1.0583	-0.59522	0.34735	-0.42389	1.2256	-0.65895	-1.0982	0.56884	0.4609	0.76958	0.51922	0.084409	-0.53336	0.96298	-0.034714	-0.33399	0.033774	-0.32984	0.39016	0.83688
3.7674	-0.32412	0.1609	-3.1056	3.1229	1.5553	-2.7429	-1.3155	-0.6286	-0.28716	-0.6952	-0.31341	-0.076841	-0.42767	-1.9274	2.18	1.2706	-0.74823	-1.0439	0.22687	0.76278	0.27751	0.63655	-0.73995	-0.51872	0.28594	-0.56245	-1.0107	0.042573	-0.34065	0.65551	-0.5391	0.63455	0.0675	1.2021	0.098914	0.57071	1.2763	-0.82366	1.3861	-0.44046	-0.87233	-0.52511	0.31691	0.20438	-0.25816	1.0291	-1.3056	0.55001	0.09601
4.0057	1.1585	2.5636	-4.8709	1.3456	1.9727	-1.5419	0.42949	-0.16402	1.5708	-0.53936	-2.8064	0.39916	-0.6887	-1.8035	1.2505	-0.43976	1.5103	-0.41553	-0.25001	0.35543	-1.0694	0.69955	-1.1804	-0.49492	-0.61447	-0.27716	0.38557	0.10998	-1.496	-0.87262	1.1201	-1.7089	0.85587	1.1116	1.4579	0.77492	0.2297	-0.7836	-0.042574	-1.0787	0.094303	-0.97958	1.1879	0.76746	-0.13803	0.75761	-0.50965	-0.46699	-0.23265
-3.0129	2.3292	0.090441	-2.871	1.984	-1.0067	0.86576	1.2808	0.95245	0.35857	-0.39839	-0.66214	-0.34557	0.19282	0.20626	0.15333	0.08917	-0.38427	-0.61785	0.39542	0.35107	-0.05102	0.59976	-0.78262	0.40516	-0.11265	-0.25366	-0.87243	-0.20937	0.22477	-0.33155	-0.15827	0.343	-0.005559	0.12661	-0.64873	-0.59045	0.12797	0.68092	0.51222	0.60774	-0.11548	-0.33067	-0.064134	-0.16672	0.24669	-0.091002	-0.46749	-0.19504	0.43635
-0.80023	-3.6233	0.93838	-0.022557	-0.12771	-2.0579	-2.2861	-2.7459	-0.60857	0.89724	2.9897	0.3347	-1.6381	-1.4505	1.5507	1.2635	-0.66936	-0.76186	-0.39957	0.090063	0.095316	-0.39635	0.65812	-0.33262	0.0052501	-0.27916	-0.93991	1.6606	0.02093	0.54528	-0.043397	-0.18432	-0.38914	0.31919	-0.55977	1.0037	-2.0914	-0.035057	-0.91457	0.32458	-0.58504	0.3187	-0.13834	0.30078	0.63804	-0.065916	-0.2352	0.48483	0.21517	-0.28851
4.6999	-3.9971	-0.2258	-1.4843	-0.75576	0.28878	-3.0022	0.31803	-2.4314	1.1537	0.78543	-0.31064	-1.1453	-1.5477	-0.57383	1.0262	0.34669	1.426	-0.41691	-0.76844	0.57053	-2.3729	-1.7648	0.59494	-1.7026	-0.66108	-0.99912	-2.3768	1.4341	0.65026	1.4557	1.1791	-0.99675	-1.2997	-0.4922	0.3306	-0.44587	0.62675	0.59788	-0.012131	0.50845	0.76062	0.53074	-0.21952	0.74673	0.28588	-0.27638	0.96063	0.14124	1.7546
4.8412	-5.6417	-1.0039	0.44208	-0.70222	0.30942	-2.3414	0.18024	-1.9754	1.0692	1.5711	1.697	-1.6795	-1.1392	0.37139	0.50723	1.4163	-0.06026	0.16456	-0.84832	1.1666	-0.54904	-1.026	-0.049723	0.92124	0.19696	-0.48276	-1.3226	0.8189	1.3946	-0.025595	-0.71305	0.17248	0.58552	1.9443	-0.32197	-0.19698	-1.021	-0.029496	-0.05493	-1.6153	-0.18697	2.0808	0.75143	-0.634	0.21111	0.028198	0.010142	0.44762	0.06
-4.4984	0.46533	0.51623	0.2469	3.3147	-1.4104	-0.23024	-0.17716	-1.0806	-0.039407	0.35551	0.80647	0.021317	0.13783	-0.40367	-0.47476	-0.23734	-0.0046569	-0.28801	-0.39504	0.2094	0.061778	-0.38032	0.48921	-0.40724	-0.051741	0.40288	0.87655	0.23847	0.13719	0.7002	0.69495	0.40671	-0.09345	0.15407	-0.36182	0.48233	0.20505	-0.15721	0.11623	-0.088038	-0.093432	-0.0015799	-0.16568	0.031516	0.11317	-0.20524	-0.054201	0.47791	-0.71168
9.4589	-5.9901	1.2347	-0.3123	-1.4774	1.2312	1.1182	1.9824	-1.7972	2.4096	3.4951	0.048105	-1.1425	-2.0333	0.69091	2.5461	-0.019663	-1.9287	0.30982	0.21377	-0.17535	-0.26325	1.6895	-0.95347	-1.1157	-0.39159	2.3372	-0.46345	-0.63156	0.36851	-1.2749	0.20073	1.429	-1.6026	-0.50685	-0.12085	-0.2447	-2.2844	1.6751	0.43745	1.3062	0.83079	-1.5063	0.26871	0.76569	0.66905	-0.42659	0.90816	-1.0075	-0.34238
8.395	-4.0783	1.6335	-1.7178	-0.67298	1.7066	-1.4115	1.977	-3.3846	0.9965	3.8316	1.443	-0.68877	-0.82955	0.99264	-0.76823	0.84537	1.9214	1.3797	-0.40356	-1.0511	-0.91871	-0.93806	-0.32556	0.83735	0.78457	2.0888	-1.3251	0.77593	0.73878	-0.46401	-0.626	-0.35353	-0.74269	-0.60088	-1.8725	1.3638	-1.0562	-2.3496	0.45702	1.7737	-0.37077	-0.47726	-0.2434	0.20224	0.4576	-0.50439	-0.067056	0.11952	-0.052024
8.3349	-4.3063	-0.794	-1.4444	-1.8723	2.5111	-2.3183	2.7273	-2.7209	0.66379	1.3681	0.17757	1.6622	0.41003	-0.91005	-2.4493	-0.13272	0.86604	-2.3873	1.5576	-3.6455	-0.56856	-2.2648	-0.39736	0.74132	1.7151	1.2453	-1.3479	-1.3894	-0.476	0.10812	-1.1651	0.18036	-0.22419	-1.3179	-0.88734	-0.45117	0.75572	-1.7023	-1.085	-0.50578	-0.10913	1.1253	0.080686	0.39488	1.7558	0.017703	0.71932	0.75476	-0.28702
-2.3288	1.1432	-2.0301	-2.487	3.0408	-1.1256	-0.3377	1.0655	-0.29004	0.88983	-0.81193	0.61616	-0.65792	0.14565	0.56423	-1.0706	0.235	-0.69422	-0.22003	-0.14966	0.29293	1.4417	-2.0192	-0.055197	0.48278	0.41759	-0.59925	-0.77468	0.56316	-0.075591	-0.61827	-0.046151	-0.038745	-0.32597	-0.055596	-0.27669	-1.016	0.84399	0.69911	0.20837	0.018489	-0.18266	-0.80759	-0.64861	-0.32473	-0.91268	0.032598	-0.44368	-0.053075	0.5514
-10.899	0.45329	-0.63904	0.23693	-1.8056	1.7329	-0.00058366	0.27906	0.24391	0.15382	0.20965	0.077185	0.082766	0.17949	-0.035926	0.61366	-0.041739	0.26211	-0.077481	-0.3335	-0.25209	0.45418	0.31666	0.34085	-0.33023	0.09146	-0.0006635	0.34691	0.12925	0.32401	-0.008674	0.20694	0.21795	0.30383	0.45065	-0.26445	0.33475	0.33721	0.23577	-0.067518	0.11719	0.33251	0.0054105	-0.22849	-0.36897	-0.040561	-0.28262	-0.043255	0.13752	0.29597
-10.693	0.69156	-0.59627	0.0019355	-1.9235	1.7995	-0.21647	-0.62388	-0.0077768	-0.13672	0.24089	0.019468	-0.073116	-0.23407	-0.42136	0.50935	0.29889	0.068634	-0.16128	-0.61319	-0.28139	0.75592	-0.18116	0.084682	-0.52479	0.21935	0.21472	0.42524	-0.54936	-0.021372	-0.092619	0.30606	0.40757	0.40177	0.28879	-0.12267	-0.3942	-0.019556	-0.08514	-0.030038	0.22201	0.28051	0.19477	-0.22396	-0.047056	-0.042306	-0.15483	0.14399	-0.12724	0.22648
-10.821	0.43978	-0.6718	0.15518	-1.5728	1.8305	-0.44501	-0.69686	-0.041198	0.29317	0.25976	0.09373	0.09557	0.13158	-0.42865	0.17301	-0.41195	-0.28971	0.18168	-0.38228	-0.32036	-0.069095	0.27846	-0.26298	-0.1506	0.048604	0.040941	0.22378	0.077236	0.030106	-0.094786	0.02607	0.43147	0.20634	0.30093	-0.20888	-0.076027	0.14698	0.064895	-0.057765	0.17921	0.21722	-0.021986	-0.25944	-0.22321	-0.065467	-0.15712	-0.087656	-0.072078	0.12654
-10.586	0.56521	-0.50088	0.18746	-0.78804	0.58613	-0.19946	-0.21818	0.044749	-0.37829	0.20217	0.022674	0.35967	0.29975	-0.02615	0.24559	-0.57489	-0.35084	0.24514	0.36985	-0.16913	-0.52647	0.5468	-0.35993	0.28399	-0.15937	-0.19876	-0.14452	0.40593	-0.097701	0.3394	-0.18747	0.094662	-0.13907	0.051912	0.11379	0.19847	-0.078375	-0.15428	-0.065569	-0.046031	0.013625	0.029323	0.047465	0.14321	-0.071276	0.041931	-0.15572	0.027387	-0.043475
4.4187	-2.2254	2.2908	-0.88311	1.3147	-0.0063053	-0.69635	-2.3702	-1.3113	-0.27468	-0.17978	0.90276	0.19794	0.16052	0.61207	-0.11327	-0.67181	0.074389	-1.5011	-0.12591	0.47913	0.60692	1.2647	-0.68531	-0.99623	-2.232	0.47255	-0.74337	-1.3713	-0.60178	-0.18355	-1.2643	0.55222	1.5927	0.55578	-0.019735	-0.0023854	0.11387	0.3218	-0.73226	-0.15223	0.66275	-0.067778	1.1944	-0.094164	0.21767	-0.22708	-0.28409	-0.48455	-0.71937
9.3436	2.766	1.02	1.4564	1.3064	0.29466	-0.37373	-2.7932	-0.31081	-0.42847	1.8379	-0.64722	-0.72324	0.73991	-0.63853	0.044061	0.10525	0.46885	-0.20184	-0.84129	-1.3341	-0.67344	0.21483	2.1584	0.046185	0.16292	-0.43587	-1.013	0.34764	-0.020531	0.36234	-0.38441	0.70656	-0.16256	-0.19533	0.7472	-0.71025	0.49055	-1.0287	0.33577	0.96498	-0.080067	-0.84606	0.20603	0.89855	-0.53536	0.095236	0.94654	-1.8404	0.75209
2.5704	-3.1201	0.2819	0.0086067	0.99429	-1.8682	-1.9991	-2.3767	-0.45681	-0.92377	0.41508	0.34556	0.12976	0.82741	-1.152	1.1038	-0.6815	1.1073	0.86531	-0.10624	-1.1967	-0.05742	-0.051922	0.53623	0.65081	0.88445	0.51975	-0.67737	-0.80307	0.090239	0.14735	-0.052254	-0.15252	0.070992	-0.6473	-0.066854	0.15751	0.38461	-0.39017	-0.99307	0.2932	-0.87237	-1.6448	-0.38294	-0.75222	-0.10551	0.91154	0.51917	-0.1564	-0.24661
-2.0511	3.9201	0.70902	0.57753	1.0481	-1.0048	-0.29995	0.54413	-0.027416	0.48008	0.33444	-0.16269	-0.13516	0.3654	0.42121	0.49562	-0.063027	0.56224	-0.1336	0.50062	-0.47646	-0.35106	0.47018	-0.15027	0.36561	-0.1406	-0.053408	-0.23486	0.41782	-0.052565	0.10432	0.17874	-0.080806	-0.056938	-0.16669	0.011256	0.19359	-0.20851	-0.24976	-0.59845	-0.52551	0.36933	0.55654	1.1351	0.19681	-0.35222	0.027001	-0.31131	-0.058794	-0.17918
0.56186	-2.8865	2.823	0.43518	-1.6435	-0.71379	2.1005	2.7757	0.6637	2.271	0.15039	2.3159	-1.1994	0.25694	-1.2756	0.94171	1.0829	0.78728	-1.3637	-0.75561	0.97401	-0.175	1.6523	-0.15309	-1.0919	-0.017299	0.084962	-0.15144	-0.63381	-0.40101	-0.46511	0.32098	0.13447	0.29207	-0.72277	-0.45946	1.4676	0.59604	0.29363	0.94285	-0.42338	-0.6712	-0.89307	0.30283	-0.80396	-0.50191	0.5499	-0.073915	0.71076	-0.52828
0.33704	-3.5042	0.88037	2.1914	-1.2814	-0.4264	2.7462	3.1381	-0.99723	1.9012	0.68202	2.2147	-2.3517	0.53933	-1.7547	0.060025	1.3212	0.032301	-0.87951	0.0028186	-0.092222	1.3957	1.3665	0.49882	0.4664	-0.91999	0.57565	0.45822	-0.27562	-0.25212	0.11794	0.24239	-0.74518	1.0803	0.88315	-0.54545	0.93967	0.45314	0.20597	0.54361	0.48915	-0.95274	-0.72581	-0.27547	1.1226	1.2042	-0.32347	-0.77773	0.57878	0.085617
-1.0283	-2.2444	1.4872	1.1287	-0.84367	-0.96922	1.7613	1.0382	-0.41594	1.476	-0.36735	2.7127	-1.0866	-0.22131	-2.0711	0.38822	0.77827	0.64756	0.60827	0.15071	0.769	1.0766	0.090283	-0.078829	-0.12334	-0.74575	-0.58373	-0.92271	-0.89135	0.52274	0.24632	-0.75574	-1.0944	0.22584	-0.99132	-0.46577	-0.058118	1.6339	-1.4341	-0.10888	-0.4036	-0.7683	-0.40966	-0.014213	-0.49556	1.1556	0.54687	0.014586	0.89165	-0.82663
-6.7278	0.65764	1.0957	-0.54196	1.8289	-1.0681	0.21228	0.354	0.076949	0.3774	0.52805	0.0096924	-0.46809	0.2029	0.095624	-0.45225	-0.53367	-0.096754	0.075713	0.47398	0.02942	-0.33895	0.062379	-0.38269	0.21484	-0.12831	0.039528	-0.17496	0.10918	-0.38651	0.71339	-0.25366	0.13211	-0.36598	-0.17146	0.42001	0.40296	-0.08922	-0.25996	-0.031303	-0.16478	0.14043	-0.019131	0.13744	0.37849	0.21001	0.41899	-0.081028	-0.068874	-0.10703
0.37681	-2.2478	3.3437	-0.42722	-1.3911	-2.4359	1.7338	-0.32725	1.2818	0.40067	0.26167	-1.3758	0.46937	0.76103	-0.28247	0.59081	0.059676	-1.8073	-0.27078	-0.39727	-0.3759	-0.45661	-0.36491	-0.093727	-0.24225	-0.96336	-0.47762	0.37501	1.5235	-0.81032	0.12556	-0.42966	-0.27212	-0.40528	-1.3336	-2.0203	-0.8214	-0.45089	0.13653	0.50566	-0.48259	0.8274	-0.24751	-0.30457	-1.0492	0.32765	0.47831	0.68074	-0.73179	-0.012105
0.4953	-2.5016	3.6874	-0.90756	-1.4111	-2.8562	3.2639	-0.91131	1.7817	0.68503	0.54579	-0.41715	2.7105	2.109	-1.9575	-0.48541	0.12012	-1.0367	0.92393	-1.3788	1.542	-1.0467	-1.0774	0.72578	-1.3106	-0.041661	-0.15246	-0.058276	0.81884	-0.5044	-0.95363	1.176	-0.69841	-0.037437	1.2637	-0.23331	-1.9825	-1.2193	1.453	0.092526	0.15769	-0.12104	-1.3545	1.0158	-0.18701	0.13896	-0.25194	-1.0794	-0.20846	-0.82019
2.2099	-2.5215	3.6008	-0.0027563	-0.53878	-1.5275	2.9047	-0.4533	0.17932	-0.35071	0.91003	0.37236	0.60925	0.78381	-1.3924	0.53123	-0.38661	-0.31933	0.37865	-0.88799	1.2556	0.62879	-0.6174	0.11495	-0.70118	-0.26445	-0.62897	0.53622	1.1078	0.31282	0.41462	0.54199	0.12414	-0.32743	-0.90946	-0.012564	-0.74994	-1.388	-0.43087	0.7223	0.12069	-0.014603	-1.1372	-0.67099	-0.46108	-0.59982	0.14912	-0.57565	-0.61337	0.26103
-2.223	1.2597	4.0066	-0.48915	3.3918	0.21976	1.1853	0.12913	-0.46355	0.31027	0.66188	0.33194	-1.1572	-0.83105	0.048898	-0.21774	-0.42255	-0.078707	-0.86797	0.018956	0.1164	0.36793	-0.45737	-0.12432	-0.84216	0.56291	-0.28045	0.65287	-0.70739	-0.5085	0.13609	0.51153	-0.089256	0.31237	-0.17297	-0.608	-0.90316	-0.13253	0.25818	-0.6884	-0.39	0.1534	-0.098199	-0.42135	0.83909	0.30183	-0.32495	0.31222	0.44556	0.90071
-10.813	0.39885	-0.73626	0.30799	-1.6306	1.8039	-0.63127	-0.62613	-0.063015	0.38247	0.37565	0.015106	0.090361	0.060511	-0.25732	0.13396	-0.028503	0.2357	0.46354	-0.50549	-0.32567	-0.2944	0.19066	-0.41586	-0.098025	-0.040237	0.10336	-0.32807	0.060801	0.35052	-0.29975	-0.2871	0.47472	0.18096	0.24769	-0.23257	-0.092404	0.31244	0.35891	-0.1254	0.22094	-0.0579	0.054417	-0.29709	-0.2872	0.0048421	-0.17114	-0.0036028	-0.1151	-0.10564
-10.811	0.55001	-0.5782	0.23628	-1.6196	1.75	-0.39871	-0.59434	-0.25593	-0.027502	0.35215	-0.10948	0.19827	-0.037068	-0.24057	0.32747	0.12461	0.41367	0.51297	-0.54597	-0.43084	-0.17897	-0.0039152	-0.39787	-0.10988	0.014408	0.1175	-0.32742	-0.21881	0.43936	-0.30362	-0.35708	0.66585	0.37305	0.27442	-0.33348	-0.27251	0.15326	0.39344	-0.13803	0.32697	-0.013549	0.10922	-0.32408	-0.32077	-0.058403	-0.20164	0.15757	-0.22023	-0.08767
-10.964	0.56915	-0.50847	0.235	-1.8361	1.745	0.51274	-1.2185	-1.3917	0.082863	-0.66333	0.25469	0.12644	-0.46921	-0.4857	-1.0392	0.045599	-0.19486	0.08256	-0.64803	0.39987	0.82588	-0.86391	0.50751	-0.54502	0.53883	0.36169	0.89034	-0.61839	-0.097567	-0.0059646	0.021294	0.34312	0.36055	-0.26656	-0.033105	-0.31019	-0.4125	-0.040766	-0.11322	-0.059344	0.38039	0.18462	-0.13902	0.041592	-0.10242	0.071063	0.25267	-0.25706	0.14385
-10.679	0.4194	-0.22215	0.1391	-1.0593	0.47865	-0.13594	-0.91108	-0.98656	-0.18591	-0.26688	0.63865	0.00080732	-0.50031	-0.76398	-0.99066	-0.61046	-0.80406	-0.25031	-0.24922	0.54244	0.65199	-0.80168	0.049144	-0.4684	0.55825	0.11166	1.0639	-0.3914	-0.46831	0.40651	0.068578	0.3003	-0.20907	-0.15216	0.26905	-0.13358	-0.45705	-0.43738	-0.082257	-0.056606	0.33276	0.27991	0.045744	0.49726	-0.14785	0.3292	0.01039	-0.09437	0.051223
-10.841	0.57087	-0.68179	0.25769	-1.5178	1.5995	-0.22794	-0.0074535	0.44739	-1.2323	0.45672	-0.5042	0.64482	0.40104	0.42751	1.7091	0.40917	0.49033	0.39217	0.10099	-0.65817	-0.45008	0.87522	-0.05389	0.31357	-0.31962	-0.33819	-0.67789	0.35084	0.41259	-0.23931	-0.20504	0.050276	0.28068	0.17549	-0.13308	0.083162	0.38292	0.27858	0.067512	0.081362	-0.30484	-0.24777	-0.078189	-0.29825	0.13349	-0.23581	-0.047644	0.14131	0.0049983
-10.885	0.40426	-0.77115	0.23679	-1.6555	1.7915	-0.38099	-0.11034	0.36158	-0.076128	0.40947	-0.037915	-0.01822	0.16831	-0.013856	0.76679	0.2043	0.1171	0.0034218	-0.21623	-0.2458	-0.18937	0.47578	0.046477	-0.02333	-0.16942	0.013326	-0.26482	0.44414	0.2031	-0.32068	0.10623	-0.067189	0.11569	0.31259	-0.13708	0.11787	0.37275	0.23901	0.14205	0.11716	-0.061081	-0.17709	-0.074829	-0.30936	0.16686	-0.22937	-0.13493	0.1117	0.088111
-10.947	0.42489	-0.70657	0.30501	-1.5111	2.0357	-1.126	-0.18786	0.31017	0.40511	0.51508	0.28844	0.049073	0.015504	0.1994	-0.15954	0.12649	0.857	0.60749	-0.27346	0.031341	-0.36081	-0.35732	-0.17513	0.059613	-0.18296	0.23171	-0.53705	0.67537	0.59925	0.11048	-0.37247	0.45778	0.30816	0.26953	-0.31723	0.27091	0.055095	0.43062	-0.13412	0.30191	0.22601	0.11473	-0.12861	-0.4236	0.058507	-0.49374	-0.13157	-0.073827	-0.099168
-10.677	0.38574	-0.484	0.20368	-0.8799	0.96397	-0.52713	-0.18172	0.063161	0.37276	0.10701	0.2821	-0.23769	-0.028778	0.20449	-0.68347	0.089716	0.13712	0.067389	0.31589	0.47725	-0.4313	-0.33742	0.012902	0.2311	-0.23806	0.26252	-0.40182	0.55867	-0.1802	0.39042	0.01667	-0.26651	-0.21093	-0.097052	0.21107	0.14925	-0.29319	-0.21888	-0.033978	-0.048009	0.060388	0.13424	0.31747	0.25478	0.0075749	-0.049701	-0.12971	-0.011093	-0.16145
6.4562	-5.7306	-4.1829	-1.8071	-1.0622	0.23841	0.77247	1.9637	-4.2493	1.2157	-1.2321	0.038433	0.75035	1.9494	1.7024	0.32872	0.28405	-0.35958	1.0055	-0.45166	0.4075	2.1729	-0.89117	-0.85301	-0.077961	-1.8582	-0.04745	-1.1753	-0.20418	-1.5857	-0.54102	-0.53078	0.49561	1.7707	0.11402	0.40863	-0.91193	-1.1039	-0.1602	-1.0469	-1.6028	-1.0714	-2.0486	0.15307	-1.7948	0.12643	0.46344	-0.20408	0.25111	0.70574
0.654	0.23501	-0.28168	-1.6137	-0.17388	-1.9743	2.5493	0.85769	-2.177	1.2154	-0.67636	0.66102	-1.1307	0.26057	0.82729	-0.30737	1.2193	2.0589	2.0401	-0.027674	0.1911	0.25739	0.86002	1.0734	-0.38421	0.94044	-0.30515	0.090401	0.12306	1.7725	-0.29443	-1.9059	-1.9289	-0.70324	-1.1307	1.3297	1.6962	1.6786	0.69899	0.091777	-1.0001	-0.58594	-0.065295	0.61011	-0.38329	0.048351	0.64053	0.66765	0.20933	-0.42136
1.2923	-0.23416	-0.36836	0.3734	0.95569	-1.0178	1.8852	-1.12	-1.4649	0.6905	-0.50693	1.4042	-1.2891	1.6413	0.93496	-0.57865	1.5381	1.6678	0.33179	-0.39158	0.60383	0.6805	1.4126	1.2465	0.24685	0.51988	-0.055252	-0.65855	-0.030408	0.79587	-0.55793	-0.36349	-1.3753	-0.40908	-0.43384	0.91818	0.90777	0.69556	0.27583	-0.65073	-0.85629	-0.10277	-0.22622	-0.44595	0.85605	-0.17241	-0.022645	0.12924	-0.0069169	0.23511
-4.8019	0.40125	0.68614	0.59855	3.1798	0.10137	0.44016	0.090671	-0.14747	1.2667	-0.84621	1.2072	-0.4509	0.36877	-0.066821	-1.1599	0.61708	1.1652	-0.62757	-0.47663	-0.18457	0.23831	0.70056	0.81177	-0.19967	-0.83781	0.44241	-0.25873	-0.43611	-0.40337	0.6302	0.45435	-0.066004	-0.6729	-0.29177	-0.17563	-0.13896	0.10392	-0.4019	-0.33573	0.23921	-0.49923	-0.30467	-0.49303	0.42273	0.15086	0.76716	0.85246	-0.11413	-0.11482
1.6653	-1.277	-1.7463	-1.3643	-1.1129	0.10649	-0.51571	2.7075	-0.39797	1.3595	0.097532	0.54993	-0.49132	-0.2401	0.59322	0.26937	-0.57404	0.10472	0.42846	1.2321	-0.1527	1.3478	0.99213	-0.79756	0.42202	0.049973	1.5435	-1.1396	-0.35722	0.63857	-1.3756	0.031523	1.319	-0.25692	0.55158	1.4396	-0.57037	-1.755	0.69787	-0.59977	-0.036404	-0.5549	0.17957	-0.92735	-0.24373	-0.57667	0.28974	0.21816	-0.5859	-1.1576
4.8783	4.7533	-4.2735	2.3588	-1.9485	-1.5714	-0.72218	2.7546	-0.74786	1.3862	0.61993	0.043004	-0.30511	-0.39887	1.106	0.74958	0.99568	0.58767	0.32866	-0.5971	-0.33708	-0.22083	0.29569	-1.6521	-0.51255	0.019081	2.3678	-0.71796	1.0877	-0.030021	-1.0511	0.35442	0.86394	0.59	-1.6016	0.39923	-0.51187	0.076427	1.0402	0.48748	-0.087743	0.51084	0.36578	-0.27782	0.2084	-0.4873	0.054361	0.7911	-1.104	-0.10555
-1.5472	-2.3234	-0.069394	2.1753	0.24183	-2.22	0.20587	0.10553	-0.065134	-0.75216	-0.019576	0.54179	0.65472	0.50543	-1.3887	-0.19996	-0.50202	0.31356	0.62321	0.7041	0.84025	0.084505	-0.85757	-1.1195	-0.34997	0.57283	-0.27944	0.4226	0.14734	0.39957	-0.73217	-0.22117	1.313	-0.31646	0.046914	0.23975	-0.10812	-0.030075	0.25678	-0.44912	-0.18025	0.50451	0.029512	-0.62934	-0.33855	0.034497	-0.28938	-0.085497	0.20768	0.30276
-1.4658	2.599	0.25412	0.33537	1.5296	-0.82521	0.56754	0.33164	0.38295	-0.42398	0.32912	0.621	0.061697	0.14134	-0.082104	-0.56184	-1.2631	-0.20853	0.31487	-0.098276	0.43475	0.0020673	-0.56983	-0.49443	0.13838	-0.054456	-1.5334	0.12356	0.18867	-0.4019	0.03814	-0.56456	-0.14273	-1.2098	1.0259	0.72178	0.71874	0.082682	-0.49216	-0.73729	1.0081	0.59944	0.15717	0.74622	-0.21393	0.21409	0.52213	1.4169	-0.26349	-0.055086
3.9717	-3.5833	-1.9011	-1.657	4.3096	0.45109	-2.976	-0.79838	-0.10853	-1.2525	-0.071903	0.088773	1.2214	-0.73781	-0.063512	-1.0887	2.3325	-0.65168	-2.1388	-0.23392	1.4558	0.32677	1.8283	0.62999	0.16377	-0.69341	-0.20789	0.27523	0.39684	0.11262	-1.3134	-0.28008	0.12107	0.5713	0.82548	-0.75956	-0.43924	-0.59594	-0.02684	0.28944	-0.93716	-0.26858	-0.5011	-0.6027	-0.29404	0.021224	0.002339	-0.88628	-0.56429	-0.87787
6.1031	5.7732	-2.9487	-0.12495	0.99024	-2.4173	0.0011224	-1.924	-1.2633	1.0968	-1.1678	-2.019	1.0467	0.67329	-0.10222	0.084266	2.822	-0.41479	-0.37037	-0.40878	-0.31636	-0.93123	0.63129	-0.21632	-0.043208	0.80232	-0.042943	-0.27437	0.22099	-0.83758	0.28466	0.5834	0.57599	0.53796	-0.65612	-0.1731	1.2021	-1.0066	-0.7863	0.62935	1.1097	-0.12161	-1.2691	-0.11416	0.34294	0.16416	1.0126	-0.56754	0.94079	0.6459
0.95041	-0.61301	0.80759	0.14094	2.5516	-0.91998	0.46448	-0.11653	-1.0657	-0.0031534	-0.90079	-1.9585	0.52388	1.2276	0.21524	0.40643	1.5151	0.0862	-0.21126	0.35737	-0.17578	-1.1647	0.62274	-0.65188	-0.46936	0.0033862	0.09068	-0.12522	0.11672	-1.261	-0.72492	-1.0031	-0.21826	0.80746	-0.043172	-0.14424	0.41731	-0.56886	-0.61615	0.81842	-0.60692	-0.19133	-0.89904	0.52711	-0.23745	-0.47046	0.085196	-0.59786	-0.48254	-0.24867
1.7288	5.6821	2.4423	6.8633	2.6658	1.1788	0.12935	1.5831	0.32767	1.3021	0.2937	-1.351	-0.37862	0.10351	0.94483	-0.012798	0.40938	0.88965	-0.39264	0.19761	0.33066	-0.35006	-0.26186	-0.14901	-0.083882	-0.37354	-0.2842	-0.21419	-0.24196	0.51348	-1.0847	-0.46565	0.01323	-0.55716	-0.17657	-0.10113	0.85147	1.1536	-0.2624	0.021269	-0.72896	-1.0177	-0.91647	0.71035	0.089949	-0.42469	0.79615	0.21949	-0.003608	-0.60282
5.8419	2.0871	-2.8125	-1.2674	-1.1624	-3.0122	1.0515	-2.7782	-1.0185	0.17098	2.6215	0.30567	-0.57822	-1.1792	2.2363	-0.25298	-0.3261	-0.22374	0.97012	-0.9255	0.66508	-1.4602	0.34145	0.99068	-0.10965	-0.088225	0.02912	1.4695	-0.50142	0.4242	-0.48452	-0.39357	-1.4005	-0.57951	-1.216	-0.10953	-0.93694	-0.22433	0.53265	0.92974	-0.35139	1.094	-0.19015	1.0936	-0.6236	0.097535	-0.80768	0.93898	-0.62783	0.87357
1.9722	-3.291	1.6514	0.93159	0.2219	-0.18298	0.18234	-1.0048	-0.62909	0.28829	0.65309	2.0604	0.44244	-0.54866	0.66069	1.1106	-1.7005	0.078181	-0.77616	0.8345	-0.20696	-0.56674	-0.63562	-0.17502	-1.1667	-0.51072	1.3172	0.48306	-0.34676	-0.099488	1.4432	0.69439	-1.2783	0.14598	-0.83319	0.23905	0.69682	-1.3033	0.60621	-0.55332	-0.67812	-0.34364	0.44389	1.2217	-0.75739	0.56775	-0.35594	0.023518	0.95376	0.13858
2.6418	-2.4176	-1.1553	0.4721	0.087543	-0.64819	-1.3624	-2.3517	0.4256	-0.18576	-0.17339	2.1506	-0.081392	0.30642	0.085605	0.75763	-0.51503	0.03881	0.0098603	1.4594	-1.2402	1.5033	-0.67815	-0.86707	0.489	1.0004	2.5655	-0.81793	-1.825	0.3156	0.65177	0.67991	-1.5773	-0.97013	1.0507	0.76203	0.476	-0.67521	0.15638	0.31957	-0.55203	0.68059	-0.21527	0.11188	-0.87201	-0.74149	0.85726	-0.65949	-0.17565	0.15956
-2.1837	1.7475	1.9522	-0.45899	3.7346	-0.31022	-0.13674	-0.767	-0.1936	0.97437	0.19509	0.3684	-0.35938	-0.37378	0.99332	-0.94948	-0.35248	0.39673	-1.0175	0.23229	-0.2274	0.087159	-0.43742	-0.040121	0.31455	-0.6387	-1.3367	-0.035389	0.10965	-0.24387	-0.42404	0.43645	0.1277	0.7553	0.30861	0.19011	-0.38285	0.2821	-0.084505	0.60718	-0.6729	0.40428	0.2388	-0.27323	-0.54595	0.041751	-0.47569	-0.47406	0.59839	0.72571
3.8839	0.97323	-3.8134	0.60727	0.79289	-0.23931	-2.0331	2.5618	1.8179	-0.16195	1.9288	-1.73	-0.31663	-1.4875	1.5688	-1.2828	1.0347	1.7408	-0.59642	-0.68437	0.95844	-1.4446	-2.2684	-0.94767	1.1075	0.91208	0.90004	-0.12442	0.94474	-0.15009	-1.7206	-0.099516	0.16163	0.82353	-0.25978	1.254	0.32911	0.6218	0.63728	-0.57855	0.2781	-0.43663	0.87034	0.81582	-0.57365	0.25077	0.70969	-0.90703	0.14676	0.38213
5.3345	1.0945	2.9925	-2.6264	-0.25639	1.5865	-2.8252	3.0309	1.3196	-1.5763	3.1004	-1.9808	-0.73119	-2.0581	0.65079	-1.0251	0.97787	-0.8194	0.16674	0.63655	0.41268	-1.1836	-0.40882	0.23229	-0.17153	0.26362	-1.0134	-1.5458	0.09907	0.38466	-0.45147	0.11919	-0.10085	-0.92857	-0.27487	1.2048	0.012743	-0.45921	-0.45028	-0.35974	0.28294	-0.57383	0.28151	0.24874	-0.57404	0.75583	0.22592	-0.24128	0.038461	0.52289
-1.1822	-2.1347	0.28535	-1.224	1.4655	-1.5013	-1.8956	0.35724	0.7649	-0.99208	0.71826	-1.5964	-0.13458	-0.36394	0.73665	0.44789	-0.052079	1.1049	0.81867	0.098598	0.31564	0.037614	1.443	-0.67126	1.4941	1.3977	-0.34129	-0.59213	-1.2254	0.080322	0.45939	-0.14751	-0.024901	-1.0436	0.59279	0.59286	-0.77762	0.83509	0.25846	-0.041591	0.72406	0.31654	-0.64328	0.7538	0.10899	-0.044141	-0.30457	-0.59425	-0.62474	0.4065
-2.4755	2.8238	2.0926	-0.00063096	2.2052	-0.82152	-0.79749	1.4408	0.63122	-0.19508	0.63237	-0.10997	0.27204	0.46173	0.4033	-0.3009	0.3127	0.57442	0.025245	0.78244	0.59304	-0.13199	-0.19882	-0.85815	1.1852	0.36811	-0.25178	-0.84246	0.72007	0.21698	0.30677	-0.59932	-0.25277	-0.31276	0.49494	0.3032	0.42149	-0.054392	0.21612	0.46625	0.42852	0.40121	-0.15404	0.83647	-0.038672	-0.056572	-0.13373	0.80118	0.36106	-0.064881
1.1993	-2.2216	-2.3587	-0.55944	0.82573	-0.029678	-1.7836	1.3742	-0.31463	-0.97712	-0.33826	0.62521	0.60886	1.6111	-0.29471	-2.0114	-0.33113	-1.3718	-0.49116	0.73105	0.21211	-0.18031	0.39879	1.0695	-1.0865	-0.27787	-1.4286	0.18033	-0.13051	-0.41654	-0.91193	0.21385	1.8113	0.092015	-1.2041	0.55903	-0.11911	0.023984	-1.0129	0.11103	0.064405	-0.19485	1.1202	-0.080489	0.93815	-0.23336	0.70682	0.44388	-0.14576	-0.50259
-1.3703	-2.0484	-2.9419	-1.8206	0.45745	-0.46974	-1.8179	2.0319	-0.52853	-0.27296	-0.66006	0.01245	1.1043	1.0971	0.13829	-1.4832	-0.23389	-0.16183	-0.35736	1.212	0.085776	0.19182	-0.27418	-0.052622	0.26054	0.45485	-0.083767	0.090382	0.24324	-1.2717	-0.22527	0.4021	0.22414	-0.36434	-0.38898	0.015146	-0.71699	-0.36498	-0.81018	-0.21631	0.25612	-0.085619	0.21363	-0.18854	0.44218	0.28887	0.12678	-0.51985	-0.068581	-0.59689
-1.661	-1.9559	-0.1945	-1.1878	0.82966	-0.95681	-2.7122	1.1327	-0.16988	-0.29582	-0.28198	0.13427	0.10905	0.43671	-0.0098916	1.2959	-0.37942	-0.69699	1.0271	0.18383	0.27775	-0.5392	-0.17937	-1.6049	-1.1832	-0.47284	-0.037501	1.0467	-0.21659	0.37099	0.096627	-0.22832	-0.55122	0.46556	0.20029	0.60111	-0.15807	-0.85291	-0.26567	0.74318	-0.42941	0.21625	0.55674	0.34154	0.24035	0.22565	0.31738	0.10734	0.38293	-0.73733
-3.5054	1.5521	0.64453	-1.442	2.5679	-0.9839	-0.61004	1.2509	-0.16957	0.78023	-1.3391	0.39268	-0.071104	0.84737	0.86572	-0.22601	-0.53715	-0.17233	0.44699	-0.18943	0.44715	-0.4723	0.68372	-0.20066	-0.023634	-0.45346	-0.30158	-0.003348	-0.51632	0.38462	-0.13739	-0.23364	0.38888	-0.36384	-0.68485	0.34604	-0.30947	0.030504	0.19369	0.21445	0.77327	-0.25956	0.49587	0.27713	-0.040149	1.2562	-0.66747	0.41597	0.13499	-0.28941
2.3748	-0.93959	-0.21771	2.9686	-0.83753	-1.9896	1.1919	-0.68952	2.4465	1.497	1.7303	-0.61383	1.4238	0.54176	-0.11394	-1.1563	0.46054	2.1182	1.0919	-1.0191	-1.318	-0.14856	-0.097722	0.47881	-0.37169	-1.8906	-1.1901	0.83281	-1.8017	1.2464	0.44151	0.19679	0.053921	-0.7704	1.0634	-0.2555	-0.85292	0.50662	0.68367	-0.035227	-0.12469	0.74711	0.56354	2.1628	0.011333	0.39582	-0.18365	-0.074819	-0.74871	0.40279
1.1641	-0.47871	-0.068885	3.5187	-0.46557	-2.0679	1.505	0.87185	0.61047	0.40814	1.5332	-0.086615	0.94235	1.5827	-1.4927	-0.09956	0.4023	1.723	2.28	-0.039496	-0.24772	-1.5341	-0.42734	0.18615	1.537	0.52607	0.91094	1.3128	-0.62458	0.25515	0.52441	0.49351	1.4135	-0.062394	0.52804	0.34889	-0.5507	-0.49064	0.77468	-0.77717	-1.0374	0.79504	-1.363	0.31014	-0.70184	-1.3201	0.33604	0.33767	0.12983	0.21686
0.13959	-0.20487	0.29803	4.3443	-1.0282	-4.5371	0.5397	0.1119	-1.0365	-1.7868	-0.34608	0.41873	2.1656	0.86762	-2.1546	-0.21855	-1.2539	0.067356	1.5069	-0.5625	0.73641	-0.80228	-0.98494	0.010619	0.2793	1.7388	-0.43668	1.6666	-0.35802	0.85296	0.077628	-1.639	1.3003	-0.63229	-0.38405	-0.41319	-0.035246	0.83566	1.3466	-0.38921	-0.46692	0.33135	-0.49328	0.71902	-0.0068175	-0.42633	0.68515	-0.38683	0.3858	-0.69482
-7.4517	0.31983	1.1501	-0.60677	1.4313	-1.9659	0.091844	0.64078	0.25464	-0.2546	0.34959	-0.19318	-0.21702	0.079962	0.43254	0.080466	-0.36331	0.2175	-0.083554	0.8418	0.13951	-0.071024	-0.46548	-0.33208	0.12275	-0.019033	-0.074242	0.013151	-0.37453	-0.033022	0.82312	-0.18928	-0.10325	-0.41151	-0.34739	0.24589	0.050076	-0.28716	-0.20651	-0.14403	0.076745	0.068391	0.37488	0.32801	0.49532	0.047232	0.44248	-0.065753	-0.090602	0.071832
4.0668	-0.58896	0.17635	-0.3367	-1.4926	0.56287	-0.18882	2.2925	-0.16039	-1.1691	-0.55191	0.49451	0.016546	-0.034579	-0.56142	0.2473	-1.9273	0.38247	-0.49156	-1.3655	0.86159	0.099647	-0.35669	-1.0713	0.45143	-0.74223	-0.22074	1.1147	0.12311	0.38244	1.9056	-1.363	0.40101	-0.83892	0.16813	1.6394	0.69241	0.35296	-0.060236	0.33977	-0.70454	1.0024	0.2736	-0.91032	-0.43742	-0.73168	-0.55204	-0.64156	0.45919	1.4105
4.2575	-2.2343	-0.31601	1.0922	-1.6195	-0.020098	-1.3837	0.57188	0.75106	-0.22284	-1.7021	-0.17783	0.88045	-1.3819	0.58556	-0.016426	-2.2748	0.22503	-0.79276	-1.0069	-0.24557	1.9945	0.10899	-0.653	0.65963	-0.43612	1.3404	-0.048212	1.5565	-0.32676	1.2323	-0.65007	0.31296	-2.4755	1.0861	0.8714	0.24177	-0.65994	-0.94199	1.6932	-0.33134	-0.14233	0.50697	-0.83859	-0.58816	-0.48687	-0.5186	0.51698	-0.61611	1.3497
1.1572	-2.0579	0.57075	-0.81743	-1.7728	-1.0096	-2.5563	1.1123	1.2381	-1.0531	-0.87423	0.89688	-2.3028	-1.6198	0.9538	-0.64692	-0.54289	-0.35065	-0.62381	-0.7303	1.2675	-0.8738	-2.1939	-0.15955	0.66639	-0.94891	0.72662	-1.2237	1.1312	0.23636	-0.047173	0.030301	-0.83842	0.28556	0.79585	-0.31039	0.46628	-0.90438	0.00014396	0.18298	0.58672	1.2008	-0.12268	-0.40899	-0.74885	1.083	-0.11447	0.14913	0.2662	-0.80728
-6.1952	1.2448	0.86937	0.17772	1.2309	-1.3922	0.82503	0.070322	-0.51377	-0.079361	0.31799	0.42052	-0.50923	-0.2434	-0.56893	-0.41347	-0.62414	-0.31521	-0.59088	0.30726	0.14542	0.48554	-0.249	-0.27908	-0.43192	0.52735	-0.11031	0.42006	-0.76519	-0.50244	0.76467	0.0092185	0.056533	-0.45507	0.073695	0.26487	-0.21885	-0.2838	-0.46685	-0.47964	-0.059982	0.29541	0.14848	0.051116	0.75247	-0.20971	0.49697	0.24943	0.002297	0.23016
9.7936	2.9426	5.7315	1.333	1.2068	2.9607	-3.6584	0.42142	-0.53439	-0.023627	0.64402	-0.53569	1.0664	1.0502	-1.8798	0.12481	0.39107	-1.5545	0.59616	0.4717	-0.40299	0.9005	-0.21046	-0.25169	-0.28549	0.69707	0.59157	-0.0076216	-0.51544	0.13753	-2.4566	0.18171	-1.2123	-0.22171	-0.11674	1.2842	0.069288	-0.3592	-0.80897	-1.3104	-0.81277	0.054942	0.53597	0.24875	-0.26	-0.26258	0.6615	0.26706	0.23675	0.3977
8.228	2.2339	0.49208	-1.6299	2.3079	1.0531	-0.60942	-1.6706	-0.049092	-1.473	-0.052736	0.33099	0.67802	-0.45072	0.038632	-1.2641	-0.98719	1.176	-0.17593	-1.9927	-3.4174	-0.17595	-0.29151	0.81755	-0.82644	-1.0169	-2.555	-1.1416	0.020996	-1.1216	-0.6071	1.2846	-1.0697	0.36086	-0.049199	0.82144	-0.77163	-0.59808	0.73566	-0.47786	0.27498	-0.9366	-0.42143	1.2044	-0.055159	-0.83342	0.29224	0.48316	0.44503	0.86909
6.4497	1.8027	-1.9176	-1.8257	2.6118	-0.30112	1.2626	-3.1362	2.1756	-1.7416	-1.1555	1.1858	-0.093079	-1.924	0.56745	-1.1431	-0.54628	1.1257	-0.58237	-0.56109	-3.1221	0.61909	-0.17575	1.4129	0.56648	-1.0682	-0.58321	-1.4457	0.38053	-1.3891	-1.1813	1.3769	1.2892	0.26135	1.0387	-1.7883	0.28198	0.057509	0.53145	-0.25378	-1.0146	0.030422	-1.2013	-0.97112	-1.2071	-0.0475	1.7396	0.10346	-0.73927	-0.53603
-1.2153	2.1961	0.81326	-0.69274	4.4825	0.5584	0.42632	0.41259	0.45548	0.27035	0.40693	-0.38585	0.13267	0.014446	-0.27829	-0.22001	-0.11646	0.12385	-0.60769	-0.23017	-0.62624	-0.28562	0.65665	0.021264	0.68403	-0.44856	0.09659	0.49132	-0.095512	0.67494	0.076423	-0.043148	0.53798	-0.35496	-0.1932	0.0080535	0.17585	0.11768	0.026617	-0.031856	-0.34237	0.50704	-1.0768	0.54862	0.10166	0.45334	0.44857	-0.26144	0.021551	-0.14693
4.0056	-1.876	-0.48389	1.3146	-0.71851	-0.46025	-2.1151	1.0262	1.9709	-0.74724	-2.2766	0.50026	0.30518	-1.9042	0.59503	0.24524	0.13954	0.031919	1.7384	-1.7118	-1.8687	1.5448	-0.019305	-0.37061	-0.16706	1.1844	-0.92137	0.4028	2.5442	-0.65464	0.54241	-0.36182	-0.76449	-0.37189	-0.25688	-0.43289	-1.2139	0.27431	-0.0012642	-1.3612	0.02875	0.37478	0.19114	0.99591	-0.079517	0.23739	-0.064611	0.35203	-0.78925	0.61433
11.908	6.5521	-2.5257	3.8533	-1.0293	0.35019	-1.0318	-0.25211	0.0085883	-1.152	-0.84285	0.38935	-0.37889	-0.088474	1.0967	1.2117	-0.85734	0.29129	-0.43761	-0.67966	-0.20988	0.92055	0.10628	-0.16157	1.371	0.84815	1.061	-0.16753	1.242	0.79203	-0.59948	0.27304	-0.27921	0.78486	-1.2993	-0.10341	0.063267	0.38427	0.30878	1.4855	-0.8598	1.5887	-0.92338	-0.034496	0.54131	1.3274	-0.90167	0.32253	-1.495	0.74094
2.2044	-1.3602	0.25734	0.20361	-0.59388	-2.2031	1.1759	-0.75129	-0.65421	-3.0633	-1.4145	-0.78814	0.20721	0.65213	-0.081412	0.014557	0.39889	-0.79499	-0.0615	-0.11835	0.064128	-0.04045	0.5666	-0.040259	0.65926	-0.3633	-0.069802	0.48991	0.7252	0.58682	-0.35512	0.35461	0.4681	0.59251	0.55445	-0.071626	0.77994	0.74184	0.84099	-1.046	-1.1342	-0.66148	1.1624	-0.48	-0.61514	0.10606	0.035348	0.27391	0.0096766	0.76667
-6.6594	0.75677	0.63643	-0.68757	1.0111	-1.8934	-0.021617	0.93981	0.45948	-0.98504	-0.12811	-0.32658	0.41382	-0.17899	0.75609	1.0223	0.282	0.3687	-0.08112	0.51305	-0.061161	0.50693	-0.26194	0.24671	0.1581	-0.27981	-0.36684	-0.17994	-0.20853	0.21436	0.64451	-0.067934	0.20338	-0.10741	-0.041617	0.3677	0.038714	0.10545	-0.098652	-0.399	0.17675	-0.13338	0.069826	0.048538	0.32966	-0.28045	-0.26552	-0.11098	0.094539	0.10279
3.1568	-3.2431	2.5977	-0.13318	-0.94019	-0.94202	-1.1799	-1.6948	2.3871	-1.56	-1.4288	0.5796	-0.90951	0.40903	-1.7893	1.0521	-1.0425	1.468	0.62545	0.036454	1.1458	-1.2118	1.2193	0.23997	-0.24529	0.74596	-0.59947	0.82719	0.079269	-0.57472	-0.23355	0.060615	0.70731	-0.91658	0.46308	-1.1304	-0.19064	-0.3628	-0.13878	-1.1066	0.34503	-0.54478	0.5359	-0.21632	-0.44628	-0.19404	-1.198	1.5092	-0.090367	-0.67704
6.668	2.5277	2.6441	4.3483	-0.73086	-0.5518	-1.2222	-1.5324	0.36592	-0.14068	-1.2462	1.009	-0.52927	2.8031	-0.18715	0.59758	-0.91531	1.3552	-1.1909	1.8565	-0.34633	0.95291	0.91506	-0.13942	0.20544	-1.0432	0.71437	-0.075303	0.2616	-0.13482	-3.4046	-0.82811	1.3744	0.16179	0.86167	-0.48963	-1.0886	0.29635	0.75911	0.36693	-0.066368	0.24558	0.38285	1.3555	0.30436	0.28955	-0.42493	0.42019	-0.0059104	0.00056311
3.9608	-2.8914	3.2193	0.45507	-0.9761	0.015169	0.48393	-1.1145	1.2478	0.14496	-0.38044	1.6457	-1.3777	0.83287	0.23096	0.99824	-0.32601	1.2176	1.9992	-0.76772	1.4824	-0.91655	1.2502	-0.7761	-0.017522	0.73413	0.064874	-0.67263	-0.3801	0.46532	-0.40509	2.0004	-0.098861	1.5908	0.5911	0.36705	-1.3293	-0.0084261	-0.83396	0.32847	0.24584	0.38674	0.12115	-0.12708	0.60858	0.65196	0.73796	-0.81532	0.44593	-0.55877
-1.9403	3.0732	1.1671	1.4519	1.4351	-0.63672	-0.32289	0.37443	0.37832	0.029718	1.1153	0.32852	-0.83062	0.045769	0.88185	-0.72534	0.42971	-0.25028	0.10792	0.22499	0.14127	-0.24301	-0.87698	0.36703	0.34096	0.14394	0.074075	-0.43524	0.29745	-0.3481	0.36658	0.20318	0.058898	0.23364	0.20857	0.040206	0.081595	-0.31915	-0.0033747	-0.0080956	0.28096	0.0090895	-0.34174	-0.11824	-0.35591	0.49117	-0.72727	-0.2283	0.19668	0.65339
5.4774	-2.8455	1.0059	0.33194	2.1421	0.053695	2.7243	-0.43546	-3.4665	-0.96282	0.67069	-1.6538	-2.1437	2.4107	-0.50405	0.73543	0.58198	-1.789	1.4145	0.47822	-2.1372	0.23697	-0.5066	1.7476	1.8211	1.9311	2.4861	-0.24789	1.4456	-0.92206	0.41127	0.51564	0.37552	-0.3787	-1.4158	0.99917	0.1355	-0.33801	0.32629	0.44383	0.028199	1.15	1.279	-0.1707	-0.7323	-0.24329	0.042485	-0.55849	-0.93197	-0.48401
3.827	-4.0234	-1.0914	1.0134	2.4567	-1.2362	2.7409	-0.97489	-3.8334	-1.1875	0.51099	-1.7855	-2.4954	1.4543	1.1302	1.2997	0.12865	-0.41384	2.4862	-0.79894	1.1773	-0.58634	0.35819	0.87043	0.60716	-0.32301	0.99902	1.0697	1.3582	-1.2065	-1.0092	0.75151	1.0914	-0.047352	0.29769	-0.49994	-0.92886	1.1576	-1.1624	0.2835	0.55475	0.16572	1.0708	0.74632	0.0075004	-0.68488	0.082004	-0.79346	-0.089102	0.1739
0.83382	-1.9739	0.51945	0.66204	0.89945	-3.0169	0.26192	-2.252	-2.2045	-1.1113	0.60288	0.25471	0.46933	-0.58955	-0.89155	0.51712	-0.84363	1.0557	-0.35662	0.4003	0.59627	-1.2263	-1.1094	-0.65449	-0.59309	0.18932	-0.44488	0.15249	0.23522	0.098739	-0.76606	-0.17786	-0.091706	0.43988	-1.4159	-0.46513	0.35428	0.47538	-0.15003	-0.83498	-0.83691	-0.42138	0.45761	-1.5102	-0.6612	0.24551	0.20606	0.89966	0.3111	0.32747
-5.678	0.96708	-0.088987	-0.8422	2.3398	-1.5635	-0.15387	0.44307	0.38028	0.75513	0.40912	0.029502	-0.31117	-0.12459	0.60745	-0.27926	0.084927	0.24413	-0.44848	0.79809	0.41062	-0.41225	-0.20362	-0.16992	0.56344	-0.48229	-0.21882	-0.57762	0.34883	-0.24805	0.56883	-0.15841	-0.066185	0.025831	-0.11779	0.086911	-0.010924	-0.11133	0.022212	0.17378	-0.070594	-0.14457	0.29673	-0.19919	-0.16668	-0.02113	-0.28898	-0.58413	-0.14398	-0.0078991
9.4308	-1.2073	2.3979	-3.0451	-2.8655	0.70057	-0.96333	2.1526	-0.71614	0.053335	1.0368	-0.67752	0.6587	0.13338	-1.6548	-0.65203	-0.65329	0.35252	-0.78821	1.1224	-0.29648	-0.3716	1.1739	-0.78945	0.57877	0.2759	0.38811	3.827	1.1265	-1.9018	1.3279	-1.8465	-0.29705	0.40891	-1.7737	-0.76324	-1.328	1.5514	0.65454	0.31098	1.3707	-1.6419	-1.3487	0.52969	-0.91212	-1.9481	0.20114	-0.22235	-0.22907	1.6602
7.6353	-2.4969	-0.12936	-2.3057	-1.9482	1.6808	-0.33536	1.9487	-0.14536	0.092068	0.99326	-1.7915	3.505	1.0543	-1.006	-2.2751	-0.55551	-0.1695	-1.638	2.8329	-0.57123	1.6843	-0.74021	-0.61998	0.63846	-1.141	2.1177	-0.56467	-1.5677	0.35173	-0.1244	-0.95513	-0.75386	-2.0383	0.71978	0.29781	1.0801	1.2952	0.18161	0.90913	-0.4366	0.63502	-0.87133	0.0087835	0.043422	0.25492	-0.78344	-0.9518	1.5095	0.2357
3.3369	-4.1504	-1.0979	-1.5206	-0.99945	2.1287	-1.2021	1.5008	3.184	0.84555	-0.65104	-0.6191	0.2889	-0.77754	1.9045	-0.74834	-0.75344	-0.40656	-1.5462	2.6115	0.42371	-2.1989	0.033976	1.3455	-0.24736	2.7379	-0.7528	0.47564	-2.0596	1.0096	-0.10759	-1.7797	-0.29509	0.98077	-1.1586	-0.70103	0.14745	-0.25034	-0.23456	-0.44055	0.26546	-0.55191	0.85051	-0.17853	0.020366	-0.44956	1.4676	0.964	-0.78717	-0.67903
-4.9116	0.91498	-1.3044	-1.0923	2.4803	-0.81345	-0.27213	1.7786	0.79643	-0.29793	0.050079	-0.3908	-0.52049	0.95227	1.422	-0.070008	0.3707	-0.15594	0.89431	-0.19696	-0.39703	0.36805	-0.84011	0.60027	0.11876	-0.024871	0.19114	-1.0292	0.28899	0.46581	0.009904	0.14202	0.73007	-0.04848	-0.9502	0.29183	-0.20236	-0.38981	-0.037478	0.62254	-0.041902	-1.4337	-0.20452	-0.42388	0.31035	-0.01122	-0.55392	-0.49647	-0.44061	0.54315
12.071	4.7281	4.4229	-4.9824	-3.487	1.5337	3.3887	1.5254	-1.5084	-0.71645	-0.024497	1.1887	2.1397	-0.1579	1.1182	-1.8294	-0.10073	-1.4215	1.9243	0.34281	1.2272	-0.053613	1.2794	-1.518	0.2004	-0.85356	-1.0547	-1.7749	-0.80486	0.0092472	0.76095	3.2764	0.012653	-0.74557	2.0462	-0.58214	1.4186	-0.27582	0.60927	-0.35811	-0.92024	0.18029	0.43608	-0.78647	1.1419	0.46751	0.085226	0.37271	0.55677	0.734
5.483	-1.0991	-0.51796	0.071739	-2.6847	-2.4982	0.98836	0.9809	-2.0136	-1.8546	-3.0181	-2.0627	0.55555	0.12208	3.11	-1.5209	-0.76128	-2.5203	1.4771	0.42932	1.1051	0.71954	1.4403	-0.25796	0.10592	0.86776	-0.94766	0.09462	-0.52632	0.71338	-2.182	-0.24299	-1.1737	-0.15114	-0.15947	-0.86445	1.5412	-0.24887	-0.6893	-0.12521	0.68973	0.28746	1.221	0.77906	0.12039	-0.14186	0.64947	-0.98637	-0.58951	-0.27347
7.517	3.6773	1.3956	-3.9048	-3.6614	-2.3919	4.5106	-1.8553	1.22	-0.8085	-0.36204	1.6321	0.96934	0.90847	0.56176	-0.76347	-0.68535	0.83391	0.76759	0.22485	0.49531	-0.65028	0.97033	0.99746	-0.82899	-1.1665	0.3969	-1.7299	0.096155	-1.0984	-0.71495	0.29305	-0.57447	0.11654	0.43605	0.52791	0.56311	-0.74159	-0.27474	-1.0818	-0.092302	0.77398	-0.8381	0.36007	0.095302	0.24119	-0.70395	1.2595	0.71702	-0.24449
-2.8434	1.9637	0.78948	0.76276	3.4584	-1.2147	0.10728	0.40165	-0.48138	0.61813	-0.017144	0.73624	-0.53439	0.72856	0.70693	-0.058083	-0.092573	0.31828	-0.51389	-0.22711	-0.85354	-0.050911	0.91291	0.76495	0.081231	-0.22096	0.2416	-0.17387	-0.54198	-0.35934	-0.29397	0.89173	0.12376	-0.099619	0.23241	-0.48441	-0.52403	0.15547	-0.31501	-0.41115	-1.0369	0.078582	-0.048744	-0.40355	-0.085505	0.1208	0.19092	0.3269	0.12829	-0.004303
5.0756	-2.3062	0.91103	1.2097	-1.2431	-0.10492	-2.477	-0.8663	1.8838	-0.13101	-1.5699	1.8411	-1.2501	-0.058219	0.090432	-0.47257	0.41578	0.16027	2.0656	1.3346	-1.667	0.36363	-0.15408	0.65449	-1.0757	-0.9856	0.72647	0.095565	-0.86684	0.081993	-0.17737	0.96389	-0.5186	-0.42198	0.47762	-1.7484	0.2324	-0.59277	-0.1121	0.86357	-0.21289	0.38341	-0.9634	0.10059	1.09	0.89711	0.97382	0.85015	-0.19621	0.55349
8.0341	1.1195	2.4807	5.7091	-1.3901	1.1084	-1.8485	0.60848	-0.42695	0.6638	-0.18194	1.1756	-0.15689	-1.2242	0.77745	-0.27299	-0.60458	0.20966	-0.35259	0.7705	-2.4086	0.27079	0.31583	0.034535	-2.7226	-1.1145	-0.3909	0.63727	1.0838	-0.82885	1.5577	1.166	-0.14252	1.5581	0.074571	0.83299	-0.67561	-0.26688	0.54467	0.18231	-0.34488	-0.54759	-0.62705	0.21258	1.3201	-0.33906	0.87176	0.0098825	-0.051992	-0.35323
4.0064	-3.3797	-1.4986	-0.45273	-0.42037	0.60106	-2.3411	3.3169	-1.7552	-2.4031	-1.2623	1.6666	-1.5305	1.1334	0.4596	0.36102	-0.6963	-1.9705	0.93277	-0.43438	1.4753	-1.0473	-1.4143	-1.0953	1.2453	-1.5267	0.01052	-0.23916	-0.37978	0.29271	-0.12791	0.50913	0.17165	0.36687	1.6939	1.3926	-0.16115	0.090059	0.034983	-1.3712	-1.3177	0.43563	-0.79718	0.2101	0.2499	-0.23514	-0.07208	1.0588	-1.3259	0.54085
-3.6478	0.46516	-2.2684	-1.1131	3.0126	-1.523	-0.85357	2.1275	0.065813	-1.4502	-0.2907	0.60426	1.1248	0.47256	0.57863	1.0666	-0.84785	-0.99422	1.001	-0.39878	0.52609	0.32094	-0.94391	0.75068	-0.14064	0.17337	0.11536	-0.030238	0.94462	0.20636	-0.074563	0.014397	0.099984	-0.20335	-0.7689	-0.94984	-0.016967	0.10934	0.78368	-0.2392	1.3048	-0.19835	0.24871	-0.031895	0.69728	-0.3055	0.20381	-0.12145	-0.028845	-0.01227
1.4949	1.4226	4.9771	2.1626	1.117	0.26837	0.34147	1.1464	-1.2725	-1.4759	0.22097	-0.27042	0.057586	1.3011	-0.51973	-0.28364	0.71818	-1.6461	0.65412	-0.18453	0.55172	-0.47519	1.0749	0.51937	0.98478	-0.3654	-0.0044296	-0.16213	-0.13977	-0.96579	0.98421	0.075688	-0.52399	0.40292	-0.50699	-0.051705	-0.263	-0.38834	0.022074	0.40229	-0.20032	-0.21466	0.79029	-0.32378	-0.039518	0.96043	0.43861	0.30324	0.076507	-0.90605
1.8126	-0.5125	3.0932	-1.9115	0.47982	-0.95815	0.46999	-1.447	-1.3967	-0.68252	1.3647	0.2223	0.27933	-0.34706	0.68711	-0.20005	0.55212	-0.38344	1.0025	0.263	0.059823	-0.22962	0.96777	0.38397	1.4297	-0.84981	-0.57551	0.22385	-0.75519	-0.14098	0.30791	0.74753	-1.7296	0.23603	0.074632	-0.0795	0.57612	-0.067958	0.48685	0.023773	-0.0021573	-0.0011413	1.283	-0.86763	-0.16373	0.22273	0.42559	-0.60809	-0.40215	-1.0768
4.7464	-0.24256	5.9914	0.79283	-1.0655	-0.56373	0.45512	-0.34747	-0.60915	-0.58673	-0.42269	0.58667	1.4291	0.67426	-0.12096	-0.17081	-1.1462	-0.75902	-0.77495	-1.071	0.32508	0.31461	0.21005	-1.3365	0.2045	-0.2857	-1.095	0.91921	-0.020707	-0.33086	-1.4407	-0.47494	-1.0648	-0.6312	0.34652	0.77053	1.3189	-0.79137	2.095	-0.51594	1.204	-0.068216	0.54748	-0.26867	-0.50119	1.1276	1.6563	0.013816	-0.08894	0.14936
-3.7134	0.77303	1.6899	-0.43425	2.544	-2.1507	0.61619	0.61505	-0.9354	-0.40826	0.069163	0.6856	-0.16259	0.038457	-0.45028	0.12309	-1.3194	-1.0506	-0.22034	-0.51979	-0.083884	0.40718	-0.41896	-0.025256	-0.74722	0.42833	-0.0097871	0.85433	-0.36337	-0.3763	-0.51686	-0.022274	0.14481	-0.231	0.58629	-0.83837	-0.069296	0.23815	0.24652	0.3233	0.3469	-0.52723	-0.26398	-0.44534	-0.073386	0.10115	-0.0046231	0.27246	0.01595	0.31042
-10.825	0.48453	-0.38549	0.26297	-1.6282	1.2146	0.14869	0.045056	-0.27421	-1.2538	0.01447	-0.2345	0.40737	-0.20015	0.40761	0.82954	0.98943	0.82438	0.035277	-0.080885	-0.0043516	0.37954	-0.25758	0.53875	-0.074178	0.0030683	-0.035428	-0.26965	-0.14972	0.22556	-0.12636	-0.14684	-0.081395	0.2036	-0.13031	-0.045502	-0.10165	-0.021126	0.10321	0.080657	0.012045	-0.17047	-0.022749	0.057816	-0.023687	0.090211	-0.093389	0.2188	0.028525	-0.11626
-10.805	0.50672	-0.52916	0.36129	-1.4749	1.4485	0.185	-0.30123	-0.63528	-0.49633	-0.19393	0.083341	0.40343	-0.21619	0.26385	-0.40737	0.31078	0.23743	0.16845	-0.045662	0.35586	0.22413	-0.54255	0.47101	-0.012763	0.17086	0.18611	0.096518	0.28035	0.037792	0.16583	-0.093542	-0.019301	0.30308	-0.10635	-0.12243	0.060299	-0.43564	0.075385	-0.033251	-0.0094376	0.33367	0.011786	0.099544	-0.061128	-0.072989	-0.17507	0.050254	-0.065116	0.05071
-10.67	0.49654	-0.57242	0.16902	-1.4226	1.4261	-0.46577	-0.075847	-0.13072	-0.59882	0.20469	0.15717	0.30863	-0.022609	0.31994	0.11841	0.34799	0.44058	0.31888	0.03025	0.29649	-0.38648	-0.20129	0.19477	0.24737	-0.10524	0.047836	-0.44687	0.67466	0.23523	0.070849	-0.25906	-0.11659	0.06835	-0.020548	-0.046332	0.29506	-0.06528	0.23813	0.070808	0.022237	-0.01147	-0.12796	0.1121	-0.13723	0.064527	-0.23014	-0.093846	0.075423	-0.14412
-10.523	0.41902	-0.25858	0.32463	-0.68222	0.12781	-0.57231	0.51422	0.13865	-0.54715	0.24339	0.26367	0.34615	0.30046	0.24301	0.35693	-0.30576	0.35023	0.39736	0.46482	0.16407	-0.74853	0.35294	-0.19701	0.37965	-0.23676	-0.38108	-0.54383	0.71992	0.29646	0.29667	-0.5783	-0.12111	-0.54902	-0.11728	0.22162	0.68158	0.3387	0.17839	-0.0069733	-0.13751	-0.40055	-0.032574	0.15777	0.071755	0.03495	0.075042	-0.17692	0.29691	-0.36661
2.8141	-0.32719	-1.434	-0.85883	-1.9884	-2.2093	0.30907	1.4481	0.16239	-0.50646	-2.7383	-1.9908	0.22956	-0.50986	-0.24802	-2.1156	0.38984	-1.4714	0.60744	1.1232	-2.6171	-0.15895	0.25071	0.05119	-1.1741	0.5697	-1.7403	-0.86971	0.7477	1.2112	0.25529	0.87094	-0.98884	2.3481	-0.54455	-0.91441	-0.058074	-0.57888	-1.2678	-0.85909	-0.25637	-0.28492	0.26364	0.44293	0.3031	-0.80183	0.18618	-0.39487	0.41616	-0.5083
15.162	10.334	-7.926	1.5326	-5.121	-1.8304	0.81395	1.0739	-1.1845	0.37018	-0.27599	1.484	2.4735	-1.579	1.1057	-1.4708	2.3929	0.68545	0.23353	1.0943	0.41211	-1.2697	-1.2278	-0.32039	-2.2429	-0.6324	0.83869	0.50161	1.9189	1.2487	-0.22306	-0.48259	0.63781	-0.2131	0.4762	0.83984	0.11191	0.88024	1.3685	-0.54926	-1.1099	0.14661	0.31798	1.0633	1.3702	0.1469	-1.0235	0.21407	-0.10905	-1.0056
4.6276	-5.0643	-1.6072	-1.1057	-2.3752	0.0020845	0.28268	1.9244	0.083692	-1.2305	-3.2683	1.5634	0.27535	0.39145	2.1313	-2.3134	2.0368	0.14027	-0.15758	-0.88728	-1.6262	-2.5353	-1.5667	-0.27583	-1.143	0.42256	0.71721	-0.039864	-0.15541	0.0048171	-0.35346	-2.0309	0.71017	0.27994	-0.85683	0.033433	0.57705	0.90193	-0.029599	-0.95526	-0.44278	0.0073554	0.071476	-0.022689	0.48157	-0.49121	0.12734	0.56725	0.45292	-0.3589
1.206	5.889	-2.0709	0.57613	-0.017864	-1.3958	-0.49317	1.7045	-0.34734	1.1169	-0.11667	-0.080608	-0.5572	0.17585	0.48149	0.46027	0.038616	0.95705	0.57311	-0.40888	0.43436	-0.10423	-0.57362	1.089	-0.44757	0.37404	0.57309	-0.31757	-0.36965	-0.089358	-0.47035	0.0022311	-1.0584	-1.165	-0.77076	-0.2357	0.18444	0.48562	0.55486	-0.1845	-0.68856	-0.70995	0.085442	-0.76447	0.8339	-0.26304	0.6589	0.59403	0.21684	0.30027
0.18222	-2.0333	0.86717	-2.0336	-0.17945	-2.242	-0.82182	-1.4823	0.95905	1.0336	-0.71936	-1.8699	1.1576	0.33879	-0.18122	-0.32535	1.5775	-0.70346	-0.11481	0.31182	-1.5097	0.71626	0.53865	-0.44414	0.82355	-0.013673	1.1487	0.033503	0.2953	-0.51505	-0.48165	0.35035	-0.3888	-0.21687	-0.51522	-0.19782	-1.0919	0.23663	0.42431	0.71565	-0.53928	-0.0022148	0.0093582	-0.56941	-0.90467	-0.85899	0.61482	-0.095774	1.2157	-0.68701
3.4855	-2.1056	1.069	-1.4647	-0.63211	-0.13122	-1.4987	-0.33558	0.64906	-0.040158	-1.9788	-0.68344	0.61177	1.9886	-0.24815	0.061702	0.88203	0.18985	-0.31063	1.6942	0.025891	0.37994	0.26949	-1.6551	-0.044609	0.015846	0.06558	-0.085917	0.14859	-1.5702	1.1468	-0.75179	-1.1665	-0.46011	-0.38741	-1.8532	0.28205	1.8404	0.97056	-0.095433	-1.0082	0.67755	0.45387	-0.51978	0.86692	-0.30269	0.11403	0.92543	-0.93217	0.79743
5.5888	1.5597	-2.9423	-2.3858	-1.6561	-1.4493	0.582	-0.79763	-0.21213	0.49259	1.0614	0.34897	1.0519	1.0277	-0.32922	1.4114	-1.6017	1.3792	-0.68886	0.034482	0.074647	1.3426	-0.098881	-1.0657	0.80024	1.9704	0.18036	-0.97749	0.62463	-1.4738	1.2646	-0.11754	-2.1061	-0.078203	-1.5513	-1.1257	-0.12664	0.23147	0.42667	-0.1685	0.64449	-0.30382	-0.18676	0.67193	-0.040797	0.66421	0.28792	-0.67996	0.29013	0.58688
-2.9273	1.3753	2.0739	-1.5964	2.5057	-1.2722	0.50718	1.1837	-0.6588	-0.29901	0.04271	0.60354	0.13342	-0.18233	-0.54347	0.14721	-1.3904	-0.92631	-0.82745	-0.24675	0.051586	0.5316	-0.84284	-0.26996	-0.57295	0.21057	-0.51523	0.59143	-0.10607	-0.58159	-0.75634	-0.061768	0.36228	-0.074602	-0.0036267	-0.89543	-0.37917	0.1746	0.92872	0.14514	0.18735	0.043211	-0.34674	-0.41854	-0.12923	0.35509	-0.057958	-0.25368	0.026954	-0.09896
6.3697	-0.9813	3.3389	-1.9894	-3.4446	-0.43694	0.56262	-0.2389	2.621	0.47395	0.071356	1.2252	2.8896	-0.25123	-0.50643	-0.72301	0.67464	-0.041968	-0.10696	-1.1396	0.0056205	-1.015	-0.55736	-0.41774	1.754	-0.96784	0.81238	0.3452	1.5429	-0.80398	0.60887	-1.3734	0.97404	-0.33253	0.081642	0.3015	-0.86131	0.13479	-0.60814	0.15445	-0.080339	-0.71745	0.5053	-0.67547	1.454	-0.43805	-0.93619	-0.20353	0.055751	-0.046401
6.5477	0.40794	2.0192	6.6172	-1.4201	-0.58825	-2.1534	0.38336	0.67269	0.50251	-0.54448	1.4524	1.2122	0.52656	1.3493	0.43468	1.5514	-1.0325	-0.025952	0.14335	1.1478	-0.41857	-0.46021	-0.16215	0.58779	1.0172	-0.40767	-0.54785	0.15683	-0.69108	0.14924	1.1793	0.25016	-0.36633	1.372	0.12471	-0.22082	0.29494	-0.27817	-0.56832	0.089011	0.3002	-0.50453	-0.49168	-0.54766	0.30204	0.20271	-1.4988	0.081392	0.52993
1.1185	-1.9628	2.3145	-0.1524	-0.72037	-1.816	0.27874	1.2265	-1.0107	-0.10651	0.67745	-0.42366	1.1762	-0.72162	0.64396	0.028845	0.66169	-0.31189	-0.31842	0.095298	-1.3826	-0.40692	0.13841	0.34788	0.30794	0.35903	-1.4858	1.2368	-0.37444	-0.51167	-1.2583	-0.088714	1.0949	-0.60004	1.1028	-0.17309	0.73071	0.0012483	-0.091437	-0.33686	0.065834	0.45675	0.5792	-0.45458	-1.089	0.74222	-0.19798	-1.3829	0.26431	0.58642
0.50235	-2.4553	1.8163	-0.72992	-1.6536	-2.0428	1.3988	1.2904	0.59423	-0.87344	-0.90788	0.26997	0.92686	-0.013393	-0.33704	0.22367	-0.06949	-1.1728	-1.1386	-1.3755	0.59076	-0.91391	0.18079	-0.37275	0.13297	1.1337	0.70565	-0.95621	-0.98106	-0.81448	0.39196	0.5776	-0.80603	0.855	0.52591	0.18604	0.075415	-0.71571	-0.72817	0.25498	0.90341	-0.88604	-0.24118	0.68775	-0.41092	-0.56578	-0.79135	-1.0745	-0.55827	-0.92563
-0.59272	-3.6992	1.2524	1.4353	-1.0667	-2.4762	-0.075518	-0.9286	0.28929	0.02441	-1.192	0.51275	0.19895	-1.1325	0.0567	0.34017	0.14272	-0.32557	-0.32723	-1.598	-0.15629	0.50615	0.79129	-1.3494	0.77245	-0.63343	0.66679	0.52071	0.1679	-0.86958	1.3428	0.12704	0.77803	0.0060643	0.00076182	0.66771	0.52889	-0.27562	-0.35449	-0.54421	0.54073	-0.91239	1.3504	-0.089493	0.66581	0.32385	-0.20842	-0.8596	-0.57723	0.76179
4.2525	0.51111	-0.64887	4.3167	-1.5039	-2.1445	-0.84441	-0.57048	0.96583	1.2833	-0.99522	0.038867	-0.025717	-1.178	-0.25562	0.090044	-0.31382	0.49994	1.2902	-2.2019	0.96149	-0.52299	-0.32065	-0.49826	-0.027483	-0.37085	-0.73628	-1.0111	-0.89394	1.7022	0.89287	0.71281	0.17852	-0.11266	0.38706	-0.18393	-1.4185	-1.2318	-1.0993	-0.55094	0.84805	-0.62842	-0.88075	-0.8781	-0.12814	-0.28364	0.75149	-0.76708	0.73557	-0.42447
-2.1519	2.7802	-0.92132	1.7272	2.5243	-0.45828	0.64227	0.21775	0.66734	1.5572	0.36978	-0.86198	-1.0351	0.32884	1.1676	-0.10392	-0.0098134	-0.031949	-0.15531	0.60597	0.17207	0.21056	-0.32183	-0.25208	0.52205	-0.10865	0.41504	0.11472	-0.51079	-0.078984	-0.26917	-0.25775	-0.3387	-0.5989	-0.35077	0.020844	0.14171	0.059607	-0.099229	0.56573	-0.07715	-0.064624	0.15517	0.14329	0.39219	0.33825	0.06735	0.052569	-0.14147	-0.75012
0.958	-3.9541	-2.3919	0.14133	0.34198	-0.79511	-1.7393	1.9978	0.88362	-1.8743	1.7782	0.32007	0.30854	0.2585	-0.006467	-1.8731	-0.30143	0.70364	-0.59612	-0.97906	1.6687	-1.3289	-0.31839	0.18694	-0.92748	0.3875	0.75533	-0.62333	0.63316	-0.65927	0.40637	0.42502	-0.22828	0.26129	0.29097	-0.12752	0.84927	0.59003	0.046045	0.74335	0.0069149	0.043794	-0.52687	0.79557	-0.73856	-0.47556	0.15626	0.45039	-0.2149	0.44332
-0.77218	-1.2953	0.10242	2.4895	1.876	-1.5294	-0.35874	-0.45025	1.3095	-0.84183	0.82073	-0.028224	0.25785	0.61443	-0.035277	-0.39819	0.42761	-0.2131	0.28041	-0.62519	-0.76324	-0.12028	0.87804	0.71674	0.31229	-0.93737	0.32467	1.0125	0.66814	-0.60402	0.57339	-0.38218	0.38395	-0.47967	0.11371	0.59522	1.2507	-0.42259	0.030213	0.7126	0.12374	0.17676	0.89884	0.24699	-0.23596	0.32071	0.64787	0.05329	0.20084	0.50214
5.9672	3.6298	0.5864	10.69	1.8799	-0.046753	-1.6267	-0.033571	-0.22509	-0.4608	0.89043	0.45458	0.687	0.30031	0.46565	1.3227	1.0909	-0.58677	-0.45307	0.72191	0.73808	-0.64309	0.51212	0.1394	0.44056	1.5606	0.87356	0.014374	0.68311	-1.1697	0.35003	-1.0856	-0.50987	0.32542	0.14547	-1.0078	-0.79918	0.48785	-1.4311	-0.070583	-0.42053	0.52027	0.039671	-0.18063	-0.3592	-0.061188	0.53125	0.17168	-0.73563	-0.47033
-2.3434	1.7675	0.33465	4.1189	4.095	-0.42805	-0.32641	0.54989	0.19796	-0.55909	0.4158	-0.067225	-0.3297	0.12221	0.1576	-0.29115	-0.29107	0.37529	-0.43964	0.31637	0.48392	-0.19891	-0.27817	-0.41702	0.013423	-0.4495	0.24966	0.057001	1.1416	0.50434	-0.4177	0.33344	0.34517	-0.23116	0.60797	-0.27459	0.82668	-0.25558	-0.39032	-0.29381	-0.43952	0.2836	-0.41606	0.48557	-0.040386	-0.28744	-0.044525	-0.38508	-0.28733	-0.86301
3.2009	-2.233	0.42675	0.099456	-1.0836	-1.8081	2.8903	0.15827	0.72914	1.6238	0.27151	-0.82101	0.29237	1.167	-0.46074	0.69841	-1.1895	1.1389	0.87306	0.010619	0.092295	0.73424	-0.040099	0.7374	-0.1769	-0.20667	-0.35266	-0.41151	0.24744	0.52775	-0.87131	0.69587	-1.2729	0.88087	-1.7129	0.68573	0.16342	0.23033	-0.91956	0.2307	0.65042	0.043731	0.54549	0.42537	-1.1119	-0.52247	-0.5523	-1.5493	0.948	-0.57619
2.5186	-0.026438	4.0744	-0.0075512	-0.4556	0.7671	2.0112	0.60842	2.422	2.746	2.1554	0.33017	0.56095	0.85333	-3.0462	0.36841	1.3466	1.2475	1.8118	-0.22309	-0.82994	-0.25564	-0.58991	-0.58811	1.0436	1.7943	0.75184	-1.0024	-1.2266	-0.43195	0.56246	0.2538	0.69909	-0.41902	-0.75347	1.3676	-0.938	-0.84697	1.1339	-0.82823	0.079301	-0.33497	-0.95531	-0.17788	0.53294	-0.52357	-0.16119	-0.6966	0.26791	-0.52276
1.2117	-4.2844	0.831	0.27608	-1.0014	-1.6513	1.0783	-0.71595	2.2677	2.3626	-0.15018	-0.055261	-0.37179	-0.70256	-0.81587	0.40979	1.6495	-0.22513	1.167	-1.4763	-2.0064	0.24065	-0.16634	-0.048559	2.8274	0.74584	-0.52744	-0.88221	-0.96763	0.53266	0.019803	0.37111	0.85071	0.25606	-0.36991	0.14252	1.0697	-0.6779	-1.5306	-0.34831	-0.64737	1.0311	-0.54447	-0.26344	-0.23744	-0.049406	0.46628	-0.60793	0.52003	0.49456
-4.2021	1.4198	2.0658	-0.95614	2.4528	-0.96696	0.49868	0.41313	-0.03274	1.1497	0.92896	-0.60364	-0.76301	0.1071	0.67402	-0.047061	-0.25875	0.083796	-0.20744	0.1444	-0.68438	-0.15722	0.012756	0.2644	0.3972	-0.36869	-0.36714	-0.086053	-0.37775	-0.55638	-0.16948	0.24557	-0.30866	-0.12594	-0.38017	0.23831	-0.11517	0.11955	0.31323	-0.02515	-0.34281	0.31503	0.13829	0.01973	0.12147	0.017378	0.66497	-0.16619	-0.12478	0.0014199
18.999	2.0051	-9.1628	-2.2836	-3.029	3.9396	3.5705	-2.5959	0.97875	-2.1326	0.25466	-1.5929	-4.1065	3.7901	0.73425	-2.0154	1.1658	1.6716	-2.7307	-0.060449	-3.0991	0.11328	-0.76601	-2.7208	-0.60195	2.8188	-2.9558	2.1312	2.2285	4.4129	0.33569	2.728	0.42221	-1.8674	0.50852	0.80834	-0.1194	0.11581	-0.35563	0.67751	1.9573	-0.058573	0.0041351	-0.41311	-0.441	0.68796	1.1276	-0.34453	-0.024907	0.56633
15.786	-1.4149	-4.1049	-4.9994	-3.0026	3.6183	0.078031	-1.0875	-3.5838	0.77154	2.7322	-0.42815	-0.72497	2.0418	2.7529	0.068715	1.325	-0.84605	-2.2513	0.49698	-2.2963	-0.10322	-0.14222	0.22828	-1.0587	-1.6624	-3.7363	1.1097	-0.5406	-1.3186	1.9646	-0.54093	0.85907	-1.6005	1.377	-1.7146	0.59131	-0.20344	-0.38686	-1.3701	0.81072	-0.51968	-0.86408	-0.83368	0.066653	0.81526	-1.1201	-1.1241	-1.3408	-0.97295
8.9677	1.835	0.8305	-0.76756	-1.1327	3.4123	-0.63279	-0.25015	-0.65851	1.5701	0.72662	-2.1734	-0.42732	0.83003	3.6547	0.47449	-1.4537	2.1594	1.0185	-1.4771	-0.53163	0.095604	0.20475	0.63302	1.3411	0.54126	-2.2944	0.71517	-1.6257	-1.9651	-0.64862	-0.015494	-0.75378	-1.7112	0.54458	0.39816	0.84983	-0.43975	0.65656	-1.1734	0.02895	1.8154	-1.39	0.08567	-0.2221	-0.24965	0.47608	1.0403	0.36158	-1.0597
3.4249	-5.952	-1.1506	1.6794	-1.6113	-0.55175	1.4333	1.9112	0.21027	-0.78576	-1.2142	1.6595	-2.0337	-2.5937	0.12843	-0.12657	1.1696	-0.15865	-2.2021	-0.8044	-2.3886	-1.9423	0.22936	0.37874	-0.71057	0.66383	0.96522	0.37528	-0.41101	-1.4612	-0.53598	-0.15683	0.57878	0.097036	1.7534	-0.45085	0.1188	1.2232	0.47709	1.0237	0.81431	-0.19052	0.48598	0.3913	-0.15003	0.32779	0.40469	-0.3867	-0.82937	0.66918
3.3737	-3.979	-1.6733	2.7587	-2.6024	-1.6831	0.064328	2.4939	-0.76782	-1.5483	-1.6234	0.62866	-1.5351	-2.1755	-0.28032	1.3688	-0.30244	0.059354	-2.5099	-1.6412	-0.91081	-0.46422	0.16444	0.096153	0.78768	0.15706	0.22951	0.3931	-0.95401	-0.30431	-0.86645	-0.030275	0.55357	0.24904	1.0291	0.68385	-0.57449	0.30613	-0.051536	0.0059884	0.37664	-0.46615	-0.45593	0.3218	0.40215	0.50788	-0.9698	0.63006	-0.022771	0.30847
1.0507	-1.6785	-0.58677	0.73628	-1.2934	-3.8017	1.5904	-0.87769	-1.9871	-1.5512	-1.5594	1.563	1.2055	-1.0153	-0.93539	0.16536	-0.24859	-0.7618	0.41538	-0.41332	0.27873	0.27629	-0.76186	0.11518	0.40486	1.2966	-0.22555	-0.086668	-0.543	0.36153	-0.76139	0.60715	0.63295	-0.034218	-0.99496	0.27109	0.51098	-0.12115	0.53756	-0.19995	-0.20588	0.13331	-0.15635	-0.38906	-0.55571	-0.29989	0.338	0.40233	-0.48818	0.29265
-2.4388	1.7103	2.073	0.11919	2.9391	-1.1671	0.71374	0.055764	-0.95324	0.38842	0.59188	0.98049	-0.35666	0.17316	-0.26246	-0.062385	-0.681	-0.37137	-1.0385	-0.29361	-0.60495	-0.17652	0.20677	0.21804	-0.7719	0.098005	-0.28865	0.86654	-0.32875	-0.70756	-0.68767	0.25329	0.0097853	0.1306	0.24518	-0.40255	0.23428	-0.046392	0.40155	0.049703	0.0057432	0.15793	0.0089964	-0.22712	-0.25291	-0.37788	0.35164	-0.36119	0.10244	-0.2142
-10.744	0.40297	-0.67929	0.40884	-1.3103	1.6873	0.3689	0.14846	0.54359	0.50638	0.088371	-0.27731	-0.14425	0.20807	0.0032825	0.42289	-0.10997	0.17325	0.025915	-0.022211	-0.41042	-0.0022244	0.56971	-0.067882	0.088232	-0.07511	-0.20938	-0.045857	0.015108	0.21664	-0.12559	0.043423	-0.023055	0.020157	0.25692	-0.059428	0.28906	0.57575	0.29589	0.057663	-0.060345	-0.017809	-0.1374	-0.043327	-0.25647	0.016528	-0.046981	-0.090383	0.20569	0.18068
-10.672	0.4619	-0.76846	0.29342	-1.1954	1.7987	-0.10203	-0.107	0.47006	0.51499	0.24897	-0.075914	-0.05466	0.10676	0.07982	-0.088468	-0.17118	0.29397	0.31951	0.047119	-0.20378	-0.21585	0.12448	-0.20265	0.23629	-0.12701	-0.079608	-0.26357	0.28367	0.32189	0.027197	-0.17856	0.17564	0.10599	0.20965	-0.10484	0.32077	0.26524	0.29225	-0.01703	0.048193	0.13855	0.0079303	0.0043893	-0.22439	0.034852	-0.1666	-0.14019	0.08806	0.085922
-10.623	0.46478	-0.7356	0.28608	-1.2673	1.7886	0.35143	-0.33082	0.099104	0.16435	-0.1233	-0.24923	0.0010392	0.14242	0.20937	-0.029298	0.074388	0.092863	0.1588	0.18077	-0.0087007	-0.2933	0.24797	0.17045	0.33977	-0.12846	-0.12282	-0.33685	0.24376	0.073186	-0.080873	-0.06801	-0.34173	-0.09182	-0.15525	0.14854	0.24444	0.29016	0.13098	0.16294	-0.19443	-0.19706	-0.22498	0.16839	-0.062351	0.057259	0.037146	-0.099322	0.12917	0.015532
-10.626	0.41953	-0.45948	0.29895	-0.7354	0.76169	0.48675	0.077593	0.31226	0.46031	-0.048177	-0.2738	-0.31833	0.055353	0.1088	0.011458	0.066709	0.13148	-0.047197	0.2945	-0.12843	-0.22963	0.20765	-0.19017	0.22377	-0.20541	-0.10955	-0.4255	-0.17229	-0.11781	0.020619	-0.010376	-0.24589	-0.34223	-0.092645	0.20701	0.03378	0.24058	-0.072279	0.042763	-0.12553	-0.29502	0.011339	0.21556	0.20793	-0.036552	0.27225	0.024066	0.0861	-0.068335
2.2994	-1.3434	1.4167	0.91902	-1.8689	-2.1555	0.7872	-2.0471	1.5198	-0.89377	1.8987	0.067575	1.394	0.44014	-0.83406	0.50582	0.90493	0.039643	0.95485	0.46933	0.19485	-1.138	0.30249	0.51152	-0.16551	-0.39336	0.33406	0.4057	0.033916	-1.1445	-0.1685	-0.36107	0.51563	-1.3562	-0.56113	-0.72385	-0.76146	0.55216	-0.62912	-0.56044	0.45339	-0.041552	-0.36617	0.071706	0.25754	0.28605	0.62274	-0.27962	-0.89388	0.35619
0.32782	-1.188	-0.47089	-1.153	-1.9375	-3.5044	0.46833	-2.3653	1.424	-1.3516	-0.58831	-0.19035	-0.38344	-0.87128	-0.43917	0.011918	0.32467	-1.075	-0.57757	0.88062	-1.3958	-0.80184	-0.20229	-0.45877	-1.1453	-0.0061547	-0.80209	0.00066361	0.19408	0.8173	0.074221	-0.9479	0.1666	-0.7825	-0.56187	0.22405	0.54209	0.051788	0.7878	0.74392	0.025073	0.11243	0.1998	-0.14705	-0.36052	0.79526	1.0377	0.12422	0.065122	-0.24694
-1.7635	-1.5499	1.2777	0.30513	-0.81547	-2.1946	1.2922	-1.4156	0.34257	-1.1345	-1.9855	-0.41814	-0.79779	-0.036854	-0.45666	-0.91846	-1.3829	-0.047334	0.065092	-0.59048	0.15215	-0.81386	0.038202	-0.70003	0.2067	-0.19621	-0.7673	-0.27463	-0.19092	0.88667	1.1667	-0.68018	-0.72087	0.49809	-0.27726	0.64617	-0.49604	-0.73304	-0.036837	-0.12083	0.48307	0.096285	-0.71131	0.20992	0.13884	0.016698	0.07642	-0.02843	0.45147	-0.44535
-6.6722	0.24733	0.75357	0.049004	1.912	-1.7708	0.12655	0.11393	-0.39671	0.25768	0.28891	0.53999	-0.22315	0.14586	0.26842	-0.34674	-0.92894	-0.4848	-0.2429	0.4796	-0.45519	-0.1019	-0.34303	0.050084	-0.025517	-0.028095	-0.19072	0.1818	-0.4776	-0.40661	0.41808	-0.11645	-0.038673	-0.44554	0.054936	0.11846	-0.16727	-0.083831	-0.61107	0.024198	-0.19522	-0.18998	0.17395	-0.15917	0.3325	-0.6935	0.18858	-0.192	-0.14232	-0.025238
5.1008	-2.8209	-3.2972	-1.0742	1.4421	0.96325	-3.6943	1.5218	0.67315	-1.7871	-0.61039	-2.3396	0.27509	2.8575	-0.62834	-1.5553	1.6097	-1.9091	1.516	-1.4835	-0.53894	0.60626	0.26292	0.75883	-2.0593	1.1084	-0.26303	-0.50943	-0.68726	-0.5499	0.70963	1.4586	0.81185	-1.5456	-0.12091	0.50981	0.36195	0.51454	-0.031608	-1.1181	-1.4853	-0.26341	-0.67273	1.0576	-0.88653	0.15083	-0.12756	-0.98004	0.22328	-0.16217
10.122	4.0668	-3.8164	-7.6098	-1.1135	1.4394	-0.0213	-0.93112	2.1461	-0.59431	1.4464	3.2124	0.96933	3.7758	2.8864	1.4876	0.44156	-0.27176	-1.1645	-3.2634	0.59026	-0.29832	-1.0672	-2.5441	-0.84885	-0.10887	-1.5721	1.3208	-0.06998	-1.2549	0.43715	-1.4139	-1.3812	0.72114	-1.6762	0.93843	0.62468	-0.42494	-0.081252	-0.1023	-1.2909	0.34166	1.031	-0.58571	-0.23218	-0.34376	-0.24819	1.1571	-0.53883	-1.9181
3.9603	-3.528	-2.4717	-2.1497	0.42238	0.67528	-2.5231	0.4996	0.37666	-0.61475	0.73105	-0.030657	2.4281	1.7821	2.9383	0.31944	-1.1906	0.82855	-0.14127	-1.5066	-0.32932	0.76646	0.38939	-0.25279	-0.74347	-0.85852	0.35789	1.2727	0.1617	-1.0694	0.13847	0.81485	-0.70912	-1.059	0.8375	-0.37516	-0.091539	0.65795	-0.15447	0.27246	-0.43199	0.56695	0.40755	-0.57033	0.94583	-0.64378	0.83347	0.17528	0.28782	0.12055
-1.3852	3.605	-2.6137	-3.4658	2.0807	-1.4114	-0.12571	1.0851	0.74304	-0.18332	0.18392	0.54028	-0.16082	-0.10071	-0.021748	-0.22951	-0.38482	0.19945	0.2471	0.062132	0.4113	-0.25043	-0.38984	0.072254	0.033211	0.2242	0.01814	-0.41208	1.0565	0.48275	-0.093779	-0.36805	0.50085	0.22826	-0.52317	0.81713	0.71247	-0.6258	0.33843	-0.046688	-0.16373	-0.55767	0.50592	0.59873	0.26289	0.27617	-0.081444	-0.21262	-0.73518	0.23552
12.606	10.011	-3.2735	-11.726	-2.7773	-0.045627	3.1776	0.1824	1.1231	-1.1627	0.40282	0.083327	0.51431	-1.9008	-0.65762	-0.38466	-0.61125	0.12246	0.34854	-0.74035	-1.3491	0.6909	-0.15132	1.4484	0.88353	-0.22518	2.939	-0.75517	0.1776	-1.4837	0.93685	-0.60239	1.1039	-0.77275	-0.50847	-1.0733	-1.1988	-1.0579	-0.015504	1.6594	-0.79374	0.20983	-1.135	0.016538	-0.21758	0.33684	-0.52559	-0.27367	-0.45127	-0.81902
6.6533	2.0402	-0.75458	-3.2084	0.54802	1.2236	2.0955	1.8923	-0.94705	-2.4603	-1.7008	-1.249	1.0585	0.65677	1.1034	-1.9263	1.7478	-1.0643	1.3847	0.38273	1.3426	-0.57205	1.3893	-0.24671	1.3445	-1.9144	1.1044	0.91807	-0.74493	-1.1238	0.26512	2.1833	1.0515	0.10294	-1.55	0.13607	0.87423	-0.23333	-0.36048	0.18939	-0.10606	0.012126	-1.596	0.63824	-0.0070252	1.9329	-0.38143	0.2311	-0.088891	-0.27056
4.0312	-0.83142	-1.8232	-0.69048	0.25318	-0.79628	0.084348	0.16885	-0.94472	0.31361	-0.95573	-1.7061	-1.1418	1.494	-0.11537	0.57013	-0.18718	-0.45627	-0.5637	0.18791	0.2501	-0.22048	-0.13484	0.64171	0.88731	0.18248	-1.386	1.4252	-0.73529	-0.23211	-0.15429	-0.50775	0.90537	-0.15956	0.50824	-0.89225	-0.59727	0.66281	-1.1791	-0.62885	0.76532	2.093	-0.62825	0.043086	-0.41419	-0.48183	-0.28485	0.17095	-0.49661	-0.72821
1.5898	-0.33281	-0.47314	-1.947	2.4088	0.12634	-1.0066	-0.43941	-0.55152	2.7478	-0.50296	-1.9613	-0.59615	-1.0482	-1.818	1.2108	0.48574	2.8454	0.11267	1.0519	-1.3104	-0.27833	-0.78735	-1.5935	-0.53846	-0.76796	-2.0969	-0.039237	0.61601	-1.2643	-1.5589	0.10079	0.64719	2.0094	0.13126	1.7077	0.26797	-0.16742	0.76916	0.36034	-1.2102	1.0295	1.0518	-1.214	0.25597	-0.26348	-0.018874	-0.0043959	-0.54536	-0.22624
10.219	7.7496	-1.3866	7.0375	2.4437	0.64258	-2.2012	-0.11393	0.609	-0.98019	1.5379	0.9749	0.43454	0.19862	-0.49371	2.0114	0.15305	-0.014535	-0.39817	-1.2433	-0.24045	-0.5283	0.26696	1.1528	-0.98233	-0.29889	0.63528	0.63465	1.2942	-0.0069786	-0.83165	0.65168	0.54833	0.029317	0.65363	0.65365	-0.171	0.10939	-0.42272	0.11477	-0.72043	-0.50601	1.5502	-1.6809	-0.61774	-0.58789	-0.065179	0.71786	0.23358	-0.43796
5.0464	-3.0475	-1.4055	2.3665	3.1838	2.355	-0.060676	0.70291	-1.9239	-1.1162	-0.2277	2.8084	0.66642	2.7923	0.86981	0.58898	0.21046	1.6696	-0.48226	-0.20454	0.2806	1.1162	1.6265	-0.74509	1.0041	-0.22205	-0.1164	0.32775	1.1241	0.80986	0.31358	-0.17164	-0.24307	0.12444	0.32424	-0.3933	-2.1108	0.12287	0.09245	-1.2161	0.61444	1.3901	1.2286	0.20047	-0.5177	0.57866	1.226	0.031321	-0.53354	-0.079371
1.4586	-3.205	-0.88142	-0.47894	-1.7928	-2.0771	1.2735	1.7414	0.24577	1.7497	-0.22686	0.75012	-0.77275	-0.44941	-0.51265	1.1128	-0.26811	1.2284	-0.64415	-0.89798	0.49178	-0.77682	0.39474	1.7995	-0.91454	-0.65655	-0.72101	0.32677	-0.31594	0.055038	-1.4979	0.66792	-0.51965	-0.74711	-1.7018	1.3573	0.96465	0.7556	-0.28384	-0.5098	0.40089	0.1487	0.94692	-0.84234	-0.77632	0.13482	-1.2083	-0.7812	0.057626	-0.48377
3.1541	-3.1601	-2.2371	-0.70973	-2.1336	-1.6583	0.98818	1.6464	0.59775	3.0727	0.2753	-0.40293	0.65773	-2.0166	0.44899	1.8074	-1.2708	-0.43257	-1.2906	0.24168	0.29869	-1.1198	0.51808	2.3391	-0.42132	0.21435	-0.065915	0.71866	-0.51182	0.10357	-0.91231	0.58057	0.88434	0.41691	-2.0871	0.64542	0.37217	0.84298	-0.65475	-1.076	0.29458	1.057	-1.004	0.60065	0.25265	-0.22197	-1.0545	-0.088645	-0.25875	-0.33481
2.1117	-3.7854	-2.0742	-0.71808	-2.1893	-1.4331	1.4421	2.4184	0.3591	2.6508	0.65598	-0.22535	0.14312	-1.854	0.29171	1.7659	-0.87446	0.18797	-1.0931	1.1732	0.1664	0.21159	1.3588	1.459	0.29629	1.1922	0.27737	1.6994	0.030312	0.22058	0.33403	-0.1491	-0.13492	-0.071926	-0.30178	0.35891	-0.75532	0.81687	-0.74981	-0.56396	0.73468	-0.10608	-0.54287	0.54343	-0.44546	-0.01439	-0.785	0.093932	0.37161	-0.086762
-6.298	0.39462	-0.65085	0.25041	1.8228	-2.118	0.15931	1.0763	0.28721	-1.3234	0.84047	0.02694	0.046413	0.24162	0.44177	0.62413	-0.66276	0.21243	-0.049113	0.41576	-0.2554	-0.19858	-0.27437	-0.25057	0.23008	0.028067	-0.27626	-0.30036	0.50451	-0.094699	0.61591	0.012536	-0.16857	-0.31289	0.17685	-0.31659	0.36797	0.13544	-0.13119	-0.013378	0.3335	-0.14645	0.10624	-0.093489	0.47131	-0.70532	0.10201	-0.25773	-0.2228	-0.019908
-10.718	0.56729	-0.72251	0.25993	-1.3354	1.3886	-0.24482	-0.26164	0.21205	0.2432	0.25924	0.11733	0.25176	0.32533	-0.1974	0.34972	-0.67465	-0.29954	0.20637	-0.063468	-0.37041	-0.1872	0.62255	-0.25152	0.037241	-0.038943	-0.10258	0.23852	0.39908	0.11214	0.19425	-0.041267	0.31739	0.12253	0.36888	-0.13799	0.32129	0.19322	0.099502	-0.077944	0.099774	0.2993	-0.010604	-0.20842	-0.21493	-0.074553	-0.19753	-0.21068	0.048013	0.1623
-10.741	0.5263	-0.76066	0.2728	-1.3399	1.6928	0.17663	-0.67394	-0.1635	0.31148	-0.33911	-0.070332	0.21352	0.53275	0.20501	-0.10804	-0.30412	-0.45827	0.24972	0.41185	-0.044386	-0.69995	0.86898	0.1889	0.39102	-0.32625	-0.020413	-0.20287	0.71164	-0.17937	0.083975	0.03337	-0.47394	-0.15358	-0.26121	0.20668	0.35757	0.13182	-0.1536	0.079546	-0.30008	-0.14327	-0.26064	0.059036	0.0037387	0.061629	-0.06225	-0.23177	0.16954	-0.025309
-10.735	0.39581	-0.6969	0.18233	-1.3547	1.6992	0.31914	-0.6628	-0.46173	0.26718	-0.34323	-0.094764	0.064645	0.34049	0.12145	-0.44421	-0.18218	-0.58179	0.14561	0.22734	0.18715	-0.8154	0.55806	0.23902	0.33705	-0.23478	0.18888	-0.32022	0.76927	-0.29953	-0.092956	0.066351	-0.65537	-0.12926	-0.21052	0.10902	0.18864	0.0043848	0.00036924	0.15022	-0.28447	-0.078768	-0.29785	0.11376	-0.069252	0.052049	-0.097014	-0.17698	0.053487	-0.032527
-10.615	0.43348	-0.43872	0.25169	-0.67463	0.67979	-0.010496	-0.30665	-0.0021522	0.64969	-0.027669	0.023177	-0.18355	0.26493	-0.073171	-0.39844	-0.47062	-0.4541	0.063035	0.33578	-0.029213	-0.68194	0.40772	-0.38548	0.22144	-0.28874	0.12983	-0.31716	0.26657	-0.35534	0.23398	0.04927	-0.12737	-0.28869	-0.012298	0.13916	-0.013943	-0.11105	-0.29026	-0.09905	-0.06696	-0.029424	0.11463	0.1284	0.25978	-0.077739	0.08779	-0.11597	-0.054123	-0.10623
9.3717	-0.01928	-3.0171	5.4212	-1.0459	2.6929	0.22922	2.9007	-2.453	-0.31978	-0.72082	2.8626	0.14607	0.79484	-0.55812	-0.72293	1.5218	-0.60875	0.44919	1.1077	0.19099	-1.8447	-2.0666	0.52209	2.5276	-2.5449	-0.19586	0.28437	-1.3297	-1.1482	0.10975	-0.43504	0.24363	0.77401	-0.24631	-1.5178	-0.12419	-0.068389	-0.91607	0.39992	1.7239	1.634	-0.61331	0.13209	0.40491	0.38348	0.23967	0.37538	1.0788	-0.01085
12.202	5.5167	-7.9508	2.4981	0.38446	0.7723	1.3313	-0.0086523	-0.79057	-1.152	-0.30897	2.3226	-0.18605	0.31002	-1.1674	-0.66542	1.9463	0.78151	-0.16003	-1.8414	0.34652	-0.57857	-1.3381	-0.11926	0.8073	-2.059	-0.42409	-0.48211	1.6812	0.23091	0.25995	-1.2825	-0.57228	-0.25309	-0.61095	-0.65894	0.81329	-1.9202	0.19666	-0.27023	0.91727	-0.11066	0.14303	0.61202	0.41715	-1.0463	-0.77026	-0.55741	-0.75276	0.36212
4.4478	0.68738	-2.2605	6.5923	2.956	0.5182	-0.24944	-1.2162	0.086558	-0.56423	-0.32699	0.13415	1.1079	-0.75944	-0.44995	-1.2676	0.96956	-0.73534	-0.53112	-0.11611	1.375	-0.53485	0.84443	0.52734	-1.0881	-0.29736	-0.75954	-0.054874	-0.26855	0.35702	0.99815	-0.48624	-0.34333	-0.17213	-0.12713	-1.4217	0.95191	-0.24866	-1.4114	0.26126	-0.045097	-0.21854	-0.68039	-0.60566	0.34282	-0.49471	-0.15057	-0.071972	-0.7564	-0.2844
-1.5646	4.0666	-3.4955	-3.6899	1.1716	-2.662	0.69229	-0.07907	-0.36883	0.1435	-0.46035	0.51118	-0.11055	0.068442	-0.92831	0.2667	-1.1317	-0.69671	0.48995	-0.65447	-0.20467	0.12962	-0.21322	-0.8369	-0.86571	0.16077	0.36796	0.92166	0.42191	-0.32003	0.13059	-0.37448	-0.10103	-0.63726	0.22957	-0.44898	0.75774	-0.19035	0.0030981	0.030468	-0.34996	-0.25179	-0.26534	-0.28552	0.37659	-0.08582	-0.37452	0.15477	-0.32088	-0.059041
4.3813	-0.93461	0.98805	-0.40205	0.26667	-0.99875	-1.848	-0.34453	-3.3413	0.30667	1.5506	-0.19507	0.49773	-1.9761	0.17872	-0.14013	-1.3079	1.1093	0.27937	1.0495	0.49063	-1.0594	-0.54434	0.11246	-1.3901	0.43128	-1.0528	0.485	-0.016258	0.54581	-0.08142	0.85974	-2.0393	0.5992	-0.35047	0.41522	0.50104	0.45293	0.010205	0.6382	0.46724	0.64042	0.21889	-0.0046703	-0.28743	-0.55426	-0.68321	-0.72939	-1.22	-0.24316
4.9956	-0.83135	-2.0061	0.14216	-1.2513	-1.7442	-0.55532	-0.63413	-2.3423	0.6174	2.0706	-0.79219	0.71118	-0.6966	0.056984	-0.28829	-0.5749	1.8481	-0.14523	1.2886	0.31574	-0.099872	-0.31211	-0.86748	-1.1977	0.74995	0.85719	0.37842	0.27793	-0.098049	1.47	0.76407	-0.59679	-0.078547	-0.6745	0.48811	0.59688	-0.85311	1.6999	0.56567	-0.22749	-0.52471	0.15231	-0.38569	0.17351	0.85717	-0.56435	0.28636	0.0067286	-0.12611
3.6395	-1.3234	2.0874	-1.5683	1.2826	-0.71327	2.4286	-0.99777	-1.9002	-0.66983	0.042643	-0.38417	1.1338	0.89625	1.1889	-0.27028	-0.15277	-1.6314	-0.66646	-0.11888	1.2096	0.78492	1.6823	1.0237	-1.0874	-0.10069	0.81113	-1.1122	-0.020878	0.89114	1.2716	-0.38582	0.0026061	-0.48745	-1.0776	0.14243	0.10741	-2.0504	0.81125	0.174	0.4554	-0.34123	-0.038527	-1.6479	-0.74803	-0.33835	0.31878	0.55637	0.3508	-0.7178
-3.6056	0.29912	1.45	-0.8921	4.7816	-0.98995	0.60956	0.41353	-0.78394	0.23564	-0.23447	0.072649	-0.27402	0.23102	-0.52576	0.036058	-0.042934	-0.5379	-0.38859	-0.38656	0.027985	0.18693	0.64047	-0.64487	-0.44521	0.36674	0.022141	1.1674	-0.34825	0.34717	-0.33493	0.34614	0.3924	-0.11637	0.61741	-0.48584	0.052087	-0.23994	-0.21299	0.38485	-0.33035	0.019166	0.072032	0.16528	0.11164	0.35498	-0.77429	-0.02891	-0.077479	-0.13879
5.5493	-3.0362	-0.71782	0.24518	-1.4742	0.65845	-0.1595	-0.25785	-0.21793	0.062438	2.985	0.92074	2.7668	0.058577	-0.18363	-1.8982	-0.068727	0.66027	0.23358	0.81208	-0.2983	1.8549	-0.34204	1.8367	-0.62414	-1.7424	1.2835	-0.45909	-0.81301	0.42004	-1.3885	0.08607	1.0117	-0.86402	0.38203	-0.94295	1.0671	-1.2858	-0.37187	-0.24928	0.4783	0.62277	0.40397	1.4638	-0.15928	-0.46287	1.2298	-0.58495	0.64087	0.30921
4.627	-1.8587	-2.9519	-0.52902	-1.3094	-0.45977	-0.6263	-1.156	0.77515	-2.6087	0.21797	-0.029173	0.45147	1.1719	0.02362	-1.2269	-1.6001	1.389	-0.57948	0.88818	0.18981	1.9934	1.1124	-0.049898	-0.1482	1.7052	2.0553	-1.6449	-0.18017	-0.28579	-0.82433	-0.21723	0.043402	-0.068373	-0.67248	1.8208	0.36357	-0.98473	0.18583	0.12879	0.66794	-0.31889	-0.46033	-0.33183	-0.8333	0.24332	-1.0221	0.27283	-0.19722	0.34134
5.7945	-3.6103	-0.61078	0.81166	0.75738	1.2049	1.4847	-2.8471	1.6138	-1.9746	-0.24739	2.6265	0.085088	4.5247	0.85166	0.068888	-0.42279	0.5112	-1.7036	-0.10894	0.52113	-0.65198	-1.3559	-1.7755	-0.26326	0.81695	0.6334	-1.4889	-1.7558	-1.2911	-0.03373	0.028333	0.11627	2.123	-1.745	0.03011	0.57265	0.63899	0.4474	0.46614	0.56533	-0.41011	0.81342	0.70181	0.033706	1.415	-1.1446	0.30044	-0.46181	0.42167
-2.0493	1.563	-1.21	0.30753	4.5481	-0.13298	0.84337	-0.34234	0.54833	-0.0139	0.56541	0.52326	-0.85458	-0.078112	0.38271	-0.72182	0.18507	-0.27825	-0.35849	-0.0835	-0.74476	0.31885	-0.58129	0.34691	0.46249	0.62182	0.1339	0.29093	-0.33724	0.099389	0.33524	0.5309	0.15167	-0.36283	-0.77048	-0.53979	-0.055975	0.032649	0.15094	-0.2298	-0.4715	-0.13163	0.17302	-0.058478	-0.21016	0.48902	-0.23445	0.13682	0.62374	-0.075579
10.059	-2.1219	-1.6065	6.8809	-2.4493	0.78531	-2.4001	1.278	-2.8179	0.71574	-3.0209	-2.0683	-1.8126	1.2362	1.1683	1.624	-2.2043	2.0566	1.3044	-1.971	0.41948	-0.77273	-0.18771	0.32957	1.0091	-1.9344	-1.4348	0.098548	-2.0227	-1.166	-0.18674	1.1231	1.5176	-1.4088	-1.8481	-2.1432	-0.76521	-2.0868	0.82273	0.95973	-1.9112	-0.80431	0.73615	1.2739	-0.67557	0.1475	-1.3526	-0.70968	-0.12669	0.029128
10.036	2.465	6.3471	0.64052	-1.9454	1.5597	0.17003	0.25856	0.011198	1.0148	-0.86159	1.683	0.22473	2.5628	-0.782	0.87961	-1.0347	0.54287	0.86537	-0.60138	-1.3574	0.42517	-1.5051	0.11271	0.030733	0.050029	1.5638	-0.87235	1.4148	1.8935	-0.48686	-0.02633	-0.75737	0.036632	-0.89607	0.6204	-0.7215	-0.37422	-0.9478	1.4559	0.60496	0.030044	-0.67081	0.064175	0.82295	0.96897	0.67786	0.54813	0.219	-0.98169
2.935	-1.2655	1.4992	4.7033	0.3041	-0.95786	1.0404	-2.626	0.25228	-1.34	-1.2487	0.58435	0.6141	3.5529	0.036889	0.10134	-1.7025	-0.44719	-1.6754	2.2161	-0.59054	-0.17763	-1.851	1.3822	-0.326	0.20436	0.3696	-1.4235	-0.52509	0.54677	-1.5148	-0.53691	-0.66075	0.38438	-0.46972	0.60063	-0.10344	-1.2138	-0.088028	0.25811	0.69277	-0.40198	-0.22938	0.86858	-0.3291	0.12272	0.31662	-0.93365	-0.10178	0.52827
-3.0892	1.7554	-0.71713	-1.4287	2.6825	-0.88762	-0.18299	0.05406	0.54305	-0.11313	-0.40403	0.52788	0.5035	-0.54415	-0.19357	-0.61558	-1.178	0.80663	-0.41386	0.098007	-0.6645	-0.44294	-0.54644	0.23974	0.59799	-0.88585	-0.54528	-0.21569	0.31903	-0.034986	0.18048	1.0769	0.36656	0.1207	-0.54573	0.22996	0.061826	0.062469	0.06583	-0.25901	0.10042	0.64643	0.23391	0.35916	-0.34715	0.21355	0.56602	-0.074174	0.12277	0.18564
7.176	7.5788	5.5808	4.1514	-0.33209	0.13551	-2.491	1.1066	-1.1308	-1.8403	-0.50586	-0.066199	1.634	-0.47676	0.46121	1.1966	-1.6518	-0.48069	0.53669	-1.3637	2.3179	0.71046	-1.9352	-0.58067	-0.8493	1.7946	0.2841	-0.093995	-0.50746	0.10139	-0.28211	-1.0136	0.20125	-0.69953	-0.59907	-0.99371	0.13493	0.36452	0.37793	0.76551	-0.14762	-0.0043862	-0.33312	-0.88521	-0.18444	-0.33976	0.66646	-0.78641	-0.049471	-0.23655
5.0125	-0.029245	-0.057107	-1.707	-0.1157	2.3344	0.37733	1.0854	0.63262	1.8992	-1.3377	-0.30133	-0.48171	0.069506	-0.64943	-0.73239	-0.17443	0.65713	-0.47466	1.6438	-0.013853	-1.5342	-0.19129	-0.59698	-0.15628	1.9173	0.54572	1.3511	-2.1001	1.0189	-0.056942	0.5261	2.097	0.11737	1.3544	-0.6204	-0.049654	-1.2078	-0.74721	-0.66052	-0.54475	-1.2233	-0.16601	1.3041	0.35056	0.23696	-0.6681	-0.38057	-0.66854	0.31901
7.2905	1.0625	-0.53285	-5.5052	-0.24133	4.6464	1.3634	1.4264	-0.4454	0.58103	-3.2164	-0.427	1.5926	-0.18883	0.011916	1.0251	0.61619	-0.85907	-0.27057	1.6882	-0.54228	-1.5476	1.1867	-0.63106	0.3962	1.1475	0.26982	0.96207	-0.42729	2.7738	-0.45539	1.7229	0.54284	-0.76978	-0.80675	-1.7361	0.25923	-1.592	-0.41946	-2.0035	0.92838	-1.5486	-0.34283	1.523	0.83402	-0.53805	-0.16506	0.48574	0.58543	-0.10324
-4.6579	2.1994	-0.52876	0.22603	1.3288	0.9716	0.4148	0.6849	0.19803	0.56506	-0.38586	-0.87445	0.069934	0.28682	0.15834	1.4163	0.2946	-0.27114	-0.1988	0.28486	-0.0023174	0.048226	0.34468	-0.63638	-0.057431	0.073714	-0.42383	-0.21359	0.21379	0.65242	-0.86586	-0.16872	-0.1816	-0.15168	0.29312	-0.41573	0.033783	-0.011728	0.0948	-0.21778	-0.17686	-0.35261	-0.46837	0.42986	0.020575	-0.29213	0.088774	0.11415	-0.16266	-0.12746
0.07552	-2.5112	1.0868	-1.9912	-1.3551	-1.6801	-1.1113	-0.11428	1.0236	1.4621	-0.42032	-0.50228	0.56127	-0.18421	0.47552	0.22942	0.70389	-1.4173	0.77159	-0.45881	-1.0639	-0.44466	0.48295	0.1252	1.1853	0.96469	0.78545	-0.36251	-1.0672	0.34729	-0.38195	0.10199	-0.83053	0.25319	-0.81004	-0.40726	-0.32452	-0.44136	-1.5748	1.0365	-0.45746	-0.54773	1.1091	-0.21494	0.89991	-0.8758	-0.07503	1.3584	0.012647	-0.36548
1.5997	0.13537	0.37188	-1.7416	-1.9039	-2.8549	1.1912	-0.10649	-0.443	0.058657	0.31523	-0.19621	1.1999	0.035043	-0.14276	-0.73899	0.16781	-0.90104	-0.20624	-2.1384	0.031488	-1.3365	0.087727	-1.141	-1.0508	-0.13579	-0.25012	0.19348	-0.31279	0.71818	-0.74573	-1.9522	0.51303	0.41657	-0.17821	0.059507	-0.4903	-0.78341	-0.91541	-0.31181	-0.84814	0.29305	0.37595	6.93E-05	1.0816	-0.055115	0.022714	-0.11627	1.5627	0.86173
4.7751	1.3591	4.7652	0.29674	-0.90005	0.065329	1.7557	1.7293	-1.4882	-0.88254	0.38694	-1.0649	0.91519	-0.18831	-0.80181	-1.4703	0.28922	-1.5741	0.59801	-1.2306	-0.62005	0.019554	0.15686	-0.68461	0.85156	0.65583	1.1006	-0.66381	-0.66846	-0.40111	0.14493	-0.53316	-1.7266	0.98315	0.070217	-0.36465	-0.0026097	-0.62199	-0.83649	-1.1885	-0.39453	-0.1876	0.66959	-0.38251	0.50885	-0.50135	0.11335	-0.76083	-0.77868	0.18085
-3.1324	1.8932	0.51182	-1.7689	2.5078	-1.5759	0.8653	-0.30968	0.10154	0.75406	0.68288	0.36687	-0.41385	-0.42974	0.40295	-0.063496	-0.90082	-0.68342	-1.068	0.66831	0.20103	0.47814	-0.24062	-0.079473	-0.035174	-0.06811	-0.29205	0.072441	-0.14863	-0.033684	0.2158	-0.21203	0.25039	0.3837	-0.36446	0.33017	-0.76234	0.41074	0.14511	-0.24414	-0.35041	0.028852	-0.11055	-0.34083	-0.11367	-0.13971	0.050255	0.030358	0.28711	0.242
5.7159	1.0596	0.074961	10.143	1.4062	0.70415	0.21984	-0.66123	0.95668	-0.79523	0.43738	-0.61449	-0.71373	-0.21121	1.5871	1.0218	0.50016	-0.060902	-0.55231	0.57873	-0.19866	-1.89	-0.77518	-1.626	0.60101	0.95604	-0.15679	0.44838	-1.041	-0.82661	0.48181	0.36323	1.5111	0.874	0.11287	-0.087285	0.47091	0.26347	0.53213	0.44711	-0.95668	0.055718	-0.13246	-0.07182	0.89123	0.29757	-0.0092117	0.125	1.0408	0.48979
8.15	0.026979	4.5646	-0.21409	-0.0363	2.8123	3.3237	-0.26633	0.66312	-1.6658	2.729	-1.2195	-2.7938	-1.4175	-0.91902	-0.19003	-0.72763	0.56228	0.26601	0.65249	0.49502	-0.094971	-1.0369	-3.4182	0.68561	-0.40461	0.58187	-0.70038	0.29253	-0.27717	-2.0742	0.93826	1.3424	1.1446	-1.2056	-1.2491	0.40394	0.56157	-0.31168	0.28907	-0.096431	-0.13311	1.1194	0.83688	0.027489	-2.2262	0.91815	-0.48598	1.1995	0.12015
2.5486	-5.2225	-0.45061	2.2453	-0.27625	-0.80217	3.5267	-0.96704	0.8498	-0.75372	1.4793	-1.5675	-1.4345	-2.4619	-0.75738	-0.63872	0.80724	-1.2719	-0.29933	1.2923	-1.9025	1.4394	-0.86101	-2.1389	0.8539	0.49075	-0.39608	-1.5044	0.83319	-0.38831	-1.2666	0.78515	0.46624	-0.14085	-0.58848	-1.0576	0.66459	0.0010375	0.80671	1.1006	0.68457	1.0834	0.24001	-0.098905	0.018937	-0.95406	-0.5239	0.54815	-0.6766	-1.1467
-4.6785	0.46564	1.8794	0.35856	3.1244	-0.87288	1.3193	0.29281	0.83032	-0.53891	0.78225	-0.040889	-0.68002	-0.84874	0.18096	-0.053414	-0.60192	0.23933	-0.42192	0.57334	-0.51833	0.29438	-0.60333	-0.34576	0.44078	0.4869	-0.52679	0.044295	-0.5879	-0.35919	0.052435	0.17389	0.25101	-0.25079	0.064664	0.17817	0.14008	0.12903	0.050165	-0.37012	-0.23652	-0.14711	-0.49283	-0.18589	0.55969	0.089454	0.14409	-0.00048126	-0.12581	1.0993
10.348	5.5115	5.8586	-0.90453	-2.5913	0.89874	0.079652	-1.4774	0.74981	-0.014867	-0.16208	0.30346	-2.0917	-3.0779	-1.7917	0.19846	-0.22182	-0.51564	-2.4767	-0.74925	-1.5397	1.1976	1.4398	-1.5488	1.2719	-1.163	-0.63456	-0.21552	1.9747	-0.061851	-0.83806	0.02007	1.1305	-0.74635	-1.296	0.28416	1.6922	-0.52879	-0.35235	-1.1849	0.30044	0.67616	0.50035	0.77669	-0.508	-0.449	0.66212	0.59049	-0.46057	-0.13308
12.797	-1.179	1.1143	4.1665	-2.3118	2.9264	0.99124	2.7541	0.28197	2.1189	2.6188	-0.6464	0.72308	1.6719	-4.3386	1.0846	0.91542	-2.6034	-1.2916	-0.027327	0.79659	-0.14568	-1.5035	0.52836	0.40456	0.39097	-1.9891	-1.8422	-0.77502	2.059	1.2406	1.5478	-2.2976	0.39032	1.1388	-0.30609	-0.76064	0.24329	1.8248	0.36345	-0.39063	1.4539	-0.69508	-0.9952	0.087218	0.53177	0.28441	1.3327	-0.91334	0.91817
15.438	2.1397	-4.8528	0.48265	-3.6036	1.2858	1.0238	1.4289	-0.35918	0.38071	1.3765	-1.2011	-2.8908	0.9538	-4.1479	1.3863	0.2369	-1.5472	-1.0329	-0.92705	-0.31049	0.97614	-0.69799	0.059099	3.4709	-1.3214	-1.206	-0.03917	-0.77052	1.0446	0.87552	1.0068	-1.3693	1.3096	0.048461	-1.4561	1.8786	1.1173	-0.54201	1.6334	-0.55188	0.97838	1.6411	1.17	-0.43935	0.265	-0.01605	-0.37194	-1.2473	-0.48954
-2.0062	1.5046	0.6705	1.798	3.0148	-0.41478	-0.28286	0.12493	0.27686	-0.2652	0.30752	0.18427	-0.045328	-0.021243	-0.15836	-0.50943	-0.27567	-0.076475	-0.021971	0.28678	0.55123	0.10645	-1.2091	-0.45879	0.45891	0.34538	0.10027	0.10317	0.42999	0.023783	0.43632	-0.27558	0.028396	-0.33994	0.26027	-0.23373	0.71527	0.11888	-0.38927	-0.22948	-0.51122	0.43064	-1.0383	0.21837	-0.13815	0.35216	0.21582	0.063966	0.26436	-0.10971
3.2564	2.5789	-3.0762	5.0392	-0.23742	-0.69583	0.19121	0.50927	-1.2011	-0.32312	-0.033129	0.047942	1.4757	-1.1113	-1.2044	-0.94491	-2.3896	1.4733	0.7966	-0.11627	-0.73082	0.42862	0.42418	-0.968	-1.6186	1.1063	-1.273	-0.93726	-0.15349	-0.12342	0.33312	-0.35065	0.81601	-0.9186	-1.0923	-0.18231	-0.1001	-1.8532	0.10527	0.24075	-0.9525	-0.50114	1.1833	0.3537	0.083971	-0.53413	0.48157	-0.41549	0.25225	-0.069452
3.4469	1.3915	-2.8205	6.3673	0.384	-0.5362	-0.77782	0.63935	-0.39851	-0.66775	-0.17382	-0.57439	1.2038	-1.3164	-0.40142	-2.3326	-2.3532	2.0099	0.69206	-0.80645	-0.99415	1.6074	0.60403	-1.2896	-1.0002	2.257	-1.5004	-1.6533	0.085849	-0.99645	0.1009	-0.92265	0.39929	-0.32739	0.10716	-0.99539	-0.34099	-1.0548	-0.90409	0.87184	0.31258	0.063966	0.76425	1.0775	-0.27522	-0.092394	-0.37724	-0.26558	-0.24267	-0.82805
6.7786	3.9217	1.314	7.3332	0.033104	2.3311	-1.0908	1.787	0.17779	-0.37921	1.3481	-0.79261	1.1802	-0.80627	-0.086749	-2.3528	-0.90603	-0.83902	-0.53886	0.30834	0.64554	0.51032	-0.22162	-0.53371	-1.7287	0.031666	-0.29992	-0.96601	-2.0339	0.1834	1.624	0.43699	-0.57012	0.16896	-0.082764	0.55619	0.26818	-0.59355	1.0861	0.50662	-0.36567	1.5206	-0.42056	-0.011383	-0.18876	-0.33666	0.016608	-0.94446	-1.3724	-0.2783
-4.1642	0.91164	0.29075	-1.1579	2.5863	-0.47554	0.14047	0.50007	0.11282	-0.43808	0.14755	0.95175	-0.46456	-0.48967	0.15135	-1.2997	-0.17227	0.076748	-0.51712	-0.1037	-0.082018	0.66105	-1.6398	0.34017	0.39905	-0.028728	0.09081	0.4973	0.040966	-0.15767	0.82999	-0.03648	0.47959	-0.8997	-0.23631	0.012376	-0.11816	0.03529	-0.27695	0.036132	-0.27745	0.36521	-0.88812	-0.21868	0.17569	0.011614	0.082594	-0.52306	0.07304	-0.20008
-10.701	0.39792	-0.58877	0.22227	-1.232	1.7134	0.31497	-0.27696	0.080755	0.35994	0.0545	-0.1897	0.051729	0.16502	-0.0050212	-0.067232	-0.24652	-0.20415	0.13562	0.039197	-0.24523	-0.40786	0.40278	-0.13975	0.25507	-0.05149	-0.012329	-0.2248	0.30475	0.042821	-0.10058	0.026356	-0.065734	0.045275	0.15861	-0.13468	0.2003	0.16021	0.12543	-0.0087775	-0.0064903	0.11091	-0.13659	0.02152	-0.23129	-0.049434	-0.1189	-0.1701	0.067704	0.11991
-10.719	0.44563	-0.7221	0.23505	-1.1795	1.7293	-0.051191	-0.28271	0.37095	0.30745	0.013486	-0.026004	0.12291	0.28362	0.12114	0.052744	-0.34483	-0.071574	0.29242	0.22203	-0.17505	-0.21407	0.43398	0.0027779	0.27983	-0.10664	-0.14675	-0.030654	0.42401	0.073138	0.21046	0.0065051	-0.0019832	0.023767	-0.0043779	0.10008	0.39844	0.15742	0.0062687	-0.00038785	-0.097231	0.15532	-0.062884	0.035419	-0.11044	0.0051372	-0.15708	-0.18413	0.14481	0.17539
-10.666	0.50261	-0.62248	0.24657	-1.2797	1.6038	0.012646	-0.41035	0.17337	-0.4914	0.09078	-0.22756	0.22404	0.08986	0.17837	0.40857	0.30127	0.093195	0.143	0.20227	-0.14049	-0.13637	0.21304	0.038125	0.23566	-0.1071	-0.12666	-0.25991	0.1605	-0.025662	-0.027473	0.029583	-0.19122	0.05459	-0.14008	0.13915	0.0041083	0.05261	-0.074827	0.1254	-0.088251	-0.10409	-0.12166	0.13222	0.055173	0.09432	-0.012843	-0.07284	0.09144	0.029353
-10.636	0.43215	-0.3488	0.27082	-0.69311	0.5012	0.18787	0.24696	0.36113	-0.55586	0.27802	-0.25018	0.11092	0.025906	0.1881	0.43782	0.014305	0.068758	-0.077802	0.40696	-0.15007	-0.19274	0.16149	-0.20851	0.27078	-0.12917	-0.16074	-0.31437	0.096099	-0.1372	0.26938	0.024925	-0.046627	-0.069194	0.11554	0.070336	0.023212	-0.13276	-0.13679	0.001554	0.015288	0.009343	0.044751	0.26033	0.20248	-0.060512	0.057732	-0.054497	0.036673	0.03759
1.3751	-2.1347	3.6647	-1.9365	-2.5298	-0.87235	-0.58532	0.51001	1.3227	-0.30718	-2.665	-2.4822	-1.9932	0.53584	0.54476	-1.3421	1.1077	-2.2655	-1.6308	-0.18362	-1.4356	-0.94093	-1.2671	-0.37039	0.31181	-1.2941	0.65885	1.0377	-0.41499	0.048336	0.46624	-1.0673	-1.2397	0.67801	0.3295	0.79113	-1.4555	0.73929	0.064599	0.59435	-1.2431	-0.74138	-0.33877	0.14331	-0.010053	-0.0015066	-0.55298	0.08191	-0.57637	0.1546
0.49847	-2.1478	-0.65136	-0.35385	-2.1102	-2.2557	-1.0154	-0.50094	1.2671	-1.2758	-2.028	-1.1674	-1.2379	0.21436	0.2681	-0.23333	-0.0013407	-0.27266	-0.69321	0.40242	0.10348	0.39038	-1.0317	-1.0584	1.4245	-0.19609	1.2416	1.4642	0.30463	-0.74525	-0.17161	-0.31191	-0.95296	0.14078	-0.80607	1.168	-0.88678	0.4808	-0.45998	-0.028959	0.42948	-0.20106	0.70531	0.28438	0.36814	-0.26692	-0.65547	0.032583	0.1285	0.089396
0.37564	-2.557	-1.3719	-0.37758	-1.8984	-1.2633	-0.64953	0.32018	0.83581	-0.81431	-0.81451	-0.76871	-1.9186	0.088695	-0.0059706	0.45629	0.009363	-0.55244	0.41396	1.6449	0.73638	-1.7556	-0.40783	-0.69647	-0.47945	-0.84646	1.1951	0.167	-0.74465	0.65306	1.0745	1.2261	-0.72495	-0.42297	-0.097836	0.64884	0.20754	0.39868	-0.30294	-0.86548	-0.2422	0.76886	0.15393	-0.98819	0.56454	-0.46311	0.25167	0.46062	0.012524	-0.16171
1.7285	6.4377	-3.7389	0.19637	1.2621	-2.0047	1.2765	0.76275	0.21628	0.40195	0.18649	0.24799	-0.63032	0.037598	-0.011002	0.90192	-0.97489	-1.6008	-0.047661	-1.0634	0.021196	-0.21472	-0.34196	0.19657	-1.0976	0.0084808	1.1358	0.13023	0.14702	-0.11388	-1.1188	0.14121	-0.36874	-0.30326	0.36583	-0.83875	-0.91688	0.017373	-0.025724	-0.28698	-0.1275	0.25754	-0.18856	0.30487	-0.24229	-0.76497	-0.24097	0.21985	0.21131	0.30862
10.581	2.5144	10.472	3.4504	-0.1177	3.8242	1.8369	0.1369	-1.3667	0.63374	-0.36696	-0.84346	0.92761	-1.6797	1.9086	-0.63287	-1.115	-0.72244	-0.92437	0.42514	-0.57273	-0.22957	0.070977	-1.2275	-1.1422	0.92272	0.11182	-0.92881	1.3706	-0.29217	0.86553	-1.2186	0.084068	1.4566	-1.6356	-0.73963	-1.1988	0.85622	-0.90909	0.060141	0.29946	1.0808	-0.91389	0.7106	0.43863	0.60269	0.29194	0.59565	-0.20662	-0.4998
3.4268	-1.4763	-1.3327	-0.35214	-0.26868	-2.0297	4.1648	-2.0978	-1.0727	-0.26801	0.66609	1.0824	-1.6855	-2.1044	1.9789	-0.078251	0.16667	-1.274	0.71048	-0.068868	0.069792	-0.20813	-0.03729	-1.2991	0.7011	-0.6011	-0.24055	0.56509	0.38667	0.43241	-0.23785	0.23097	-0.11762	1.9389	-0.86651	-1.4491	-0.61058	-0.7133	0.29573	0.21596	-0.7777	0.28372	-0.15329	0.072483	0.25216	0.48692	0.53188	-0.62871	1.5372	0.11755
8.591	1.6669	11.665	1.1238	-1.136	3.1525	1.1387	0.54476	0.64154	0.7202	-1.9584	0.38786	1.3809	-0.75631	-0.0042873	-0.61498	-0.72568	-0.41202	0.77906	-1.3851	0.10411	0.12138	-0.055603	-0.80307	1.5562	-0.2039	-0.26803	-0.26151	1.0176	0.003983	1.0517	0.53411	-0.62144	0.4784	0.060394	-0.41396	-1.0987	-0.4218	-1.305	-0.73717	0.37067	-0.70623	0.29497	0.53227	-1.3321	-0.20579	0.44534	0.30528	-0.69663	-0.67678
-0.73183	3.2854	2.4619	-1.2746	2.1113	-0.12372	0.3973	0.38171	0.94654	0.74778	-0.44185	0.56952	-0.17651	0.55418	0.15838	-0.18886	-1.2512	-0.7333	0.43375	0.49812	0.2945	-0.22777	-0.25058	-0.44419	-0.36506	-0.36831	-0.46444	-0.15398	-0.99953	-0.50609	0.11326	-0.10792	-0.33454	-0.651	0.27616	0.82245	-0.22525	-0.57466	-0.38789	0.091504	1.581	0.6773	-0.17696	0.71128	-0.76794	1.0717	-0.57434	1.3323	0.1332	0.19912
5.8566	-5.3371	-1.4242	-0.49994	0.40207	0.35566	-2.0487	0.31079	-0.54028	1.8255	-1.3602	2.4905	1.5343	-0.28266	-0.27738	0.19279	2.2734	0.12653	0.9293	1.394	1.1164	0.62763	2.215	-0.19558	-1.6706	1.1319	-1.3247	-2.1331	0.28984	0.27016	-0.29014	-0.77643	0.58698	0.50226	0.36312	-1.1207	-2.5418	0.048821	0.23729	1.023	0.7746	1.5622	0.99287	0.55197	1.2554	-0.21639	-0.51151	-1.0589	0.27174	0.35398
11.97	8.2829	-9.0608	-5.6567	-2.1544	-2.8337	-2.0535	-0.87583	-1.2663	0.55969	1.1371	1.9514	-1.1594	1.3831	-0.13624	-0.65903	3.5607	-1.2557	0.87963	1.615	1.7505	1.8113	2.0248	-0.6468	0.99463	1.601	-0.52731	-0.84536	-0.45067	0.11358	1.4774	-2.7047	-0.058703	1.1363	0.27622	-0.11385	-0.31898	-0.10817	1.8124	-0.85825	-0.35048	0.35442	0.49324	-0.44476	0.024511	-0.033094	-0.01452	-0.073037	0.80497	1.0908
2.8665	-3.5025	0.27707	0.72259	0.93721	-0.45717	-1.3217	0.2178	-1.7786	-0.081433	-1.6368	-0.10398	0.044914	1.0688	-0.39893	-1.8241	0.80635	1.8831	-0.94549	0.73891	0.6333	-0.22724	1.6495	0.45793	-0.20554	-0.16448	-1.1006	-1.3112	-1.0049	0.043162	0.39083	1.0595	0.095475	0.66671	0.43638	0.075221	1.1062	0.58343	1.1243	0.92135	-0.26627	-1.1291	0.79487	1.3868	-0.73583	-1.2636	-0.32168	0.67183	0.29985	0.45102
-4.0555	1.1185	0.66937	-0.13033	2.5241	-0.72018	0.12933	1.403	-0.12275	1.0942	0.0014643	1.4892	-1.7186	-0.75904	0.2038	-1.7925	1.6416	1.5245	-0.81118	-0.42196	1.2542	0.32907	-1.8214	1.1931	-0.7265	-0.36947	0.57589	-0.3891	0.22932	0.012472	-0.41492	0.39895	-0.54511	-0.60333	0.21409	0.086943	0.48528	-0.13422	0.025752	0.27521	-0.040865	-0.95433	-0.25501	-0.06121	-0.40804	-0.10797	0.07893	0.40719	0.12826	-0.83939
3.2959	-0.9886	3.3651	-0.69956	2.0335	0.65264	0.57834	-1.0313	0.47163	-0.52535	0.76461	0.3972	-0.36848	1.1207	-1.1597	0.7736	-0.39726	-0.28045	-1.3566	0.0037005	0.1948	0.53328	1.8303	0.7195	-0.80723	-0.042556	1.4799	-0.80473	0.48436	0.67198	1.56	1.0359	1.0193	-0.27991	-1.487	0.19972	1.5455	0.29304	-0.43621	-1.1826	0.40945	0.81458	-0.62126	-0.48696	-0.18432	-1.4527	-0.57156	0.019814	0.93579	0.56227
8.1578	3.1736	2.7364	6.542	2.593	2.1934	-0.39274	-1.7539	1.0064	0.56128	0.56841	1.1605	-0.27506	-1.6347	-0.30324	0.974	1.8721	-2.0286	-1.1094	0.088823	-0.33585	1.5925	1.9582	0.46918	0.34201	0.13367	-0.82988	-0.8247	0.37888	-1.5145	0.96145	-0.77222	0.2802	-0.52727	-0.37565	-0.43703	0.73812	-1.0406	0.022599	-2.0077	0.30896	-1.8045	0.55707	-0.59369	-0.76118	0.13013	-1.6977	0.081706	0.097464	-0.20571
0.57205	-2.6019	-0.18857	1.1053	2.1939	-1.0511	-1.5082	-1.6557	-0.046599	-1.6218	0.35909	1.1431	-0.017148	-0.15013	-1.3921	1.7787	0.3001	0.26739	-1.4573	-0.031845	-0.13426	-0.72588	1.0477	0.44261	0.16434	-1.4515	0.070747	-0.13108	-0.25031	0.030498	0.3466	0.54993	0.14756	-0.051789	-0.46879	0.27514	0.28389	0.40383	-0.40103	-0.69378	-0.05598	-0.5311	0.18066	-1.1235	-0.15979	-0.62835	-0.49009	-0.35619	-0.061906	-0.30774
-2.8704	3.7796	-0.014766	2.3276	1.9546	-1.3717	-0.089038	0.88594	-0.39579	0.12236	0.31907	-0.29985	0.43618	0.36441	-0.048292	0.62709	0.064732	0.095092	-0.62815	0.35692	0.095303	-0.35333	0.57664	-0.47343	-0.161	-0.28985	-0.21693	0.066616	-0.054378	0.16575	0.38547	-0.50387	0.16287	-0.33495	0.15481	-0.02632	0.22172	0.12724	-0.38726	0.35346	0.028239	0.091921	-0.48001	0.36801	-0.093455	0.026692	0.6161	0.14839	0.53432	0.097621
-10.699	0.51464	-0.52738	0.28445	-1.2316	1.5069	0.55793	-0.59968	-0.51954	-0.028793	-0.070706	-0.20071	0.24169	-0.10794	-0.15156	-0.41464	-0.23715	-0.15675	0.29053	-0.13616	-0.13439	-0.17268	-0.069522	-0.19115	0.11037	0.12225	0.081968	-0.064123	-0.059622	0.046744	-0.13774	-0.23079	0.23712	0.22771	0.047039	-0.20146	-0.12937	-0.09761	0.24393	-0.04342	0.034439	0.15836	-0.072474	-0.054096	-0.18286	-0.10492	-0.018603	0.058887	-0.15883	0.058003
-10.809	0.51895	-0.637	0.26171	-1.344	1.7036	0.36635	-1.0393	-0.72797	0.486	-0.36108	0.11803	-0.031013	-0.43314	-0.3094	-1.1976	-0.22041	-0.094453	0.22275	-0.28433	0.2214	0.45424	-0.78238	0.10033	-0.19006	0.38825	0.2967	0.55086	-0.42315	-0.043753	0.22792	-0.05529	0.42791	0.30529	-0.089349	-0.023235	-0.19546	-0.42673	-0.10089	-0.19873	0.035192	0.48017	0.27452	-0.045261	0.12322	-0.16879	0.053804	0.16249	-0.24076	0.16964
-10.865	0.41024	-0.37458	0.21849	-1.7572	1.6802	0.31686	-0.98897	-0.75033	0.11866	-0.55211	0.29361	-0.50662	-0.95608	-0.30316	-1.0637	0.88824	0.1754	-0.61936	-0.47964	0.75092	1.7358	-1.6938	0.93431	-0.77225	0.58137	0.43487	1.0647	-1.182	-0.40367	0.25239	0.56441	0.059912	0.21875	-0.37015	0.4034	-0.50735	-0.58706	-0.60103	-0.0073802	-0.037798	0.43303	0.43808	0.2124	0.6187	-0.026254	0.24853	0.37084	-0.16868	0.2184
1.555	-0.11018	0.7198	-1.7454	-1.9183	-1.6585	-0.17281	0.29272	0.65325	1.9435	1.7951	-0.9064	0.38862	-0.81133	2.3479	-0.81452	0.82233	-1.3385	-0.16994	-0.67592	-1.0833	0.85702	1.6286	-0.90791	-0.44605	-1.5317	0.86496	1.032	-0.67962	0.87277	-0.80295	-0.46013	0.42341	-0.36772	0.062423	0.33802	-0.20761	-0.63519	0.70225	-0.82975	0.26767	0.42309	0.65561	-0.29863	0.35349	-0.037574	0.35986	-0.68359	0.2079	0.74694
1.8773	-1.347	-0.54121	-0.40677	-1.1898	-2.6668	0.41154	0.055213	-1.1028	0.34823	0.26061	0.35829	2.5844	-0.51316	-0.10278	0.083441	0.26047	-0.60801	-1.0977	-0.28711	-0.98164	-0.45672	0.2632	-0.61195	0.35002	-1.4144	0.68685	0.63195	-0.45759	0.14647	-0.22107	0.39393	-0.095307	0.88755	-0.28544	0.62045	0.68749	0.82604	1.2589	-1.2483	0.34725	0.30564	-0.36094	-0.43002	0.66133	0.11333	0.45223	0.49768	0.14791	-0.060204
4.6975	0.60231	-1.0295	1.6308	-1.1332	-0.7966	-0.071348	0.87628	-0.62088	-1.3829	-0.040956	-1.1104	2.0843	0.66696	-0.53871	-1.5821	-0.55663	0.82066	-1.581	1.8588	-1.0815	-0.084424	1.1043	0.12216	-0.083825	0.63589	-1.0697	-1.6953	0.84683	-0.11511	-0.77204	0.68031	-0.54945	-0.4239	-0.27387	-0.1228	-0.50199	-0.14867	-0.3111	0.47524	0.64502	-0.17493	0.48087	-0.91254	-0.40937	0.81879	-0.61401	0.33995	0.040098	0.014178
-1.4846	2.6126	1.6143	-2.0106	2.4454	-0.452	0.084891	0.7092	-0.29749	0.7354	0.18816	0.16794	-0.33965	-0.078644	0.1613	-0.76092	-0.59027	-0.362	-0.22691	-0.036526	-0.46294	0.90447	-0.8297	0.026552	-0.65256	-0.42867	-0.27648	0.38598	0.20553	-0.37749	-0.62683	0.30117	0.024897	0.4194	0.068905	0.34454	-0.30979	-0.10994	-0.13922	0.20401	-0.5074	-0.43868	-0.2321	-0.6701	-0.78978	0.23066	-0.51469	0.11498	-0.059439	0.40009
5.6119	-1.0326	-2.4198	-1.2833	-3.118	1.1302	-3.0776	2.6179	1.7342	-0.22788	-1.0097	-1.2459	0.52339	1.8006	1.5222	-0.67204	-0.55429	1.0641	0.06022	-0.070733	-1.1927	1.2118	0.30613	-0.11843	0.30432	0.71091	-0.002823	2.625	0.48177	-0.96122	0.54458	0.26538	-1.6701	-0.5022	0.28574	-1.0903	-1.2274	-1.9876	-0.36572	0.66411	-0.10553	-0.92347	0.17672	-1.8163	-0.51612	-0.51599	-0.16611	-0.087544	0.88042	-0.29698
2.3798	-2.3429	0.78494	-2.7053	-1.5401	0.36042	-1.8346	4.3596	1.5767	0.42418	1.3707	-1.5462	-0.81511	-0.43142	1.6916	-1.7127	0.91793	0.061804	0.083813	-0.51504	0.32588	0.48099	-1.3694	0.33671	0.42917	0.63424	-0.099091	0.65592	2.18	0.55669	0.54163	0.071674	0.12781	1.3274	0.97725	-1.2403	1.3733	-1.139	0.60381	-0.4279	-0.24438	0.10035	-0.13391	-0.45908	0.41876	-1.1931	0.15178	0.0093484	0.41578	-1.3684
-0.45537	1.3554	1.8163	1.412	-0.45367	-1.4215	0.51259	0.30986	1.4975	0.64845	0.51393	-1.5089	0.68094	0.62111	0.096066	-0.4981	1.2945	0.99935	1.8342	0.56537	-0.78118	0.030842	-0.09344	-0.072329	0.17634	-0.80945	-0.24198	-0.045528	-0.27273	0.47619	0.52817	-0.52984	0.67057	0.13246	0.33293	-0.7897	-0.26954	1.1103	0.41117	0.084064	-0.43201	1.2559	1.0891	0.29988	-0.69068	-0.056875	-0.16089	-0.1046	-1.1085	-0.7836
-6.5886	0.67635	0.5452	-0.33624	1.8157	-1.7094	0.65541	0.62799	0.46041	0.38517	0.78399	-0.37096	-0.65912	0.3155	0.78183	0.64917	-0.078322	0.0789	-0.29521	0.78338	-0.19931	-0.35334	0.18314	-0.30653	0.49834	0.042497	-0.30891	-0.46306	-0.18502	-0.089919	0.19446	-0.14436	-0.18039	-0.072073	0.053965	0.15192	-0.24386	0.23955	-0.10155	0.066713	-0.28882	-0.12664	0.10552	-0.1548	-0.046982	0.21314	-0.28302	-0.15856	-0.14237	0.2865
4.0755	-4.2684	-2.3236	-1.0649	3.2725	2.0539	-2.938	0.46965	0.8762	0.0097792	-1.5886	1.1685	2.1797	-1.4007	-0.59986	-0.11595	0.043637	1.3218	-1.164	0.16707	-0.71162	0.34667	2.0618	-0.51483	0.92076	0.73045	0.23527	0.77231	-0.68177	0.10415	-0.75981	0.57543	0.2133	-0.32036	-0.29785	-0.11216	-0.83983	0.18023	0.80661	0.1719	-0.87087	0.90351	-0.63831	-0.90034	1.4428	0.42766	-1.0559	-0.7151	-0.68204	-1.114
9.0996	-0.86821	0.0074608	-2.845	5.183	7.5751	-0.18734	-0.52342	3.9612	-0.99612	-0.054022	3.1233	-0.25428	-2.0219	0.036428	1.5638	0.21636	0.81314	0.49732	0.58877	-0.053609	-0.15306	1.0084	-1.6321	1.3225	1.3272	-0.75901	2.1577	-2.6305	1.5745	-2.5526	-0.70364	-2.8929	0.81292	-1.6441	0.49438	-0.97268	0.10865	-0.36176	0.086705	-0.29397	1.0014	-0.66389	-1.1746	-0.33992	-0.089113	-0.5195	-1.4149	0.05726	-1.5388
4.7722	-1.9632	0.88129	-2.3578	4.8692	4.0148	-2.967	0.050455	2.0468	-1.4198	-0.039205	1.6529	-0.70434	-0.48326	-0.709	1.0016	0.92906	-0.29302	0.96509	-0.31495	-0.73537	0.53515	1.2818	-0.091891	-0.32264	0.061077	0.77978	1.5122	-0.024589	1.0878	-1.9067	-0.19075	-0.58768	-0.77863	-1.2133	-1.5908	0.24538	-1.2932	0.64357	0.029467	-0.78993	0.42464	0.32954	0.41289	0.40307	1.3383	0.74131	-0.36743	-0.48365	0.35819
-3.2872	2.7467	0.5594	-1.575	0.89961	-1.2545	-0.34557	0.019098	-0.2911	1.3588	-0.084626	0.073707	-0.11111	0.81949	0.60862	0.014759	-0.32967	-0.20496	-0.39488	0.68673	0.96743	-0.055197	0.55152	-0.057702	0.42985	-0.4265	-0.70751	-0.20748	-0.12135	0.093069	0.24426	-0.36806	0.20364	0.25729	0.49584	0.6341	-0.5641	-0.20405	0.059618	-0.374	0.28178	-0.051847	0.55242	0.59563	-0.40325	-0.28752	-0.047112	0.58345	-0.76898	-0.27798
-10.747	0.33338	-0.60183	0.31665	-1.3012	1.5131	0.073719	-0.51829	0.061334	0.080008	0.14356	-0.14825	-0.038979	-0.0069994	-0.32389	0.27036	-0.17857	-0.27128	-0.031144	-0.17308	-0.2886	-0.10591	0.38259	-0.28069	-0.010128	0.052777	-0.079467	0.0067041	-0.12123	-0.035002	-0.2689	0.090188	0.07455	-0.0050314	0.10329	0.016816	-0.05996	0.2964	0.10361	0.088565	0.025167	-0.10242	-0.11076	-0.061583	-0.089163	0.019835	0.091437	-0.04828	0.052558	0.09722
-10.679	0.52304	-0.47971	0.28789	-1.3676	1.4793	0.48153	-0.4088	-0.24119	-0.20264	-0.077927	-0.2965	0.08599	-0.010269	-0.08164	0.13423	0.11018	0.084141	0.12939	-0.1658	-0.24386	-0.14647	0.20246	-0.10748	0.059165	0.046763	-0.082556	-0.1689	-0.17894	0.10621	-0.30639	-0.15022	-0.0038685	0.067162	-0.035298	-0.036518	-0.055514	0.23192	0.22724	0.083745	-0.029555	-0.15633	-0.10257	-0.0020954	-0.12684	-0.0065995	0.038855	0.050987	-0.01663	-0.0040176
-10.867	0.48022	-0.5468	0.34123	-1.1784	1.6104	0.21352	-0.7551	-0.076219	-0.21528	-0.016583	-0.42833	0.29847	0.080534	0.040496	0.20528	0.1125	0.21219	0.42693	0.0056295	-0.47069	-0.20457	0.17999	-0.35043	0.23147	-0.097292	-0.080913	-0.33859	-0.23481	0.12678	-0.036641	-0.23591	0.33843	0.21952	-0.069823	-0.043155	-0.23193	-0.018746	0.024581	-0.063223	0.041298	-0.040361	0.040618	-0.10479	-0.04283	-0.024124	-0.0071161	0.084961	-0.13657	-0.0218
-10.579	0.5128	-0.365	0.31492	-0.47943	0.39352	0.1326	0.060006	0.44864	-0.50723	0.26333	-0.30141	0.36935	0.36642	0.1368	0.61108	-0.5552	-0.16294	0.2549	0.62806	-0.45972	-0.59718	0.75844	-0.56364	0.49721	-0.25948	-0.4138	-0.35789	0.21493	-0.080508	0.38235	-0.1942	0.080495	-0.21271	0.0417	0.14448	0.20665	0.05723	-0.16379	-0.055768	-0.074623	-0.078064	0.00010443	0.14008	0.21353	-0.069893	0.12637	-0.14121	0.11149	-0.015017
3.9643	5.4541	1.0409	-7.9032	-0.96479	-0.89267	0.58236	-0.11458	0.11559	2.1416	-0.27559	-0.54907	-0.68916	-1.31	-2.5129	-0.17175	0.060402	-0.35344	1.2978	-1.641	0.33017	2.1084	-0.31603	-1.5384	-1.4456	-0.15264	1.1561	0.077446	-0.75085	-0.19709	0.33351	-0.46586	1.0155	0.10601	0.1651	-0.46296	-0.83326	0.063686	0.76712	-0.36376	2.2608	0.15174	1.2181	0.80654	-0.10457	-0.10675	-0.70718	0.30397	-0.46152	0.044547
-5.9471	-0.90214	-0.23878	0.31643	0.51206	-2.4364	1.6443	3.2713	0.057827	-2.3013	-0.78522	-1.3234	0.83631	0.20512	1.0157	1.4824	0.16122	0.30933	0.45463	1.2239	-0.29731	0.86011	1.0447	0.50714	0.077522	-0.086935	-0.52745	0.13375	0.13884	-0.10616	0.93134	0.51849	-0.9319	0.45981	-0.3265	0.23789	0.42338	-0.32721	-0.4473	-0.13368	-0.78092	-0.070061	0.16927	-0.16678	-0.14393	0.33727	0.036731	0.072109	0.51171	-0.1378
-2.0663	2.5779	6.5667	-3.3129	-1.3469	-2.9058	2.5743	4.4698	0.34155	-9.1044	0.89253	-1.2616	2.2503	-1.6907	1.1884	5.7317	4.2708	2.9697	-1.3755	0.061948	-0.36563	3.541	-1.5392	1.7074	-1.2123	0.40446	-1.0763	0.57137	-1.7667	0.46607	0.48351	-0.25284	0.41876	1.42	0.25978	-0.045763	-0.81713	-0.95844	-0.22478	0.41107	0.23016	0.20697	-0.2257	0.41145	0.35142	-0.1612	-0.075152	0.51491	-0.059506	0.11102
-7.0857	0.63324	2.3189	-1.0411	1.3599	-1.8768	0.32274	0.98665	0.11747	-0.68796	0.39578	-0.28806	-0.076071	-0.23515	0.62619	0.66294	0.53931	0.62754	-0.81652	0.63721	-0.027867	0.76153	-0.69596	0.22033	-0.018206	0.21525	-0.3156	0.076188	-0.9544	-0.1557	0.63256	0.4504	-0.076845	-0.0080696	0.0077273	0.23041	-0.43695	-0.53488	-0.37327	0.023154	0.038599	0.47561	0.49497	-0.0041122	0.33296	-0.11397	0.11197	-0.16024	-0.08127	0.49044
-10.893	0.53817	-0.45291	0.32108	-1.5727	1.4249	0.31151	-0.17594	-0.26103	0.053727	-0.30986	0.10034	0.21008	0.082111	0.016294	0.12132	-0.1035	0.18252	0.093746	-0.060996	-0.010814	0.63587	0.037782	0.54624	-0.24946	0.17746	-0.069426	0.64589	-0.19194	0.13664	0.32713	0.080633	0.20181	0.13067	-0.0045492	0.068975	0.26861	0.10149	-0.0081422	-0.14486	-0.092784	0.2687	0.11926	-0.14488	-0.0076356	-0.098431	-0.06786	0.054144	0.09087	0.19166
-10.65	0.46748	-0.70679	0.13462	-1.5813	1.6752	-0.52587	-0.70401	-0.36258	0.78409	0.083804	0.38514	-0.38664	-0.34837	-0.37047	-0.87254	0.0076942	-0.03229	0.04149	-0.48241	0.35128	0.049141	-0.53846	-0.019502	-0.26198	0.11656	0.50915	0.0036003	0.062842	-0.0090004	-0.088475	0.053202	0.17238	0.052923	0.1082	-0.0067556	-0.1132	-0.10295	0.03826	-0.043923	0.17216	0.15034	0.18548	-0.07694	-0.0011607	-0.019158	-0.077632	0.010389	-0.14085	-0.072737
-10.718	0.42805	-0.71845	0.28336	-1.4196	1.6908	-0.77152	-0.6763	-0.15406	0.97217	0.20627	0.30209	-0.26737	-0.18001	-0.39961	-0.70245	-0.19625	0.10506	0.3262	-0.4814	0.029357	-0.18356	-0.29569	-0.37935	-0.23215	0.052904	0.35204	-0.12776	-0.016679	0.16646	-0.088279	-0.16767	0.45899	0.058119	0.17059	-0.16059	-0.081212	0.02446	0.17753	-0.16281	0.23512	0.13103	0.29231	-0.20719	-0.13626	-0.042897	-0.12377	-0.014132	-0.17426	-0.12688
-10.621	0.38081	-0.489	0.22891	-0.76531	0.65764	-0.025901	-0.25674	-0.13167	0.71593	-0.083771	0.14008	-0.25888	0.17831	-0.15997	-0.53019	-0.4224	-0.3788	0.057873	0.19166	0.1079	-0.61887	0.28711	-0.31343	0.12347	-0.19512	0.10705	-0.29242	0.25646	-0.23811	0.11542	-0.047011	-0.1941	-0.40813	-0.058899	0.14532	0.089728	0.056709	-0.12951	-0.046768	-0.096545	-0.17321	0.047979	0.10149	0.19665	-0.073392	0.14796	-0.10502	0.014159	-0.15409
-10.674	0.40129	-0.54627	0.2169	-1.4934	1.2264	0.3485	0.031797	-0.39762	0.0034533	-0.09826	0.10677	0.2489	0.18482	-0.17391	-0.010056	-0.4515	-0.32248	0.056636	-0.12568	0.019806	-0.30897	0.456	0.15491	-0.0080447	0.09937	-0.064992	0.22565	0.53601	0.11832	-0.16601	-0.13264	-0.14288	-0.078416	0.15654	-0.21878	0.45679	0.33661	0.39437	0.056791	-0.12004	0.06891	-0.21299	-0.089971	-0.27865	-0.011139	-0.11562	-0.14244	0.18323	0.07843
-10.697	0.33189	-0.56527	0.20707	-1.5316	1.1413	-0.053405	-0.27323	-0.31239	-0.13659	0.080504	0.16265	0.085298	0.024695	-0.44774	0.27326	-0.30296	-0.45757	-0.064364	-0.33029	-0.062964	-0.11335	0.40788	-0.0082189	-0.21607	0.16978	-0.10961	0.19017	0.12213	0.092324	-0.35858	-0.071653	0.031264	-0.16725	0.16232	-0.056383	0.175	0.4468	0.21596	0.093648	0.0022143	-0.16316	-0.16384	-0.16262	-0.17461	0.027689	0.088143	-0.093743	0.14465	0.0025014
-10.672	0.40828	-0.42027	0.11908	-1.3958	1.3383	-0.55969	-1.0629	-0.50164	-0.56753	0.15857	0.051656	0.26813	-0.095823	-0.394	0.14847	0.040551	-0.22826	0.29692	-0.26165	-0.074879	-0.33517	0.11209	-0.39665	-0.059896	0.042619	-0.033075	-0.2306	-0.12505	0.041393	-0.32716	-0.34651	0.20918	-0.13592	-0.18621	0.11382	-0.2611	0.13163	-0.010066	0.045313	0.061202	-0.34332	-0.020916	-0.13842	0.068508	0.06779	0.097329	-0.0049699	-0.076109	-0.25028
-10.65	0.39415	-0.37313	0.17479	-0.74026	0.66452	-0.18172	-0.62905	-0.32043	0.45322	-0.090447	0.2966	-0.16797	-0.049515	-0.30555	-0.84327	-0.54669	-0.62273	-0.038703	0.19209	0.26919	-0.25878	-0.14633	-0.25714	0.021658	-0.016754	0.20548	0.15244	0.12609	-0.4792	0.41417	0.11005	0.013529	-0.23797	-0.06442	0.2098	-0.075506	-0.39249	-0.42742	-0.12511	-0.060639	0.19674	0.20019	0.15319	0.4031	-0.11197	0.13859	-0.11278	-0.11371	-0.054003
6.7236	0.14089	-3.6604	-5.356	-0.1071	-0.73437	-2.0764	-3.3157	1.6247	0.82396	-2.5059	-2.4049	-0.043467	0.067588	-1.8904	2.5304	-0.79599	0.013129	-0.069745	0.16546	-0.63151	-1.3839	-3.0718	1.7262	0.019735	0.080304	0.28056	-0.49633	-0.18465	-0.38639	0.8427	-0.31378	0.034016	-0.63859	1.6309	-0.38938	0.99736	0.2633	-0.82013	0.20679	-0.82772	-0.16863	-1.5033	0.46695	0.26437	-0.44919	-0.9375	0.28545	0.042618	-0.89181
7.0039	0.67116	0.37032	-2.3258	1.5465	1.0173	-3.6253	-2.9368	-1.4633	1.7107	0.29808	-2.2567	-0.91362	1.7627	0.74286	3.3926	0.78327	-2.6405	-1.3554	1.2353	-0.36908	0.2831	-1.3385	1.9011	1.1617	2.5588	0.097664	-1.5995	0.4868	0.34208	0.54736	-1.0096	1.1918	-0.32094	0.62561	0.76062	0.15054	0.52619	-0.057586	-2.6679	-0.38673	-1.3216	-1.1511	1.34	-0.43868	-0.50277	-0.20733	0.70344	-0.25141	-0.17629
8.7423	4.0331	0.76494	-3.5305	0.035649	-0.23621	-0.55676	-1.2931	-1.8051	0.22793	-1.4744	-0.41206	-0.036807	0.70252	-0.71919	2.4267	-1.2433	0.19589	1.3831	1.0799	-0.047576	-0.50443	-0.43701	-0.54191	0.406	1.0538	0.2967	0.018045	-0.27035	0.23851	0.48569	0.78832	-0.88394	-1.2424	-0.13344	-0.26819	-1.1419	-0.04954	1.1517	-0.23417	0.47498	0.43646	0.57925	-0.32766	0.0046405	-0.18248	-0.059842	0.81013	0.72392	-0.15965
-1.3166	1.8339	4.4036	-1.624	3.2512	-0.25298	0.48171	1.3321	0.041524	0.22794	-0.39117	0.037519	0.39684	0.75408	-0.0077805	0.63697	-0.92172	-0.90123	0.46899	0.28483	0.061712	-0.054838	0.64109	-0.63805	-0.43131	-0.27743	-0.36288	0.56105	0.27067	-0.21461	-0.27387	-0.36666	0.20617	0.20316	0.21025	-0.84375	0.28657	0.30149	0.46497	0.59753	0.88129	-0.6018	0.20776	-1.056	0.2394	-0.24464	-0.030179	0.11056	-0.10728	-0.24923
-10.712	0.2752	-0.53381	0.1411	-1.6292	1.3216	-0.51691	-0.74413	-0.21685	-0.13656	0.34804	-0.010726	-0.33299	-0.29676	-0.64935	0.48286	0.41104	-0.15845	-0.2305	-0.6369	-0.21972	-0.062225	0.057667	-0.33214	-0.35776	0.081304	0.14873	-0.20814	-0.46717	-0.074927	-0.66982	0.060511	0.09485	-0.10787	0.14174	-0.032032	-0.54367	0.31862	0.030747	0.14417	0.2339	-0.44723	0.00082789	-0.12178	0.033799	0.15837	0.15479	0.093938	-0.024942	-0.18799
-10.547	0.34455	-0.5701	0.11359	-1.6321	1.3097	-0.83353	-0.79244	-0.34274	-0.66514	0.22892	0.32039	-0.091487	-0.29725	-0.31831	0.15399	0.44779	-0.24098	-0.19605	-0.26403	0.39161	-0.1571	-0.15538	0.088364	-0.1503	0.028629	0.030593	-0.17192	0.14127	-0.19118	-0.39106	0.031644	-0.36889	-0.2989	-0.22191	0.3467	-0.11094	0.16984	-0.11014	0.2952	-0.045103	-0.46198	-0.15706	0.13316	0.22431	0.25672	0.17568	-0.084848	0.13493	-0.26704
-10.726	0.34993	-0.66593	0.27158	-1.5615	1.5454	-0.25631	-0.63849	-0.58501	0.74844	-0.253	0.4043	-0.25679	-0.073795	-0.39357	-0.74752	-0.1286	-0.21024	0.080831	-0.36767	0.43531	-0.055191	-0.14564	0.20016	-0.23035	0.16017	0.18782	0.17313	0.13653	-0.0091761	-0.2	-0.050312	-0.18195	-0.27695	-0.17505	0.14621	0.18263	0.29705	0.13753	0.051574	-0.12976	-0.19015	-0.051141	-0.018786	-0.021153	0.041626	0.098786	-0.040235	0.069007	-0.13397
-10.57	0.4053	-0.46731	0.22022	-0.80238	0.54467	-0.055471	-0.35899	-0.32715	0.67955	-0.098438	0.29281	-0.30185	-0.019573	-0.31791	-0.78757	-0.46129	-0.4841	-0.064386	0.078337	0.30388	-0.41957	-0.018133	-0.2483	0.011632	-0.058833	0.18619	-0.057048	0.16886	-0.33793	0.16278	-0.015963	-0.14172	-0.41595	-0.05238	0.18245	0.043455	-0.057281	-0.18993	-0.036741	-0.077406	-0.059787	0.09789	0.14578	0.26936	-0.083535	0.21406	-0.066944	-0.021883	-0.15255
-10.677	0.40417	-0.70533	0.23515	-1.3513	1.5346	0.10681	0.043116	0.53395	-0.048473	0.25447	-0.23999	0.041825	0.20495	0.048313	0.68228	-0.16303	-0.055771	-0.019112	0.086487	-0.33461	-0.1557	0.67683	-0.062732	0.18845	-0.11228	-0.19737	-0.098952	0.33698	0.095035	-0.053626	0.15257	-0.11604	0.0062952	0.22233	-0.047836	0.31389	0.35697	0.13789	0.15927	0.002798	0.021943	-0.18743	0.035098	-0.22842	0.051918	-0.12303	-0.17661	0.21003	0.17436
-10.682	0.47651	-0.68827	0.33285	-1.3248	1.698	0.76956	-0.029777	0.18777	0.25543	-0.26356	-0.30599	0.084954	0.4402	0.23047	0.22363	-0.34251	-0.3361	0.035585	0.28736	-0.13844	-0.27193	0.84592	0.26732	0.2791	-0.15559	-0.1882	0.034123	0.51026	-0.043269	0.038615	0.20401	-0.48039	-0.064044	0.010793	0.042532	0.50357	0.36026	0.10693	0.10989	-0.26862	0.071971	-0.36886	0.1258	-0.22315	-0.0053344	-0.059011	-0.24712	0.25541	0.22613
-10.775	0.47211	-0.70266	0.34043	-1.4126	1.7708	0.44554	0.057399	0.21152	0.62776	-0.1883	-0.058822	-0.057296	0.16412	0.17296	-0.10398	-0.13099	0.13964	0.019147	0.064458	-0.0098296	0.2045	0.18429	0.34485	0.07615	-8.50E-05	-0.028229	0.26807	0.22364	0.096506	0.21042	0.16119	-0.078929	0.097074	0.087958	-0.030561	0.40812	0.2269	0.089522	-0.051183	-0.10529	0.26923	-0.049081	0.062203	-0.17089	-0.063638	-0.10348	-0.11564	0.14124	0.24076
-10.703	0.52298	-0.068133	0.31558	-0.93268	0.22471	0.40791	1.2121	0.85458	-2.0406	0.45473	-0.6474	0.51086	-0.042079	0.86498	1.9775	1.076	1.2311	-0.23187	0.58414	-0.37997	0.54432	0.044432	0.3812	0.21476	-0.15885	-0.46692	-0.41649	-0.29307	0.22855	0.36177	0.061228	-0.037529	0.21795	0.15352	0.039777	0.009433	-0.097814	-0.088543	0.032593	0.051627	-0.074976	0.11158	0.31559	0.23177	0.014801	-0.062922	0.17608	0.16752	0.10567
-10.726	0.54659	-0.72153	0.32262	-1.3111	1.5413	1.5765	-0.15512	-0.62019	0.13075	-0.50911	-0.55241	0.22589	0.18571	0.22407	-0.38969	-0.04428	-0.29241	0.1445	0.12876	-0.14795	-0.51536	0.46588	0.24094	0.3094	0.056134	0.085409	-0.21395	0.35966	-0.040848	-0.25929	-0.058316	-0.45293	0.23192	-0.022824	-0.27675	0.12526	-0.034235	0.36201	0.065656	-0.19679	0.087748	-0.29533	0.1177	-0.3722	-0.14235	-0.0094815	-0.009639	-0.028209	0.17573
-10.84	0.5038	-0.63689	0.34249	-1.2867	1.6776	1.0766	-0.31383	-0.55196	0.016329	-0.46326	-0.43527	0.32533	0.063753	0.35628	-0.5101	0.15538	0.1976	0.32835	0.13793	-0.042734	-0.26432	-0.017607	0.26904	0.30783	0.019023	0.14286	-0.23038	0.17933	0.094416	-0.0064703	-0.19883	-0.1671	0.29432	-0.10909	-0.17471	0.077064	-0.20648	0.24802	-0.058918	-0.1653	0.18892	-0.10549	0.094663	-0.19985	-0.10603	-0.10968	0.056213	-0.066357	0.11029
-10.78	0.46229	-0.48167	0.22649	-1.6035	1.5571	-0.047156	-0.69155	0.044727	-0.59405	0.21279	-0.32604	-0.17869	-0.51488	-0.17754	0.58721	0.95578	0.42812	-0.28078	-0.38951	-0.21461	0.71302	-0.45521	0.050838	-0.34155	0.1409	0.095613	-0.051877	-0.94334	-0.081192	-0.26385	0.25092	0.18093	0.21491	0.012356	0.10733	-0.65287	-0.085525	-0.21492	0.080568	0.18221	-0.12628	0.19053	0.034783	0.23178	0.077255	0.13337	0.27374	-0.14955	0.024022
-10.672	0.42782	-0.30403	0.2728	-0.92983	0.47072	0.78362	0.3418	0.21393	-0.20732	0.06091	-0.41486	-0.27198	-0.18276	0.08025	0.45148	0.46683	0.16377	-0.48371	0.15567	-0.17497	0.28123	-0.031078	0.042384	-0.059235	-0.025085	0.020911	-0.14286	-0.51647	-0.281	0.012255	0.31025	-0.1664	-0.050422	0.1509	0.024113	-0.29234	-0.07326	-0.21096	0.0367	-0.0098789	-0.04779	0.099741	0.26229	0.26036	-0.082016	0.19281	0.16715	-0.018256	0.085162
6.2298	0.338	2.9621	5.7359	-0.41607	1.0004	-0.63634	-1.513	-1.5731	-0.74723	-0.90696	-0.1237	-2.1447	2.1988	1.1249	-0.10914	-0.89936	-0.78076	-1.7789	1.4696	-0.32071	1.6497	-0.4992	-0.28019	0.7607	-0.077597	0.51212	-0.3678	-0.75168	0.54155	-0.48663	-1.1332	-0.35102	0.050736	0.541	0.69663	-0.5625	-0.62267	0.54589	1.2859	-0.24956	0.085384	0.65162	1.2643	1.5243	-1.4931	-0.45411	-0.48582	0.46301	-0.56826
5.8955	0.81143	2.3763	-2.908	-1.1641	-0.42867	0.87436	-1.3435	-0.54695	-1.631	-2.2642	0.94575	-2.8459	-1.664	0.5785	0.43037	-0.94302	0.18781	0.46709	1.3442	0.0086341	-0.4213	1.0383	0.39394	0.14827	-0.038194	-0.058212	-0.83531	-0.57338	-1.6373	-0.33597	-1.228	0.84517	-0.12926	0.31104	1.1641	1.2176	0.16494	0.49288	-0.56384	0.63498	1.0068	-0.96395	-0.51107	-0.72237	-0.33842	0.49736	-0.33937	-1.317	1.3886
2.957	1.1675	0.038904	4.1715	-2.2864	-2.9925	-0.34384	0.0838	0.66844	0.80535	-3.8236	-1.5561	-1.9832	-1.3868	1.4794	0.42144	0.25168	0.13782	-0.28481	-1.4427	0.062921	-0.65731	1.1419	0.27106	-0.28453	0.39368	0.034209	-0.68156	-0.37074	0.66811	0.17162	-0.4546	-0.34878	-0.48736	0.060738	-1.2709	0.67629	0.39383	0.44548	-0.55175	1.1817	0.12415	-0.077867	-0.76137	-0.59614	0.98553	0.22285	0.99532	0.41539	-0.74014
9.313	-6.1095	-5.195	-1.0713	0.18341	2.2943	-0.14735	0.95013	-0.89855	-0.42756	-1.0554	0.60313	-0.19135	-0.15231	1.5011	2.6592	-1.3009	-0.88618	2.1685	-0.44072	0.033691	0.1667	-0.56445	-2.9888	-2.8953	-0.66412	0.2727	-1.6798	-2.0072	-0.060467	0.86442	1.321	-0.56847	-0.3152	-0.90224	-0.72315	-1.1786	0.91965	-0.78155	-1.2324	-0.2002	-1.6646	0.90981	0.33799	-0.26985	0.035967	0.76986	0.56564	-0.77131	1.5369
7.5125	0.92151	-5.895	-0.40085	-0.95705	-1.6694	-0.38486	-0.20266	-2.3067	-0.87141	0.0036416	0.82062	0.53329	1.6765	-2.0119	1.1578	-0.34679	-0.23888	-1.9587	0.21444	-1.5875	0.41714	-1.3683	-1.8588	0.026253	-1.1735	-0.18142	-0.82402	-1.5886	-1.1511	-1.8617	0.061814	0.16191	0.25683	-0.39612	1.0037	1.5973	0.041799	-0.71474	-1.2185	0.58715	0.31506	-1.2599	-0.086129	1.2249	-1.0704	-0.95453	0.21859	0.13641	-0.38775
15.996	10.939	-5.2	2.3434	-4.4975	-0.83539	-2.3423	0.63165	-1.9354	-0.31248	-0.63585	0.092968	0.51809	-1.5917	-2.8405	0.84854	-1.1461	1.2103	-1.3429	2.1015	0.95033	-0.053765	1.6916	-0.1382	0.66764	0.17247	-0.14403	1.8281	0.71599	-0.21815	0.113	0.71777	0.28413	1.0497	-0.14602	1.4442	0.28953	-1.6341	-0.9118	-0.36814	-0.47612	-2.1128	-0.15706	0.21612	0.2973	-0.26795	0.77355	-0.27998	-0.44139	-0.53656
0.24717	3.2371	1.7996	-0.50531	3.5789	0.34561	-1.1385	0.64549	-0.59617	0.010071	-0.9875	0.69384	0.69031	0.65214	0.21019	-0.19504	-0.51259	0.33655	-0.16588	0.16152	0.29292	0.042171	-0.034838	-0.47588	0.0062023	-0.15186	-0.51387	-0.033858	0.58068	0.052705	-0.059515	0.31654	0.5246	0.079217	0.45463	-0.97012	0.092128	-0.024557	0.066532	0.063509	0.13246	0.0031836	-0.68914	0.11748	0.044518	0.45404	-0.17974	0.16374	0.22148	0.11855
6.1516	-1.087	4.2797	-2.1426	-0.31718	2.0958	-1.7552	-0.58183	0.23575	-0.31584	0.26638	1.4567	-0.8897	-0.37726	1.0261	0.44404	-0.0020265	-1.5399	-0.12942	1.219	-0.45594	0.30258	0.095098	0.63545	-0.36472	-0.21468	1.3876	0.20598	1.3036	-0.19915	0.50034	0.331	0.53813	0.51664	-0.65167	-0.73437	0.58457	-0.97889	0.96349	-0.70371	-0.52645	-0.46291	0.37247	1.1647	-0.50912	-0.1368	-0.17	-0.20727	-0.41239	0.39819
2.4755	2.4053	2.3241	-0.47691	-0.76173	-0.8603	-1.0339	-2.388	-1.1034	0.35366	2.3618	-0.47159	0.69759	-1.0499	2.1044	0.12028	-0.38867	-0.83112	-2.213	0.24832	0.05123	0.37859	1.0776	-0.31671	-0.47868	-1.2366	-0.60971	-0.011424	0.21312	0.24664	-0.40393	0.43247	-0.042247	0.036162	-0.0044698	0.69873	0.16521	-0.037431	-1.1772	-0.52785	-0.12118	-0.51947	0.57571	0.59346	0.24204	1.0927	0.98917	-0.29522	-0.11613	0.25896
3.0284	-0.47391	1.1205	-2.131	0.96508	0.23143	-1.3861	-0.3531	-1.375	-1.3975	1.7432	-0.13332	-1.4888	-0.33177	-0.58391	-0.35425	1.0178	0.10833	2.5897	0.57465	1.2179	-0.77101	0.44906	0.70329	-0.083957	0.26274	0.48246	0.35991	-0.1723	-1.6392	0.45226	0.64764	-0.13237	0.44819	0.58529	-0.18842	-0.27992	0.26339	0.0044294	0.31273	0.84302	-0.4078	0.494	-0.83432	0.69169	0.25563	0.80343	-1.4062	0.17252	-0.2356
-3.5273	1.1188	-0.55827	1.104	3.9888	-0.16822	-0.33228	0.27522	0.50016	0.10688	-0.19508	0.9444	-0.13301	0.85206	0.86467	-0.27817	-0.17732	-0.82284	-0.25721	0.20464	0.62034	0.33796	0.049821	0.020928	0.40956	0.5096	0.26586	-0.49293	0.33905	0.45029	0.25978	-0.58652	0.051455	-0.26711	0.095368	-0.11689	-0.68578	0.073662	-0.14625	-0.6062	0.24881	0.17782	-0.079413	0.043302	0.055112	0.33786	-0.70998	0.10755	-0.39425	-0.0035592
-6.3579	1.2888	-0.88067	1.3753	0.73205	-0.97894	0.80753	1.8343	1.1629	1.9762	-0.73973	0.30311	-0.44233	-0.051011	0.067657	-1.3354	-1.4691	0.043951	-0.37648	0.87056	0.61887	0.48701	0.39873	0.19048	-0.45995	-0.0089925	0.77314	1.3322	0.4844	0.049025	1.9591	0.61706	-0.0070558	-0.33421	0.54596	0.3837	1.2625	-0.65745	-0.68449	-0.55784	-0.2881	1.555	0.38797	0.18542	-0.031807	-0.48533	-0.25908	-0.22722	-0.14876	0.27313
-7.5837	-0.1957	-1.1724	0.34334	1.2413	-0.76472	1.0947	1.9498	1.7845	2.1204	-0.8168	0.18972	-0.52417	0.52562	0.19503	-0.99425	-1.4146	0.0038662	-0.11355	1.4149	0.74991	0.65708	0.69105	0.012746	-0.1363	-0.28574	0.23578	1.6218	0.3645	0.012108	1.7867	0.65002	-0.2339	-0.40565	0.15075	0.34858	1.5899	-0.34488	-0.77539	-0.71122	-0.29884	1.2935	0.47959	-0.042033	0.28383	-0.188	-0.24362	-0.65497	0.37459	0.11171
-1.5105	-3.5118	0.98689	0.078684	-1.4255	-2.5273	-3.0368	-1.2149	2.1135	-0.15389	0.31735	-0.69699	-1.7899	-0.81871	0.0052818	-0.86721	0.055998	0.0031993	-1.4624	-1.3102	0.37038	0.22706	-2.7124	0.063764	-1.3524	0.12046	0.84631	0.56148	-0.035578	0.55743	0.67637	-0.69596	-0.78636	0.80576	0.65684	-0.527	0.15365	-0.67107	0.37235	-0.18085	0.56729	0.85544	-0.34221	1.0139	0.79989	0.33766	0.79573	-0.29764	0.92134	-0.83251
-4.4018	1.0906	0.32088	-0.41547	2.1819	-1.3953	-0.83877	-0.1603	-0.55127	0.84628	1.1989	0.3268	-0.43593	-0.076973	1.0275	-0.56277	-0.26007	0.085526	-0.41835	0.781	0.66795	0.082605	-1.686	0.29406	0.59576	0.46008	0.086214	0.010961	0.50729	0.45806	-0.048314	-0.03328	-0.60358	-0.061815	0.18187	-0.13478	-0.62789	-0.11704	-0.20839	0.19097	-0.44989	0.58403	-0.1617	0.75245	0.12474	-0.64507	0.1126	-0.36039	-0.012153	-0.017779
-10.73	0.41706	-0.56701	0.11117	-1.6696	1.5896	0.45058	-0.83353	-1.0422	-0.34505	-0.060364	-0.21081	0.14338	-0.12314	-0.36417	-0.060535	0.21184	-0.51154	0.047423	-0.53931	-0.09961	-0.58847	0.2726	-0.20938	-0.067789	0.064007	0.19329	-0.39659	0.073838	-0.028629	-0.86173	-0.18896	-0.21027	0.080824	0.0011372	-0.25664	-0.29885	0.16694	0.36918	0.16924	0.020712	-0.35611	-0.33959	-0.10164	-0.29191	0.024426	0.055611	0.058795	-0.1316	-0.16621
-10.79	0.49496	-0.64155	0.2544	-1.712	1.634	0.59838	-0.54316	-0.71907	-0.23036	-0.36768	-0.14368	0.1853	0.13024	-0.061571	0.1141	0.17458	-0.30052	0.060802	-0.26668	0.013541	-0.21363	0.38566	0.3105	-0.049785	0.017215	0.038373	-0.055189	0.19437	0.012859	-0.43521	-0.02506	-0.33301	0.045412	-0.072946	-0.14868	0.055032	0.26583	0.24625	0.1611	-0.15915	-0.20447	-0.30565	-0.014428	-0.20945	0.03795	0.0013668	0.011065	0.013393	0.018346
-10.669	0.4701	-0.63628	0.10638	-1.6677	1.6669	-0.075778	-0.7149	-0.42934	-0.39683	-0.20411	0.15398	0.18884	0.17118	-0.18228	0.17443	-0.18004	-0.59173	0.021838	-0.018313	0.18847	-0.31356	0.55419	0.33086	0.04998	-0.003751	-0.18505	0.1422	0.57066	-0.094331	-0.24415	0.033542	-0.48844	-0.19145	-0.18544	0.20425	0.35171	0.35792	0.051878	0.27009	-0.22469	-0.25108	-0.34746	-0.039126	-0.056842	0.14155	0.088425	-0.22198	0.21886	-0.048243
-10.666	0.40692	-0.38943	0.2636	-0.9699	0.50693	0.0036883	-0.015579	-0.23499	0.089928	-0.013083	0.16358	-0.016939	0.1172	-0.17802	-0.020323	-0.2964	-0.14118	0.050797	0.05967	0.081145	-0.37663	0.27004	-0.14335	0.012597	-0.029182	-0.11264	-0.15068	0.1831	0.002158	-0.0067905	-0.20756	-0.12734	-0.39392	-0.028653	0.098835	0.25296	0.27684	0.067084	0.012882	-0.095964	-0.28414	-0.031349	0.041422	0.074484	-0.043445	0.19101	-0.058192	0.13486	-0.16918
8.5347	-1.1284	1.6122	3.2386	0.39269	1.1525	-0.69965	-1.4787	0.3974	-0.0052075	1.933	-2.494	-1.3878	0.66016	0.95083	-1.7158	1.0414	-1.0909	2.858	-2.1607	-0.44708	0.56749	1.4876	1.4656	-0.80831	1.0452	-0.56403	-0.51416	-2.2928	-0.93837	0.39691	-0.23223	-2.3911	-0.41614	1.2379	0.33084	-0.15999	0.23284	0.69074	0.10358	0.81053	-0.91299	0.75813	0.78908	-0.27791	-0.81161	-1.4436	0.48929	1.1077	-0.63793
7.9156	-1.7404	2.3809	-1.1641	-1.086	1.2396	-0.9131	-1.8374	0.49853	0.5132	3.5946	0.3062	-3.8898	0.32042	1.0631	0.27555	-0.13695	0.91732	0.0714	0.95344	-0.10936	-1.3607	0.54182	1.8246	-2.1146	-0.1708	-0.2654	0.64286	0.045508	0.0055852	0.54023	-0.59324	0.87411	-0.76789	-1.7672	0.67501	-0.073526	-1.5283	0.77902	0.76152	-0.28006	0.55571	-0.733	0.98001	-0.95684	-1.8885	-0.70908	-0.50965	-0.14522	-0.37101
6.799	-1.1671	1.115	2.391	-1.6449	0.13607	-2.9603	0.15773	1.63	-0.83213	-0.51371	-0.11581	-3.4525	-1.4886	0.93232	-0.40226	-0.33472	-0.59736	1.2737	1.0341	-0.27214	-0.5486	-0.029161	0.95252	0.74735	0.12309	-0.3484	0.551	0.26031	0.12466	-0.88401	-0.69063	-1.1993	-0.44056	1.7526	0.01403	0.62821	-1.9665	-0.55475	-0.89856	1.1674	0.15567	-0.57101	0.050861	-0.20205	-1.1922	-1.0506	0.85166	1.4818	0.41693
-5.3664	-0.022151	1.7554	-0.27729	2.5478	-1.5045	0.029443	0.44073	0.18935	0.27918	0.4102	-0.24723	-0.2546	0.1215	0.84545	0.075718	0.22552	0.84459	-0.47418	0.32541	-0.26279	-0.38513	0.23402	0.2713	0.45711	-0.54085	0.10665	0.0082641	-0.073697	0.2225	0.068488	0.56519	-0.026216	-0.093971	-0.18735	0.070792	0.3833	-0.2286	-0.29677	0.098032	-0.20749	-0.1586	0.29699	0.1593	0.037648	0.06492	-0.23318	-0.14764	0.18049	-0.64907
-10.908	0.53997	-0.52235	0.27129	-1.7139	1.6617	0.35664	-0.48691	-0.66941	-0.2202	-0.23037	-0.069717	0.42977	0.0030711	-0.040454	-0.0087556	0.024795	0.20959	0.33861	-0.29492	-0.082199	0.2208	0.044292	0.30528	-0.19898	0.17814	-0.020776	0.22237	-0.12703	0.28475	-0.091255	-0.24699	0.23313	0.22139	0.0057619	-0.19756	0.091252	0.068081	0.26628	-0.090358	-0.032099	0.089446	0.017503	-0.21803	-0.23153	-0.052822	-0.098199	0.075043	-0.042676	0.03163
-10.832	0.65167	-0.67859	0.1433	-1.8135	1.6277	0.55809	-0.17718	-0.51918	-0.20835	-0.26451	0.068559	0.33233	0.020771	0.0033222	-0.063556	-0.059742	0.10172	0.080956	-0.19285	0.042643	0.50463	-0.0059281	0.57111	-0.27407	0.27777	0.08086	0.52807	0.14028	0.17553	0.10005	0.043688	0.11557	0.31809	0.10545	-0.17915	0.25742	-0.017035	0.24794	-0.075689	-0.029945	0.37627	-0.072098	-0.11272	-0.27026	-0.081957	-0.18962	-0.015155	0.041022	0.23648
-10.925	0.38422	-0.53491	0.15795	-1.9846	1.9235	0.33132	-1.0061	-0.91457	0.408	-0.37814	0.22871	-0.40606	-0.52687	-0.5066	-0.81455	0.41586	-0.33065	-0.50738	-0.71073	0.39755	0.87599	-0.74344	0.5449	-0.71389	0.40181	0.52865	0.71663	-0.56921	-0.34893	-0.2455	0.48778	-0.071052	0.2111	-0.0068472	-0.0034453	-0.40178	-0.2458	-0.18564	0.081381	0.059568	0.31938	0.14088	-0.063677	0.13604	-0.017672	0.075122	0.18354	-0.17122	0.16069
5.8421	2.8882	-3.261	-0.68495	0.72992	-0.39307	-2.3476	-1.8231	0.60921	-0.10822	-0.6825	-0.03152	0.78576	-1.1215	-0.808	0.77998	0.7664	0.46535	0.39147	1.1711	1.3716	-0.24248	0.4538	-0.34114	-1.1339	-0.80301	0.24323	-0.11603	0.1263	0.046821	-1.4247	-0.41354	-0.76911	0.43853	-0.10571	0.81724	1.1268	-1.0977	-1.2008	1.865	0.60666	-0.15068	-1.177	0.65888	-0.43923	1.0317	0.39262	0.55591	0.016049	0.024161
1.5882	-3.2195	-1.0157	-1.6956	2.4776	0.50255	-2.8274	-0.89961	0.097965	0.63084	-2.2557	-0.56624	0.53455	0.11765	-0.82102	1.1287	2.8558	-0.22436	-0.031474	-0.28505	0.70312	-0.14649	-0.18569	-2.0397	-0.60467	0.013384	-1.1283	0.50669	0.66632	-1.8901	0.60126	-0.71177	-0.30722	-0.42086	-0.59543	-0.63118	0.90476	-1.3517	-1.4743	2.4387	0.30748	0.24591	-1.0204	-0.71888	-0.34142	-0.59138	1.3083	0.45417	1.1876	0.71266
4.5544	5.4437	-2.9865	-3.0562	-1.9955	-2.0917	-1.6849	-1.0681	0.067688	0.33873	-0.75751	-0.82255	1.4363	0.13727	-0.21607	-0.97928	1.6061	-0.33131	-1.7318	-0.58833	2.0853	-0.9091	0.71507	-0.1042	0.96896	-0.78608	-0.83203	-0.57734	0.42226	-0.80183	1.0129	0.34921	0.3338	0.7956	-1.1103	0.28257	-0.043275	-0.19187	-0.26083	0.50659	1.1405	-0.082205	-0.63594	0.85463	0.20699	-1.3128	0.25675	-0.2733	0.20972	0.0036777
-6.3374	0.815	0.21515	-0.81247	2.3176	-1.6557	-0.52815	0.26389	-0.29514	0.98021	-0.35783	-0.3222	0.22125	0.17778	0.23918	0.20409	-0.28857	-0.083719	0.12724	0.72398	0.64437	-0.29096	-0.29928	-0.73032	-0.28523	-0.31065	-0.30644	0.34718	0.43702	-0.15858	-0.014863	-0.61459	-0.21562	0.11461	0.63696	0.29212	0.58756	-0.62596	-0.58975	0.39164	0.058239	-0.13748	0.14608	0.08574	0.01619	-0.034065	-0.11576	-0.2381	-0.4393	-0.34049
11.591	4.3647	13.081	-0.69959	-3.9637	1.0136	1.9768	-1.1773	-2.8283	1.0173	-3.1695	0.20998	0.33674	-2.045	0.65593	-2.0579	5.351	2.3413	-0.71111	-1.5766	3.5017	2.6062	-2.6472	1.4464	0.68705	0.84707	-0.97958	0.47922	-1.045	0.34529	-0.31226	-0.025728	-0.11986	-2.4014	-1.0675	0.54301	1.2484	1.338	0.31431	0.66976	-0.60583	-0.82358	0.18964	0.1483	-0.45961	-0.051206	-0.093799	0.091325	0.056479	-0.12976
7.9628	-6.5677	1.0413	-0.95591	1.6274	-0.7808	2.0203	-6.3068	-2.3293	-0.38836	-2.1538	-2.7644	-1.2169	0.2627	2.8304	-0.50251	1.5006	2.4698	-1.9607	0.68615	3.1546	2.6099	-0.16477	-0.087778	0.23031	1.1425	2.0521	1.283	0.99577	0.92023	0.094576	2.3771	0.79418	0.29063	0.2691	-0.59915	0.19924	0.60064	-0.39927	-1.0947	-0.31272	0.47855	-0.38618	-0.51111	-0.35829	0.079458	-0.091696	0.018625	-0.30539	0.13349
14	3.6707	11.032	-1.3836	0.30987	4.383	1.7441	-1.5227	-0.35876	-1.4194	-0.43233	-1.1855	-2.1935	1.4158	-0.75241	-1.7714	1.0905	1.0502	-1.1852	0.83066	1.567	0.052096	1.0354	-0.89673	-0.98011	0.10713	1.1282	1.0819	2.2392	0.015188	-0.86282	-0.39722	-0.41615	1.0053	1.9048	0.61632	0.38997	-0.24968	0.7642	-2.1686	0.85652	0.6861	-0.38525	0.68248	1.411	0.98624	0.067435	-0.21137	-0.20042	-0.16692
-1.4833	2.4831	2.1397	0.43631	1.888	-2.0314	0.13076	1.0447	-0.57663	-1.2538	0.46072	1.8726	0.22462	-0.018979	-0.372	-0.25892	-0.98329	-0.92979	-1.2297	-0.14172	0.26336	0.16565	0.23349	0.33457	-0.4554	0.35089	-0.76635	-0.097133	0.050742	-0.008551	-0.34502	-0.39678	0.66541	-0.81601	1.035	0.17834	0.10207	0.40136	0.20307	-0.38914	0.9443	0.18174	0.38678	0.051511	-1.2922	-0.067801	-0.36981	0.99713	0.29707	0.017456
5.6963	1.933	5.4064	-1.9667	0.15946	-0.1274	-0.95671	-1.6709	-2.3621	-0.29888	0.27878	0.57821	0.49932	1.1353	-1.4898	0.26587	-0.52987	0.27226	0.52667	0.84104	-0.90003	0.28237	-0.31538	0.17492	0.45142	-0.77429	-0.56035	0.44179	-0.79453	-0.58788	-0.72077	0.45781	0.17082	-1.5861	-0.29503	-0.60372	0.37754	-0.26379	1.5026	0.3878	-0.41109	-0.73857	1.4395	0.098026	0.90589	-0.26211	-0.8674	-0.82771	0.69947	0.059382
13.303	9.5229	-7.8544	-5.4912	-3.7435	-1.7833	3.2286	-0.70452	-1.446	-1.1986	2.1976	0.098732	-1.6027	-0.94518	-0.6304	-0.4618	-1.3953	0.10798	-0.47937	-0.65178	0.47671	-1.383	0.1146	1.0055	0.36418	1.2437	0.12101	-0.0078296	-0.54411	-0.76058	-0.24981	0.1757	-1.1091	0.49287	2.0901	-0.27652	-1.1698	0.52944	-0.99026	0.70983	-0.95338	0.55613	1.1108	0.096421	-0.65517	0.76666	0.077817	-0.80786	0.59129	-0.22231
5.5189	-5.0297	-2.4405	0.3292	0.73622	0.35334	2.555	-1.0107	0.45062	-0.65361	1.8937	-2.0603	0.47	-0.99549	-0.64765	-1.0464	-0.74375	-0.3966	-2.488	0.32471	0.59446	-1.3609	-0.70467	1.7694	-0.46547	1.4572	1.301	-0.61628	-0.30985	-1.464	-1.6953	-1.5044	-0.96164	0.20394	1.6305	-1.8867	-0.080998	0.46944	0.24757	-0.67726	-0.74905	0.074404	1.3877	-1.0939	0.56818	0.69272	-0.71776	1.0021	0.94766	0.021412
-0.35221	3.29	-3.0486	-1.5645	2.9025	-0.69903	1.4233	-0.36347	0.47691	0.012178	0.65893	0.37921	-0.87961	-0.43984	-0.18097	-0.96984	0.2053	0.65818	-1.0616	-0.38703	0.055127	0.019388	0.091763	0.026826	-0.25963	-0.025689	0.35156	1.0806	-0.57751	0.11345	0.61104	0.1792	0.78444	-0.44065	0.3091	-0.08725	0.20784	-0.81765	-0.73549	-0.050321	-1.1961	0.11902	-0.47334	0.31819	0.54854	0.52309	-0.099651	-0.07211	-0.17341	-0.91317
2.5849	-3.6699	2.1628	0.67926	-1.9336	-2.8271	-0.80948	-1.7776	0.38995	-0.79532	-1.1372	2.4204	0.77318	-3.8019	0.43499	-0.17102	-0.60543	-1.0555	1.6087	0.0066257	-0.48556	-0.55254	0.30093	-0.98272	0.81133	0.54437	-0.49074	-0.18867	-0.829	0.77201	-0.099568	0.77565	0.14901	-0.98799	0.22263	0.49979	0.40508	0.32486	-0.22279	0.88358	-0.46122	-0.56223	-0.78051	-0.86274	0.013513	-0.068952	-0.24604	0.088607	-0.93281	-0.092073
4.9624	-2.5489	4.2215	-1.2075	-1.7734	-1.7518	-0.89654	-1.6377	-0.20593	-0.44085	1.1592	2.6022	0.57502	-1.1751	0.026765	-0.014232	-0.38426	-0.90205	1.1732	0.43703	-0.51006	0.16905	-0.33297	-1.4772	0.92243	-0.93566	-0.11179	1.4254	0.081471	1.4115	-0.58733	0.80935	0.078855	-0.55038	-0.2817	0.32648	1.2994	0.48154	0.82485	0.43057	-0.68038	-1.3069	0.12536	1.0057	0.87044	0.17758	-0.19083	-0.97981	-0.3464	0.66311
1.8552	-2.4968	2.6335	-1.5836	-0.48367	-0.90615	-0.075424	-1.7484	1.0493	-0.408	0.38572	0.65558	1.5752	0.16628	0.25438	0.80397	-0.86816	-0.37914	-0.23352	2.2289	0.14997	-0.21038	-1.541	-0.39138	0.33951	0.0032058	0.51533	-0.46024	-0.41951	-0.0033591	-0.14108	-0.02064	0.47966	-0.50631	0.5896	-0.71376	-0.15312	1.1017	0.36045	-0.20613	0.38466	-1.3636	0.58517	1.575	0.42354	0.30247	0.44947	-0.35066	-1.5508	-0.79427
-3.9836	1.4696	0.9855	-1.1422	2.0711	-1.8173	0.73562	1.5053	1.1036	-2.1455	0.3451	-0.27799	0.54809	-0.0036109	0.13685	1.4239	-0.12832	0.34115	-0.16164	0.62415	-0.59143	0.39436	-0.044067	-0.2036	0.047153	0.16638	-0.57223	0.089307	-0.41762	0.11691	0.37104	-0.017511	-0.023469	-0.081585	-0.070951	-0.48785	0.4967	0.095449	0.56173	0.15328	0.64963	0.035204	0.012732	-0.082084	0.16531	-0.27622	0.11362	-0.14531	0.34866	0.05738
6.1072	-1.6485	-3.0281	-1.6972	2.5493	0.4508	0.7278	-0.89205	-0.13406	-1.0277	0.010978	-2.2255	0.51704	0.9146	0.4136	-2.8977	2.099	-1.2474	0.9718	-0.27201	0.3993	-0.4891	0.44594	0.31116	-1.2325	-0.29183	-0.29915	0.4735	-1.679	0.0082046	0.72534	-0.66867	0.46185	1.845	-0.94294	1.2681	0.31105	1.205	1.6562	0.93423	1.983	0.32846	0.31715	-0.31938	0.07253	-0.46426	0.17343	-0.9777	-0.85593	-0.77921
7.3066	-2.0815	-1.2031	0.51707	-0.26118	1.6337	0.90173	0.84904	-0.10683	0.40031	0.76767	-0.67099	-0.41281	-0.51322	-0.40822	-1.5824	0.34081	0.40321	1.7995	2.0294	0.040766	0.21263	0.7869	-0.086692	0.65697	0.42142	-0.93894	0.16851	-0.066549	-1.2689	0.57237	0.13701	1.9973	1.2054	0.83197	1.5575	-1.5277	0.15164	1.3977	1.4982	0.9617	-0.034239	-1.1347	-0.55417	0.24466	0.0043102	0.51044	1.7992	-0.16285	-0.20444
6.9212	-4.7707	0.51848	0.94752	-0.30383	2.5275	3.1939	-0.34221	0.73508	0.44951	4.3142	-1.1316	1.1512	-2.6946	1.9594	-1.491	-1.7508	0.56392	-0.15909	2.4491	1.1459	-0.25489	0.89509	1.3096	1.0661	0.27668	-1.4103	1.14	1.1268	1.187	0.61385	-0.40984	0.079261	0.43362	0.29946	-0.027662	-0.87965	-0.074755	-0.18421	1.0144	-0.39294	-1.5088	-0.36238	-0.85795	1.4968	1.3761	-0.090388	1.2281	0.35823	0.109
-0.21	2.466	-1.6337	0.039017	4.7854	0.16977	0.8036	-0.28371	1.4444	0.18573	0.69044	0.2445	-1.0399	0.23103	0.58776	-1.158	0.25322	-0.98685	0.54725	-0.71612	-0.56132	0.59024	-0.64594	0.12768	1.0937	0.64401	-0.25086	-0.59082	0.033589	0.98931	-0.035344	-0.15927	0.97238	-0.12738	-0.38194	0.12757	-0.32069	-0.019297	-0.24076	0.37899	-0.68651	-0.87179	-0.76925	0.90878	-0.56459	-0.47924	-0.16304	-0.3094	0.075681	1.003
4.2779	-4.0872	-0.43498	0.54721	-1.5618	0.11379	0.26315	2.5014	-2.3336	0.5636	-0.014459	-0.35655	-1.2944	0.072084	-1.7531	0.93588	-0.73307	0.79554	0.018075	1.4042	-0.99665	1.5481	-0.26191	-0.73125	-0.47116	-0.092014	0.26852	0.75249	1.8172	-0.16185	1.0279	1.6547	0.76151	0.0010759	0.73185	-0.29557	-0.67457	0.9239	-0.63942	1.4237	0.35593	-0.47525	-0.25406	-0.95375	-0.31869	-0.30107	0.40221	0.81398	0.43566	-0.65838
1.7823	-0.77008	0.64323	1.6807	0.38697	-1.2178	-1.5102	-0.21618	-0.69607	-0.32723	1.3681	-0.2116	-0.083609	0.8895	-1.2806	1.2859	0.281	0.71959	0.095927	-0.29668	-1.5574	1.4697	0.41047	0.64191	0.66009	0.57306	-0.25002	-0.055239	1.2351	-0.62086	0.54182	0.1801	0.15913	0.047017	-0.31757	0.45672	0.4343	-0.66901	-0.0022997	0.054044	0.22007	0.077827	0.52914	-0.64715	0.31236	-0.024506	0.016419	-0.18835	-0.73683	-0.30397
6.1599	2.1064	1.1935	-3.0616	-0.50386	-0.64711	-0.90245	-1.1366	-1.2188	0.26882	0.7425	0.54233	0.18469	0.61985	0.56475	0.65642	-1.2147	0.37384	-0.97822	-1.388	-1.926	-0.46712	-0.22172	-0.11395	0.45109	-0.7676	0.64143	-0.51075	-0.041837	1.5864	1.3018	0.0094557	0.019338	0.8874	-0.91115	1.373	-0.94715	0.92291	0.6063	0.41088	0.024811	-1.071	0.34924	-0.33569	-0.13031	-0.41488	0.25506	-0.26295	-0.13942	0.89682
-3.3584	2.2544	-0.83736	-0.61452	2.4876	-1.0182	0.085783	0.38489	0.45925	1.2942	-1.2421	-0.088155	-0.17939	-0.11896	0.61585	0.2563	-0.44239	0.22614	-0.225	0.55401	0.37749	-0.0085806	-0.071459	-0.056134	-0.11028	-0.58262	-1.0439	-0.46185	-0.27431	-0.29986	-0.741	0.46827	-0.43503	0.54788	-0.18929	-0.03661	-0.16777	0.32466	0.57396	-0.1306	0.80635	-0.27667	0.31303	-0.7747	-0.0070732	0.014623	0.24961	0.025747	0.26979	0.11472
-10.732	0.32592	-0.68723	0.24262	-1.6802	1.741	0.056496	-0.80311	-0.44936	-0.33481	-0.08816	-0.060416	0.12794	0.18879	-0.18311	0.264	0.0026067	-0.80007	-0.21682	-0.13577	0.0444	-0.47768	0.60248	0.24515	0.046111	-0.050218	-0.049717	-0.068219	0.4956	-0.30742	-0.44397	0.16463	-0.54721	-0.20136	-0.045075	0.071777	0.062896	0.28348	0.019343	0.35236	-0.18857	-0.25328	-0.48791	0.049051	-0.065964	0.15189	0.051837	-0.17735	0.199	-0.036538
-10.763	0.56317	-0.54991	0.17172	-1.5444	1.728	0.51586	-1.035	-1.0313	-0.7683	-0.2347	-0.17604	0.54247	0.021999	-0.030651	-0.2987	0.041451	-0.61667	0.17767	-0.10369	0.099952	-0.4805	0.0983	0.16332	0.15873	0.090553	0.17177	-0.084528	0.43517	-0.20986	-0.23945	-0.078069	-0.26029	0.24783	-0.15799	-0.11698	-0.15019	-0.33835	0.082637	0.13189	-0.10102	0.087474	-0.32343	0.045223	-0.16603	-0.036556	-0.086262	-0.041135	-0.13482	0.029448
-11.154	0.4812	-0.33568	0.22483	-2.227	1.8205	1.0096	-0.71098	-1.3279	0.19598	-0.77533	0.26608	-0.36231	-0.97606	-0.52401	-0.93601	0.82861	0.13801	-0.76684	-1.0073	0.57233	2.2174	-1.6667	1.2436	-1.2296	0.90904	0.70236	1.6894	-1.3971	-0.28512	0.034368	0.74051	0.33122	0.67167	0.050937	-0.14932	-0.6814	-0.64746	-0.25526	-0.14052	0.12347	0.83307	0.44713	-0.093964	0.15772	-0.18802	0.035476	0.52375	-0.32857	0.50953
-10.8	0.40549	-0.29462	0.21994	-1.1472	0.81179	0.56424	-0.70213	-0.65369	0.80652	-0.48933	0.13397	-0.56479	-0.33157	-0.52127	-0.80973	0.033089	-0.49955	-0.50105	-0.23832	0.25875	0.59999	-0.41788	0.16795	-0.50632	0.1981	0.39101	0.57503	-0.79924	-0.57	0.08952	0.44925	-0.057284	-0.17047	-0.10413	0.20299	-0.48479	-0.27627	-0.52063	-0.088429	-0.077305	0.11827	0.29107	0.08609	0.49266	-0.12853	0.34277	0.20963	-0.17585	0.064058
4.8125	-1.8118	-0.98949	1.3201	0.31674	0.45463	-2.703	-0.094721	-0.85947	0.16026	-1.1934	0.044861	1.7513	-1.2598	-0.84641	-2.4248	-0.34605	1.1286	-2.7072	-0.00094087	-0.33056	-1.5087	-0.15918	0.88171	0.69919	-0.036054	-0.3489	-0.058055	0.2617	-0.45599	1.6289	1.2508	-1.2616	0.40438	0.24681	0.45621	-1.335	-1.4998	2.5121	-0.25104	-0.76267	0.33768	-0.44228	0.30514	-1.7642	-0.01632	0.62869	0.057659	0.42534	0.13115
5.1575	0.13002	-2.2507	1.405	3.3579	-0.38543	0.53104	-1.8427	-0.17725	0.23035	0.11349	-1.893	2.6278	-0.83326	-0.86457	-1.5098	1.0563	0.43993	-0.44137	1.0708	1.2422	-0.56931	0.9906	1.3233	1.1177	-0.0094751	0.16651	0.56298	0.23554	0.2735	-0.48905	0.88246	-0.79165	1.5466	0.17696	0.30256	0.16805	-0.23965	-0.91577	1.7878	-0.49166	-0.26148	-0.077082	-0.35971	-1.1707	-0.31143	-0.46199	2.3076	-0.29879	0.14335
8.3511	-0.12863	-0.5479	4.2325	2.147	1.289	0.47603	-0.15546	-0.88935	0.56198	0.59345	-0.83692	3.0969	-0.41093	2.9406	-0.95703	-0.35437	-0.81596	0.2724	1.1505	0.61113	0.072778	-0.2052	1.9247	0.64241	-1.0382	0.19902	-0.042162	0.13495	-0.19129	-1.1594	-0.43991	-0.10023	-0.31001	-0.3033	1.1334	-0.81083	1.8106	-0.8089	0.16519	1.8576	1.9329	-0.3053	-0.26684	-1.0969	-0.38393	0.21486	-0.61897	0.80301	0.38085
-0.36059	2.8751	-1.1114	-0.19218	3.154	-0.87587	-0.93068	1.4342	-0.079362	-0.36686	-0.18374	0.56533	0.73113	0.4072	-0.015731	-0.23779	-0.91559	-0.51867	0.16052	-0.36822	0.58407	0.23	-0.68453	-0.090292	0.43531	0.28269	-0.79262	0.15071	0.59265	0.15039	-0.2535	-0.42739	0.30207	-0.63251	-0.35587	-0.31833	-0.12541	-0.025697	0.57751	-0.075557	1.1335	0.6067	-0.38109	-0.37773	0.35612	1.3766	-0.26655	0.71147	0.63255	0.27955
-10.562	0.31513	-0.6358	0.21634	-1.2958	1.7092	-0.46888	-1.2748	-0.33717	0.013745	-0.01061	0.084183	-0.2248	-0.16267	-0.29604	-0.44717	0.01958	-0.63032	-0.0093355	-0.0042316	0.28032	-0.5446	0.14959	-0.18841	0.19315	-0.10536	-0.012096	-0.3604	0.26551	-0.3376	-0.39761	-0.022697	-0.49009	-0.49301	-0.4332	0.43785	-0.054868	0.22091	-0.19874	0.31917	-0.17953	-0.54155	-0.28596	0.16194	0.25962	0.22341	0.30575	-0.16437	0.17613	-0.27731
-10.6	0.45863	-0.56907	0.16539	-1.2152	1.5618	-0.046858	-0.83058	-0.31535	-0.3001	0.026598	-0.10567	0.23921	-0.064804	-0.060912	-0.28568	-0.028242	-0.15404	0.38008	0.05852	0.012529	-0.50255	0.037219	-0.21577	0.27118	-0.020363	-0.079034	-0.39652	0.25521	0.047724	-0.099514	-0.2644	-0.035017	-0.026382	-0.21149	0.080281	0.04799	-0.013233	0.032882	0.069879	-0.040848	-0.19805	-0.12697	0.048902	-0.0074696	0.056783	0.10651	-0.10744	0.014319	-0.15711
-10.7	0.41772	-0.65915	0.28211	-1.3505	1.722	0.18463	-0.41542	0.02672	0.3586	-0.083702	-0.19043	-0.12942	0.05194	0.00098104	-0.098723	0.16561	0.034096	0.07255	-0.015861	-0.052971	-0.15504	0.14679	0.034054	0.10622	-0.097987	-0.011499	-0.23935	0.0029831	0.018892	-0.12047	0.043766	-0.15181	-0.036556	-0.05508	0.056665	0.077003	0.20065	0.030213	0.071114	-0.10646	-0.13349	-0.073235	0.064549	-0.037626	0.032668	0.05432	-0.0069207	0.05473	0.017389
-0.12616	-1.7686	0.83689	0.98831	-0.75983	-1.9512	1.6259	0.41953	-0.94381	-1.0242	0.3198	0.671	0.67193	-0.30939	-1.2153	-0.18764	-0.84745	-1.097	0.22649	-0.25858	-0.078548	1.6721	-0.14297	-0.92824	0.26371	0.25549	-1.4039	0.59113	0.20777	1.7734	0.61735	-0.28082	0.33815	-0.62979	0.46852	-0.10293	0.34564	0.60763	-0.34105	0.45106	-0.2104	-0.31338	-0.38306	0.2464	0.41806	0.55002	-0.3454	0.61806	-0.70336	-0.027005
0.29487	-3.6465	-1.6843	0.49821	-0.85506	-1.9778	2.5547	2.7709	-0.97507	0.1836	0.83456	0.33879	0.78071	-0.7955	-1.4437	0.04902	-0.85619	-2.0904	-1.5936	-0.82006	1.3101	0.23492	-0.42126	-0.84493	0.71702	1.7011	-0.20224	0.582	0.39628	0.2359	-1.4615	0.33472	-0.92023	-0.080661	1.7556	-0.96561	1.0822	-0.22202	0.61436	0.046806	0.18687	-0.51314	-1.052	0.4478	-0.97905	-1.0489	0.029074	-0.031909	-0.074998	0.39577
2.501	-4.0393	-0.95992	0.20132	-0.53728	0.098496	2.2415	3.0842	-0.11216	1.0932	-0.64163	1.1817	-0.064027	0.15538	1.0603	0.039616	-0.70587	-0.38916	-0.86685	-1.2602	-0.071095	-0.39544	1.6031	-0.19408	-1.3233	2.1703	-0.25237	0.31724	0.36499	0.7878	-0.14708	0.45309	0.44904	-0.058202	0.54337	1.1998	0.85781	0.30661	0.2177	0.76132	-1.243	-0.43771	0.049225	0.38353	-0.29416	-0.5265	0.95126	1.3287	-0.50826	0.082857
-2.7886	1.4419	-0.90315	0.75684	3.2897	-0.9807	1.543	1.994	0.1436	0.011335	0.19727	0.83766	-1.6487	0.45582	-0.39556	-0.045081	0.37835	-0.88396	-0.78372	-0.89565	-0.57565	-0.089777	0.2396	0.0034897	-0.44282	0.45213	0.40992	-0.31192	-0.018318	0.49359	-1.6328	0.57327	-0.089766	-0.83607	0.52342	-1.5073	-0.5258	0.45087	0.96276	0.16401	0.64213	-0.8859	-0.8611	-0.3439	-0.4776	-0.04298	-0.46353	-0.24304	-0.11054	0.00056091
4.8606	-2.7448	5.5675	-1.3439	-2.0467	1.5903	0.27691	1.2072	1.4205	0.68136	-0.67449	1.6334	-0.58196	1.5794	-1.8821	-1.4066	1.1505	0.49573	0.59777	1.0989	0.27127	0.21636	0.30347	1.0369	-2.0205	-1.6368	-0.81757	-0.32343	0.97553	1.8297	0.46285	-1.3513	0.82631	-0.95556	-0.080974	0.30285	-1.3755	0.18185	-0.69762	0.26142	-0.54442	0.020021	-0.45817	-0.80409	-0.6069	-0.57014	0.90123	-0.22424	-1.2685	0.099779
1.7974	-4.5131	-0.91754	1.6956	-1.4924	-1.0134	0.56528	0.063723	2.2837	0.85601	-1.0959	1.0947	-1.3391	1.9052	-1.767	-0.9104	0.72546	1.1108	0.70223	0.10034	-0.90451	1.7898	-0.046285	1.5857	-0.95439	-1.9286	-0.46892	-0.29635	0.71129	0.070563	-0.86577	-1.5298	-1.2792	-0.86222	-0.7877	1.2856	0.047863	-0.58988	-0.66888	-0.3856	0.16818	0.5689	-0.10775	-0.65148	0.46324	-0.95826	0.34188	-0.5806	-0.083525	0.78603
2.0461	-3.8529	-0.11984	1.4885	-1.1331	0.082505	1.2787	1.7805	0.22245	1.2873	-1.3224	0.15639	-1.6046	0.09471	-1.394	-0.93285	-0.77422	1.4095	-0.8554	-1.4378	0.25633	1.1658	0.045993	1.1453	0.15609	-1.5013	-0.62695	0.24664	1.7382	-1.1911	0.62699	0.3823	-0.79959	0.26793	0.43907	-0.018635	-1.1498	0.75924	-0.23448	-1.465	0.95258	-0.83502	1.327	0.080571	-0.77711	0.35464	1.3465	0.41332	-0.52347	-1.1514
-4.4558	0.46841	-0.33499	0.17277	2.2576	-1.2131	1.6606	1.3013	-0.73696	1.4405	-0.37193	0.44353	-1.7432	-0.11066	-0.22391	-0.15543	0.61234	-0.34854	-1.1359	-0.72052	0.13699	0.1278	-0.40156	0.62596	-1.2682	0.097591	1.0496	0.029353	-0.66758	-0.33695	-0.56986	0.74758	-0.30311	-0.81756	-0.069754	-0.89178	-0.38311	1.0142	0.45194	-0.19369	0.19763	-1.2762	-0.41326	-1.0566	0.34107	-0.43683	-0.53014	-6.73E-06	-0.185	-0.092744
1.1051	-2.5435	-0.74797	-0.36254	-0.28635	-1.6246	-0.36856	-1.4885	-0.022075	0.6847	0.28392	1.7387	0.22111	-0.69858	-0.53567	0.88371	0.2595	1.525	0.0068937	0.5704	0.81032	0.68049	0.16579	0.84058	-0.324	-0.76302	-0.35129	-1.3116	-0.58533	0.35787	-1.3502	0.6577	-0.11391	-1.1589	-0.1182	0.89428	-0.52862	0.80237	-0.58481	-0.48863	-0.32422	-0.80217	0.26227	-0.60032	0.15926	0.29281	-0.09134	0.33553	0.99014	0.58461
1.9106	-3.8837	-1.535	-0.78157	-1.1415	-1.0213	-1.2439	-0.22225	0.98881	-0.059728	-0.3406	0.83337	-0.17909	-0.36613	1.0587	0.44664	0.12116	1.1883	-1.5457	0.65388	1.6589	-1.7987	-1.1494	0.36258	0.56258	0.0060147	1.0163	-1.8725	0.095963	1.1832	-0.1183	0.68551	0.79088	0.11993	0.071825	-0.72901	0.50568	-0.12194	1.2751	-0.36359	0.53123	-0.20521	-0.21288	-0.91749	-0.26654	-1.3999	0.30479	-0.018659	-0.61396	-1.2235
8.2326	1.1212	4.4105	-2.4486	-1.2359	2.6125	0.75493	1.0061	0.9104	-1.4854	0.94698	1.832	0.015564	1.1569	0.27991	-0.36952	0.37174	1.9981	0.87528	-1.2544	0.86994	-2.6094	-0.94392	-1.4612	-0.30769	-0.0043168	1.4628	0.031754	0.85847	-0.70082	0.37706	0.38275	1.2328	-0.94145	0.77562	-0.90856	-0.73818	1.4223	-1.8261	-1.1937	-1.0082	0.061857	0.64864	-1.0907	-1.0928	0.69438	0.24008	0.30239	0.53768	-0.051477
-0.54584	2.1933	0.73041	0.15041	2.4636	-0.24728	0.038609	0.40296	-0.32681	0.44588	-0.20236	1.588	0.29498	-0.12992	-0.95151	-0.86967	-0.23404	-0.72674	-0.29913	-0.43215	-1.7798	-0.37916	-0.17286	1.9923	-0.58868	-1.2637	-0.3857	0.56868	-0.71798	-0.78483	-0.65204	0.44691	0.16651	0.11988	0.0043678	0.86337	-0.0021074	-0.41205	-0.61308	-0.47257	1.2741	0.92056	0.84162	0.78588	-1.4339	0.25995	0.12009	1.883	0.50468	-0.27348
-10.738	0.48834	-0.57957	0.21657	-1.539	1.5682	-0.18228	-0.71058	-0.52805	-0.17979	0.1564	-0.026628	0.29386	0.099931	-0.29456	0.15114	-0.16489	-0.13495	0.40679	-0.39457	-0.23678	-0.68982	0.38899	-0.35993	0.089007	0.014121	-0.034148	-0.37596	0.31782	0.29906	-0.46847	-0.42956	0.13572	0.077978	0.062237	-0.24207	0.03047	0.31136	0.46503	0.065218	0.096217	-0.24229	-0.17499	-0.23154	-0.37425	0.0076045	-0.018732	-0.051916	-0.020882	-0.18587
-10.821	0.44953	-0.5325	0.30252	-1.5094	1.643	0.12966	-0.94745	-0.79079	-0.51115	-0.078135	-0.27833	0.49187	0.10315	-0.069124	0.12275	0.070882	-0.11469	0.46385	-0.23288	-0.23165	-0.59317	0.31176	-0.17614	0.15276	-0.039306	-0.0092134	-0.44605	0.15759	0.17465	-0.43377	-0.38634	0.020498	0.099488	-0.13626	-0.18025	-0.15515	0.070905	0.27083	0.063032	0.026323	-0.29573	-0.18921	-0.1181	-0.21976	0.026155	-0.027774	0.036883	-0.077025	-0.18381
-10.837	0.43165	-0.4948	0.25558	-1.6024	1.6016	0.39552	-0.90764	-1.1339	-0.82776	-0.41908	-0.091673	0.57403	-0.029635	0.028197	-0.23505	0.18037	-0.24644	0.29875	-0.095685	0.19864	-0.27673	0.0066552	0.33163	0.12843	0.13861	-0.0025239	-0.051398	0.23654	0.009906	-0.24928	-0.27057	-0.24568	0.054447	-0.35615	-0.016337	0.026556	-0.10067	0.11194	0.11382	-0.21367	-0.12167	-0.24295	0.020312	-0.068648	0.052024	0.0091948	0.029595	-0.010899	-0.087974
-10.692	0.40229	-0.21288	0.26086	-1.1028	0.40388	-0.06023	-0.13665	-0.57363	-0.057215	-0.26476	0.41497	-0.021786	-0.13011	-0.28917	-0.23298	-0.14784	0.012476	-0.0082824	-0.10272	0.35727	0.23939	-0.23669	0.17029	-0.25081	0.19613	-0.14779	0.31224	-0.20437	0.030162	0.12229	-0.25953	-0.010548	-0.49876	-0.24536	0.2707	0.2513	0.27577	-0.019103	-0.0043235	-0.16448	-0.29333	0.099039	0.01628	0.25014	-0.015857	0.31997	0.065583	0.17722	-0.21084
1.7047	-4.207	0.68064	0.95059	-1.9236	-2.4938	-0.099063	-1.8684	1.1694	0.57262	2.251	0.69618	2.1584	1.4924	-0.36083	0.14375	-0.30651	0.68943	0.64188	0.25498	1.9686	-1.2589	-0.50136	0.16376	-1.2677	-0.092864	-0.51572	0.58222	-0.33084	0.027173	0.82187	1.4795	0.98915	0.38151	-0.33232	-0.47397	-1.4808	0.8044	-0.99917	0.057434	0.18023	-1.0961	-1.1049	0.99368	0.59252	1.3017	0.47117	-0.83917	-0.23627	-0.22278
0.10553	-1.4241	2.8057	-0.53218	-2.4907	-2.1376	0.41799	0.13808	1.6611	1.6475	-0.68354	-1.1251	1.7385	0.21486	0.010699	-0.94942	1.4429	-1.1344	0.0061538	0.45772	-0.30281	0.44305	0.33885	0.097081	-0.20599	-1.5712	0.15204	-0.6139	0.25071	1.0807	-1.1236	0.47587	-0.30764	-1.0054	0.27194	0.39152	-1.123	0.091115	-0.20209	1.0838	-1.2111	-0.49643	0.49787	-0.054211	0.58933	0.51566	-1.1954	0.058187	-0.48119	0.56821
-2.0153	-1.8648	0.71195	-2.2213	-1.3316	-2.4641	0.24847	1.0424	1.3815	0.95392	-0.97735	-1.7297	0.96456	0.62839	-0.41386	-0.5486	0.79637	-1.339	-0.46426	0.42277	-1.2745	-0.065278	-0.048123	0.33008	0.20297	-0.41823	0.95916	0.14316	-0.38489	-0.45733	-1.2492	-0.26183	0.21513	0.025814	0.012999	-0.14394	-0.28552	0.050987	-0.2512	-0.056094	-0.26931	0.73456	0.38229	0.32453	-0.40207	0.70157	-0.54972	1.0434	0.022305	0.40238
3.479	-2.0866	2.6413	-1.5805	-0.60403	1.0395	-2.9189	2.2638	0.76019	-2.4813	1.3887	-1.2192	-2.174	-0.97994	-0.41142	-0.38125	-0.98335	0.2713	1.1236	-0.23103	2.9327	0.81532	-0.36935	-0.20616	-0.063525	-1.0852	1.2665	-0.80996	2.2231	-1.4745	-0.55625	-0.61237	-1.5966	-0.090814	0.64953	-0.079618	-0.58089	-0.33579	-0.31459	-0.95437	0.46963	-0.13571	-0.77796	0.30732	-0.34768	0.74	-0.31581	-0.10769	-0.085745	-0.057073
-0.56717	-2.8256	0.92021	0.9579	-0.5451	-2.0516	-0.43538	-1.9046	1.1521	-0.65848	0.43656	-1.0653	-0.47374	0.56763	-0.54331	0.74015	-0.065383	-0.70075	-0.97633	1.2885	0.97191	-0.37412	-0.52251	0.40604	-1.313	-1.4126	0.65114	-0.63169	0.080816	0.8422	0.46872	-0.333	0.56496	-0.43689	-0.67134	-0.409	0.23221	-0.29386	-1.0112	0.10934	-0.40432	0.52941	-0.095957	-0.5008	-0.44929	0.19815	0.33803	0.54071	-0.16385	0.090919
2.705	-3.7094	0.42236	-0.59804	-1.1836	-1.7115	0.052619	0.7251	-0.16182	1.4561	2.8239	-0.51369	-0.46541	1.1795	-0.9813	0.63843	0.8105	-0.40322	-1.4159	-1.5566	-0.804	-2.0346	0.13894	0.68915	-0.7084	-0.47696	0.56636	1.3182	-0.82364	-0.81547	0.22094	0.88676	-2.0813	0.35809	-0.45727	-0.25157	-0.56451	-0.74345	0.80268	0.21372	0.22761	-0.26938	-0.67374	0.044223	-0.77356	0.17779	0.31558	-0.43826	0.21048	-0.077174
-1.5613	1.9924	1.5842	-1.7924	3.1849	-0.64887	1.129	0.65714	-0.37476	1.5868	0.45928	0.51302	-1.5479	0.59857	0.83401	-0.16893	0.31194	-1.1257	-0.7386	-0.72231	0.31496	0.42981	0.91648	-0.36264	-0.31945	0.50498	-0.46152	-0.77878	0.42882	0.65685	-0.95471	-0.059188	-0.28163	-0.029803	1.4067	-1.0189	-1.4101	0.1986	0.43142	-0.0070548	-0.55523	-0.71534	0.27133	0.70127	-0.48035	-0.58532	-0.63295	-0.18344	-0.448	-0.19617
-10.607	0.35806	-0.51697	0.27033	-1.2847	1.6204	-0.14095	-0.79621	-0.12875	-0.17835	-0.034947	-0.072055	-0.023901	0.0053891	-0.13701	0.029861	-0.027342	-0.40202	0.044457	0.033193	0.023757	-0.28365	0.25814	-0.049623	0.1421	-0.02978	-0.15284	-0.16688	0.15026	-0.16585	-0.20073	-0.0011874	-0.2502	-0.24762	-0.20272	0.25321	0.069619	0.2268	-0.11279	0.17947	-0.11264	-0.29229	-0.16806	0.091704	0.13939	0.13101	0.19604	-0.13861	0.16692	-0.083161
-10.748	0.37322	-0.60708	0.27561	-1.3688	1.5421	0.1556	-0.46929	-0.12181	0.058138	-0.019197	0.017153	-0.061435	-0.18913	-0.23244	-0.1373	-0.059285	-0.15448	-0.085213	-0.16375	0.014813	0.29981	-0.12229	0.11006	-0.10831	0.14992	0.016608	0.25844	-0.050427	-0.093078	0.01363	0.15687	0.062585	0.036172	0.053967	0.04197	0.025187	0.044833	0.0049186	0.050616	0.0091726	0.15523	-0.030452	0.065929	0.032878	-0.014546	0.040984	-0.067077	0.034833	0.12689
-10.738	0.37123	-0.6843	0.36997	-1.275	1.565	0.022702	-0.36782	0.079308	0.44352	0.099904	0.0062762	-0.017856	-0.0080392	-0.34221	-0.099481	-0.43955	-0.16702	0.12166	-0.18492	-0.25542	0.088422	0.15485	-0.2318	-0.080132	0.1337	-0.080395	0.24567	-0.05273	0.093627	-0.037257	0.013961	0.27614	0.063548	0.2356	-0.11477	0.11532	0.23204	0.12554	-0.054399	0.089676	0.20035	0.022113	-0.10949	-0.16422	-0.030704	-0.0065132	-0.10792	0.071802	0.18118
-10.585	0.41553	-0.45913	0.31469	-0.66752	0.75902	0.14105	-0.55049	-0.16023	0.63549	-0.15208	0.094231	-0.26825	-0.036253	-0.29839	-0.75156	-0.53536	-0.51627	0.0054983	0.18824	0.12379	-0.22359	-0.041406	-0.35367	0.10254	0.0099012	0.025956	0.059202	-0.088871	-0.35786	0.21925	0.0023235	-0.03842	-0.36934	-0.16499	0.26127	-0.012663	-0.056373	-0.2737	-0.033588	-0.12416	-0.026056	0.12059	0.14719	0.34617	-0.071881	0.28827	-0.056599	-0.0062556	-0.031766
1.751	-1.6988	0.090994	1.0843	-0.74982	-1.4354	-2.0627	0.15703	1.4127	-1.1245	-1.1036	1.5321	0.35616	0.6019	0.2876	-0.25411	0.25001	0.42	0.80177	1.0702	-0.86888	-0.090162	0.31928	0.44635	-1.4537	0.48987	-0.59645	0.71122	0.88745	0.24477	-1.3921	0.54294	-0.05021	-1.3343	0.18087	0.35272	0.10337	-0.26007	-0.48085	0.19475	0.51567	1.1596	0.22368	-0.030205	0.296	-1.0868	-0.62295	-0.36887	-0.28039	1.4778
3.0237	-3.7702	0.27586	0.67961	-1.2365	-1.7105	-1.2475	-1.7376	0.74891	1.0907	0.090103	1.1585	0.89845	0.12528	0.42716	1.093	1.6949	-1.1388	-0.24732	1.2728	-0.10109	-0.18246	-1.2288	-0.45951	1.489	-0.49236	0.43787	0.25396	1.7287	0.62601	0.22028	1.6313	0.26119	-0.086133	0.58566	0.45899	-0.14678	0.06429	0.53347	0.98567	0.62627	-0.70835	0.98751	-0.052798	-0.65577	0.082576	-0.56579	0.2074	0.21998	-0.26466
4.462	-2.0629	1.3371	1.6772	-1.7752	0.3084	-1.1063	-1.06	-0.16827	0.61946	-0.85095	0.99617	-0.44872	-1.4367	1.2069	0.98592	2.4534	-1.6436	1.4275	1.7734	-0.33118	0.65424	0.96973	-0.79742	0.11704	-1.02	-0.3884	0.074386	0.42072	-1.2549	0.43261	0.049667	0.68466	-1.4342	0.41673	0.10219	-0.1863	-0.96232	0.76572	-0.23691	-0.466	1.0628	0.754	-0.63152	-1.0816	-0.22875	-0.037461	0.18501	0.84201	0.11432
-5.8843	0.092077	-0.39745	0.10167	2.4487	-0.88976	-0.30828	0.51789	0.10081	-0.060815	-0.23896	0.6433	-0.22723	0.67752	0.64767	-0.11781	-0.74291	0.25528	0.35313	0.2348	0.29802	0.17612	0.21118	-0.0030931	0.1166	-0.0053326	0.48885	-0.30632	0.52244	0.14788	-0.0066459	0.29753	0.12239	0.1363	-0.62133	-0.094288	-0.30014	0.093308	-0.21448	-0.47447	-0.42629	-0.12326	0.15532	-0.70034	0.77106	0.29722	-0.14397	0.43195	-0.10034	-0.047122
5.5645	6.3683	2.0263	3.5095	0.6504	-0.09913	-1.3463	0.2694	0.52969	1.0202	0.83166	-2.2137	1.0675	0.7471	0.29317	0.46376	0.2611	3.1104	0.84054	-1.7138	0.19036	-0.88713	0.39569	-0.10119	-0.33694	-0.37927	1.3655	-0.23788	-1.3929	1.9653	0.6564	-0.41891	0.17767	0.75314	0.52862	-1.9159	0.49483	-0.44145	-0.19347	-0.076043	0.44954	0.10267	0.5347	-0.77708	-1.0835	-0.3468	-0.68103	-0.22291	-1.2692	0.24219
13.575	1.514	-2.9548	3.5268	5.2605	5.3817	6.6864	-1.2448	0.095162	0.84202	-2.459	2.1334	2.6727	-2.5856	1.6383	2.878	0.95225	-0.83333	1.8075	1.3552	-1.0017	-1.5683	-2.3906	-0.3808	-0.34658	-0.83246	0.15333	0.99767	0.37553	-1.0381	0.98719	-0.75198	-0.95052	-0.87465	1.7523	2.2881	-0.20433	0.6244	0.0062253	1.1902	1.0342	-0.99835	0.10029	0.96265	-0.24318	-1.0016	-0.0015135	-0.52042	0.54551	0.6384
10.947	-3.9081	-1.8857	3.0222	6.4553	5.0624	5.1059	-1.9687	-0.78191	1.4333	-3.2087	1.6024	2.2294	-2.8732	0.019834	2.6606	2.4531	-1.2467	1.527	2.2759	-2.022	-0.5787	-2.4048	0.32112	-1.4223	0.83333	-0.067719	0.81862	1.3373	-1.0086	1.771	-0.84668	-1.2914	-0.67017	0.90314	0.3394	-0.56295	-0.0072799	0.41929	-0.88801	-0.19558	-0.057156	0.1296	0.31831	-1.2143	-0.12907	-0.47723	-0.72614	0.23039	-0.94133
-2.7146	4.1807	-0.1043	-0.043077	1.5422	-1.0253	0.059555	-0.19858	-0.27292	1.4795	-0.5714	-0.27206	-0.03804	-0.015611	-0.21252	-0.10109	-0.11847	-0.52268	-0.53647	0.44749	0.98258	-0.17481	0.43844	-0.38993	-0.099447	-0.56469	0.19467	-0.15809	-0.016474	-0.42295	0.6516	-0.053934	-0.13681	0.20273	-0.016673	0.14898	-0.16857	-0.301	-0.15842	0.37501	0.96591	-0.022678	0.41888	-0.38957	0.28627	-0.17972	0.19849	0.34805	0.054597	0.32397
4.1095	-6.0516	-1.4677	1.3673	-0.61694	0.024873	-0.6353	-2.0551	0.41782	-1.594	1.7435	0.97437	-0.94882	-0.83926	1.59	-0.8759	-0.23718	1.3982	-0.07442	-0.48425	2.3692	-0.57438	-0.52733	-2.3614	0.30896	-0.72219	-0.1118	0.39447	-0.73225	-0.13191	0.49814	0.34757	0.056319	0.086614	-0.60496	-1.1791	0.62902	0.47397	0.42845	0.10438	1.0783	-0.59901	-0.38234	0.097053	-0.30232	-1.7696	-2.4553	0.79487	0.52416	0.50979
4.6121	-2.3439	-0.033208	-2.0345	-0.5648	0.60414	-1.4985	-0.98057	0.91068	0.85536	2.3369	1.3298	-1.1071	0.43739	2.0672	-0.24265	1.0825	-0.56554	-0.7138	0.32174	0.47717	0.58059	-0.67134	-0.79155	-1.9808	-0.20167	-1.483	-0.36636	0.64189	-0.66645	0.55972	-1.2246	-0.27288	0.9027	-0.58207	-0.92557	-0.24809	-0.82227	0.2193	-0.29507	-1.121	0.77137	-1.0388	-0.78377	-0.087797	0.74088	0.10929	-0.65028	0.92242	0.70256
14.227	8.7925	-2.2815	-0.52755	-4.033	0.39811	-1.6416	-0.60496	2.5128	-0.095294	0.57857	1.5329	0.34747	1.7039	-0.029351	-1.4643	0.86777	0.29706	1.5578	3.1134	0.063844	0.57948	0.37993	0.59215	-0.96318	-0.27582	1.7991	2.314	-1.0369	-0.57995	-2.1906	0.50377	-0.83987	-0.67674	1.2219	-1.2797	-1.0641	1.1724	-0.0080316	0.46587	0.16221	-0.73145	0.39109	-1.3324	-0.39163	-0.98634	0.82254	0.1967	-0.3786	1.069
3.2959	6.6878	1.0155	-2.7877	1.275	0.46964	1.1964	1.1723	0.66942	1.3439	-0.71336	0.47644	-0.94965	0.55151	0.46535	0.97995	-0.011069	0.46433	0.73325	-0.9413	-0.50602	0.085158	0.36704	0.43087	-0.11258	-0.43773	0.098131	-0.35787	-0.17807	0.44404	-0.8173	-0.039236	-0.733	-0.85286	0.20946	-0.89628	-0.66387	0.79689	0.83403	-0.20276	-0.85773	-0.14128	-0.13252	0.45335	0.25842	-0.001901	0.69606	0.36706	-0.24946	-0.47243
1.7893	-1.3996	-1.2663	1.8986	-0.66213	-1.6423	0.30077	-1.7621	2.4364	-0.16548	1.5569	-0.88057	0.5116	-1.5655	-1.3628	-0.91619	0.48237	-0.55948	0.019549	-0.13833	-0.75609	1.3375	0.30705	-1.5712	0.59085	-0.82323	-1.4522	0.45629	-0.036117	0.22327	-0.054176	-1.3847	0.73018	-0.46212	-0.1316	-0.50637	0.19872	-0.44248	0.50302	-1.0605	-0.17654	-0.2683	0.1076	-0.49255	1.061	0.32433	-0.32302	0.16221	1.496	-0.71185
-0.56777	-3.3892	-0.6103	2.2675	-0.23643	-1.0204	0.80514	-1.3643	3.3645	-0.44066	1.002	-0.12993	0.89169	-0.36532	-2.399	-1.1812	-0.11478	0.91732	0.51104	-0.43033	0.88612	-0.31435	-0.78659	-1.4066	0.58937	-0.7949	-1.688	1.1692	-0.7879	-0.019378	0.15138	-0.32967	0.13516	-0.42599	-0.072392	0.63816	0.021025	-0.1619	0.54747	-1.5046	0.12943	-1.3018	-0.32623	0.36279	0.045233	0.23317	-0.3747	0.10653	-1.0053	-0.58894
3.6093	0.59246	-1.5343	7.6679	0.4841	0.68176	0.36303	-0.83977	2.3694	-0.9697	2.1558	-1.1485	-1.3045	-0.83024	-2.706	-0.90671	-0.10693	-0.31405	0.48632	0.3228	0.53237	1.5965	-0.28324	-0.53751	2.4912	-0.80691	-0.71678	0.59127	-1.0181	-0.93402	0.66306	-0.9601	-0.79159	-0.20045	-0.94604	-1.1795	0.10821	0.38375	0.17553	-1.2413	0.0017266	-0.91577	0.47215	-0.14856	0.35811	0.21502	0.15609	-0.86132	-0.86143	1.2121
-4.5457	0.8666	-0.2779	1.7056	3.8074	0.6291	2.0429	-0.64404	1.5268	-0.099611	0.85788	0.12455	-0.84176	-1.3672	0.19173	-1.1245	-1.1637	-0.27718	-0.7009	1.1717	0.4409	0.66822	-1.2601	-1.2204	0.79931	0.65722	-1.0314	-0.10636	-0.45861	-0.061975	0.23433	-0.27628	0.028602	0.00013046	-0.33121	0.45036	-0.47515	1.0027	-0.063024	-0.024797	-0.063558	-0.24797	-0.37679	0.10131	0.44397	0.20818	0.14864	0.44998	0.81581	0.73816
-1.8946	-0.49012	2.2778	-1.3557	0.85252	-1.0989	-2.217	-0.3175	0.083557	1.4653	-1.5742	-1.2362	0.2931	-1.0686	-0.85429	-0.57916	0.0072017	0.58433	-0.94544	-0.6332	0.69594	0.7227	0.41659	-0.75251	-0.40767	-0.21597	-0.61837	-0.17114	-0.62892	-0.63016	-0.6796	-0.057089	0.71631	0.51632	0.31676	0.78648	-0.58929	0.051997	-0.36961	0.090752	-0.1294	0.85565	0.66563	0.066997	-0.84415	-0.055231	-1.0635	-0.6692	-0.078941	-0.16239
5.4452	-0.15347	-3.0817	-1.6811	-3.1902	-1.3636	-0.60729	1.2631	-1.0443	1.7137	-0.14009	1.2923	-0.64982	-1.8056	-1.2358	0.85575	-0.82852	1.6057	1.7714	7.18E-05	1.9319	1.1615	-0.88704	1.1522	0.66585	-0.486	-1.3208	0.084914	0.17097	-0.35185	-0.26814	0.062077	0.97875	-0.18288	0.83139	0.99127	-0.44994	1.4013	-0.37397	-0.37475	0.35895	-0.11225	-0.66955	0.1217	0.12542	0.29887	0.13246	-0.90984	-0.22873	-0.87455
4.1002	-4.0489	-0.1113	-0.8163	-1.1212	0.62485	-2.1633	1.769	-3.0585	2.33	0.48193	0.35057	-1.7034	-0.061494	-0.78375	1.0872	0.16807	0.42661	0.6012	0.83161	0.39983	1.0322	-0.093826	0.39473	2.2994	1.5006	-0.55729	-0.22475	1.1952	-0.94375	-0.14968	-0.78439	1.0119	-0.34012	-0.80356	0.90787	-0.83215	0.44519	0.32175	-0.54554	-0.61817	-0.72824	0.18406	0.34618	0.88686	0.083125	-0.2973	0.22113	1.298	-0.3782
-4.8819	0.51497	0.18684	-0.45147	2.5383	-1.833	-0.53033	0.17577	-1.378	0.29815	-0.54123	-0.018748	0.047856	0.37962	-0.52209	-0.75528	-0.79681	-0.8244	-0.91195	-0.040553	0.71143	-0.0072027	0.6338	-0.55874	0.17591	0.37442	-0.48482	0.084123	-0.2645	0.033156	0.55922	0.046508	0.7904	-0.19271	0.233	-0.44976	-0.44278	0.81574	0.42538	0.16317	0.11946	-0.0030203	-0.02179	0.22457	-0.012609	-0.041665	-0.12432	0.14251	0.25546	0.55338
0.26199	-3.4217	0.31392	0.1318	-0.92778	-3.3081	1.1732	0.095004	-0.43605	-1.6499	-1.7075	-0.48034	0.68184	0.52999	0.32025	-0.46019	0.14817	0.72682	1.7286	-0.39369	-0.92099	-0.83719	-0.0093306	-0.86844	0.92121	1.6286	-0.53904	1.1712	-0.23427	0.15676	-0.88545	-1.2383	-0.64773	-0.063752	0.65449	1.1679	-0.52	-0.93119	0.29748	-0.55951	0.98924	0.79743	-0.76615	-1.302	0.59722	-0.18232	-0.96792	-0.092975	-0.40988	-0.80945
2.3112	-2.3968	1.4882	-1.0203	-0.56217	-1.1791	0.49151	0.72495	0.28553	-1.4001	-1.2303	-0.89016	-0.067091	-0.66343	-1.2523	-0.65602	0.23195	-0.5451	1.1046	0.90047	-0.57232	-1.0084	-0.096907	0.6568	-0.012835	0.93345	-0.15846	-0.091451	-0.010854	-0.30397	-0.47227	0.18854	0.67074	0.63284	0.29153	0.70575	-1.489	-0.39246	0.33867	-0.25541	-0.43983	-0.64417	0.51363	-0.10483	-0.19373	0.3379	-1.3303	-0.54741	0.40123	0.91006
4.6018	0.46735	-2.4171	-4.2622	-2.2341	-1.8254	2.0315	-0.25113	2.0202	0.18901	-1.1098	0.13046	-0.42819	-1.412	0.564	0.24503	-0.11543	-1.5017	1.1975	0.70057	0.56684	-1.5853	0.69712	2.1162	-0.83059	0.7739	-1.1136	-2.0039	-0.54716	0.57295	0.10756	-0.34789	0.59202	0.79516	-0.73492	-0.4013	0.3026	-1.0737	-2.0343	-0.12852	-1.0231	0.24371	1.2813	0.286	-0.21442	0.89942	0.47904	-0.43111	-0.83789	1.6804
-2.1801	3.1211	-0.2129	-3.0528	1.5686	-1.3056	0.95366	0.5852	0.014585	0.83474	0.075929	-0.47533	-0.75337	0.36214	0.52368	0.60493	-0.8261	0.014657	0.077472	-0.35189	-0.531	-0.1156	-0.10938	0.46706	-0.31217	-0.5107	-0.37624	-0.58866	-0.4214	-0.53049	0.37578	0.81565	0.018871	-0.32658	-0.033712	0.1021	-0.61202	-0.033621	-0.30743	-0.25831	0.038749	0.19596	-0.097294	-0.2939	0.96902	-0.62331	-0.064019	-0.10687	-0.46543	0.17844
9.9374	1.2813	6.5606	-6.6226	-1.6013	0.9362	-1.1674	0.044586	-2.8743	-0.974	-1.2123	0.1626	0.60977	-1.6962	-0.40911	-1.0775	-2.9461	-0.30033	-0.35216	-0.75332	-0.3279	-1.4994	-0.35772	1.7842	0.16577	0.14893	-2.1558	-1.4968	-0.58552	1.7514	-0.1921	-1.8767	2.1129	0.14903	0.56255	0.13068	-0.24556	1.1963	-0.31767	0.92796	-0.13396	0.54519	0.29816	-2.0604	0.66611	-0.80812	0.0012427	-1.7098	-0.6471	-1.038
6.7831	5.0657	0.99695	-4.5501	-0.69129	0.014992	-2.8008	-0.97632	-1.229	1.6528	-0.21366	-0.85032	1.1073	-1.4587	0.65258	1.1441	-0.017552	-0.29849	-1.6877	-0.86741	-0.27545	0.23	1.6096	-0.90544	1.2922	-1.2232	-0.63814	-0.57457	-1.0237	0.23107	0.28128	1.4624	0.78049	-0.18909	-0.35997	0.91228	-1.1109	0.9091	-1.2278	-0.095674	0.65806	0.52938	0.0086608	0.24305	-0.76037	1.1708	-1.0709	-0.76527	0.61458	0.65628
4.4611	-1.3871	-1.6799	-0.62334	4.6453	1.651	-1.4845	0.17098	0.34015	-0.37291	-2.1316	-1.1188	2.2351	-0.47969	-1.4417	0.58237	-0.015906	0.359	0.72071	-2.3109	-0.2453	-0.19052	0.39094	1.0795	0.75343	-0.59422	0.29316	0.19698	1.3909	1.582	0.33002	1.533	0.2089	0.72792	-1.9511	-0.85651	-0.19049	0.75108	2.0627	-0.99928	-0.28942	1.5885	0.47028	0.057436	1.8277	-0.70305	-0.8193	-0.49908	1.3592	-0.6467
6.7304	2.3295	1.8963	-0.14621	-1.1811	0.070219	-1.3079	0.056971	-0.025739	3.5009	1.262	-1.7997	1.7361	-1.0674	1.9777	-0.23016	1.3624	0.59214	1.1116	-0.78877	-1.4284	0.28494	-0.24468	1.1254	1.2294	0.60753	0.66729	-0.14222	0.47441	-0.29128	-0.72474	-0.99162	0.70629	-0.98025	-1.2602	-0.37857	0.59283	-0.0049731	0.016411	-0.18839	-0.42745	0.020368	-0.4359	-0.7803	0.3375	-0.36456	1.3578	0.26588	-0.10217	1.4711
2.9248	-1.7844	2.1602	-1.1498	0.6094	-1.5179	-2.8751	-0.021644	-2.2522	-1.2393	0.73086	0.57681	-0.4677	-0.044082	0.057606	-0.63613	-0.1523	-0.61568	1.4868	-2.4873	-0.83331	-1.1899	0.01355	0.32277	0.86873	1.9056	0.11592	1.6695	-0.34416	0.52067	-0.30559	-0.6574	0.078537	-0.53656	0.65401	1.2563	0.68973	1.5845	-1.0035	-0.23279	0.70126	0.65136	-0.55066	-0.56795	0.82518	0.95747	0.62402	-0.29149	0.58414	0.39188
1.1663	-1.7337	0.72363	-1.3441	0.49376	-2.383	-0.38508	-1.0925	-1.5645	-0.54618	1.5856	1.4236	-0.07549	0.38763	1.0273	-0.0047839	-1.4414	-0.032443	0.98525	-0.068782	0.07443	0.2733	0.27575	1.1682	-0.42538	0.048038	0.090927	1.7901	-0.084347	0.95988	0.80673	-0.91834	0.70294	0.40471	-0.11617	-0.18714	0.34134	-0.17694	0.46615	-1.1769	-0.19048	-0.057705	0.25894	0.94278	-0.64396	0.87973	0.83222	-0.45747	0.83075	-1.0878
3.9908	-1.221	-2.5949	-2.4661	5.0857	2.4594	-1.4806	0.12309	1.1194	-0.013245	-0.15508	1.973	-0.65813	-1.7286	-2.0508	-0.38439	0.78651	-0.4038	-0.63696	-1.4749	0.68252	0.42181	1.0199	1.6933	0.14799	0.85222	0.67222	1.3472	0.0060304	1.4603	0.38168	-1.1669	-0.23733	0.88831	0.83874	0.58414	0.034513	-1.1004	-0.65521	0.47931	-1.7205	0.32915	0.088973	0.79275	-0.11865	0.26934	-0.42412	0.48513	-1.3241	0.35375
3.4747	-2.8928	-2.9206	-1.1621	5.2137	2.5483	-2.8671	0.052835	0.92407	-0.90693	-1.5628	1.0577	0.49813	-2.2371	-2.1264	-0.6054	0.37731	-0.47689	-1.5796	-1.2182	0.33839	-0.44748	1.5493	1.6604	0.64141	0.066641	0.40477	0.48985	-0.70889	-0.093999	0.37757	1.1089	-0.40029	0.10844	-1.1724	-0.038515	0.51619	0.8693	0.75106	-0.28251	-0.14515	1.038	-0.0087789	0.04435	-0.031838	0.62929	-0.70611	-0.28225	0.37271	0.79839
7.2607	3.1282	-0.5613	-5.3006	2.293	0.75339	-2.8544	-1.5565	-0.26846	-0.98656	-0.35722	-0.14043	-0.11562	0.12254	-2.0798	1.1718	-0.54401	0.42272	0.80369	-1.0662	0.55481	0.41309	0.63375	0.80145	-0.17219	0.75804	0.46361	-0.037141	0.49805	-0.5468	0.51628	0.90744	-0.2322	-0.56689	1.054	-1.017	1.2289	0.81578	-0.044636	1.0201	0.52841	0.13132	-0.28057	1.2391	2.1195	0.30119	0.90781	0.90781	0.79489	-0.55323
-0.47041	3.0643	-3.129	-2.5582	4.7388	-0.23461	0.32418	-0.89449	0.55242	0.47354	-1.649	0.22239	-0.1105	-0.25623	-0.61517	0.30587	0.29958	-0.48886	0.88996	0.068881	0.59513	0.597	-0.85976	-1.0866	-0.33857	0.31268	0.50296	1.2925	0.12396	1.126	-0.11307	-0.20293	-0.2421	-0.1069	0.4762	-0.43263	0.63232	-0.54175	-0.5114	0.48669	0.03873	0.053268	-0.22297	0.62189	-0.174	0.3861	-1.1932	-0.28364	0.50586	0.04389
14.047	5.1593	4.8367	-0.86031	-1.5632	3.1868	-0.11913	1.0047	0.82427	-0.20222	-2.3442	-0.44576	-1.9796	0.96341	-1.6341	-1.0528	-2.502	2.3361	1.8286	-0.15767	-0.83344	-0.93465	0.32964	1.7074	0.25074	0.89588	0.16238	1.1238	0.6556	-1.3932	-0.29577	-1.121	-1.2731	2.0911	-0.0050838	-0.13495	0.6712	-0.3195	0.41651	-0.44317	-0.011838	-0.82866	-0.79616	-0.48934	0.10911	1.7815	-2.4687	-0.98049	0.25401	2.656
11.157	-8.2562	-5.3156	0.11576	2.2311	3.6708	3.2476	-0.30344	1.0853	-0.9115	0.53434	-4.338	-0.77446	-0.30381	0.45948	-0.13431	-1.6296	0.8158	2.2555	-1.5206	1.1614	2.0948	0.067644	-1.8323	-3.1912	0.18586	0.16554	-0.035901	0.57761	-0.95776	-0.70914	-0.1202	0.40613	-1.0572	-0.77377	0.81151	0.97167	1.0316	-0.94424	0.51512	-1.7743	0.3137	-0.31302	0.06136	-0.4773	1.2254	-0.75301	0.11263	-0.30943	0.14346
12.887	-0.71223	-3.5042	2.2606	3.1945	4.5403	1.6625	1.2101	1.0643	-1.6223	2.0862	-5.0428	0.21458	-1.3089	-1.406	-0.054449	-1.0906	-1.3287	0.13847	-0.83156	1.5035	1.4792	-0.11127	-0.9947	-2.6524	-1.9544	0.28935	-2.4221	-0.37376	0.31111	-0.97022	-0.76791	-0.29708	-0.59785	0.80204	1.2049	-0.19624	0.89921	-0.36307	-1.2536	-0.92657	0.13865	-0.71638	-1.0804	0.87312	-1.0354	0.25687	0.041978	0.80546	-0.27057
-6.0627	1.8951	-1.9702	-2.2959	0.79403	-2.2501	1.255	1.3427	0.85251	0.7455	-0.28678	-1.1071	-0.36946	0.1703	-0.050929	0.887	-0.27242	-0.34936	0.069958	0.3172	-0.29686	-0.85118	0.25269	-0.90074	0.023147	-0.51802	0.26035	-0.79664	-0.19774	-0.43791	-0.152	-0.029248	-0.59002	-0.35006	0.41735	-0.042334	-0.040241	0.24616	0.076326	0.19076	0.40061	-0.1523	0.096645	0.47983	-0.083586	0.056255	0.3299	0.22488	-0.019309	-0.0093752
3.4847	-4.1038	1.2153	-0.34887	-0.46078	-1.5581	1.4925	-0.29819	-1.5048	-0.080226	1.1497	0.62051	-0.15534	0.088799	-0.043325	0.021693	0.18317	-0.90098	0.79794	0.35911	0.448	0.82537	1.2618	-0.91152	0.52245	0.25277	-0.85032	1.033	1.5733	1.069	-0.54734	-0.20954	-0.65668	1.7171	-0.53647	0.38589	-1.0789	0.19575	0.31339	0.35847	-2.0771	0.76308	-1.0653	1.1558	-0.20098	-0.81541	-0.64284	1.8055	0.26982	0.20522
2.4289	-4.1123	0.19481	0.64287	0.81918	-2.1051	0.0031191	-1.2506	-0.94415	-1.148	-0.40238	0.0013234	1.3352	-0.82626	-1.4259	-2.5458	-0.28571	1.994	0.22883	-0.031024	-1.0091	0.31012	0.94827	1.0559	1.5088	0.77608	-0.051127	-0.77886	2.1966	-0.17647	-0.31443	0.61945	0.027634	1.3133	0.61432	0.77668	-0.37296	0.024013	0.34476	-0.37503	-0.33191	0.019585	-0.13964	-0.1182	0.050203	0.035665	0.12543	0.32824	0.41771	-0.54924
7.7656	1.7904	3.7587	1.2508	0.12606	-0.0013325	-0.87588	-1.156	-0.9668	-0.29241	1.3391	0.16087	1.498	0.23455	1.0622	-0.9698	0.39301	-0.2133	-0.93088	-2.1448	-0.76646	-1.23	0.68871	-0.15551	-0.20225	-1.1958	0.71043	0.24747	-0.68232	1.606	-0.021481	-0.9772	-1.016	1.1222	-0.15689	0.41469	0.17395	0.98918	-1.312	0.068914	0.60655	-0.75036	-0.49932	-0.58795	1.3	-1.1968	-0.51189	0.16682	-0.72541	1.201
-2.5534	2.2668	0.074593	-1.6799	2.7285	-1.0158	0.38856	0.30318	0.59157	0.88265	-0.096317	0.37769	-0.81307	1.0752	0.67573	-0.44057	0.21349	0.36042	0.24625	-0.24318	-0.20568	0.30817	0.54227	-0.05217	0.71325	0.35711	-0.28768	-0.84041	-0.17347	0.094924	0.5788	0.31205	-0.41592	-0.39192	0.57999	0.23806	-0.97718	0.52547	0.057042	0.41666	-0.30442	0.015807	0.6787	0.025925	0.26757	0.23826	-0.77755	0.53187	-0.036849	-0.088572
4.0765	-5.3086	-3.0747	2.068	-0.51502	0.7733	1.1643	2.2892	-1.5871	-0.057586	-0.15432	2.9817	-0.38442	0.06384	0.87476	-1.4515	-0.37513	1.7365	0.83871	1.735	-0.047093	1.596	1.4112	0.17406	0.3261	-0.78091	-0.36663	-0.60922	-0.72034	-0.92769	0.56062	0.15643	-1.4447	1.2569	-0.32538	-0.23961	1.1292	-0.12585	-0.4565	-0.27562	0.21218	-0.67015	-0.82876	-0.94388	0.93314	-1.0938	-0.95421	0.67429	-1.1924	-0.15049
5.2306	-0.62705	-3.102	1.8092	0.32209	0.76384	0.74878	1.6596	0.17945	0.80047	-0.65718	-1.0273	-0.38544	0.55406	-0.033641	-0.95245	0.79608	2.1716	0.05775	0.21699	0.65053	-0.24241	0.40449	-0.40441	0.18048	-0.67534	1.0121	0.51294	-0.9021	2.0354	0.57009	-0.31178	0.81476	-0.93989	-0.19505	-0.11284	0.20564	-0.090027	-0.5815	-0.85359	0.0088109	-1.2475	-0.58505	-0.12752	-0.99962	0.20221	-0.32485	-0.27972	-0.27465	-0.41583
-1.4205	-2.343	-0.14042	0.068922	2.9845	-0.38876	-0.14563	-0.38511	0.58785	1.5005	-3.009	-1.9946	0.0039328	0.43111	-0.60085	0.40922	0.78951	0.72963	0.32955	0.59446	1.5648	-0.10522	0.66284	-0.57535	-0.69439	-0.4466	1.1914	0.10614	0.047774	1.1384	0.21659	-0.09695	-0.55118	-0.46367	-1.2873	-0.62182	0.56025	0.52583	-0.00015063	-0.36464	2.3071	0.71061	0.24275	0.0040878	0.87327	0.63378	0.034467	0.35606	-0.40677	0.45552
-10.872	0.56116	-0.72938	0.20233	-1.7602	1.7653	0.29514	-0.044067	-0.11273	0.014578	-0.19326	0.10485	0.27041	0.27822	0.14827	0.2726	-0.11979	0.051496	0.079264	-0.052598	-0.011967	0.30793	0.33723	0.58621	-0.082864	0.028555	-0.059461	0.41291	0.38555	0.18071	0.18981	0.13912	-0.090257	0.20627	0.092233	-0.084589	0.50063	0.21351	0.13531	0.02588	-0.12505	0.27288	-0.11212	-0.07515	-0.22735	0.00053656	-0.23913	-0.066689	0.14832	0.23833
-10.873	0.4727	-0.54187	0.19061	-1.9323	1.7828	-0.59763	-0.65494	-0.06588	-0.576	0.17535	0.062555	-0.064069	-0.32175	-0.089416	0.61791	0.91781	0.50382	-0.17164	-0.45765	0.029976	0.79905	-0.45788	0.39492	-0.4715	0.098061	0.11964	0.17001	-0.52959	0.051728	-0.1284	0.24397	0.17426	0.2026	-0.015817	0.097657	-0.38399	0.024632	-0.21226	0.072321	0.13805	-0.081836	0.13896	-0.06546	0.14929	0.11059	-0.055424	0.20491	-0.027718	0.006299
-10.944	0.39899	-0.47248	0.059382	-1.8424	2.0222	-0.67506	-1.7036	-0.77192	0.14739	-0.13545	0.35136	-0.30311	-0.64931	-0.63814	-0.6542	0.57323	-0.092084	-0.10624	-0.73692	0.30189	0.87675	-0.99353	0.11208	-0.6298	0.30338	0.45903	0.50149	-0.90581	-0.27929	-0.19068	0.24569	0.38559	0.15301	-0.23392	0.20271	-0.7772	-0.38425	-0.45436	-0.03302	0.17081	0.038814	0.29576	-0.16444	0.37211	0.068236	0.16086	0.25438	-0.30044	-0.095859
-10.723	0.54549	-0.18032	0.28419	-1.1042	0.59108	-0.068425	0.2672	0.056079	-1.2693	0.14974	-0.0748	0.49171	0.032004	0.25325	0.95158	0.25789	0.39976	0.022346	0.22804	-0.093456	0.28527	0.071543	0.23955	-0.0018081	0.011272	-0.28373	0.060207	-0.041451	0.13848	0.31218	-0.075908	0.11448	0.038512	-0.0028441	0.094573	0.11715	-0.064221	-0.11027	-0.044432	-0.015647	-0.00088743	0.10069	0.10223	0.16341	0.027865	-0.022438	0.046371	0.11715	0.018064
10.088	-1.0506	3.6412	-5.4088	-1.4826	5.7042	-0.75638	1.6034	2.2442	0.12812	-0.55936	-0.42597	-0.48979	0.16666	-0.46318	0.78335	-3.4337	-0.8012	0.4058	1.8921	2.675	-0.067093	0.0048822	2.4863	-0.10173	0.18575	-0.63352	0.52777	-0.58999	0.15334	0.30123	0.33793	2.3579	1.7278	-1.225	-0.91966	0.53205	0.45467	-0.1822	0.74605	-0.29746	0.8256	0.60713	-0.17007	-0.9938	-1.2136	0.57332	-0.24125	0.9222	0.43025
9.1715	-1.4257	-5.7733	-1.783	-1.6736	1.9059	-0.52298	-1.3407	1.9478	1.1848	-0.0072135	0.15144	2.2377	-0.76129	4.0517	1.0008	-3.4607	-1.9594	0.50606	-1.5711	0.38983	3.8121	-1.359	0.91984	2.2262	-1.4945	-0.94844	0.61395	-0.063845	0.89139	-0.66342	0.97451	0.01213	1.298	0.75214	0.16419	0.14393	0.0048665	-0.14756	-0.21316	1.3603	-1.6338	-0.94046	-1.2833	0.94758	-0.63084	0.11003	0.47306	0.5142	-0.72209
9.9744	-1.9504	1.4517	-5.3252	-2.6962	2.1808	-1.0661	-0.91006	2.8904	1.0552	-0.68721	-0.66767	2.6245	-0.275	0.51209	1.6881	-2.8272	-1.6721	-0.22489	-0.84102	1.2989	0.97601	-0.63642	1.2807	1.3453	-0.050806	1.1358	-0.056729	-0.42999	0.30621	1.7021	-0.82091	-0.0084409	0.3173	0.054239	-0.060644	1.2629	0.99685	2.4388	0.14562	-0.42891	-0.20235	0.77989	0.47766	-0.94449	0.34685	0.88007	1.0335	-0.5231	-0.21303
-3.9274	0.72707	0.14823	-2.1241	2.8838	-0.95822	-0.96725	0.71855	0.17497	0.73182	-0.14402	0.29925	0.12094	0.1991	1.3129	0.11403	-0.55596	0.57566	-0.14996	0.47152	-0.28606	0.086913	-1.3783	0.24438	0.61319	-0.49608	-0.4642	-0.0015529	0.59272	-0.28792	-0.68928	0.14032	0.077998	-0.078452	-0.28175	-0.3927	-0.0066306	-0.14227	0.49233	0.57914	-0.365	0.14731	-0.29015	-0.46965	-0.48494	0.41724	-0.30786	-1.0617	-0.58396	-0.032765
-0.53066	-2.2092	2.4325	-0.70509	-0.58113	-1.9311	-2.472	-0.91576	-0.13116	-0.8354	1.1551	0.70734	-0.67058	-1.2394	-0.20371	0.5482	0.84701	-0.30288	0.7405	-0.59619	0.3806	-0.79698	0.45366	0.48879	-0.19667	0.65343	-0.32324	-0.88326	0.45015	-0.46137	0.32487	0.87947	-0.43533	-0.3218	0.57243	1.4562	0.30049	-0.69667	0.69242	0.85783	0.79442	0.68781	-0.29752	0.13393	0.72637	1.0268	-0.15247	-0.50725	0.18461	-0.21399
1.222	0.65881	1.4647	2.431	-0.44061	-1.5664	-3.1141	-1.2397	-0.77612	-1.1307	0.98961	-0.11356	-0.63985	0.1033	0.12577	0.93912	0.46096	-1.2466	0.77874	-0.40318	0.20471	-0.96353	-0.259	-0.012933	-0.28711	2.1141	-0.3631	0.45694	-1.3991	-0.76596	-0.24874	1.2594	-0.73701	-1.1121	-0.053789	0.75001	0.93068	-0.39644	0.065742	0.40666	0.44815	-0.07065	0.13529	-0.57013	-0.12209	0.38421	0.57797	-0.04461	-1.0651	-0.65452
-2.8837	-1.1777	2.3707	-1.7372	-0.79693	-0.81332	-0.52806	-0.11776	0.28035	1.5556	0.32767	-0.58802	-0.68114	0.37468	0.59178	-0.76961	0.65546	-0.15007	0.27253	-0.17495	-0.052415	0.44758	0.33599	-0.53485	1.8473	0.97548	0.21834	0.70284	-1.4997	0.066066	0.57158	0.47821	-0.25412	-0.75986	0.47935	0.27444	0.23785	-0.51274	-0.65942	0.78026	-0.37147	-0.5767	0.48771	-0.03844	0.35642	-0.44856	0.25329	0.69367	-0.08726	-0.051698
-6.4143	1.2512	0.19917	-1.0873	1.1698	-1.5457	0.51873	0.086811	-0.060856	0.88309	-0.090064	-0.26714	-0.64374	-0.2661	-0.12101	-0.47658	0.23521	0.12668	-0.36451	0.4333	0.28761	0.6531	-0.55274	-0.02061	-0.068554	0.50517	-0.18918	-0.0042909	-0.70835	-0.1988	0.45603	0.23955	-0.17849	-0.127	-0.15862	0.48251	-0.21115	-0.21383	-0.30905	-0.16696	-0.22445	0.035678	0.447	0.21048	0.45784	-0.33975	0.6725	0.0037871	-0.094209	0.0040486
5.0004	0.79481	-4.2533	2.5303	4.9032	0.9533	4.5688	-1.9551	1.5586	-0.83797	1.1703	-0.31596	0.29969	-1.041	-0.4637	-0.36284	0.28409	0.036141	0.71671	-1.1545	0.20564	-0.76107	0.40808	1.5709	0.56237	0.28387	0.83492	-0.7127	-0.4184	-0.10912	1.532	-1.695	0.81129	0.12804	-0.070736	0.46073	0.78594	-1.136	0.18932	-0.53247	-0.15295	-1.5616	1.3616	-1.5934	0.28461	1.1002	-0.35327	-0.32082	-0.098038	-0.133
1.0338	-2.5391	-1.7574	1.4592	4.471	-0.24404	1.9994	-0.47976	-0.26137	-1.1198	-0.44882	0.57013	0.48876	0.024132	-0.3502	-1.4177	-1.0462	1.5536	1.3984	-0.82507	-1.5177	-0.025545	1.0609	0.53671	1.569	-0.31845	0.28952	-0.75314	-0.29469	0.042872	0.7585	-0.022134	0.73502	1.1245	0.49355	-0.59173	0.065273	0.067586	-0.39995	-0.045535	-0.18402	0.28783	-1.1654	0.76552	1.0518	-0.22423	1.0946	1.2264	-0.69954	0.4023
-0.85515	-1.5277	0.27199	0.082546	2.0431	-1.1676	0.44009	1.2137	-1.6084	-0.3359	0.17877	-0.56423	-0.085226	1.5673	-1.0956	-0.18903	-0.6482	0.043616	1.2602	-0.2561	-0.501	-0.087353	0.95268	-0.40905	-0.25024	0.84162	-0.39519	0.13097	-0.34091	0.18841	1.4145	-0.96012	0.21964	0.6647	0.49622	0.10287	0.18234	-0.24009	-0.23902	0.2747	0.16952	0.15456	-0.74859	-0.055605	0.73201	-0.056971	-0.3803	0.63264	-0.84279	-0.4651
-6.4377	0.93637	0.32178	-0.69984	1.6861	-1.5731	0.80344	0.82721	0.3319	1.0747	-0.4412	-0.1054	-0.78761	0.45685	0.38942	-0.26754	0.10649	-0.23867	-0.34867	0.33812	0.12022	-0.1848	0.64574	-0.43602	-0.044705	-0.45611	0.079935	-0.34289	-0.39585	-0.079308	0.2472	0.022132	-0.38069	-0.59024	0.079896	0.15351	-0.71537	0.27405	-0.30271	-0.19645	0.43886	-0.17793	0.26018	-0.32833	-0.0013358	-0.38947	0.032481	0.01791	-0.098585	-0.22592
-10.837	0.39658	-0.70538	0.22009	-1.4952	1.7465	-0.77949	-0.88261	-0.0044011	-0.1805	0.46348	0.0044746	0.23776	0.018134	-0.30388	0.27388	-0.22425	-0.2194	0.27353	-0.30084	-0.3055	-0.39255	0.36188	-0.44442	-0.015314	-0.033189	0.074416	-0.18783	0.23167	0.12875	-0.17216	-0.11641	0.32892	0.18106	0.20687	-0.139	-0.084137	0.078839	0.089501	-0.039658	0.23661	0.07496	-0.024496	-0.20509	-0.1605	0.058233	-0.1612	-0.15926	-0.10509	-0.050491
-10.778	0.40063	-0.70028	0.28311	-1.5487	1.8079	-0.43864	-0.52537	-0.49944	-0.14243	0.19926	-0.044986	0.26088	-0.0086262	0.16744	-0.25676	0.32629	0.33679	0.5375	-0.2322	0.080449	-0.73809	-0.022433	-0.15061	0.24929	-0.19435	0.30653	-0.86051	0.63506	0.33342	-0.37676	-0.41914	-0.10213	0.11455	-0.037983	-0.23063	0.016125	0.0035794	0.4467	0.035931	0.099007	-0.18211	-0.16086	-0.047742	-0.34151	0.080757	-0.22685	-0.044033	-0.07853	-0.33121
-10.843	0.44868	-0.76468	0.27974	-1.5865	1.7613	0.16002	-0.2613	-0.46144	0.17048	-0.082587	-0.026254	0.31065	0.20462	0.12551	-0.24969	-0.077895	0.11951	0.45664	-0.18283	0.028032	-0.36926	0.17166	0.1392	0.11659	-0.038433	0.13401	-0.2257	0.56496	0.3016	-0.13687	-0.28733	0.021275	0.19637	0.064262	-0.30796	0.29721	0.042853	0.41286	-0.059519	0.017406	0.096246	-0.12633	-0.11	-0.4298	-0.021896	-0.23011	-0.066928	-0.050513	-0.030243
-10.671	0.48425	-0.35754	0.23655	-0.87845	0.54552	0.12055	-0.18469	-0.10152	-0.27191	0.082372	-0.020708	0.10113	0.047189	-0.11113	0.12533	-0.25862	-0.36428	-0.13497	0.19535	-0.064382	-0.10646	0.19698	-0.17826	0.020151	-0.025548	-0.0039072	0.074072	-0.018667	-0.29061	0.24925	0.11191	0.046375	-0.047896	0.093928	0.053976	-0.12368	-0.24213	-0.28143	-0.079503	-0.0028223	0.13411	0.13439	0.098583	0.25317	-0.095189	0.07794	-0.010671	-0.051036	0.040209
9.1897	4.9772	-5.5768	8.0797	-3.2682	-1.4563	0.92215	1.0469	3.078	1.4287	-0.517	-1.0964	-2.2171	-0.1794	1.2092	1.6644	-0.06629	0.24238	-0.35578	-0.40946	2.0295	0.7722	0.88244	1.4102	-0.3525	0.094275	-0.38863	0.68413	-0.68441	-1.0795	-1.1299	-1.1112	1.1461	0.80996	-0.16691	0.6354	-0.80276	0.49972	1.7303	-0.44739	0.39369	-0.79083	-0.31912	0.46039	0.85757	0.50983	2.1207	-0.29383	0.65934	0.58519
2.7579	-2.619	0.6565	-1.4973	-2.5141	-1.4648	-0.48176	1.0158	1.7825	-0.33838	-1.9583	-0.093366	-2.3328	0.93217	-0.63541	0.1774	0.22269	0.2796	-1.1927	-0.27002	-1.3641	0.053088	0.015384	0.31106	-1.4957	-2.0638	0.074827	0.70157	0.20537	-0.29114	0.41219	-1.5024	0.28144	-0.40912	-0.825	-0.4893	0.44031	1.4722	0.8815	0.64592	-0.43656	-0.18046	-0.41934	0.033098	-0.037357	1.0686	0.69605	-0.58637	0.21788	-0.64089
0.026695	-3.0228	0.82085	1.0432	-1.6976	-2.3934	-1.697	-1.0708	1.6116	-0.6293	0.93939	-0.49236	1.4119	0.39381	-0.21902	-0.25192	-0.077694	-0.55111	-0.97583	0.30061	1.2918	1.0253	0.0015788	-0.39934	0.45742	-0.69109	0.58483	0.83456	1.4196	-0.3793	-0.63749	-0.95083	0.74434	-1.041	-0.25151	-0.1407	0.12621	0.62991	-0.66258	0.587	-0.59581	-0.59827	-0.26019	0.55639	0.31525	0.0090702	-0.090142	0.41441	-0.84863	0.0062132
-5.4583	1.1736	2.2102	-0.27143	1.2668	-1.1037	0.13497	0.31971	0.19886	0.42995	0.53283	-0.24939	-0.23021	0.32398	-0.0070324	-0.4521	-0.22127	-0.32906	-0.086754	0.36467	-0.46644	-0.17703	-0.40705	-0.061653	0.24275	0.14389	0.32268	0.24595	-0.29727	-0.54666	0.57571	-0.042128	-0.14638	-0.32317	-0.010326	0.2859	0.25872	-0.1878	-0.22907	0.11735	0.18595	0.05542	0.25116	-0.30698	0.37739	-0.33184	0.09121	0.10955	-0.13277	0.068133
-10.622	0.51163	-0.69265	0.20321	-1.4553	1.233	-0.75796	0.47437	0.78383	-0.81868	0.75	-0.14212	0.32098	0.26846	0.21623	1.4872	0.20092	0.6432	0.24989	0.002517	-0.49923	-0.3231	0.61586	-0.20335	0.152	-0.24477	-0.28544	-0.56827	0.39956	0.51991	-0.091768	-0.19727	0.25255	0.10197	0.41413	-0.24708	0.28486	0.4718	0.33657	0.048981	0.21245	-0.1672	-0.07259	-0.10837	-0.32342	0.11879	-0.28707	-0.11961	0.17178	-0.042161
-10.719	0.44502	-0.61715	0.26939	-1.5088	1.2689	-0.63461	0.75305	0.85415	-1.4617	0.67055	-0.27464	0.4484	0.26989	0.73035	1.7558	0.84063	0.92578	0.11272	0.28384	-0.26867	-0.22421	0.5008	0.23544	0.25878	-0.35142	-0.28122	-0.7628	0.5941	0.43741	-0.055903	-0.05322	-0.20349	0.12715	0.2357	-0.10825	0.34879	0.33991	0.26749	0.16801	0.10884	-0.24097	-0.18934	0.10625	-0.20442	0.21447	-0.33699	-0.10687	0.29256	-0.059047
-10.825	0.54751	0.0081701	0.11341	-2.0288	1.2221	0.26081	0.38396	0.10417	-2.5406	0.20078	-0.39692	0.3194	-0.65756	0.52727	1.8783	2.0105	1.0854	-0.82304	-0.11902	0.073242	1.805	-0.83344	1.2722	-0.564	0.2802	-0.057516	0.4392	-0.92384	-0.068813	0.092208	0.68655	-0.090051	0.5967	0.046128	0.11838	-0.5623	-0.41023	-0.43083	0.1517	0.11372	0.12128	0.14363	0.26814	0.39041	0.11574	-0.083576	0.37962	0.045905	0.31751
-10.757	0.445	-0.17271	0.093386	-1.2332	0.74329	0.69587	-0.71844	-0.6763	0.51582	-0.48667	0.1401	-0.69684	-0.74538	-0.48132	-0.97121	0.47451	-0.36213	-0.85053	-0.28103	0.48558	1.2616	-1.1286	0.48616	-0.71352	0.38216	0.58969	0.8918	-1.1817	-0.81217	0.30704	0.75609	-0.0053048	0.070937	-0.086858	0.27835	-0.81232	-0.75176	-0.79902	-0.12229	0.0091434	0.42927	0.48361	0.22384	0.73147	-0.18643	0.34793	0.35434	-0.30882	0.21215
9.4778	3.8484	-2.4925	1.2086	0.77285	2.5691	-1.9096	2.0032	1.6631	-2.216	1.3534	1.5863	-0.95972	2.2062	0.0083154	-1.1776	1.2104	-2.8921	2.1286	-0.21573	-0.8413	-0.14529	0.031727	0.79033	-0.049105	-0.38383	-0.59333	0.8297	-0.14021	-0.19682	-0.48168	1.1851	2.3028	0.76964	-0.82955	2.4266	-0.10289	0.99739	-0.96045	0.68714	0.40644	-0.5997	0.78645	0.43886	-1.7083	0.75205	0.25384	0.93226	0.62124	-0.80979
6.0777	-1.6559	-1.3742	-2.2981	1.881	1.9324	-0.92026	1.0137	2.1416	-1.455	1.31	1.1288	-1.5429	0.19438	-0.86737	-0.53721	1.7548	-3.0529	2.4284	-0.35138	0.94967	0.73513	-1.4205	-0.17396	0.54749	-0.74025	0.21153	-0.37834	-0.74729	-0.14697	0.2266	1.172	0.75589	1.7623	-0.73037	1.1092	0.9872	1.035	-0.03677	0.058833	0.70051	-0.43644	0.27094	-0.91718	-0.37556	-0.67106	-0.22125	0.6823	-0.83931	0.041088
9.0709	3.9471	0.2369	2.9132	-0.52083	0.43175	-0.95588	-0.69795	0.66808	-0.56527	-0.16949	-0.24575	0.48455	-0.037464	-0.53413	-0.4172	0.98474	-0.67295	-0.003295	-0.31458	0.45428	-1.5273	0.055675	-0.99275	0.20793	-0.21396	0.15445	0.80576	-0.81638	-0.88701	1.2952	0.88408	1.8624	-0.47936	-0.43117	-0.18988	-0.81445	1.1248	-0.079168	0.35402	-0.076475	0.98007	0.93159	0.33514	0.099216	-0.79899	-1.3883	1.4532	2.3312	-1.0966
-4.7672	1.2998	0.28515	-2.0349	1.8387	-1.3611	-0.70404	0.62559	0.087142	0.88789	-0.102	0.11198	-0.15833	0.10258	0.52528	0.045224	-0.26516	0.11742	0.36005	0.57203	0.4138	-0.28083	-0.45502	-0.13798	-0.1111	-0.18243	0.0061533	0.23354	0.53416	-0.40799	0.032134	-0.18616	-0.36869	0.21015	0.042527	0.11994	0.051357	-0.79378	-0.033331	0.12428	-0.271	0.168	0.31129	-0.015523	0.2158	0.39442	-0.33885	-0.10321	-0.48831	0.0057775
3.2257	-2.5788	1.5757	-1.0603	1.6534	-1.8086	-0.89719	-0.24378	-2.4191	-1.1006	-0.00035882	-0.22186	-0.2127	0.61158	-2.4156	-0.21635	-0.70025	-0.24942	1.4913	-0.57858	-0.98831	0.54892	0.00085102	-0.29201	-0.66675	0.35286	-0.71307	0.87289	-0.72216	0.5819	-0.41571	-2.1788	0.42778	0.4406	0.61262	-0.11156	0.84808	-0.64857	0.13349	2.0911	-0.32987	-0.92558	-0.56675	0.09756	-1.1874	0.74751	0.40695	0.81868	1.9202	-0.14558
9.7712	3.4076	-3.5802	-5.9633	-1.9064	-1.6814	2.12	-2.6356	-0.31952	-0.57747	0.74833	1.8556	-0.49557	-0.13035	-1.4524	1.1428	-0.63137	1.3945	-0.044819	0.81648	0.27535	0.083642	0.57801	-0.44458	0.26109	-0.16576	0.20533	-1.4078	-0.16147	0.98799	0.30796	-1.5009	-1.3271	0.33628	1.019	-1.2097	-0.99825	0.82034	-1.8787	-0.84937	-0.11492	1.508	0.035206	-0.54999	-1.0439	-1.9228	0.35132	-0.32003	0.71648	0.37997
4.7483	-5.6827	-1.3323	0.49429	1.5536	0.27837	-0.91785	-1.8149	-0.47304	-0.37945	1.4941	0.011558	1.4308	1.3679	1.0121	-0.5167	-1.0626	0.99088	0.62673	-2.0066	-1.7148	0.91296	0.68992	1.816	1.3494	-1.9484	2.9649	0.90203	-0.37025	0.75897	0.32931	0.18531	-0.89048	0.50155	2.1032	-0.14428	0.29633	0.688	-0.26133	0.15906	-0.018193	-0.38266	1.3228	1.0001	1.0534	-1.3693	0.84339	-0.48275	0.33245	0.093777
-2.9587	0.1786	-1.0139	-1.3263	4.7132	-0.31871	-0.028432	0.6369	0.15785	-0.12147	0.21551	1.0104	0.18794	0.55113	0.91472	-0.14439	0.07253	-0.20675	-0.25741	-0.73948	-0.54681	0.29858	0.21963	0.59237	0.53449	-0.47079	0.31042	-0.084788	0.74296	1.1424	-0.1848	-0.0094747	0.44191	-0.30471	0.11647	-0.31831	-0.31205	-0.15038	-0.15824	0.44603	-0.068763	-0.12942	-0.27057	-0.38382	-0.13202	0.05399	-0.066454	-0.45703	-0.38696	-0.42686
-10.846	0.55415	-0.50351	0.25338	-1.6005	1.5337	0.053443	-0.44758	-0.57557	-0.47853	0.10664	0.060965	0.57744	-0.066611	-0.24768	-0.055758	-0.33297	-0.085166	0.2955	-0.35461	-0.18486	0.23439	-0.14592	-0.024261	-0.18908	0.35735	0.010436	0.51061	-0.016052	0.25902	0.063115	-0.20736	0.65177	0.48309	0.28934	-0.38438	0.05824	-0.18282	0.19773	-0.19505	0.19405	0.51671	0.07871	-0.27278	-0.30785	-0.15216	-0.23634	-0.019486	-0.11951	0.17808
-10.753	0.42117	-0.50469	0.14436	-1.6853	1.3388	-0.1441	-0.57317	-0.5007	-1.5859	0.21141	-0.15999	0.58944	-0.063752	-0.026862	0.83365	0.4539	-0.11586	0.0030062	-0.15296	-0.1206	-0.14561	0.1861	0.085556	-0.026205	0.14145	-0.21262	-0.16867	0.1628	0.058676	-0.4085	-0.12885	-0.070269	0.09081	-0.076862	-0.041961	-0.084647	0.064349	0.053101	0.22813	0.015509	-0.25987	-0.26482	-0.044461	-0.07086	0.13437	0.011686	-0.012379	0.084247	-0.089969
-10.845	0.57752	-0.69717	0.15875	-1.6464	1.6933	0.10144	-0.49278	-0.45479	-0.56342	-0.097688	-0.10561	0.44553	0.073735	0.30129	0.11146	0.36199	0.32212	0.35886	-0.021162	-0.010037	-0.17091	0.042129	0.29978	0.13606	-0.008052	0.046802	-0.26561	0.36847	0.21048	-0.034213	-0.2048	-0.0037496	0.28637	-0.10408	-0.1007	0.10203	-0.10488	0.17021	-0.03141	-0.03998	0.0016891	-0.090175	0.0018168	-0.1711	0.011539	-0.19497	0.037073	-0.04575	-0.046737
-10.717	0.44725	-0.35009	0.23375	-0.99223	0.67082	-0.30534	0.17063	0.13749	-0.61222	0.177	0.078222	0.062031	-0.15135	0.36551	0.12662	0.47972	0.4098	-0.16047	0.30796	0.32263	0.16053	-0.45095	0.28706	0.066682	-0.11283	0.1486	-0.15057	0.17213	-0.16212	0.4845	0.17435	-0.094675	0.057981	0.010711	0.13878	-0.051231	-0.48536	-0.33366	-0.068665	0.021473	0.19592	0.22851	0.3024	0.35137	-0.018259	-0.086944	0.021679	-0.03527	-0.022661
[truncated: 5 more columns]
