# Supplementary material for: Emotion recognition based on customized smart bracelet with built-in accelerometer
Source: PeerJ. 2016 Jul 26;4:e2258. doi: 10.7717/peerj.2258 (PMC4974923; doi:10.7717/peerj.2258)
Supplement: Supplemental Information 1 [file peerj-04-2258-s001.zip › rawdata/w=5/hand/anger-happiness/result.csv]

1	2	3	4	5	6	7	8	9	10	11	12	13	14	15	16	17	18	19	20	21	22	23	24	25	26	27	28	29	30	31	32	33	34	35	36	37	38	39	40	41	42	43	44	45	46	47	48	49	50
-9.3351	-0.022643	0.79737	0.95942	2.1367	-1.2283	-0.67705	-0.30593	-0.23827	-0.14588	0.12206	0.79195	-0.75949	0.12789	-0.34413	0.12872	0.10777	0.68143	-0.25818	-0.37078	0.050342	-0.036745	-0.20544	-0.042312	0.37859	0.099888	-0.29406	-0.035777	-0.091123	0.14889	0.077432	0.064872	0.2136	0.23248	-0.10157	-0.15076	0.12851	0.086529	0.019282	-0.20839	-0.0022977	-0.1462	0.01641	-0.023447	0.18133	0.27252	0.063846	0.10696	-0.049962	anger
-9.3261	0.0097368	1.0523	0.87733	2.2357	-1.002	-0.75921	-0.083591	-0.26978	0.0010321	0.22715	0.45641	-0.89143	0.28905	-0.80849	-0.098737	-0.088437	0.39616	0.01012	-0.39352	0.034652	0.095272	-0.27863	-0.14719	0.50559	-0.036264	-0.076465	0.23241	0.017485	0.21889	0.19251	0.038827	-0.092442	0.12485	-0.057512	-0.24644	0.15149	-0.042461	0.047989	0.039788	0.0038868	-0.10164	0.077481	-0.0046281	-0.079435	0.28174	0.13543	-0.04209	0.0066596	anger
-9.3383	-0.10852	0.9608	1.0643	2.3892	-0.71687	-0.72665	0.17707	-0.20974	-0.02186	0.083106	0.81665	-0.64275	0.19725	-1.2973	-0.20706	0.25446	0.096563	-0.088818	-0.30757	-0.12537	0.19071	-0.26022	-0.14566	0.61851	0.26038	-0.20131	0.33095	-0.0067451	0.16617	0.15996	-0.036087	0.095871	-0.028324	-0.15436	-0.20571	0.13387	-0.07603	0.28359	0.10793	0.019255	0.058889	0.29748	0.086177	-0.074224	0.37169	0.20018	-0.14232	0.049333	anger
-9.6061	-0.26567	0.80183	0.7794	1.3616	-0.41198	-0.46355	0.27389	-0.20864	-0.018831	-0.10808	0.39509	-0.26321	0.1792	-0.45557	-0.062537	0.072604	0.23503	0.072733	-0.18969	0.038723	-0.17756	0.0062444	-0.33931	0.63991	0.014114	-0.022214	0.068896	-0.24228	0.024023	0.041671	-0.073738	0.099513	0.41988	-0.09402	-0.23554	0.047025	-0.22604	0.35768	-0.046786	-0.20449	0.17359	0.23042	-0.16356	-0.11479	0.0011224	-0.057149	-0.10554	0.077251	anger
5.3565	-0.45326	-3.4268	0.19958	2.1622	0.23764	-1.2268	-1.1152	1.5303	1.1074	3.1866	-0.18064	2.662	-0.17149	0.78652	-0.86273	2.7666	-0.43278	1.481	0.79048	0.54027	-0.29463	-0.94436	0.62364	0.38415	0.26332	0.54074	-0.077971	0.35735	0.27216	1.1118	-0.16352	2.0747	1.4801	0.098098	0.34268	0.0013639	1.0345	0.018615	0.55654	0.65257	1.1551	-0.58938	-0.1176	1.5974	0.44577	1.5208	-0.22394	0.089337	anger
1.3951	0.77217	-0.0095057	-2.2699	0.57158	0.19714	-0.3645	-0.17671	-0.086497	0.32904	-0.71052	-0.45722	1.023	0.94185	0.56908	0.31846	0.91154	0.05003	0.53859	0.58361	1.0485	0.61593	-0.52069	-1.259	-0.72662	0.52443	0.024732	0.87907	1.1812	0.071246	0.43201	-0.99024	0.4794	1.4381	-0.56994	1.4373	-0.56657	0.44458	-0.75542	-0.12714	-0.5273	-0.6427	0.71533	0.57489	0.50667	0.35115	0.088132	-0.48889	0.097772	anger
0.9097	1.0998	-1.0946	-2.2861	0.51527	0.34431	-0.54956	0.051038	-0.30033	-0.43673	0.31162	-0.63108	0.82858	0.97968	-0.067975	0.64357	0.99756	-0.90275	0.49723	0.31567	0.7558	0.78643	-0.62666	-0.35882	0.25908	0.94588	-0.43668	0.45	-0.43223	0.57854	0.75643	0.082874	0.57004	0.43019	0.60068	0.98912	1.0841	-0.83301	-0.25254	0.86078	-0.0040062	0.056867	-0.021879	-0.15872	0.508	0.01979	1.1889	0.37815	-0.084154	anger
-3.077	-0.26184	0.82025	0.33362	-1.8246	0.74512	-0.9153	0.60362	0.029855	0.017813	-0.23478	-0.039064	0.51167	-0.3572	0.28897	-0.58685	0.16898	-0.28434	0.2711	0.17104	-0.07488	0.40868	0.44288	-0.13765	0.21989	-0.10802	0.29297	-0.18991	0.39446	-0.4345	-0.64558	0.19379	0.53194	0.5382	-0.040851	0.12457	0.023378	-0.71729	0.088434	-0.17792	0.076813	-0.053284	-0.17931	0.22097	0.36153	-0.24607	-0.14358	0.46621	0.024905	anger
3.3439	-2.628	-4.636	1.4121	0.71561	0.34736	-1.099	-2.4592	-1.4035	0.54675	-3.4946	-0.43381	-0.046927	-0.45018	3.3647	-1.286	-0.021467	-0.81173	-0.12687	-0.0042332	1.6336	-0.12991	2.0217	1.4319	0.46854	-2.331	-0.57016	0.09375	0.88571	0.11893	0.43649	0.28106	0.47565	0.50957	-0.36137	-0.55827	-1.3985	1.0056	-0.25749	1.2243	0.81453	-1.2051	0.55821	-1.6674	0.29166	0.71849	0.31415	-0.56315	-0.225	anger
2.4687	-0.82539	-4.7634	2.3241	-0.35559	0.26457	-1.1851	-2.0675	-0.55173	0.25735	-3.103	0.3131	-0.65883	-1.4196	3.6895	-0.73175	1.289	-0.70174	0.31417	-0.48745	2.3464	-2.5622	-0.14068	0.62797	0.24884	-1.6238	0.44254	2.4354	-0.76944	0.6907	0.44534	-0.66857	-0.59975	-0.29444	0.77485	-0.30899	-0.80038	1.3121	-0.47736	-0.14975	2.0096	-0.10196	0.51104	-0.11734	-0.025034	-0.27443	-0.46906	-0.17857	-0.67601	anger
1.5426	-1.7528	-2.132	-2.3854	0.1783	0.026725	-0.29068	-0.63035	-0.88913	0.88821	-2.5205	1.7207	0.12118	0.29588	1.8487	-0.8162	0.28615	-0.76656	-0.44304	0.58505	-0.011105	-0.040643	0.31071	0.39034	-1.2599	-1.5917	-0.93978	0.61883	-1.7446	-0.14589	0.72623	0.23102	-0.034077	-0.84781	-0.010281	-0.025254	-0.54057	0.66927	-0.11484	0.68754	-0.19152	0.48214	-0.67049	0.98967	0.12365	-0.34455	0.5983	0.071188	0.85952	anger
-2.5913	-1.5603	-1.6563	2.797	-2.2712	0.73995	-1.2886	-0.0034321	-0.23866	-0.052485	-0.13431	-0.035502	0.97008	-0.23014	0.53627	-0.19977	0.38025	-0.16667	-0.20372	0.28141	0.37478	0.054995	0.11091	0.3067	-0.29424	0.11791	-0.080506	-8.2347e-005	-0.036154	-0.15949	-0.056754	0.39321	-0.29921	-0.56086	0.046583	0.11808	-0.0098386	-0.22038	0.22925	-0.30539	0.66286	-0.40072	0.10922	-0.36543	0.27965	-0.28455	-0.46309	0.30271	0.049039	anger
0.50918	-0.68455	-1.9313	-1.3508	-0.25853	0.9936	-0.9323	-0.568	1.1115	-1.2532	0.93221	0.29344	0.26243	-1.663	0.13266	0.43237	0.33281	0.45666	-1.623	0.70431	0.82431	-1.1688	0.13819	-0.51853	0.44562	-0.12296	1.0639	0.20557	-0.0024022	0.69921	0.94859	-0.72394	-0.29285	0.067936	-0.47508	0.62939	1.1226	-0.0093506	-0.43917	-0.74947	0.49971	0.13849	0.29854	-0.40014	0.42833	-0.75967	0.65144	0.38757	0.1017	anger
-0.075429	0.31561	-0.34509	-3.753	0.10791	1.0008	-0.59471	-0.029594	0.78893	-1.1149	0.56905	0.41831	0.037577	0.19581	-0.26077	0.11807	1.3885	0.57225	-0.11572	-0.3129	0.34425	-0.75735	0.61038	0.023413	-0.43047	-1.6325	0.42845	-0.71782	0.56608	-0.47994	1.3347	-0.53348	-0.13015	0.13532	-0.25937	0.48219	0.67845	-0.20138	0.11072	-0.7566	0.22112	0.44956	0.78269	-0.27209	0.34555	-0.205	0.2079	-0.068898	-0.57246	anger
-0.32036	1.1877	0.058946	-0.48632	-0.62932	1.4844	-0.90539	-0.74407	-0.66765	-0.89963	0.56606	0.045418	0.29394	1.2232	-0.47167	-0.054778	-0.33744	-0.37689	0.38098	0.24688	-0.093271	-0.51221	-0.011309	0.03598	-0.085487	-1.7213	-0.70173	-1.0064	-0.50463	-0.6979	0.53031	0.36297	-0.17238	-0.059044	1.178	-0.87209	-0.037452	0.37876	0.54544	-1.1623	0.045369	-0.19126	0.14127	-0.21754	-1.1807	0.19482	-0.015407	-0.62525	-0.052836	anger
4.5687	3.3213	6.4626	3.2618	-0.88185	1.9452	-0.87792	0.1107	-0.39529	-0.24959	0.79002	0.31127	1.4282	-0.67222	0.67758	0.4052	0.014582	-0.74701	2.1403	0.19641	0.57163	-0.39258	1.3614	-0.60787	1.3109	-0.68341	0.29715	0.21516	-0.05559	0.34652	-1.1881	0.080376	-0.18693	0.22318	-0.68558	-0.45454	0.15577	-0.70961	-0.0171	0.81398	-0.62002	0.41045	0.32499	-0.38246	-0.32974	-0.2339	0.0727	-0.57765	0.3563	anger
-9.1347	0.0099887	0.86264	0.85286	1.6232	-1.8665	-0.49873	-0.56077	-0.25123	-0.26005	-0.071207	-0.37137	-0.56524	-0.050208	0.070124	0.2241	-0.23154	0.13699	-0.14009	-0.21489	-0.10823	0.02202	-0.095672	0.19528	-0.1668	-0.15056	-0.017022	-0.087724	0.066548	0.0035843	-0.061462	-0.045415	-0.075653	-0.10901	0.059057	0.11196	-0.097377	0.16746	-0.14291	-0.011527	0.046089	-0.16072	-0.23268	-0.02778	0.13977	-0.0048813	-0.017132	-0.017252	-0.047802	anger
-9.2367	-0.068062	0.75611	0.7721	1.8637	-1.345	-0.42896	-0.27895	-0.1992	-0.014047	-0.048182	0.26044	-0.61573	0.0013582	-0.59331	0.040175	-0.054831	0.23274	0.029347	-0.3626	-0.093834	0.095523	-0.12226	-0.088613	0.25493	0.034604	-0.1302	0.048833	-0.049233	0.018142	0.09682	0.043503	0.031458	-0.076244	-0.080373	-0.027948	-0.005452	-0.02469	0.20985	-0.054536	-0.02674	0.020825	0.037703	-0.011983	-0.031786	0.079341	0.053909	-0.077085	0.00043041	anger
-9.2157	-0.008849	0.90286	0.92352	1.9375	-0.75834	-0.41666	-0.11591	-0.31741	-0.051444	-0.098913	0.97247	-0.81926	0.027454	-1.1742	0.040483	0.33295	0.25355	-0.21583	-0.34276	-0.24543	0.078371	-0.33044	-0.04554	0.52447	0.2986	-0.35559	0.096219	-0.048434	-0.10121	0.20284	-0.041812	0.091615	0.061602	-0.1532	-0.14503	0.071924	0.0080649	0.24755	-0.075517	-0.030594	-0.026935	0.12897	-0.035381	-0.045226	0.18561	0.0247	-0.061494	0.0038627	anger
-9.4705	-0.33702	0.777	0.59977	0.72394	-0.62271	-0.39871	-0.005171	-0.23521	-0.10236	-0.19245	0.24856	-0.17681	0.1954	-0.37698	-0.11214	0.16778	0.17413	-0.16565	-0.09858	-0.023526	-0.002102	-0.1433	-0.085822	0.41255	0.063966	-0.084359	-0.023753	-0.1524	-0.040712	0.041388	-0.07468	0.083407	0.30459	-0.08033	-0.16432	0.1584	-0.10615	0.17918	-0.18056	-0.11644	0.14429	0.21927	-0.13467	-0.22634	0.00051957	-0.08386	0.03898	0.099276	anger
-2.0388	-5.4698	8.7101	-1.143	3.8051	8.998	0.037808	0.93814	2.3998	2.0111	0.36444	-2.1677	0.9457	-2.3153	2.8982	2.4871	-0.94136	-4.8224	5.3069	0.39977	-3.1696	-2.9966	1.4948	-0.835	-0.42725	-0.93838	0.74074	-0.83356	0.12941	-1.2975	-0.22551	2.0116	-0.13888	-1.061	-0.9865	-1.2171	0.8224	-0.33054	-3.6424	-1.1747	1.4463	-1.0097	0.37929	0.97723	-1.6734	3.2585	1.2981	2.6123	0.27265	anger
6.4758	-2.5404	0.4835	0.70154	0.60723	-0.17865	0.8879	5.3667	-0.0015835	-2.7137	-0.79015	0.19359	-0.22869	-0.95243	-1.2003	0.24503	0.88603	-1.4	-0.73838	-2.1272	1.0558	-1.2577	0.4917	-0.4723	0.11275	-1.9058	1.3281	1.4387	0.56166	-0.82231	1.5781	-1.4846	1.5003	-0.48917	-0.024558	0.044804	0.54908	-0.18919	-0.91082	0.24818	-0.60331	-0.078293	0.70359	0.13331	1.412	0.8842	-0.029703	-0.2076	-0.63238	anger
11.198	-8.0274	5.3699	-1.2758	1.7329	0.67609	0.19705	1.6628	-0.27822	-0.8419	0.10935	-1.3598	0.73639	-2.1554	-0.14942	0.84689	1.3122	0.059161	-0.80944	-1.3562	0.24726	-0.36623	0.74625	0.072887	1.2867	-2.2852	0.035903	0.41143	1.4285	-0.32132	0.40844	-0.29663	0.56884	0.57009	-2.2868	0.44122	1.1517	0.89263	1.0296	-0.47923	1.0954	-0.63129	1.3	-0.92876	0.59619	-0.18071	0.060863	-0.30976	0.59434	anger
-9.5282	-0.092447	1.036	0.93735	2.6626	-0.80033	0.0301	0.1682	0.067274	-0.019329	0.15839	0.56197	-0.06391	-0.20029	0.07413	0.028384	0.049003	-0.10274	-0.14173	0.057715	-0.020642	0.064406	0.092301	0.066256	-0.2636	0.24017	0.099183	0.071971	-0.0036505	0.081922	-0.066614	0.026739	-0.11695	0.070829	0.10999	0.28522	-0.44931	0.049515	0.32447	0.16163	-0.044927	0.24927	-0.090692	0.025853	0.20802	-0.10032	0.074885	-0.47541	0.031155	anger
-9.333	-0.01926	0.90202	0.99353	2.4508	-1.0246	-0.30028	-0.078879	0.03356	-0.0081482	0.41978	0.60236	-0.00335	-0.13084	-0.011673	0.1701	0.091472	-0.071061	0.32328	-0.13316	0.16842	-0.11942	0.20778	-0.23945	0.098628	0.043685	0.13263	0.11545	-0.054825	0.19152	-0.05108	0.03824	0.054151	-0.10537	-0.10845	-0.083515	-0.17255	-0.052799	0.042413	0.13148	-0.090566	0.0051567	0.085635	0.047944	0.14323	-0.0025864	0.064371	-0.12017	0.03825	anger
-9.4125	-0.096602	1.0408	0.75713	2.5542	-0.85111	-0.27475	0.014153	0.049786	0.23352	0.506	1.079	0.13192	-0.12106	-0.19685	0.14388	0.07748	0.11495	0.40351	-0.17935	0.25031	-0.36399	0.33677	-0.61483	0.49621	0.070429	0.067518	0.19323	-0.15042	0.17903	-0.080628	0.081229	0.27602	0.052897	-0.22285	-0.2724	-0.11906	-0.19473	0.13702	0.12641	-0.20168	-0.052102	0.28245	0.063655	-0.062407	0.098034	0.10232	-0.023952	0.03058	anger
-9.5249	-0.20657	0.79361	0.84486	1.5967	0.08387	-0.15169	0.1621	0.013689	0.37598	0.47871	0.69496	0.29025	0.080628	-0.18093	-0.11002	-0.13077	0.42148	0.6145	-0.36924	0.5257	-0.093456	0.30317	-0.53927	0.34299	-0.1208	0.13713	0.1339	-0.10286	0.21979	0.017666	0.16819	0.019875	0.24928	-0.12743	-0.31066	0.14158	-0.34629	0.17546	-0.0093283	-0.13567	0.18722	0.30412	-0.041021	-0.25469	-0.0038673	-0.047854	0.07934	0.092942	anger
2.7987	-2.5383	-0.3174	-0.04637	-0.12936	1.2387	-1.9296	-1.3459	0.35606	0.043588	-0.5628	-0.94845	0.47192	0.35665	-0.5423	-0.23207	-0.34406	0.27369	-1.0752	-0.35093	0.086493	0.030568	0.83859	0.48634	0.27656	0.29001	-0.38546	-0.0025682	-0.017101	0.35604	0.12612	0.81498	0.74765	-0.76147	-0.42482	0.37506	1.3022	0.19902	-1.0438	0.31305	-0.47186	0.67606	-0.93853	-0.048128	0.40568	0.19452	-0.67797	-0.65832	0.59429	anger
0.23594	-0.14976	0.16624	-0.46742	-1.6045	0.82023	-1.286	-0.33963	0.20751	-0.12139	-0.48275	0.098529	0.44553	-0.17717	-0.51969	-0.09396	-0.1957	0.57456	-0.114	-0.61817	-0.51783	0.28408	-0.21894	0.0028623	0.55274	-0.41087	0.58905	0.2124	1.0475	0.55894	0.51858	1.1892	0.4848	-1.0103	0.18114	0.21184	-0.70343	0.31359	-0.97069	-0.41478	-0.61826	0.66359	-0.82058	-0.42481	0.57692	0.25255	-0.27802	-0.045704	-0.069665	anger
2.0991	2.7072	-0.15572	-0.88432	-0.34543	0.52987	-0.87033	-0.78388	-0.94596	0.0070951	2.0723	-1.4858	0.35532	-1.452	0.54443	-0.31893	1.4779	-0.62375	-0.73662	-0.40242	-0.20308	0.81	-1.4986	-0.10931	1.2912	0.78034	-0.48196	-1.7457	0.00084657	-0.35767	0.19371	0.41296	-0.24136	0.12648	-0.1062	-0.36728	0.46647	0.72635	-0.061179	0.15928	0.45607	0.051397	0.5407	-1.1061	0.12696	0.21947	0.56309	0.43767	0.13237	anger
-5.1526	0.75698	0.40539	-0.18167	-2.085	0.61116	-0.2358	1.4566	0.077381	-0.18691	-0.63455	0.10177	0.0072564	-0.5594	0.61524	-0.66118	-0.25012	0.086642	-0.38793	1.0426	-0.1136	0.36774	-0.25601	0.87575	0.15963	-0.12774	-0.17596	0.1077	0.12341	-0.2833	0.069909	-0.44943	-0.42151	-0.13427	0.26282	0.14774	0.05012	0.28625	-0.18919	0.097382	-0.22274	0.038577	-0.30873	0.017466	-0.20068	0.059579	-0.20912	-0.16435	0.12761	anger
3.5639	3.2836	1.451	-3.0453	-0.17963	1.0039	-0.7914	-1.2593	0.44655	-0.31333	-2.9842	-1.5092	-0.6864	-0.095009	-0.098937	-0.028689	-0.58009	-0.79396	-0.061763	-1.0779	0.52269	1.1161	0.86443	0.15047	-1.0139	-0.57378	0.631	-0.96925	-0.61675	0.52042	-1.5777	-0.69461	-0.2725	-0.62789	0.1847	1.2635	-1.0216	-0.46877	-0.34392	-1.5217	-0.082273	-0.39186	-0.34221	0.32235	-0.44481	-0.45712	0.51078	-0.88444	0.58696	anger
1.3323	2.6997	-1.8845	-3.4277	0.39675	0.71245	-0.74428	-1.222	3.4107	-1.6335	-3.2651	-1.8652	-0.73661	-1.1148	0.30737	-1.8898	-1.1813	-0.28862	0.11252	0.45964	-0.35753	-0.26801	0.12656	-0.56145	-2.5535	-0.43478	-1.4132	-0.036408	0.75317	0.33596	-0.95973	-0.11435	-0.41662	-0.6363	0.51557	0.14529	-1.0789	0.71944	0.75551	0.77234	-0.14039	-0.081377	-1.6156	-0.59077	-0.22836	-0.03944	-0.44255	-0.24904	0.31628	anger
3.0155	6.0995	0.088516	-3.5823	0.013957	1.1821	-1.5488	-0.88782	4.5796	-2.6801	-2.6382	-1.4649	-1.3391	-0.80641	-2.4623	-1.6127	-1.6027	0.034664	-0.11205	-0.48406	0.063155	-0.42823	-0.048236	-0.67435	-1.8705	-1.685	-0.81462	0.060152	1.1102	0.43536	-0.86406	0.018739	-0.29126	-0.34511	-0.70969	0.0002146	-1.0119	-0.40393	-0.019319	0.32674	-0.402	0.6072	0.28371	-0.30252	0.23052	-0.37613	0.50573	-0.022812	-0.95916	anger
-1.9935	1.4718	1.5692	1.084	-2.1483	1.5481	-1.274	1.3173	0.45132	-0.082214	-0.18684	-0.24788	0.33753	0.17503	0.7355	0.086944	0.16584	-0.13042	-0.33904	0.55827	-0.80122	0.7509	-0.55518	1.0722	1.2237	0.53701	-0.17268	0.32303	-0.31803	-0.37449	-0.45854	-0.48501	-0.40838	-0.012422	0.059328	-0.36381	-0.42328	-0.44879	0.048274	-0.60068	-0.14886	-0.2016	0.55653	-0.89883	0.48128	-0.045151	-0.37567	0.27506	-0.95862	anger
4.8816	-2.4446	-2.5735	2.401	-1.1767	0.16326	-1.2654	0.46967	0.04744	-0.19636	0.27704	1.734	-0.40836	1.2185	1.307	2.116	-0.042605	1.2219	1.7008	1.8791	0.21801	-1.3658	0.59762	0.86967	0.96837	1.0884	-2.0109	0.4389	1.798	-1.2708	1.1303	0.0030994	1.6741	0.44856	-0.27752	0.24283	0.32906	1.4307	0.042066	-0.7721	0.1036	-0.28193	-0.14035	1.2272	0.27004	0.44184	-0.93314	-1.3785	-1.15	anger
8.3316	-3.9971	-1.9218	1.7188	-0.34047	-2.576	0.66226	6.0329	-0.23456	-3.0563	0.46653	-0.95667	-0.65724	-0.81026	-1.5401	0.84764	-2.5233	0.18133	2.2203	-0.90271	1.5233	0.22327	0.61431	0.32965	-1.3723	1.1192	-0.94586	0.16236	-0.58696	-0.55115	-0.95992	0.70609	-0.53643	0.22111	-1.259	0.7786	-0.00029444	1.1008	-0.97657	-0.59569	-1.6534	-0.21538	0.54568	-0.19834	-0.30254	-0.23353	0.60604	-1.3125	-1.719	anger
11.843	2.4394	3.8498	0.52665	-1.0816	-1.7436	0.77804	4.3947	-0.18455	-3.439	2.0644	-1.424	-3.7506	-0.60902	-0.88163	1.161	0.58901	-1.0069	3.3981	0.23616	2.9671	2.6413	0.89045	-0.90739	0.062142	0.52954	-0.37905	-1.5942	-0.11176	-1.4962	-2.4251	-0.56619	-0.041532	0.329	-1.3261	-0.59992	-0.85357	0.51491	0.80918	1.3145	1.6465	1.5789	-0.53519	1.5696	0.70262	0.5002	-1.454	1.8273	0.31074	anger
-1.9722	2.9046	0.69806	1.7125	-3.1943	0.09121	0.08496	1.4806	0.23101	0.60804	-0.090726	0.015493	0.79783	0.42289	0.18889	-0.16181	0.08963	-0.59942	0.71783	-0.35722	-0.2738	-0.26564	0.24931	-0.42696	-0.09503	0.029938	0.0021153	-0.10049	-0.20005	-0.19311	0.40706	-0.641	0.21846	-0.13149	0.001137	0.1751	-0.085587	-0.21344	-0.17182	1.1804	-0.54423	0.29206	-0.57756	-0.060437	0.52385	-0.067874	-0.30894	-0.057094	-0.43829	anger
2.0901	0.15282	-2.0512	-1.4223	-0.68952	0.22786	-0.26366	0.022743	-1.7377	0.17477	1.0452	-0.41671	-0.026456	-0.91677	0.3925	-0.32524	0.65458	-0.17013	0.20477	-2.5701	-0.065586	0.3595	-1.0372	-1.3201	0.27861	-0.029489	-0.0012168	0.096122	1.6022	0.069767	0.57177	-0.31712	0.21784	0.25267	0.84825	-0.13929	-0.91073	-0.35884	-0.42608	-0.11036	-0.83666	-0.060297	0.057013	-1.198	0.11144	0.96612	0.38776	-0.27879	-0.28527	anger
2.5625	1.7679	0.21621	-0.77496	-0.34788	1.5348	-0.57654	-1.3802	-2.4351	0.18569	1.3485	-0.41534	0.20279	-0.31885	-0.676	-1.5485	0.59705	1.1686	0.90706	-1.3185	-0.89128	0.14109	0.44842	-1.0316	0.64859	0.31643	0.15501	-1.0112	-1.3265	0.4715	-0.87789	0.21056	-0.47297	0.94778	1.1445	0.79493	-0.6022	0.49493	0.00055583	0.79737	-0.30477	0.3218	0.43166	-1.0795	0.079475	0.9647	-0.16046	0.62243	0.027992	anger
0.93188	3.2745	-0.15096	-2.027	-0.5322	0.36306	-0.076932	-0.33401	-1.3577	-0.16523	1.2778	-0.89103	0.5566	-1.4761	0.11469	-1.5173	2.0668	0.87593	0.17009	-0.98572	-1.3994	-0.62042	-0.80779	-1.1015	0.37592	1.3613	0.1209	-1.1491	0.47901	-0.019999	-0.65162	1.576	-0.3668	0.68275	-0.55999	0.27532	0.78924	0.82391	0.37699	0.97118	0.64052	0.19218	-0.43336	0.1676	-0.13549	-0.13289	0.11661	0.31795	-0.23029	anger
-3.987	1.2889	0.53736	0.56715	-2.3588	0.49819	-0.32419	0.8626	0.12518	0.039202	-0.32532	-0.31183	0.72532	0.31418	0.50584	0.52381	0.083007	-0.19889	-0.52597	0.41609	0.33243	0.5037	0.045612	0.6411	-0.019594	0.058067	-0.34164	0.11463	0.13202	-0.18169	0.31739	-0.015843	-0.1099	0.30531	0.18839	0.12359	0.20034	-0.29246	0.39139	-0.39021	0.23191	0.050889	0.092942	-0.33996	-0.34453	-0.1182	-0.12822	0.3086	-0.39095	anger
0.89002	0.10645	0.47681	-1.7811	-0.94567	-0.026825	-1.1123	0.57061	0.72923	1.1197	1.3808	0.74603	-0.44935	0.29383	0.62153	1.3331	1.3145	0.082335	0.57087	1.3378	0.17004	-0.66606	-1.4537	1.5433	0.3109	0.024054	-1.0365	-0.26453	-0.12026	-0.70464	-0.23488	0.17866	-0.38887	1.5477	-0.35959	-0.00082376	-0.2447	0.1175	-0.58452	-0.058754	-0.37418	-0.26045	-0.65887	-0.39868	0.50757	0.39385	0.092333	0.07991	-0.44327	anger
-0.034735	1.1884	-1.7672	-2.8343	-0.10357	-0.6113	-0.043989	1.6498	0.71417	-0.10592	0.65899	0.22884	0.82124	0.54122	0.63665	1.1231	0.62695	-0.18155	-0.86389	-0.025386	0.37931	-0.44423	-0.37975	0.58188	-0.082783	0.1783	-0.18426	-0.36248	-0.59861	-0.50347	-0.22987	-0.81184	-0.7801	0.056647	-0.2272	0.27655	0.27475	-0.53492	-0.020715	-0.77154	-0.2033	-0.61756	-0.43328	-0.82504	-0.20879	0.51587	1.0072	-0.19088	0.22677	anger
2.613	1.9798	-0.52455	0.13554	-0.83212	0.060029	-0.57662	1.1074	-0.61133	-0.90951	2.5629	1.0609	1.3464	0.53518	0.6216	1.0001	0.0847	-0.71018	-1.5531	0.18032	0.47572	-1.1164	-1.1102	1.1799	1.2473	-0.44958	-0.20116	-0.1285	0.50493	0.32671	-0.40166	0.15163	1.5105	-0.026832	-0.10954	0.90208	0.40199	0.04635	0.22296	0.29873	-0.13099	-0.065685	-0.026183	0.5733	-0.33238	0.69272	0.12498	-0.94867	0.21004	anger
-3.8115	-0.42483	1.3695	-0.1115	-2.415	0.54732	-0.80855	1.6866	-0.025983	0.36237	-0.14486	0.5584	0.22247	0.54808	0.32742	-0.30566	-0.098249	0.70224	0.54062	0.22759	0.53252	0.16391	-0.12419	0.59199	-0.0194	0.072087	-0.44235	0.48187	0.41266	-0.035972	-0.11369	-0.30505	0.34437	0.049411	0.025987	0.24494	0.51653	-0.29857	-0.018135	-0.33986	-0.3095	-0.25074	-0.18171	0.16695	0.21285	-0.35957	-0.13985	0.82779	0.3581	anger
3.0596	-1.4297	-2.8287	-0.55262	0.26833	-0.49037	1.0408	0.61749	-2.6274	3.5718	-2.5194	-1.1154	-0.015807	-0.42519	-1.2451	-0.00016436	-0.71577	0.74193	0.01387	1.7511	0.15028	-0.43262	-0.46769	0.72297	0.068378	1.3098	1.7707	-0.46952	0.53223	-0.87442	0.3176	0.16279	-0.0031571	-0.84405	0.53019	-0.49247	-0.17726	0.34164	-0.57242	-0.40038	1.0263	-0.58662	-0.36005	-0.61313	0.20305	-0.3632	-1.017	0.18496	0.35969	anger
5.8257	5.2367	-0.67871	1.1072	-0.52627	-0.31531	1.7467	-0.5681	-3.6906	1.0159	-1.8449	-0.73987	-0.02395	-1.0801	-0.83228	0.90172	0.49392	-0.32588	-0.50585	2.4642	1.4611	0.33545	-0.49747	-0.41615	-0.72787	-0.047586	1.6456	-1.1732	-0.71927	-0.024018	0.25504	-0.38861	-1.2839	-1.9761	-1.924	-1.4952	0.90795	0.7654	0.20091	-0.23654	0.13318	-0.58276	0.74854	-0.93289	0.2078	-0.80742	0.35756	-0.041631	0.0031837	anger
-0.41399	-1.0442	-1.0312	-0.98027	-1.3072	-0.34969	0.32523	1.0279	0.10123	0.56857	-1.4172	0.1982	0.32039	0.58209	-0.082186	-0.59322	-0.17861	0.58193	0.026386	-0.14573	0.63492	0.55523	0.31876	-0.38691	-0.84647	0.26612	0.13724	-0.7186	-0.57175	-0.23486	0.46936	0.5342	0.92721	-0.1537	0.61522	0.048437	0.16939	-0.087043	-0.051706	-0.012875	0.21157	-1.0784	0.18212	0.50303	-0.35017	0.66832	0.57114	0.24988	0.30944	anger
-9.0602	-0.27793	0.45769	0.64964	1.4098	-0.62452	-0.74678	0.042885	-0.17308	-0.030338	-0.16614	0.30114	0.051146	0.013452	-0.4714	-0.12707	0.28957	-0.55422	-0.0093168	0.17838	-0.047187	0.10422	0.068155	0.15906	-0.20569	0.21202	-0.02597	0.1081	0.11529	0.08986	0.043758	0.20238	-0.010398	-0.34708	-0.14567	0.0093841	-0.08405	0.021123	-0.19148	-0.067189	0.086239	-0.084396	0.11722	0.29357	0.006935	0.28285	0.14564	-0.024923	0.075538	anger
-9.1195	-0.14396	0.57479	0.61444	1.3326	-0.84474	-0.75006	0.0037233	-0.33115	-0.055294	-0.063918	-0.84805	-0.26076	0.23163	0.20019	-0.12271	-0.28318	-0.21234	0.16551	-0.019685	0.030592	-0.034475	0.15111	0.13724	-0.26219	-0.40197	0.12786	0.016096	0.18124	0.29103	-0.087891	0.12603	-0.19785	-0.24988	-0.0056872	-0.0073227	-0.086071	-0.0288	-0.32465	-0.064268	0.060949	-0.2265	-0.10999	0.075383	0.090608	0.23734	0.18814	0.047562	-0.064513	anger
-9.1647	-0.14437	0.46909	0.50337	1.4677	-0.59718	-0.63451	0.02534	-0.24457	-0.056174	0.014674	-0.35801	-0.31284	-0.0082742	0.31774	0.30353	-0.40505	0.057402	0.38072	-0.072942	-0.085177	-0.51862	0.17116	-0.20063	0.25109	-0.30484	0.10974	-0.094637	-0.12662	0.046667	-0.17899	0.14935	-0.050641	0.10228	-0.12424	-0.20659	0.091472	-0.044825	-0.29606	-0.24232	-0.06936	-0.24713	-0.10044	0.15613	-0.0018464	0.35353	0.19778	0.25092	-0.10863	anger
-9.1973	-0.31922	0.65132	0.43695	0.70456	-0.25704	-0.48571	0.29284	-0.078547	-0.28041	-0.38406	-0.2221	0.21054	-0.37682	0.21457	0.36365	0.26722	-0.85282	0.26045	0.34434	-0.41944	-0.196	0.15879	-0.14893	0.058074	0.069579	0.037421	-0.14787	-0.091292	-0.32654	-0.1266	-0.012302	-0.00083742	0.038446	0.003688	0.075766	-0.13237	-0.00875	0.058485	-0.0087436	-0.081537	0.15014	-0.0072391	-0.10962	0.051148	-0.14366	-0.085891	-0.19164	0.038622	anger
4.3455	4.6105	-1.1476	-0.71735	0.63185	0.45736	-0.71915	-0.38535	-1.9537	0.070644	0.38555	-1.574	0.58314	-0.89277	-2.4348	-0.55809	1.044	-0.34941	-1.0707	0.25381	0.15132	1.1203	2.4587	0.74786	-0.65366	-0.83398	2.5345	-0.44743	0.20715	0.9739	1.8624	0.70044	-1.0948	0.31016	-0.41279	-1.3241	0.86587	1.0842	-0.63704	-1.2265	0.021358	-0.43042	-0.80118	0.052802	-0.17798	-0.7927	-0.95911	0.10465	0.8044	anger
1.4978	3.8632	-0.16792	-1.1769	-0.31623	0.38585	-1.2004	-0.33001	-0.057964	0.28268	-0.67361	-0.91557	1.071	0.0956	-1.2942	-1.2278	0.4841	0.17979	0.1734	0.28772	-0.4852	0.84341	0.31206	-0.053093	-0.57674	0.27589	0.34495	-1.4364	1.0592	-0.75841	-0.25331	0.20086	-1.2807	0.2451	-0.10688	0.20126	-0.27858	-0.28708	-1.0885	1.7038	-0.41067	-0.15544	0.024366	0.46025	-0.17205	0.12349	0.26415	0.73885	-1.0933	anger
0.052259	1.583	-1.018	-1.9186	-0.46588	0.91335	-1.7	0.039937	0.55827	0.084766	-0.22584	0.13822	0.51535	-0.35981	-1.6468	-0.25183	-0.098998	-0.37186	-0.7298	-0.053188	-0.46863	1.1746	0.079344	0.50907	0.29751	0.59436	0.92107	-0.57479	0.55219	0.035965	-0.21463	0.65966	-0.40404	-0.29365	0.77248	0.43164	0.41038	0.014139	-0.74529	-0.078876	-0.17524	-0.89024	-0.2506	0.089804	0.32547	-0.017892	-0.60577	0.86175	-0.45976	anger
-4.6511	-0.14501	0.74694	0.068246	-1.784	0.72355	-0.99315	0.87495	-0.21404	-0.17214	-0.65153	0.080064	0.74738	-0.049824	0.46193	-0.25028	-0.069974	-0.24832	-0.16828	0.24291	0.19548	0.37433	-0.47329	0.39562	-0.53355	-0.067016	-0.41104	-0.21538	0.099802	-0.17134	-0.19635	0.1317	-0.091286	0.32215	0.063776	0.27085	0.012854	0.28515	-0.36151	-0.46785	-0.26314	-0.20716	-0.34034	0.070275	-0.056246	-0.049611	-0.22806	-0.037202	0.29046	anger
8.1859	-3.2909	1.5007	-4.12	0.55599	1.1375	-2.1514	-1.2194	-2.4032	-0.83708	4.8381	1.0392	-1.0303	-1.82	-0.52513	-1.8147	-1.0955	-0.72698	0.39109	-0.92425	-1.2789	1.6001	1.1568	-0.46934	-0.56062	0.46718	-1.0438	-0.056304	-1.8306	-1.2903	0.21786	0.4677	0.53333	0.79875	0.42703	1.347	-0.47383	-0.081797	-0.32691	-1.6046	-0.28436	0.2542	0.96134	-0.79424	-0.1825	-2.0028	0.99139	-0.23657	0.64139	anger
10.094	5.8547	-1.2113	-2.3156	-0.31759	0.89325	-0.70239	0.23829	-4.0965	-2.3482	4.7831	2.5135	-3.5745	-2.6717	-1.0935	-3.0079	0.88559	-1.3511	0.77171	-0.91407	-1.9231	0.52266	1.6163	-0.048477	-1.2904	-0.28322	0.60565	1.3324	-1.138	-0.63765	-1.943	-1.9309	0.63489	1.383	1.7373	0.69882	0.39258	0.47758	-0.73567	-1.1718	1.3432	1.0302	-0.41628	-0.47479	0.2402	-0.46736	-0.058547	0.19564	0.25887	anger
8.3378	1.7627	-5.068	-0.21778	0.030337	0.1063	-0.88083	0.35332	-0.24746	-1.1962	2.6834	4.4072	-4.4943	-1.1672	-0.98572	-3.1939	-1.3769	-2.0801	0.77851	4.2993	0.61861	-2.0942	-1.9558	2.6332	0.22048	-0.76834	2.1638	0.78857	0.71638	-1.9353	-1.1206	-0.27412	-2.0888	0.67416	1.6553	-0.80265	1.0636	-0.65637	-0.59501	0.27407	-0.46244	-0.70452	-0.54498	-0.85789	0.21693	1.0404	0.082999	-0.42014	0.35541	anger
-0.35686	4.001	2.0213	1.6659	-2.5933	0.65379	-0.6229	1.6463	-0.74744	0.57212	-0.37218	0.022844	-1.1782	0.36054	0.57386	0.11031	0.30271	-0.10636	-0.84884	0.43161	-0.17616	0.68297	0.0056689	-0.045466	-0.33572	0.66684	0.026604	0.45321	-0.4966	0.32079	-0.43844	0.47992	-0.19235	0.24824	-0.18774	-0.19162	0.24456	0.40553	-0.090078	0.11884	-0.1418	0.45519	0.82739	-1.159	-0.55264	-0.068622	-0.16362	0.095574	0.061906	anger
-0.16226	-1.1397	1.1008	-3.2495	-0.5961	0.63915	-1.1195	-0.80535	-0.42556	-0.82928	-0.006605	-0.2261	1.0638	-0.23334	1.009	0.12706	0.17643	0.80175	0.087093	0.31438	-1.1663	-0.11237	0.94585	-0.46559	-1.0319	0.32686	-0.46715	-1.003	-0.86418	1.4989	0.20765	-1.2978	-0.27336	0.58574	-0.29307	0.4865	-0.48551	-0.36143	0.41715	-0.7517	0.56399	-1.0247	0.0009214	0.2949	0.41995	-0.34675	0.2212	0.30805	0.052953	anger
-1.2806	0.21004	-0.97068	-3.0632	-0.28705	0.42735	0.077788	-0.20564	-1.4457	-1.4704	-0.65555	0.99577	1.7514	0.8739	0.826	1.2042	0.67633	1.1532	-0.12066	0.83682	-0.70593	0.2052	0.4747	0.015635	-0.047168	0.85638	-0.17633	-2.239	-1.1378	1.0053	0.54693	-0.87553	-0.76652	-0.65807	0.11034	0.37073	-0.41731	-0.12441	-0.85984	0.052307	0.23894	-0.33189	0.22464	-0.026107	0.28909	-0.0046598	0.57168	0.52448	0.025029	anger
5.1696	1.0048	-2.7722	2.9975	1.1205	1.7313	-0.13422	0.81402	-0.64736	-0.58114	-1.9382	0.80597	2.3084	1.5963	-3.5345	-2.7365	1.8657	-0.51773	0.21487	0.50996	-0.57883	-0.89397	1.3559	0.11241	0.76662	0.4211	-0.48402	0.96358	1.0952	0.13467	-0.65098	0.44638	0.7915	0.074436	1.5995	0.15622	-0.60622	1.346	-0.75241	-0.79582	-0.21032	-0.18265	0.47008	0.18451	-0.66915	-0.55238	0.91696	0.19804	0.069866	anger
-1.1494	-0.41323	-0.89853	3.5493	-1.8985	0.82507	-0.057179	0.89332	0.022454	0.46195	0.030248	-0.11772	0.37944	-0.60941	0.52404	-0.34967	0.081647	-0.67671	0.55568	0.42265	-0.64584	-0.14646	0.27096	-0.76408	0.82326	-0.20254	-0.28826	0.39578	0.20635	-0.16308	0.16902	0.2999	0.3763	0.32241	0.18392	-0.28879	-0.30489	-0.38466	0.44749	-0.38101	-0.28016	0.096257	0.10087	-0.47554	-0.11404	-0.30577	-0.36193	0.35037	0.36801	anger
3.3806	-2.99	-0.27169	-1.997	1.8714	3.0442	1.7904	1.2012	-0.67796	-0.74725	-0.64559	-0.15206	-1.011	0.35591	-0.96018	-0.37544	0.4053	-1.1163	0.21286	-0.84839	-1.0154	-1.3959	1.2021	-0.29315	0.29557	-1.0383	0.18083	-0.073019	0.19815	-1.6334	0.58096	-0.50297	0.57144	-0.80174	-0.86186	-0.49893	0.050321	-1.319	-0.027197	0.44025	1.1624	0.10723	0.057707	-0.17172	0.55012	-0.043982	-0.034715	-0.31484	-0.0361	anger
-6.1554	0.03053	-0.70069	-0.51656	-2.3491	0.66321	0.42556	-0.21226	0.4615	0.35917	-0.31808	-2.2534	-0.054787	0.75933	0.004107	-0.91362	-0.49803	-0.4371	0.012121	0.36269	0.39325	0.92167	-0.34937	0.90659	-0.97013	-0.70862	0.22847	0.012057	0.32501	0.48355	0.22449	-0.05795	-0.65	-0.34182	0.30171	0.07748	0.055359	0.16999	-0.25772	0.3212	0.54822	-0.44538	-0.22643	0.4592	0.22051	0.017478	0.32144	-0.04626	-0.032452	anger
-1.6969	0.53	-1.5074	0.16406	-1.5815	1.1436	-0.86311	-0.10068	1.8178	-0.74753	-0.10756	-3.3061	-1.2187	0.79184	0.14174	-1.2793	-1.3367	1.0881	-0.25295	-1.0614	-0.32643	1.4602	-1.315	1.0913	-0.59762	-0.68659	-0.13892	-0.0438	0.6994	0.73871	0.64643	-0.21309	-1.6682	-0.23568	0.59707	0.29113	0.9743	0.78728	-1.3306	-0.19469	0.86098	-1.163	-0.47186	-0.24542	0.24603	0.34097	0.58833	0.054654	0.15785	anger
-5.3822	0.073239	-0.25297	0.85588	-2.3812	0.87297	-0.22869	1.3066	0.30513	-0.089937	-0.64562	-0.088771	0.24963	0.27168	0.27236	-0.26444	-0.34031	0.52428	-0.59699	0.2532	-0.066186	0.2666	-0.72348	1.0598	-0.091729	0.46109	-0.6343	-0.18038	0.19137	-0.10035	0.20429	-0.22879	0.16956	0.18688	0.14477	0.069057	0.55565	0.3456	-0.30141	-0.36461	-0.0091328	-0.1588	0.075787	-0.12567	-0.16587	0.050113	-0.11157	0.044482	0.1287	anger
11.956	-5.4283	-2.7182	-4.7602	6.0561	-2.0386	3.864	5.4144	-6.4901	-0.28999	-4.1325	-1.9895	1.8782	-2.3518	2.0165	0.31059	1.6747	2.1828	0.66896	-1.9609	0.9406	0.45644	-1.1186	-0.19554	1.8428	-0.22107	-0.07317	1.2891	1.4261	0.72936	0.14504	0.63422	0.30353	-0.26165	-0.60359	-0.041017	1.125	-0.1444	-0.64434	0.12754	-0.87245	0.60335	-0.6768	-0.7452	-0.72695	-1.1648	-0.13724	0.89479	-0.57966	anger
-0.38994	2.0125	-0.4584	-1.5179	-0.91484	0.31176	-0.08322	1.4353	-0.057082	-0.5017	0.58504	-0.75289	0.93549	1.3916	1.0104	0.59292	1.0805	0.39941	-0.77528	0.32058	0.35073	-0.54423	-0.79828	0.5624	0.44806	-0.6268	-0.43489	0.66067	-0.4078	0.25471	-0.7149	-0.96348	-0.10023	0.64477	0.075377	0.30077	0.75371	-0.23387	-0.59114	0.92701	0.013011	-0.33324	-0.54602	-0.40215	-0.53386	0.27187	1.1168	-0.19032	0.061496	anger
3.4001	-0.60346	-0.99877	-0.41667	-0.87781	-0.25036	-1.9923	0.17489	1.8409	0.86819	-0.687	-0.63816	-0.36341	-1.2166	1.2005	0.43556	0.16805	0.75591	0.58705	-0.34514	-0.34833	-0.50424	-0.58657	0.19222	0.16219	0.44754	0.067363	-0.69643	-0.39929	1.1269	0.44747	0.81852	-0.33527	0.2825	0.38124	0.0412	0.97076	0.087149	-0.54162	0.66695	0.29717	0.16576	0.090324	-0.45067	1.8159	0.11273	-0.18338	-0.68955	-0.30194	anger
-4.1219	1.1656	0.29153	0.59244	-2.2067	0.40968	-0.8532	1.5803	0.38291	0.66455	-0.44016	0.36849	1.257	0.62561	0.44476	-0.27511	-0.38322	-0.14843	0.076892	-0.27975	0.2287	0.43274	-0.17304	-0.52906	-0.22122	-0.056249	0.2817	-0.3625	-0.11834	-0.26732	0.74565	-0.063269	-0.082189	0.42519	-0.075614	0.033931	-0.11499	-0.23848	-0.26506	-0.19861	0.3115	0.31993	0.15631	-0.66886	0.14779	-0.027759	-0.044387	-0.1009	-0.43522	anger
-1.0738	-0.87679	-1.1563	-2.6493	0.52772	-0.055834	-0.21853	0.11088	-1.2105	0.87285	-0.99976	-0.0039468	0.69019	0.23274	1.4118	-1.1445	0.53989	-0.70211	0.084803	0.17737	0.47945	-0.10956	-0.45889	-0.29763	-1.6281	0.70084	-0.5203	-0.77863	1.2229	-0.43712	-1.4602	-0.13138	-0.54323	-0.81733	-0.91596	1.3431	0.13731	0.64408	0.99547	-0.23039	0.34122	1.397	-0.16938	0.49012	-0.92924	0.44353	0.87792	-0.366	-0.48295	anger
-2.2822	-0.29782	-0.99776	-1.6549	-0.50103	0.36504	-0.34265	0.74661	-0.95283	0.1086	-0.73376	0.24241	0.98929	-0.09155	0.64409	-0.60379	2.1214	-0.35933	-0.47547	0.13739	-0.10042	-0.46666	-1.0677	0.13184	-1.4197	-0.35027	0.19817	-0.021801	0.25036	0.8497	0.098206	0.23532	-0.18388	-0.20635	0.40926	-0.057999	0.013694	1.0058	0.090241	-0.524	-0.24762	0.10804	0.79952	0.94019	-0.0083953	-0.19399	0.27674	0.30487	-0.19471	anger
-2.5829	-0.20798	-2.0518	0.14816	-0.8262	0.61682	-0.62411	-0.25643	0.082861	-0.46334	0.19838	0.06448	1.2923	0.125	0.28599	-0.025226	0.31116	-0.12038	0.1036	0.54475	0.13009	-0.30995	0.076591	0.063876	-0.83801	-0.046943	-0.083747	0.44586	-0.19261	0.65077	-0.010291	0.93493	-0.31772	0.29719	0.025468	0.1962	-0.11602	0.42611	-0.39247	0.45634	0.24841	-0.14713	-0.21547	0.49762	-0.30884	-0.36484	0.45843	-0.082489	-0.12633	anger
-0.7968	-3.3117	-1.1832	0.90947	-0.81016	0.78564	-0.63342	-0.18448	-0.60907	0.10657	-0.69118	-0.94939	-0.3048	-0.81493	0.37229	-0.17945	0.39386	0.084422	-0.038224	-0.45823	0.86538	1.3051	-0.57171	0.69587	0.040437	-0.74836	-0.52256	-0.61075	-0.53677	0.67257	-0.12025	-0.20782	0.19478	0.056944	-0.84669	-0.60149	0.30738	-0.48473	0.20672	-0.41074	0.20702	-0.43191	0.4937	-0.16069	-0.45485	0.33559	0.31842	-0.16277	0.19283	anger
-0.17324	-1.0746	0.63282	-0.97548	-1.1134	0.87259	0.054918	-0.15478	-1.3427	0.68336	-0.61643	0.18248	-1.5923	-0.082425	0.6354	0.1773	0.81342	0.013923	0.086799	-0.45598	0.86465	-0.31171	-1.0925	-0.35441	0.56774	-1.0351	-0.81362	-0.20271	-0.33052	0.69836	0.41905	0.26378	0.86302	-0.32629	0.54377	0.013813	-0.068535	-0.5755	-0.27661	0.13762	0.10948	0.022125	0.30617	-0.10715	0.29552	-0.076603	-0.31762	-0.12534	0.92967	anger
-0.37894	-2.4243	-0.71533	-0.44095	-1.1349	0.76483	-0.10323	-0.8384	-0.63375	-0.00047958	-0.39153	0.57613	-1.0779	0.99967	1.2866	0.83996	0.27229	0.089484	-0.452	-0.046447	0.18949	-0.29427	-0.63162	-0.67376	0.2221	-0.42564	0.33844	-0.26535	-0.34982	0.17605	0.24312	0.29591	0.57737	-0.46295	-0.19784	-0.19257	0.82761	0.25237	0.23028	-0.059879	0.35979	0.78495	-0.3605	-0.24522	0.14357	-0.429	0.49633	0.20291	0.35975	anger
-5.9449	-0.96155	0.067394	0.22747	-2.2193	0.4825	0.086385	0.50552	-0.074915	0.52076	-0.66437	-0.20488	0.55178	0.0066913	0.26976	-0.14777	0.0079686	-0.28105	0.041139	0.20765	0.11022	-0.18794	-0.2245	-0.22154	-0.40015	0.24937	0.14483	-0.43795	0.13762	-0.17665	0.26276	-0.041399	0.082997	-0.1828	0.15005	0.24284	-0.20058	0.072119	-0.084459	-0.39425	0.1534	0.050706	0.14335	0.14157	0.1847	-0.46435	-0.10712	0.027972	-0.058857	anger
5.6184	-0.27049	-2.7611	-1.358	2.1469	-0.33389	-2.6935	-0.17773	1.6671	1.3491	0.28758	-1.8077	0.49686	-1.7281	0.25926	-0.6752	1.3619	0.46357	-1.1109	0.79885	0.24652	1.2456	1.2554	-0.1779	-1.1888	0.064196	-0.86626	1.3245	-0.89437	-1.2193	3.1283	-0.20633	-0.74183	-0.40144	-1.8877	-1.0151	1.268	-1.6716	0.19213	1.9374	-1.5414	-0.55067	-1.2644	0.30179	0.16788	1.7663	-0.76343	-0.52058	0.59832	anger
7.4053	2.2168	-4.6596	0.027453	2.8403	-0.36381	-1.6925	0.29446	-0.14306	0.33093	0.68334	-0.73551	1.1842	0.0064138	-2.7971	0.21662	0.22791	-1.0121	-0.7634	1.4855	1.0826	1.3838	2.4078	0.94911	-0.71129	0.82645	-0.6924	0.35433	-0.052696	-1.4561	-0.023664	-0.78162	1.5138	0.4214	1.7728	-0.91152	1.2604	0.018953	-0.45531	0.96777	0.5048	1.4317	-0.62558	0.43938	-1.8075	-0.097356	0.42209	-0.23977	-0.10153	anger
5.467	-3.5384	-0.16225	-2.5077	2.7045	0.76554	-2.2546	0.54209	-1.2257	1.4246	-0.47761	0.35614	1.3806	2.4323	-1.7521	0.23428	0.48313	-0.039433	-1.8549	1.0637	-0.30238	-0.84827	1.2638	2.2924	0.13253	-0.73182	0.0955	1.7512	0.22213	-1.3945	0.12254	-0.32888	-1.7716	0.01706	-1.4867	1.6727	0.29421	-0.28703	-0.30683	1.5203	0.5056	0.15817	0.79527	0.19751	-0.84457	-0.52371	-0.27457	0.70386	0.11704	anger
-3.6306	-0.24282	0.39096	0.85033	-1.0805	0.6442	-1.2054	1.2388	-0.49151	-0.023109	-0.55729	0.1942	5.6729e-005	-0.3448	0.36689	0.029964	0.24022	-0.36586	-0.90308	0.12643	0.033372	0.81073	-0.18105	0.052065	-0.70495	-0.29262	-0.13305	-0.066305	-0.0029075	-0.49732	-0.57228	0.0098417	-0.12918	0.42384	0.37842	0.17636	0.22691	-0.18829	0.017174	-0.011178	-0.2772	0.10115	-0.15851	-0.37193	-0.070858	-0.37028	-0.12167	0.47328	0.53895	anger
0.61725	0.59238	0.0085456	-2.1615	-1.0747	0.85241	-0.57612	0.96818	-1.1523	1.1838	0.55707	-0.53846	-0.65681	-0.30393	-0.63035	1.0989	-0.033507	0.47329	-0.73712	-0.82241	-0.83084	-0.078895	-0.63496	0.1074	0.0080909	-0.41086	-0.3364	1.2557	-1.0819	0.52335	0.46814	-0.67462	-0.0067281	-0.42013	-0.13091	-0.21558	0.73384	-0.34213	0.036803	0.012876	0.38701	-0.50656	-1.1013	-0.084699	0.36741	-0.2454	-0.12981	0.0087302	0.086195	anger
-0.076701	-0.91669	-1.635	0.014535	-0.91213	0.96599	-0.85297	0.0153	-0.062236	-0.15723	0.54964	0.12258	0.73285	-0.2646	-0.51999	0.9057	-0.14399	0.40274	-0.38495	-1.615	0.10083	-0.34726	-0.40836	-0.066532	0.44123	-0.13425	-0.13646	0.42929	0.19511	-0.056119	0.12189	-0.095213	0.43333	-0.0048508	-0.42152	0.18191	-0.23806	-0.44322	0.78674	-0.47211	0.022171	-1.0101	-0.76085	0.16027	0.1386	0.78095	-0.62376	-0.55961	0.37256	anger
-0.17326	-0.29269	-0.71926	-0.59974	-1.3915	0.45555	-0.53464	0.26097	0.35429	0.58818	-0.3838	-0.21258	-0.96188	-0.061278	0.50601	0.13783	-0.69625	0.28065	0.44499	0.16752	0.46489	-1.1439	0.081399	-0.80834	-0.14186	0.54239	0.20988	0.97607	0.34966	-0.030134	-0.79162	-0.15212	-0.37123	0.599	-0.36226	-0.36569	0.49812	-0.031706	0.33245	-1.0199	0.2524	-0.79292	-1.1246	-0.051523	-1.0186	-0.15068	-1.0525	-0.51184	0.11766	anger
-4.3562	-1.447	-2.2029	2.6989	-2.1053	0.84925	-0.53233	0.61224	0.23012	0.18306	-0.74857	-0.040087	0.64885	-0.052602	0.16487	-0.28273	0.09075	-0.34336	0.33112	0.55104	0.047621	-0.35	0.38641	-0.13578	0.25452	-0.15856	-0.29222	-0.22461	-0.04318	-0.33948	0.35493	0.036552	0.10756	0.26396	-0.052108	0.28549	0.21456	0.43073	-0.047763	0.087988	-0.12556	0.24444	-0.28644	0.15423	0.031942	-0.24403	-0.13886	-0.26244	0.26722	anger
2.6387	-0.68294	-0.25595	-1.6173	0.78465	0.083861	-1.6008	-0.37372	0.31414	1.8769	-1.8287	-0.47093	1.9871	-1.542	0.23162	0.41554	0.52455	1.2373	-0.51685	-0.22396	0.74055	0.21797	0.17463	-0.72517	-0.57991	1.0982	0.41572	-0.28205	0.046769	-0.36329	-0.33761	-0.44478	-0.95669	-1.2429	0.34364	0.46884	-0.10474	1.1585	1.9106	-1.4792	0.22259	0.052227	0.82669	0.31613	0.74174	0.9611	0.30982	0.99228	0.45728	anger
4.9639	6.0865	2.3129	0.3515	-0.8367	1.444	-1.8164	-1.6344	-0.21414	0.24953	-2.5567	-0.26556	-0.086785	-0.41094	-0.97492	0.87328	-0.32483	-0.36637	-0.54556	-1.2004	-0.12067	-0.97515	0.10404	-0.91646	-0.44499	0.67577	-0.48876	0.4892	0.76077	0.44357	-0.87808	-0.21392	0.23893	-0.43744	0.15903	-0.16232	-0.50051	1.0896	0.91559	1.2818	0.29694	0.17196	-0.25273	-0.016884	-0.58295	-0.04047	0.37831	0.11651	0.12635	anger
1.1432	1.2844	-1.9885	-1.2426	-0.99038	1.1361	-2.3648	-0.63302	3.2665	-0.050386	-2.5532	0.81236	-1.4562	-1.0513	-0.2668	0.1683	-1.1046	0.56115	-0.024181	0.21054	-0.56406	0.18183	0.29837	-0.49675	-0.62758	0.23828	-0.70115	1.4485	0.95111	0.78113	0.26552	-0.49915	-0.26597	-0.26502	-0.23298	-0.80324	0.19336	0.59669	1.1243	1.3442	0.6988	-0.15274	0.15002	-0.61737	-0.47432	0.41328	0.30182	0.23377	-0.090407	anger
-3.6628	2.0654	0.74661	1.4861	-2.1406	1.0373	-0.6901	0.81599	-0.053421	0.049647	-0.8526	-0.097572	0.21217	0.5145	0.03001	0.13555	0.10263	-0.16707	-0.58447	-0.098927	0.095954	0.0021572	-0.45024	-0.0030977	-0.17118	0.18268	-0.20804	-0.5377	-0.29501	0.15724	-0.12446	-0.12687	0.045715	0.23943	-0.20917	0.0023174	0.30956	-0.19468	-0.0082085	-0.035809	0.0092685	-0.055158	0.22761	-0.29113	0.21884	-0.23959	0.19188	0.19018	0.014195	anger
6.0176	8.8852	3.6276	-2.3119	-0.30321	0.8684	0.092271	-3.1626	3.088	-3.0491	-2.735	0.24766	-0.54984	-1.5887	-2.3462	0.079189	-0.66163	-0.21328	-1.3266	1.0925	0.686	-1.9328	0.42846	-1.2756	-0.82397	-0.0011322	0.16941	0.51852	-0.36788	0.16271	-0.57599	0.39501	0.79644	-0.64503	-1.149	-0.056496	-0.17144	0.19346	0.55144	-0.24606	-0.80754	0.22822	-0.65993	-0.49456	0.56656	-0.24676	0.38525	0.58039	0.31345	anger
3.6039	2.4838	-1.524	-1.6683	0.33288	0.61926	-0.6627	-2.3762	4.524	-2.4552	-3.5852	2.5754	0.093881	-1.1178	-1.0602	-0.034253	-2.0641	-0.73223	-0.68535	-0.76796	0.28543	0.2719	0.68952	-0.052883	0.7585	-0.39142	-0.63822	-1.1492	0.013424	0.63657	-0.069098	0.43711	0.10521	0.25163	-0.43503	0.6505	-0.83418	0.67836	1.2073	0.06294	-1.9297	-0.9111	1.2155	-0.024472	0.1106	0.79297	-0.037921	0.65256	0.42418	anger
5.7414	4.4079	2.7375	-2.5042	0.38093	0.23805	-0.17295	-1.2977	1.3079	-1.6321	-4.2288	2.2026	0.25431	0.84489	0.51943	-0.065576	-0.2217	-0.061363	-1.334	0.57877	0.38695	2.2125	2.1503	-0.25668	1.1403	-0.9397	0.33741	-0.19155	-1.2754	-0.25709	-0.45717	0.93289	0.23648	-1.048	1.0748	0.88835	-0.75453	-0.60168	-1.5448	-0.20797	0.065981	0.52432	0.45224	1.4459	0.88427	0.057093	-0.076596	0.41371	-0.042676	anger
-0.401	0.45901	-1.2405	4.3667	-2.1406	0.29035	-1.3538	0.32121	-0.79423	-0.40281	0.050687	0.32729	1.3813	0.16432	0.18445	0.85579	0.17638	-0.68164	-0.22541	-0.13032	0.17317	0.76468	0.62492	0.17999	-0.95378	-0.24836	0.52922	0.37594	-0.12944	-0.15132	-0.87777	0.59339	-0.38866	-0.10813	-0.37348	-0.36165	-0.20763	-0.26592	-0.00047351	0.19228	-0.58941	-0.1012	-0.24852	-1.3491	0.25453	0.058261	0.2553	0.087012	0.11521	anger
2.8172	-1.3423	-1.253	-1.2695	-0.14013	0.86587	0.0022997	-2.4485	-0.33889	-1.0694	0.65624	0.74414	0.55298	0.40805	-0.45515	0.64128	1.4909	0.97203	0.69231	0.34553	-1.206	0.86503	0.78962	-0.53514	0.86541	-0.68875	-1.7604	-1.2814	-0.46049	-0.50545	1.1443	-1.0991	-0.46488	-0.44241	0.18557	0.62793	0.11429	-0.97841	-1.2396	0.77465	-0.30334	0.41096	-0.33754	-0.18137	0.59828	0.016315	0.86931	0.21217	0.47128	anger
2.3982	0.59837	-2.6927	-0.12773	-0.18604	0.11969	0.87903	-1.475	-0.3553	-0.68125	-0.1119	1.071	1.0995	0.5618	-1.1252	1.0153	1.8443	1.3982	1.219	0.72515	-1.7204	0.02446	-0.61858	-0.0015586	-0.10873	-0.304	0.050035	-1.2014	0.56202	1.0702	0.98706	-0.18348	-0.73785	-0.2255	-0.083252	-0.36964	0.44302	0.48146	0.39627	-0.48474	0.067286	-0.37686	0.024979	0.52366	-0.56768	-0.96503	1.1914	0.35504	0.35572	anger
2.0608	-1.0808	-1.5637	-0.74768	0.4477	0.23977	0.57999	-0.90816	0.041254	-0.7412	0.23939	-0.44849	1.5853	1.5117	-0.9759	0.92602	0.52244	1.1147	0.079736	0.61706	-1.4872	-0.86468	-0.67968	0.036484	0.3672	0.29235	-0.70049	-0.59118	-0.072631	0.594	0.0069551	2.0201	-0.46144	0.66659	0.59215	0.33603	0.10429	-0.30266	-0.71151	0.67177	0.66174	0.88568	0.99721	0.58557	0.12343	0.097955	-0.39398	-0.67682	-0.51873	anger
-2.9515	0.11551	1.9542	0.28718	-2.1664	0.43769	0.28999	0.46737	-0.16137	-0.29528	0.53655	-0.3181	0.94034	-0.47369	0.35637	-0.20177	-0.076888	-0.78661	0.030534	0.34169	0.11449	0.036934	0.084764	-0.44124	0.045023	0.15165	-0.047157	0.0018925	-0.35352	-0.19059	-0.11698	-0.05308	-0.11754	-0.070118	0.37104	-0.15136	-0.10668	-0.78027	0.50717	0.15758	-0.077188	-0.25592	0.15167	-0.58918	0.25354	-0.30331	-0.10494	-0.1234	0.051333	anger
5.1985	-0.16611	-1.6471	-4.4959	1.6775	0.46719	-1.42	0.24678	1.0599	-0.45062	1.9944	-0.29463	-0.95406	0.14614	-1.4758	-1.466	1.1341	0.826	1.1818	-0.13051	0.82625	-0.18019	-0.75565	2.2538	-0.60343	0.69068	1.7285	-1.9113	0.26707	-0.27483	1.6451	-0.33752	2.1861	-1.5258	1.2758	0.26188	-0.89388	-0.91958	-2.1806	1.664	-0.69011	0.23672	1.992	-0.3551	-1.0453	-1.3076	-0.12508	0.041239	0.05057	anger
6.917	0.14808	-0.36426	-6.2822	1.9493	-0.103	-1.2848	0.31341	1.944	-0.78666	1.0715	1.5304	0.37939	1.7348	-1.0213	-0.79911	0.22176	0.2038	1.3851	-2.2228	-0.58857	-0.59126	-1.6066	0.89215	-0.37061	-0.82378	0.80009	0.40813	2.6141	-1.2929	0.80563	-0.73455	-0.77139	0.24625	-2.1195	0.49492	-1.6592	0.46646	0.41706	0.1308	1.0873	-0.47278	0.61264	0.6366	0.050482	-2.0059	0.43502	-0.30247	0.79495	anger
4.212	0.4588	-2.3852	-2.6368	0.80345	0.1291	-1.1584	-0.096007	1.1592	-1.166	-0.069963	1.5998	1.8891	1.2808	-0.30345	1.6687	0.6587	0.82016	-0.13305	-0.94229	-2.2435	2.6717	0.49907	-0.31072	0.62554	-0.92447	1.1659	0.82198	-0.55682	-1.1746	0.72128	1.0432	0.99433	0.10717	-0.77411	-0.64607	0.76626	1.3096	-0.29986	-0.30529	0.49146	0.26939	-1.0096	-0.42908	-0.13312	0.39133	0.17462	-1.0277	-1.1548	anger
-1.456	1.1636	2.2868	0.21647	-2.4935	0.72975	-0.89395	2.02	-0.42341	-0.3741	-0.12409	-0.21511	-0.32811	0.059072	0.69359	0.38735	0.65913	0.24237	0.079908	0.68797	-0.49794	1.0575	-0.21143	-0.24208	0.28446	-0.17881	0.11313	0.16191	0.36495	-0.6101	-1.0504	-0.11305	0.72682	-0.45893	0.23596	0.49511	-0.16188	-0.81684	0.65021	-0.012592	-0.3233	-0.059032	0.19724	0.39663	0.22263	-0.31314	-0.74939	0.5449	0.60336	anger
6.3088	-2.8585	0.71756	-1.9297	0.84385	1.1402	-1.9917	-1.0029	2.1091	-0.59448	1.9233	1.1256	1.0592	-0.07595	0.29676	-0.89182	-1.0987	0.36813	-0.86392	0.81905	-0.30655	-0.95437	-0.012138	-0.18379	0.27049	-2.2915	0.50528	0.34324	-0.94996	-0.0033346	-0.11771	-0.4933	0.66731	0.21106	0.5603	0.0048469	0.62067	0.18342	0.65557	-0.24702	-0.4536	0.41251	-0.4171	1.1434	-1.0699	-0.2267	-0.12793	-0.58136	0.50156	anger
2.4641	2.5505	0.56929	-3.3058	0.37652	0.98991	0.59985	-0.022536	0.09518	-1.0872	0.51332	1.4138	1.0781	1.1268	0.2841	0.50089	-0.44507	0.88914	-0.11021	0.47508	0.6296	-0.11539	0.81599	-0.83456	-0.16438	-0.24629	0.43563	0.68238	-0.93864	0.62017	-0.77838	-1.1688	-1.7441	1.1154	-0.32252	-0.028767	-1.2916	-0.85765	-0.40898	-0.39495	-0.7417	1.0295	0.93803	0.36721	0.60682	-0.19771	1.1526	0.11515	-0.13372	anger
6.8499	1.1473	0.076284	-4.5045	2.5314	-0.4927	-0.14939	-0.61699	5.4366	0.56854	0.90349	0.95844	1.8952	-0.48493	2.5644	-0.90835	-0.12577	0.76951	0.57594	1.162	1.4323	-0.18576	0.62425	-1.2262	-0.47187	0.31505	0.68365	0.65929	0.11039	0.31033	0.30228	-0.8231	-0.77325	-1.2713	0.17576	0.23816	0.012414	0.32949	0.94834	-0.79212	-0.43065	0.47311	-1.2862	-0.57789	-0.53705	-0.33051	0.68634	-0.4203	0.7614	anger
-2.5483	1.3891	0.93537	-0.010951	-2.0926	-0.26497	0.20286	2.2011	1.3676	1.243	0.98195	1.017	2.1734	-0.92281	1.7703	0.044775	-1.278	-0.30922	1.0605	0.5407	-0.41392	0.91922	0.73092	0.10062	-0.48872	-0.60219	-0.032834	0.85099	0.36567	0.38207	0.07834	-0.12107	-0.45647	-0.65508	-0.086357	0.51958	-0.73218	0.019587	-0.21743	0.87385	-0.0073532	0.0049527	-0.10932	-0.21906	-0.41097	-0.38703	-0.98346	-0.91009	0.092649	anger
6.7401	-1.0339	-4.4942	-0.31565	1.5793	-0.24285	-0.60421	-1.4625	-1.5698	1.6498	1.586	-1.8838	0.4813	-2.8691	-0.62237	-1.294	0.56476	-0.91853	-0.56165	-0.8794	-0.22214	-0.66481	-1.048	1.0121	-0.73508	-0.92958	-1.2258	-0.58467	0.51812	-1.8927	1.4778	-0.63301	-0.2676	-1.0125	1.1383	0.88519	0.13119	0.94249	2.1465	-0.30252	0.30547	0.40471	1.5888	-1.1228	0.65607	0.56255	-0.83525	-0.18188	-1.3243	anger
5.7534	-2.0494	-4.3955	-1.1969	1.4022	-0.025231	0.17509	-1.9008	-0.7119	-0.0007968	2.6516	0.5333	0.88767	-3.4004	-0.43487	-1.4812	0.27131	-0.85408	-0.24799	-1.038	-0.20526	-0.7178	-1.2592	1.0958	-1.1933	-1.3646	-1.6645	-2.1751	-0.45132	-2.3676	0.75732	0.18406	0.056488	-1.2715	0.006035	-0.62139	1.431	-0.8276	1.9629	1.1025	-0.31688	-0.23725	0.4144	1.0569	1.6052	-0.36622	-1.4132	-0.54538	-0.66696	anger
3.8279	-1.9121	-1.0778	-3.4821	1.4514	0.074525	1.1197	-0.55852	-1.2974	-0.15587	2.2494	-0.69797	2.3774	-0.93361	-1.3911	-1.6124	-0.59158	0.075493	-0.3051	-0.1892	0.11876	-0.25923	0.21636	-2.1237	-1.3345	-0.23205	-2.0407	0.010356	-0.72576	0.44053	-0.034277	0.13766	0.58448	-0.36363	0.064188	-0.10441	0.9571	0.40388	1.447	-0.74688	-0.1724	-1.9353	-0.62129	-0.062628	0.69214	-0.53415	-0.40246	0.095423	0.83424	anger
1.7093	0.27494	-2.7588	-0.97505	-0.81939	-0.25744	-0.47106	-0.055199	-1.21	2.3467	0.19776	-1.0393	-1.5063	0.058303	-0.78295	1.7217	-0.64126	0.67652	-0.064286	1.4792	0.18493	-0.84881	0.37228	-0.81261	-1.276	0.38703	1.5941	-0.67486	1.649	0.050062	1.3629	0.97271	-0.47051	0.42137	0.31046	-0.32535	-0.3038	-0.46522	0.20958	0.56605	0.30186	-0.022108	-0.14879	-0.19797	-0.54145	-0.31306	0.67584	0.33565	0.028406	anger
2.0622	-1.7112	-4.639	1.1385	-0.76158	0.47015	-0.95402	-0.83301	-0.76947	0.34502	-0.82845	-0.31301	-1.5794	-1.3189	-0.41965	1.0833	-0.64477	1.2015	-0.38127	1.4292	-0.065578	-0.99954	-0.37619	-1.371	-1.1262	0.66495	0.80464	0.43838	1.8102	0.58356	0.49098	1.404	1.5262	0.07701	0.52507	-0.047008	0.15135	-1.1274	-0.69371	0.031568	-0.25864	-0.76367	-0.35908	0.28875	-0.33834	-0.30175	-0.1436	-0.22885	0.092346	anger
1.9273	-1.4507	-2.3219	1.3947	-1.0542	0.59982	-1.5008	0.032028	0.21313	0.52184	-0.15366	-0.55126	-0.15465	-0.27383	0.22234	1.1962	0.038826	-0.12897	-1.023	0.26575	0.20864	-0.5539	0.79842	-0.46346	0.10639	0.59803	-0.61168	0.27737	0.34	0.34203	-0.55092	0.23206	-0.42125	-0.52815	-0.27096	0.16887	1.3279	-0.4056	1.1076	0.52462	0.095574	0.72607	0.8605	0.6931	-0.020425	0.05338	-0.41194	0.84641	1.0774	anger
3.1827	6.1279	1.488	-3.0459	-0.91612	0.75183	-0.72743	1.7457	-0.125	-2.2787	1.4176	-1.1698	0.043487	-0.3565	0.24872	-1.3003	1.5168	0.67641	-0.36191	0.70215	-0.32387	0.0096299	1.4167	-0.58762	0.10561	2.0292	-0.095282	0.30314	0.80734	0.77962	-0.030688	-1.6552	0.21143	-0.65829	-0.67136	-0.65279	0.66273	-1.1266	-0.64464	0.77639	-0.14924	-0.48658	-0.76358	0.094982	0.53276	0.50269	0.10399	-0.37237	-1.3557	anger
3.0861	5.627	1.5281	-3.1456	-1.0484	1.0256	-1.0789	1.4261	-0.98765	-2.7686	1.4195	-1.4911	-0.63927	-1.291	0.25257	-1.4891	0.60308	1.8758	-0.013446	-0.12931	-0.39146	-0.56059	1.986	0.10217	0.39713	2.199	1.7803	0.80949	0.29282	0.67391	-0.47885	-0.20692	0.97225	-1.5004	0.3836	-1.4474	0.47779	-0.87738	-0.26373	-0.23486	-0.2333	0.51112	-0.58907	-1.0265	0.36458	1.3286	-0.18876	-1.421	-0.096478	anger
2.9026	2.9259	0.10112	-1.0582	-0.86426	1.1356	-1.6482	1.5839	-0.4995	-2.1629	1.0923	-1.774	0.6286	-0.98127	1.1987	-1.2105	0.44103	2.4387	-0.55748	-0.62763	-1.0095	0.62792	0.39335	0.84196	1.7072	0.98856	1.4007	0.63283	-0.63611	0.73702	-0.55331	-1.1288	0.42059	-1.2732	-0.63164	-1.0078	-1.5633	-0.47379	-0.027358	0.25616	-0.54955	-0.37041	-0.053358	0.36616	1.0421	0.98582	-0.13474	0.8987	0.52663	anger
-4.7891	0.54118	0.34314	0.070052	-2.3299	0.92967	-0.53636	2.2976	-0.05578	-0.054939	-0.56556	-0.01594	-0.098077	-0.029552	0.43329	-0.1448	-0.38275	0.40618	-0.4596	0.5443	0.11929	0.28512	-0.2203	0.73236	0.12892	0.29293	-0.90154	-0.14188	0.13664	-0.20398	0.36487	-0.35451	0.24899	0.14562	0.21063	0.42531	0.44328	-0.03447	0.13501	-0.020815	-0.074553	-0.11886	0.098337	0.28701	-0.20122	-0.076021	-0.088253	0.2139	0.20722	anger
0.92404	-1.9798	2.123	-1.3847	-1.3521	1.285	-0.80207	-1.0142	0.13727	-0.5385	1.3987	0.41365	-0.36323	-1.7244	-0.78082	-1.655	0.22677	0.99635	-0.70515	-1.034	-1.7169	-1.1279	0.096547	0.90097	-0.24319	-0.72019	1.2191	-0.0071939	0.25905	-1.3179	-1.0559	-0.74966	0.74125	0.97067	-0.34579	1.5606	-0.47327	-0.4527	0.38702	0.47487	0.15109	-0.40564	0.74275	0.40087	-0.62187	0.22382	-0.0034201	0.23394	-0.43902	anger
2.098	1.222	0.18706	-0.96223	-1.0278	0.0001938	1.1639	0.27879	-1.2487	-2.9852	-0.053798	0.90549	0.86621	0.11819	0.96884	-1.0847	0.057664	0.70275	-1.6328	-0.18699	-1.4549	-1.4043	0.50759	-0.53085	-0.19193	-1.3338	2.2649	1.3183	0.47419	-0.24085	-0.97633	-1.1018	0.53516	0.082469	-0.33219	0.46708	0.82094	-0.34201	0.16719	0.20832	-0.031875	-0.39554	-0.88033	0.96258	0.31053	0.0070796	-0.48189	-0.073623	0.13722	anger
2.4561	-2.5003	0.49543	-1.5148	-0.25869	-0.33996	0.15146	-0.064836	-0.082456	-1.581	-0.83715	0.22601	0.092791	-1.2738	1.5835	-1.6961	0.20841	1.3412	-1.7421	-0.81923	-0.42987	-2.5868	0.63037	1.3567	-1.2316	-0.6535	1.3279	0.7591	-0.8151	-0.51209	-1.5751	-0.49303	-0.19772	1.0003	-0.32915	-0.026123	0.2558	-0.37243	-0.7488	1.2073	-1.0406	1.1287	1.0594	-0.18889	-0.75898	-0.37561	0.15349	0.34954	-0.0072289	anger
-4.0467	-0.7329	0.61684	0.46705	-1.9941	0.19654	0.26615	1.1472	-0.25512	-0.15898	-0.36487	-0.061763	0.36968	0.4691	0.057281	0.76637	0.2282	-0.36763	-0.28357	-0.06325	0.11399	0.64133	-0.017109	0.3521	-0.47783	-0.30943	-0.10901	0.16024	-0.75509	-0.47983	-0.21097	0.078817	-0.19658	0.29612	-0.022282	-0.11099	0.48372	-0.77273	0.68616	-0.34818	-0.49064	-0.017617	0.21124	-0.47641	0.076768	-0.08233	-0.031251	0.39665	0.083277	anger
-0.86325	0.072751	-1.5328	-2.6375	-0.89404	0.37753	0.27549	0.037928	-0.91432	0.12664	1.5138	-0.62091	-1.0176	-0.42034	-0.67443	-0.3365	-0.27819	0.064408	0.73384	-0.65225	-0.50538	-0.51213	-0.21663	0.18801	-0.033636	0.0067811	-0.23107	0.66756	-0.81496	-0.42155	-0.70063	0.23638	-1.2071	-0.38983	0.13733	0.33828	-0.25405	-0.39335	-0.39183	-0.89289	-0.11089	0.029538	-0.10658	-0.16666	-0.47125	-0.49075	-0.74545	-0.73482	-0.30713	anger
0.20372	1.0672	-1.2867	-1.6192	-0.55632	0.92329	0.53029	-0.90179	-0.86548	0.51475	0.61599	-0.16858	-1.178	-0.57768	-0.0572	-0.29102	-0.12823	-0.099496	0.83445	0.52755	0.19579	-0.75453	-0.82946	-0.11361	0.67153	-0.50398	-0.29982	-0.10987	-0.39763	0.20953	0.78655	-0.31513	-0.27147	-0.46317	0.63656	-0.1283	0.40293	-1.2021	0.52091	0.81978	-0.22659	-1.1814	-0.13854	-0.32018	-0.18592	0.15172	-0.04257	-0.59299	0.136	anger
0.022695	3.147	-0.32096	-1.254	0.12446	1.1113	1.2679	-0.56174	-0.95549	0.51534	-0.47805	-0.22894	0.10522	0.96701	-0.74511	-0.33229	1.0593	0.045565	0.90489	1.233	0.96097	0.50715	0.35589	-0.2149	0.40583	-0.84952	-0.4177	-0.25227	-0.66428	0.472	-0.85949	-0.41506	0.48729	0.32075	0.6704	-0.15128	0.30671	0.25631	0.18752	-0.76449	0.34184	0.92166	0.87218	-0.44097	0.14105	0.060311	0.91121	0.25143	0.40472	anger
1.8963	-1.4322	-2.1125	-0.20333	-1.2116	0.43622	-0.48128	-0.89404	0.18175	-0.90951	-0.41623	2.8544	0.10023	-0.41243	0.062565	1.8022	0.49143	-0.33325	0.33383	-1.5291	-1.2356	-0.23617	-0.43893	-0.28841	-0.3935	0.07333	-0.7147	0.79338	0.60843	-0.59842	-1.0274	0.51709	-0.79456	-0.081431	0.9941	-0.3036	-1.0928	1.1669	-0.35055	-0.29425	-0.4652	1.5007	1.1263	-0.98937	-0.37755	0.19115	0.36437	0.59359	-0.27239	anger
0.22879	-0.50453	-0.81087	-0.14796	-1.9944	0.41123	-0.47503	-0.4396	-0.56476	0.70086	0.80747	1.3351	0.53084	-1.3265	-0.44784	1.8731	-0.215	0.13371	-0.32876	-1.5292	-0.62303	-1.1657	-0.50012	-0.19833	-0.97695	0.39112	-0.58546	1.1148	-0.0076933	0.743	-0.25999	-0.14377	0.15691	-0.4198	0.23908	-0.13498	-0.23385	0.26858	0.4925	0.2372	0.30308	0.52828	-0.11915	-0.89506	0.32592	0.34851	0.40624	0.61973	0.10928	anger
2.8991	-0.019448	-2.7861	3.9962	-1.731	0.76583	-1.3096	-1.2755	-0.60621	0.36255	0.41857	0.38752	0.39682	-0.48591	-0.61559	2.9629	-0.50582	-0.55679	0.42525	-1.1606	-0.21557	-0.046223	0.80423	0.92708	-0.30687	0.16718	-0.6691	0.63218	0.46868	0.86252	-0.071501	0.61121	0.60823	-0.17384	-0.22015	-0.73495	0.24255	0.23912	0.55204	1.046	-0.7968	0.40395	0.10274	0.29542	-0.23916	-0.02589	0.024004	-0.81367	0.55165	anger
-2.474	1.0091	0.80066	2.1967	-2.5376	0.34759	-0.50587	0.73521	-0.22452	0.71486	-0.095958	0.36041	0.63877	0.38085	0.30438	0.26735	-0.030618	-0.62113	0.56024	0.2886	0.24913	0.1202	0.82964	-0.29808	0.23951	-0.18202	-0.082301	-0.11672	0.13883	-0.27035	-0.20065	-0.0087388	-0.086684	0.15422	0.023937	-0.20885	0.26124	-0.17916	-0.066853	0.084697	-0.18361	0.42694	0.33105	0.034801	0.43507	-0.23326	0.0682	-0.24826	0.34508	anger
26.505	-10.369	-13.911	19.61	1.8866	-4.4541	-1.2458	-1.0259	3.9825	-4.1806	0.15079	-1.2595	-2.698	-2.5066	2.5495	-2.0958	2.851	-0.038161	-0.1792	0.47667	-0.077138	1.732	2.5189	-1.3806	-0.067092	-0.23992	0.9721	-0.0089724	-0.44494	-0.30235	2.3378	0.13039	-2.8798	0.61638	-0.18019	1.1275	0.20949	-2.7132	1.0674	-1.1302	1.1347	0.070421	-0.32965	0.14709	-1.2563	0.83172	0.44161	0.92158	-0.26752	anger
7.5558	-2.041	-0.9827	4.0135	-1.5796	-3.7911	7.1365	0.63059	-0.58724	-1.9484	0.13208	-1.5177	-2.9311	-1.6251	1.545	0.39774	-0.56146	-0.9245	-1.3978	-0.57765	0.48014	1.8165	0.27604	-1.1918	-0.44498	-0.52605	0.30672	-1.0115	1.0546	-1.2703	-0.25996	-0.51293	-0.61962	0.62206	1.1829	-0.022439	-0.18601	-0.21657	-0.19574	0.73575	-0.42053	0.057786	-0.030729	0.22448	1.38	-0.54938	0.57592	0.94538	0.45166	anger
12.158	0.15353	5.8543	4.391	-3.794	-3.1918	3.3017	0.69932	0.35772	1.6433	-0.98445	3.2658	-2.0669	0.39707	0.11369	1.0245	1.2299	-0.65861	-1.4573	0.28906	-0.86786	0.071507	0.69173	-2.6453	-1.6473	0.80785	0.50428	0.33989	-3.2508	-1.8651	2.2622	0.81128	0.0058892	-0.80664	1.8915	0.76458	-0.97487	1.0796	0.070521	1.392	0.81121	-0.29667	-0.70107	-0.24192	-0.26275	0.17201	0.66482	-0.47136	0.51601	anger
3.1764	-1.1489	-3.5527	9.3286	-2.434	-0.17591	-0.078934	-1.4416	1.0934	0.76614	-0.26112	0.068715	0.73397	-0.023451	1.1519	0.69636	0.58715	-1.5134	0.74971	-0.13554	-1.1215	-0.2803	0.97252	-0.59909	-1.1826	0.248	0.2555	-0.75071	0.53236	-0.25363	-0.47744	0.13254	0.355	-1.0063	0.0028201	0.21369	-0.41905	0.29327	-0.37995	1.3533	-0.25005	0.45001	0.063729	0.10051	0.34156	-1.4587	-0.28711	-0.50517	0.48187	anger
-9.292	-0.090795	0.9062	0.94933	2.0541	-2.0712	-0.63271	-0.16782	-0.16081	-0.28906	0.16015	-0.78444	-0.13158	0.17517	0.34537	-0.15647	-0.11395	-0.39632	-0.19264	0.1489	-0.13524	0.12124	0.21902	0.18673	-0.38697	-0.18898	0.29707	0.020235	0.2918	0.29492	-0.16892	-0.014892	-0.20071	-0.3525	0.25213	0.19147	-0.21852	0.070394	-0.24059	0.098273	0.035621	-0.1148	-0.28072	0.080067	0.13987	-0.15332	0.059469	-0.14539	0.043177	anger
-9.3803	-0.12699	1.0389	1.0126	2.124	-1.8363	-0.58169	0.14275	-0.17735	-0.26475	-0.066077	-0.51752	-0.11842	0.30613	0.14532	-0.24323	-0.07663	-0.46971	-0.16328	0.26322	-0.15904	-0.23684	0.36195	0.020914	-0.042697	-0.12604	0.30358	0.16007	0.088404	0.24733	-0.20415	-0.055089	0.0025945	-0.17599	-0.020236	-0.08218	-0.16901	-0.034246	-0.0098464	0.03577	-0.082378	-0.046098	-0.046233	0.17682	0.14207	-0.052628	0.044952	-0.10275	0.013211	anger
-9.3468	0.064845	1.0444	0.9485	2.0999	-1.3337	-0.58249	0.10588	-0.11549	-0.31914	0.0091532	0.17263	-0.32026	-0.23645	-0.23181	0.36668	0.13217	-0.59277	0.31799	0.057648	-0.48495	-0.39253	0.19237	-0.43001	0.43894	-0.028485	0.058278	0.13539	-0.050663	-0.093854	-0.097241	-0.0019905	0.14941	-0.12809	-0.13359	-0.16087	-0.16284	-0.061094	0.069128	0.12859	-0.072348	-0.11245	0.11248	0.00050168	0.13266	0.12852	0.084404	-0.086661	-0.013621	anger
-9.3397	-0.16046	1.0199	1.0068	2.1477	-1.6854	-0.54212	0.095544	-0.088409	-0.16816	0.063436	0.025652	0.041749	0.42038	-0.099615	-0.55619	0.080365	-0.15134	-0.379	0.25709	0.03632	-0.28971	0.37193	-0.034237	0.08083	-0.032055	0.20739	0.29354	-0.041675	0.44186	-0.30723	-0.03959	0.25066	-0.043288	-0.11231	-0.2029	-0.10782	-0.18538	-0.0074463	-0.065842	-0.1158	-0.04668	0.2032	0.30991	0.11031	0.052339	0.036503	0.080049	0.041739	anger
-9.2827	-0.087694	0.88185	0.89569	2.0326	-1.3963	-0.67248	-0.40176	-0.18734	0.0067848	0.44869	0.24747	-0.47011	-0.1079	-0.36445	0.33944	-0.25814	0.32046	0.46843	-0.44895	0.12083	-0.024336	0.048561	-0.40197	0.3917	-0.32796	-0.058192	0.13208	-0.016595	0.12072	-0.016055	0.039638	-0.081005	0.11275	-0.0040954	-0.2169	0.028683	-0.12256	0.03402	0.15203	0.036809	-0.10431	-0.040537	-0.00052449	0.11588	-0.037074	0.075978	-0.11459	-0.019277	anger
-9.3722	-0.084078	0.8649	0.79343	1.9395	-1.4682	-0.76491	-0.35501	-0.16184	-0.034083	0.27179	0.34637	-0.51345	-0.18244	-0.6081	0.27609	0.01044	0.19805	0.28927	-0.45876	-0.078119	0.089897	-0.10758	-0.21955	0.28752	-0.071059	-0.13794	0.001685	0.056848	0.019057	0.1886	0.049484	-0.09894	-0.073133	0.039911	-0.16935	0.11578	0.050659	0.078455	0.12715	0.024719	-0.16067	0.017881	-0.034326	0.045105	0.074794	0.055385	-0.057993	0.019026	anger
-9.4845	-0.2985	0.81423	0.65231	0.93411	-0.92648	-0.5138	-0.0022631	-0.12029	-0.24196	-0.1685	0.16292	-0.052019	-0.05236	-0.12521	0.081232	0.1948	-0.19716	-0.069651	0.091742	-0.17145	0.02639	-0.078256	-0.012413	0.082319	0.11639	-0.047293	-0.088705	-0.04164	-0.12175	-0.010877	-0.097751	0.027538	0.062487	0.020037	-0.027039	0.087566	0.025843	0.072876	-0.043844	-0.05632	0.097489	0.083475	-0.09124	-0.033138	-0.14281	-0.15581	-0.049056	0.072513	anger
-9.2954	-0.36663	0.92958	1.1333	2.3129	-1.3515	-0.60983	-0.022111	0.034217	-0.17303	0.082536	-0.40088	-0.49556	-0.020463	-0.56435	0.07234	-0.1204	-0.37495	0.21641	-0.049853	-0.3366	0.033579	0.085163	-0.144	0.224	-0.071931	0.018466	0.23441	0.1687	0.1146	0.0073481	0.09528	-0.26614	-0.17636	0.018884	0.070661	-0.14651	-0.062679	0.16972	0.29319	-0.023441	0.04804	-0.078526	0.00077233	0.093678	-0.001613	0.11967	-0.2785	0.034709	anger
-9.2112	-0.32698	0.93718	1.2608	2.275	-1.2484	-0.72162	0.03227	-0.14519	-0.17329	0.010619	-1.0691	-0.76701	-0.11034	-0.64853	0.25859	-0.34315	-0.66543	0.67722	-0.2083	-0.60459	0.002966	-0.054946	-0.29248	0.33228	-0.27735	0.098924	0.25002	0.15449	0.098052	-0.014102	0.022944	-0.45553	-0.333	0.18122	0.088604	0.02463	-0.030204	0.09482	0.41449	0.039297	-0.09721	-0.13534	-0.16421	0.028673	0.068257	0.16496	-0.35336	0.027002	anger
-9.3114	0.024457	1.0333	1.0622	2.1063	-1.7026	-0.50208	-0.081665	-0.26196	-0.22972	-0.013361	-0.86268	-0.54242	0.17442	0.032694	0.14549	-0.34812	-0.1539	0.23487	-0.13515	-0.26214	-0.22882	0.29364	-0.20914	0.21535	-0.3905	0.17753	0.10128	0.037503	0.21775	-0.25191	-0.017562	-0.15665	-0.048083	0.030234	0.010473	-0.14648	-0.030013	-0.0072547	0.16833	-0.10186	-0.12526	-0.13729	-0.0093085	0.22073	-0.06809	0.08347	-0.044961	-0.07577	anger
-9.438	-0.22781	0.77496	0.73987	0.96869	-0.84856	-0.43592	-0.080234	-0.15097	-0.042929	0.056518	0.36652	0.030332	0.079272	-0.25521	-0.01771	0.13762	0.10362	0.08859	-0.07793	0.11937	0.014206	0.050109	-0.17258	0.28889	0.033418	-0.00039543	0.014624	-0.093541	0.012995	-0.013219	-0.01266	0.049999	0.12871	-0.053201	-0.12799	0.12474	-0.14697	0.18919	-0.022869	-0.073145	0.16493	0.19835	-0.081392	-0.14593	-0.093023	-0.098919	-0.036213	0.079721	anger
-9.3238	0.10181	0.86307	0.59257	2.018	-1.6207	-0.38143	-0.75655	-0.20404	-0.10905	0.46843	0.76099	-0.44131	-0.60643	0.39146	0.9101	-0.11332	0.50354	0.51187	-0.41668	0.038967	-0.1907	-0.01805	-0.30824	0.053838	-0.06516	-0.044968	-0.32968	-0.043253	-0.20995	-0.011686	0.055745	-0.10617	0.12001	0.10151	0.16668	-0.11536	0.14767	0.01982	-0.014123	-0.048296	-0.11122	-0.34588	-0.24599	0.21537	-0.13487	0.0067015	-0.14518	-0.15932	anger
-9.2797	0.010716	0.84774	0.60146	1.9409	-1.7375	-0.47294	-0.75356	-0.11433	-0.25221	0.39824	0.41312	-0.59078	-0.68099	0.48531	1.0056	-0.19175	0.38535	0.3399	-0.34996	-0.15046	-0.067417	-0.1549	-0.13344	-0.09684	-0.11179	-0.17017	-0.40709	0.060851	-0.30857	0.027661	0.037654	-0.14208	0.12708	0.22055	0.22003	-0.18508	0.21386	-0.029001	-0.009533	0.03538	-0.060074	-0.48354	-0.33072	0.22879	-0.077759	0.013107	-0.27338	-0.13662	anger
-9.4311	-0.005671	0.84849	0.68426	1.8952	-1.7085	-0.50397	-0.48587	-0.28671	-0.23909	0.15505	0.24398	-0.79104	-0.43101	0.42273	0.77703	-0.27744	0.47439	0.056322	-0.37986	-0.14538	-0.27097	-0.10115	-0.083409	0.189	-0.045307	-0.13433	-0.2975	-0.16023	-0.25867	-0.017858	-0.027427	0.0012341	0.24996	0.098794	0.069328	-0.12833	0.12574	-0.022486	-0.092823	-0.020028	-0.012418	-0.35851	-0.22215	0.12646	-0.048933	-0.017938	-0.14997	-0.17385	anger
-9.4125	-0.18065	0.82921	0.74918	0.92886	-0.70928	-0.5098	0.046546	-0.26541	-0.22778	-0.33392	0.16909	-0.24444	0.078525	-0.21145	-0.0574	0.17822	0.053505	-0.35942	0.025671	-0.10407	0.076491	-0.26295	0.13777	0.096792	0.19683	-0.13675	-0.18291	-0.065637	-0.11208	0.053521	-0.15278	0.015245	0.23001	0.046264	0.034032	0.082813	0.025289	0.14644	-0.14754	-0.017985	0.18165	0.046795	-0.14425	-0.084218	-0.081631	-0.11899	-0.089091	0.12848	anger
1.0915	0.28193	-2.2289	-2.1674	0.43292	0.16485	-0.021704	-0.70789	-0.067393	-0.44368	0.00077921	0.10488	0.6853	0.52744	0.68378	-0.38923	0.23637	0.094959	0.068392	1.0656	-0.51614	-0.77235	-2.0943	-0.09215	-1.2119	0.6338	-0.17764	0.55343	-0.54864	-0.26143	-0.67271	0.39832	-0.64467	-0.079965	-1.0806	1.3232	0.61085	-0.76159	0.38683	-0.18977	0.69151	0.90867	-0.91622	0.28866	0.12782	0.10953	-0.034415	0.12542	-0.20813	anger
0.78056	1.5499	-2.4823	-2.8822	1.0358	0.11566	0.31169	-0.68715	0.20362	-0.33587	-0.90273	-0.59044	0.42109	0.50302	0.27704	-1.0307	-0.30417	-0.062635	0.15727	2.7797	-0.72084	-0.023957	-2.0384	0.10445	-1.0929	0.40966	-0.80366	1.3952	0.33392	-0.34328	-0.23727	0.90256	-0.78022	0.62097	-1.0859	-0.83203	-0.72646	-0.21474	-0.40755	-0.15849	0.19788	0.87188	-0.4166	-0.32275	1.1785	0.024709	-0.83076	0.6926	-0.083576	anger
0.44898	1.2564	-1.3229	-2.2144	0.17216	1.0338	-0.45285	-0.89434	0.56983	-1.9381	0.78947	-0.51146	0.27225	1.3914	-0.30773	-1.2243	-1.8647	-1.6121	-0.53998	2.1331	-0.38144	0.87212	-0.97369	-0.25425	-0.067309	-0.028454	-1.2672	0.81103	-0.087124	0.45542	0.11236	0.62331	0.20785	0.14155	-1.0096	-1.5871	-1.3715	-0.34725	0.16273	-0.55096	0.72965	0.62822	-0.34955	-0.066254	0.43852	-0.42608	0.46351	0.14213	0.67539	anger
-5.2684	-0.52518	0.74567	-0.32102	-2.0843	0.96927	-0.57632	0.8184	0.017789	0.14265	-0.15508	0.065829	0.84968	0.048341	0.31913	-0.13579	-0.031786	0.11066	-0.1778	0.064145	0.060326	0.43794	0.0045588	0.2205	0.23752	-0.21107	-0.055202	0.22634	-0.62198	-0.050497	-0.076239	-0.068565	-0.26266	0.40893	-0.055228	0.15415	0.23729	-0.13959	-0.049165	-0.26931	-0.43444	-0.042244	0.38663	0.082787	-0.24567	0.16064	-0.22385	-0.36236	-0.11018	anger
19.419	2.4958	-2.1536	6.7838	0.48286	-6.7227	3.5952	4.1135	0.33758	0.51593	-0.73945	1.682	3.3729	-0.01313	1.105	-1.9577	-4.4218	0.30212	-0.45795	-1.0578	-1.5288	1.634	-3.2409	-1.6647	0.035144	0.30095	0.91769	-1.1118	-0.359	-0.22812	-1.9399	-1.7234	-0.067275	-1.0876	-0.4077	-1.7836	0.67168	1.0309	-2.4983	0.023348	1.2188	-0.017022	3.3673	-0.11414	-0.26038	1.6934	0.46491	-2.0856	1.3157	anger
5.7694	-5.0825	12.083	-1.4019	-0.37949	1.3804	4.548	-6.1078	1.562	-0.69425	3.6061	2.9557	1.1996	0.4156	0.25956	-0.33153	0.39945	1.3306	0.26469	-0.52929	0.75332	0.62267	-0.0034743	1.3609	-1.3509	0.79186	0.3075	0.21351	1.0657	0.42338	0.07154	0.112	0.36543	-1.2486	-0.16204	-0.85005	1.1306	-0.42548	-1.115	-0.39902	0.74803	-0.10117	0.90446	0.70128	-0.95945	0.5641	0.10434	0.84729	0.12324	anger
-7.3106	-1.5296	0.47997	0.6416	-2.947	-1.4273	6.2234	-2.8306	1.4023	-0.25511	0.30246	-2.33	-1.3079	0.28652	-0.92082	0.52891	-0.039032	0.73693	-0.050713	-0.7438	-0.77703	-0.063707	-0.38907	0.49367	0.57147	-0.31832	-0.21658	0.41427	-0.065387	-0.35818	-0.038815	-0.32318	0.0089587	0.0023498	0.49302	-0.16021	0.017204	-0.10234	0.016966	0.032338	-0.046999	-0.31566	-0.12277	-0.027226	-0.16566	0.4944	0.36381	-0.037973	0.1152	anger
-8.3713	-1.2285	0.62691	0.3341	-2.279	-0.41142	3.8229	-1.2894	0.85601	-0.102	-0.16701	-0.87916	-0.16649	0.34286	-1.0267	-0.055175	0.56059	0.051483	-0.30648	-0.091483	-0.4588	0.05533	-0.23165	0.11679	0.56213	0.14758	-0.10236	0.22147	-0.24339	-0.23503	-0.055482	-0.21903	0.32879	0.14542	0.034394	-0.26321	0.082454	-0.21573	0.40267	-0.1114	-0.13844	0.04908	0.41823	-0.048886	-0.37327	0.00038251	-0.081599	0.091979	0.22572	anger
4.4089	3.7751	4.2963	0.1541	-1.7507	-2.0882	6.0185	-1.055	-0.53204	0.73434	-0.30897	-2.9675	-1.7845	-0.13699	-1.9034	0.1245	-0.98179	1.7156	0.11551	-0.33766	0.57776	0.42708	-0.0038578	1.4899	-0.29356	-0.63298	-0.97451	-0.16119	0.33267	-0.19645	0.67816	-0.55912	-0.74534	0.2211	0.98151	0.72587	-0.49418	-0.78786	-0.17882	-0.93994	0.10818	0.57798	-0.76076	-0.25766	-0.35757	1.0793	-0.023731	0.38928	-0.46947	anger
-7.4402	-1.4085	0.41904	-0.34451	-3.5544	-0.46952	5.5356	-2.3005	1.2382	0.13645	0.35091	-2.2031	-0.11479	0.6005	-0.41953	-0.11609	0.19427	0.5631	-0.20579	-0.34222	-0.14375	-0.17773	0.057886	0.22349	0.28178	-0.34452	0.18859	0.46648	-0.11897	0.02217	-0.37292	-0.043568	0.25227	-0.10378	0.23683	-0.35818	-0.00059497	-0.11545	0.012021	-0.30156	-0.074297	-0.27822	0.12732	0.24707	-0.19824	0.45117	0.32732	0.18368	0.10162	anger
-7.3624	-1.2107	0.18829	-0.30128	-3.2189	-0.25711	5.9699	-2.0954	1.5638	0.068483	0.39531	-1.2936	0.48511	0.44973	-0.34401	-0.011812	0.73791	0.26507	-0.35905	-0.088431	-0.17609	-0.44123	0.27381	0.11799	0.30845	0.2138	0.21154	0.46572	-0.44469	-0.24147	-0.47012	-0.13758	0.53286	-0.017607	0.014617	-0.23791	-0.12324	-0.15811	0.18747	-0.29783	-0.15666	-0.08908	0.34685	0.39434	-0.16596	0.29996	0.30791	0.11737	0.10118	anger
-8.0857	-0.8054	0.42004	-0.074424	-2.8052	0.29577	3.5115	-1.1324	0.85067	0.045399	-0.075655	-0.91502	0.45852	0.13882	-0.39123	-0.019543	0.50463	-0.12752	-0.0705	0.13635	-0.18038	0.20383	-0.14945	0.26716	0.054146	0.16077	0.047173	0.16878	-0.067805	-0.22564	-0.034896	-0.068123	0.17151	-0.0014778	0.18573	-0.014702	0.023764	-0.19168	0.2986	-0.172	-0.023976	0.058609	0.26647	0.038381	-0.34395	-0.19564	-0.098392	-0.0068386	0.17818	anger
0.10628	-0.16387	-0.71064	-2.6692	-0.70035	-0.41053	2.2043	-0.33618	0.25095	-0.46738	-0.44676	-0.16263	0.096427	0.14499	0.56503	-0.34412	-0.24988	-0.62692	0.37978	-0.50991	-0.51373	-0.54862	-0.45925	0.90202	-0.68573	0.13704	-0.40447	0.48358	-0.64844	-1.0892	0.079586	-0.77071	0.36513	0.20708	-0.12823	-0.77472	-0.12482	-0.20039	0.11911	0.48283	-0.69959	-0.76996	0.55024	0.84162	0.29433	0.016575	-0.62643	-0.38288	-0.9209	anger
0.32135	-1.0424	-2.6972	-0.87531	-0.62984	0.0017475	0.89234	-0.86734	0.28972	0.37206	-0.33378	-0.43674	-0.41372	-0.23439	-0.70552	-0.49993	-0.58798	0.59162	0.86489	0.13564	-0.91147	-0.82172	0.62751	0.95119	-1.0345	0.35475	0.88356	0.42649	-0.10468	-0.58762	0.18339	-0.811	0.76556	-0.92177	-0.0010734	-0.10583	0.61434	-0.45915	0.97983	0.51807	0.1761	0.25153	0.08546	-0.035264	-1.2697	-0.36162	1.0836	-0.18666	-0.99523	anger
0.68921	-0.15829	-1.0495	-0.33786	-1.0625	0.57719	1.1552	-1.0221	-1.4533	0.67644	0.15928	0.019725	-0.11726	1.0815	-1.0876	0.51709	-0.68827	-0.48536	0.14095	0.046034	-0.18549	0.67412	0.62022	0.85183	0.15559	0.18489	-0.12629	-0.13512	-0.44954	0.94638	0.24706	0.30188	-0.82539	-1.1788	-0.76695	0.41729	-0.045056	-0.49808	-0.16812	0.012415	-0.20725	0.064207	0.49313	0.098025	-0.71986	-0.33696	-0.38382	0.64019	-0.21009	anger
-4.3855	-1.1443	0.22872	0.74913	-2.4761	0.67668	0.22382	0.090049	-0.1547	0.077035	-0.11689	-0.22331	0.22114	-0.094263	0.37243	-0.38081	0.26595	0.15253	-0.21784	0.32487	0.093746	0.33614	0.44457	0.37932	-0.057247	0.31358	-0.024214	-0.038884	0.13161	-0.09959	-0.11337	0.23088	-0.037604	-0.11867	0.033875	0.10848	0.18407	-0.14139	0.19798	-0.13388	0.20269	0.084158	0.1647	-0.12489	-0.43573	-0.31333	-0.0014168	0.53889	-0.30753	anger
2.1471	-2.725	0.39385	-0.83656	-1.4899	-0.16913	1.1074	-0.26262	-0.20357	0.0066804	-1.2766	0.45924	-1.0354	-0.64381	-0.50949	1.0133	0.34758	0.81258	0.77857	0.26676	1.7015	0.19409	-0.35588	1.6931	-0.78657	-1.4709	-0.45885	-0.30733	-0.89682	0.67961	0.44249	0.43813	0.57934	-0.24441	-1.0685	-0.026734	-0.32903	0.82619	-0.386	0.9232	-0.31564	0.0094381	-0.022919	-0.36343	-0.20133	0.74751	-0.25107	-0.49583	-0.97951	anger
-3.4263	-0.99406	-0.55511	-1.3971	-1.2052	0.31066	2.0106	-1.2082	0.35773	0.32265	-1.4449	-0.68694	-0.13293	-0.72682	-0.091072	0.2694	-0.50474	0.11462	0.65929	-0.70853	0.95273	-0.28457	-0.69929	0.10572	-0.073603	-0.56213	-0.79964	0.58409	-0.70497	-0.093181	-0.20982	0.052705	-0.1144	-0.03922	0.38137	-0.87573	-0.1156	-0.25906	0.083755	-0.48612	0.44894	0.25176	0.36915	0.078319	-0.049541	-0.14759	0.012741	0.049733	-0.42862	anger
-3.6211	-1.1625	-0.88541	-0.032204	-1.1954	0.85859	1.7308	-0.45585	0.43273	-0.20202	-1.0435	-0.46744	-0.591	0.079444	-0.061591	-0.46626	0.95102	-0.75407	-0.39232	0.73256	-0.0089765	0.60921	-0.83866	0.48831	-0.74089	0.42201	0.28692	0.45156	-0.31013	-0.059796	0.77372	-0.63241	0.32097	0.0669	0.074812	0.36526	0.069279	0.31964	0.15423	-0.48391	0.14478	-0.25171	0.45059	-0.19896	-0.10466	0.081404	-0.11237	-0.16494	-0.16726	anger
-6.4798	-1.2005	-0.021035	0.73954	-2.0666	0.80072	0.64242	0.41866	0.21187	-0.2342	-0.81228	-0.47221	0.017964	-0.011614	0.22593	-0.15226	0.27359	-0.11857	-1.0565	0.42203	-0.23078	0.4922	-0.86284	0.50701	-0.53334	0.25367	-0.32859	-0.46013	-0.028693	-0.23134	0.108	-0.038465	-0.029464	0.16992	0.25815	0.26137	0.16157	0.23521	0.03876	-0.40388	0.2926	-0.12019	-0.086844	-0.48981	-0.13842	-0.38065	-0.4011	0.18711	-0.084946	anger
2.7329	-2.2758	0.036517	-1.7222	0.46048	-0.72864	1.0145	-1.3381	0.44207	2.3925	-0.83792	0.12143	-0.39713	0.53294	-2.3871	0.19161	0.24849	1.1018	1.0988	0.93177	-1.4538	1.024	0.9257	0.91079	1.0152	-2.6737	-0.55223	0.11738	1.8419	-0.92947	0.13238	0.013182	-0.61548	-0.77828	-0.51185	-0.48386	0.28298	0.91434	0.15023	-1.6792	1.4039	1.1963	-0.10243	-0.36544	1.8344	0.080407	-0.83124	0.44352	0.54956	anger
4.7034	0.71568	-2.8034	1.3217	0.73523	-1.1043	1.3754	-2.0217	0.081327	0.41405	-0.18734	-0.61413	-0.11524	-0.90569	-1.756	0.37959	0.1463	-0.16759	1.5606	0.77927	-0.71014	1.9071	-0.60865	0.87407	-0.02689	-2.0024	0.33323	0.18306	0.3488	1.1668	0.35552	-0.85064	0.65425	0.37349	-0.68732	-1.9841	-0.19089	0.35498	-0.11721	-1.9428	-0.21803	-0.22163	0.41223	0.36741	-0.95818	-0.73192	-0.44877	-0.4469	-0.33509	anger
3.6686	-1.9005	-3.7481	0.20502	1.1111	-1.2486	2.338	-1.6214	-0.8639	2.5968	-0.085718	0.046865	-0.48272	-0.75485	-0.79172	-1.2344	-0.3261	-0.54266	-0.58034	0.64837	-1.3686	0.012279	-0.91811	0.24298	0.57044	-1.3616	-0.47355	0.8895	-0.80667	0.5424	0.2657	1.2936	1.1689	-0.67124	-0.14818	0.28383	-1.4181	-1.1989	-0.068285	-0.29103	-0.39014	0.95612	-0.089268	1.5205	-0.048206	0.48071	-0.85746	0.26227	0.2926	anger
13.014	12.54	11.837	3.6804	2.5677	-2.005	-0.15256	-0.48382	-4.5473	-0.83825	-0.19412	-1.5542	-0.44023	-0.16946	1.9777	0.56002	-0.69965	2.6218	-2.1239	0.76572	0.31923	-0.3489	0.95941	2.6821	-0.10117	-1.0274	-0.21013	0.32821	0.592	-0.90866	-0.55832	-1.3518	-0.17075	-1.159	0.49649	0.28535	0.58601	0.46754	-0.29982	-0.1655	-0.48295	0.25043	-0.79215	-0.29502	-0.68177	0.5251	-0.50075	0.46523	-0.19903	anger
17.253	28.036	11.964	5.588	-0.5322	-5.6048	2.4839	2.8257	-3.7557	-1.0373	-1.0553	0.63151	2.7155	-0.71624	1.3325	-1.2893	-2.5921	0.67287	2.1617	-1.7357	-0.64342	-1.4809	0.12718	3.5141	-1.4584	0.42133	-1.8731	0.61039	0.15497	-0.12581	4.2206	3.0258	0.98323	2.4858	-1.2179	2.5258	-1.0608	-1.9348	1.4529	-0.82433	1.7187	0.39183	-0.26392	-0.33388	-0.94751	1.1659	0.17856	-0.10817	1.8536	anger
1.8124	3.434	8.4708	3.6943	5.8974	5.7323	1.568	-4.1274	-0.24336	2.7059	5.2633	6.9538	1.4219	-1.1852	1.6215	1.0067	-0.090663	4.2545	1.9564	-2.0821	4.8616	1.8711	0.19498	-0.56869	-2.695	-0.040871	0.56814	-0.46592	1.1585	0.8649	-0.16558	1.4016	-0.1483	-1.7229	0.11057	-0.6066	1.0919	0.017223	-0.46116	0.41814	0.6731	-0.60379	-0.34485	0.38802	0.15049	-1.1114	-0.57666	0.60249	-0.65989	anger
-9.4349	-0.12787	0.669	0.82557	1.1132	-0.3	-0.48097	0.091833	-0.26126	0.22283	0.14674	0.64262	-0.034349	0.33344	-0.50481	-0.27859	-0.015239	0.65886	0.12161	-0.32318	0.47285	-7.9363e-005	0.039528	-0.34459	0.63601	-0.034621	-0.0056339	0.098167	-0.19202	0.20674	0.040873	-0.032048	0.053672	0.46754	-0.12566	-0.29124	0.14133	-0.31673	0.37604	-0.079127	-0.20826	0.25864	0.27904	-0.089013	-0.20488	-0.0057906	-0.047325	-0.034538	0.084399	anger
0.53972	0.89357	-2.1611	-1.7196	-0.37885	0.21961	-0.9283	0.60974	1.3169	0.93492	0.63834	0.1799	-0.42603	0.87453	-0.26162	-0.17962	0.39858	-0.54127	-0.43147	0.20032	-0.032943	0.13192	-1.1257	-0.56287	-0.43668	0.30517	-0.040074	-0.45912	0.69304	-0.75496	-0.18231	-0.15279	-0.87352	0.38902	-0.9252	-0.65176	0.32155	-0.0445	-0.90751	0.44773	-0.14093	-0.53888	0.11648	0.30687	0.28734	0.3149	-1.4359	0.43121	0.0062646	anger
0.095045	0.69872	-3.2847	-0.45021	-0.054745	0.43598	-0.98172	0.83905	1.3177	0.77144	-0.11848	-0.1195	-0.42917	0.099187	0.50158	-0.63094	-0.078848	-1.0264	-0.059439	0.41027	0.23153	-0.032561	-1.4288	-0.23942	0.5679	0.21727	0.26516	-0.29409	-1.4477	0.76424	0.22857	0.41544	-0.047564	-0.95986	-0.11581	-0.9664	0.40488	-0.041732	0.36637	-0.028305	0.97353	1.2116	0.34937	0.31609	1.2666	-0.085809	-0.18242	0.10464	-0.23943	anger
13.766	4.2055	-5.4532	0.23299	1.5209	-2.0875	0.7277	4.0711	1.922	6.4111	3.3711	4.2855	-0.10109	1.6186	1.554	-3.2459	-4.7904	0.26594	-0.88427	-1.0152	-2.7388	1.867	1.4463	-1.054	0.95362	-1.7842	-1.4151	2.067	0.59152	-0.1913	-0.0077284	-0.20078	0.25499	-2.7742	1.1363	-0.38346	-0.58773	-0.34552	0.57258	0.62748	-0.17715	-1.4371	-0.40608	-1.1261	-1.4439	-0.73959	1.0344	0.25639	-0.57055	anger
-9.4143	-0.094297	0.92673	0.96305	2.2874	-1.4038	-0.43675	-0.19299	-0.0076531	0.0099667	0.30205	0.44911	0.045576	0.035205	-0.22157	-0.23503	0.047864	0.11821	-0.095584	-0.061164	0.28426	0.16827	0.1761	-0.076066	-0.25973	0.21414	0.12765	0.24191	0.090967	0.22862	-0.066345	0.053757	0.040043	-0.19942	-0.023396	0.11586	-0.078355	0.025845	0.22412	0.066013	-0.075724	0.061261	0.038765	0.12948	0.10757	-0.051586	-0.02582	-0.17579	0.046097	anger
-9.4875	-0.14791	0.906	0.84895	2.1934	-1.6143	-0.44011	-0.088441	-0.20923	-0.23567	0.039907	0.094202	-0.24216	0.17689	0.20643	-0.18045	-0.077368	0.20562	-0.45323	0.18797	-0.033202	-0.2482	0.2195	0.0016483	-0.1113	0.097879	0.13045	0.009336	-0.15849	0.25074	-0.11303	-0.084891	0.21876	-0.050019	0.05066	0.037585	-0.030312	0.096865	0.0053245	-0.17857	-0.091217	-0.049128	0.0048683	0.070395	0.094907	0.063831	0.007747	0.086879	-0.033125	anger
-9.3557	-0.18675	0.98145	0.92252	2.1786	-1.8284	-0.41062	-0.073214	-0.15848	-0.40858	-0.049231	-0.3571	-0.31133	0.30447	0.83656	0.015805	-0.139	0.21395	-0.52115	0.10852	-0.123	-0.64863	0.45124	0.053973	-0.016667	-0.22016	0.13665	-0.19542	-0.20122	0.18307	-0.36144	-0.1556	0.20977	0.18905	-0.00038285	0.00017927	-0.18151	0.019483	-0.19499	-0.26541	-0.18207	-0.19606	-0.034301	-0.0057113	0.24544	0.0082425	-0.020656	0.15799	-0.048859	anger
-9.5418	-0.3113	0.87239	0.65356	1.0553	-1.0547	-0.48485	0.061675	-0.082895	-0.31085	-0.15614	0.015684	0.072495	-0.29171	0.020967	0.2645	0.2066	-0.59984	0.17195	0.231	-0.33599	-0.12984	0.064064	-0.096494	0.027475	0.13295	0.061536	-0.10034	-0.0071581	-0.23113	-0.04829	-0.050258	0.00699	-0.046217	0.029174	0.013514	-0.047106	-0.01134	0.052446	0.03032	-0.031726	0.11861	0.070264	-0.11544	0.024888	-0.17633	-0.12011	-0.1117	0.066619	anger
10.534	-5.1599	-4.7939	-6.7425	5.2834	-1.0187	3.918	-3.4118	-5.1511	-5.4098	-2.4308	0.58846	-0.64272	8.6118	2.9279	-1.1835	-0.36992	0.60041	2.7021	1.8674	-0.10649	-1.1979	1.6462	-0.49651	-1.4817	1.6193	-1.2993	-0.85994	-0.062384	-0.24381	1.24	-0.67744	-0.39342	-0.49971	-1.1156	-0.64542	1.1804	-0.61141	-0.0033373	-0.26684	-0.87547	0.17601	0.57559	-1.3954	-0.075845	-0.36842	-1.4443	-0.17893	0.39491	anger
15.574	-10.914	7.7033	-3.4458	2.4216	-3.0399	0.84233	2.1351	2.6745	-0.70261	-1.3534	0.77519	-0.28671	3.6185	0.63336	-1.7973	3.8437	-0.29575	0.62356	-2.0003	1.1393	-0.40871	-1.6197	0.61016	-0.79779	-0.28045	0.35995	1.8272	0.57394	-1.4015	-2.4963	3.3666	-1.4491	0.75967	2.5127	-1.5225	0.31304	-1.817	0.53362	-0.28577	-0.4871	-0.029961	-1.4187	-0.46818	-0.24848	0.12158	-0.74565	-0.61149	-0.088921	anger
13.67	-9.3655	6.6992	-1.06	1.4562	-2.01	3.5566	-3.4588	3.1904	0.061732	1.1736	-0.55981	-1.1041	1.5162	3.3741	-1.0016	0.086599	-1.1229	-2.5134	-0.25542	1.2782	2.1074	0.91145	1.8356	-0.28029	1.9533	1.3395	0.97978	2.929	0.28953	-1.1409	1.3303	-0.45754	0.74406	-1.5658	1.1138	0.87632	0.14877	0.47327	-1.629	-0.55991	1.0718	0.10642	-1.5696	0.72101	-0.099624	0.64233	-1.3786	0.58083	anger
-6.6927	-0.29383	1.4924	0.35274	-2.7791	-0.45404	3.7787	-1.4274	0.94159	-0.18225	-0.11177	-1.1736	0.71341	-0.18132	-0.080747	0.21585	0.61361	-0.7377	0.03725	0.34591	-0.41867	0.30723	-0.020574	0.58702	-0.40275	0.33086	0.044283	0.0013336	-0.047612	-0.45404	-0.11512	-0.094371	0.064517	-0.15444	0.29616	0.42369	-0.39193	-0.1943	0.34797	0.12077	0.12684	0.29068	-0.051019	-0.12356	-0.26069	-0.41844	-0.18329	-0.39729	0.24205	anger
19.272	16.251	13.619	3.2147	5.1477	-1.2571	-1.5591	-2.2656	0.31508	-1.0253	1.2669	-2.3077	-1.3179	1.3048	-0.12971	-0.09296	1.0221	-2.0423	-3.3846	4.6834	0.25575	0.74533	-3.0114	-2.492	0.92354	-2.3815	-1.7467	-0.23694	0.21598	-2.2797	2.0865	-0.43367	0.17473	0.095499	-0.18421	-1.9982	0.49007	0.72233	-0.62239	0.062651	-0.35213	0.55486	0.77184	0.44939	-1.5929	-1.481	0.22475	0.69292	-2.4579	anger
-8.8394	0.36352	0.96173	1.0844	2.6186	-0.00079957	-0.55807	-0.056668	-0.11522	-0.20133	0.19079	-1.9568	-2.4838	1.1346	0.13863	-0.57938	-1.3169	1.4458	-1.0309	-0.94395	0.051248	1.493	-1.5047	1.4386	-1.4156	-0.52914	-0.32144	-0.36843	0.73096	0.87283	0.6759	0.11319	-0.95956	-0.82956	0.74281	0.35466	1.1019	0.53532	-1.3878	-0.62101	0.81662	-0.88262	-0.6357	-0.092217	0.1082	0.49203	0.085464	0.96733	-0.20932	anger
9.9472	-1.603	1.9631	5.7213	4.7437	-2.0958	-0.66977	0.60506	-1.5266	2.8218	-0.25817	0.19784	-3.3348	1.9654	1.7071	-0.75366	-0.2946	2.8865	-2.9207	-0.62268	1.2117	-1.8692	0.29103	-1.2135	0.14821	0.24987	-0.82006	-1.3599	-1.2833	0.20049	-1.2233	0.14064	1.9658	2.171	-1.44	-0.3327	-0.25001	0.83515	-0.14314	-0.8772	-0.81037	-0.45646	-0.46192	-0.91146	-0.24253	-0.52947	0.80946	1.989	-0.55394	anger
0.67469	-0.91352	-0.65784	6.2955	-0.6136	-1.512	-0.44854	1.8893	-0.085988	1.0065	-0.71317	1.7842	-1.1558	0.98268	-0.7051	-1.1097	-0.49447	0.45495	0.097962	-0.46331	-0.11845	-0.053364	-0.005748	-1.3035	0.51267	-0.16561	-0.10913	-0.76399	-0.47472	-0.41951	0.6407	-0.83583	0.18308	-0.13105	-0.41579	-0.068878	-0.39731	0.67293	-0.44253	0.81607	0.22372	-0.039721	0.064474	-0.022959	0.47429	-0.41639	-0.89444	0.40336	-0.0036492	anger
7.8909	0.51352	-3.1099	0.2956	-0.45142	-1.4996	-1.2483	3.1601	2.6772	1.6597	2.2428	-1.7171	-1.8718	3.6233	0.66928	0.35981	-0.28857	-0.96635	-1.5519	-2.0332	0.38603	-0.75496	0.86922	-0.85479	-1.1449	2.1387	2.1595	-2.5102	0.46528	-1.4553	-1.1964	0.84327	0.74525	-0.89436	-1.7339	-0.47057	-1.2191	-0.79036	1.6171	-1.091	1.8082	-0.95721	0.98208	-0.035763	0.34243	-0.089547	0.39726	-0.68645	-0.74455	anger
8.3836	0.093722	-6.5147	2.7044	-0.18453	-1.2645	-1.6425	2.0775	2.8176	2.0224	3.2746	-0.49485	-0.038964	4.0604	-1.3205	3.5974	2.0421	-2.0709	-3.449	-1.3793	-1.0194	-1.9529	0.31662	0.091975	-2.9469	-0.69935	-1.5556	-0.88175	-0.17518	3.025	-1.6779	-1.3425	0.88685	-0.33859	0.47778	-0.38126	0.5323	-1.3185	-0.64449	0.35279	-0.028628	1.219	0.13016	-1.6581	-0.83355	0.40182	-0.17228	0.46788	0.72736	anger
7.7779	1.8412	-3.6061	2.8118	-1.2019	-1.2594	-0.97845	3.054	-0.52101	0.58472	1.1165	0.60404	-1.3649	1.403	1.0775	0.73617	3.2009	0.54947	-0.25474	1.5366	0.018421	-2.38	0.46199	0.0020717	-0.9091	0.071714	0.65777	-0.55389	0.69715	2.3026	0.094043	1.9582	0.46641	-0.53718	1.2637	-0.50981	-2.1066	0.50453	0.64098	0.35136	0.49599	0.10312	0.37507	1.8229	-0.34403	0.41997	1.0763	-0.36382	-1.0887	anger
-1.9779	2.5289	1.8836	1.0507	-3.1597	0.26082	-0.73262	1.7641	-0.53018	-0.065247	-0.76535	0.50832	0.63246	0.058946	0.31732	-0.13558	0.081863	-0.64005	0.79008	0.44679	0.98669	0.29692	0.64358	-0.35643	-0.22647	-0.43323	-0.1715	-0.20948	0.32209	-0.03226	-0.035859	-0.045465	-0.11218	-0.33831	0.18698	0.52607	-0.2617	0.36661	-0.14303	0.1243	-0.2087	-0.35318	-0.55017	0.3923	0.30541	-0.52641	-0.28125	0.43734	-0.49113	anger
-0.08065	0.30373	0.66328	-2.8635	-0.95963	1.0292	-0.62082	0.018967	-1.3324	-0.66817	0.049386	0.39702	0.13671	-0.8591	-1.3838	1.0028	-1.1687	0.52101	-0.023834	-0.47995	0.26493	-0.44329	0.065578	0.44523	-0.53532	0.46474	1.5722	-0.027118	-1.0042	-0.3408	-0.80766	0.48163	0.59005	0.33475	0.23703	0.81604	-0.76195	-0.053312	0.20363	-0.68642	0.1693	0.0091844	0.52318	0.053793	0.44329	0.45634	0.46953	0.56215	-0.53973	anger
1.9525	-0.27654	0.81792	-2.4707	-0.7887	0.66418	-0.36963	-0.8143	-1.4493	-0.37845	-0.11999	1.3683	-0.43101	-1.4215	0.26671	2.2459	-0.89634	-1.9137	-1.4037	-0.6151	-0.18919	0.35798	-0.13887	0.57906	-1.5626	0.011106	0.62978	-0.12922	-0.48096	0.025871	0.36064	-0.16296	0.25455	0.66502	-1.0171	0.262	0.064051	-0.7591	0.047188	-0.738	0.14216	0.4768	0.14094	-1.0535	0.61365	0.36378	-0.058823	-1.0786	-0.49351	anger
1.5275	-2.6924	-2.1216	-0.35378	-0.52635	0.58971	-1.0455	-0.32267	-0.80689	-1.1654	0.040164	1.897	0.074877	-0.21741	0.32064	1.7721	-0.48051	-0.7614	0.027979	-0.46324	-0.50846	0.61101	-0.1633	0.42521	-0.9245	0.84891	-0.158	0.13846	0.69691	-0.01903	-0.18564	-0.21678	0.61017	1.364	-0.098406	-1.7483	-0.45312	-0.61229	-0.32975	-1.2582	0.22085	0.43921	-1.2431	-0.39923	-0.35643	-0.55557	0.3101	-0.03968	0.11201	anger
-5.2244	-0.71316	0.2142	0.32644	-1.932	1.1552	-0.64931	1.3098	-0.5366	0.51836	-0.14427	0.10803	-0.0042971	0.30333	0.014599	-0.027927	0.0088552	0.54106	-0.21132	0.41082	0.48083	0.077824	0.2085	-0.33517	0.22114	0.03467	0.053421	-0.18135	0.18202	0.16458	0.23236	-0.093178	0.24616	0.28911	-0.08114	-0.27313	0.16024	-0.13562	0.2935	-0.35763	0.096693	0.42832	0.21013	0.11009	-0.20214	-0.24133	-0.12606	0.10937	-0.22439	anger
0.22339	-0.46018	-2.4013	-2.0359	-0.23477	-0.53806	0.66564	-0.26497	-1.4637	0.69876	0.78348	-0.6066	0.70963	-0.87028	2.6077	-1.5405	1.0921	0.21874	-0.39394	-0.73811	0.10661	-0.29363	-0.72021	-1.4158	0.40669	-0.4357	-0.30995	0.30766	-1.0039	-0.12422	-0.32369	0.43845	0.3181	-0.98324	0.91098	0.55849	-0.99932	1.3362	-0.071469	-0.19706	-1.1798	1.3447	-0.32306	1.2679	-0.39136	0.31849	-0.022042	1.0574	0.31418	anger
2.1076	-1.9672	0.88276	-0.50635	-1.1613	0.5342	-0.71766	-1.9095	-0.48173	0.15181	1.0889	-0.82097	0.30522	-1.1995	2.3491	0.045305	0.55022	0.17159	-0.43744	-0.094848	0.33513	-0.51541	0.28677	-0.76178	-0.49711	-1.2689	-0.1529	0.16381	-0.75066	0.97882	0.56394	-0.27008	-0.0094624	0.58358	1.0035	-0.14449	-0.46312	-0.082777	-0.19898	0.32439	-0.90807	-0.43145	-0.12034	0.34553	-0.79671	0.48754	-0.42581	-0.53246	-0.0053186	anger
3.7936	0.75521	-2.1631	3.0847	-0.73241	0.55389	-0.87497	-2.3076	-0.20291	-1.3209	0.7476	-1.6034	0.31255	-0.018187	1.4439	-0.58322	1.1853	-0.099409	0.39914	-0.2738	1.2947	-1.4952	-0.47224	-0.48428	-0.25781	-0.9452	-0.99136	-0.14072	-0.79218	0.36452	-1.0728	0.23831	-1.2396	-1.3514	-0.26681	0.6907	0.5853	0.42927	0.53661	-1.1061	0.022794	0.82765	-0.68243	0.939	-0.18493	-0.031085	0.13738	-0.5917	0.65203	anger
-2.3828	1.6252	0.84698	2.0184	-2.215	0.86141	-0.59228	-0.12529	-0.47668	0.13562	-0.89179	0.015088	0.52214	-0.15235	0.34154	-0.072081	0.24717	-0.30179	-0.18568	0.58804	-0.15711	0.30042	0.050516	-0.11331	0.079364	-0.064163	0.35472	-0.76346	0.44451	0.22927	-0.4842	-0.11064	-0.21192	-0.18897	-0.12225	-0.022024	-0.1258	0.20679	0.054482	-0.044148	0.14724	0.080693	0.24514	-0.15497	-0.10083	-0.49812	-0.01202	-0.25735	0.01762	anger
3.3641	-1.0835	-3.0787	0.15938	-1.1403	0.41765	-0.051857	-0.42142	-0.048842	0.79266	-0.58052	1.0888	-1.8317	-0.99131	0.013185	0.33677	-0.18752	0.91181	-0.03014	1.3849	0.38356	-0.45838	0.16038	0.88096	0.61078	0.20579	-1.904	-0.34022	1.3465	-0.36452	1.0434	-0.22496	0.70336	-0.89069	-0.7163	-0.4246	-1.0525	0.090332	-0.12263	0.4546	-0.46827	-0.23382	1.0732	0.25186	0.36331	0.42929	0.8373	-0.58711	-0.050687	anger
3.6225	-0.34026	-1.455	-0.84637	-1.3031	0.23656	-0.4414	0.32065	0.65217	1.3418	-0.33456	0.3064	-2.5715	0.0020843	0.39562	0.50274	0.17999	1.9114	0.18292	1.1063	-0.26485	-0.67665	0.1239	0.9594	0.26685	-1.1276	-0.89979	-0.062777	0.30505	-0.8903	0.43416	0.31134	0.82554	-0.065339	-0.1792	-1.4708	-1.475	-0.3598	-0.64563	0.26127	0.11337	-0.33623	-0.067069	1.7001	0.16934	-0.55526	0.65398	-0.71192	1.2046	anger
1.7507	-0.54354	-3.6058	0.58937	-0.88628	0.64569	-0.3359	0.44702	0.16891	-0.28678	0.45269	-0.74146	-0.6771	0.42996	0.11766	0.74734	-0.24128	0.63737	0.042817	1.1467	0.10966	-0.9346	-0.010913	-0.078311	-0.17291	-0.076648	-1.4184	0.72005	0.042294	0.41616	0.53753	-0.15395	0.072484	0.46442	1.4625	-1.0599	0.37776	0.2723	0.075817	0.012155	0.58666	-0.12166	0.20658	-0.42772	1.4523	0.026405	0.5672	-0.16743	0.69469	anger
-3.8821	0.31252	1.331	0.28317	-2.4548	1.0067	-0.44439	0.61673	-0.31496	0.45045	-0.56556	-0.13155	0.55922	-0.14245	0.56134	0.062991	0.25955	-0.50771	-0.049635	0.4555	-0.18503	0.022599	0.156	-0.28995	-0.21683	-0.20925	0.3687	0.32475	0.24493	-0.21917	0.15078	0.19024	3.2714e-005	0.27209	0.00093183	-0.016068	-0.39263	-0.23899	-0.10983	-0.23121	0.024718	0.30391	0.0039554	-0.37575	-0.19738	-0.24436	-0.018526	-0.031142	0.29057	anger
16.223	-10.9	17.766	-1.5553	-1.1322	-1.3969	0.6863	0.019496	0.36501	0.5653	0.57485	1.3109	0.91041	-1.7807	-2.1123	-3.6301	0.7042	-1.0995	-2.0788	0.30846	0.29066	-0.18524	0.43033	1.5363	0.66141	1.3857	-1.8818	0.52119	-0.4378	2.6918	0.43856	0.19854	-1.0995	-0.55337	0.025076	-0.84487	-1.0808	0.15289	0.15347	0.70786	1.2839	0.57768	0.17653	-0.052722	-0.20434	1.4368	0.55211	-0.98722	-0.65877	anger
12.685	-5.4376	3.1779	3.9063	-1.3026	0.51644	-1.095	1.7298	0.71486	-0.9225	1.9143	0.85023	0.29877	-1.1015	-2.5097	-0.81713	-0.40562	-1.6636	-2.3554	-0.066001	-0.54915	0.25272	1.3996	0.70823	0.88422	0.77181	0.25961	0.61017	1.1509	1.4492	0.55353	-0.74428	0.32929	-0.47948	0.097348	-0.22615	-0.051695	0.72093	0.56661	-0.77056	-2.629	-0.80513	-0.7331	0.18721	0.0088172	1.4239	-0.62367	0.69508	-0.049224	anger
2.8518	-3.2537	3.0025	-3.0464	-1.1085	0.5238	-0.83018	0.076776	1.5473	0.64406	1.4491	0.32279	-1.1815	1.7651	-0.076659	-0.20769	-1.4854	-0.064275	-0.96059	0.33937	-0.19862	0.025313	0.4753	-0.47607	-0.96742	1.381	-1.371	-0.96316	0.69853	0.99783	0.25154	0.37576	0.71604	0.69779	-0.27529	-0.76622	0.14441	0.14454	0.49455	-0.1183	0.96495	0.84813	0.2934	-0.039298	0.31679	0.57014	-1.3586	0.16044	-0.060678	anger
-9.406	-0.17097	1.045	0.9037	2.0987	-1.3476	-0.70817	0.052334	-0.10671	0.041988	0.094798	-1.0459	-0.55949	0.3834	-0.55178	-0.34559	-0.33691	-0.11109	0.23049	-0.24352	-0.040514	0.41188	0.022416	0.067339	-0.046054	-0.34882	0.25849	0.34253	0.26806	0.51553	0.055096	0.010613	-0.39714	-0.28247	0.26849	0.062162	-0.037647	-0.10231	0.079399	0.24001	0.026068	0.0053757	-0.073347	-0.033847	0.03069	-0.13416	0.05852	-0.34022	0.0081233	anger
-9.4634	-0.1078	0.84962	0.82354	2.015	-1.3702	-0.63714	-0.088304	-0.28316	-0.07805	0.1005	-0.87906	-0.96571	0.35484	-0.17948	0.037727	-0.52993	0.40145	0.19382	-0.40229	-0.040127	0.13683	-0.093993	-0.01602	0.20687	-0.47193	0.071	0.12858	0.059655	0.30687	0.0011782	-0.083851	-0.3552	0.14927	0.13797	0.018994	-0.09727	-0.088423	-0.026532	0.070124	-0.019684	-0.14387	-0.20586	-0.23261	0.11032	-0.02564	0.11831	-0.24983	-0.017053	anger
-9.2688	-0.23991	0.80774	0.88652	1.8788	-1.7145	-0.6198	-0.35965	-0.14303	-0.21202	0.13947	-0.17515	-0.45013	-0.11924	0.034349	0.3129	-0.1097	-0.13023	0.18991	-0.079875	-0.13885	-0.018057	0.10736	-0.073881	0.00056226	-0.20465	0.068353	-0.02906	0.11551	0.012521	-0.041901	-0.059307	-0.17748	-0.084733	0.061987	0.13648	-0.11427	-0.021625	-0.042926	0.13608	0.02942	-0.076367	-0.18205	-0.070785	0.15909	-0.036715	0.043707	-0.15722	-0.0033813	anger
-9.4312	-0.31633	0.8736	0.61823	0.93039	-0.89261	-0.42585	0.035237	-0.11763	-0.14293	-0.10993	0.11776	0.14212	-0.16488	-0.085751	0.19441	0.19203	-0.42936	0.25169	0.09047	-0.16119	-0.13362	0.1452	-0.26166	0.176	0.063476	0.10175	-0.033565	-0.079405	-0.15129	-0.063288	-0.015253	0.037977	0.1134	-0.013119	-0.075735	-0.061758	-0.12635	0.13344	0.041995	-0.10859	0.22958	0.14499	-0.14295	-0.069105	-0.16446	-0.086054	-0.14105	0.12643	anger
0.69347	0.97553	-0.85807	-2.3991	0.055611	0.07635	0.98731	-1.6369	1.8108	0.75254	-0.0099721	1.4581	0.55805	-0.12526	1.0065	0.016769	0.42911	-1.0325	0.7715	0.10955	0.3992	0.13014	-0.87552	1.0481	0.030662	0.61401	0.66463	-0.76462	-0.20168	0.40092	-0.2775	-0.43505	0.5036	0.99126	-0.77535	0.29808	-0.080275	0.93298	-0.3033	0.50182	0.35764	-0.7335	-1.1715	0.47509	0.081553	-1.1922	-0.82371	0.17255	-0.14872	anger
5.7502	0.99136	-3.3346	-1.3426	3.6511	1.4802	3.1094	-1.7438	-1.5281	5.3538	-1.4306	0.79503	0.61305	1.6358	-1.2492	-0.67209	0.84279	0.45859	0.76871	0.7357	2.3605	-0.1106	0.78208	-0.74972	0.42027	0.6855	-0.11488	0.019382	-0.57324	-0.36026	-0.59133	-2.392	-0.99402	2.1758	-0.7032	-0.81969	-1.4343	-1.5511	-0.043162	0.99931	0.69974	0.18352	-0.17222	-0.038307	-0.24218	0.33866	0.76595	-1.0722	0.74073	anger
4.1622	1.2545	-4.7495	-1.9257	3.4635	1.1278	3.2745	-0.14935	-1.0777	5.3053	-1.8554	0.62219	0.49305	0.81246	-1.8463	-1.0184	0.60563	0.77388	0.10702	-0.16296	1.3177	0.44629	0.52225	0.25822	1.7759	1.0442	1.3136	0.42419	-1.0836	-0.024502	-0.072293	-0.20928	0.54232	1.809	1.0556	-0.87139	-0.82249	-0.081462	0.53979	0.5784	0.32322	0.75673	0.16657	0.67992	-0.2008	-0.30451	0.56552	-0.44377	-0.33672	anger
-4.7016	0.61524	0.43398	0.47667	-2.2596	0.79724	0.48649	0.17836	0.62116	0.16429	0.39837	0.26677	1.1622	-0.057288	0.33433	-0.21006	-0.30166	0.17626	0.73245	0.21485	0.59109	0.070555	0.059793	0.62888	0.22397	0.076328	0.00060457	0.52489	0.15271	0.17809	-0.47234	0.18637	-0.11099	-0.11959	-0.14766	-0.03599	-0.1651	-0.50892	0.55141	-0.089636	-0.41946	-0.35044	0.27554	-0.0012801	-0.10678	-0.27844	-0.12839	0.12523	-0.13318	anger
13.579	7.8376	8.0215	0.30945	1.0244	1.4359	0.17096	-3.7811	-4.2451	1.5943	1.0719	-2.9142	1.8095	-0.056276	0.49706	2.3551	-0.6029	-1.513	0.50026	0.512	-0.54198	0.099669	1.8999	-2.4488	0.19935	0.54292	0.40301	0.15759	-0.79181	0.41147	-0.84191	1.6188	-0.98619	0.29068	1.7885	-0.37703	1.0706	0.87628	0.9423	0.62172	-0.0068683	-1.2038	0.17664	-0.29749	0.11988	0.1502	-0.1692	-1.4535	0.26466	anger
4.7195	-2.2079	0.12701	-1.5552	-0.098072	0.81297	-0.86487	-2.0643	-0.28522	1.1568	-0.91751	0.2236	0.16277	-1.7552	-0.74617	0.46305	-1.2511	0.27668	-0.10048	0.84598	-1.3524	-0.90942	0.099736	-0.17705	-0.13547	1.7229	0.018698	0.5114	0.62039	0.78836	-0.40599	-0.16533	-1.3294	0.099497	0.36184	0.79907	-0.5068	0.3183	0.44668	0.21034	0.2309	0.26939	0.5574	-0.21103	-1.3982	-0.30678	0.97245	0.010905	0.32244	anger
4.2532	-0.57678	-0.6921	-1.0908	-0.25013	0.13784	0.48714	-0.67092	-0.62345	0.98934	-1.1388	0.68068	1.9249	0.65154	-0.66969	1.3247	0.52962	0.57437	-0.48496	-0.13049	-1.0782	-0.68228	-0.2557	-1.0091	0.61644	0.15803	0.83049	0.77657	-0.26717	-0.7175	0.80596	0.9111	-1.8052	0.6507	-0.40058	-0.042262	1.5612	1.0518	-0.012148	0.014351	0.093488	-0.36085	0.40936	0.46234	0.97639	-0.14621	0.45435	-0.731	0.030555	anger
-2.7904	-1.7012	1.5722	-0.10942	-2.6732	0.58675	-0.23044	0.89277	0.36521	0.92328	-0.58744	0.44795	-0.085106	0.079865	0.62847	-0.89007	0.022026	-0.23892	0.037567	0.33305	-0.13104	-0.070809	0.096424	-0.15474	0.62922	-0.40261	-0.2176	0.086738	0.33059	-0.64447	0.45323	-0.33931	-0.052288	0.072757	0.42896	0.069378	0.34966	-0.11779	-0.14579	-0.38583	-0.92736	0.14889	-0.1288	0.30746	0.2369	-0.40633	-0.29316	-0.16564	0.38698	anger
-7.064	-1.4836	0.55514	0.0023397	-3.423	-0.79107	6.8254	-3.195	1.461	-0.24247	0.21875	0.13335	-1.2	-0.69496	-1.7574	1.4915	0.94394	0.43331	-0.090156	-0.78528	-1.233	-0.011465	-0.84123	0.16802	0.75368	0.63953	-0.70103	0.073172	-0.22439	-1.1996	0.23929	-0.35198	0.4087	-0.21299	0.1536	-0.23551	0.028727	0.14094	0.37008	-0.21944	0.081124	-0.17477	0.1872	-0.014666	-0.28508	0.66551	0.27313	-0.016156	0.020002	anger
-6.6731	-1.7971	0.95455	0.58719	-3.2806	-1.3889	6.4497	-2.526	1.3953	-0.22096	0.35071	-3.8525	-1.7933	0.82344	-1.189	-0.12817	-0.52503	0.83041	-0.041583	-0.99871	-0.72913	0.28223	-0.50268	0.79547	0.45974	-0.6494	-0.12287	0.50732	0.029198	0.32937	-0.011181	-0.43674	-0.18095	-0.11957	0.525	-0.014439	0.23438	-0.15488	0.10374	0.10882	0.037101	-0.47503	-0.18275	0.039739	-0.23054	0.51071	0.34455	0.061134	0.05052	anger
12.548	-12.471	1.6433	7.5833	0.00021037	-1.9325	1.2504	-0.56291	0.66882	0.63858	-2.0828	0.69456	2.4324	0.042366	-3.9523	-3.0146	2.2118	-1.3849	1.0686	-0.29034	0.95146	-0.099536	-0.4235	0.22722	-1.2901	2.3551	-1.2824	1.0568	-0.97768	0.31637	-0.1306	-0.51781	-0.19159	-0.041225	-0.92293	1.1398	-0.098833	2.1739	-1.4717	0.16167	0.021597	-0.46447	-0.30915	0.57542	-0.44611	-0.30882	-0.3932	0.7814	-0.36717	anger
3.7652	-8.2624	2.763	3.9417	-1.2328	1.1511	-1.7595	0.044686	0.31417	0.88377	-0.59428	0.14241	0.0032786	-0.81656	0.80028	-0.19961	-0.073749	-0.41643	0.40168	0.88442	-0.99556	-0.55998	0.44857	-0.59583	1.1943	-0.18922	0.16799	-0.88666	0.13238	-0.17614	0.25949	0.85801	-0.38437	0.63486	-0.35869	0.66166	-0.26423	-0.0070429	0.5119	-0.85411	-0.13717	0.0501	0.090795	-0.41169	-1.1945	-0.89978	0.17657	-0.17569	-0.29775	anger
8.002	-2.5808	-2.6943	-3.3516	3.1174	-1.1168	2.719	0.19822	-3.5173	2.0504	-1.0522	-1.8908	1.9178	-3.5074	0.76461	-0.4756	-1.8487	-1.4399	-2.2573	-0.90402	-0.36724	0.58991	2.0545	-0.37487	1.0085	1.116	-1.9755	-1.571	1.1803	1.5679	0.27349	-0.3736	-0.081571	0.42149	0.33936	-0.9948	0.040595	-1.089	-0.30677	0.19752	0.44255	0.61576	-0.45608	0.68857	0.36537	-1.0149	-0.33052	0.77471	-0.53304	anger
7.7001	-3.1779	-1.5826	-2.1463	3.5149	-0.46358	2.8943	0.38573	-3.1773	2.2693	-0.64931	-2.1299	3.2921	-3.9333	0.67855	-0.56659	-1.2343	-0.60087	-2.5909	-0.19078	0.056896	-0.35649	0.70064	-0.0027466	0.18675	-0.90369	0.62496	-1.2731	0.54713	1.1369	-1.031	-0.22979	-0.017992	-0.25198	-0.5332	-0.592	-0.20082	-0.75197	-0.32761	-0.24602	0.016201	0.72765	-0.58568	0.61339	0.33669	-1.0779	-0.28092	-0.56822	-0.50698	anger
-5.7739	-1.7087	0.24584	0.67927	-1.1218	2.5638	0.53883	-0.36993	0.68049	0.41737	0.2526	-0.50661	1.0109	-0.060396	0.29717	0.09177	-0.0053742	-0.27999	0.94815	0.12693	0.13147	-0.59053	0.20627	0.017842	0.070956	-0.19641	-0.15901	-0.25853	-0.11044	0.033267	-0.0067287	0.4379	0.2886	0.24866	-0.37732	-0.27443	0.3264	-0.24109	-0.41801	-0.52502	0.26509	-0.065952	0.28049	0.36039	-0.39094	0.73491	0.44469	0.35	0.28639	anger
15.516	-4.8931	13.408	-0.79256	-2.8636	-0.11294	-3.6518	-0.45982	-1.2726	3.6984	0.11992	-0.15345	-4.7545	0.13488	1.7899	1.617	-0.75467	0.22531	-1.7488	-1.3051	-1.6696	0.32163	0.3936	-2.024	-3.0681	-1.3424	1.8033	-1.8123	1.8064	0.70997	1.7219	-0.90638	-0.89871	1.2969	1.2237	0.45293	0.23246	-0.55176	-0.7373	0.63429	-0.60124	1.2425	0.19435	1.2546	0.92852	-0.4922	0.7435	-1.197	0.27768	anger
-2.0587	-2.1349	-0.59034	0.79547	-0.97005	1.0175	1.9381	1.6902	-0.1091	0.34848	-0.59341	-2.759	-0.78329	1.247	-1.3259	-0.23589	-0.79205	-0.30029	2.5183	-1.6473	-0.033488	0.89515	0.74343	-1.4123	0.46692	-1.2444	0.12461	0.79572	0.23937	0.36433	0.699	0.045553	-0.5611	-0.1429	0.3354	-0.13702	-0.51522	-0.064398	0.45407	0.84612	-0.17438	0.64062	0.32739	0.054577	-0.15021	0.17856	0.96931	-0.19895	0.077091	anger
6.59	-0.18356	10.783	1.5264	-3.4815	-0.97098	3.296	1.2673	1.4707	0.58696	-1.2083	0.60078	1.3549	1.7482	-3.5402	-1.9509	1.8466	-2.4346	-0.26308	-0.39329	0.20059	0.20065	-0.46504	-0.5717	-0.17147	1.1235	0.89624	1.0411	-0.36754	0.59508	0.73698	-0.71612	-0.084457	-0.57492	-0.31492	-0.61604	-0.22242	-0.34981	-0.58214	1.0426	-0.45506	-0.030295	-0.088585	-0.090344	0.7471	0.082475	0.21691	0.42495	-0.80913	anger
1.8143	-5.6018	7.2587	1.3049	-2.3256	-0.24079	2.3654	-2.1707	0.89412	-0.26265	0.091556	-0.95733	0.048012	-0.32487	0.092315	0.32206	0.50524	0.12334	-0.68327	0.28319	-0.21007	0.51734	-0.71906	1.1051	-0.42085	0.40175	-0.32642	-0.68935	0.15557	-0.35135	-0.64409	-0.22586	0.14402	0.22742	0.10483	0.24201	0.17611	-0.20268	0.10489	0.033625	0.34917	0.22469	-0.032162	-0.34178	-0.47962	-0.58568	-0.10902	-0.11293	0.5295	anger
-9.5636	-0.037736	1.1086	1.051	2.6228	-0.67412	-0.35361	0.17228	0.046532	0.19573	0.21672	0.26642	-0.27612	0.20797	-0.67871	-0.37431	0.020517	-0.14664	0.047549	-0.20002	0.068426	0.33084	-0.089833	0.078416	-0.21213	0.28005	0.16525	0.34218	0.21275	0.34455	0.285	0.15624	-0.26261	-0.38408	-0.0083847	0.043364	0.0030166	-0.082248	-0.01403	0.17841	0.067932	-0.022276	0.14594	0.21296	-0.18753	0.26108	0.16084	0.022665	0.15952	anger
-9.3579	0.11734	1.1759	1.01	2.7238	-0.82248	0.010876	0.15262	-0.047234	0.014393	0.16506	0.95516	-0.06606	0.052354	0.11529	0.0040231	0.1302	0.29577	-0.50615	-0.042438	0.079822	-0.30071	0.23183	-0.079551	0.13499	0.33344	-0.002954	0.05087	-0.26162	-0.016727	-0.1612	-0.10484	0.21287	0.23723	-0.1719	0.014322	-0.29323	-0.065397	0.169	-0.17154	-0.13485	0.13126	0.03916	0.12762	0.013528	0.14401	0.022163	-0.078667	-0.011352	anger
-9.3977	-0.010254	1.0704	0.79632	2.4329	-1.3618	0.065971	-0.26217	-0.048206	-0.28324	0.10304	1.0988	-0.083172	-0.53704	0.75578	0.63575	0.32974	0.080406	-0.65367	0.11124	-0.15032	-0.34794	0.14672	0.23066	-0.31602	0.44737	-0.095221	-0.37467	-0.1635	-0.35214	-0.2642	-0.21717	0.22509	0.18199	0.054637	0.44951	-0.40596	0.25602	0.030858	-0.20093	0.0079188	0.014536	-0.31111	-0.0096889	0.28928	0.031222	-0.073218	-0.19066	-0.00066057	anger
-9.4466	-0.23645	1.0297	0.71391	1.1728	-1.205	0.034535	-0.30299	0.082344	-0.5098	-0.30545	-0.2818	0.38893	-0.78251	0.95771	0.43309	0.3092	-0.90041	-0.48539	0.5495	-0.36787	0.63362	-0.21096	0.84721	-1.4994	0.52268	0.081387	-0.44977	0.33033	-0.44393	-0.088575	-0.14838	-0.43498	-0.42344	0.57856	0.95769	-0.52594	0.41467	-0.035466	0.13868	0.29147	0.30956	-0.60416	-0.20013	0.25215	-0.61088	-0.33656	-0.64767	0.11936	anger
5.484	1.2816	-1.5533	-0.038039	-0.33266	0.55413	0.64636	-1.6601	-2.1464	-2.096	0.90853	1.3713	0.65056	0.92688	0.24218	1.388	1.7685	0.66086	-0.57201	-0.79883	-0.1879	-0.69611	1.6019	0.66746	-0.24875	-1.4497	-0.22899	0.12963	0.11237	0.32724	0.26311	-0.45697	-1.1619	-0.15631	-0.31652	0.36663	0.29198	-0.42722	0.17299	1.0917	-0.18215	0.023523	1.1557	-0.214	0.43247	0.1225	1.4054	0.30338	0.89272	anger
3.7561	0.83404	1.7864	-0.58732	-1.5922	0.38343	0.061582	-0.90482	-0.10543	-1.1185	-0.69686	1.0458	-1.3556	-0.47647	1.1559	-0.012264	1.0103	0.69677	0.91544	-0.17762	1.0661	-0.022349	0.1983	-0.80889	0.22569	0.67884	0.38706	0.54807	1.2562	0.65445	-0.61012	-0.10129	0.71456	0.19632	0.88462	0.21122	0.29848	-0.17765	0.39381	-0.4077	0.52236	0.090394	0.97301	0.74627	0.21867	0.88155	0.064843	0.025355	-0.79545	anger
6.661	2.1588	-3.1776	3.5096	-1.3134	-0.6867	0.51818	0.08955	0.092874	-0.4078	2.2892	0.8192	-0.10704	1.3252	0.82556	1.6531	-0.41812	-0.37815	0.27978	1.4679	0.47474	1.076	0.82679	-0.072685	-0.45727	-0.23551	-1.0803	2.3482	1.3757	0.17304	-0.33946	-1.2279	-0.56139	1.4409	-0.16701	-1.196	0.57809	-0.35553	0.46862	0.30465	0.34013	0.21869	-0.31227	0.64273	-0.13434	1.4205	0.61615	0.0095693	-0.92893	anger
-1.1115	0.76775	-1.0751	4.1592	-2.9223	-0.22203	0.21803	1.0995	0.16396	0.78665	0.6479	0.066021	0.75626	-0.1913	0.53193	-0.54895	0.081959	0.029146	0.94417	0.33758	-0.49251	0.16705	0.31983	-0.4857	0.41243	0.83717	-0.058616	-0.035057	0.69792	0.1729	0.023242	0.27219	1.0026	-0.33536	-0.058795	0.021501	-0.022678	-0.35025	-0.46468	0.27917	0.067046	0.42143	0.17449	-0.38502	0.10445	-0.54841	0.013356	0.0035252	0.16275	anger
-0.46448	-1.4741	-0.46043	-2.4913	-1.1893	0.90481	0.18997	-1.9251	0.059344	-1.6328	-0.79999	2.0187	-0.68292	0.20377	0.16361	-0.40239	-0.62783	-0.045584	1.6404	-0.54721	-0.43141	-0.25363	-0.3926	-0.078645	0.38964	-0.61799	0.17186	0.21137	0.56529	-0.82907	0.12311	-0.053736	-0.50721	-0.24357	0.7409	0.44685	0.096815	0.13711	-0.22952	1.415	1.1414	-0.61077	-0.12348	-0.80332	-0.14963	-1.028	0.5847	0.4196	-0.0089856	anger
-1.2268	-0.87056	-1.3661	-2.3379	-1.4469	0.70236	0.44318	-2.2312	0.21666	-1.794	-1.8346	2.1649	-1.3837	-0.035628	0.62956	-0.51563	-1.4504	-1.1323	1.2703	-1.779	0.8407	0.24464	0.036515	0.29517	-0.031928	-0.13304	-0.0279	0.53099	1.0436	-0.28625	0.20873	-0.84337	-0.63908	0.16621	0.44114	-0.083539	-0.24796	0.54152	0.25659	1.2098	1.4601	-0.45365	-0.37835	-0.46396	-0.14939	-0.35962	-0.023594	0.30104	-0.13188	anger
2.3498	1.3641	0.12001	-1.4401	-0.63999	0.85063	0.425	-2.2845	1.4358	-1.9984	-2.4754	0.96954	-0.27098	0.72954	0.38928	0.34618	-0.71084	-0.59841	-0.28206	-0.46056	0.26652	1.5142	0.32839	0.65705	1.0014	-0.83255	0.05628	-0.51489	-0.42214	0.37453	-0.26376	0.22311	1.7128	-0.75046	-0.79345	0.16335	-0.1679	0.76931	0.91567	0.94543	0.16647	-0.37623	-0.65425	-0.18223	-0.20957	-0.35704	0.79064	0.80439	-0.4887	anger
-1.7393	1.0612	0.52038	2.0649	-2.558	1.1156	0.073912	0.35334	0.12095	-0.13504	0.0041218	-0.021018	0.22967	0.57316	-0.28463	0.225	0.11205	0.13197	-0.042616	0.54612	-0.081803	0.094707	0.077945	0.88867	0.83148	-0.42025	-0.63907	1.0922	-0.37205	0.15194	-0.17277	-0.15241	-0.18909	0.090176	-0.76978	0.061111	0.041858	-0.85163	0.15611	-0.63426	-0.86629	-0.22989	0.5202	-0.17206	0.19551	-0.096169	-0.37453	0.40401	0.056514	anger
-9.3341	-0.15088	1.1477	0.968	1.7372	-1.3469	-1.0505	-0.4401	-0.16392	-0.066693	0.0081649	-0.3995	-0.89097	0.16524	-0.79507	-0.23954	-0.1567	0.003349	-0.12978	-0.37946	-0.069309	0.99423	-0.63983	0.56399	-0.73032	0.2669	-0.078478	0.09917	0.55503	0.21232	0.38331	0.12335	-0.56901	-0.81696	0.25932	0.2367	0.39555	0.13599	-0.25961	0.036902	0.40748	-0.154	-0.21006	-0.0012457	-0.14011	0.20073	0.14307	0.030299	0.048624	anger
-9.2454	0.040988	0.82982	0.8655	1.6952	-1.5591	-0.73398	-0.67427	-0.13174	-0.013886	0.24404	1.3699	-0.11517	-0.36836	-0.62141	0.15121	0.30699	0.05127	-0.063454	-0.32512	0.065947	0.46306	-0.25541	0.30321	-0.39862	0.53949	-0.18351	0.011691	0.29731	-0.078825	0.25015	0.12518	-0.079934	-0.48753	-0.033094	0.15094	0.1283	0.18746	-0.12843	0.024517	0.27992	-0.0059359	-0.029066	0.11628	-0.18154	0.20913	0.032413	-0.0041158	0.073141	anger
-9.1612	0.23015	0.94884	0.7501	1.697	-1.58	-0.6361	-0.65635	-0.19505	-0.17094	0.1279	1.7044	-0.16972	-0.50429	-0.43582	0.47834	0.4719	0.10758	-0.15328	-0.31032	-0.10674	0.1407	-0.1649	0.19961	-0.12275	0.59897	-0.2561	-0.18726	0.072192	-0.30354	0.13521	0.026192	0.15073	-0.20114	-0.12966	-0.034479	0.019211	0.29536	-0.038003	-0.12696	0.16006	-0.021183	-0.027793	0.12868	-0.066288	0.11699	-0.10106	0.058478	0.048862	anger
-9.468	-0.26106	0.8204	0.60305	0.8482	-1.1582	-0.57538	-0.19318	-0.13015	-0.1888	0.001516	0.22724	0.23718	-0.13149	0.032552	0.10274	0.18411	-0.28187	0.047507	0.11179	0.015096	0.10797	0.024949	0.027663	-0.18369	0.11177	0.043436	-0.061294	0.025947	-0.10609	-0.019657	0.0014939	-0.038018	-0.044468	0.059592	0.03687	0.085437	-0.01059	0.01405	-0.003438	0.020662	0.13203	0.052921	-0.059818	-0.026156	-0.15744	-0.15661	-0.073215	0.094544	anger
-9.3462	-0.14927	1.0913	0.95976	2.4271	-1.0527	-0.39352	0.27975	0.15678	-0.04802	0.09276	0.65946	0.26059	0.090383	-0.40032	-0.1399	0.41934	-0.65826	-0.016385	0.21293	-0.16175	-0.29509	0.33724	-0.23185	0.17084	0.46504	0.18441	0.34392	-0.099621	0.11005	-0.012171	0.086313	0.30077	-0.30529	-0.20955	-0.19391	-0.097133	-0.055202	0.035563	0.098826	-0.13451	0.016599	0.37178	0.29366	-0.011954	0.18192	0.013327	0.14884	0.019298	anger
-9.3922	-0.21084	1.0513	0.78126	2.1521	-1.6122	-0.60816	0.0080578	0.10321	-0.044438	0.24601	0.17452	0.21916	-0.029823	-0.25951	-0.15021	0.1389	-0.57253	0.25533	0.14611	-0.02189	-0.17741	0.51201	-0.20182	0.062654	0.13446	0.2977	0.33287	0.0015978	0.13121	-0.1807	0.051313	0.16675	-0.31874	-0.049849	-0.1265	-0.13508	-0.12499	0.032944	0.26507	-0.11743	0.018569	0.18634	0.2093	0.010451	-0.096365	0.015502	-0.11972	0.029069	anger
-9.3376	-0.16652	0.9691	0.84136	2.0138	-1.4458	-0.76899	-0.13547	-0.10123	-0.012883	0.23743	0.41169	-0.051393	0.056423	-0.76541	-0.18145	0.23568	-0.31006	0.02668	-0.19713	0.01344	0.24206	-0.054965	0.026494	-0.070215	0.11629	0.018344	0.27687	0.15756	0.21181	0.094951	-0.010114	0.050976	-0.32667	-0.048846	-0.084463	0.092321	0.0020664	-0.032653	0.15492	0.090916	-0.090426	0.2372	0.20497	-0.14467	0.12082	0.074681	-0.042066	0.047986	anger
-9.4918	-0.22611	0.7577	0.68007	0.92994	-0.59225	-0.51347	0.094356	-0.1884	-0.11947	-0.1373	0.30314	-0.13992	0.11095	-0.23856	-0.099924	0.13805	0.15029	-0.11437	-0.061619	0.021197	0.026398	-0.1273	-0.067268	0.27035	0.10259	-0.074851	-0.061689	-0.091009	-0.030543	0.053212	-0.057532	0.039739	0.197	-0.023854	-0.13542	0.18121	-0.040442	0.093862	-0.13576	-0.063158	0.10749	0.20065	-0.11148	-0.16564	-0.018361	-0.090668	0.040833	0.072354	anger
-0.38754	0.56009	-0.57451	7.6113	0.0746	-0.22501	5.1999	-4.2945	1.5803	-2.0628	1.0803	-0.31843	1.3294	-1.0623	0.046636	1.3062	0.79533	-0.35778	-0.081145	0.38726	0.48759	0.45371	0.15398	1.2517	-0.78199	0.6788	0.14692	-0.58424	0.55266	-0.18133	-0.92168	-0.091248	0.016807	-0.61112	0.30258	0.9112	-1.0472	0.45167	0.60628	1.0169	-0.26791	0.2202	-0.86151	0.50683	0.53046	-1.0886	0.15101	-1.3897	-0.031201	anger
8.6841	5.7912	-1.5925	13.896	-1.5661	-2.8897	0.67327	-1.1032	0.89937	0.68179	-1.0772	1.245	3.445	2.6671	0.18742	-2.1618	-1.8735	-2.2239	-0.68532	-2.4073	-0.34914	-4.2337	-2.4402	0.30185	-1.1275	0.42202	1.917	-0.73806	-0.66854	0.31983	1.3117	-0.52524	0.056229	0.76762	-0.24192	-1.4	1.2734	0.58263	-0.84748	-1.2098	-0.7504	0.47435	-0.64617	0.80974	1.0008	-0.41556	-0.25547	0.94514	0.36509	anger
-2.0904	3.2494	1.3025	12.21	13.425	24.045	8.8331	8.0928	3.1152	0.2288	-1.2688	-0.20947	-2.3613	0.37406	0.31867	-0.10407	0.018635	0.26737	-1.9329	-0.16186	-1.3873	0.73275	-1.4281	1.2524	-1.5437	1.3065	-0.62641	-0.3186	-0.76303	-0.062258	0.72081	-0.36964	-0.41268	0.3802	0.71791	0.85599	-0.65921	0.72602	1.0253	0.13	-0.29867	0.27682	-0.37405	-0.41991	0.60931	-0.096815	-0.54672	-1.0669	-0.03818	anger
-9.2781	-0.44442	0.36993	0.0024498	-0.76441	0.08709	-0.39132	0.41391	-0.1118	-0.60121	-0.99014	-0.75192	0.44721	-0.26605	0.24574	0.23341	0.50182	-0.98549	-0.15995	0.60882	-0.55251	-0.049354	-0.36862	0.20359	-0.11838	0.33004	-0.051036	-0.486	-0.1993	-0.60537	0.064954	-0.11698	-0.02017	0.43189	0.1917	0.15609	0.076746	0.029668	0.12738	-0.24277	0.050064	0.35231	0.10976	-0.36953	-0.26389	-0.42334	-0.26908	-0.24113	0.25734	anger
3.1305	-1.3957	0.25523	-2.2624	0.66933	1.1779	-1.98	-2.0645	1.5459	0.27032	-1.7551	-1.3914	-0.26952	0.14795	-1.0662	-0.72359	-0.72586	1.4782	0.25801	-1.1169	-0.39142	0.15341	1.2359	1.0493	-1.1093	-0.61019	0.018303	-1.0996	0.17071	-0.42813	-0.7877	-0.67025	1.1513	0.36389	-0.29835	-0.68353	-0.038898	-0.51184	-0.085087	-0.35855	-0.029372	0.52971	0.36096	-0.22756	-0.038886	-0.42553	-0.35379	0.44505	-0.5628	anger
0.92305	1.304	-2.7655	-2.4791	0.7558	0.1477	-0.19617	-0.50314	0.79539	0.18454	-0.86208	-0.98735	0.13965	0.32279	-0.23591	0.22363	-1.2912	0.23923	-0.59889	-0.24213	0.80221	0.34012	1.2718	0.979	0.42303	-0.91252	-0.1772	-0.16972	-1.6528	0.7033	0.54745	0.2521	0.84178	0.17019	-0.0059717	-0.8415	-0.081613	-0.17126	0.080058	0.49941	1.2369	0.33261	0.16066	-0.37413	0.23552	-0.40977	-0.21449	0.353	0.010959	anger
7.573	5.6246	-3.0874	5.1861	-0.15284	1.3603	-0.1574	-2.658	-2.3204	-1.8197	2.8684	-0.084024	0.36552	0.34235	-0.72801	0.71734	-0.45116	-1.026	0.22031	1.7378	1.3818	-0.63042	-1.2949	-0.54106	1.596	0.11125	0.86583	-1.0982	0.49402	0.9067	-1.7266	-1.3752	-1.2865	-0.41489	-2.2553	-0.43127	-1.3361	-0.78526	-0.86138	-0.54355	0.93876	1.0376	-0.86927	-0.41181	-0.3855	-0.05468	0.26882	-0.72777	0.66404	anger
-0.64432	2.4366	1.155	3.0295	-2.364	0.97833	-0.27957	-0.067973	0.053127	0.71389	0.024533	0.76348	1.1369	0.098203	0.4851	-0.26897	-0.17805	-0.015417	0.91714	0.089959	0.98703	-0.10314	1.0772	-0.27551	0.70344	-0.44428	0.075331	0.066835	0.54647	0.37137	-0.022826	-0.41951	-0.44899	-0.15059	0.079045	-0.099983	0.53242	-0.24611	0.29058	0.45115	-0.39685	0.14847	0.22821	0.21581	0.37147	-0.77076	0.14842	-0.32008	0.36745	anger
-9.2334	0.033401	1.0939	1.0129	2.2142	-1.5845	-0.26431	-0.054488	-0.056955	-0.32577	-0.044562	0.57035	-0.068497	-0.067374	0.0092531	0.13679	0.33992	-0.38552	-0.41442	0.26155	-0.24165	-0.25269	0.18167	-0.046776	0.071253	0.26907	-0.030119	0.0931	-0.15284	-0.11656	-0.26997	-0.062082	0.28046	-0.074145	-0.092864	0.076688	-0.25066	0.048911	0.046485	-0.041521	-0.0088666	0.050837	0.051562	0.23957	0.18759	-0.016052	-0.0064434	-0.079174	-0.061465	anger
-9.4931	-0.097852	1.2145	1.1617	2.4718	-1.3157	-0.031738	0.43598	-0.0033515	-0.4468	-0.39096	0.064714	-0.099581	0.39182	0.19884	-0.52623	0.30534	-0.38728	-1.1558	0.60977	-0.33433	-0.15763	0.26493	0.40562	-0.33884	0.46089	0.079059	0.157	-0.11852	0.18776	-0.42565	-0.31464	0.25672	-0.054009	-0.0124	0.29116	-0.35858	0.15213	0.2034	-0.069672	-0.16511	0.11139	0.049552	0.22137	0.27138	0.011056	-0.079675	-0.22497	-0.009018	anger
-9.3662	0.050729	1.1576	1.2021	2.4381	-0.91912	-0.12166	0.3131	-0.13083	-0.40387	-0.37903	0.57911	-0.59547	0.25885	-0.17423	-0.22472	0.21692	0.20901	-1.0659	0.20915	-0.25079	-0.29402	-0.0051796	0.24577	0.21822	0.42818	-0.08037	0.046531	-0.34025	-0.010015	-0.21062	-0.24197	0.29856	0.24482	-0.099704	0.01491	-0.32691	0.09012	0.25501	-0.16665	-0.23371	0.057415	0.093886	0.039208	0.22706	0.10328	-0.05292	-0.13885	-0.016584	anger
-9.519	-0.11825	0.83576	0.96524	1.6994	0.71199	0.035265	0.56668	-0.27972	0.34608	-0.062538	0.66256	-0.60001	0.58802	-0.8183	-0.41961	-0.097766	1.2005	-0.26444	-0.54488	0.40662	-0.018993	-0.19736	-0.42884	1.0656	-0.020071	-0.15687	0.11437	-0.4578	0.24065	0.090853	-0.24007	0.096751	1.0025	-0.10442	-0.31087	-0.028799	-0.40863	0.81246	-0.093724	-0.40111	0.44093	0.2313	-0.31993	-0.23243	-0.02456	-0.065406	-0.30453	0.08645	anger
-9.3519	-0.15786	1.0004	1.0534	2.3633	-1.4377	-0.29121	0.19404	-0.19715	-0.22825	0.033524	-0.31752	-0.22631	0.65945	0.80272	-0.3059	-0.29186	0.5321	-0.61712	0.077569	0.015985	-0.74556	0.51701	-0.074366	0.2514	-0.26494	0.22008	-0.029273	-0.26741	0.3975	-0.4895	-0.14162	0.2231	0.39053	-0.10529	-0.14122	-0.078839	-0.09057	-0.072906	-0.32554	-0.20428	-0.15609	0.027177	0.12608	0.15742	0.19735	0.033397	0.2497	-0.048008	anger
-9.359	-0.050549	0.90297	1.0421	2.4101	-1.1842	-0.27198	0.12875	-0.11223	-0.31181	-0.07555	-0.432	-0.39404	0.072904	0.58057	0.16404	-0.32335	0.0040631	-0.12135	0.037987	-0.34644	-0.59081	0.42481	-0.098516	0.020622	-0.14258	0.10985	-0.064329	-0.11926	-0.060363	-0.27298	-0.0069153	0.092233	0.056705	-0.040304	-0.10182	0.022527	0.14406	-0.36525	-0.27225	-0.094399	-0.20422	-0.11067	0.05902	0.1473	0.32263	0.046209	0.36596	0.0049089	anger
-9.3644	-0.018877	0.93779	0.96463	2.3371	-0.94401	-0.33352	-0.048579	0.068902	-0.10049	0.040843	0.25671	-0.23297	-0.22469	0.0038159	0.26115	-0.12084	-0.27185	0.24065	-0.085827	-0.34379	-0.21312	0.1501	-0.034409	-0.33738	0.15549	0.11014	-0.083459	0.16067	-0.11841	0.023617	0.21336	-0.068479	-0.37056	-0.023271	-0.019988	0.15827	0.11225	-0.50095	-0.26295	0.21372	-0.21556	0.084385	0.146	-0.139	0.56318	0.1174	0.49497	0.051077	anger
1.3599	3.9077	-0.50584	-0.037346	-1.1237	0.882	0.77406	-1.1719	1.0212	-0.31714	0.70356	1.1119	0.57522	-0.20712	-0.71019	0.57015	0.55689	0.33512	-0.42242	1.0577	0.26416	-0.93131	-0.55438	-1.3222	0.71646	-0.67457	0.13267	1.6355	-1.0043	0.28157	0.17587	-0.42121	-0.15625	0.47679	0.11889	-0.75105	-1.184	-0.92343	-0.82725	-0.16708	-0.19625	0.53569	0.12537	0.07328	0.51092	-0.072637	-0.3792	0.73161	-0.13028	anger
-0.8453	0.43504	-1.0818	-2.983	-0.46189	0.38372	0.26857	-0.26028	0.81492	-0.15214	1.1736	0.86092	0.9945	0.35729	-0.35563	0.55142	0.64164	-0.82452	-0.64169	-0.051752	-0.52028	1.8917	0.045669	-1.0589	0.34568	-0.21288	-0.80006	0.79951	-0.31344	-0.088086	0.14604	-1.1372	0.20963	0.32215	0.32497	1.2899	0.057854	0.089144	-0.76118	-1.0469	1.1511	-0.099944	0.33188	0.13253	-0.412	0.53411	-0.33673	-0.77001	-0.68536	anger
0.24314	0.02657	-0.46714	-2.2305	-0.95966	0.70556	-0.031057	-0.1244	0.095308	-0.31538	1.465	1.4822	-0.27739	-1.396	-1.0652	-0.079485	-0.10144	-0.91237	-0.63305	0.45847	0.26863	0.66132	-1.4572	0.34581	-0.32328	0.1867	0.532	0.38302	-0.4133	0.37233	-0.093405	-0.94969	-0.28372	0.18648	-1.1191	-0.42218	-0.19833	-1.2601	-0.60743	-1.2991	-0.19182	-1.3404	0.50356	0.02193	0.19807	-0.10198	-0.19273	0.05646	0.53485	anger
-4.4353	-1.4705	-0.0059072	1.0267	-2.0684	1.0446	-0.31291	0.63167	0.08332	-0.046835	-0.08995	0.22926	0.58939	0.0030729	0.19722	-0.34624	-0.053447	0.61477	0.030294	-0.063478	0.75536	0.29692	0.04233	0.16579	0.54012	0.073416	-0.34477	-0.018178	0.06276	0.25575	-0.22832	0.17704	-0.093356	0.32311	-0.13824	-0.10694	0.56319	0.029195	0.14223	-0.076858	0.19512	0.18582	0.43556	-0.33236	-0.68768	0.0057716	-0.2587	0.39064	0.10676	anger
6.2982	-4.6672	2.1467	-3.955	-1.2783	0.68024	-0.83264	-0.50668	0.43416	0.83985	0.20116	2.2904	-1.7512	-0.71525	0.86642	1.2582	-0.32954	0.063398	-0.32757	-0.94606	-0.24046	-1.2612	-1.1369	-1.1555	1.7555	0.47454	0.28096	1.763	0.78711	1.8204	1.0284	-0.21823	-1.1788	-1.2127	0.80526	1.5495	-0.9562	1.2181	0.10867	0.17724	0.14878	0.65686	-1.6967	-1.0354	0.074748	0.55664	-0.041929	0.80935	-0.061169	anger
12.928	-3.1344	3.5551	-0.030135	0.64976	0.24436	-1.1495	-2.7009	-2.4893	2.8606	-2.1213	2.3164	-0.80557	-0.17932	-0.362	1.6011	-0.9374	-2.5597	1.0518	-0.75502	0.18159	1.9538	0.71541	2.4539	-0.13468	-1.6849	2.0266	-1.6963	-1.4591	1.0956	0.046151	-1.1299	0.55047	0.95653	-0.4073	-1.319	0.077027	0.90063	0.034315	0.029014	-1.9523	-0.36918	-2.4763	-0.22331	0.32925	0.88396	-0.21432	0.03582	0.87561	anger
5.9149	-1.7752	-3.846	-2.2148	0.90771	-0.9885	0.37182	-0.097088	-1.2949	2.5038	-1.4545	1.6723	-1.9112	-2.4479	-0.40366	2.1049	-1.7186	-1.5156	-0.56115	1.7287	2.2141	-0.19378	0.14486	2.5464	-0.59495	1.864	1.2177	-0.48013	-2.0373	0.90185	0.86524	0.99486	0.66696	0.19824	-0.64636	-0.92452	-1.8573	-0.17427	0.075763	-0.26835	1.4755	0.61343	0.064036	0.27935	-0.10574	0.52149	-0.027854	-0.34382	-1.3385	anger
-0.63662	-2.3779	2.4291	1.2395	-2.1677	0.4987	-1.4044	0.68829	0.17181	0.43871	-0.24574	0.41759	0.84022	0.26392	0.39974	-0.060216	-0.083249	0.15239	-0.21535	0.00078055	0.03589	0.65247	-0.37324	0.077791	0.051084	-0.34989	-0.27823	-0.81806	-0.38178	-0.02214	-0.81262	0.043483	-0.22469	0.088911	-0.097414	0.0644	0.33633	-0.59313	-0.024869	0.28802	0.11365	0.14877	0.028823	-0.44437	0.055663	-0.13156	-0.018004	0.22051	-0.44941	anger
0.77535	0.81347	-0.55817	-1.3567	-0.44934	-0.057626	-1.0182	1.7016	-0.5611	0.4492	0.17135	-1.4441	0.80436	1.7593	-0.35478	-1.2013	-0.68247	0.07835	0.29016	0.087151	1.1989	1.0361	0.59495	-0.92667	-1.4758	0.061569	1.6981	0.21696	0.85286	-0.38596	0.65732	0.12232	0.99065	-0.99519	0.98042	0.12281	-1.1318	1.1423	1.2046	-1.1185	-0.36327	0.46754	0.36694	0.60322	-0.24995	1.2031	0.75293	-0.13281	0.22348	anger
-1.1322	0.36437	-1.3299	-2.6568	-0.3183	0.20696	-1.4729	1.8217	0.94495	1.1231	0.0028597	-1.4226	0.55136	0.45854	-1.2456	-0.30383	-0.0015484	0.28261	-0.38547	0.74402	0.58882	-0.31045	0.15584	-0.5497	-1.2888	0.40619	0.6003	0.39459	1.2845	-0.016761	-0.35103	-0.46376	0.71332	-0.95448	-0.16538	0.97304	0.45094	0.46934	0.5502	0.17301	0.13584	0.21858	-0.34951	0.31663	-0.51388	0.18573	-0.037589	0.24092	0.61302	anger
-1.0042	0.33538	-1.5612	-2.0437	-0.46833	0.87596	-1.245	0.90191	0.31922	0.45234	-1.5209	-0.31305	-0.41561	-0.15414	-0.99593	-0.95946	-0.47953	-0.32839	-0.7976	0.63964	0.83677	-0.22644	1.0702	-0.46615	-0.73301	-0.38041	0.46591	0.29658	-0.54587	-0.39001	0.43865	-0.096175	-0.34063	-1.6001	-0.17896	1.1411	0.29466	0.33081	0.57153	-0.29109	0.25788	-0.17602	0.41404	0.43782	-0.045165	0.22916	0.0074833	-0.044757	-0.38368	anger
-6.0465	-0.27273	-0.3332	0.4681	-2.2043	0.72664	-0.76286	0.78036	-0.32687	0.50991	-0.478	0.23578	0.53727	0.12138	0.6849	0.042617	0.21098	-0.22485	-0.19131	0.28807	0.24092	0.37087	0.042532	0.040983	-0.7811	-0.14382	0.13984	-0.074087	-0.22209	-0.012345	0.040978	0.2102	-0.11458	0.079411	0.018919	0.11464	-0.16352	-0.25825	0.1755	0.14166	0.014036	0.20062	-0.3349	-0.0172	-0.38459	-0.067287	-0.28683	0.054532	0.32652	anger
-0.57788	1.759	-1.4224	-0.4583	-1.2676	-0.011588	0.49543	0.14257	0.43014	-0.32101	0.21532	-1.4721	-0.64765	-0.54842	0.29369	0.064666	0.070371	0.50009	0.60836	1.0443	-0.19712	0.53372	-0.77945	0.99316	-0.048447	0.30277	-0.35124	-0.26729	0.25886	0.28498	-0.40996	-0.15816	0.36166	0.22421	-0.8792	-0.4214	0.4081	0.46784	0.32619	0.088914	0.20399	-0.098522	0.45292	0.64363	0.21247	0.23812	0.22218	-0.04797	0.467	anger
-0.40516	1.1476	-1.67	0.027064	-1.3989	-0.025828	0.097463	0.21731	0.4514	0.72025	-0.31806	-1.5787	-0.62839	-0.16157	0.31931	-0.16369	0.51658	0.11432	1.168	0.34643	0.38627	0.91672	-0.3034	0.073282	-0.14223	0.47913	-0.062102	0.035705	0.33086	0.55693	-0.29291	0.083249	0.7462	0.62114	-0.65588	-0.32604	-0.3167	0.25929	-0.737	0.15406	-0.23634	-0.80681	0.082407	-0.17745	0.37789	-0.043009	0.67118	-0.15632	-0.11723	anger
-1.0267	0.31196	-1.7132	-0.2377	-1.4678	0.14022	-0.23184	0.10247	1.5829	0.77181	-0.48909	-0.83366	-0.36842	-0.20302	-0.32465	-1.0088	-0.81823	0.15789	-0.21009	0.82583	-0.14955	0.079095	-0.61682	-0.74154	0.072261	0.7063	0.3302	0.0096839	0.64363	0.23234	0.49565	1.4116	0.061643	-0.03787	0.51909	-0.19969	0.24843	0.38036	-0.072023	-0.42317	-0.16198	-0.4111	-0.42441	0.76141	0.27842	-0.013713	0.24662	-0.4273	0.3444	anger
-6.2144	0.074812	-0.066605	0.066303	-2.3264	0.48353	0.23517	0.76743	0.067778	0.28175	-0.61418	-0.21146	0.59475	0.12831	0.16551	-0.35119	-0.070067	-0.30074	-0.21794	0.33531	-0.15109	0.12931	-0.26955	0.16772	-0.033855	0.059772	-0.16261	-0.28566	-0.30754	-0.29741	0.24036	-0.055082	0.025394	0.22593	0.049969	-0.049997	0.13512	-0.041433	0.13284	-0.20248	0.17797	0.043883	-0.031025	-0.28745	-0.061075	0.12755	-0.28575	-0.19112	0.02498	anger
5.5651	-4.7817	1.5295	-2.4153	-0.59266	-2.3261	2.5279	7.1455	-0.62492	-4.4936	1.8534	0.56306	0.45938	-1.0216	-2.4264	-0.058535	-0.096992	1.471	1.4141	2.3557	2.5309	-1.3759	1.2525	0.13663	-0.85265	-1.7659	-0.048995	-2.1496	-1.7542	1.8323	-1.3684	0.028805	-0.88427	-1.1947	-0.13624	0.047151	-0.080604	0.94216	0.80321	-0.58036	0.0079103	-0.60491	-1.2655	0.50356	-0.6739	0.099148	-0.49778	-0.79292	-0.32196	anger
4.0684	-4.4717	2.7147	-3.4727	0.059507	-2.2802	2.6398	7.0161	-1.296	-3.706	1.1178	-0.3023	0.98911	0.10712	-2.7367	0.59859	0.82773	1.7503	1.4433	1.7479	2.4223	-1.452	-0.014825	-0.84356	-1.8917	-2.2107	-0.73389	-1.0699	-1.0221	1.147	-0.6221	0.41307	0.073234	-0.015582	-0.017877	-0.35985	-0.84117	-0.095997	0.12603	-0.039882	0.50814	-1.208	-1.2382	-1.121	-0.10848	-0.27094	1.3476	0.28815	0.15437	anger
1.1764	-1.0319	2.6636	-1.3533	-1.4323	0.53422	-0.45048	-1.108	-0.41535	1.1183	-0.030786	-0.82168	0.6502	0.69563	1.6372	-0.011346	-0.47503	0.078933	-0.77907	1.1319	0.37595	0.35962	0.53337	0.19921	0.24499	0.23736	-0.31368	0.61205	-0.20374	0.82854	-0.98732	0.83184	0.54558	0.54626	0.2137	0.28916	-0.39061	0.34587	-0.47761	-0.24582	-0.67987	0.16133	0.077089	0.54632	0.23009	0.5123	0.022073	0.16702	-0.44825	anger
-3.5869	2.036	0.93946	1.0211	-2.8415	0.60174	0.041437	0.99088	-0.20392	0.12779	-0.53159	0.11961	0.32272	0.38691	0.39795	-0.29044	-0.060374	0.0054835	-0.028009	0.34505	0.36404	0.25127	-0.23099	0.2017	-0.22704	0.1742	-0.03029	-0.20778	0.072213	-0.13272	0.53328	0.069055	-0.040909	0.12525	0.14832	0.32903	0.10587	-0.20427	0.29326	-0.37446	0.2222	-0.18184	-0.19543	-0.25851	-0.18158	-0.20542	0.23504	-0.027223	0.048718	anger
21.26	0.96375	11.118	-1.5042	2.5457	-1.2558	-2.5662	-1.2283	0.22525	4.2323	-1.885	-3.5722	-1.0666	1.8375	1.6141	0.38427	0.18332	0.20631	5.1998	-0.73766	0.4652	-2.1138	-1.5531	0.76321	0.86624	3.4924	0.37677	0.87463	-1.4716	-0.33367	0.97706	-4.6849	-0.67434	-2.0108	0.88774	-0.25247	0.92455	-0.020519	2.0878	-0.7044	-1.1722	-0.46455	0.44964	0.19935	0.71707	-0.78994	0.0311	0.54021	0.38173	anger
13.234	7.8087	-5.3504	-4.6893	3.9002	-3.7269	-0.30791	2.2115	6.4351	2.6019	-2.4808	1.5811	-1.0421	-1.2183	-0.035453	-0.647	4.3836	0.9506	2.8031	0.028056	-3.0379	1.5574	1.2625	1.9158	-0.25021	-0.27671	-0.9799	-1.665	1.4798	1.535	-1.6731	-0.62878	0.62697	0.46971	0.10843	-0.74844	0.96317	0.30084	0.12417	-0.14777	0.3838	0.15388	-0.058406	-0.62581	-0.30486	1.0102	-1.6316	-0.51091	1.7459	anger
13.464	13.045	-0.81215	-2.5084	1.5623	-2.7383	1.5067	1.6145	5.1308	1.8361	-3.3851	3.3763	-0.36689	-0.68113	-1.2422	0.17877	1.9481	-0.79248	1.8453	-1.2746	-3.9869	-1.1797	-0.50792	1.0858	0.95371	0.93592	-1.1148	-2.8382	-0.46814	2.038	-1.0944	0.95132	-2.8489	0.49111	0.11097	0.92094	1.9534	-0.96877	0.25044	-0.36664	-0.22382	-0.074848	-0.40451	-0.20959	0.632	-1.0273	0.87162	0.28718	-1.5175	anger
-4.8324	0.16761	-0.66713	1.3245	-1.4249	1.9187	1.3616	0.71196	0.46176	2.5027	1.4577	1.8619	0.8687	0.72351	0.35426	-1.2552	-0.74088	1.9523	0.56759	-0.58649	1.5055	0.89874	0.64766	-0.68041	-0.13721	-0.73751	0.30925	0.76427	0.1407	0.62512	0.60143	0.23482	-0.37165	0.074823	0.2075	-0.50119	0.18732	-0.69376	0.39709	0.02074	-0.37329	0.2272	0.17611	-0.084711	-0.30126	-0.059284	-0.50522	0.42868	0.022736	anger
0.32196	-1.504	-3.1871	1.4963	-0.46014	1.3186	-1.5002	-0.68747	-1.3813	-1.3587	0.71067	-0.36598	1.0855	-0.0866	-0.27767	-1.3377	0.72388	0.56619	-0.32099	-1.0487	-0.34972	-1.0548	-0.10329	-0.11137	-0.44956	0.69326	-0.81579	0.20006	0.29361	0.15168	0.031835	-0.4522	0.31398	-0.4441	0.67687	-0.42474	-0.27183	-0.52091	-0.9761	0.033154	-0.36325	-0.41207	-0.085604	0.071662	-0.22149	-0.40645	0.005005	0.59958	0.40751	anger
-1.2948	-0.34199	-1.5217	1.3472	-1.632	1.4635	-0.67787	-0.92912	-1.1779	-0.69485	0.013078	0.64984	0.18453	-0.28916	0.17348	-0.24053	-0.074608	-0.1652	0.10397	-0.73259	-0.19133	-0.021837	-0.69295	-0.20442	-0.49716	0.5371	-0.34803	-0.64146	0.035407	-0.2901	0.10214	-0.66514	0.77096	0.26267	0.50939	0.34318	0.42903	0.74291	-0.12436	-0.31366	0.17346	-0.61886	0.2262	-0.37677	0.42427	1.0838	0.3475	-0.33622	-0.15212	anger
6.4923	2.0478	-1.4105	-2.4259	2.8568	-0.99452	-1.9124	-1.4342	8.0111	-0.70283	1.6091	-4.2009	0.63322	-0.49834	0.35154	0.38558	-1.7065	1.1252	0.78888	0.92247	1.8383	-1.7736	0.17238	-1.5363	-0.050683	0.42862	0.58825	0.91112	-2.1513	-0.57023	0.85952	0.025056	0.57845	1.5275	0.24054	0.95233	0.53064	-0.11248	-0.04456	0.13174	-0.23943	0.53144	0.77594	-0.37509	-0.21657	-0.34674	-1.197	0.493	0.16608	anger
-1.6264	3.1256	2.0485	0.56866	-1.8967	-0.27782	-0.11468	1.6836	1.542	0.22188	0.096852	0.91753	2.0276	-0.77994	0.67322	-0.76431	-1.0262	-0.43233	0.75819	0.2681	-0.98074	1.3193	0.56548	-0.26637	1.4915	-1.01	0.18151	0.077643	0.23323	-0.31285	-0.48199	-0.89022	-0.92228	0.3316	0.27519	0.28223	0.29748	-1.0675	0.44385	0.63131	-0.20843	-0.0060699	0.56501	-0.44564	-0.056	0.064307	-1.3382	-0.19093	-1.0347	anger
5.2934	-0.76633	-2.7338	-0.91253	0.38115	0.42921	0.29815	-1.4191	-2.4216	-0.8741	-1.6272	0.73356	-1.2325	0.14753	2.0523	-1.4102	-0.93539	-2.2251	0.24717	-1.8885	1.2762	-0.49841	-0.4978	-0.073194	0.54102	0.58154	0.083693	0.92909	0.86862	2.4051	0.69575	-0.71912	-0.25554	0.11321	0.73813	-0.9576	0.60208	-0.095333	0.92802	-0.78552	0.17161	0.022542	1.0557	0.40013	-0.82775	-0.035409	-0.89569	-0.10027	-1.3456	anger
4.2236	-0.80301	-3.1627	-2.0738	1.3232	-0.066403	-0.089868	-0.92726	-1.5633	0.78925	-0.63738	-1.0964	0.019286	0.35516	-0.62864	-0.538	-1.7582	0.93205	-0.46626	-0.84802	0.65911	-1.2118	1.9758	0.86326	-0.15777	1.1857	0.21128	-1.1909	-1.1506	-1.8991	-0.52874	0.79157	0.87464	-0.18322	0.59656	0.81763	-0.090228	-1.2219	0.398	0.67232	0.10665	0.65717	-0.36014	0.43467	0.11466	0.67196	-0.29991	0.27013	-1.3623	anger
3.5648	1.8949	-2.6412	0.35614	-0.010922	0.3129	-0.79336	-2.2442	-1.515	-0.31007	-0.48874	-0.46234	-0.35372	-1.0922	-0.69534	1.0618	-0.5004	0.98097	0.94742	-0.31133	0.92401	-0.88305	0.42992	-0.62032	-1.6485	1.6364	-0.30643	0.72405	-0.48354	-0.040542	0.62161	-0.29483	0.55038	0.30266	0.011362	-0.3414	-0.25722	0.18849	-0.30122	0.30545	-0.77136	-0.41225	0.95923	-1.244	-0.21016	0.90158	-0.827	-0.1021	0.80437	anger
-5.0031	-0.0085743	1.2749	0.14783	-2.2094	0.58127	-0.34722	0.95075	-0.24111	0.95564	-0.28732	0.54203	0.60111	0.33707	0.25075	-0.71557	-0.19661	0.25538	0.32382	-0.14635	0.51691	-0.11351	0.03145	-0.51303	-0.095977	-0.13246	-0.049173	-0.12982	-0.038097	0.13063	0.38168	0.045497	0.26462	0.31459	-0.1394	0.019197	0.26057	-0.10608	-0.16891	-0.25482	-0.091848	0.1588	0.087719	-0.23222	0.081345	-0.35043	-0.23047	0.12468	0.061463	anger
3.3023	-0.096295	-4.1678	-1.1894	0.015979	-1.844	1.8194	-0.10999	-1.7119	4.1557	-0.9216	-0.97768	-1.0772	0.5914	0.64944	0.88172	0.91769	-0.70792	2.0974	0.92954	-1.9881	2.3179	-1.546	-1.0115	-3.2927	-2.6699	1.5397	0.74507	-1.0807	2.3857	0.70136	1.3051	1.5896	0.17738	-0.787	0.24586	0.44087	0.019777	1.5365	-0.36564	-1.6409	0.41141	1.5013	-1.2909	-0.2812	0.19533	-0.61199	0.6931	-1.0079	anger
9.4209	-1.0273	-4.3609	2.7112	-0.36205	0.21233	0.70118	-2.2644	-1.9824	-1.4842	0.83652	1.4168	-2.3943	-0.82593	0.33532	-2.257	0.058082	-0.44365	1.4401	1.4331	-1.9668	1.7209	-0.48751	0.18931	-1.341	0.29562	1.8058	0.47745	-2.4719	0.81734	-0.10688	1.8695	-0.35121	0.047183	-2.2843	0.63681	0.014733	1.1721	0.72313	0.42772	-1.1563	0.54743	0.97382	-0.51745	0.55393	0.45422	-0.22795	1.4609	-0.6515	anger
9.5983	-0.23755	-4.0017	2.6072	-0.569	-0.040866	0.56504	-1.1887	-1.8434	-2.2852	0.048484	1.4081	-1.986	0.10337	0.07055	1.1924	-0.25299	-0.72945	-0.49925	-1.3546	-0.47168	-0.17251	-0.42276	0.096313	-1.8491	0.38475	-0.95585	1.7662	-1.8088	0.5328	-1.8315	1.3578	1.3486	-0.22503	-0.83579	-1.0177	1.1443	-0.056003	-0.24077	1.5986	0.32008	-1.6746	1.4776	-0.7073	0.43158	-0.78629	-0.52577	-0.46001	0.39952	anger
-1.2732	-1.5119	-2.5253	5.3079	-2.9694	0.036538	-0.44466	0.70563	-0.075256	0.27096	-0.64899	0.70333	0.033493	0.56746	0.1208	-0.19037	0.15518	0.071067	0.57188	0.42472	1.0259	0.25086	0.66222	-0.50059	-0.26514	-0.04054	-0.071108	-0.80122	-0.31835	-0.19973	0.4276	-0.082533	0.095607	-0.2951	-0.085455	-0.4459	0.42347	0.24813	0.14192	0.47036	0.79003	-0.030085	-0.010051	0.31507	0.38206	-0.54298	-0.13497	0.68955	-0.14324	anger
2.044	2.651	-0.80852	-1.9511	-1.3442	-0.010384	0.073293	2.5176	-0.076618	-0.31161	1.2936	0.86444	-2.0405	-0.47197	1.4908	-0.74823	0.45276	1.5448	-0.2064	0.69359	-1.5625	-1.2474	0.60679	1.1751	0.93622	0.12397	0.019276	0.61261	-0.14393	1.6875	-0.029835	0.69858	0.072048	0.63985	0.73314	-0.38699	0.063187	0.44988	0.20757	-0.23818	0.018129	0.18371	-0.078858	0.65118	1.1608	-0.35361	0.29495	0.068131	-0.017249	anger
4.0346	5.6606	0.66703	-0.70079	-1.7405	-0.054298	-0.58632	2.6052	-0.63866	0.31215	3.0863	-0.70576	-2.3582	-0.11095	1.5073	-0.3327	2.1198	1.339	0.80361	-0.04897	-2.0817	0.85843	0.5004	0.59791	1.5273	0.36384	-0.42856	0.45859	-0.16277	-0.81152	-0.34831	1.2026	-0.42277	0.56186	-0.31813	-0.68181	0.77382	1.2836	0.36823	-0.33067	-0.26103	0.62066	0.6542	1.2764	0.70966	-1.099	0.17717	-0.32099	0.32586	anger
1.4189	3.081	-0.40818	-1.4862	-1.655	0.36519	-1.316	2.0951	0.91679	0.99013	1.4125	-0.79297	-1.8155	-1.0719	0.69259	0.60187	1.8097	1.433	0.27696	-0.5688	-0.97571	0.45963	0.28047	0.1725	0.129	0.90281	-0.61256	0.27404	-1.0024	0.52795	0.32633	-0.35841	-0.88869	-0.1392	-0.19225	-0.77644	-0.16466	0.59769	-0.08263	0.25405	-1.4701	0.20231	-0.38677	0.031533	0.21335	0.66364	0.071561	-0.014273	-0.28869	anger
-4.5349	0.45828	1.0416	0.29493	-2.2055	0.95828	-0.51973	1.284	-0.30215	0.55116	-0.28133	0.052821	0.11712	0.38226	0.17645	-0.20557	0.34596	0.34193	0.27058	0.50821	0.50247	-0.13719	0.25886	-0.25337	0.29228	0.26252	-0.37123	-0.26909	0.25628	0.11227	0.20196	-0.080046	0.25397	0.28216	0.064866	-0.056651	0.33642	0.13263	0.28544	0.10096	0.040098	0.14846	-0.042453	0.030946	-0.21249	-0.34485	-0.3307	0.11946	0.20356	anger
-9.2676	-0.038835	0.914	0.8235	2.2297	-1.582	-0.62953	-0.087514	-0.17924	-0.0016837	0.21862	-0.94137	-0.51531	0.39155	0.18218	-0.18589	-0.53591	0.24786	0.13172	-0.2228	0.05781	-0.072713	0.20207	-0.099295	0.086008	-0.58403	0.2389	0.11314	0.074908	0.4504	-0.16749	0.1003	-0.19136	0.046143	0.058632	0.051113	0.050609	-0.019499	-0.045087	0.12812	-0.065211	-0.19172	-0.031021	-0.017538	0.20375	0.0078847	0.087375	0.021122	-0.052407	anger
-9.3856	-0.13526	0.81673	0.75111	2.1862	-1.1631	-0.86042	0.073986	-0.13894	-0.044914	0.02089	-1.0248	-1.1298	0.026668	-0.64746	0.30115	-0.45948	-0.35591	0.791	-0.42153	-0.4387	0.14285	-0.18424	-0.27311	0.36548	-0.48158	0.011052	0.23149	0.20622	0.21108	0.13896	-0.022891	-0.51858	-0.15617	0.09463	0.0023356	0.026137	-0.16684	0.049867	0.40408	0.04653	-0.16707	-0.16572	-0.19151	0.095398	0.0093604	0.10962	-0.26909	0.029286	anger
-9.3618	-0.19375	1.0215	0.8204	2.2635	-1.0984	-0.68729	0.23182	-0.07469	-0.058309	-0.16885	-0.23314	-0.46982	-0.25753	-0.80126	0.13968	0.062762	-0.82572	0.57494	0.032087	-0.56514	0.097443	-0.044201	-0.20778	0.19292	-0.041323	0.062219	0.32489	0.1061	-0.010995	0.14616	0.010886	-0.099909	-0.33808	-0.028176	-0.00098315	-0.11158	-0.024018	0.11483	0.34862	-0.10753	-0.01532	0.18209	-0.010887	0.002282	0.069094	0.055711	-0.26801	0.075304	anger
-9.5196	-0.29916	0.80679	0.73682	1.2045	-0.72609	-0.3915	0.26751	-0.10083	-0.35063	-0.33819	-0.062942	-0.10032	-0.24391	-0.015683	0.25217	0.22343	-0.54765	0.038005	0.18226	-0.44935	-0.11097	0.04188	-0.039187	0.15304	0.15177	-0.049359	-0.12734	-0.093176	-0.29789	-0.042944	-0.11339	-0.01566	0.13376	0.02746	0.064025	-0.1133	0.010841	0.17321	0.00085621	-0.091615	0.18083	0.020556	-0.20055	0.012923	-0.12637	-0.11196	-0.21242	0.066911	anger
-7.0841	-0.55839	-0.018175	1.1722	-1.2068	-0.49592	3.4997	-2.3717	0.64803	0.19908	0.89987	0.62556	-0.34238	-0.60145	-1.2384	1.0742	0.23143	0.83539	0.93622	-0.92041	0.065727	0.12807	-0.11277	-0.49578	0.76327	-0.019626	-0.39308	0.17825	-0.060305	-0.51272	0.10604	0.14058	0.33096	0.0012717	0.01558	-0.24168	0.079295	-0.051534	0.35072	0.14339	-0.11247	-0.056982	0.038664	0.10419	-0.14909	0.23315	0.25468	-0.14236	-0.17867	anger
1.4921	1.5364	-1.3092	-0.55156	2.947	-1.8035	5.9452	-0.075186	3.0933	0.93585	1.5564	-1.359	1.5024	-1.1445	3.1053	1.1029	-0.86707	-0.47233	1.2099	0.69479	-1.1577	-1.5399	1.8418	0.038029	-0.31781	-0.30074	0.92411	-0.0041339	-0.13929	-0.13117	-0.7125	-0.22518	0.98489	0.30978	0.26473	0.069894	-0.57097	-0.016998	-0.59011	0.23471	-0.25207	-0.4737	-0.40871	-0.26548	0.33165	-0.43235	-0.22627	0.37919	0.097868	anger
1.5074	1.0935	-1.2831	-0.60041	2.5944	-2.0095	6.8261	-0.34092	3.5013	0.79728	1.7336	-1.6726	1.5482	-1.1916	3.5619	0.93617	-0.77884	-0.69103	0.75448	1.107	-0.87001	-1.6816	1.6044	-0.027895	-0.82849	-0.28444	0.53419	0.3134	-0.40134	-0.61837	-1.2765	-0.24838	0.43188	-0.57092	0.32432	0.31785	-0.95172	0.0079958	-0.58751	-0.089341	-0.31811	0.019103	0.003797	-0.099454	1.222	-0.27157	-0.30822	-0.048656	-0.4888	anger
-8.3604	-0.78177	0.57716	0.49367	-1.687	-0.35177	2.7441	-1.0798	0.62209	-0.042559	0.056133	-0.5502	0.26434	0.14545	-0.58157	0.029045	0.43985	-0.01939	0.018949	-0.0074575	-0.042313	0.093726	-0.023535	0.080581	0.26729	0.12039	0.023665	0.16467	-0.13558	-0.11348	-0.083334	-0.075712	0.1838	0.035941	0.03671	-0.15159	0.055604	-0.21686	0.33098	-0.047178	-0.11782	0.10445	0.33124	-0.031406	-0.27446	-0.22265	-0.10525	0.017816	0.15384	anger
-9.3268	0.009018	1.0457	0.96172	2.188	-1.4001	-0.7495	0.068464	-0.20392	-0.16195	0.0075787	0.16664	-0.2632	0.12527	-0.75962	-0.14101	0.16381	-0.51548	0.045982	-0.058571	-0.24305	0.1161	0.069517	0.0091587	0.15213	0.21934	0.010976	0.29689	0.14596	0.13646	-0.0028872	0.065955	-0.004623	-0.35777	-0.02555	-0.10802	0.025308	0.06461	-0.013919	0.15457	0.01813	-0.008774	0.11828	0.2084	-0.016534	0.19463	0.098826	-0.0044833	0.098982	anger
-9.4816	-0.25778	1.0312	0.98176	2.1648	-1.5314	-0.86705	0.072374	-0.17079	0.01729	-0.056622	-0.055297	-0.1285	0.41535	-0.93099	-0.65171	0.1411	-0.48864	-0.26116	0.042727	-0.075138	0.51467	0.020602	0.2317	-0.19501	0.26361	0.14381	0.39711	0.21752	0.49725	0.066824	0.091009	-0.18071	-0.69256	-0.014074	0.067612	0.082902	-0.063433	0.086377	0.27265	0.087165	-0.017854	0.22659	0.31736	-0.10688	0.091786	0.10783	-0.15103	0.1056	anger
-9.3232	-0.017636	1.0512	0.98929	2.2903	-1.4452	-0.57742	0.088825	-0.21787	-0.22874	0.00092226	0.20212	-0.15296	-0.012072	-0.45083	-0.12374	0.15654	-0.50235	-0.083958	0.065668	-0.20664	-0.099777	0.18821	-0.10689	0.10038	0.1476	0.093524	0.19677	0.037227	0.08414	-0.096493	0.087291	0.10887	-0.22448	-0.085272	-0.07215	-0.070113	-0.043717	0.055828	0.14757	-0.095513	-0.030515	0.20137	0.096934	0.020511	0.10018	0.095416	-0.086237	0.042627	anger
-9.509	-0.31955	0.79639	0.76239	1.3187	-0.46305	-0.44539	0.31322	-0.15257	-0.0059821	-0.038632	0.32783	-0.028847	0.0095846	-0.3696	0.043192	0.063628	-0.021143	0.38503	-0.12536	0.013272	-0.29514	0.2033	-0.47081	0.66386	-0.023649	0.023686	0.069944	-0.19586	-0.0040079	-0.015359	-0.039426	0.098948	0.37659	-0.13152	-0.23422	0.020606	-0.24415	0.31129	-0.00013275	-0.24337	0.21894	0.26308	-0.14607	-0.14594	-0.06009	-0.031555	-0.1197	0.086145	anger
-9.2893	-0.078761	1.1736	0.97468	1.9507	-1.3366	-0.63346	-0.17363	-0.15854	-0.23247	-0.14095	0.92977	0.00062205	-0.12998	-0.46986	-0.11114	0.51643	-0.57725	-0.3714	0.27078	-0.34857	0.30956	-0.093897	0.31781	-0.42458	0.56602	-0.095777	0.17303	0.18834	-0.088825	0.04372	0.04073	0.19722	-0.6547	-0.092602	0.0197	0.15226	0.15651	-0.25346	-0.057176	0.26223	-0.098789	0.22618	0.28429	-0.052859	0.31412	-0.023066	0.13868	0.086269	anger
-9.3022	0.043933	0.76746	0.86912	1.6828	-1.2172	-0.75681	-0.62826	-0.26572	-0.20336	0.12115	1.772	-0.60319	-0.51186	-0.74202	0.46938	0.51189	0.33619	-0.4314	-0.43281	-0.24375	0.34892	-0.65318	0.29009	-0.15435	0.70757	-0.46074	-0.20989	0.10335	-0.44067	0.36841	0.13722	0.038514	-0.3272	-0.10499	-0.022928	0.18712	0.42842	-0.034755	-0.29894	0.26999	-0.16446	0.028843	0.07683	-0.10275	0.24427	-0.03995	0.14959	0.0016001	anger
-9.3285	0.0053115	0.78961	0.69975	1.8156	-1.373	-0.66987	-0.50975	-0.11315	-0.15793	0.20479	1.6429	-0.31482	-0.68507	-0.7845	0.58748	0.57257	-0.17053	-0.17943	-0.16957	-0.21348	0.28081	-0.36547	0.062342	-0.13406	0.70818	-0.34159	-0.11973	0.11325	-0.43181	0.28304	0.092354	0.17754	-0.28091	-0.054662	0.097012	0.099166	0.2878	0.048891	0.01079	0.12771	-0.00099729	0.017397	0.026515	-0.072191	0.11218	-0.065193	-0.098574	-0.0036713	anger
-9.418	-0.24917	0.76066	0.70479	0.74383	-1.1623	-0.46948	-0.27301	-0.089027	-0.42808	-0.26246	-0.0015951	0.14023	-0.29873	0.31298	0.11928	0.26461	-0.38412	-0.40412	0.29833	-0.15783	0.35637	-0.28481	0.48416	-0.67942	0.33913	-0.014657	-0.31094	0.16022	-0.23058	-0.020039	-0.080617	-0.16482	-0.19017	0.22765	0.35457	-0.043894	0.2439	-0.087157	-0.052852	0.20184	0.12297	-0.15878	-0.098752	0.020249	-0.3033	-0.21189	-0.18684	0.12478	anger
7.228	-4.2432	-4.4384	3.884	0.81254	0.84451	-1.0712	-1.8417	0.47096	0.63661	0.35301	0.5857	0.79449	0.34096	-2.0951	0.85866	-2.1127	0.48604	0.79608	0.70136	0.50214	0.29005	1.2431	1.0841	1.7243	-0.33328	0.89729	-1.6679	-0.22637	-0.5982	-0.29594	-0.63606	0.47243	0.46591	0.43631	1.771	1.3396	1.0017	-0.37208	0.12607	-0.51822	1.0743	-0.32337	0.20652	0.0031891	0.13961	0.25566	-0.066892	0.2877	anger
3.9191	-2.4018	1.5407	-2.9838	0.59886	0.59479	-0.041793	-0.7252	1.3738	1.5909	-1.6801	1.0386	0.7788	0.78253	-0.8936	0.2168	-0.18167	-0.10223	-0.73265	-0.25379	-0.69582	-0.18903	1.4941	-0.30286	0.4653	-1.2607	1.0329	-1.5098	-0.54009	-0.021114	0.32109	-0.73703	-0.18686	0.62704	0.52316	-1.1013	-0.23824	1.1203	0.14628	-0.89506	0.28384	0.49445	-0.33517	-1.2092	-0.19674	0.77203	-0.31853	-0.076346	0.41936	anger
4.8638	-3.4477	-1.7723	2.7722	-0.094383	0.778	0.40807	0.04324	0.70203	-0.71947	-0.80795	-0.53119	0.50871	-1.0448	-0.44939	-0.51665	-0.50407	-0.2593	-0.8556	0.92909	-0.6763	-0.87103	0.34176	-0.15703	1.5129	0.24762	0.36696	-0.6362	0.35322	-0.37871	-0.67559	1.8743	-0.070941	0.72033	-1.0897	-0.96214	1.462	-0.21916	1.7577	1.2441	0.78049	-1.741	-1.2351	0.32806	-1.5817	-0.39765	1.1682	-0.1327	-0.49341	anger
-0.68831	2.2261	-1.1762	1.4077	5.3233	-2.205	-0.004	-0.567	3.1072	2.1852	1.969	0.18907	1.5991	0.098527	0.31974	-1.6875	-0.99738	0.70636	0.69108	1.0733	0.95493	1.4774	0.019924	0.19626	0.069784	-0.5381	0.94009	1.7825	-0.90214	0.76355	-0.80019	-0.25419	-0.79211	0.50671	0.39899	0.56424	-0.08667	-0.25922	-0.23714	1.2927	0.83429	-0.76103	0.53385	0.73276	0.53086	-0.70818	0.039203	0.79607	-0.2948	anger
-8.9957	0.053093	0.85387	0.90078	1.7784	-1.0596	-0.053719	-0.27108	-0.0010631	-0.12446	0.11534	-0.057632	-0.50628	0.080749	-0.15923	0.22231	-0.10891	0.0083427	0.18918	-0.30047	-0.2468	-0.14178	0.03881	-0.081357	0.23375	-0.15247	-0.033776	-0.096893	0.0012253	-0.06402	-0.01338	-0.016936	-0.052137	-0.079878	-0.05932	-0.080422	0.028501	0.083552	-0.10038	-0.078343	0.014745	-0.19516	0.012325	0.14735	0.027939	0.21193	0.11224	0.25459	-0.0032904	anger
-9.0414	-0.054604	0.75426	0.89244	1.7254	-1.2353	0.12467	-0.3361	-0.15022	-0.22374	0.07854	0.80288	-0.045185	-0.10555	-0.014699	0.3804	0.27365	0.12126	-0.15555	-1.2807e-006	-0.19146	-0.46762	0.2251	-0.24272	0.39199	0.11463	-0.13058	-0.080458	-0.23404	-0.20805	-0.17248	-0.017746	0.41122	0.1669	-0.21564	-0.13826	-0.079776	0.018591	-0.016968	-0.071702	-0.056172	-0.12041	0.19424	0.09338	0.094567	0.18673	0.044244	0.14284	-0.042937	anger
-9.2924	-0.3189	0.8536	0.66574	0.8289	-0.92169	-0.19804	-0.17508	-0.043384	-0.15654	-0.0031957	0.135	0.043465	-0.054614	-0.20126	0.10841	0.18777	-0.22466	0.17589	0.030479	-0.13973	-0.090885	0.10513	-0.14947	0.26306	0.083042	0.054232	0.0018441	-0.079727	-0.097041	-0.090345	-0.019658	0.082797	0.056448	-0.09457	-0.10739	0.0248	-0.13442	0.18086	0.026696	-0.12073	0.049662	0.1179	-0.033956	-0.072346	-0.12191	-0.091528	-0.011207	0.070082	anger
0.30193	1.397	-1.2322	-2.369	-1.1675	0.47864	0.5826	1.916	2.2004	-0.12511	-0.24724	0.30508	-1.6386	2.1551	-0.13456	0.41665	-0.52187	0.87189	-1.4743	-0.42077	-0.31427	-0.011398	-0.042461	-0.25776	-0.087191	-0.79221	0.86144	-1.376	-0.25544	0.043317	0.31708	-0.60379	0.1342	0.33223	-0.12024	1.3898	-0.65721	1.1112	-0.36421	-0.23409	0.037871	-0.73972	0.50862	0.7843	0.087009	-0.53154	0.14325	0.043763	0.22916	anger
1.1141	-2.5157	-2.0079	1.0009	-1.5227	0.36295	0.051781	0.5162	0.67111	-0.41222	0.71322	-0.45718	-0.14856	0.70363	0.48167	0.17913	-0.31908	0.72512	-0.75779	1.0762	0.57819	-0.31831	0.35862	0.74993	0.83024	0.29621	0.56122	-0.054356	0.5878	0.08909	1.2319	1.1252	-0.71453	0.30407	0.082171	-0.87909	-0.22678	0.3857	0.14704	-0.48908	-0.19672	-0.52467	0.33214	0.74032	0.29973	0.096936	0.81518	-0.49223	0.57184	anger
1.97	-1.3965	0.36934	-1.4985	-1.4066	-0.22778	-0.42043	1.49	0.98445	1.9618	0.63997	-0.61295	-0.9918	-0.60963	0.80917	0.77259	-0.47388	0.40421	-0.9798	1.6342	0.52183	0.054358	-0.33417	1.2175	0.23635	1.4137	0.64747	0.36555	0.72293	-0.20363	0.29369	-0.95279	0.076266	-0.37833	-0.1868	-0.69662	0.50849	-0.32712	0.38342	-0.42575	-0.25393	-0.098906	0.30296	0.41437	-0.54959	-0.078423	1.7089	-0.093397	-0.13932	anger
-0.5353	-1.4195	-1.4956	-0.90691	-1.9048	0.59102	1.7314	-1.4827	-1.4192	-1.3367	0.8394	-0.7898	-0.68257	1.0035	0.25851	0.53734	-0.050787	1.1261	0.85064	-0.72625	-1.5309	0.50559	0.040767	-0.3814	-0.24506	-0.033005	-0.34626	-0.39118	-0.27067	-0.36013	1.1134	-0.85055	-0.40317	0.12248	-0.65225	-0.30769	-0.37964	0.16212	-0.26875	0.83217	-0.35321	0.57159	-0.78376	0.2893	0.010521	0.22871	0.061246	0.15821	-0.35244	anger
-0.81127	-2.5572	-2.2142	0.60435	-2.1418	0.59487	1.3532	-1.601	-0.60992	-1.2893	0.56935	0.23709	-0.21366	0.80242	-0.53578	0.95281	-0.60816	0.55634	0.41882	-0.74509	-0.98999	-0.3777	-0.57217	-0.58317	-0.21936	-0.47639	0.50857	-0.18888	0.79222	-0.4392	0.79232	-0.0040973	-0.451	0.38054	-0.052986	0.0094308	0.50435	0.44276	-0.64447	-0.0052717	-0.39795	-0.20745	-0.31954	-0.32683	-0.60548	-0.4604	-0.37556	-0.72083	-0.51013	anger
-2.9694	-0.42656	-0.88908	-0.42005	-1.6991	0.78363	1.2476	-0.81597	0.37189	-0.53385	1.3039	0.054891	0.1092	0.12197	0.19244	-1.3034	0.67245	0.27891	0.50625	-0.21207	0.44468	0.58882	0.52577	-0.62929	-0.80027	-0.082141	0.38265	0.20938	0.1892	0.20574	-0.17937	0.47576	0.84889	0.062475	-0.20132	0.053924	0.27251	-0.0049288	-0.67259	-0.19286	-0.60544	0.21697	0.24195	0.68533	-0.60518	-0.048955	0.08	-0.53418	-0.095173	anger
1.0108	-1.0037	0.21685	-3.0319	0.19018	1.2876	-1.6125	-0.11987	-0.24567	-0.16295	0.24976	0.080136	0.49144	0.21415	-1.4136	-0.52118	-0.081195	-0.57263	-0.41476	1.3699	-0.11464	-0.32916	0.4854	0.3759	-0.63394	1.0051	0.060827	0.82193	-0.2751	0.074687	1.1797	-0.45364	-0.96707	0.59565	-0.08976	0.5503	-0.32382	-0.20595	-0.59807	-0.36709	0.53013	-0.90676	-0.14958	0.11197	0.018147	-0.33533	-0.29348	-0.06961	0.096621	anger
-0.94636	-0.94574	-1.3486	-3.1926	-0.21487	1.049	-0.86872	0.46795	-1.2148	-1.0124	1.0083	1.271	0.13417	-0.39164	-1.1867	0.23167	-0.87815	-1.6695	0.24753	-1.298	0.91994	-0.12825	0.60825	0.78434	-1.1579	0.82866	0.13587	-0.012727	-0.054618	-0.79004	-0.43001	-0.17454	-0.91692	0.84041	1.3805	0.1275	0.075146	-1.1653	-0.092877	-0.59055	-0.58627	0.07739	0.63875	0.42404	-0.36339	-0.55361	0.021031	-0.19999	-0.70565	anger
-0.62932	0.4768	-0.62571	-2.6017	-0.64149	0.43958	-0.66531	0.75263	-1.7804	-0.31481	0.60444	-0.56102	0.74194	-0.64596	-0.52327	1.3652	-1.0529	-0.47862	0.041106	-0.98241	0.47465	-0.14544	0.51687	0.88903	-1.3924	0.20383	0.19428	0.31096	-0.918	-0.06717	0.12206	-0.22467	-0.74839	0.59875	-0.10952	0.95395	0.093795	-0.50231	-0.15126	0.60464	-0.52487	-0.033986	0.25723	0.49414	-0.54249	-0.13409	0.044366	-0.25018	-0.34313	anger
-5.9042	-0.021297	-0.11113	0.35321	-2.2515	0.34704	-0.51292	0.99032	-0.14786	-0.12245	-0.61558	-0.078392	0.77626	-0.41425	0.82599	-0.35904	0.1157	-0.35274	-0.14023	0.49165	0.033588	0.45836	0.11756	0.4707	-0.73382	0.3575	-0.20171	-0.31483	0.2457	-0.1602	0.30619	0.048494	-0.26839	0.079243	0.21117	0.55516	-0.24666	0.26443	-0.036494	-0.14829	0.43985	-0.019469	-0.29328	-0.2113	-0.14182	-0.16638	-0.12426	-0.035083	0.083433	anger
10.728	3.0884	-3.2977	-2.1324	0.19624	-1.2431	-0.3504	1.9086	-1.4577	2.6222	1.4983	-1.1929	0.3682	1.1556	-2.6658	1.6326	0.82831	-0.67995	-0.20049	-1.7128	-0.10372	-0.32455	-0.68666	1.0622	-1.611	-1.112	-0.19699	1.84	0.5232	-0.44858	-0.51636	0.48908	0.34868	-0.0651	-0.40598	0.70012	-0.56019	1.2638	-1.3616	0.075857	0.98435	0.3831	-0.37484	0.98812	-0.020424	0.28496	-1.3352	0.6293	1.2037	anger
7.8612	0.15154	-2.1584	-2.3583	0.027677	-0.92967	-1.9636	0.78669	1.6631	4.6501	2.5267	-2.1018	0.031092	1.3464	-0.79545	3.5662	-0.31856	-1.6605	-2.0355	-3.1396	1.8097	-0.36096	-0.88338	0.21461	-0.93825	-0.14541	-0.96791	0.063429	0.70799	-1.7338	-0.99207	0.80357	-1.1591	-0.095911	-0.23031	-0.52244	-0.82886	-0.59725	0.11972	0.37807	-0.15723	-0.97651	-0.46427	-0.023488	-0.61553	-0.43014	-0.8934	1.3987	0.06164	anger
9.588	0.83924	-2.2779	0.55568	0.38783	0.11411	-2.1631	-1.0177	0.41362	1.7199	1.7611	-0.71619	0.35098	-0.5069	0.79641	1.3107	1.7416	-1.1855	0.19455	-1.7933	1.7458	-0.33253	-0.31221	0.80754	1.1135	0.47369	-1.9637	0.60534	0.12237	-0.49209	-0.20393	0.1995	0.97228	-0.93684	-0.48299	-0.71804	-2.4215	0.52608	-0.13873	-1.3923	-0.22415	-0.76383	-0.76458	-0.9137	0.40348	-0.82008	0.39204	0.63745	-1.0422	anger
-0.80997	-1.1532	1.5746	0.34757	-2.4274	0.80712	-1.4238	1.0487	-0.54549	0.92855	-0.09447	0.51776	-0.43619	0.23216	0.56057	-0.57963	0.50039	0.46051	0.13743	0.90689	-0.23684	0.13674	0.51015	0.48773	0.18422	0.42495	0.11966	0.55265	0.11625	-0.22753	-0.056738	-0.18641	-0.37215	-0.25601	0.18179	-0.64066	-0.35987	0.028413	0.38267	-0.4618	0.42965	0.00071322	-0.05453	0.29448	0.55321	-0.36833	-0.3767	1.3141	-0.61706	anger
2.9941	2.8552	-0.98207	1.1715	-0.57977	0.78269	-1.8694	-0.49333	0.24014	-0.33723	-0.04758	-2.8181	0.2482	0.28164	0.021414	0.36752	0.25991	0.71589	-0.41534	-0.75175	-0.22699	-0.48837	0.12464	1.2997	0.41526	0.82075	0.93414	-0.015262	-0.71345	-1.1146	-0.37361	1.3168	-1.0604	-1.1246	0.03072	-0.68092	-0.97502	0.29514	-0.57192	-0.1943	-0.18856	-0.49793	0.38196	0.42762	-1.261	-0.86354	-1.2426	-0.71576	0.53549	anger
0.87741	1.6737	-2.3808	-0.43496	-0.90515	0.48312	-1.6508	0.41499	1.5049	-0.81714	-0.55937	-1.8085	-0.24595	-1.2996	0.27286	-0.62714	0.091055	1.4282	-0.18653	-0.8184	-0.9548	0.19726	0.44254	1.4202	0.30974	0.89634	0.64318	0.59901	-1.1632	-0.39991	0.13968	0.29355	-0.4138	-1.118	-0.30391	-1.1035	-1.3979	1.1342	-0.81893	0.23699	-0.59268	-0.20783	0.085012	-0.39265	-0.56029	-0.68067	0.37536	-0.67719	0.35672	anger
0.27536	0.28315	-1.65	-1.2618	-0.4455	0.5672	-1.3862	-0.17874	0.99334	0.3709	-1.4629	-0.76834	-0.52405	-0.87574	1.0709	-0.99159	-0.45885	0.56177	0.19002	-0.8563	0.23032	-0.46924	-0.14781	1.2397	-0.77836	0.12844	-0.12361	1.1864	-1.9738	-1.2894	-0.047294	-0.73831	0.49022	0.0038625	0.41766	-0.96516	-0.11449	0.26867	-0.99188	0.19211	0.72394	-0.15862	-0.19962	-0.1779	0.60444	-0.58701	-0.10109	-0.35795	0.46843	anger
-2.9602	2.5947	0.60556	2.0534	-1.8001	1.6093	-0.79027	0.65221	-0.47406	-0.11254	-1.0618	-0.41186	-0.15986	0.34284	0.34629	0.37014	0.50087	-0.74987	-0.91093	0.56427	-0.70611	0.66165	0.13411	0.63524	-0.19426	-0.17674	-0.41539	-0.53529	-0.064465	-0.29728	-0.48245	-0.42564	0.066191	0.31085	-0.17651	-0.030522	0.24421	0.33696	-0.097381	0.016218	-0.034467	0.054487	-0.12458	-0.12725	-0.044864	0.078663	-0.31241	-0.15409	0.12827	anger
5.7589	-4.0285	0.45357	-3.1216	2.365	2.2476	-0.35327	2.4142	-1.4433	-4.4243	2.133	0.45575	0.54363	1.702	-0.071918	0.89104	-1.4349	-3.1934	1.8105	-0.10854	-1.6212	-0.9246	1.627	0.16895	0.73353	0.71396	0.65588	0.13371	1.3717	0.45742	2.5174	-0.5191	0.16823	-1.8303	-0.21651	-0.035067	0.097773	0.09395	0.88439	-0.51582	-1.2879	1.0578	0.57515	-0.008363	-0.83255	-0.53893	-0.34901	0.49474	0.38622	anger
1.2411	-0.12591	-0.83131	-0.088973	-0.70903	0.46958	-1.2583	0.31155	-0.60474	-0.044349	0.40335	0.09303	1.3519	1.4376	0.26007	0.57107	0.5286	0.12193	-1.1009	0.032206	0.54019	-1.7313	1.2839	1.1082	-0.2025	-1.5212	-0.50847	0.45658	-0.17777	-0.83599	0.50661	-0.22162	-1.2799	-0.34037	0.20335	-0.85069	-0.51851	0.35727	0.38253	-0.05051	0.07871	0.092733	0.3542	0.10057	0.41323	0.55491	0.12224	-0.17839	-0.60654	anger
3.0905	-1.0952	-0.86435	-2.3206	-0.060465	0.26142	-1.1895	0.35064	-1.6793	1.4472	0.19543	0.25587	0.84405	1.2218	0.25574	1.0655	0.91046	1.5338	0.46624	-0.10145	-1.5674	0.11948	1.098	0.97919	-0.84608	0.80805	-0.87092	0.55635	0.06669	-1.2679	-0.58175	-0.21576	-1.6499	-0.64383	-0.79041	-1.0733	-0.33454	0.16917	-0.26682	0.53987	-0.40474	-0.70093	-0.60063	-0.48561	0.20181	-0.35274	1.5393	-0.15911	-0.1037	anger
-3.5514	-2.0908	0.91156	0.50606	-2.2894	0.36346	-1.0908	1.5472	-0.020044	1.1928	-0.50005	0.4059	0.045548	-0.054877	0.73871	-0.47045	-0.18384	0.5812	0.13789	0.79559	0.31551	0.10941	0.22932	0.26395	-0.06692	0.10268	-0.30728	-0.20495	0.79068	-0.29143	0.70347	-0.11153	0.42195	0.12626	-0.0075243	0.11063	0.36092	-0.12423	-0.059601	-0.22923	0.3776	0.092197	-0.05383	0.033079	0.44311	-0.29768	0.02992	0.0091057	0.016454	anger
-0.10964	-1.0573	-1.6506	-2.2296	-0.55392	0.14829	1.3766	-0.74862	-1.5787	-0.04834	-0.040485	1.4493	0.5908	-1.3733	0.27351	-0.071135	0.29784	-0.031312	-1.8699	-1.316	-0.49538	-0.8643	-0.06194	-0.16094	0.044021	-0.40098	-1.4652	-1.1558	0.52618	-1.3049	0.20116	0.90497	-0.20317	-1.2763	-0.12272	-0.045627	-0.26205	-0.66498	0.358	-0.088635	-0.36289	1.4651	-0.55516	0.17642	-0.44359	0.47992	0.06643	-0.10094	-0.18234	anger
9.4128	-1.7877	0.61741	-1.573	2.0981	-1.2564	2.4397	4.1537	-0.67932	-4.7888	-2.6032	1.0143	0.45484	-3.1984	1.5385	3.1501	1.4499	0.46861	-0.93651	0.56909	1.1619	1.4253	-2.4525	-1.4312	-0.76542	0.29476	-0.056269	1.0643	0.23414	-1.169	0.80276	-1.1026	-0.043538	-0.95464	-0.50395	-0.032895	0.55445	1.1754	-0.32086	1.3318	-0.36038	0.39866	0.72036	-0.10059	-0.78881	0.14103	0.080097	0.50789	0.78194	anger
28.456	-13.928	1.7884	8.5702	4.8345	-1.1954	-4.6007	-0.58198	-0.67445	-3.7487	-1.5933	-0.37397	4.6518	0.12776	0.13901	4.1624	-0.69441	3.3073	0.46011	2.623	-3.9018	2.4719	-3.9295	2.2276	0.13924	-0.23032	2.0293	0.22324	0.08912	-0.59009	-0.96682	-1.4229	1.4859	0.37507	3.369	-0.33593	-2.0214	-1.8014	1.6121	0.04878	0.75872	-1.0732	-0.28148	0.13295	-0.17778	0.1836	-0.54268	0.7072	-0.14509	anger
4.6791	1.8556	-0.67288	-1.3748	0.84721	0.52421	0.40812	-1.0482	-0.37653	0.9977	-1.4544	-1.6877	0.39805	1.7059	-1.4739	-0.54667	0.87963	0.84145	1.3157	-1.0633	-1.1678	0.54615	0.5622	-1.1967	-0.95378	-0.44399	0.37873	-0.0034814	0.37646	0.26811	0.5459	0.24621	0.49977	1.3451	0.69239	-0.79166	-1.0508	-0.53554	0.35579	0.079526	-0.71315	-0.1731	-0.12823	0.24155	-0.228	0.16147	-0.10895	0.23956	-0.9676	anger
3.8271	1.5875	-1.3633	-0.69384	0.31757	0.65026	1.2352	-1.219	-1.4569	1.2949	0.32979	-0.6898	-0.45673	1.291	-1.2757	-0.44576	-0.2257	-1.6608	0.43195	-0.76399	0.14391	0.73373	0.44836	-1.1497	0.43363	0.41749	0.86647	0.83536	-0.2344	-0.1326	-0.38974	0.1048	0.23745	2.1273	-0.14335	0.94282	0.49222	-0.4108	-0.13166	-0.033949	-0.21078	-0.93896	-0.64273	0.37849	0.042571	-0.029555	-0.55924	-0.024832	-0.80039	anger
2.5124	-1.6025	-1.885	-0.65664	-0.070196	0.0066356	0.010619	-0.90108	-0.785	-0.68307	2.1162	-1.3091	0.12792	0.0037853	1.6576	-0.52081	-0.31908	-0.15876	0.033947	-0.52472	-1.3731	1.2972	-0.57104	-2.2166	-0.26597	0.015237	-1.4353	-0.32944	0.44749	-0.17149	-0.3164	-0.75968	0.77782	-0.22596	-0.49774	0.35729	-0.67767	-0.0018326	0.78623	-0.95125	-0.22581	-0.67665	-0.30225	0.67134	-1.2055	-0.61575	-0.4938	0.050375	-0.022961	anger
-1.4672	-0.17633	0.72685	1.3873	-1.9408	0.21294	0.051945	0.63086	-0.31085	0.035829	-0.35268	0.18831	0.64142	0.60197	0.10226	0.31521	0.42022	-0.010749	-0.32453	0.61191	-0.32478	0.56426	0.053789	0.063485	-0.39433	-0.56319	1.5216	-0.65549	0.80757	-0.83266	-0.03094	0.19977	0.47959	-0.3532	0.15236	0.097582	-0.20784	-0.99668	0.51054	0.20409	0.7785	0.1114	-0.56122	0.036285	0.216	-0.46657	0.60316	0.78724	-0.086166	anger
-0.36733	-0.82281	-1.5602	-2.3715	0.3603	-0.1963	1.3561	0.36552	-1.6903	0.028541	0.26669	-1.4948	1.6328	-0.034367	1.1824	-0.1356	-0.018898	0.21436	0.10137	0.034208	-1.0966	0.31549	0.09162	-0.22588	0.076793	0.46735	0.037636	0.28007	-0.16793	-0.98433	0.17019	0.32841	0.085468	-0.13576	0.16379	0.077931	-0.9195	0.29892	-1.5751	1.0023	0.049115	0.23469	-0.46715	-1.0657	-0.55269	-0.093369	-0.29368	-0.14946	0.29031	anger
-0.16331	0.021427	-1.0847	-2.8958	0.44143	-0.28162	0.67459	-0.35695	-0.59992	0.51596	0.42725	-0.73499	1.442	0.38605	1.6537	-0.043028	2.2003	0.45875	-0.58751	0.38724	-0.50757	-0.31932	-0.51381	-0.24334	0.18926	-0.27754	-0.66105	-0.082845	-0.58921	-1.4849	-0.64719	0.12052	0.38588	1.1245	0.29355	-0.10501	-0.52297	1.1893	-0.53092	0.23086	0.76132	0.088273	-0.032284	-1.1792	-0.234	0.21746	-0.027143	0.11794	-0.083178	anger
-0.74525	0.30593	-1.954	-2.844	0.33962	0.46922	0.72709	0.75814	-0.33484	-0.24424	1.8165	-2.2783	0.49625	-0.49067	0.060901	-1.08	0.84842	0.39885	-0.23757	-0.54022	-1.8286	-0.28925	-0.35909	-1.5066	0.69013	-0.70397	0.33545	0.095443	-0.22615	1.4688	0.46807	0.55028	-0.53542	0.47196	-0.8048	-0.03225	1.175	0.3106	0.15717	0.27867	1.2858	-0.086348	-0.39995	-0.5483	-0.26166	-0.6077	0.10303	-0.32508	-0.8953	anger
-4.5964	-0.38816	0.78788	0.075582	-1.9161	1.1002	0.21081	1.1798	0.1406	0.24631	-0.23543	0.30027	0.55869	-0.038462	0.54573	0.20106	-0.11041	-0.27686	0.42202	0.19519	0.17547	0.06123	0.37096	-0.21158	0.48673	-0.39172	-0.12908	1.0066	0.17503	-0.01589	-0.25171	-0.066691	-0.16039	0.48181	0.31039	-0.42023	0.23248	-0.62117	0.54094	0.16339	-0.20861	0.42651	0.57781	-0.38675	0.27333	0.070733	-0.47737	0.13897	-0.3598	anger
1.8866	2.7478	-0.36883	-0.26863	-2.0684	-0.11688	1.4195	-0.025117	0.4538	0.23097	0.40713	0.43819	-2.3665	-0.928	-0.20126	1.1081	0.15165	-0.29757	0.14623	0.35459	0.2673	-0.79126	-1.483	0.88966	1.0948	-0.11466	-0.087125	-0.54072	0.5855	-0.0039958	-0.75891	-0.63799	-0.23469	-0.19713	0.016671	-0.22439	0.33628	-0.5854	0.078541	0.37044	-1.0658	0.65825	-0.43889	0.64119	-0.52529	-0.35445	-0.12849	0.61369	1.5706	anger
2.4398	2.1328	-0.76193	0.9884	-2.3343	-0.049174	1.116	0.042727	-0.48945	0.17569	-1.3935	0.91318	-1.8574	-1.523	-0.45843	1.6014	0.9409	-0.060482	1.0614	-0.85418	-0.31162	0.02219	-0.12803	0.29389	-0.20819	1.0054	-1.314	1.3607	0.063083	0.040634	-0.14785	-0.53872	1.1807	-0.51136	-0.070185	-0.80305	0.11337	-0.42141	-0.21552	-0.089471	-0.47773	0.83941	-0.9877	1.3933	-0.71464	-0.46666	0.080647	-0.23719	0.19736	anger
1.6263	-0.89491	-1.6592	-1.0338	-1.4478	-0.28225	1.058	0.26487	-0.75409	0.66791	-0.18921	1.2928	-1.4007	-1.2768	-1.3742	2.5033	0.034055	0.37312	0.37263	0.58771	0.14166	-0.82071	0.061767	0.97884	-0.25889	0.7649	-0.29382	1.1012	0.097953	-0.6709	0.18345	-0.14535	-0.084993	-0.061331	-0.008791	0.67412	0.27826	-0.9765	0.62672	-0.42033	0.56789	-0.40606	0.27382	-0.21221	0.62125	-0.37573	0.61515	0.80284	0.023545	anger
-4.4625	-0.81317	0.18756	0.27736	-2.6195	0.01952	0.76834	1.2416	0.15598	0.18306	0.012966	-0.076161	0.173	-0.058073	0.086897	-0.29749	0.13475	-0.068317	0.068926	0.42549	0.2511	0.39022	0.18063	-0.098814	0.2543	0.24378	-0.26172	0.0046859	0.081622	-0.064098	0.33897	-0.099902	-0.11865	0.20339	0.061061	-0.2775	-0.05332	-0.14769	0.0091602	-0.14793	-0.22102	0.25109	0.20829	-0.034904	0.047983	-0.12526	-0.34775	0.29909	-0.073977	anger
-1.7384	-0.45085	-2.7598	2.2195	-0.80452	2.0695	-0.53767	-1.2073	-0.83963	-0.7742	0.55894	-0.6244	0.37025	-0.34276	-1.2492	-0.67622	-0.29326	0.82762	0.5925	-1.3491	0.45441	-0.37066	0.090853	-0.017241	-0.060612	0.29558	0.14821	-0.36781	-0.24985	0.19733	-0.15126	-0.48522	0.026212	-0.038975	-0.11432	0.098817	0.30938	-0.29063	0.13191	0.30158	0.30335	0.38246	-0.1654	0.33222	-0.37481	0.14938	0.46715	-0.48239	0.054283	anger
-5.0898	0.28583	-0.63125	1.008	-1.3732	2.5569	0.21515	0.32621	-0.42291	0.80153	-0.60504	-1.9089	-0.87338	0.51324	-1.4358	-0.086378	-0.32955	-0.57641	1.0456	-0.32111	0.15715	0.17132	-0.32896	-0.87533	0.53682	-0.57777	0.47183	0.51702	-0.3304	0.34513	0.21744	0.56828	-0.72491	0.16991	0.18554	-0.045891	0.099574	-0.29544	0.27195	0.72096	-0.093848	-0.31653	0.19604	-0.0043904	-0.32825	-0.079472	0.37462	-0.57553	0.15279	anger
6.9463	-1.2148	-5.8564	7.8194	1.8983	4.4525	0.57356	-1.7131	-2.3228	-1.2335	1.4968	-0.98575	-0.62388	2.0281	-0.014451	-0.91858	-0.98454	3.0758	-0.26538	-1.4361	1.4125	-0.081047	-1.2165	0.96725	0.098304	-1.6546	-1.2498	0.1084	-0.13174	1.9303	-0.4086	0.15844	-0.63275	0.41845	-0.37147	0.74907	0.864	-0.012322	-0.81333	-0.65248	-0.28389	0.40018	0.013966	0.66533	-0.14909	0.24343	0.29401	0.0061971	0.048394	anger
-1.6096	-0.34409	0.47533	1.8517	-2.0694	1.3665	0.41364	1.4058	-0.43598	1.0686	-0.13577	1.0484	-0.6054	0.38763	-0.080786	-0.91611	-0.23077	1.4825	-0.64318	-0.25108	0.60785	0.67312	0.011964	-0.5743	0.24279	-0.11936	0.1671	-0.11395	0.41668	0.48554	0.11956	-0.067541	-0.2184	0.058007	-0.31733	-1.0932	0.1485	-0.37474	0.086583	0.047946	0.39956	0.14427	0.25646	-0.38661	0.11129	0.15787	-0.49111	0.80726	0.38477	anger
2.6933	4.0943	-1.7223	-3.0331	0.85939	-0.14437	0.75579	-1.1538	4.6051	0.068264	2.2957	0.23236	1.4856	-0.21166	-0.23283	0.20063	-0.65119	-0.28028	1.0485	1.0604	1.9294	1.5884	0.22882	0.58529	-0.43782	0.08995	0.18205	0.31038	0.2298	0.44678	1.1873	1.1208	0.42183	-0.095987	0.80444	-0.57333	0.57447	-0.28028	0.091462	-0.24079	-0.83688	-0.48595	0.37392	0.5439	0.62846	-0.5679	-0.45094	-0.28542	-0.18324	anger
2.2351	3.384	-2.1964	-2.7837	0.84826	-0.62871	0.87688	-0.63196	5.1735	0.99011	3.6308	0.16622	2.7092	-1.1177	0.23033	0.47849	0.61833	-0.45009	-0.68881	1.7103	2.0734	1.3381	-1.0163	0.10878	-0.50233	-0.66463	-0.86209	0.22172	0.8089	0.08271	0.45134	0.32521	0.10442	0.3773	-0.31656	0.28069	-0.52526	0.80288	-0.15548	0.12858	-0.84714	0.072839	0.12032	-1.1119	1.3936	0.38097	0.79823	0.47938	-0.021619	anger
0.084938	0.02744	-0.012144	-2.5574	0.11519	0.16658	0.24323	-0.51328	0.44198	0.29766	0.45991	-1.1456	1.3454	0.4898	0.10607	-0.39162	2.1727	-0.74008	-1.6198	-0.31441	1.429	-0.31965	0.1399	0.62725	0.10127	0.86486	1.8843	0.013576	0.9331	-1.0252	0.92366	0.53583	0.25319	0.48067	-0.56994	0.76695	-1.0445	-0.13759	0.31721	-0.14195	-0.62614	-0.7264	-0.038746	0.084692	0.252	0.67427	0.30245	0.14268	0.070606	anger
-4.5049	-0.95649	1.0095	0.026169	-2.243	0.70387	-0.1277	-0.01782	0.14712	0.067654	-0.31076	0.11819	0.84631	-0.35297	0.72471	-0.45201	-0.014805	-0.29562	0.12464	0.24645	0.28644	0.49924	-0.24327	0.085044	-0.088363	-0.23268	0.33939	0.10139	0.046587	-0.42656	-0.35946	0.16738	-0.19904	0.21962	0.061142	0.37188	-0.026499	-0.44714	0.18069	0.076313	-0.47258	0.21784	0.14496	0.34933	-0.1805	-0.42878	-0.32068	0.14703	0.30381	anger
2.612	5.6415	0.65884	-1.866	-1.143	0.076264	0.29657	0.35023	0.43991	-1.3473	0.70252	-0.31783	-0.32069	0.57959	0.85009	-1.2954	1.9814	-0.69795	0.39357	-1.3449	-0.024368	-1.052	-0.6165	0.7531	0.50694	-0.76579	2.8483	-1.09	1.5498	0.93178	-0.34812	0.10167	0.54775	1.1887	0.15466	0.38831	0.58965	0.78503	0.867	2.0861	0.014267	-1.1321	0.11909	0.22013	-1.0654	0.089038	-0.34822	0.099218	-0.4949	anger
0.88065	2.3769	-0.99965	-0.95412	-1.2011	0.93831	-0.36463	0.29404	-0.51276	-1.4348	1.3157	-0.13074	0.45174	0.20316	0.31908	-1.4964	-0.19237	-0.0067878	-0.54325	-0.38103	-1.2742	0.66713	-0.53264	-0.32476	1.0651	0.36302	0.77485	0.88509	-0.43531	1.0017	-0.052657	-0.51536	1.0949	-0.27763	-0.7131	-0.52855	-0.20874	0.38935	0.086847	0.14261	1.211	-0.21672	-0.62656	-0.51823	-0.10658	0.53939	-0.32385	-0.034616	0.32404	anger
2.1713	1.7039	-1.3096	-0.30995	-0.26142	1.4726	-0.93148	-0.90168	0.12694	-1.9311	0.48537	-0.637	0.64588	1.5916	-1.0479	0.67155	-0.14561	0.3811	0.083431	0.22909	-0.58407	0.98289	-0.67327	-1.3141	0.040534	-0.77641	0.28185	0.8089	0.46391	0.53781	-0.0094938	-1.084	0.86514	-0.61667	-0.69972	0.97358	-0.7445	-1.9674	-0.98398	-0.30296	0.58417	-0.095709	-1.071	-0.52258	0.39976	0.36527	0.52832	0.055498	-0.52758	anger
-4.5395	0.41754	1.1865	-0.44598	-2.1708	0.89803	-0.24768	1.1055	0.53271	0.17696	-0.12367	0.24004	0.65735	0.085758	0.34178	0.057543	-0.14408	0.10376	0.30191	0.077742	0.68644	0.15785	-0.038203	-0.35852	0.066384	-0.21799	0.62292	-0.03382	0.33015	-0.14026	-0.12211	0.17707	0.16328	0.039893	0.048176	-0.068783	0.053187	-0.56931	0.12109	-0.16416	-0.18411	0.027027	0.62186	0.28274	0.43859	-0.56043	0.091189	0.14543	0.19718	anger
0.79173	-2.0425	0.13718	0.013308	-2.1705	0.13154	0.048881	0.052539	0.4586	-0.1211	1.1823	-0.15072	-0.21106	0.092238	0.54914	-0.96803	-0.43433	0.77503	-0.027345	-0.96859	-0.782	-0.50048	-1.4732	-1.0467	0.62361	0.1359	-0.23863	-0.48551	-0.037671	0.25203	0.79684	-0.22528	0.62293	-0.20661	-0.25458	0.78294	-0.48871	0.35049	-0.87114	-0.50143	0.29746	-0.33345	-0.394	0.18123	0.15841	0.19165	-0.62843	0.21573	-0.87038	anger
1.2065	-0.19748	0.95692	0.45619	-2.4229	-0.0013607	0.6226	-0.014759	-0.51067	-0.055937	-0.11241	-1.2673	0.39798	-0.10255	0.17285	-0.49567	0.36986	0.51131	-0.27235	-0.82669	0.079008	-0.61922	-0.71317	-0.34705	0.20504	-0.51401	0.66688	0.45042	0.27742	-0.44253	0.22008	0.48066	-0.22203	-0.36427	0.60042	-0.83994	0.23477	-0.16757	-0.52916	-0.14049	-0.019125	-0.84736	-0.23025	0.27016	1.1182	-0.11979	1.0601	-0.33395	-0.82741	anger
-0.98639	-0.9524	0.066783	-2.1809	-1.9113	0.1298	0.32576	1.0569	-0.61038	-0.066076	1.3481	0.18116	-0.27833	0.53183	0.15237	0.36045	-1.2493	0.96166	0.12776	0.19192	-0.11958	-0.92368	0.14253	-0.073033	-0.52256	-0.17245	-0.69651	-0.0028612	-0.12439	-0.050382	-0.23006	-0.22613	0.25481	0.65873	1.0924	-0.78898	-0.41173	0.84713	1.0825	-0.8224	0.17003	-0.6567	0.45459	0.25164	0.049372	0.51458	0.31362	-0.81341	-0.52913	anger
-5.7857	0.38549	0.95314	-0.07665	-2.5391	0.47859	0.23821	0.92309	-0.3221	-0.10704	-0.51647	-0.1024	0.28473	-0.14722	0.58554	-0.40911	0.020523	0.16977	-0.42481	0.10594	0.33891	0.35641	-0.34576	0.68435	-0.69156	0.34876	-0.0064909	-0.14627	0.47604	-0.21382	0.46001	-0.055332	0.023662	-0.021713	0.21069	0.3323	0.53828	-0.023594	-0.45555	-0.4166	0.075565	0.083964	0.093295	0.16959	-0.14873	-0.088591	-0.047104	0.4576	0.14646	anger
-9.2094	-0.35279	0.97715	1.1803	2.3201	-1.1474	-0.68863	0.14741	0.16346	-0.050139	-0.11412	-0.055682	-0.090768	0.15259	-1.0787	-0.48488	0.34616	-0.88877	0.24623	0.10107	-0.18299	0.44602	0.092524	0.096429	-0.19722	0.34842	0.084999	0.57661	0.312	0.36496	0.15163	0.091221	-0.11414	-0.61874	-0.046752	0.037979	0.02276	-0.13532	0.1583	0.30049	-0.020155	0.11166	0.22922	0.27945	-0.079922	-0.010747	0.0402	-0.26097	0.1795	anger
-9.4962	-0.21741	0.96057	0.94715	2.1592	-1.2499	-0.67884	0.042169	-0.13646	-0.025382	0.05509	-0.76737	-0.74639	0.4254	-0.56454	-0.40891	-0.26649	-0.19141	0.13429	-0.30558	-0.08717	0.44231	-0.11879	0.17023	-0.13059	-0.19354	0.083463	0.31474	0.29411	0.42795	0.13028	0.057703	-0.36625	-0.43758	0.12481	0.11529	0.10157	-0.090112	-0.050598	0.12257	0.13885	-0.051457	-0.070234	0.078114	-0.037053	0.14518	0.16277	-0.047296	0.07369	anger
-9.3172	-0.15758	0.75781	1.2111	1.8345	-1.6023	-0.73739	-0.66996	-0.34942	-0.072462	0.26511	-0.4757	-0.81471	0.41568	-0.0083773	-0.25127	-0.47416	0.66614	-0.24112	-0.41638	0.17585	0.46891	-0.37325	0.47987	-0.47276	-0.21954	-0.025639	-0.073933	0.30282	0.50074	0.156	0.12899	-0.36639	-0.18616	0.23989	0.12457	0.42126	0.16084	-0.42947	-0.22977	0.37621	-0.33341	-0.26359	0.11596	-0.05047	0.20355	0.086408	0.30781	-0.054392	anger
-9.4426	-0.2485	0.66727	0.77564	0.76803	-0.8408	-0.50197	-0.20315	-0.2364	-0.14592	-0.11086	0.3135	-0.11299	0.15981	-0.17847	-0.17319	0.16289	0.24804	-0.40855	-0.072704	0.087121	0.24159	-0.27802	0.212	-0.10107	0.18462	-0.12392	-0.14566	0.021022	-0.022956	0.11703	-0.032902	-0.027082	0.093142	0.019391	-0.011678	0.21872	0.059707	-0.045774	-0.26402	0.074117	0.082463	0.092	-0.078603	-0.15539	0.0026954	-0.10232	0.13087	0.10773	anger
2.7998	-0.084816	-2.3844	-0.55093	-0.8841	-0.36354	1.913	-0.72649	1.0709	-0.47254	-0.91268	0.081136	-1.6052	1.3503	0.29591	-0.98918	0.44891	-0.19464	0.0099012	-0.52548	0.35052	-0.65694	-0.30215	-0.65676	0.42854	0.82097	0.97965	0.090539	-0.47106	0.405	0.21017	0.071508	-0.44822	-1.7314	0.43585	-0.088215	0.16432	0.20466	-0.67735	-0.88715	0.1051	0.90491	-1.0099	0.47849	-0.1569	-0.44665	-0.73567	-0.060393	-0.1557	anger
3.0864	-0.89874	-1.0535	-2.3248	-0.95244	-0.51362	0.97834	0.145	1.5233	0.50646	1.2212	-0.34549	-1.6371	1.0761	0.72921	0.72887	-0.39056	0.11299	-1.213	0.31878	0.35809	0.33635	0.60153	-1.0339	1.4085	0.99754	0.25645	-0.96941	0.46788	0.45995	0.84868	0.14962	0.75114	-1.4868	-0.14936	-0.20192	0.4711	-0.020803	0.047544	0.65105	1.1809	0.99449	-0.18266	-0.055671	-0.68922	0.19754	-0.63787	0.038382	0.77805	anger
17.658	-2.2087	5.6713	4.9754	-0.29423	1.3648	0.67711	-1.9198	-1.7258	1.5564	-0.81749	0.53533	-2.7136	0.87777	-0.3946	-0.62981	-1.0595	-0.97696	0.4422	1.8876	-1.9108	-0.79886	1.4867	0.61857	2.1375	-1.1214	-2.0675	1.7189	1.7327	-0.73532	-2.9081	0.4926	1.6956	-0.80863	-1.7039	1.1087	-0.28203	0.82941	0.4873	-0.35546	-0.60325	-1.3126	0.14706	0.32691	0.46606	-1.1914	0.39627	0.16643	-0.19743	anger
5.1974	2.0571	-1.4673	1.4016	-0.72241	1.3135	-1.4329	-1.0905	0.31836	-1.66	-1.7307	2.2549	-0.1832	0.3461	0.27125	0.22254	-0.29973	1.1877	0.51836	-2.0895	0.76127	1.2403	1.5241	-0.36477	0.7166	0.070148	-0.10667	-0.7897	-1.2761	-1.8684	0.29937	-0.56008	-0.65458	0.17134	-0.59981	-0.55927	0.83165	-0.62691	0.075571	-0.30185	1.2168	-0.34592	-0.46104	1.5757	0.30373	0.8973	0.5245	-0.43469	-0.95543	anger
-0.68159	1.0339	-0.68716	-3.22	-0.68235	0.59029	-0.64642	-0.58274	0.92968	-0.9374	-2.1454	1.7025	-0.42235	-0.9812	1.367	0.023254	-0.93552	0.17206	0.45086	-0.82926	1.0226	-1.1502	-1.1623	-0.70417	-0.0092663	-0.06965	-0.40867	-0.20058	1.4231	0.12885	-1.0885	-0.91982	-1.5307	1.4176	-0.14926	-0.74315	-0.41362	0.42103	-0.026858	0.68532	0.24493	-0.75961	-0.049404	-0.22393	-1.4463	0.46845	-0.92189	-0.071505	0.061769	anger
1.083	1.7916	0.80012	-2.5973	-0.63286	0.73925	-1.0728	-1.0494	1.1017	-1.6849	-2.4416	0.61629	-0.39323	-1.0709	1.2309	-0.30708	-1.3832	0.33935	0.4541	-0.031994	1.0181	0.61123	-1.3412	-0.77767	0.3035	-0.31572	0.087977	-1.2086	0.25083	0.46834	-0.89521	1.0716	0.52389	0.26271	0.072228	0.0027349	-0.11649	-0.51527	0.020377	0.45385	-0.57666	-0.069019	0.40835	0.29789	0.5382	0.56894	0.92893	0.074876	-0.31489	anger
-5.6323	0.41898	0.27765	-0.43016	-1.971	0.80587	-0.56678	1.4709	-0.13101	-0.061331	-0.22298	-0.096676	0.78841	-0.024587	0.28624	0.09648	0.091221	-0.032777	-0.22072	0.48408	0.052393	0.62533	-0.042396	0.59957	0.10361	0.038836	0.17467	0.054097	0.0047252	-0.40478	-0.051218	0.0084906	-0.24187	0.078138	0.10042	-0.16485	0.024823	-0.28072	0.12079	-0.54919	-0.24063	-0.11857	0.12755	-0.40686	0.21976	-0.10746	0.043304	-0.17849	-0.32262	anger
11.84	6.0485	0.79903	3.5008	-0.17929	0.39501	-2.8669	-1.5628	0.92186	-1.8102	-1.286	-1.4005	-0.38681	-1.0568	-0.95813	0.12752	0.46156	0.41786	0.44448	-1.4229	1.206	1.8603	0.71129	-1.1325	0.57461	1.4489	0.43968	0.95241	-0.70117	-1.5192	-0.10276	1.3918	-0.8524	-0.21126	-0.045565	-1.078	-0.79801	0.65178	-1.265	-1.8168	-0.77904	-0.76519	-0.54951	-1.1724	-0.098077	-0.99865	1.2186	-0.48386	-0.27437	anger
8.0717	2.6083	-3.3707	3.068	0.55672	0.45189	-2.954	0.070681	3.4326	-1.3982	-3.1109	-0.33307	0.031126	-0.55706	-0.42738	1.0119	-1.1772	1.7299	-0.42081	-2.2664	2.0145	0.51317	0.98111	-1.1577	0.93974	0.97564	-1.5348	1.8397	-0.45095	-0.80391	-0.54742	1.6051	0.32628	-0.33207	1.3524	-0.27546	1.5022	-1.046	-0.70881	-1.0353	0.66558	0.3316	0.52278	0.11296	0.88548	-0.1679	-0.16806	0.33772	1.1327	anger
5.6005	5.8666	-0.029883	1.166	0.15415	0.68582	-1.7654	-0.1033	1.0156	-1.1117	-1.8199	-0.16818	-0.63502	-0.72192	-0.16297	-0.2063	1.3453	0.46044	-0.53854	-2.2473	0.56257	0.17355	0.33619	-0.31881	0.30176	0.092937	1.2533	0.35603	0.33234	-0.71618	-0.37291	0.2484	1.2152	1.0138	-0.48079	-0.39776	0.12939	0.08997	-0.42129	-0.82656	-0.057314	0.29013	-0.15931	0.77218	-1.8906	-0.46261	-0.56982	-0.23756	0.53441	anger
-3.8017	0.11838	-0.52491	1.7933	-1.8473	0.69202	-0.98387	1.0664	-0.41453	0.21521	-0.36107	0.1192	-0.15026	0.32908	0.43366	-0.076231	0.13323	0.24697	-0.1664	0.63978	0.12482	0.13641	0.17173	0.46364	-0.19071	0.45221	-0.39139	-0.55035	0.23391	-0.12315	0.081032	0.06656	0.10873	-0.045967	-0.006915	-0.11021	0.19895	-0.14131	0.19653	0.083499	0.20376	0.34482	-0.06843	-0.18134	-0.45006	-0.20604	0.11844	0.13862	0.035199	anger
-1.7105	0.063966	-1.5259	-2.5881	0.28588	1.0525	-0.84299	-1.0271	-1.4349	-0.64398	0.44488	-1.579	0.92095	1.0128	0.13309	-0.23457	-0.72591	-1.321	0.40527	-0.17351	0.33429	1.5407	-0.81196	-0.63897	0.21283	1.1097	-1.3159	-0.25173	0.33067	-0.36336	0.029922	0.10959	-0.59945	-0.22886	0.41639	-0.065358	-0.52512	0.06679	-0.054484	0.45209	0.64545	1.0636	-0.56131	0.0026302	-0.097892	0.39362	-0.099661	-0.28835	-0.43272	anger
-0.4678	-1.1316	-2.8124	-1.0527	0.55621	0.8469	-1.1703	-1.1192	-1.5971	0.58831	0.24295	-1.4646	1.2938	-0.027557	0.029748	0.13149	-1.5632	-1.8532	0.1578	-0.53072	0.24352	0.98732	-1.4754	0.096496	1.0133	0.28299	-0.56125	-0.047152	0.36952	0.4009	-0.067659	0.82403	-0.24217	0.63698	0.20789	0.2653	0.52402	0.28085	0.63491	0.49895	0.35973	0.5378	-0.95053	0.65655	0.18243	0.43432	-0.03388	0.024436	-0.29343	anger
-0.7177	0.49328	-1.8416	-0.9689	0.021199	0.98093	-0.83616	-1.0024	-0.94287	-0.1507	0.12198	-0.33848	0.58893	0.31293	-0.060115	0.032778	-1.8759	-1.5271	0.66221	0.91558	0.72487	0.44242	-1.5893	0.44994	1.0479	0.023884	0.51788	-0.41844	-0.26523	0.44375	-0.24411	0.31922	-0.78798	0.39071	0.79348	-0.41327	0.21548	-0.018823	-0.1258	-0.65262	0.020856	0.5761	-1.0465	0.29721	-0.30432	-0.28914	-0.18468	-0.49213	-0.18906	anger
-5.631	0.96813	0.32952	0.08837	-1.8042	1.1084	-0.48995	0.67666	-0.20304	0.11128	-0.51637	0.018259	0.59698	-0.37168	0.59701	-0.47654	0.38683	-0.33972	0.34909	0.38393	0.16731	0.25072	0.48036	0.085277	0.13377	-0.068409	0.35179	0.12616	-0.070333	-0.24198	-0.31055	0.12039	-0.6149	0.19346	-0.074263	-0.122	-0.25473	-0.13681	0.09039	-0.083586	-0.28982	0.31752	0.14652	-0.31982	-0.15152	-0.14754	-0.098316	-0.13348	-0.0035903	anger
1.2275	0.0052186	-2.7864	-1.9194	-0.19402	-1.9243	2.7469	1.1015	-0.65696	1.6639	-0.29498	0.18386	0.074728	0.73647	-0.25145	-0.75177	-1.7495	0.7665	-0.98398	0.51301	0.14733	-1.0517	0.3975	-0.44246	0.28814	-0.13701	-0.25909	-0.446	0.74454	-0.32284	0.51109	-0.55166	0.48314	0.41057	-0.35044	1.4416	-0.042896	0.25141	-1.3468	-0.39387	0.18533	-1.1387	-0.83893	-0.29068	0.37953	0.62541	-0.45347	-0.067846	-0.26259	anger
5.6613	-2.9596	-2.8683	0.83723	-0.4693	-0.66538	1.0738	-0.62273	0.14372	0.15758	0.17324	1.3254	0.55758	1.6019	-0.10037	1.0809	-0.30064	0.55889	-1.8126	0.4235	-0.82753	-0.96131	2.6292	-1.3926	-0.1172	0.67893	-0.33198	-0.25752	-0.031769	-1.6645	-0.13272	-0.32359	-1.2247	0.98975	-0.48762	0.30667	1.1018	1.7429	-0.52724	0.56033	-0.35463	-0.46514	-0.67794	0.54029	0.65395	0.89867	-0.72895	-0.45515	0.28016	anger
2.9417	-0.38295	-2.531	-2.4413	-0.38206	-1.5511	2.6283	0.5885	-0.50489	2.2424	-0.34707	1.343	0.22267	-0.22987	-0.26802	0.93114	0.0086012	0.24571	-0.99388	0.7249	-0.095372	-2.4784	1.196	-0.64484	1.1863	0.41789	-0.9909	-0.76344	-0.23051	0.86801	0.37808	-0.74192	-1.0491	-1.3847	1.3606	1.031	0.21522	-0.79136	-0.43046	-1.1654	1.17	-1.0695	0.52438	0.13388	0.64243	-0.61978	-0.83095	0.18333	-0.23457	anger
2.5133	-1.6716	-2.118	1.7835	-1.1324	-1.1568	0.65341	0.53199	0.98138	1.7619	-0.27543	0.10527	0.25762	-0.4844	-0.32023	-0.8899	-0.39901	0.045546	1.0417	0.040669	-0.052618	-0.73074	-0.11225	1.141	-0.40117	0.2025	-0.71518	-0.32887	0.81836	0.67052	0.61953	-0.52003	1.2454	0.41016	-1.165	0.93797	-0.096307	-0.59477	0.63651	-0.0033871	-0.26936	-0.66419	-0.13117	-0.098828	0.11066	0.52605	0.5752	1.0328	-0.38393	anger
-9.2619	0.026889	0.8343	0.93719	2.6741	-0.7247	0.079771	0.15517	0.11649	-0.25152	0.3554	0.59908	-0.23664	-0.76819	0.62566	1.1491	0.035747	-0.35216	0.67404	0.0051335	-0.49622	-0.93229	0.4316	-0.66459	0.59774	-0.098341	-0.00471	-0.14233	-0.39474	-0.4172	-0.19263	-0.06725	0.25375	0.34133	-0.15977	-0.097389	-0.38847	-0.058741	-0.038887	0.017338	-0.23031	-0.020032	-0.1249	-0.17652	0.17918	0.082637	0.06407	-0.18476	-0.043064	anger
-9.1193	0.071943	1.0075	1.0173	2.4338	-1.0999	-0.14122	-0.13932	-0.0089562	-0.22043	0.46361	0.1461	-0.19409	-0.61908	0.54016	0.80305	-0.039227	-0.21657	0.54963	-0.070943	-0.36661	-0.48224	0.30312	-0.39767	0.25909	-0.23418	0.1405	-0.17809	-0.071685	-0.17656	-0.15312	0.0040624	-0.036024	0.22743	0.044846	0.13181	-0.38827	0.063987	0.12455	0.20162	-0.17973	-0.01773	-0.28664	-0.088888	0.2833	-0.13658	0.01312	-0.33005	-0.090328	anger
-9.2726	0.066194	1.147	0.82209	2.2181	-1.4491	-0.35627	-0.13871	-0.18461	-0.17104	0.32219	-0.33077	-0.20936	-0.32903	0.42587	0.50841	-0.1889	-0.28703	0.50193	-0.10021	-0.29587	-0.44946	0.35733	-0.43504	0.20748	-0.358	0.16066	-0.037809	0.06514	-0.03241	-0.15011	0.092176	-0.078677	0.054538	0.043471	-0.035262	-0.26135	-0.072194	0.092254	0.30221	-0.13144	-0.14396	-0.21017	-0.11049	0.17491	-0.095069	0.062951	-0.21431	-0.043957	anger
-9.4153	-0.24404	0.87022	0.71016	1.3007	-0.50472	-0.16196	0.23892	0.070672	-0.12409	0.015584	0.011511	0.39091	-0.45505	0.16361	0.382	0.16194	-0.74958	0.70811	0.17698	-0.22334	-0.26794	0.40761	-0.43157	0.16256	0.030042	0.21197	-0.0035597	-0.10249	-0.21855	-0.13056	0.040269	-0.0085036	0.080292	-0.010166	-0.017439	-0.20308	-0.14572	0.16568	0.20075	-0.16361	0.28516	0.11052	-0.15237	-0.068691	-0.28757	-0.091725	-0.31278	0.12772	anger
6.3593	1.5459	0.9175	-2.3499	1.0179	0.78232	-0.74821	-2.2963	3.0721	-2.2917	-1.9485	0.74482	1.8353	0.20022	-1.8576	-0.21113	-2.0525	3.0965	-1.1178	0.81633	-0.58348	-1.5936	-0.9474	-1.1832	-1.0313	-0.60636	-0.56026	-1.7987	0.27968	-1.3056	-0.78722	0.18003	0.31371	-0.031967	0.18347	-0.64236	0.63582	0.10963	1.29	-0.18394	-1.4376	0.28916	0.2185	0.4628	-0.7056	1.1482	0.33796	0.4762	-0.01737	anger
3.0674	2.7756	-0.43781	-2.326	-0.20062	0.71355	0.27542	-0.6049	1.4044	-1.4119	-1.5965	0.98441	0.48247	0.27213	-1.4666	1.0668	-0.46901	2.4939	-0.56543	0.43111	-0.91061	-1.3806	-0.27108	-0.55953	0.89331	-0.25278	1.5611	0.79179	-0.44584	-1.4976	-0.090274	1.0745	1.639	-1.2714	-0.16998	1.2204	0.78694	-0.81131	-0.67882	-0.45762	0.97375	1.1608	-0.54314	-1.0654	0.78643	-0.48385	-0.3008	0.04753	-1.1077	anger
14.245	-12.123	12.831	-4.9016	1.3228	0.8884	-2.132	0.40616	1.9147	1.2678	-1.0434	-0.8266	-1.0216	-0.62956	-1.8651	0.2686	-0.4084	1.2615	-0.14477	0.90312	-0.43307	0.013183	-0.65776	-1.8106	-0.10537	-0.84117	1.0067	0.94673	-1.813	0.60197	0.17953	1.6399	1.0457	0.079883	-1.3131	0.42924	0.62979	-1.1002	0.33006	0.24889	1.3642	0.27745	0.60879	-0.53663	0.43041	-0.34791	-0.35046	-1.119	1.0016	anger
3.786	-9.2827	10.856	-2.3117	-1.7203	0.16038	-0.73207	1.6418	0.87217	0.9553	-0.35976	0.7072	-0.56947	-0.18148	0.12981	-0.52478	-0.24578	0.83903	0.42268	0.59776	0.56681	-0.18455	-0.39854	-0.46859	1.183	-0.27832	-0.5084	-1.2291	-0.90545	-0.1526	-0.16327	-0.46521	-0.04832	0.88082	0.41608	-0.5216	0.057917	-0.01535	0.10629	0.52772	0.46667	0.034003	-0.20014	-0.42375	-0.35804	-0.57391	-0.69063	-0.0082196	-0.14795	anger
7.9356	2.9546	-0.99062	-0.69606	-0.59552	0.19637	-0.013758	-0.58004	-1.1043	-3.99	2.4546	-0.35084	0.24947	2.1422	-0.053023	2.0062	-1.1438	0.49333	-0.2309	-1.2939	-1.6285	0.14417	-0.37467	1.1273	1.8146	1.4459	3.3558	0.44964	-1.0149	1.6372	1.0612	1.4514	-0.076524	-0.57381	-0.22323	-0.56122	-0.82074	1.3211	1.6047	1.3389	0.63791	-0.32245	-0.30186	0.18312	0.66418	-0.32581	-0.99966	0.54637	0.036402	anger
7.7016	-2.3574	0.60978	-0.73834	-0.019095	0.60795	-1.3654	-1.9011	0.40386	-2.9963	1.5228	-0.5041	0.32577	0.80309	-0.27179	-0.9921	0.61767	1.919	0.31205	0.17633	-1.4525	-0.90941	0.78316	-0.4409	0.08964	0.27004	-2.2902	-1.3098	0.71691	0.055975	0.9694	1.499	-1.8014	-0.027543	0.36702	-1.6454	-2.8307	0.56059	-0.57649	-0.5433	-0.25944	1.1156	0.90581	-0.43992	0.1126	0.6709	-1.5664	-0.56735	-0.13991	anger
12.68	-3.7388	0.45087	0.39512	1.3293	-1.6567	-0.59619	1.3074	2.6468	-1.9592	3.9443	-2.0622	-1.2405	1.0387	-0.22434	-0.041281	-0.72253	-1.8573	1.4533	-1.2348	3.2314	-1.1213	-1.5765	1.3499	2.5067	-0.82747	-0.6913	-1.1175	-2.346	-0.62875	0.71655	0.98849	0.018819	0.39126	1.0289	1.1745	-0.066872	1.0182	-0.11685	0.48966	-0.4596	-0.70479	0.43431	-0.56672	-0.46998	0.00407	0.16354	0.17083	1.0798	anger
4.1449	-5.0602	3.3264	3.2778	-1.1176	-0.5052	-0.42349	0.54902	1.2557	-0.017944	-0.35516	0.12483	1.2731	-0.44501	-0.32118	0.056783	-0.035597	0.5969	0.34638	0.19613	0.17829	0.21776	0.090769	-0.45678	1.1707	-0.24246	-0.85909	-0.89826	-0.95404	0.79001	0.24762	0.15685	0.32531	0.72523	-0.47539	0.63374	-0.43955	0.28285	-0.31687	0.93264	1.0636	0.73502	-0.62755	-0.50325	-1.3212	0.24995	-0.86581	-0.41887	-0.34038	anger
-0.50086	0.1383	-0.50528	-2.536	-0.64593	0.2736	1.0312	0.26468	-1.0074	-0.11476	0.39856	-0.56882	0.2113	-0.24717	-0.48589	-0.91068	0.007789	0.75697	-0.070032	-0.1405	-0.188	-0.095676	-1.7607	-0.4457	0.45644	0.34853	0.5487	-0.42987	-0.35989	-0.40648	-0.80434	0.67652	0.4332	-0.57714	-0.25688	-0.37786	0.36444	0.14048	0.32073	0.2197	-0.37151	0.58984	-0.39633	-0.037766	-0.3511	-0.19728	0.91411	0.61436	0.31181	anger
-0.27151	-0.39422	-1.1827	-0.78802	-1.0438	0.54646	0.70441	0.071513	-1.3907	-0.29853	-0.77195	0.61525	0.50727	0.3649	0.3644	1.0867	-0.50579	-0.10241	-0.3149	-0.99958	0.43962	0.68181	-0.6271	0.75877	0.72764	0.28534	0.37538	-0.28387	-0.13431	-0.94488	-0.59694	0.1311	-0.3191	-0.096096	-0.58956	-1.0199	0.25603	-0.089011	0.22408	-0.093117	-0.41615	0.39898	-0.022256	0.38106	0.45669	0.063139	1.3767	-0.22768	0.69412	anger
0.43172	-0.42224	-0.029507	-0.86887	-0.76787	1.0717	0.1013	-0.48552	-1.0258	1.2173	0.57891	-0.28347	0.048496	-0.049116	0.35697	-2.1429	-0.013929	-0.26328	-0.60391	-1.3417	-0.23073	-0.36956	-0.91467	0.48939	1.0228	0.36122	0.59839	-0.24973	-0.25984	-1.1001	-1.7793	0.2748	0.45421	-1.1329	-0.97477	0.26291	0.18042	-0.16079	0.55337	-0.31998	0.59023	0.5108	0.1366	0.10318	0.056947	0.76253	-0.20791	-0.056253	-0.37317	anger
-0.18672	0.066644	-0.60502	-3.1904	-1.2186	0.37458	0.7657	-0.62182	-0.9634	-2.1677	-0.66346	1.7406	-0.30185	0.66511	1.3947	0.2631	-0.032827	-0.087078	1.2597	-0.59699	0.44217	-0.11119	-1.4652	-1.7812	-0.48091	-0.35068	0.0067216	0.64185	0.87445	-0.045958	0.26472	-0.81279	0.67594	0.47953	-1.2789	0.53966	-0.26641	0.17034	-0.0222	0.1417	0.57975	-0.83084	-0.90195	0.84848	-0.51418	0.21817	-1.1812	-0.30159	-0.85171	anger
0.44555	0.72068	-1.5855	-1.6917	-0.88671	0.94435	0.13465	-1.6525	-0.94481	-2.6416	1.2253	0.95188	0.24361	-0.083292	-0.1882	-0.38888	-0.55359	-1.0422	0.36585	0.25467	0.04492	-0.18828	0.065843	-0.41627	0.35862	0.50057	-0.43537	-1.5982	0.50926	0.69299	0.80662	-0.27473	0.52547	0.08211	1.2761	-0.037444	-0.98431	0.62369	0.83584	-0.027014	-0.29392	-1.3868	-0.39097	-0.17123	-0.041304	0.13759	0.34175	0.44416	0.47117	anger
0.061291	-0.66456	-1.7997	-2.2754	-0.81666	0.91929	-0.17337	-1.5162	-0.18661	-2.2004	1.4154	1.2521	-0.091124	0.084666	-0.29306	0.091302	-1.1376	-0.69779	0.34516	0.082741	-0.42408	0.44389	0.20938	0.38377	0.54906	0.17703	-0.22798	-1.979	-1.3435	0.49803	0.41539	-0.29919	-0.31039	0.0095431	0.35452	0.37151	-0.3226	-0.81715	-0.084104	-0.39077	-0.078938	-0.21891	-0.44643	-0.75081	0.52487	0.05066	-0.13665	0.739	0.19905	anger
-4.8201	0.28153	0.37588	0.79241	-2.1607	0.80322	-0.21853	0.53854	-0.49394	-0.56767	-0.083135	-0.16151	1.0801	-0.49572	0.15529	0.12644	0.19798	-0.039876	-0.12554	0.052044	0.56449	0.27507	-0.073746	-0.027087	-0.017952	-0.026176	0.033686	0.25815	-0.094208	0.3299	-0.25265	0.14576	-0.096267	0.26432	-0.16501	0.0069922	0.3407	-0.25183	0.0013999	-0.080527	0.033772	0.24006	0.30494	-0.18339	-0.099119	-0.051382	-0.17111	-0.10447	0.10721	anger
-9.3014	0.017592	0.74433	0.93898	1.9001	-1.3367	-0.72172	-0.43738	-0.32799	-0.25132	0.12807	0.52277	-0.90314	-0.46598	-0.33035	0.54985	-0.092894	0.27563	0.073346	-0.44	-0.26329	0.17443	-0.34318	-0.032213	0.18407	0.0016437	-0.2567	-0.2284	0.12046	-0.21802	0.19672	0.096188	-0.05535	-0.11857	0.10632	-0.064144	0.092608	0.2136	-0.091365	-0.038814	0.088989	-0.17119	-0.27156	-0.18602	-0.00070679	0.20678	0.058635	-0.074512	-0.0039507	anger
-9.4207	-0.1418	0.78664	0.9401	1.9071	-1.6865	-0.7262	-0.46426	-0.21749	-0.23985	0.29732	-0.56897	-0.71878	-0.12262	0.2704	0.2536	-0.50225	0.17948	0.22156	-0.42222	-0.13721	0.31782	-0.15202	0.090502	-0.28897	-0.36482	0.053652	-0.15807	0.29498	0.082476	0.027058	0.072087	-0.43012	-0.25367	0.24602	0.21063	0.058673	0.16556	-0.21885	0.0092813	0.18778	-0.2019	-0.37752	-0.13681	0.09455	0.084509	0.040059	-0.09348	-0.043187	anger
-9.3887	-0.15161	0.76998	0.95056	1.9172	-1.9722	-0.62101	-0.47541	-0.12292	-0.17471	0.29903	0.12348	-0.15417	0.011282	0.36737	0.056935	-0.19494	0.20106	-0.10099	-0.073396	0.18138	-0.013237	0.16898	0.15597	-0.27206	-0.11549	0.24117	-0.048837	0.15617	0.31149	-0.099916	-0.089516	-0.078602	-0.10353	0.11794	0.14977	-0.041981	0.12081	-0.15094	-0.20176	0.084966	-0.11363	-0.20208	0.038453	0.17536	-0.0016739	0.0059133	0.0059339	0.023264	anger
-9.3966	-0.21335	0.69487	0.73824	0.78877	-1.0634	-0.62778	-0.16393	-0.19855	-0.17396	-0.088157	0.24663	0.08709	-0.011758	-0.095943	0.026733	0.17345	-0.089271	-0.096213	0.036909	0.044385	0.11267	-0.082509	0.08962	-0.071892	0.15429	-0.041159	-0.12989	0.037818	-0.062861	-0.0032153	-0.032859	0.0025832	0.021092	0.011265	0.00036929	0.1725	0.0099091	0.023713	-0.10132	0.012637	0.11298	0.10428	-0.063617	-0.12157	-0.13567	-0.12749	0.015878	0.1183	anger
5.4501	1.0547	-2.4415	-4.3213	1.3953	-0.8422	0.22596	1.2661	1.0841	2.1165	-0.092809	-0.71928	0.45914	1.692	0.27098	2.9034	0.46141	0.68477	-0.46459	-1.6399	0.65275	1.5006	0.092954	1.9316	2.9759	-1.2369	0.45417	0.43144	-0.86846	-0.032178	0.12339	0.91763	-2.0881	-0.62373	-0.66439	1.9907	-0.27531	0.41902	0.0066167	0.03975	-1.2375	0.039466	0.18935	0.51467	-0.53625	0.33883	0.29095	-0.39157	-0.63786	anger
3.6109	-1.5104	-0.76962	-4.3048	0.22666	-0.11143	0.41025	0.69129	0.45183	-0.51059	-0.34916	2.03	-0.30422	2.8073	1.5837	0.75425	-0.47776	-0.70559	-0.28665	-0.63395	-0.50257	1.6568	0.13151	0.64303	0.5347	-0.71818	0.4368	0.90126	-0.8707	-0.18205	0.45124	-0.34687	-1.5933	0.43138	-1.655	0.97328	-1.1926	0.0062535	0.31023	-0.4306	-0.36676	0.51702	0.73764	1.6864	-0.045176	1.1129	-0.36291	-0.12466	-0.21349	anger
4.9361	2.5647	-2.2288	-2.0299	0.72625	0.40042	0.018395	-0.074468	2.1715	-1.1326	0.72934	-0.51037	-1.3607	2.4843	0.36309	0.71387	-0.35509	-2.4681	-0.72089	0.11817	0.95159	1.1627	1.2664	0.2888	1.4023	0.83639	-0.77439	-0.2276	-0.012099	0.30098	0.018709	-0.63122	2.4321	-0.1296	0.47564	0.28183	0.92349	0.69175	0.79665	0.65477	1.0984	0.051893	-0.063032	-1.1276	-0.66631	0.0063866	0.30351	0.024205	0.043978	anger
9.8824	-1.4514	-0.39093	-5.1073	2.5276	-1.736	3.7824	3.0068	-0.31894	-3.5016	-0.97182	1.0134	-0.20749	-0.75008	-1.3924	1.9292	-1.9706	-1.039	-0.76239	0.12107	-0.48041	0.22289	0.068508	-1.5387	0.3537	0.99586	-0.54874	0.23179	2.0497	0.29318	0.64183	2.2988	-0.69525	2.0466	1.5778	-1.5557	-0.42897	-0.0075945	-0.64149	-0.33506	-0.72008	-0.90981	0.67478	1.2297	1.1887	-0.66806	-0.79365	0.29792	0.59502	anger
9.9983	-2.4017	-1.4874	-4.6159	2.9977	-1.7052	2.7428	2.8757	1.4433	-3.1796	-1.0031	0.39694	-0.083504	-1.8076	-0.18991	1.8725	-0.91891	-2.1454	-0.84148	-1.2977	0.57323	0.39585	0.67973	-0.032208	1.4221	0.53606	-0.47175	0.71808	0.63544	1.1906	1.7843	-1.1193	-0.073825	1.123	0.65408	0.45391	0.27839	0.28759	-0.59872	-0.40344	0.42584	0.68313	0.22846	0.59507	-0.5258	-1.5533	0.79098	0.99013	0.6278	anger
5.5058	0.96227	-1.3237	0.91197	-0.97636	0.00032839	0.9697	-1.8059	-0.044037	-0.72452	1.0268	-0.62969	-0.78281	-0.81461	-1.3966	0.77215	-2.3313	0.9865	-0.99481	2.0705	-0.71571	-1.4323	0.32976	0.21143	0.70552	0.99212	0.13533	1.1749	0.87052	0.9971	-0.19962	0.61223	0.29714	0.29186	-0.30387	0.75757	1.9389	0.78363	-0.75354	1.1213	-0.60315	0.49799	-0.24614	-0.06683	0.0051965	-0.07328	0.057385	-0.093776	-0.17808	anger
-4.577	-0.01883	0.66523	0.3838	-2.7153	-0.15942	1.0468	1.1652	0.082719	0.48414	-0.28887	0.44639	0.29731	0.13181	0.33602	-0.60772	-0.36621	0.13902	0.16026	-0.059034	0.63392	0.43341	0.11335	-0.048476	-0.13995	-0.33146	-0.2991	-0.0030805	-0.070609	-0.42988	0.5736	0.071719	-0.032609	0.164	0.068929	0.053532	0.39348	-0.58631	0.36403	0.21901	0.50876	0.40592	0.13152	-0.36126	-0.26055	0.033212	-0.076372	0.35001	0.50211	anger
3.4532	-1.0982	-2.9512	0.88871	-0.57869	0.65004	-0.13705	-1.3622	-0.40515	0.87167	0.12157	0.82983	-1.0635	-0.66348	0.31073	0.29042	0.050268	-0.4865	-0.24791	0.70874	1.1591	-0.98761	-0.51221	0.79453	1.4036	0.58312	-0.65736	0.68146	-1.1385	0.5923	-0.20487	1.4565	-0.51242	-0.81527	-0.040245	0.17262	0.31663	-0.98515	-1.0941	0.22545	-0.98946	0.74672	0.17506	-0.45462	-0.58415	0.62998	-0.29801	0.48447	-0.1699	anger
2.9453	-3.2012	1.3491	-3.2226	-0.17484	0.51599	-0.49633	-0.59279	-0.45673	2.4361	0.84245	-0.17162	-1.009	0.067176	0.65535	-1.253	0.20394	0.02957	-0.30552	-0.46779	-0.084341	-0.57705	-0.13988	1.0582	0.7942	-1.4829	0.098967	-0.53917	-1.1578	-0.0063464	0.75224	0.32786	0.70379	0.14027	0.59054	-0.69382	0.56787	0.32158	-0.70112	0.3165	-0.27294	0.78819	0.08529	0.72726	-0.17428	-0.26234	-0.066127	-0.10816	0.23405	anger
0.34599	-1.5486	-2.5291	2.1049	-0.74483	1.3414	-0.31657	-0.011077	-0.6044	0.079287	0.50214	-1.2476	0.27965	0.65634	-0.63317	-0.30117	-0.67065	0.37927	-0.30493	-0.30573	0.43331	-0.46094	-0.71734	0.56474	0.98288	-0.75254	-0.074975	-0.39398	0.13338	0.97309	-0.02063	1.0142	-0.45183	0.118	0.17523	-0.083923	0.0060969	-0.40145	0.42879	0.64704	0.45075	-0.84962	0.95197	0.24791	-0.16297	-0.55098	-0.18356	-0.08815	1.0785	anger
-6.2212	-0.1033	-0.13543	0.46278	-1.6062	1.6281	0.5293	0.75489	-0.30755	0.77619	-0.51994	0.14798	0.20794	0.4888	-0.16298	-0.37527	0.18256	0.18916	0.11139	-0.079877	0.49122	-0.11328	0.28987	-0.93218	0.47119	-0.31707	0.073681	-0.14737	-0.44046	-0.15557	0.35852	0.030414	0.12679	0.45641	-0.10467	-0.27168	-0.18402	-0.21663	0.62779	-0.058537	-0.16065	0.30639	0.082705	-0.087693	-0.0060391	-0.3391	-0.03203	-0.21805	0.1508	anger
0.40642	0.33024	0.61735	-3.6364	0.026761	0.63196	-0.37862	-0.40753	-0.34195	-1.3706	-0.31944	0.29276	-0.54361	1.4527	1.916	-0.66779	-1.2101	-0.93289	-0.83877	0.012127	0.70448	1.1985	-0.76827	0.25994	0.60969	0.61971	0.48106	-1.5136	0.58191	-0.13657	-0.16248	0.56086	-9.875e-005	0.78142	0.39398	0.13557	-0.42993	-0.58797	-0.70214	0.72842	-0.41731	0.22052	-0.010631	-0.14499	0.12942	0.5199	-0.24727	0.43257	-0.30963	anger
0.61274	1.3555	-0.12716	-3.36	0.20645	0.75322	-0.39976	0.45452	0.98369	-1.4449	-0.67122	-0.08279	-0.19097	1.0891	2.014	-0.024196	-0.9056	-0.9811	-1.747	-0.80029	0.12139	1.6358	-0.060935	0.84837	1.2074	0.682	0.056175	-0.92963	-1.2525	0.41498	0.037832	-0.63418	0.57625	-0.40863	0.28033	0.18346	-0.032856	-0.045633	-0.28428	0.45621	0.24602	-0.53411	-0.12975	0.43327	0.23162	-0.22805	0.15006	0.17757	0.087052	anger
0.73873	0.77779	1.5197	-3.287	-0.067953	1.1375	-1.1271	-0.49115	1.1601	-1.1585	-0.17997	-0.60954	-0.24267	-0.1175	1.4596	-1.0499	-0.47403	-0.10267	-1.6843	-0.33698	0.55791	-0.37775	-0.73293	-0.067386	0.89834	0.93373	-0.10239	-0.6797	0.30398	-0.050173	0.079142	-0.66126	0.11088	1.415	0.29258	-0.28175	0.16095	0.50239	-0.46864	1.4338	-0.2889	-0.36111	0.16613	-0.67399	-0.47341	0.45642	-0.1266	0.52782	0.038782	anger
-5.5562	-0.96134	0.984	-0.59729	-1.8716	0.70798	-0.68938	0.89548	0.022354	0.21171	0.013112	0.22936	1.0942	-0.11721	0.52404	-0.0040013	0.03845	0.17575	0.38644	0.24329	0.69914	0.27786	0.31663	-0.066459	-0.10291	0.08505	0.055803	0.12872	0.17861	0.15143	-0.20018	0.19676	-0.16851	0.1502	-0.072142	-0.11094	0.36435	-0.10801	0.084521	-0.1986	-0.1479	-0.04245	0.2221	-0.092221	-0.10333	-0.39264	-0.092144	-0.01011	-0.08828	anger
-9.4558	-0.24507	1.1315	0.97154	2.728	-1.0954	-0.28565	0.66214	0.090369	-0.18818	-0.12974	-0.89461	-0.044059	0.15978	0.12243	-0.1634	-0.048186	-1.08	0.12614	0.38427	-0.44649	-0.60037	0.67271	-0.29738	0.2042	-0.17248	0.32466	0.24246	-0.061984	0.14075	-0.37891	-0.046127	0.049836	-0.12943	-0.13313	0.045249	-0.38476	-0.16883	-0.011947	0.094134	-0.20784	0.044071	0.068215	0.079903	0.20149	0.17144	0.085964	-0.053556	0.065271	anger
-9.3756	-0.25341	0.86927	1.0943	2.4227	-1.5325	-0.38301	0.21893	-0.045713	-0.2729	-0.031097	-0.20844	0.13226	0.39329	0.36474	-0.45013	0.06569	-0.32103	-0.57996	0.26479	-0.016149	-0.39932	0.40152	0.058068	-0.060324	0.12071	0.17526	0.14577	-0.030247	0.28714	-0.31366	0.0337	0.21268	-0.18071	-0.20288	-0.0059059	-0.1679	-0.083973	0.0048048	-0.12586	-0.094709	0.015439	0.049679	0.3243	0.19379	0.10188	0.012422	0.065028	0.044383	anger
-9.3912	0.070923	1.0774	0.94738	2.417	-1.0746	-0.17043	0.15815	-0.26613	-0.21441	0.043103	0.16504	-0.37761	0.015763	0.54502	0.23151	-0.060379	0.095332	-0.18496	-0.039132	-0.25346	-0.61115	0.23038	-0.18327	0.24262	-0.14187	0.043493	-0.13695	-0.24941	0.034359	-0.2314	0.002656	0.2949	0.23813	-0.16625	-0.13488	-0.084472	0.056804	-0.028276	-0.24615	-0.10877	-0.1319	0.0018689	0.084521	0.12113	0.16212	0.040265	0.1472	-0.095683	anger
-9.4881	-0.32534	0.62425	0.88427	1.304	-0.38249	-0.44913	0.30736	-0.11682	-0.12606	-0.19822	0.14269	-0.076515	-0.047039	-0.31285	0.14673	0.15276	-0.23874	0.26917	0.025337	-0.22171	-0.25789	0.13166	-0.38451	0.62533	0.0081553	0.0043101	-0.00010272	-0.2544	-0.13724	-0.053814	-0.096407	0.097191	0.37203	-0.10301	-0.16948	-0.058526	-0.15712	0.32338	0.036671	-0.2757	0.22441	0.20103	-0.19055	-0.067398	-0.15129	-0.081679	-0.24308	0.094211	anger
5.8011	4.3037	-1.0751	0.59959	-1.4507	-1.472	0.82371	1.7832	-1.8344	0.86036	0.69363	0.78867	1.1961	1.2481	-0.22208	3.2036	-0.59939	-0.63263	-1.0635	0.609	-0.34271	1.0705	-0.46924	-0.063535	-0.25405	0.025217	-0.56511	-0.0043208	-1.3439	0.038428	-2.1208	0.52582	-0.96863	-1.506	0.92736	0.31257	1.502	-0.044931	0.5433	-0.23135	-0.018068	-0.49016	0.91298	0.12328	-0.30634	0.62732	-0.30454	0.24677	-0.76674	anger
4.1706	-0.74026	-0.20927	-2.2615	-0.43087	-1.0799	-0.28771	0.3221	-0.96965	2.6565	0.27027	-0.73474	-1.4597	-1.0526	1.4692	-0.17484	0.61871	1.3299	0.37031	2.0041	0.060744	1.8006	1.7107	-0.261	0.28087	1.4549	-0.79963	-1.3038	-0.57544	-0.11444	-0.73722	-0.065706	0.59992	-0.094137	0.26943	1.4034	0.93549	0.51911	-0.98487	-0.16105	-0.62297	-1.8266	1.0465	0.74221	-0.74488	0.66035	-0.77677	-0.36202	-0.27737	anger
3.7582	-1.3505	-1.6595	-0.043777	-0.34691	-0.60802	-0.56836	-0.24458	-0.63218	1.8157	-0.11894	-0.80189	-1.555	-0.49151	0.10424	0.36706	0.058932	1.421	1.5353	2.3434	-0.65292	1.262	0.42977	0.15097	-0.13964	0.85808	0.01797	-0.070053	0.53735	0.077076	0.23672	0.42229	0.57825	0.7348	0.18093	2.2051	0.15949	0.25993	-1.7684	-0.36423	-0.34509	-0.21599	0.63219	-0.46286	-0.93402	-0.64209	-0.22115	-0.12947	0.49121	anger
-0.094806	-3.8505	1.071	3.36	-1.7367	0.72831	-0.83984	0.46274	0.31508	0.80938	-0.24297	-0.001156	0.87972	0.33884	-0.28736	-0.2463	-0.25525	0.080764	0.18163	0.19418	-0.67217	-0.53407	0.35982	-0.23493	0.96497	0.33491	-0.04576	-1.1599	0.43238	-0.34966	0.29133	-0.35507	0.67615	0.30231	-0.3241	-0.41532	-0.12396	-0.18238	-0.12744	-0.28683	0.027774	-0.16545	-0.45601	-0.49204	0.63652	-0.38532	-0.048698	-0.16482	-0.029448	anger
1.4481	2.6699	-1.9919	-2.2829	-0.30907	-0.091386	0.81584	-0.50333	-0.25383	1.3693	1.0173	-0.71059	0.47552	-0.513	-1.4287	0.68491	-0.032778	0.29003	0.59336	0.1369	-0.32898	0.75837	0.36439	-1.1325	-0.66711	-0.77088	0.95523	1.4331	-1.3164	-0.90572	-0.41704	-1.3798	0.14489	1.7249	0.53409	-0.30158	0.95764	2.1068	1.047	-1.3303	0.85669	0.47188	-1.1562	0.568	0.1937	0.97645	0.058003	0.35949	-0.08119	anger
3.4535	1.1327	-4.7231	-2.0173	0.78068	0.27519	1.9425	-0.11651	-1.5934	4.2149	0.69442	1.8237	-1.4619	-2.2004	-1.8717	0.34243	-0.72409	0.93194	-0.74336	1.9335	0.59267	-1.3557	-1.6473	-1.6468	0.96297	0.99944	1.902	0.28925	1.1071	-0.66122	0.21216	0.43192	-1.0477	0.68221	-0.8005	1.0357	-1.2631	-0.57934	-0.18762	-0.073163	-0.45767	-0.45794	0.36484	-1.1913	-0.31378	0.49939	-0.85244	0.088019	0.32009	anger
6.6131	4.2573	-3.3876	2.0338	1.0845	1.1929	1.5362	-0.62949	-1.3059	2.6293	0.82832	1.6565	0.61954	-1.0507	-1.7289	-0.143	1.673	1.0806	-0.1845	-0.48361	1.6121	0.11231	-0.58194	-2.9008	1.5745	0.19819	1.4534	-1.5691	1.7889	-1.1269	-0.040034	-0.80604	-0.94987	0.13074	-0.069859	0.39418	-1.3825	0.359	0.83238	0.032118	-0.83757	0.26934	0.30501	-0.46798	-0.83983	1.0718	-0.82703	0.3059	1.2615	anger
-5.0304	0.62224	0.6374	-0.0061329	-2.4571	0.093836	0.17183	1.0961	0.52884	0.6691	0.57652	0.61417	1.4825	-0.25996	0.52986	-0.21824	-0.56868	0.25365	0.7028	0.44629	1.189	0.29743	0.19427	0.079084	-0.73307	-0.13692	-0.16491	0.39806	0.54924	0.32086	-0.18001	0.1022	0.17921	-0.20205	0.22548	0.041131	0.14416	-0.041857	-0.016576	0.43055	-0.19184	-0.055354	-0.19513	0.077362	-0.11227	-0.52604	-0.46307	0.23135	-0.10075	anger
13.218	9.9696	1.8356	2.6404	0.78482	2.5387	-0.80563	-3.5097	-1.6456	-1.4681	-2.2799	-0.48898	-1.1678	0.67265	-0.88406	1.468	4.5771	-2.3966	-0.89678	0.97151	1.7747	-0.30701	0.0010961	-1.2813	1.4065	-1.7701	-0.13406	0.099649	0.56681	1.908	-1.3333	-0.32946	0.47664	-1.2947	1.4381	2.5207	-0.60353	-1.3844	-0.64115	-0.61584	0.85297	-2.0576	1.1482	0.15504	0.60148	0.58983	-1.514	-1.1813	0.15838	anger
5.1894	0.62673	-1.889	-3.4142	0.43617	-0.44683	-0.50663	1.186	0.57737	1.444	-0.29964	1.7871	-1.1786	-0.59834	0.86133	-0.80675	0.52012	-0.95536	0.35262	0.02328	-0.28584	-0.25394	-3.6418	-1.5481	0.90764	-0.53253	-0.59949	-1.2032	-1.5379	-0.67238	1.0469	0.41094	0.73202	-1.8497	-1.4634	0.70855	-0.065548	-1.2002	-0.20977	-0.77266	-0.85775	-0.058768	-1.4751	0.59032	-0.62456	0.051769	0.47691	-1.898	0.84415	anger
6.5977	-0.42976	-4.1063	-0.25668	0.94229	-0.27932	-1.4439	0.059365	1.526	0.73898	-1.0289	0.46822	0.065101	-1.3227	-0.13949	1.2155	0.93032	-0.49927	0.78757	-1.2472	0.055569	0.015209	-1.9861	-0.35027	-0.2987	1.1189	-0.4604	-0.25074	-0.070666	1.0112	0.19844	-1.1514	1.8993	0.7382	0.01625	-0.060344	1.4676	-1.1717	-0.9019	-1.083	-0.58203	0.54852	-0.12455	0.76899	-0.58129	-0.063152	0.69884	-1.3078	-1.5251	anger
-4.1068	0.46962	-0.23691	0.55106	-2.1737	1.0499	0.066815	1.4306	-0.38723	0.49217	-0.63183	0.37088	0.22225	0.41422	-0.06908	-0.35829	-0.0032597	-0.12723	-0.027495	0.3538	0.23704	0.50819	0.51646	-0.28833	0.27486	-0.57481	-0.1844	-0.2909	0.0057694	-0.40775	0.43586	0.20087	-0.13833	0.17924	-0.24433	-0.35761	0.019022	0.064102	0.10216	-0.43861	-0.1526	-0.13591	-0.31534	-0.36342	0.16309	0.2578	-0.087062	0.33892	0.42491	anger
11.484	-2.5125	0.84476	-1.2173	1.8759	1.9015	-3.2537	-1.7174	-2.3673	0.5642	0.84336	-1.7072	0.59891	-0.93634	-0.7168	-1.7778	0.62506	-0.17433	-1.0417	-0.85166	-1.6561	0.86423	-0.52901	-0.41305	-1.0921	1.0735	-2.2024	0.293	-0.88867	0.43084	-0.71181	-0.42381	-0.39586	1.3278	-1.4175	-0.23923	-0.94588	-0.85349	0.060306	0.91295	0.091406	-1.8278	0.5093	1.9595	1.446	-0.13095	0.78663	0.16487	1.277	anger
7.4992	-1.6026	-3.5273	-4.0172	2.4035	0.21724	-0.30783	0.72178	-3.1145	0.43211	-1.1186	-0.015785	-0.43226	1.7908	0.31823	-1.684	-1.4776	-0.64519	0.59924	1.6095	0.027167	1.1442	-2.1358	-1.8101	-0.034364	0.85991	-0.30042	0.57597	0.081625	0.048217	-1.323	1.1846	0.56037	-0.86753	0.64213	1.8094	0.16861	-0.6506	0.33969	0.64586	-0.13818	0.46071	-0.99844	0.63374	0.63662	0.82688	1.1095	0.018721	0.98729	anger
7.7749	-0.77746	-3.2555	-1.572	2.2343	0.11747	0.024265	0.28787	-4.1577	0.060696	-1.6759	0.40388	0.42291	1.1554	-0.54791	-2.5604	1.1009	-2.0111	1.3864	0.39536	1.9461	0.30873	0.22137	0.89673	0.19976	-0.91815	0.014924	-1.131	1.8951	-1.8422	-0.36067	1.8634	1.4655	-0.64237	1.8278	-0.19444	1.7303	-0.25475	0.45884	-0.12242	-0.66868	-0.1054	-0.023634	-0.98581	1.5587	0.96671	1.1347	0.20271	0.49586	anger
0.32735	-3.6944	1.2025	1.8018	-1.987	0.75468	-2.151	0.70851	-0.24584	0.75427	-0.32907	0.57239	0.15858	0.75227	1.1538	0.22286	0.23543	-0.60952	0.23656	0.21181	-0.51436	0.050116	-0.61688	-0.4721	-1.1173	-0.15999	-0.27911	0.66183	-0.68647	-0.52331	-0.3094	0.43605	0.04782	0.43241	0.25477	0.91754	-0.040482	-0.12043	0.32123	-0.069286	-0.9654	-0.081433	-0.62032	-0.064256	0.34877	-0.096457	-0.033211	0.23424	0.21883	anger
0.39318	-0.15726	-0.91143	-2.5459	0.29624	0.13991	-1.3466	0.87417	0.41439	0.19799	-0.41275	-1.2902	-0.26141	-1.167	0.53319	-0.0018823	-1.3661	-0.51378	-0.13009	0.013857	0.34747	-0.89159	-0.34844	1.6166	-0.63446	-1.1898	0.38057	-0.72597	0.22823	0.32299	-0.70303	-0.59761	-0.75533	1.0717	0.94366	-0.3047	0.29588	0.91149	0.6774	-0.13096	0.058082	1.0395	0.76442	0.9564	0.01384	-0.49618	0.23147	-0.21107	0.39004	anger
0.21259	-0.95576	-0.44161	-1.7057	0.26302	1.0467	-1.7329	-0.2292	-0.56165	-0.33994	-0.37078	-1.3408	0.065249	-0.19238	0.2199	0.24536	-1.9519	-0.024409	0.32301	0.9161	-0.09571	-0.61928	-1.1615	-0.61612	-0.41327	0.70618	-0.70093	1.4921	-0.040998	0.50767	-0.36069	-0.61671	-0.85639	1.0037	0.96801	0.75542	0.84909	1.5251	0.71656	0.20869	1.0044	0.65266	0.7475	0.41693	-0.063241	0.33496	0.22727	0.22711	-0.093373	anger
15.38	-2.0968	2.1582	9.2643	-1.048	-0.40294	-3.8025	0.75908	-0.018598	1.4115	0.75182	-2.8933	-0.28244	0.046071	-2.3392	0.95971	-3.1585	1.0041	3.3756	-0.49498	0.80383	-0.78542	-0.40855	-0.62127	0.18343	-0.96288	-0.092353	-0.4223	2.1155	0.47472	-0.8904	-0.80388	-0.39383	-0.6229	-0.63427	1.1766	-0.64328	0.055826	-0.82092	0.98069	-0.3156	2.0402	-0.097736	-0.44052	1.8701	0.12726	-0.039785	-0.68142	-0.89727	anger
5.7426	-2.2626	5.0265	5.0364	-2.2657	-1.0172	-1.2138	0.56828	0.65935	0.43989	-0.75145	0.70692	1.2214	1.0061	-0.41102	-0.51218	-0.28523	-0.25448	0.70596	-0.68565	-0.20836	-0.44264	0.079951	-0.28632	0.10544	0.16655	-1.0152	-1.1686	-0.62172	0.043575	0.76874	-0.45952	0.41699	0.56719	0.11064	0.64143	0.049808	0.43896	-0.91099	0.19176	-0.60144	-0.46459	-0.70683	-0.44661	0.70171	-0.46944	-0.32333	-0.36006	-0.44108	anger
-0.69883	-1.5673	-1.1299	1.4827	-1.1334	0.28355	-0.15857	-0.89291	-0.23864	-0.3255	0.092832	-0.19792	-0.20282	0.065468	0.6506	-0.47419	0.48907	-1.0178	-0.52078	0.32755	0.57022	0.39485	-0.54241	-1.1195	-0.4297	-0.52847	0.66191	0.089887	-1.0128	-0.18854	0.41122	-0.48918	-0.57619	-0.82246	-0.40987	0.51399	0.73415	-0.21837	-0.59322	-0.34796	-0.94466	-0.3988	0.20091	0.28254	0.35575	0.4709	-0.16272	0.71818	0.033681	happy
-0.51475	-0.022386	-2.2662	-1.1742	-0.54616	0.59028	-0.57578	-0.63421	0.39275	0.066281	0.27061	1.5	-0.30065	-1.2307	0.34474	0.14896	-0.052195	-0.37179	-1.2956	0.97623	0.92531	-1.622	0.25192	0.38737	0.34169	-1.139	-0.094445	0.28917	-0.81318	-0.39378	-0.3464	-0.96661	-0.8566	-0.44524	-0.41721	-0.71132	-0.30148	1.0924	-0.91885	-0.10399	-0.28405	-0.40989	-0.095157	0.036372	-0.56175	0.62193	-0.79387	0.17722	-0.14464	happy
13.846	-4.1973	12.657	0.76188	0.70733	2.8946	1.9323	2.6886	1.0455	0.29275	-2.1781	-0.67554	-1.4967	0.14791	0.26982	0.31352	0.11492	0.63154	-1.0187	-0.45482	-0.83937	0.12242	-0.76682	-1.8963	-0.0078229	-2.1316	-0.58011	-1.3761	-0.8525	-0.59126	0.891	0.30098	-0.13769	0.52718	-1.0267	0.83917	-0.12879	-0.17453	1.091	0.88317	0.41528	-0.77849	-0.20882	0.59636	1.0363	0.69408	-0.73952	-0.58955	0.97309	happy
1.0229	2.6075	4.9564	-0.58169	-2.7047	1.8881	-0.90436	3.3828	-1.8479	-1.3616	-0.28988	0.61572	-0.04183	-1.1091	0.30399	-0.12723	0.4162	0.70642	-0.90391	0.52631	-1.0576	-0.26894	-1.1882	-0.026227	0.80973	0.36768	-0.44284	-0.68591	1.0627	-0.17324	0.35686	-0.32172	-0.16974	0.40225	-0.037202	-0.21957	0.1446	-0.11939	-0.46015	-0.23605	-0.53064	0.46457	-0.20046	0.34907	-0.32856	0.70777	1.5138	0.24455	1.0351	happy
3.2053	2.9774	-2.1264	0.31991	-1.3974	-1.7294	-0.71016	-0.54946	0.024933	0.63036	-0.72668	-0.65375	0.48689	-0.88691	1.1563	0.89893	0.56567	1.8527	-1.2246	0.041471	0.24001	-1.2775	0.49679	-0.78211	0.3394	-0.061474	0.056265	0.70021	-0.10768	0.62171	-1.4547	-0.77581	0.81183	-0.50307	-0.41015	0.45318	-0.78825	1.2807	0.10365	0.45071	-0.34632	0.4766	-0.44101	1.779	0.079595	-0.39873	-0.13468	0.25748	0.81938	happy
1.3274	0.035354	1.3296	-2.0481	-0.5164	-0.91329	0.62812	-0.75684	-0.45059	0.93699	1.1377	-1.2868	-0.88775	-1.6434	1.7506	0.59088	-0.38014	-0.39592	-0.64511	0.010623	0.18852	0.36897	0.014778	0.42393	-0.97136	-0.088623	0.35211	0.63645	0.058397	0.10259	-0.1517	-0.067848	-0.02233	0.35546	0.47522	-0.40411	-1.2854	0.5447	-1.2018	1.3395	0.66298	-0.47548	0.77256	0.54521	0.15921	0.065748	0.80302	0.48536	0.91272	happy
-0.42381	-0.64748	-1.5497	-0.41781	-0.85595	-0.98706	0.22886	-0.63463	-1.7418	0.58933	0.69513	-0.14742	-0.59193	-0.26105	0.77856	0.12061	0.40698	-0.51568	-0.75849	-0.43573	0.046947	0.67585	0.69537	-0.098323	0.062366	-0.36528	-0.24141	0.38249	-0.56004	-0.82715	-0.13357	-0.28183	-0.37955	1.0621	0.50084	0.11015	-0.5869	0.10078	-0.19698	0.32429	-0.44167	0.10709	0.22162	-0.39113	0.99555	2.1595	-0.084989	1.1222	-0.32667	happy
-5.036	0.45555	1.1777	0.60541	-2.1371	0.74811	-0.057123	-1	0.22612	0.1916	0.193	0.10004	-0.44234	0.017946	-0.4367	-0.45077	-0.20807	-0.20241	-0.23651	-0.33832	-0.21205	0.076268	0.15241	-0.10308	-0.12134	-0.26099	0.2802	0.11731	-0.066762	-0.33769	-0.45225	-0.3544	-0.30546	-0.016414	0.0055432	0.14512	0.3133	0.5477	-0.1484	-0.084876	0.39245	0.33462	0.41694	0.38257	-0.37585	0.0028	-0.021857	0.149	-0.094671	happy
2.547	-2.1902	-1.8696	1.977	0.13194	0.66263	-0.61227	-1.6773	-1.0028	1.336	-0.92907	0.42761	-0.74794	1.6139	-0.96496	1.5327	0.85322	-1.1453	0.10329	-0.032478	1.5718	0.82776	0.2126	0.26526	0.64265	0.66416	-0.32353	0.2758	-0.18718	-0.7434	-0.091117	-0.33162	0.20354	0.30291	-0.54873	-0.70467	0.39573	1.0101	-0.96582	-0.60478	0.43499	0.032404	0.25672	-1.0914	0.91283	0.081258	-0.32911	-0.47999	-0.18739	happy
1.2181	-0.072626	-1.764	-0.32098	0.30462	0.10437	-2.2157	-0.80467	-0.31068	1.2278	-1.5324	0.95413	-0.549	0.33155	-1.0265	2.7692	1.2793	-1.0565	-0.37757	-0.79323	0.44755	-0.18124	-0.087782	0.29285	1.3557	1.1186	-0.82386	1.2608	0.43866	-0.22941	0.3707	0.12671	0.30176	-0.33835	0.28609	-1.1208	1.2799	0.098154	-0.88252	-0.51011	-0.57228	-0.45936	0.15586	-0.54131	0.47998	-0.64096	0.37147	0.4274	-0.11241	happy
1.3816	-3.8403	1.6964	1.6657	0.16464	-0.1065	-0.027585	-2.1011	-0.38499	-0.38667	-0.38583	-0.060235	0.69931	0.93861	-1.8563	1.6423	0.19269	-0.39705	0.67115	-0.78547	-0.72449	0.41148	0.40503	0.28802	0.39403	0.3803	-1.1386	0.85604	1.0786	0.66246	-0.97077	0.55815	0.48467	-1.0872	-0.3583	-0.8594	-0.29458	0.50239	-0.43383	0.69953	0.3803	-0.002157	-0.68319	0.098158	0.32287	0.19778	0.67914	0.00046925	-0.19933	happy
-6.0062	-0.75065	1.2427	0.33869	-1.5499	0.57679	-0.84154	-1.1788	0.55051	-0.72157	0.010838	0.2909	-0.23611	-0.69599	-0.29533	-0.062558	0.50393	-0.22748	0.26107	0.23478	0.13697	0.6161	0.12425	-0.035628	0.12714	-0.28716	0.42541	0.3771	0.43748	-0.16022	-0.33734	0.1279	-0.87619	-0.14177	-0.5492	0.078652	0.52999	-0.072035	-0.26487	-0.22639	0.0035709	-0.48621	-0.18977	0.11963	0.15348	0.066696	0.18268	-0.30274	0.23594	happy
-0.53811	-0.15962	-1.9849	0.53108	-0.13437	-0.10091	-0.90907	-1.439	-1.3055	-2.1548	1.8859	-0.31986	-0.46532	-0.24796	-0.84765	0.7642	-0.45512	0.562	0.22714	-0.3849	-0.5484	0.078872	0.13782	0.9599	0.3824	0.084437	0.61999	1.2579	0.56265	0.11852	-0.047111	-0.84097	0.023442	-0.0053121	-0.14994	-0.37486	0.31873	0.04995	-0.43947	0.29288	-0.33949	0.34702	-0.45565	0.27437	-0.87049	0.088053	0.84651	-0.18367	0.62473	happy
2.1163	0.057805	3.7008	-1.2535	-0.86903	-0.40946	-0.53601	-0.99322	-0.6283	-0.54842	1.1346	1.2859	-0.58679	-0.36932	-0.074128	-0.88295	-0.083239	-1.4727	-0.97202	0.47693	-1.1488	-1.1556	1.4507	0.07085	-0.069426	-0.15216	0.37603	1.4066	1.313	-0.01374	-0.21187	-0.58228	-0.50167	0.73989	0.70669	-0.20765	-0.068556	0.54356	-0.50191	-0.20214	-0.47836	0.72139	-0.45147	-0.93069	0.94766	-0.23673	1.2358	-0.13757	0.38011	happy
19.049	8.764	-2.3311	0.35749	4.408	8.1677	2.995	-0.85627	-2.2718	-1.1797	-0.54841	2.4999	0.34655	-0.68306	2.9053	4.5468	-1.9743	1.9686	0.41587	1.4125	1.0833	0.061439	-0.53227	1.6781	-0.55105	2.1054	0.012358	-0.75187	2.4808	-1.221	-0.74929	-2.261	0.50505	-0.16548	1.2727	0.28191	-0.62957	-0.49757	0.31073	1.2502	-0.85844	1.5761	1.0862	1.5857	1.6357	1.2477	-0.060055	0.18139	0.74529	happy
2.471	5.5041	-2.2977	5.0778	-1.5942	6.1553	0.11452	1.3644	0.46746	-3.2587	-0.1876	0.71655	-0.50655	1.3654	2.2207	0.65711	0.66252	1.8088	-0.35939	0.24576	0.11263	-1.6717	-1.9012	0.2158	-2.3199	-1.1604	1.1517	0.095533	-1.1891	0.71257	-0.19229	-1.3106	0.81139	-0.78493	-1.127	0.66142	-0.88064	-0.45583	1.5535	0.85364	-0.41208	0.1151	-0.10912	-0.42463	0.2163	0.069472	-0.15198	-0.004846	0.182	happy
3.8872	-1.1425	-3.0094	0.6545	-0.017899	-1.1572	0.92377	0.23919	-0.37837	-1.9123	2.2977	0.094833	-0.0028997	0.50869	0.68703	1.5407	0.40228	0.40527	-0.52928	-0.065734	-1.6747	-0.16553	-0.08944	0.71459	-0.13164	0.050755	1.0116	0.61431	-1.3565	-0.26455	-0.37272	0.67918	1.5359	0.056221	-0.35245	-0.46231	-0.17542	0.84278	0.42827	-0.93973	-0.78432	0.10329	-0.46713	0.92585	-0.25013	0.87927	-1.0202	-0.40435	0.60089	happy
1.7504	0.049504	-4.1032	0.47213	-0.3648	-0.4309	0.64285	-0.14578	0.086717	-2.1348	1.5482	0.35518	0.73927	0.12404	0.26273	2.0487	0.084344	0.22599	-1.081	-0.78331	-0.95209	-0.91457	-1.1353	0.89646	0.20071	-0.51102	1.0266	0.74352	-1.1082	-0.86355	1.2797	1.0718	1.6411	0.06233	0.60891	-0.7887	0.26799	0.065063	-0.24263	-0.01637	-0.71829	0.18354	0.20421	0.61884	0.12075	0.76061	0.50622	-0.095975	0.66032	happy
2.1518	-2.0071	-1.6546	-0.71617	0.60276	-1.4232	-0.63977	1.3335	0.93113	-1.3616	1.1144	0.98995	-0.016653	0.92454	2.2804	1.5645	-0.0035911	-0.93225	0.20591	-0.65812	0.10294	1.446	-0.61133	-0.16841	-0.14322	0.10572	-0.22072	0.43039	-0.35437	-0.65208	-0.8383	0.75473	0.3607	-0.94358	0.60167	-1.0101	-0.44724	-0.5957	0.10601	-0.35566	-0.46342	-0.60579	-0.1138	-0.46943	-0.48667	0.30888	0.87793	0.58836	-0.16289	happy
-4.8499	0.37596	1.0203	0.32396	-2.0244	0.44333	-2.044	0.9834	1.615	-0.42889	0.39528	-0.7377	-0.41598	0.47389	0.6381	0.73569	0.33068	0.08624	0.57214	0.012005	-0.1869	-0.11199	-0.23915	0.2538	0.49775	0.77539	0.042256	0.044793	0.36157	-0.33876	-0.093483	0.48812	-0.25268	0.89564	0.095907	-0.14199	0.1977	0.69618	0.73446	-0.13142	0.13494	0.40296	0.19015	0.020206	-0.25721	-0.21767	-0.47059	0.081384	0.59922	happy
2.4635	0.57402	3.3819	-4.4721	-0.85712	-2.4899	0.6799	0.70022	-0.72385	0.80732	1.5394	0.59491	0.33368	1.0807	-0.0023856	0.57809	-0.47184	-0.55837	-0.89493	0.40247	-0.48699	-0.51586	0.26881	-0.48409	-0.26122	2.0146	-0.71656	-0.061086	0.42173	0.79878	0.74539	-0.8955	0.53728	-0.8131	-0.97898	0.22512	0.1362	0.10918	-1.1946	0.13393	0.29021	0.71265	-0.42168	-0.4244	-0.12531	-0.31091	0.22733	-0.45053	-0.92487	happy
-2.9843	-1.7068	-1.7931	-1.4545	-1.162	-0.16732	0.053503	0.80526	0.15084	-0.24356	2.508	-0.35345	0.083839	-0.2577	0.3024	0.75083	-1.0532	0.16334	-0.57077	-0.75082	-0.1165	0.17441	0.70708	0.64582	-0.20018	0.6534	-0.87322	0.37731	0.076011	0.72522	-0.36024	-0.42133	-0.16219	0.03119	-0.36369	0.074073	-0.50256	0.51153	-0.88836	0.25069	0.62585	0.31867	-0.87401	-0.040924	0.18864	-0.051278	0.46998	-0.49614	-0.65977	happy
-0.31181	-0.32011	1.0434	-1.3362	-1.1684	-1.113	0.10145	0.8283	-1.6351	0.46834	0.19024	-0.72743	-0.71752	1.2067	1.2914	0.64517	-0.40858	-0.48678	-0.87738	-0.40619	0.92222	0.29972	0.64541	-0.21002	-0.24093	-0.94254	-1.188	0.026284	0.18884	-0.66865	-0.64553	0.26517	-0.32706	-0.32959	0.51958	-0.63173	-0.58761	-0.29475	0.079751	0.22056	0.65905	1.1363	-0.63671	-0.72146	-0.12116	0.69224	0.24798	0.12031	-0.49404	happy
-6.2997	-0.24657	0.82365	0.48176	-2.2777	0.65074	-0.66821	0.2874	0.30113	-0.17132	0.1456	-0.22236	-0.54161	0.24439	0.32415	0.43888	-0.027554	-0.16935	0.18753	-0.24197	-0.19175	0.22513	-0.11811	0.20525	0.3232	0.45093	-0.082433	-0.25567	-0.19204	-0.17761	-0.40616	-0.29837	0.037977	0.15089	0.41643	0.45273	0.26781	0.0064197	0.15809	-0.27271	0.40051	0.16	-0.2481	0.13415	-0.13826	-0.14675	-0.29618	0.081858	0.59187	happy
4.8437	-1.01	1.6467	-2.7861	0.55871	-0.20868	-2.4734	0.61959	-2.0425	-2.1961	1.0501	-0.53453	1.5586	-1.1067	-0.3617	-1.6741	-1.3147	-1.7012	-0.28697	-1.2491	0.29598	2.0313	2.2769	0.96995	0.56335	0.75073	-0.67487	0.46725	-0.019136	0.71153	-0.057796	0.045057	-0.91254	-0.85812	-0.18761	1.7976	-1.0184	0.18507	0.69357	1.1802	-1.999	-1.6679	-0.464	-0.16186	-0.1841	-1.1882	-0.069347	-0.34876	1.0257	happy
6.6384	-1.7516	0.50079	-0.29141	0.73368	0.12803	-2.168	0.72149	-1.8137	-0.66214	-0.083945	-0.44303	1.8278	-0.32918	-0.15183	-1.9115	-0.15743	-1.3405	1.1488	-0.56299	1.6141	0.60468	1.5899	0.22602	0.81865	-0.10321	-0.30411	-0.26992	0.71839	0.21979	-0.62375	0.057032	0.78601	-1.5654	0.3412	-0.97924	0.77781	-0.25979	1.713	1.5547	-0.72832	-0.08856	1.6415	-0.55133	0.35751	0.12858	-0.19765	-1.3598	0.83314	happy
4.7447	-0.95877	-2.842	3.1671	-1.0935	-1.5674	-1.4759	0.47343	0.58905	-0.66171	-2.4721	-0.67758	1.749	0.62463	0.20827	-2.2896	-0.24676	0.38637	-0.097233	1.6746	-1.3429	-1.6207	-2.2076	-1.3927	1.4279	-1.4385	-1.9745	1.258	-0.08526	-2.334	-0.82449	0.36191	0.51047	0.79469	1.6118	-0.045332	-0.22245	-0.32918	2.1163	0.5039	0.24987	0.56266	2.2174	-1.8566	-0.057579	0.88058	-0.2502	-0.42794	-0.56277	happy
-4.279	-2.2736	2.8272	0.53282	-2.1246	1.4402	-1.8987	0.27752	1.3087	-0.039603	0.28052	0.24543	-0.23619	0.38983	0.6447	-0.074921	-0.1406	-0.30157	-0.24637	-0.37085	-0.35956	0.85928	-0.68336	0.35323	0.85705	0.64111	-0.36517	-0.96668	0.20844	0.22361	-0.19201	0.18632	0.7209	-0.019028	-0.075565	-0.72873	-0.40547	-0.098912	0.22545	-0.15131	-0.13069	0.41917	-0.35152	-0.35392	-0.049787	-0.23123	0.019988	0.36441	0.021536	happy
0.9961	-2.529	-0.0017153	-1.4296	0.82064	-1.5088	-0.85447	-0.0052689	1.8438	-1.1545	0.1727	-0.14047	0.083681	0.65328	0.29736	0.86751	-1.1074	-1.7771	-0.25192	-0.77461	-0.013845	-0.93049	0.4646	0.063046	-0.1432	0.99387	1.1501	-1.6524	0.073138	-0.51006	-0.42388	0.049336	0.26174	0.12588	0.5335	0.2952	0.060198	0.83764	-0.195	0.61206	-0.90579	0.29513	0.1354	0.078329	-0.42957	0.60155	-0.48679	0.23495	-0.82234	happy
1.9953	-3.9333	0.60778	0.13582	0.63947	-2.0997	-0.57138	0.051765	1.5065	-1.5374	-1.5415	-1.1162	0.03109	0.39938	-0.26921	0.34595	-0.77447	-0.030884	0.49964	-0.92756	-1.2527	-0.72957	-0.094617	-0.8817	-0.77605	-0.014083	0.68315	-0.33019	-0.68297	0.14075	-0.61674	-0.27091	-1.4854	-0.63857	-0.6354	0.36186	0.45836	0.42041	0.56143	0.75003	-0.96633	-0.3493	-0.21085	0.79708	-0.15995	0.35422	1.1862	-1.4238	-1.6508	happy
11.693	5.5196	-0.38827	8.9483	0.71892	-3.7939	-3.076	2.7745	2.748	0.60375	0.59369	-2.8848	-1.2905	-0.54795	-0.037867	0.63822	1.6375	0.66183	1.6347	-1.0027	0.27451	2.1027	1.8172	-1.2506	-1.0707	-0.73884	-0.99689	1.1142	-0.17694	-1.6735	-0.29709	0.21983	-0.49016	0.20614	0.92589	-0.3087	-0.98615	0.0090659	-0.30569	0.67893	0.21264	-0.1861	0.41472	1.4378	-0.056101	0.57759	0.4786	-1.1079	0.52086	happy
4.5345	7.964	2.6071	2.0433	-1.9349	1.0566	-1.925	1.737	-0.06017	-1.6902	0.51943	-0.34735	-0.10175	1.6373	1.2328	1.3184	-0.098831	1.2555	0.5385	0.089116	-0.71627	-0.44094	-0.64015	-0.15705	0.13327	0.56761	0.50553	-0.42204	-0.51214	-1.0216	-0.58209	1.0444	0.37838	0.60348	0.14468	0.17521	-0.041369	-0.76814	0.20313	0.48221	0.52517	0.35892	0.02137	-0.039895	-0.76882	0.47279	-0.24249	0.52525	0.47197	happy
0.35333	-3.2382	0.31517	0.34221	-0.86089	0.37414	0.66732	0.81728	0.75624	-0.76023	-2.0975	0.18023	1.1218	1.0627	-0.71813	-0.46488	1.4497	-0.070045	0.29331	-0.20518	0.73042	0.50565	-0.43648	-0.48246	0.17049	0.78668	-0.09315	0.60214	0.072386	-0.24921	0.5196	-0.72899	0.57967	-1.808	0.65137	-0.49209	-0.4405	-0.3264	-0.078034	0.55193	1.0149	-0.81628	0.029869	0.15181	0.57499	-0.28281	0.10444	0.5797	0.21407	happy
-1.3725	-1.3426	-1.8873	-1.4445	-0.84548	-0.092624	0.60423	0.34537	0.87173	-1.0673	-0.88305	-0.10448	1.1413	1.1663	-1.3232	0.19763	0.5305	0.28139	0.82245	-1.2563	0.46415	-1.1477	-0.91875	-0.10221	0.41414	-0.0035439	-1.6142	0.78743	0.21399	-0.33701	-0.41691	-0.30775	0.34679	0.016326	0.30542	-0.49885	-0.41249	1.434	0.13615	0.45182	0.30818	-0.46494	-0.024633	-0.35534	0.34837	-0.033799	0.78171	0.52484	0.57552	happy
-0.93381	-0.66809	-2.0298	-0.56976	-0.71211	0.027637	-0.65586	0.38451	1.0295	-0.24602	0.65579	0.041787	0.36104	0.65265	-1.028	0.38557	0.38932	-0.30892	-0.68153	-0.48831	0.71597	-0.66258	-0.28049	-1.0358	-0.34073	-0.35506	-0.37073	-0.15438	-0.35816	0.27067	0.3154	-0.72751	-0.13165	0.12628	-0.88602	0.76725	-0.86614	-0.2525	0.32462	0.6589	0.23795	0.53602	0.050265	-0.68448	0.44656	-0.55585	0.36518	-0.084751	-0.091465	happy
3.1875	-4.3257	-0.72101	-1.8766	1.4568	-1.7697	-2.2264	0.94798	0.33017	-3.0104	2.7622	-0.33901	-1.6332	0.58146	-2.1463	1.6807	1.3396	-0.95814	0.59797	-0.19536	0.097781	-1.1216	0.11488	0.30282	-0.41302	-1.2281	-2.904	0.29619	-1.0816	-0.19196	0.9164	1.0703	0.21333	2.0661	-0.67719	0.18776	-0.058493	1.1776	0.59865	0.48815	-0.025632	0.46888	0.49161	1.3549	-0.6917	0.82216	-0.39169	0.60908	0.035468	happy
8.9971	-9.8651	5.536	4.6617	1.0982	-2.4729	1.2416	-0.48138	-2.7194	-2.7152	5.5321	-2.0544	-1.0266	1.068	-2.0595	2.4929	-0.28067	-0.11069	0.58516	0.047519	0.20851	0.86469	-0.29699	0.98073	-1.9436	-0.20373	-0.60565	0.17407	0.50538	0.23229	0.16789	-1.0816	0.74541	-0.12302	-1.7972	0.94432	0.57291	-0.18051	0.12377	-0.67264	0.80188	0.047646	0.7473	0.64261	-0.41721	1.6244	-0.13922	0.65402	-0.3526	happy
2.153	-3.4449	-0.24022	-2.6951	0.88955	-2.8166	-0.99634	0.86319	-3.3323	-3.4601	5.4572	-0.82701	-2.5449	-1.0695	-1.0868	1.5659	-2.0559	-0.96711	-0.42829	0.048906	-0.95026	1.8513	0.33477	-0.44103	-1.1087	0.10498	-0.48901	0.51118	0.30863	-0.094764	-0.0066412	-1.8209	-0.16737	-0.87836	-0.65544	1.4944	-0.56025	-0.68983	0.62938	-0.2426	1.0112	-1.5397	1.042	0.42744	-0.088032	0.051402	-0.21932	-0.71471	0.32594	happy
-3.23	-3.1667	3.9137	1.566	-1.684	0.47182	-0.66036	-0.11455	0.83426	0.35708	-0.0875	-1.1189	-0.63052	1.125	-0.4337	0.1556	-0.30419	0.28837	-0.23499	-0.37182	-0.48606	0.26152	0.394	0.06388	0.015461	0.62728	0.10479	-0.022014	-0.33145	-0.31034	0.070773	-0.51238	0.32081	-0.59284	0.9975	0.27362	0.035137	-0.24543	-0.34919	-0.10503	0.57029	0.35244	0.073858	0.051936	-0.36346	0.29042	-0.4014	-0.1037	-0.35813	happy
24.359	-3.0483	9.5899	8.9889	7.8166	3.6679	1.8448	3.6568	-1.524	1.9128	1.8199	3.5092	-2.5612	-1.3578	1.7127	1.464	3.7562	-1.775	1.4221	0.09898	-1.2005	-2.1758	-0.89487	2.2611	1.4815	-1.7327	0.29174	-0.48869	-0.74383	1.2015	-1.3652	-1.4118	-1.9522	-1.4061	1.1085	-0.70509	0.27312	1.2672	0.42588	-0.30901	-1.8735	0.35473	-1.483	2.0614	-0.62363	0.17131	0.5398	0.20475	-1.5626	happy
-10.298	0.83129	0.28078	1.4998	3.5158	-0.8891	-0.76087	1.5722	0.78183	0.070385	0.073521	-1.1291	-0.30967	1.5082	1.78	0.65528	-0.055838	0.12367	-0.062099	-0.48737	-0.74251	0.19405	-0.15258	-0.62222	-0.4081	-0.47182	-0.18946	-0.60666	-1.3621	0.21024	0.10215	0.30565	0.84311	0.25617	0.41438	0.59506	0.034232	0.17617	-0.17531	0.062289	0.16446	0.71851	-0.19521	-0.44781	-0.295	-0.13854	-0.1873	0.28421	0.39396	happy
-10.605	0.99545	0.29002	0.98605	2.985	-0.2391	0.13468	0.15139	-1.251	0.22336	-0.38749	-0.5975	0.31899	1.2401	0.88452	-0.55938	-0.43536	-0.14769	-0.5509	-0.049067	-0.61238	-0.43696	-0.018231	0.094784	-0.013475	0.056889	0.026232	-0.38191	-0.63974	0.32722	0.18392	-0.24866	0.32843	-0.20521	0.21978	0.028164	-0.16402	0.043719	0.14179	-0.024184	0.027984	0.38875	-0.052063	-0.12487	-0.077646	-0.22636	0.053077	0.22687	0.084461	happy
-10.709	1.1063	0.39443	0.85965	1.9144	-0.076398	-0.058097	0.048067	-0.5645	-0.089791	-0.15937	-0.70209	0.058466	0.74993	0.48009	0.041187	-0.4075	0.088038	-0.097603	-0.4137	-0.58392	-0.10621	-0.20505	-0.16353	0.18843	-0.078875	0.099858	-0.46417	-0.76161	-0.10741	-0.028192	-0.55511	0.35073	-0.31379	0.35828	0.18224	0.11994	-0.040398	-0.050079	-0.0066316	0.31013	0.46555	-0.031233	0.094435	-0.24242	0.054409	-0.019653	0.035976	0.083502	happy
-10.539	1.2156	0.36402	1.3404	3.0768	-0.23275	0.21463	0.35768	-0.74606	-0.58651	-0.2376	-0.83936	-0.22242	0.55004	0.38491	0.6291	-0.28602	-1.0476	0.13287	-0.49199	-0.58067	-0.46811	-0.40691	0.1229	0.23072	0.0016865	-0.055308	-0.23229	-0.12509	0.37807	0.17758	0.034224	0.16559	0.22419	0.32848	0.0089432	-0.40282	0.25817	-0.018019	-0.044959	0.11869	0.21024	-0.17354	-0.18896	0.091853	-0.1872	-0.089221	-0.13154	0.11775	happy
-10.58	1.2491	0.47636	1.2514	3.3153	-0.19098	0.49683	0.35168	-0.75784	-0.50891	-0.43024	-0.91311	-0.035937	0.20309	-0.21362	0.2673	-0.15149	-0.69665	0.12333	-0.26657	-0.24407	-0.25521	-0.13066	0.062423	0.27171	-0.023142	0.09708	-0.15443	-0.062632	-0.048041	0.25071	-0.24286	0.23693	-0.24029	0.35389	0.071244	0.032427	0.012702	-0.029	-0.0089062	0.017336	0.080432	0.052078	-0.15283	0.050657	-0.14342	0.050827	-0.16334	0.0071652	happy
-10.56	1.1059	0.50523	1.2924	3.0792	-0.46569	0.4965	0.31283	-0.4466	-0.14553	-0.65871	-0.35798	0.41303	-0.34297	0.10911	-0.0081165	-0.043769	0.24284	0.45323	0.28391	0.016843	-0.23437	-0.16732	-0.56967	-0.34683	0.0014782	-0.10157	-0.68047	-0.59575	-0.064528	0.16558	-0.40243	0.53339	-0.1326	0.37681	0.1015	0.25253	-0.16429	0.045605	-0.18376	-0.020938	-0.0642	0.25122	-0.0099518	-0.14935	-0.22837	-0.17315	0.12532	-0.0093736	happy
-10.65	1.0873	0.32193	0.92191	1.504	-0.10331	0.24123	-0.3576	-0.74507	-0.091315	-0.3614	-0.11759	0.16311	0.10351	0.40512	0.092764	-0.20399	-0.17995	0.049976	-0.17204	-0.16762	-0.15947	-0.24866	-0.34136	-0.16707	0.015887	0.016578	-0.24281	-0.3183	0.12282	-0.15078	-0.084219	0.087706	0.062966	0.012044	0.14511	-0.18335	-0.00054554	0.045199	-0.045095	0.15632	0.14122	-0.064043	0.068834	-0.22932	0.14247	-0.019431	0.15263	0.041587	happy
1.3844	0.91501	-2.6225	1.635	-1.2353	0.21718	-1.402	-1.4592	-0.49157	1.1819	-0.40867	0.30744	-0.6587	-0.22138	-1.5379	0.073525	-0.46887	0.44713	0.31873	0.43172	-0.63422	-0.45945	0.57877	-0.027873	-0.65251	1.4127	0.26358	-0.28066	-0.63335	0.7047	-0.0012604	-0.37533	0.65934	0.19489	-0.02407	0.66242	0.24759	0.09137	-0.46595	0.17439	1.5391	0.093589	0.65484	-0.33986	0.92657	-0.10533	-0.27439	-0.55288	0.59403	happy
3.4466	-0.26806	-4.2324	1.3977	0.80782	0.98791	-1.6108	-1.0141	-0.43115	2.8616	1.2076	1.147	0.19715	-1.4764	-0.25034	0.84767	-0.391	-1.2112	0.016451	-0.13747	-3.064	0.55417	-0.28066	-0.33498	1.886	1.3766	1.0597	-1.0168	-0.64607	0.25512	0.17946	1.3041	-1.4753	0.27643	-0.55652	0.48723	-0.76667	-0.42088	0.37263	1.081	1.5456	-0.67341	0.33958	0.56447	0.16157	0.18452	0.45745	-0.8104	1.0635	happy
4.3143	-3.1249	-1.2639	2.0621	1.0935	1.7801	0.5654	-1.9463	0.51895	1.8968	1.63	1.0486	-0.25861	-1.4942	0.82157	0.15841	-0.1151	-1.8719	-0.26992	-1.1762	-2.0134	0.47473	0.076729	0.053638	1.9934	1.7712	0.43081	-2.6112	0.81622	0.39908	-0.42246	1.7128	-0.0024148	-0.39862	-0.095516	-0.011644	-0.018486	-0.1459	-0.52994	1.01	0.35438	-0.13964	0.52153	0.5187	-0.30535	0.46296	0.35261	0.088471	0.10551	happy
1.3458	-2.751	4.9065	4.4177	-1.0385	0.95361	0.81138	-1.8118	0.70016	0.50094	0.090949	0.50492	0.1168	0.68099	-0.47081	-0.66579	0.020892	0.23004	-0.47917	0.22908	-0.47576	-0.0031081	-0.17862	-0.062828	0.079325	-0.11908	0.18509	0.52758	-0.065412	-0.39915	-0.47093	-0.11392	-0.73698	-0.062833	-0.13802	-0.076141	-0.083292	-0.45343	-1.1589	-0.49077	1.1109	0.44595	-0.55039	-0.42473	-0.32724	0.21863	-0.6484	-0.24571	0.64503	happy
1.9589	1.6208	0.06279	0.8791	-1.2928	-0.41668	-1.2677	-1.8635	-1.7413	0.30449	0.1492	-0.072332	0.5615	0.894	0.34839	-0.90823	0.17774	0.53371	-0.33514	-0.1833	-1.2286	0.3957	-0.42048	0.30739	1.7152	0.78721	-1.0431	-0.030423	0.80473	0.22412	0.11973	1.3643	0.72679	-1.1241	0.78434	-0.52312	-0.40989	-0.33916	-0.60336	0.71636	-0.039749	-0.87865	-0.1279	-0.5375	-0.55275	-0.45977	0.039055	0.54189	-0.67211	happy
-0.86839	-2.4354	-1.9935	-1.3688	-0.08884	-0.18564	-2.053	-0.42122	-1.4895	-0.32185	-1.3743	-0.040761	-0.42727	0.75895	-0.75113	-0.17214	0.53605	0.72502	-0.036121	-0.31213	-0.32088	0.26581	-0.01265	-0.20832	1.2742	1.0294	-0.19456	-0.46989	0.30745	0.006611	0.078342	0.35138	-0.91401	-0.79957	-0.053768	-0.091363	-0.62439	-0.48366	0.65625	0.10729	0.34233	-0.13095	-0.33744	-0.17698	-0.10084	-0.26937	-1.7754	0.86068	-0.21366	happy
0.83221	1.0524	0.33533	-1.1204	-0.36454	-1.7558	-2.6517	-0.43867	-0.94038	-0.55259	-0.056417	-0.24406	1.671	-0.29644	0.048484	-0.3769	-0.18143	-0.67923	-0.26676	-0.43316	1.3144	-0.48323	-0.1822	-0.58247	1.7405	-0.075196	-1.6678	0.80053	0.67515	-0.36837	-0.59374	-0.89937	-0.5962	0.19733	0.36709	0.90695	0.18085	-0.33067	-0.3627	0.50742	-0.70906	-0.68079	-0.10811	-0.026803	0.0060991	-0.13015	-0.51263	-0.3748	-0.52671	happy
-6.0545	2.1071	1.2967	-1.3763	-1.51	0.35176	-1.2354	-1.1924	-0.27548	0.12078	0.065995	0.39112	-0.14618	-0.32984	-0.38235	-0.26474	0.18637	-0.15913	0.037886	-0.91715	-0.063861	0.51395	0.33172	-0.023165	0.25939	0.01599	-0.013883	-0.40655	-0.17692	-0.15587	-0.31637	0.19088	-0.053358	-0.19566	0.051755	0.24832	-0.20417	0.051544	-0.2633	-0.2813	-0.16906	-0.30222	-0.44811	0.12231	-0.25269	0.12448	0.16661	0.31841	-0.49315	happy
0.49099	0.87918	-0.28933	-1.6396	-0.28488	-1.4544	-0.31994	-1.5217	0.84212	0.068067	-0.54117	-0.049037	0.875	-0.52944	-0.053625	0.81909	-0.82869	-0.94421	0.15431	-0.021385	0.045219	0.91089	-0.60865	0.61204	-0.31334	0.46602	-0.003052	0.59707	-0.35541	-0.26462	0.26467	0.16109	-0.93776	-0.24053	0.98482	-0.28621	-1.8141	-0.73472	-0.13503	-0.59621	0.35847	0.19929	-0.078349	1.1782	0.28273	0.20124	0.47859	0.12915	-0.46772	happy
0.97365	-0.86067	-2.245	-0.24612	0.63315	0.14835	-0.22434	-1.7772	0.98481	0.82808	0.46398	-0.4937	0.17045	-0.38997	0.61905	1.2921	-0.35175	0.031944	-1.1247	0.7965	0.36141	0.27324	-0.40002	-0.12083	-0.29457	-0.49255	-0.38813	-0.4455	-0.32317	-0.57878	-0.98277	0.26432	0.3777	-0.82045	0.69475	0.14887	-0.33723	-0.86391	1.0309	-0.30483	-0.045763	1.1943	0.6889	1.5047	-0.46493	-0.43066	0.028291	0.39761	0.46	happy
2.6544	1.4949	-3.4847	1.9802	0.144	-1.5995	-0.96157	-1.5703	0.27678	1.6913	-0.14164	0.19889	0.32936	-0.4697	1.2565	1.4992	-0.91458	0.74877	0.21998	-0.2135	-0.3887	0.39302	0.67225	-0.36097	0.2192	0.23236	-0.53954	1.744	0.57944	1.4656	-2.0217	-1.6315	0.22953	-0.26109	1.9872	0.06062	-0.2429	-0.84524	0.24065	-0.69905	-0.40715	-0.31503	0.38494	0.3966	-0.12957	1.9137	-0.034721	-1.1722	0.20669	happy
-6.2706	0.78111	0.83852	-1.0388	-1.6351	0.69444	-1.7963	-0.44426	1.0882	-0.23786	0.49374	-0.26066	-0.9061	-0.28608	0.89576	0.5284	0.29154	-0.031263	0.77712	-0.18262	0.22767	-0.055708	0.12115	0.3334	0.02808	0.21739	-0.16679	0.19999	0.11569	-0.33011	-0.00068146	0.43521	-0.063876	0.28312	0.022656	-0.073598	-0.31071	0.34823	-0.014307	-0.26947	-0.050672	-0.011735	-0.31306	-0.078648	-0.37614	-0.11143	-0.33909	0.1021	-0.10207	happy
-10.601	0.72638	0.19705	0.90056	2.5201	-0.69056	0.58786	-0.057855	-0.47588	0.34258	-0.47743	0.93964	0.49277	0.19411	1.2762	-0.46301	-0.25048	-0.25179	0.6436	0.89047	0.3343	-0.33313	0.14439	1.4777	0.69594	-1.12	0.078783	0.3217	0.71051	0.99916	0.50623	0.57164	-0.64168	0.26463	-1.0581	0.22301	-0.43608	0.44155	0.063826	-0.029265	0.35126	-0.37188	0.03495	-0.2232	0.13338	0.32311	-0.055903	0.3993	-0.0031736	happy
-10.492	1.0987	0.13521	1.3124	2.7526	-0.56331	0.43271	0.15769	-0.76263	0.43547	-0.80359	0.19635	0.28428	-0.026806	0.95207	-0.65634	0.035096	-0.045121	-0.041398	0.56027	-0.017121	0.20561	0.33909	0.33048	-0.1772	-1.0681	0.22722	0.064257	-0.14931	0.78639	-0.036018	0.59353	-0.12141	0.26162	-0.93706	0.59046	-0.14485	0.33274	-0.049096	0.14138	0.12305	-0.14541	0.14479	-0.37439	-0.099265	0.24595	0.21569	0.41069	0.17575	happy
-10.514	1.059	0.35532	1.2985	2.8848	-0.3215	0.56675	0.061232	-0.49592	-0.093557	-0.46804	0.35854	0.45857	-0.2142	0.22541	-0.12909	-0.64839	-0.11434	0.33868	0.020709	-0.25956	-0.32136	-0.14496	0.34313	0.052873	-0.51889	0.18296	-0.33141	-0.15694	0.62326	0.17356	-0.1607	0.19222	0.074519	-0.091836	0.26723	-0.18008	0.27726	-0.043938	-0.13144	0.20291	0.016414	0.15571	-0.10722	-0.074208	0.058195	-0.044544	0.17693	0.015493	happy
-10.72	1.0832	0.40157	0.7368	1.4946	-0.093556	0.40891	-0.32815	-0.58422	-0.17456	-0.50976	-0.13479	0.13573	-0.15773	0.25505	-0.038167	-0.059212	-0.012638	0.4408	0.067511	-0.0078949	0.071238	-0.022193	0.25521	0.3647	-0.41893	0.22295	-0.1487	-0.214	-0.014598	-0.080419	-0.1935	-0.06581	-0.25018	-0.19868	0.31076	0.15464	0.098424	-0.19067	0.08366	0.31586	0.055833	0.086804	0.065807	-0.17506	0.32847	0.097096	0.10879	0.11149	happy
11.62	-2.6428	-6.431	1.3102	1.1305	-3.3391	3.5718	1.2628	-1.8998	-1.6624	-1.5817	1.7279	-3.2007	1.6782	3.9013	-1.0899	-1.8025	1.8158	1.4925	-3.8843	1.1732	3.9354	-2.7894	0.1733	1.516	1.9588	2.2809	-0.82329	1.8479	-0.74829	1.1662	1.8178	-0.97897	0.52385	-0.021392	-0.15908	0.56462	0.72091	1.7743	-0.73521	0.22586	0.84676	0.73688	0.14182	-1.9942	-1.0538	0.020843	-1.201	-1.7355	happy
8.2183	0.057178	-2.7098	-4.352	1.0809	-3.4457	1.5158	0.95669	-0.15972	-0.16113	-2.3286	1.4033	-3.0351	0.38937	0.055824	-0.90647	-0.54377	-0.35272	-2.0195	0.24565	1.6162	-0.8273	-4.1283	0.45234	2.0094	-0.37975	-0.2432	0.63611	-0.93659	1.1687	1.1015	1.3997	-0.30297	-1.051	0.66823	-0.26697	-0.50515	-1.3748	-0.95256	-1.6285	-0.39301	0.66132	-0.10206	0.53864	1.3219	0.21268	0.42008	1.065	0.77804	happy
8.7838	-2.3844	-4.0327	-2.2385	0.14083	-3.4088	0.19824	2.4208	-1.2203	-1.6997	-2.2714	1.4063	-4.4849	2.2974	0.66858	-3.9591	-0.48565	-1.1158	-1.1445	1.5746	3.2326	0.70429	-3.1031	2.3342	-0.33707	0.39055	-1.2758	-2.9297	-0.07164	0.12621	-2.4472	-0.88448	-0.5703	1.3425	1.2105	-0.36437	-1.6345	0.62073	-1.4107	0.18422	1.2938	-0.73198	1.3209	0.90276	-0.50745	-1.271	-1.0084	-0.403	-0.44578	happy
-0.4088	0.6901	2.3428	-0.44086	-2.5884	1.1282	-1.9578	0.88345	1.4331	-0.24679	0.81419	-0.56286	-0.060274	0.21894	0.44304	-0.81348	0.032283	-0.95262	0.18796	-0.50943	0.32071	-0.36865	-1.0676	0.82945	0.1465	0.19852	-0.21559	-0.46399	0.38707	0.72765	-0.01529	0.29374	0.98554	0.8142	-0.76448	-0.018348	-0.078349	1.5364	2.2413	-0.057086	0.062408	-0.14301	1.3575	0.35892	-0.80185	-0.69921	-0.35046	0.63784	0.55261	happy
-0.1941	-0.27713	0.28465	-0.29292	-0.11214	-1.5328	-0.42833	-0.49432	-0.29845	-1.556	0.17964	-0.46845	-0.83765	-0.87136	-0.18915	0.11692	-0.64496	-0.032583	0.11621	-1.6909	0.10237	0.50429	1.2309	-0.59485	-0.22772	-0.50863	1.4861	0.66633	0.51807	-0.31603	0.16499	-1.0698	1.0277	0.75419	-0.057295	0.67597	0.16575	-0.028127	-0.34598	0.064494	0.46838	0.13193	-0.5048	-0.56666	-0.24438	-0.61577	0.28711	0.56112	-0.4407	happy
1.0894	-3.2378	3.6479	0.44588	-0.35669	-1.5347	2.003	-2.4118	0.33823	-1.2512	-0.52014	0.43398	-0.081348	0.41862	-0.2306	-0.09288	0.11736	-0.34746	-0.89209	-1.7262	-0.49843	-0.17548	1.2633	0.61095	-0.87664	0.74695	-0.13142	1.4615	-0.15711	0.83467	0.46675	0.27378	0.67437	-0.48292	1.1115	0.56694	0.76091	0.70285	-0.71802	1.0151	0.24123	-0.71188	-0.067945	-0.62483	0.13806	0.18892	0.098498	0.32432	0.26682	happy
-0.27648	-3.3079	2.348	-1.8947	0.44631	-1.3784	1.3972	-1.4753	0.68599	-1.4138	-0.58034	0.16665	-0.32747	-0.013536	0.8061	0.29549	-0.038756	-0.30301	-0.63971	-1.6161	0.083079	1.037	0.67401	-0.58885	-0.016055	0.88253	1.1837	-0.21592	-0.15098	1.0089	0.41457	-0.040956	0.31868	-0.24274	-0.37148	0.11893	0.79665	-0.52725	-0.38726	0.54231	-0.53756	-0.27287	-0.34501	-1.1387	0.011513	0.43947	-0.27254	-0.1662	0.046617	happy
-5.4721	1.2599	0.72194	0.16142	-1.5294	0.5818	-1.0507	-0.66922	0.81537	-0.59149	-0.07422	-0.32869	-0.11147	-0.20641	-0.085607	-0.1813	0.066846	-0.50438	0.28765	-0.023228	0.30069	0.63951	0.26568	0.073264	-0.25208	-0.036232	0.35791	0.19321	-0.34496	-0.36381	-0.44989	0.57125	-0.21848	0.048985	-0.11273	0.23444	-0.10574	0.63755	0.20236	0.2206	-0.20108	0.0081024	0.29173	-0.068048	-0.51004	0.44148	-0.061631	0.06972	0.062925	happy
-10.358	0.98336	0.10132	1.1107	2.4894	-0.64368	-0.16839	0.50646	0.24726	-0.20169	-0.031975	-0.26305	-0.16889	0.36294	0.78904	0.6461	-0.28166	-0.37966	0.33268	-0.23322	-0.36432	-0.20791	-0.35531	-0.23155	-0.2967	-0.26403	-0.14835	-0.34137	-0.39875	0.27451	0.089798	0.28661	0.25151	0.42651	0.25264	0.14159	-0.28828	0.062809	-0.054145	-0.17258	0.097424	0.26812	-0.22264	-0.30014	-0.096352	-0.12597	-0.20196	0.064396	-0.012076	happy
-10.431	1.0792	0.26793	1.3243	2.38	-0.28849	0.21442	0.057434	-0.50362	-0.099692	-0.24526	-0.31285	-0.3109	-0.19603	0.38887	0.55061	-0.11672	-0.65836	0.0086148	-0.56684	-0.43799	0.10446	-0.2605	-0.42202	-0.38819	-0.39897	-0.18458	-0.27653	-0.059812	0.44267	-0.011752	0.10231	0.10147	0.56157	-0.022413	0.041091	-0.46632	0.20835	0.044993	-0.10683	0.17006	0.2299	-0.14045	-0.16864	-0.0017487	-0.08071	-0.16381	0.046808	0.0061413	happy
-10.425	1.0821	0.14999	1.0761	2.3715	-0.19432	0.33325	-0.18455	-0.72425	-0.26137	-0.34646	-0.21037	-0.0097156	-0.053109	0.074915	0.45413	-0.51377	-0.8456	0.051274	-0.42305	-0.45693	-0.33993	-0.27504	-0.13922	-0.1104	-0.02066	0.073895	-0.1295	0.047926	0.34766	0.0043213	0.11963	0.18104	0.25751	0.16047	0.0038189	-0.29741	0.24337	0.03694	-0.073477	0.078039	0.16704	-0.14555	-0.10772	-0.10095	-0.11393	-0.10814	-0.028209	0.030544	happy
-10.526	1.028	0.28558	0.79856	1.3244	-0.042541	0.1638	-0.29012	-0.34779	-0.11187	-0.20586	-0.6232	-0.082625	0.2082	-0.023291	0.050882	-0.0042135	-0.022884	-0.041512	-0.29566	-0.14818	0.12334	-0.046751	-0.40476	-0.02059	0.16483	0.10449	-0.17913	-0.45705	-0.35408	-0.25173	-0.25178	0.18189	-0.26721	0.22105	0.1479	0.23429	-0.18468	-0.13676	0.081102	0.095144	0.24294	-0.035	0.076078	-0.1547	0.088812	0.03643	-0.031477	0.084259	happy
1.2427	-4.746	2.0266	0.086051	0.91559	-0.65248	0.63058	-2.1984	1.3627	-0.18896	-0.64906	1.6504	-0.20186	0.76369	-1.3469	1.0222	0.69106	-0.559	0.17237	-0.0014252	-1.0632	1.1727	-0.20926	0.033629	-0.65636	0.047866	0.11541	-0.82854	-0.52059	-0.69339	0.036136	0.20994	0.54537	-0.29691	-0.53535	-0.93766	-0.10232	-0.35368	-0.16651	0.05192	1.0344	0.37765	-0.55988	-1.1319	-0.7348	0.37876	-0.40362	0.74297	0.23422	happy
-0.81317	-2.8547	-0.22177	0.54968	0.48721	0.63969	-0.64083	-2.2483	1.0353	0.57446	-0.40341	0.71748	-0.74098	0.4309	-0.19477	1.0593	0.14702	-1.1642	-0.30834	-0.48968	-0.52183	1.0433	0.50722	0.059665	0.81359	1.1767	-0.33283	-0.74057	-0.41375	-0.19419	0.24487	-0.32335	0.6098	-0.015909	0.32346	-0.75619	0.44601	-0.10984	-0.44913	-0.19192	0.017149	0.2565	0.039027	0.60087	0.13364	-0.40563	-0.12018	0.58148	-0.17499	happy
21.221	8.996	14.657	-1.8261	4.235	-6.7336	-0.13599	0.66194	2.5998	2.4621	1.7067	-2.0961	-1.541	0.67477	-0.345	-1.5035	2.0762	0.57077	0.0097505	-0.2181	-0.8828	1.6463	0.083217	0.013218	2.3824	-2.0843	-0.40906	-0.49548	0.73269	-2.7509	-0.061309	-0.13051	1.4939	0.073693	0.25578	-1.5748	-0.063767	-1.0131	-1.5973	0.69025	0.11717	0.74899	0.69983	-0.047527	1.0601	-0.57158	-0.23197	-1.7253	0.4185	happy
3.457	8.966	4.4315	-1.7739	0.16957	0.61525	-2.5592	0.30571	-0.95103	-1.6504	-0.33293	0.08611	0.044761	0.1256	0.67159	0.48006	0.5558	1.171	-0.087962	0.15992	0.12392	0.33546	-0.78996	-0.64874	0.9102	1.1527	-0.17499	0.0088352	0.011922	-1.2289	0.38242	-0.37678	0.2761	0.69685	0.19645	-0.013636	0.054874	-0.12436	-1.0711	-0.87851	0.34231	-0.40966	-0.50231	-0.15519	0.51046	0.25385	0.28198	0.17034	0.40741	happy
1.5345	-0.44455	-0.43194	3.1974	-1.2581	-1.097	-0.012197	-1.4618	0.3904	-0.16894	-0.45723	-0.95862	-0.0060944	1.1688	0.6933	0.55063	-0.1748	-0.69901	-0.10201	-0.32048	-0.47179	-0.40459	0.67558	-0.11138	1.0218	0.036545	0.2012	0.22212	0.01897	-0.044907	0.33304	1.1323	-0.32794	-0.081587	-0.7538	0.11419	0.018012	-0.98248	0.11188	-0.48021	-0.022185	1.1438	-0.70121	0.64228	0.48774	-0.1923	0.85244	-0.38439	0.24882	happy
1.0017	0.31487	0.52398	-2.1656	-0.21525	-0.81136	0.50043	-1.4033	0.36373	0.016877	0.10961	0.32688	-0.33514	1.2699	-0.35572	0.57788	-0.073067	-1.6726	-0.25394	-0.57967	-0.13581	0.34307	-1.5653	-0.043995	0.36811	-0.62486	-0.75498	0.047584	1.0146	-0.17855	0.17441	-1.0143	-0.36203	0.73579	0.35212	0.25331	-0.27005	-0.45834	-1.2449	-0.02788	-0.065146	0.64506	-0.64733	-0.22249	-0.64938	0.48269	-0.25561	0.86836	0.22801	happy
-0.58986	-0.51498	-1.7771	-2.4699	-0.18314	-0.1774	1.1824	-1.9614	0.18113	-1.4997	-0.5119	0.38493	-0.46524	0.20793	-1.4823	0.41611	1.0843	0.48713	-0.75764	-0.98854	-0.72434	1.1551	-0.52583	-0.020621	1.5022	-0.40153	-1.0572	-0.46326	0.19074	1.2034	0.37737	-0.48393	-0.49399	1.3312	0.051019	0.32123	-0.19578	-0.0031479	-0.55419	-0.12729	-0.36062	-0.68184	-1.3733	-0.25699	-0.26272	0.34651	-0.4847	-0.23141	0.25016	happy
-1.5697	2.9305	3.7876	-2.9212	-1.3813	-1.0374	-0.82862	-0.99987	0.13663	1.0371	0.15753	0.87831	-0.020759	0.0094564	-0.31463	0.37616	0.12318	-0.40104	-0.39445	-0.44873	0.27689	0.52361	-1.0331	0.615	0.05055	0.1484	-0.77912	0.63601	0.0052665	-0.18924	-0.33007	-0.64739	0.58239	-0.1937	-0.21022	-0.032422	-0.21966	0.75897	0.31542	-0.2867	-0.030791	0.24903	0.76728	-0.28565	0.44786	-0.18769	0.38594	-0.14666	-0.75927	happy
-1.1739	-0.28104	-0.30056	-2.3428	-1.1236	1.1599	-0.71403	-0.94074	0.16666	-0.85869	1.0885	-0.93763	0.3224	-1.6209	0.97598	-0.52179	0.44891	0.96597	0.08735	0.52398	-0.84694	0.31663	-0.041977	-0.21663	-0.78578	-0.85928	0.089699	0.25329	-0.80635	0.2192	1.3267	-1.0043	-0.2148	0.81196	-0.16733	-0.22021	0.07846	0.50138	-0.97873	-0.41549	-0.21011	-0.17095	-0.084501	0.43072	-0.76591	-1.0853	0.79619	-0.31186	0.035499	happy
5.5165	3.7207	2.5562	-1.8284	-1.0049	-0.7591	0.081177	-0.97316	-0.68572	-0.085338	1.5855	1.2858	0.010642	-0.39208	0.8342	-0.92491	0.41845	-0.69686	0.70324	1.0184	-0.12703	2.0885	1.1096	-1.375	-0.03062	-0.70611	0.60657	0.3331	-1.5562	0.55779	1.0309	0.39759	-0.9062	-0.6902	1.056	0.029132	-1.2412	1.8538	0.55512	-1.0256	-0.66244	1.0148	-0.78973	0.57734	0.2684	-0.35996	-0.34167	-0.11855	0.324	happy
0.80421	0.48951	-2.0974	-1.0353	-0.85898	2.4906	-0.55224	-1.1981	-0.06922	-0.27712	0.77263	-0.24173	0.25028	0.55894	1.3428	-0.22767	1.0177	-0.6076	0.24444	0.15158	-0.66808	0.66643	1.0619	-0.65696	-1.227	-1.0264	0.75998	-0.061637	-1.3549	-0.14502	1.2447	0.83785	-0.50776	0.88338	-0.90199	-1.3331	1.3132	0.84954	-0.54549	-0.90908	0.61727	-1.0756	-0.43006	0.63615	2.2313	-0.41415	-0.28525	0.15077	0.54636	happy
-1.7136	3.9479	2.7441	-1.1617	-1.7038	0.8718	-0.50159	-1.176	0.050607	-0.53305	0.25431	0.19179	-0.41892	-0.17148	0.14925	0.0044451	0.058633	0.14993	0.30217	-0.66936	0.49953	-0.19213	0.1018	-0.50989	-0.22398	-0.35918	0.034278	0.0030206	-0.44242	-0.47469	-0.25587	0.36092	-0.13572	0.18956	-0.25222	-0.13288	-0.14397	0.095884	-0.24252	0.041941	-0.21218	0.34549	0.10271	-0.20653	0.086174	0.031387	0.25738	0.045212	-0.39455	happy
6.9881	-2.2846	2.576	-0.057672	-0.31786	-0.49535	2.927	0.88556	-0.050805	1.0102	-0.27768	-0.44536	-2.5926	-0.96362	1.4655	-0.73279	0.98767	1.6143	1.1719	-1.3897	3.2027	0.56189	0.99584	0.70749	-1.3723	0.17986	-1.475	-0.64634	0.63837	0.51056	0.59471	-0.1906	0.67333	0.15836	2.0485	-1.3858	-0.072741	0.75315	0.79581	-0.83883	-0.8888	-0.56859	-0.63943	-0.28503	-0.52179	-0.056332	0.8596	-0.56604	0.53122	happy
4.6727	-0.77554	-2.5198	-0.97992	-0.83933	-0.65958	1.7552	0.8308	0.35605	0.32478	-1.2489	-1.3398	0.51106	-1.3946	0.86092	0.37248	1.6534	1.994	-1.0172	-1.6268	0.76873	-0.5856	0.97116	1.6374	-1.959	0.8275	-2.1604	-0.0036568	0.82256	0.9279	1.7785	-1.5235	0.56934	-0.52449	0.9147	1.2361	0.11931	0.32886	0.090286	-0.58458	0.85192	-0.94229	-1.4668	-0.20055	0.1958	-0.082591	1.1407	0.89327	-0.88628	happy
5.487	-2.176	0.46633	-1.2072	-0.78208	0.27101	3.0599	-0.65985	-0.30268	2.4237	-1.1219	-1.5277	1.5449	0.58905	0.82903	0.78528	0.97646	0.58417	-0.40941	1.4473	0.27269	1.0807	0.57292	1.714	-0.66549	-0.5654	-2.0128	0.45797	0.60779	1.9024	1.4384	0.14038	0.53217	0.99115	0.36539	-0.21891	-1.5245	-1.2953	0.091633	0.64923	-0.15275	1.2571	-0.66503	-0.0402	-1.1479	0.10416	0.58537	0.73548	0.96276	happy
-3.5861	1.0723	1.1255	-0.52943	-2.8054	1.7793	-0.0075429	0.65275	0.32729	-0.17117	0.47277	-0.19222	-0.65589	-0.18183	0.11157	-0.47785	-0.15054	-0.026264	0.045712	-0.9187	0.39026	-0.17187	-0.52549	0.042855	-0.075545	-0.30608	-0.062632	-0.71025	-0.10673	0.72092	-0.27971	0.30366	0.29524	-0.27688	-0.28538	-0.42003	-0.52594	0.42363	0.59319	-0.24734	-0.4137	-0.095064	-0.021004	0.27856	-0.44929	-0.057173	-0.047818	0.33166	-0.70008	happy
-1.1303	0.037055	-2.1941	-1.385	0.13709	0.61534	-0.52237	-2.1654	0.38945	0.7678	1.5989	0.48412	-0.20253	-1.8675	0.84191	-1.5619	0.28342	0.5391	0.81017	-0.71445	-1.2842	0.71683	0.23	-0.28214	0.023575	0.1192	-1.0565	1.0408	0.29448	0.14256	1.4804	0.68643	-1.3548	-0.416	-0.53938	-0.82158	-0.32384	1.1071	-0.83302	1.0876	0.25657	-0.15072	-0.12282	-0.48064	-0.58253	0.65422	-0.49704	0.2512	-0.23685	happy
3.7196	0.66471	0.4553	2.6397	-0.31746	-1.8947	-0.87401	-1.3413	0.47368	1.1355	0.67006	-0.72669	-0.13155	1.0749	1.4692	-0.77279	-0.58224	-0.58608	-1.8569	0.35658	-0.67803	0.33686	0.68212	-1.132	1.1341	1.3343	-0.040486	-0.033928	-0.80165	0.36067	-0.13564	-0.62414	-0.66125	0.49662	0.54901	-0.22303	-0.39963	0.35645	-1.0018	0.71663	-0.17934	0.034365	-0.78322	-0.27761	-0.28362	-0.76052	0.14039	0.18739	0.47134	happy
0.84394	-0.19009	-1.1864	-0.21833	0.41181	-0.54374	-1.9945	-0.71653	-0.93715	-0.042539	2.6177	-0.14747	0.33819	0.2823	1.2532	0.067294	-0.25376	-0.96158	-1.7648	-0.59636	0.29947	0.30586	0.87401	-1.1815	-0.36576	0.96197	-0.68557	-0.19115	-0.12082	0.27007	-0.56812	-0.15656	-0.71215	1.0134	-0.45523	-0.35935	0.94657	0.87118	-0.16275	1.4313	-0.72095	-0.58202	0.65791	0.66906	0.5503	-0.024422	0.89364	0.35957	-0.71343	happy
-4.6582	0.43943	1.2172	0.86807	-1.3642	1.4087	-1.3911	-0.76619	0.93799	0.056448	0.48034	0.76623	-0.52086	0.37142	0.32847	-0.11341	-0.13948	0.060606	-0.86173	-0.7026	0.17512	0.42775	0.1764	-0.28379	-0.42871	0.38674	0.22481	-0.20904	-0.1408	-0.043528	-0.24662	-0.078167	0.5343	-0.15625	0.22021	-0.17591	-0.66096	0.58976	0.37584	0.18103	0.0023553	0.5834	-0.17793	0.29243	0.16089	-0.31946	0.38794	0.31879	-1.3058	happy
-10.656	1.3163	0.48925	1.2597	3.2897	-0.26945	0.72599	0.27685	-0.29574	-0.96241	-0.30463	-0.39826	0.028634	-0.17274	-0.45051	0.7063	-0.49493	-0.87475	1.0192	-0.3269	-0.15204	-0.49782	-0.1884	0.94801	0.96828	-0.29514	0.16446	-0.091819	0.43759	0.030604	0.45339	-0.25996	0.03985	-0.3207	0.34789	0.11065	-0.046729	0.30933	-0.21644	0.0011766	0.22282	-0.098142	0.10731	0.03775	0.20998	-0.039738	0.06032	-0.29649	-0.029007	happy
-10.542	1.0461	0.36234	0.94202	2.9342	-0.46479	0.65994	0.0067386	-0.29532	-0.68142	-0.31873	0.1634	0.75899	0.25866	0.22149	0.32859	-0.76698	-0.47587	1.3053	0.71745	0.080394	-1.1569	-0.29993	1.0486	0.92521	0.41824	0.075985	-0.081008	0.31307	0.17929	0.45208	-0.17775	-0.082179	-0.45168	0.41662	-0.090505	-0.025509	0.29685	0.01885	-0.14623	0.078583	-0.16909	-0.008866	0.065667	0.078572	-0.25819	0.1018	-0.20552	-0.11159	happy
-10.485	1.2266	0.39972	0.976	2.882	-0.42826	0.6374	0.016928	-0.71855	-0.41469	-0.56952	0.031838	0.40356	0.11658	0.23494	0.028887	-0.41798	-0.47716	0.83406	0.49107	0.06473	-0.58652	-0.099704	0.96425	0.72594	-0.25429	0.05632	-0.22494	0.17492	0.26159	0.30908	-0.12817	-0.076789	-0.19299	0.026316	0.17117	-0.077888	0.36421	-0.066161	-0.022112	0.12567	-0.18916	0.12236	-0.126	0.04398	-0.060278	0.067413	0.00031988	-0.014645	happy
-10.712	1.1479	0.47092	0.84387	1.8379	-0.18633	0.46278	-0.19068	-0.58898	-0.2333	-0.56274	-0.16268	0.17606	-0.27008	0.19253	-0.035285	0.08082	-0.037988	0.589	0.16552	0.13001	0.05119	-0.055581	0.3498	0.38117	-0.47594	0.15927	-0.18104	-0.10072	0.025584	-0.021751	-0.10478	-0.042287	-0.28216	-0.20428	0.36185	0.159	0.097291	-0.14102	0.030063	0.27323	-0.05329	0.13396	-0.0056706	-0.09415	0.22142	0.10232	0.10658	0.080099	happy
3.6965	-0.29756	2.0328	-2.9242	0.52491	-2.5035	0.43613	-2.2013	-1.2078	0.41916	2.944	0.20788	-2.1659	-2.5206	-0.12042	-1.3314	-0.89166	1.8787	0.9267	0.27726	1.1648	-1.4076	-1.1062	1.1875	-0.56402	-0.39711	1.3658	0.024393	0.036462	0.75651	-0.15091	0.56119	1.4043	0.63481	0.78956	-0.14818	-0.67509	0.44524	0.12586	-0.77232	0.99186	-0.0078794	0.074563	-1.0239	0.034521	-0.52732	1.0293	0.33482	0.86162	happy
5.4907	-0.53299	0.72702	-1.7072	1.5691	-2.5549	0.30196	-1.3355	-0.42026	0.26754	2.4048	0.23467	-2.7995	-3.4829	-0.42163	-1.6864	-2.2493	0.84626	0.40551	-0.93264	-0.23455	-1.6061	-2.1886	-0.43728	-0.87174	-0.33848	0.021989	1.2368	-0.56435	0.65123	0.64709	-0.53809	0.46472	-0.2776	-1.1764	-0.25993	0.39069	-0.13076	-0.53502	0.16706	-0.25976	0.0915	-1.2296	-0.57367	-0.061313	-0.67782	0.4386	0.12718	1.4695	happy
5.9225	-3.7819	1.6996	1.2612	1.5441	-2.4402	0.56244	-1.086	-1.7536	-0.72829	4.1347	-0.3177	-2.7441	-2.2344	-0.28012	0.28798	-1.9638	0.66154	-0.31351	-0.81369	-0.28658	1.2117	-1.602	-0.55895	-1.3801	0.18088	1.3421	-0.43477	0.38701	1.396	-0.43099	-1.0253	0.721	-1.3042	-0.25059	0.11218	0.8557	0.28168	-1.8808	0.075385	-0.6248	-0.11001	0.24538	0.32501	0.09068	-0.97411	-0.48769	-0.82813	0.21887	happy
-3.1389	-0.67013	2.5162	1.4416	-1.795	0.66074	-1.0331	-1.2807	0.20869	0.66998	-0.62922	-0.25883	-0.20022	0.33995	-0.78956	-0.41235	-0.78332	-0.12879	-0.020766	-0.14715	-0.34541	0.7422	-0.47429	0.28352	-0.062296	0.3035	0.075912	-0.085233	0.17581	0.14863	-0.03918	-0.47284	0.41471	0.37473	-0.37308	-0.37767	0.21387	-0.14249	0.72261	-0.38135	0.6597	0.45175	0.64882	-0.63851	0.35174	0.012135	0.027302	-0.572	0.2816	happy
3.4126	-1.1118	-2.5081	-2.0038	0.37797	-3.7327	-1.0724	0.67982	-1.4514	-1.1871	-2.1749	0.2215	1.5044	1.2059	0.4967	-0.58087	2.7021	1.7957	0.048188	-2.993	-1.1263	-0.51205	1.8263	1.2382	-1.4479	0.57221	0.85402	-1.1716	0.61581	1.2158	-0.96463	-0.17244	-0.4243	0.46585	0.27372	-0.71359	0.45276	-0.26613	0.2528	1.5352	-0.44094	0.40897	0.82798	1.1555	-0.22356	-0.50812	-0.37684	0.33083	0.36764	happy
3.1233	-2.6991	1.2912	-2.6946	0.49343	-2.7533	0.22142	-0.054127	-0.49058	-1.3242	-1.806	-0.25492	1.4858	0.034343	1.8743	-0.65064	2.3283	0.38745	-0.84755	-1.8279	-0.8403	-0.13929	0.22614	1.139	-1.4113	0.50181	0.76428	0.93251	-0.30634	1.6868	0.25334	-1.2575	-0.24974	0.52831	1.5061	-0.35247	1.4709	-1.0876	-0.13543	1.4309	-0.86988	0.57317	-0.11366	1.3243	-0.07232	0.90816	-1.0388	0.02489	-0.0050858	happy
2.6672	-3.4364	2.0888	-1.4194	0.13233	-1.3037	0.7963	-1.0836	0.55575	-0.49279	-1.1318	-1.0208	1.64	-0.53438	0.58586	-0.031101	1.5738	0.97138	-1.3094	-0.39014	-0.89021	-0.5867	0.070203	0.10287	0.30271	0.24768	0.26259	0.75731	0.088974	1.4312	0.50693	-1.0445	0.87305	0.013472	-0.40322	0.044689	1.0977	-0.61584	-0.39251	-0.30815	-0.31278	-0.24298	0.29056	0.80081	-0.68165	-0.96161	-0.1701	1.1769	-0.27242	happy
-4.392	-1.0287	3.1561	-0.40596	-1.2729	1.5852	-0.32407	-0.66065	0.29767	-0.31452	0.0017979	-0.25138	0.0081928	0.063446	0.039586	-0.34042	0.068315	-0.11606	0.18276	-0.14294	-0.10556	0.49675	-0.43838	0.053695	-0.012548	-0.11079	-0.4499	-0.2769	0.38639	-0.43239	0.27526	-0.39999	0.0063102	0.24615	-0.44475	-0.10326	0.40335	-0.0043141	-0.26436	-0.42974	-0.19051	-0.16812	-0.19004	-0.096119	0.095584	-0.031932	0.29642	0.090358	0.042791	happy
8.5853	-0.20996	-1.7146	-2.5863	1.2282	1.618	-0.40051	0.74191	-0.97924	2.4675	1.2704	0.33836	-0.25914	0.46157	0.27569	-0.66862	-0.59589	-3.5779	3.5619	-1.0302	-1.2136	0.4311	-1.328	0.24095	-0.73666	-0.86347	0.20103	1.8045	1.8286	-0.045495	0.10569	-0.69398	1.0305	1.4554	0.6439	-0.58822	2.0618	0.71672	0.95521	-0.65938	0.34077	-0.44574	-0.4047	1.0188	0.63859	-0.95685	0.039756	1.4077	0.17638	happy
5.2412	-4.2505	-0.91862	-0.068347	0.5724	2.5918	1.1145	0.68995	1.611	1.1269	0.55563	0.84289	0.10943	0.1151	1.5642	-3.5563	1.3563	-3.0022	2.5694	-3.0402	-1.4584	-1.5551	-1.7827	0.57567	-1.2495	0.84386	-0.56573	1.4168	0.87523	-1.3187	0.7265	-0.70907	0.88326	-0.26945	-0.65828	1.2994	-2.0525	0.96028	-0.69832	0.1329	-0.14877	0.43623	-0.43057	-0.29925	-0.41009	0.74895	-0.68231	0.83019	0.4983	happy
3.4562	-2.4898	-1.8218	-0.85837	-0.83233	0.055713	0.24334	0.65016	0.72832	-1.0968	-0.3942	-0.5288	1.3015	-0.064931	1.4827	-3.7786	2.001	-1.7552	0.34571	-1.8456	-2.1316	-2.1189	-1.7447	0.69602	-0.75735	0.73431	-0.51222	0.076965	0.057715	-1.2471	0.62805	-0.033073	0.98166	-0.72294	-0.15674	1.2802	-1.7276	0.399	-0.12889	0.18289	-0.76323	-0.3274	0.94198	-0.70808	0.019528	0.37678	-1.048	0.11498	-0.62332	happy
-3.5339	-1.4406	2.4278	0.96262	-2.3396	2.7625	-0.89633	0.11621	0.79247	-0.35387	0.059226	-0.12409	-0.13925	0.5928	0.48706	-0.22319	-0.20679	-0.18934	-0.34568	-0.30294	-0.051099	0.057276	-0.28567	0.33421	0.22953	0.044801	-0.46113	-0.82384	0.069214	0.25982	0.11259	0.17735	0.49212	0.098203	0.41892	-0.035688	0.38827	0.032276	0.26438	0.030238	0.066847	0.20392	-0.18275	-0.12857	0.15285	-0.3475	-0.5083	0.21013	-0.4855	happy
4.8483	-0.55063	-3.8595	0.81421	1.9465	1.4447	0.59969	-1.6408	-0.14794	2.2197	2.9869	0.93861	-1.0686	2.3309	-0.58769	-0.55626	4.699	0.6384	0.76895	0.51383	0.96133	-0.031238	0.28081	-2.259	-0.21067	1.0635	0.36009	-0.30506	0.17639	0.83832	0.69736	-1.1817	0.27087	0.96223	0.17768	1.7576	-0.77753	-0.40689	1.0138	1.5076	-0.91848	0.42342	0.63141	-1.7174	-0.17206	-0.93269	0.79618	-0.38671	-0.062444	happy
5.4997	-0.38744	-3.8994	-1.0395	2.1033	1.3828	0.90277	-1.2504	0.0001292	2.5488	2.1591	2.8112	-2.7752	2.76	-0.76685	-0.95445	3.6865	-0.17414	1.1368	1.8332	0.0053304	0.86504	-0.73509	-3.0177	1.1782	1.4296	0.78729	-0.1436	0.23974	2.0438	1.0251	-0.39134	0.89433	0.66641	0.45283	0.81787	-0.33527	0.067751	0.077806	0.47322	0.30389	-0.11814	0.39452	-0.024215	0.63542	-0.98146	0.59939	0.87526	0.41835	happy
3.287	-1.294	-2.4563	-1.9632	1.0729	-1.0356	0.58393	-1.6998	1.5036	-0.040526	0.22812	0.65076	-0.055945	0.36121	-0.9534	-0.0544	3.1684	-0.16606	0.24519	1.7053	0.73423	-1.204	-1.5483	0.066446	-0.17197	0.42709	-0.24698	-0.0013522	0.65644	-0.37061	0.66176	1.6761	0.83886	-0.3001	-0.855	-0.82512	-0.61822	-0.24843	-1.1561	-0.66793	0.2587	-1.2542	0.11587	0.193	0.78713	0.73487	-0.65149	0.17056	-0.40869	happy
-4.5153	1.1238	0.22638	0.45713	-1.5058	0.97897	-1.3894	-0.30139	2.7734	-0.030577	1.1923	0.34508	-1.1892	-0.52608	0.22807	0.733	1.3752	0.086766	1.0674	0.95084	1.3863	0.32515	-0.70615	0.28856	-0.084118	0.59544	-0.51114	0.35521	1.1802	-0.13522	-0.13551	0.60784	-0.82107	0.31231	-0.22685	-0.80798	-0.50003	-0.34117	0.5963	-0.22634	-0.76591	-1.2508	0.090236	0.018125	0.25404	-0.13795	-0.60479	-0.40432	-0.58322	happy
4.6461	0.92582	-1.7285	0.27085	-0.49163	-0.094058	-1.1995	-0.1844	1.0379	-0.063004	-0.95568	-2.1259	0.51957	1.1058	0.43893	2.0245	0.0042742	1.0583	-0.07256	1.4411	-1.7923	-1.6599	0.80713	0.057277	-0.69018	-0.58989	-0.54918	-0.51901	1.1703	-0.078455	-0.86136	1.4006	-2.2181	0.46047	-0.025389	-0.54731	2.1037	-0.014217	0.63574	-1.1609	-0.39426	0.21831	-0.24286	-0.87827	0.2592	-0.59588	-0.26518	0.094216	-0.053108	happy
7.5137	2.8378	-4.6841	1.9121	-0.6542	-2.8131	-0.94082	0.11058	1.2703	-1.2386	-2.1532	-1.0233	3.3874	1.1261	1.683	0.33346	1.6911	0.8118	-1.1148	0.43955	-0.066199	-0.36583	0.74463	0.093784	-1.205	-0.57241	1.0552	-0.60977	2.2562	-1.8979	-0.99316	-1.0048	0.55082	-0.65386	-1.1109	-0.37007	-1.8615	1.6304	-0.38218	-1.92	-0.1283	0.0035772	-0.85618	-0.53538	-0.92421	-0.4444	-0.38656	-0.30762	0.86664	happy
4.3975	0.40999	-4.2068	-1.4183	0.10525	-1.3205	1.9163	-1.5674	-0.3825	0.16971	-1.805	-1.201	1.715	-0.4133	0.49045	0.0054152	0.91441	-0.39639	-0.68062	1.3134	1.0478	1.9663	-1.3286	2.0147	-1.1878	-0.096167	0.31668	0.32372	0.71065	-0.88746	-1.1397	0.23616	0.22041	1.7139	0.44327	0.036718	1.4641	0.28191	0.37953	0.24858	-1.0109	0.10389	-0.55265	-1.4196	-1.1743	1.27	-0.93176	-0.67402	0.095631	happy
-2.7099	2.2417	0.26176	1.7751	-2.4573	0.60943	-0.23853	-0.55225	0.7775	-0.20137	0.017545	0.24954	-0.76314	-0.57424	-0.38621	-0.93077	-0.18076	-0.22722	0.40412	-0.66412	0.8899	0.48559	0.059296	0.978	-0.30624	-0.069917	-0.087827	-0.076957	0.090044	0.47187	-0.91693	0.6347	-0.084389	0.21996	-0.95399	0.79836	0.072921	-0.11958	0.10919	-0.55252	-1.0564	-0.82697	0.045834	0.26357	-0.55627	0.23799	0.29568	0.43588	-0.48485	happy
-2.1019	-1.0424	-1.5149	-1.04	-0.7248	0.17116	0.2705	-0.96505	0.2107	1.0702	-0.56026	1.1689	0.018176	-1.25	-0.1445	-0.079058	-0.49954	0.40462	1.1169	0.54943	-0.69154	0.53716	-0.82493	-1.1018	1.1554	0.10611	0.67106	-0.63713	-0.11536	-0.50963	0.32139	0.2135	1.07	0.42519	0.52267	0.7711	0.58693	-0.77693	-0.63963	-0.032053	-0.58455	-0.18806	-0.75664	0.20151	-0.58149	0.039847	0.28548	0.3029	0.11005	happy
-0.50455	-0.68812	-0.762	0.99043	-1.0685	-0.92311	0.81422	-0.8695	-0.4131	-0.13291	-0.16601	0.29258	0.09341	-0.95736	-0.41434	-0.22067	-0.78914	1.0867	1.0127	-0.15276	-0.26246	0.30427	-0.603	-0.85059	0.98532	0.66082	-0.031344	-0.28287	-0.33362	-1.6252	0.34539	0.08804	-0.22883	-0.52183	0.25528	0.18605	0.69014	-0.17731	0.59753	0.62121	0.6217	0.11076	-0.7775	0.13747	-0.04166	-0.54927	1.1407	0.31385	-0.64024	happy
-0.67069	1.2672	-1.7612	-1.6677	-0.56978	-0.64226	0.34708	-1.2235	-0.89853	0.7605	1.079	1.6905	0.83187	-0.84465	-0.65315	0.75585	-1.0051	0.48004	0.67208	-0.21059	-0.38905	0.54228	0.10714	0.65231	0.4529	0.57996	0.41196	0.57376	-1.4992	-0.62885	0.16132	0.75375	0.49846	-0.42921	-0.31955	0.30564	-0.59749	-1.3269	-0.023005	-0.4221	-0.52927	0.20339	0.96548	0.17173	0.42312	0.16395	0.15636	-0.077706	-0.45586	happy
-5.3861	1.0505	0.94036	0.26037	-2.2148	1.1188	-0.1853	-1.0708	0.39304	0.029944	0.5037	0.80557	-0.40793	-0.5391	0.0025044	-0.43859	-0.33902	0.049137	-0.45171	-0.067351	0.29734	0.068542	-0.27822	0.36281	-0.069244	-0.93833	0.33247	0.3169	0.24012	0.21751	-0.43897	-0.14887	-0.52682	-0.30509	-0.27266	0.19221	-0.26208	-0.21352	0.006683	0.29785	-0.3076	-0.29193	-0.28255	0.33259	-0.099096	0.50974	0.35901	0.31864	-0.28048	happy
8.758	-7.7253	4.5017	2.9952	0.74622	-0.49469	-1.2355	-0.25373	-0.64852	-0.80288	0.46683	-2.1009	3.3113	-0.58717	-1.36	-0.017008	-0.64819	-0.41151	0.91362	-0.35615	0.92796	0.77234	-0.45001	0.51799	1.7512	0.28741	0.2662	0.029465	-0.39287	0.72382	-1.4153	0.23999	1.3993	0.97684	0.1509	-2.0423	0.54613	-0.71482	0.49827	-2.3706	0.17725	0.80297	-0.14791	-0.82162	0.50637	-1.8494	-0.86077	0.86594	0.66063	happy
4.0441	-4.0496	2.0239	-1.2829	0.99574	0.080541	-1.9032	0.14161	-0.55767	-0.31302	-0.82182	-0.58834	2.3677	-0.73547	-2.3391	1.6305	-0.48036	-0.33504	0.12588	-1.5282	1.2097	1.7006	-0.41897	-0.21393	0.6454	-0.68638	-0.62149	0.069933	0.21352	0.64208	0.23545	0.60448	-0.85641	-0.48174	-0.20655	1.3746	-0.84971	-0.28675	-0.50763	0.60199	-0.40419	0.13894	0.27898	0.099621	0.87945	-0.11618	-0.97278	1.6077	0.19714	happy
5.1837	-3.453	3.6938	-1.0551	0.21253	-1.5368	-1.0889	-0.84211	1.5822	-0.64131	-2.1916	-0.73057	2.1589	-1.5921	-1.3028	0.26895	-0.54043	0.54688	0.47327	0.46568	-1.0413	1.423	0.087945	0.55197	-1.121	-0.98271	-0.26658	-0.49489	-0.29883	-0.12335	0.62411	0.80244	0.7486	0.6594	0.47048	1.0642	-0.094727	-0.6053	0.76804	-0.92417	-0.35257	0.87246	0.095084	0.97903	-0.27847	-0.74253	0.69554	0.17904	0.60107	happy
-4.2776	-1.1146	3.1616	0.0019509	-1.5937	1.9277	-1.704	-0.75159	0.65655	-0.4199	0.48732	-0.30132	0.16646	-0.15853	0.12924	-0.55001	0.22269	0.23521	-0.24649	-0.76985	-0.51317	0.61014	0.21438	0.36214	0.49134	0.29976	-0.34131	-0.4665	0.16602	-0.044921	0.046829	0.66946	0.14089	-0.080666	0.23273	-0.25127	-0.46317	0.11586	0.0057731	-0.77628	-0.053038	0.22036	-0.72733	-0.16429	-0.55972	-0.0054438	-0.11223	0.23805	-0.40459	happy
2.1096	-0.907	1.0416	0.61059	-1.3886	-0.64606	0.67425	0.11745	-0.52537	-0.50167	0.46879	-1.2342	1.1493	0.047647	-0.31481	0.13191	-0.095568	0.16343	0.81043	-0.40771	0.55201	0.47558	-0.2344	0.73957	0.17753	1.0665	0.62074	-0.69593	-0.5263	-0.18787	-0.302	-0.21729	-0.37198	-0.83061	-0.85152	-0.16762	-0.34781	0.8633	1.2289	-0.72559	-0.057999	1.3189	-0.096587	0.40582	0.29124	-1.3015	-0.74256	-0.17168	-0.23123	happy
-1.143	0.34004	-1.2112	-1.8975	-1.3528	0.18806	-0.23492	0.18645	-0.088788	-0.76511	0.71649	-0.66794	2.2003	0.8577	-0.63868	0.62784	0.78713	-0.45443	-0.13934	-0.059987	0.64827	-0.15666	-0.17652	0.14131	0.31527	-0.068228	0.39475	-0.89563	-0.034504	0.40766	0.14918	-0.091765	-0.38225	-0.16527	-0.21181	-1.5146	1.0734	-0.018006	1.1044	0.50321	-0.68566	0.96271	0.078084	-0.71816	0.46815	-0.051695	-0.82955	0.023443	0.53603	happy
1.7842	2.7801	0.036858	-1.2198	-1.3877	-1.113	1.185	-0.46619	-0.2693	-0.4418	0.72374	-0.31097	1.6915	0.68563	-1.0472	0.80398	0.44013	-1.2089	-0.38213	-0.11711	0.28856	-0.62762	-0.90385	1.2242	0.19185	0.67672	1.1856	-0.23253	0.83766	-0.19704	-0.05457	-0.40487	-0.053442	-0.75425	-0.92366	-0.86497	-0.65584	0.69819	0.28919	1.23	0.35499	-0.23295	-0.33268	-0.69911	-0.061415	-0.30355	0.31591	0.28517	0.69955	happy
-6.0828	1.6177	0.70512	-0.61885	-1.9782	1.1633	-0.51968	0.16037	0.095658	0.057899	0.24349	-0.43337	-0.32746	-0.53849	-0.51462	-0.084447	0.72144	-0.0057484	0.28424	-0.47419	0.38105	0.43968	-0.12354	-0.095663	0.40747	0.28052	-0.067232	-0.059604	0.19117	-0.65811	-0.27037	-0.48877	0.15792	-0.41689	0.34903	0.14448	0.015857	0.096698	-0.26783	-0.039963	-0.34115	-0.05878	-0.14404	-0.02532	-0.32563	0.15472	0.43081	0.18569	0.05493	happy
1.2481	-1.3896	-0.71477	2.8378	-0.71357	-2.6086	-1.0998	-0.6394	-0.37662	-0.89639	0.76801	0.48145	0.92407	0.13841	-0.64297	-0.78061	-1.3809	-0.00019557	0.20019	-1.8698	1.7027	-0.42709	-0.032964	0.011179	-0.18496	0.239	0.30206	-0.18469	-0.34841	-0.50519	-0.37097	0.03728	-0.32933	0.35651	0.43293	-0.53847	0.54141	-1.0294	0.31317	0.73811	-0.0048395	0.53387	-0.55219	0.46319	-0.48049	0.25013	-0.56674	0.47479	0.50092	happy
-0.10211	-2.915	0.52236	-1.1051	-0.53265	-1.9353	-0.75319	-0.54873	0.013165	-1.1034	0.7138	0.44876	0.66814	1.215	0.90329	-0.31602	-0.73048	-0.53219	-0.058637	0.3043	0.17698	-0.23642	0.051371	-0.29655	-0.89536	0.34751	0.87872	0.20798	0.10172	-0.56046	0.88078	-0.72356	-0.76451	-0.44032	0.019189	-0.31642	0.20716	0.084036	0.012792	0.20713	0.18971	0.1455	0.088487	0.83723	-0.23477	0.54657	0.077724	-0.2584	0.035758	happy
-1.6833	-2.3029	0.64142	-1.5264	-0.68494	-0.40978	-0.65313	-1.2379	-0.35713	-0.064437	0.35942	-0.030606	0.89775	1.2483	0.37275	0.13216	-0.20656	0.051202	0.06349	-0.22582	1.5334	-1.158	0.91879	-0.23103	0.60334	-0.19867	-0.06992	-0.12931	-0.68843	-0.63322	0.843	0.43039	-0.73672	0.092445	0.07127	0.1906	0.39925	-0.378	-0.263	-0.47094	-1.0194	0.17661	-0.77273	0.80245	0.11764	-0.19545	0.29144	0.44773	-0.12373	happy
-7.1861	-0.26806	0.57022	0.12908	-1.5461	0.37403	-1.232	-0.59894	0.97493	0.32886	0.50782	0.59907	-0.50911	-0.13848	-0.39418	-0.07374	0.02798	0.35029	-0.093905	-0.25656	0.4263	0.30384	0.30925	-0.043681	-0.080598	0.58212	-0.36952	0.39341	0.54618	-0.17582	-0.27991	0.22849	-0.68225	0.23976	-0.054479	-0.27331	-0.32249	0.034082	0.092068	-0.36473	0.26933	-0.12035	-0.18173	0.19827	-0.17959	0.44688	-0.2074	-0.14985	-0.15968	happy
0.72121	1.0595	-0.58895	-1.9028	-0.83216	1.4494	-0.20801	-1.2972	0.29223	-1.0479	0.58365	-0.47382	-1.6065	-0.27524	-1.335	0.17486	-1.9982	0.5486	2.6724	0.16065	0.11958	-1.2931	1.2345	-0.53761	-0.36386	-0.3358	-0.90513	-0.82606	1.9384	1.6612	0.41573	1.1582	0.61096	-0.94041	0.59861	-0.99436	-0.791	1.0247	0.065517	1.6513	-0.4224	1.3314	-0.39799	0.057242	-0.12499	0.72356	-1.1073	-0.46263	-0.47863	happy
4.9494	1.4983	-0.064406	0.66849	-0.77572	-0.77055	0.50601	-1.8858	0.98449	0.28969	-0.55579	-1.3683	-1.2066	-0.049386	-2.0494	1.0419	-2.4532	1.4703	3.3563	0.60407	-0.054269	-0.96568	0.71709	-1.9726	0.13221	0.12278	0.20213	-1.5371	3.0627	2.6621	0.50238	-0.31391	0.92333	-0.6329	0.24473	-1.1011	-1.1648	-0.23751	-0.62131	0.28154	-0.55331	1.1001	-0.85635	-1.612	-0.2123	1.1492	0.7182	0.14524	-0.12725	happy
2.0031	2.0216	-2.2331	-2.9271	-0.12996	0.15532	-0.30117	-1.2475	0.63557	1.5297	-1.4706	-0.14555	-0.97025	-1.6201	0.85466	-0.061764	-1.0197	-0.31819	1.7423	1.186	-0.41257	0.42318	-0.32824	0.3234	-0.84414	0.072391	-0.32467	1.426	1.2312	-0.18915	-0.96089	-0.99126	1.8058	0.38687	-0.32087	-0.098842	-0.52516	0.93135	0.57238	0.13535	-0.19827	1.3988	-0.52275	0.094521	-0.38544	-1.0263	0.57266	0.99114	0.051138	happy
-4.3292	2.1816	-0.11576	1.0643	-2.2365	1.7187	-0.92576	-0.39926	0.96884	-0.62406	0.45274	0.67033	-0.33447	-0.06307	0.51206	-0.50208	-0.33873	-0.11817	-0.13067	-0.21731	-0.1442	0.23183	-0.1356	0.5007	0.082833	-0.66345	0.69843	0.15332	-0.33233	0.3373	-0.80698	0.55383	-0.38629	0.15838	-0.86272	0.23827	0.28818	0.15764	0.016067	-0.25374	0.028965	-0.089581	-0.56131	0.32403	0.35495	-0.098148	-0.14345	0.1572	-0.36687	happy
0.55086	-3.4463	1.1283	-0.72146	-1.1413	1.3561	1.5377	-1.7528	-1.056	1.3309	1.0168	-1.6735	0.90052	1.4877	-0.022413	-0.097004	0.37554	0.9092	0.083942	1.8336	0.57085	0.55967	0.55201	0.50884	0.18504	0.28428	-0.85167	0.19606	0.60738	1.6407	-0.23783	0.13249	-0.047472	-0.43035	-0.20195	1.2118	-0.45247	-0.83727	0.78234	-0.61878	0.081818	0.51616	-0.0012107	-0.14565	-0.58627	-0.15353	-0.061145	0.27493	-0.82567	happy
3.6333	4.4562	-0.14195	-1.3865	-1.2934	-2.3339	0.24633	-1.2677	-1.6624	2.1016	0.49848	-1.5999	2.3933	-0.040447	1.0645	-0.13819	-0.29469	0.21286	-0.41627	1.3701	1.0914	0.50018	-0.81774	-0.0131	0.51294	-0.206	1.2901	0.35417	0.42326	0.14111	-0.71651	0.52459	-0.26459	0.33398	-0.017314	-0.29796	-0.36155	-0.022232	-0.35664	0.50292	-0.22564	-0.017684	-0.51486	-0.091324	-1.1129	0.81753	-0.38673	0.032906	0.4988	happy
-1.8608	-0.0080311	-1.2659	-1.4117	-1.1601	0.022964	-0.39435	-0.79361	-0.67443	1.3255	0.69781	-1.4	2.1054	-0.34157	-0.12854	-0.58721	0.60702	1.0652	0.28872	0.81314	0.14485	-0.061074	-1.1971	0.020371	0.7072	0.092076	0.22987	0.072811	-0.26058	0.020428	0.34047	0.19457	-0.29138	0.06282	-0.079635	-0.078015	0.68546	0.66498	-0.15073	0.16676	-0.3166	0.59797	0.076259	0.045912	-0.50294	-0.12438	0.14456	-0.84076	0.058371	happy
-6.43	2.1613	0.33129	-0.13057	-1.7264	0.3449	-0.46754	0.067791	0.33881	0.35846	0.54094	-0.41689	-0.58823	0.14295	-0.43841	-0.3398	-0.016433	0.3884	0.25593	-0.70277	-0.22024	0.64717	0.22287	0.46915	0.6972	-0.24958	0.21198	0.10651	-0.2177	-0.79916	-0.20347	-0.4687	0.36569	-0.6929	0.3908	0.27373	0.40273	-0.073584	-0.52311	0.24052	0.031874	0.28267	-0.13642	0.12981	-0.11087	0.1895	0.41125	0.21184	-0.058747	happy
7.4757	0.50376	1.9864	3.6695	-0.43863	-3.2035	0.7156	-1.2902	-0.1423	-1.7069	0.73627	0.49637	1.0208	0.64179	-2.7416	1.6895	0.42394	-1.0058	-0.41941	0.23554	-0.066426	-0.070426	1.1349	-0.24688	0.40603	1.224	0.32895	0.51929	1.6721	0.22324	2.5933	-0.4198	0.01133	1.6941	-1.0749	-0.57016	0.69985	-1.3469	0.06586	-0.96575	0.20427	-1.5884	0.53095	-0.23887	-2.2201	-0.29194	-0.46392	0.14638	-0.21013	happy
-0.1431	-0.46894	-1.7919	0.029442	0.037965	0.070809	-0.25574	-0.35466	0.40934	-0.8171	0.37875	0.22874	1.1106	-1.1566	-2.5368	-0.50021	1.0902	0.0021026	0.94764	-0.19836	1.1288	-0.3551	0.22253	-0.39358	-0.62077	-0.54294	-1.0078	-0.13873	0.2824	-1.2088	0.082362	-0.15274	-0.55218	1.2759	-0.8921	0.26337	-0.44692	0.33418	0.50037	-0.18955	0.078364	0.61457	-0.51828	0.0028137	-0.58121	0.8435	-1.3548	1.2407	0.26753	happy
-0.39255	-1.0475	-0.83057	0.017333	0.029487	-0.18834	0.48974	-0.13622	0.03725	-0.69646	0.68331	-0.3087	-1.0582	-1.3947	-1.0354	1.4059	-0.064433	-1.327	1.2067	0.22653	-1.1396	0.094854	0.46659	-0.53462	0.354	0.58817	-0.068179	0.11473	-0.051184	-0.83665	0.97165	-0.71254	-0.92717	-0.36782	0.16598	-0.44055	0.0201	-1.6688	1.2453	0.29881	0.66205	-0.92761	0.19055	0.40821	-0.09287	0.77522	0.064478	1.7374	1.0702	happy
-4.1633	0.07833	2.6384	1.4427	-1.7784	0.55424	-0.35157	-0.57117	0.95624	0.068669	0.037957	-0.50089	-0.048224	-0.0038276	-0.44802	0.078397	0.56981	-0.13961	0.26489	0.042398	0.83205	0.43005	-0.74177	0.11398	0.20823	0.1732	-0.29417	0.097431	0.28223	-0.3888	-0.16816	-0.016883	-0.033411	-0.22544	0.54801	-0.14865	0.13706	-0.2032	0.16259	-0.032545	-0.14195	-0.088796	0.090795	0.17831	0.1462	0.058024	-0.1456	-0.53572	-0.16199	happy
4.308	-2.8489	-2.4347	-2.9336	1.1494	0.43352	-2.3444	2.573	0.55672	0.093235	-0.96409	-3.0321	0.091469	1.1061	1.3223	1.9124	-1.4947	-1.8763	-0.28014	1.257	-0.96095	0.53436	0.12024	-0.44242	-0.11963	-0.17384	-0.081171	-0.7678	1.6564	0.27719	-0.31836	-0.79573	0.31755	-1.2037	-0.95526	0.039963	-1.2391	-1.2168	0.43402	-0.81185	-0.29477	-1.5193	0.10119	-0.86535	0.6073	0.80816	-0.17435	0.12808	-0.36451	happy
8.7212	0.9308	-0.57228	1.1883	-0.012568	-2.5511	-2.4757	2.005	2.0121	-0.28679	-1.3983	-4.2074	1.7486	1.8495	2.7502	0.47239	-1.9956	-0.32997	-0.93021	-0.29624	1.41	0.10478	-1.4623	-0.052364	-0.50354	0.11255	1.6964	1.2625	0.10156	1.5665	-0.51208	0.67702	-1.1157	1.3599	1.3085	1.3624	-1.719	0.092315	-0.88596	-0.34554	0.48603	0.39709	-2.3117	-0.82298	-0.9035	0.8878	-0.019365	0.36785	-0.12718	happy
25.074	13.869	-1.1843	1.2752	3.7115	-1.3142	4.9209	-0.68291	2.3193	0.62636	0.47738	0.28114	1.2252	-3.2457	-1.4302	1.0933	1.9541	-1.0369	-1.4472	-0.27648	1.2398	1.7187	-0.055569	1.9939	-0.64547	4.2032	-0.70774	1.3106	-2.5786	1.2596	-0.55339	1.6065	-0.26883	-2.5335	0.60293	2.3573	1.7408	3.5203	1.7528	-2.5089	1.4403	0.52864	-1.1388	-0.49241	1.9597	0.3565	0.6971	0.79053	-2.1028	happy
6.7248	10.091	2.7624	-2.6577	-0.72634	4.1899	0.22921	1.7093	0.3406	-0.76816	-0.067013	0.43186	-1.2073	0.044959	-0.92814	0.27687	1.4663	0.37384	-0.23322	0.83796	1.9291	-0.91277	-1.4849	-0.30501	-2.0063	-0.64495	0.75979	-0.061186	-0.19781	2.0051	-0.84722	0.66262	0.87135	-1.2209	-0.80849	0.58058	0.68177	-0.12497	0.94845	1.6574	-1.268	-1.2448	1.4196	-0.89293	-1.296	0.22732	0.95635	1.0097	0.051524	happy
6.9941	-6.3462	0.48809	1.5701	0.12997	-1.2329	3.4208	1.462	-1.2935	-0.64859	-1.273	1.2801	-1.2771	-0.16031	-0.19008	0.088812	-2.8252	0.89804	-0.90188	-0.22597	0.4669	1.1454	-1.0807	-1.5767	1.2893	-0.57975	0.78651	0.96275	1.8488	-1.3582	1.37	1.3992	-0.020284	-2.9366	-0.18098	0.32986	-0.31809	-0.22857	1.6722	1.2688	-0.21589	0.18807	-1.2539	-0.93867	0.54621	0.69153	-0.82231	0.75818	-0.56501	happy
4.0514	-3.5404	-3.7245	-3.5005	0.72574	-1.5921	0.7923	2.4909	-2.2602	-1.4413	0.29792	0.8668	-0.78457	0.13384	-0.39719	-0.73308	-0.74066	0.60494	0.37603	-0.55578	-0.108	0.25723	-0.97625	-0.65287	-0.44288	-0.88087	0.76555	1.8842	0.89058	0.58508	-1.3509	0.40842	0.54634	-0.93754	2.6944	-1.0903	0.75838	-1.6207	-1.1733	-1.0811	-0.022802	0.61156	0.50523	-1.2963	1.0008	-0.04125	-0.71976	0.93594	-1.0385	happy
1.3821	-2.5629	-2.6676	-1.3004	-1.183	-1.403	0.3812	1.4667	-0.96563	-0.13631	1.1722	-0.40814	-0.51851	-0.36828	-0.4061	0.60809	-0.29265	1.4086	-0.26261	-0.93407	-1.2069	-0.59991	-0.74293	0.11761	0.26453	0.16455	-0.60989	0.58425	-1.0114	0.98312	0.2876	0.87746	0.33624	1.4641	-0.082884	0.59809	0.011403	0.6132	-0.27073	-0.32141	1.5425	-1.2738	0.32524	-0.40301	1.0386	0.95482	0.22687	-0.85165	0.31345	happy
0.42172	-1.1921	-2.0908	-2.5342	0.031895	-0.33993	0.8494	-0.99149	-0.73321	-0.87911	-0.45178	1.4369	-1.9075	1.3439	-0.3707	-0.42647	1.7744	-0.19867	-1.2917	0.35689	1.2448	-1.0327	1.5285	-0.37171	1.7444	-0.68951	-1.1705	-1.6393	0.53755	0.68534	-0.17517	-0.23325	0.33633	1.5017	-0.60189	0.94289	-0.11966	1.0265	-0.2927	-0.67008	-0.079505	-0.76677	-0.2591	0.58224	-0.6181	-0.32525	1.0086	-0.85502	0.87391	happy
9.7801	1.2081	-4.6907	-1.3399	4.5017	7.1964	-0.85561	0.18307	-1.677	-1.3366	-0.12605	0.85781	1.5389	1.5178	-2.3785	-0.52275	-0.29455	-2.0256	-0.091639	1.7837	-0.039039	1.5583	-0.73801	1.7454	-2.3083	-0.8051	3.3722	0.97807	0.28633	-1.6403	-0.14222	0.97193	0.10422	0.34188	-0.44875	0.2202	0.15011	-1.2312	-0.5375	1.1693	2.1895	0.61911	-1.1616	-0.19712	0.64211	0.17815	1.0193	-0.1117	0.42066	happy
12.375	-0.39076	-1.8188	-2.7037	6.0721	9.5275	1.4547	-1.1282	-0.70236	-1.7987	2.1523	-0.04903	1.3707	1.3332	-1.3158	-2.5589	-0.34413	-2.2998	2.5309	-0.63613	0.13918	3.0643	1.4541	1.3835	-1.6855	-0.1596	-1.0416	1.0647	-3.1361	0.97199	-0.64807	2.4051	-0.65791	-0.61723	-1.7335	-1.0611	-2.2627	-1.8657	-0.066536	-0.98211	-0.27956	0.57685	0.35062	0.84079	-3.0122	0.39628	-0.15332	-1.4824	-0.42134	happy
-2.2754	-0.33729	4.7362	-0.86164	0.43977	4.0856	0.25474	0.061368	1.2353	-1.6937	-0.88979	-2.2572	-0.34749	-0.51973	-0.35558	-0.28537	0.44769	1.9571	0.61877	0.39149	1.7252	0.64961	0.66151	-0.83206	-0.76821	1.8105	-0.063134	0.99331	0.8266	-1.0653	0.26003	1.2536	-0.13207	0.62719	0.16129	0.29198	0.37108	-0.33023	-1.0156	-0.71444	0.85639	-1.1928	0.4393	0.082892	0.29111	1.0297	-0.74892	-0.13251	0.46328	happy
9.3121	-2.9025	-3.4862	-2.573	4.9544	4.3825	-0.32617	2.5696	-0.56363	1.684	2.5437	-1.218	-0.2451	0.39791	-3.3377	-2.0076	0.65381	1.7521	1.0601	0.89312	-1.4296	-1.3251	1.9036	0.51943	1.7998	-0.13561	0.27023	2.0023	0.10694	-1.8884	-1.7514	-3.3413	0.07346	0.50949	0.5091	0.060202	0.38546	-0.33449	0.18398	-1.4244	0.46432	-0.95973	-0.392	-0.043353	-0.68221	0.78923	0.29523	0.77428	0.55092	happy
10.086	-4.2955	-1.3559	-1.4151	4.544	4.5445	-0.25563	3.0385	0.17853	2.3439	1.6412	-1.5346	1.3466	0.72886	-2.6334	-2.5619	-0.31921	1.7428	0.043173	-0.13889	0.44373	0.10117	0.29292	-0.42535	1.1123	0.61944	2.552	0.72404	0.80839	-2.7522	1.6516	-2.4747	-0.77324	-0.29457	-0.40002	0.39177	0.2426	0.59458	0.31067	0.096268	-0.14265	0.79304	-0.41103	-0.0076038	-1.1494	0.4583	0.33027	-0.57814	-0.88322	happy
0.77283	-4.0374	1.3571	-1.6976	-1.311	-0.44778	1.5116	1.3117	0.27162	0.14534	0.67753	0.16933	0.87428	2.4316	1.3576	-0.053643	0.93096	0.059065	-0.56644	1.0665	-1.0738	-0.20591	-0.30253	0.010267	1.3749	0.54325	0.00057498	0.33108	0.929	-0.16531	2.287	0.47685	-0.15576	-0.28581	-0.34241	-0.63713	-0.21909	-1.2972	-0.012305	-1.5104	0.27575	-0.28024	0.12694	-0.56117	-0.42805	-0.26307	0.68824	0.96067	-0.71774	happy
-5.6985	1.1773	0.47155	-0.751	-2.3422	0.63861	-1.17	1.1541	1.2487	0.08999	0.82779	0.11728	-0.22947	0.073912	0.5295	0.43075	0.01668	0.27442	-0.10419	-0.10171	-0.079245	-0.046065	0.095674	0.60556	0.60973	0.030636	0.009302	-0.019186	0.14475	0.33211	0.017007	-0.11548	-0.61058	0.063382	0.1057	-0.2764	-0.47516	0.51101	0.0069045	-0.4284	0.091729	0.3688	-0.35898	0.062183	-0.50221	0.29775	-0.21564	-0.054605	0.033849	happy
0.8584	-0.68487	-1.8918	0.21501	-0.65344	-1.5586	1.4241	-1.2754	-1.2377	-1.4277	0.71835	1.2974	-0.2356	0.68943	-0.11773	1.0186	0.48259	1.0183	0.3878	-0.10202	0.22551	0.6898	-0.28478	-0.309	0.22982	0.050948	-0.23447	0.34639	-0.37249	0.47041	1.0263	-0.93756	-0.35422	0.14963	-0.22559	0.56705	1.1396	0.44775	0.30191	-0.80437	0.077386	-0.95204	0.66203	0.98113	-0.50062	0.063827	0.042112	0.36814	0.90996	happy
2.2403	1.903	-1.2137	-0.030439	-1.1786	-3.1438	1.8262	-1.0442	-2.9289	-1.1615	3.6401	0.79452	-0.87906	0.37444	-1.3842	-0.089215	-0.56908	0.89904	-0.80162	1.2453	-0.43979	-0.53648	-0.93763	0.74832	-0.1202	-0.10694	0.2496	0.23262	-0.32188	-0.94821	-0.068565	0.10646	1.549	0.65402	0.49904	0.20444	0.20223	-0.36665	-0.04534	-2.1741	0.40032	-0.15553	-0.17432	-0.62482	-0.10008	0.73199	0.1767	-0.27331	-0.019573	happy
-0.96897	-1.6314	-1.6355	-2.2273	-0.31636	-1.1798	0.82345	-0.10783	-2.273	-0.68344	3.1324	-0.72049	-0.55868	-0.56073	-0.55582	-0.4253	-0.96109	0.49382	0.0024168	1.7689	0.68917	0.63119	-0.78687	0.91283	-0.40869	-0.17157	-0.054365	-0.63093	-0.94598	-0.99559	-0.97528	0.34479	1.4897	1.2751	0.79481	-0.44255	-0.27487	-0.45976	-0.047108	-0.91719	0.38463	-0.2144	0.12047	0.097523	-0.11425	0.046528	0.95578	-0.92808	-0.68037	happy
-5.5126	-0.76041	1.4191	0.075111	-1.6105	0.82728	-0.24153	0.044035	0.40877	-0.03798	0.031329	-0.44086	-0.59545	0.33468	-0.39602	-0.10826	-0.21343	0.28444	-0.44507	-0.37087	-0.36084	0.31288	0.33856	-0.051033	-0.37816	0.063647	0.25007	-0.15851	0.21934	-0.3589	-0.20052	-0.51275	0.093141	-0.30593	0.35048	0.12087	0.11767	0.042034	0.065569	-0.16251	0.19984	0.0055981	-0.33044	0.26752	-0.010793	0.010972	0.10992	0.062868	-0.045703	happy
3.809	0.22552	-3.9434	0.5289	0.065589	-0.29369	0.73704	-2.579	0.62562	0.073059	-2.5509	-2.2037	-2.0253	-2.3669	2.0727	-2.0668	-0.08827	-0.33144	-1.9503	1.6492	0.8403	-2.6797	0.47006	0.30971	0.66268	0.15669	0.39238	1.487	-1.4848	0.67128	-0.36447	0.85592	0.62466	-0.51744	-2.2932	0.42185	2.0238	-1.0065	-0.60134	-0.16889	-0.96762	-0.0085013	0.6233	-0.52969	-0.030003	0.54406	-0.11138	0.56361	0.82569	happy
3.8065	2.2632	-4.7333	3.5776	-0.18745	-0.93042	-0.54851	-1.1069	1.6361	0.75789	-0.29605	-2.722	-2.1233	-0.27236	1.8515	0.1395	-2.1293	-0.62306	-1.7445	0.45585	-1.1586	-2.2213	-0.64124	1.1497	0.91627	1.1327	-0.47803	0.95676	-1.8025	-0.64806	-1.2796	1.7949	0.043303	1.1696	-0.012358	0.26487	0.35432	0.31394	-0.47441	0.24536	0.89632	-0.19171	-0.3354	0.20904	-1.1393	0.2705	-0.11214	0.44221	0.24382	happy
7.5403	-1.2257	-1.4291	1.0668	-0.68489	-0.66878	-1.0843	1.539	0.3735	-1.2266	-1.1457	-0.20687	-1.2536	-4.3043	0.94432	-0.95964	0.90949	0.19576	-0.64918	1.8266	-0.8256	-1.8694	0.31332	0.36526	0.19099	-0.71805	0.67722	-0.87882	2.8809	0.43434	0.036311	-0.35945	-1.2802	0.63778	-0.27919	-0.82556	-0.25869	-0.68315	0.8552	-1.0995	1.0957	1.1394	1.0294	-0.64804	-1.9752	0.62588	2.5946	-0.26885	-1.7543	happy
-1.3328	-0.55923	-1.5368	-0.56177	-1.8585	-1.0623	-0.03521	0.78579	-0.9503	0.25614	-0.38883	-1.5135	0.096972	-0.66564	-0.624	-0.17988	-0.93043	1.4381	-0.72815	0.072556	-0.34534	-0.98272	-0.33756	-0.43381	-0.75745	-0.96952	-0.9398	1.637	-0.7579	-0.19285	-0.71689	-0.31285	-0.21113	-1.0945	-0.23882	0.37676	-0.45837	0.13634	0.68224	0.099814	-0.52688	-0.36798	-0.079792	1.2866	0.18333	-1.1929	0.65312	0.78515	-0.5952	happy
-1.7132	-0.82399	-1.6428	-2.4592	-1.1813	-0.71908	0.29899	0.93084	-0.53778	-0.87269	0.35194	0.84997	-0.30864	-0.55696	-1.1114	-0.15109	-1.8887	0.74317	0.70103	-0.44266	-0.04217	0.54257	-0.20663	-1.0723	-0.61012	-0.571	-0.26037	-1.2357	-0.9024	-0.66997	0.50315	-0.41264	-0.27347	-0.64976	0.51917	-0.32501	-0.40817	0.57886	0.012284	-0.19211	-1.1395	0.13806	0.3738	0.24079	0.37682	-0.36458	-1.0573	0.90911	0.2665	happy
-1.0247	-1.7416	-0.80999	-0.95476	-1.5505	-0.49636	0.77081	0.054554	-0.43195	-1.4065	0.078401	0.45365	0.056835	-0.23623	-1.7178	0.27669	-0.89626	0.59923	0.14185	1.4378	0.59643	0.083132	-0.077197	-0.017394	-0.35982	-0.1155	-0.15029	-1.0073	-1.1838	-0.47338	0.45577	-0.4159	1.4651	0.72119	-0.59601	0.28808	0.2322	0.69454	-0.5373	-0.65576	-0.83395	-0.12631	-0.2785	0.55957	0.96171	0.052069	-0.55998	-0.27178	-0.45646	happy
-6.4262	-0.026918	0.67682	0.19477	-2.5449	0.89865	-0.33687	-0.28117	0.20283	-0.14076	0.18677	-0.011353	-0.28656	-0.80426	-0.12366	-0.072172	0.11644	-0.096142	0.52264	-0.25159	0.42138	0.27379	0.16879	0.11739	0.4061	0.06602	0.089089	0.14152	0.59781	-0.11631	-0.15734	-0.0032451	0.087601	0.51903	-0.42096	0.33425	0.084061	0.10305	0.55391	0.057408	-0.28041	-0.05953	0.12408	0.47762	-0.1537	0.019826	0.068855	0.24702	0.21574	happy
19.825	9.1794	2.1426	8.4491	-1.7078	-2.5108	0.9776	-1.9085	-3.6785	2.2513	2.4644	0.59333	0.0025966	1.8437	0.96323	-2.4485	-0.96207	-1.6263	2.9339	1.0825	-1.9241	0.39405	0.61973	-0.9123	-1.2196	-1.6885	1.8637	1.2725	-0.85365	-1.2625	1.4486	1.125	-1.9997	1.8241	-0.17859	0.003361	2.0143	0.11964	0.07896	-0.52864	0.50844	0.81593	-0.23699	-0.050742	-0.50757	-1.2535	-1.2364	1.1758	-0.48143	happy
6.8061	0.18028	-4.4446	0.41941	-0.090307	2.3654	-0.65059	-0.50428	-0.58106	-2.6118	-0.31658	2.3787	1.9263	0.39573	0.43375	0.15742	-0.14653	1.28	0.49279	-1.4041	0.9227	0.30187	0.20659	0.451	-1.2166	-1.2861	-1.5678	-1.732	-0.99317	-0.79607	0.4761	0.21434	0.79142	1.2345	1.3333	-0.31877	0.0037096	-0.70982	0.8208	0.85613	0.10814	-1.5736	-2.208	-0.00091396	0.5679	-1.2632	1.4008	0.73212	0.96056	happy
6.0533	0.35645	-4.5737	-1.6791	0.56591	3.3469	-0.90075	-0.88054	-0.6831	-2.7365	1.4221	2.3863	0.44511	1.3705	1.2031	-0.18622	1.8916	1.1664	1.2637	-1.6109	-1.3204	-2.9245	0.60273	-0.0037586	-0.56948	-0.38281	-0.27901	1.4788	-1.8093	0.22388	0.52747	0.76898	1.0636	0.89843	0.34275	0.37713	0.71964	-0.41483	0.85849	-1.0386	0.74804	-0.11879	-0.5504	-2.8585	0.2253	-0.26839	-0.96396	-1.8699	-0.53733	happy
-0.0842	2.2832	0.041836	5.5279	-2.6721	1.6434	-1.328	-0.89542	1.1273	-0.97722	-0.078276	-0.11244	-0.61553	1.4984	1.0149	0.49863	-0.64209	1.5942	0.34046	-0.44948	-0.018049	-0.56328	-0.80976	0.090787	-0.18729	0.20413	0.7882	0.48174	-0.58642	0.10927	-0.39213	-0.47949	-0.97966	0.90594	-0.44616	0.75124	0.018035	-0.080779	-0.50276	-0.51455	0.87834	0.33455	0.029355	-0.069886	0.24105	0.27605	-0.68555	-0.034232	0.4938	happy
8.663	-1.3125	-3.139	2.7493	0.10516	-1.2377	1.0205	-0.42937	-4.5029	0.0619	1.1992	-0.59676	-0.11636	-1.3644	2.6125	2.3241	-1.0635	1.6025	-2.0407	1.2567	0.39489	2.5468	-0.030869	1.5822	-0.20928	-0.47093	1.0303	-0.47421	0.72369	-1.9237	-0.28195	0.49276	0.085731	-0.025202	0.65384	0.60469	0.72349	1.3376	0.74033	0.19984	-0.60661	-0.98617	-0.47097	-0.22637	-0.89082	-0.11784	-1.5437	-0.32197	-0.056485	happy
10.66	-6.032	4.1329	-0.30877	2.3018	-0.1296	2.9165	-0.6866	-2.497	1.9166	-0.45847	0.31546	-2.1385	-1.8443	2.6831	1.2257	0.45401	1.6673	-0.49579	0.49196	-0.93775	0.02011	0.12633	0.81711	1.3427	0.57677	0.8352	1.0605	-2.3994	-1.5416	-0.36128	-0.087587	-0.46169	-0.83021	-1.0461	-0.43222	-0.66169	-0.67323	0.16252	1.915	-0.055396	-1.5045	-0.64813	-0.78325	-0.74973	-0.2363	0.34673	0.17222	0.86305	happy
6.8255	2.0864	-5.4371	2.8758	-0.19627	-1.3783	0.15359	-0.42379	-2.2908	1.2672	-0.23893	0.16302	-0.6559	0.27035	1.3926	-1.2822	1.1617	2.0855	1.1532	-0.88266	-0.72415	0.75534	1.2281	0.00037232	1.2203	1.2843	0.8472	-1.0095	-0.21982	-0.5096	0.18254	1.4497	0.68091	1.4879	0.38731	1.5767	-0.12268	-0.1616	-0.34819	0.2355	0.77958	-0.49455	-0.043105	0.96113	-0.33379	0.16371	0.87433	0.98329	0.19016	happy
-2.4027	2.1516	1.4727	1.1171	-2.0933	0.85843	-0.95088	-0.29092	0.60798	-0.31787	0.49737	-0.18964	-0.40652	0.068115	0.46332	0.28346	0.010274	0.34614	-0.12469	-0.05311	0.03571	-0.53835	-0.22045	0.0029423	0.37561	-0.1197	0.15284	0.18719	0.079862	-0.10795	8.8503e-005	-0.302	-0.079053	0.11457	0.34472	-0.2553	-0.029149	0.04804	0.26351	-0.059371	-0.17813	0.42577	-0.12202	-0.35351	-0.14163	0.20816	-0.090986	0.25343	0.69454	happy
3.2485	1.5924	1.4314	-2.0736	-0.026091	-1.2837	-3.0159	0.63939	-0.68805	1.6548	-2.0813	0.29277	-3.4455	0.7615	-0.57933	0.60723	0.37365	-1.4857	0.73008	-0.30066	0.80828	-0.092042	1.8859	-0.31076	-0.21444	-0.08358	0.87724	-0.81195	-0.74215	-0.061093	-0.34528	-0.82441	0.45489	-0.32488	0.69515	0.44915	-1.0228	-0.53596	-0.2528	0.019554	-0.2797	0.67005	-0.14243	-0.2244	0.75461	0.53696	-0.62559	0.51097	0.23434	happy
3.5104	-2.5728	2.0163	0.28232	0.92804	0.48028	-1.8992	-1.0394	0.025153	3.3939	-0.34142	-0.017352	-2.7358	0.027928	0.26941	1.7609	-0.75902	-1.4611	-1.0984	-1.5954	0.81929	-2.0126	0.90576	0.89749	-0.27246	0.48722	-0.78086	0.92446	-0.74908	-1.099	-0.85829	-0.14506	0.93204	0.98522	0.025931	-0.061503	-0.059453	1.0654	-0.79252	1.6433	0.048239	-0.16998	0.46818	-0.17839	0.06267	-0.74948	0.14554	0.92514	0.51341	happy
2.7259	-0.22706	0.50461	-1.8262	1.3765	1.0355	-0.54516	-1.9587	-0.41882	3.7844	2.2985	0.1614	-0.0013797	-0.38338	0.41707	0.35236	-0.080854	-1.6268	-0.69322	-0.24298	1.0859	0.12259	-0.45155	-0.28874	1.1083	-0.30582	0.078928	0.61033	0.26485	0.056112	-1.1088	-0.41154	-0.16777	1.5325	0.63294	0.34559	-0.52391	-1.564	0.85718	1.3556	0.78372	0.28708	-0.92181	-0.1143	0.71756	0.23033	0.091005	-0.63917	1.4409	happy
-4.3839	-0.66062	1.6126	1.7582	-1.6721	1.3718	-1.2186	-0.80713	0.86042	-0.074563	0.12148	0.2259	-0.61798	-0.075986	-0.18236	0.21242	0.32424	0.33671	-0.32045	-0.14182	0.27077	0.28531	-0.47342	-0.11665	0.26098	0.38159	-0.019655	0.2462	-0.16372	0.10754	-0.18345	0.20682	-0.33652	-0.22843	-0.45633	-0.16925	0.014833	-0.59655	-0.23057	-0.28283	0.30992	-0.037332	-0.33385	-0.19139	-0.22442	0.070901	-0.15474	0.057696	-0.3859	happy
8.0037	-6.4	4.1234	1.8809	1.8909	0.86067	1.3541	-1.7436	1.8207	1.0349	-1.4952	1.7743	0.61144	2.0483	-0.64892	-0.36612	-0.75863	-1.0527	-0.89397	-0.13803	1.0764	1.2646	0.46145	1.2294	-0.046432	-1.1372	-0.80677	0.083375	-0.08755	0.19897	-0.57737	1.3179	0.20443	1.1113	-0.0029418	1.6317	1.2123	-0.92679	-1.6529	-0.62748	-1.7653	0.93938	1.9615	0.08076	0.94496	-0.87456	0.80036	1.1021	-0.742	happy
7.7502	2.9023	-1.8142	0.33775	0.61736	-2.0774	-2.3451	-1.0479	-0.15539	-0.059944	-2.5176	-0.6592	2.7101	-1.1809	0.35243	-0.2866	0.48487	-0.86142	-1.3444	0.46044	-0.17458	-0.21552	0.87974	0.62502	-0.10074	-0.34034	2.1919	2.3856	0.78212	0.76859	-0.70391	0.46373	0.42056	0.26486	0.0041788	-0.23983	0.3402	0.56566	-0.36792	0.77242	0.20076	0.79708	-0.9396	0.63398	-0.86385	-0.41486	-0.015989	-1.7338	1.0315	happy
7.4535	-5.7279	2.3976	1.9124	1.8716	0.25321	1.1708	-1.6755	1.7111	-0.39563	-2.494	0.16846	2.1421	0.20464	-0.024907	1.0691	1.093	-0.97057	-1.9455	0.070367	0.5108	1.1695	1.0587	-1.2252	-0.038121	-0.50166	1.3291	-0.2165	0.42839	0.70415	-2.3208	0.27028	0.71489	-0.60033	0.20183	1.0034	0.036432	1.3233	0.23752	-0.70827	1.4232	0.79757	1.4752	-0.69838	0.90912	0.67358	0.954	-0.7409	0.28767	happy
0.93275	-3.1586	2.1837	0.30099	-0.4116	1.4914	-0.23403	-0.58678	0.38764	0.089797	0.16195	-0.2137	1.4847	-1.2022	-0.84128	-1.3725	1.4199	0.39858	0.20547	0.29001	-1.3356	0.17605	-0.77987	0.28821	-0.30033	0.11647	0.31369	-0.76323	0.35094	0.2513	0.87639	-0.080402	-1.34	0.43562	0.57534	-0.31394	0.46924	0.12006	-0.018702	-0.70749	0.17145	0.48319	0.21322	0.64584	-0.23292	-0.99408	0.6101	-0.13034	0.73471	happy
-0.6218	-1.8765	-0.31357	-1.3284	-0.89936	1.5012	-0.26768	0.24764	-0.29457	-0.81632	1.5886	0.26775	1.0129	-0.2096	1.2293	0.38661	1.1207	0.38778	0.35623	-0.82024	1.5135	-0.51986	1.6139	-0.17497	0.00051925	0.17746	0.26946	1.2681	-0.48003	0.74419	0.64014	-1.7464	-0.65044	-0.31403	0.55957	-0.25338	-0.62758	0.85412	-0.30021	0.14	-0.41141	-0.1135	-0.16764	-0.22021	-0.11212	-0.1378	0.21984	-0.76839	0.29584	happy
1.3759	-1.1213	-1.3783	-0.56324	-0.40059	1.7388	-0.71613	0.56144	0.17472	0.14741	0.20875	1.3123	0.16539	-1.3878	1.6095	-0.066198	0.68496	-0.68932	-0.70994	-1.0543	0.44176	-0.67256	0.61672	0.51156	0.085682	-0.44628	0.093475	0.97977	-1.0268	0.24954	0.55859	-0.96626	-1.0717	0.72396	1.2234	-1.3147	0.047106	0.99505	0.22887	0.60963	0.22992	-0.54277	0.75264	0.53825	-0.090088	0.89604	0.24817	-0.37133	0.20978	happy
-1.3328	0.080318	-0.46919	-3.9669	-1.1995	-2.579	0.4816	0.54635	0.64755	-0.19235	0.62697	0.65269	1.0557	0.87115	0.18117	1.1341	0.59352	0.4491	-0.40354	-0.92842	-0.71442	-1.5085	0.66788	1.069	-0.91414	0.80907	0.29253	0.14238	-0.49445	-0.030732	0.18298	0.90059	1.1732	0.15301	0.8581	-0.37073	-0.083134	0.67567	-0.40456	0.30629	-0.0074905	0.83823	0.17513	-0.092574	0.023552	0.81492	-0.74945	0.31743	0.50653	happy
-1.607	-0.49539	-0.50019	-2.5445	-1.4838	-1.0882	1.4618	-0.10033	-0.33553	-0.22109	0.33479	-0.048503	0.86557	1.4136	0.27643	-0.1402	0.84383	-0.40229	0.17332	-0.2428	0.32331	-1.8692	1	0.71225	-0.31786	1.401	0.46386	-0.0075168	0.55353	-0.43747	-0.19639	0.63122	0.55904	0.38816	0.62382	-0.42695	0.055659	0.067151	-1.276	0.31058	-0.10487	0.43318	0.062328	-0.31894	0.31738	0.7284	-1.066	-0.15108	-0.36945	happy
8.8144	8.8325	1.2326	-0.45257	-1.2738	-2.6924	2.092	1.6374	0.053186	-1.1857	-0.022542	3.0022	0.93298	-1.6762	-1.9335	-0.71061	0.79443	0.8099	1.5439	0.89995	-0.049191	-1.3221	0.096948	-0.4798	0.16692	0.59337	0.27985	-2.5325	-1.6378	-2.011	0.25497	-1.0469	1.1025	0.89668	-0.17439	1.8912	0.68315	-1.2116	-1.4661	0.96696	-0.28008	1.4924	0.3182	0.020038	-0.034145	-0.63205	-0.2674	-0.6237	-0.34465	happy
-0.0021202	6.9554	1.9095	-0.29762	-2.5389	0.6554	0.62639	1.1503	-0.987	-0.28433	0.22113	-0.11719	-0.058002	0.14003	-0.53755	0.40216	0.43699	0.24788	-0.058226	0.44056	-0.25947	-0.053468	-0.81362	-0.2206	-0.064585	-0.45439	1.0547	-0.24346	-0.4652	0.097848	-0.38566	-0.11869	-0.41154	-0.45197	0.53042	0.19677	-0.16893	0.1539	-0.47738	0.18268	0.19701	0.18826	0.47804	0.1286	-0.43885	0.52194	0.22101	-0.09468	-0.18434	happy
10.687	-5.2302	2.749	5.9642	-0.94799	-1.0388	1.3064	-1.941	0.19366	0.21883	-2.2067	-1.064	-0.13021	1.4058	-4.3428	0.19643	-2.354	1.7501	-1.3685	-0.53051	0.55466	-1.3597	-0.59651	0.2582	-2.8629	-0.069676	1.072	0.32862	-0.14645	0.13525	0.1561	0.2952	-0.32856	-0.19602	-0.58729	0.015763	-1.4992	0.69871	-0.40534	1.2874	0.49374	-0.63595	-0.62883	-0.30643	0.7285	-1.1774	0.19446	-0.12992	-0.55002	happy
6.2095	-2.3292	-3.1264	-1.7775	0.76148	1.1037	-4.8517	1.7414	-1.6204	3.2842	-4.0519	-0.47344	-2.3093	1.6252	-1.3781	2.3154	-0.78391	0.34356	-0.25628	0.062013	0.43518	-0.76904	-0.60846	1.3377	-1.2813	-0.67013	1.4612	0.65147	-0.84169	-0.34315	1.222	0.87904	0.67296	0.051914	-0.44465	0.49569	-1.0535	0.60071	1.466	0.45089	0.19114	-1.0699	-0.41586	0.9831	-0.29135	0.22626	-0.072202	-0.84939	-1.5569	happy
6.1845	-5.0817	-1.7922	1.4747	0.64409	1.1771	-3.5953	1.6154	-2.5228	5.0353	-5.1652	-0.23555	-2.4636	2.442	-2.3889	3.2241	-1.6138	-0.038303	1.5103	0.0056827	1.173	0.012639	0.14628	1.4987	-1.4213	-1.0661	-0.16204	2.5492	-0.83923	0.14362	1.4525	-0.70049	-0.028201	0.35982	0.71851	-0.66189	0.99301	1.0378	0.8472	0.79849	0.79637	0.44585	-0.75162	-0.4545	-0.44755	0.57376	-0.071581	-0.65651	-0.5157	happy
0.2494	2.5856	0.72904	4.4119	-3.1413	0.78823	-2.464	0.72441	0.4726	-0.39883	0.42334	1.018	-0.093021	0.21569	0.88886	-0.66326	0.055371	-0.015605	0.028981	-0.45619	-1.1611	-0.47405	-0.28879	1.1483	1.0489	-0.1438	0.26337	-0.47184	-0.018493	0.44052	-0.74105	0.25371	0.96204	0.090517	-0.069036	0.83106	-0.14851	-0.66597	0.64214	0.64938	-0.9734	0.38994	-0.6033	-0.080008	0.47412	0.24047	0.049012	0.41702	0.69072	happy
13.545	0.45475	-3.2878	0.1467	2.3403	1.0088	2.026	1.0732	0.51863	-0.80552	-0.419	-3.5612	0.37367	-0.63182	-2.5675	-2.286	1.3908	4.3337	-0.11581	-2.6325	-2.5998	-0.42422	0.78194	2.7539	1.8902	-0.32472	1.1518	-2.3231	-0.18451	0.10796	-1.5347	1.2246	-0.62859	2.8817	-1.4315	-0.41605	-0.64397	-0.79799	0.69596	1.0605	-1.4694	-0.39393	-0.92565	0.77188	1.7781	0.43658	-0.1436	0.85836	-0.67862	happy
11.425	-4.7316	2.4751	5.5238	0.106	3.4044	0.87897	0.012794	-0.8847	1.0688	1.9534	1.3406	0.73061	-1.5875	1.0353	-0.61177	-0.80967	-1.1598	0.6123	-2.5167	1.693	-2.1235	3.5686	0.29469	0.36348	-1.6031	-0.31128	-0.31978	0.28255	-0.76311	-1.1042	1.3178	1.1035	1.0083	2.4954	-0.055441	-1.2467	-2.0166	-1.8098	0.14457	0.86088	-0.63651	0.36626	-0.84286	0.18351	-0.1317	-0.63314	0.35506	-1.4554	happy
15.012	5.2474	-3.5622	10.064	-3.1814	-1.73	-0.30217	0.92584	-1.2512	-1.6199	-0.46668	0.24722	0.44593	-1.1413	1.031	0.073455	-2.9633	-0.29561	-0.38688	-2.7272	0.90523	-0.24198	1.2434	0.26772	1.019	-0.51587	-0.57718	-0.088903	0.81786	0.42451	2.5145	-0.66268	1.2845	-0.58732	-2.6533	-0.42987	-0.22054	-0.69315	-0.061838	-0.21863	-1.1134	-1.3666	1.3996	-0.22101	0.75879	0.3028	-1.096	-0.28847	0.45473	happy
-2.7753	0.80467	0.43904	0.86795	-2.7003	3.0632	-1.2796	0.64153	0.29984	-0.6177	0.69013	0.17265	-1.3005	0.072715	-0.30968	0.15042	0.5047	0.48264	-0.72275	0.494	-0.44366	0.1625	-0.28934	0.65013	-0.57211	-0.58497	0.84923	-0.25307	0.28912	0.20716	-0.36053	-1.0836	-0.34295	-0.47229	0.23876	-0.11698	0.3149	0.29699	0.83234	0.16698	0.10555	0.051464	0.19114	-0.16217	-0.14678	-0.89478	-0.28169	-0.15795	0.23299	happy
0.34817	1.054	-1.2733	0.63661	-1.1632	1.3418	0.12146	-2.7879	0.35777	-0.37295	-0.56936	-1.1932	-1.5578	0.11965	-1.059	1.1314	-0.7209	-1.0718	0.37349	-0.77458	-0.28631	-0.35192	-0.0078325	0.84556	1.1687	0.085838	-0.34946	0.16327	0.29357	-0.30268	1.1662	0.79421	1.659	0.64927	-0.6244	-0.88018	0.49247	0.44208	-0.21037	0.78215	-0.6419	-0.70747	-0.63952	0.23439	-0.47974	-0.7774	0.38555	-0.56162	-0.37885	happy
0.6648	0.25191	-0.079804	-2.0069	-0.025449	0.062392	-1.4045	-1.2121	0.33674	-0.46538	-0.6675	-0.048321	-1.2044	1.052	-0.51108	1.6486	0.2657	-1.3299	-0.3568	0.050658	-0.35856	-1.325	0.69252	0.44164	0.46831	0.41018	0.15867	-0.78086	0.5727	-1.1164	0.034041	0.084727	-0.37588	0.2195	-0.41065	0.80775	0.33498	-0.060323	-0.80112	0.1636	-0.42642	0.70609	0.30305	-0.52713	-0.062974	-0.53575	-0.68589	-0.73453	-1.0442	happy
0.54506	-0.34187	-2.4585	-2.2124	0.56802	0.30891	-1.4816	-0.42632	0.079318	-0.56462	-0.55377	-1.1291	-2.2005	-0.37646	0.67007	-0.15139	-0.70464	-1.0117	0.17773	-0.59645	0.37102	-0.0999	-0.15411	0.55834	-0.49854	0.31156	0.60426	0.92012	-0.70632	-1.0143	-0.46396	-0.93394	-1.4461	0.5935	0.27383	0.062547	-0.50782	0.041279	-1.0705	-0.11537	-0.67854	0.98864	-0.6139	-0.62623	0.3215	-0.71951	-0.44862	-0.79758	-1.4078	happy
-5.0955	1.0211	0.7411	-0.69799	-1.8321	1.4255	-1.6308	-0.41866	1.373	-0.59938	0.77692	-0.38539	-0.77989	0.5698	0.85011	0.028247	-0.41944	-0.3442	-0.027278	-0.60021	-0.070916	0.033376	0.023986	-0.53729	-0.050116	0.009974	0.023013	-0.15994	-0.59925	-0.12714	-0.31606	0.39761	0.097653	0.19454	-0.10305	-0.073756	0.35551	0.4082	0.50005	-0.013096	-0.14555	0.20611	-0.067701	-0.2015	-0.1542	-0.28585	-0.11412	0.00041139	0.25453	happy
-0.12698	-0.6952	-0.88966	-0.24856	-1.2755	-0.15721	0.099911	-0.50793	-0.038605	1.0986	0.011632	-0.65284	1.6599	-0.67903	-0.0014839	0.18334	0.13672	0.70911	0.32996	-0.30494	-0.75475	-0.64858	-1.7431	-0.11245	0.45856	0.57572	-0.28373	0.567	0.38435	0.080467	0.24899	0.26824	-0.2537	-0.90595	-1.1635	0.29485	0.49015	0.011617	0.21631	-0.24085	0.10816	0.49023	-0.27793	0.2227	1.1208	0.034597	-0.62972	-0.99775	1.1029	happy
1.9248	-5.2576	4.2368	1.5582	-1.2427	0.96857	1.0379	-0.69328	-0.26626	1.3641	0.40554	-1.1814	1.8847	1.2582	-0.32747	-0.025538	0.31878	0.99861	0.82953	0.80507	0.12833	-0.1103	-1.2357	-0.28833	-0.23595	-0.43058	0.035965	0.4082	-0.11384	0.44996	0.17951	0.49768	-1.151	-0.55285	-0.14891	0.52361	0.4836	-0.098955	0.12406	0.31798	0.18751	0.91422	-0.16881	0.52951	0.36073	-0.12179	-0.33788	-0.88489	0.025078	happy
-2.6214	-1.0297	-1.9182	-0.86117	-2.0838	0.39797	-0.094984	0.25221	0.77524	0.15038	-1.1623	0.1609	0.55305	0.77904	-0.088666	0.20612	-0.60686	1.1937	-0.32326	0.077162	-0.42512	0.28257	-0.64646	0.35397	0.61401	0.80598	-0.97767	-0.0074858	-0.65909	0.8862	0.022741	-0.10366	0.27146	0.16209	-0.045753	0.42018	0.36495	0.026653	-0.14985	-0.19098	-0.3755	0.026469	-0.069432	-0.51923	0.48219	-0.018824	-0.63315	0.051753	0.32495	happy
-4.9754	-0.45721	1.9505	0.83427	-2.2464	0.16806	-0.38722	0.34076	1.0539	0.5175	0.87665	-0.57831	-0.35678	1.2057	0.7539	0.26618	-0.78576	-0.027763	-0.091606	-0.72273	-0.5986	-0.044622	-0.20041	-0.029236	0.043961	0.17125	-0.025351	-0.10896	-0.27554	-0.36654	-0.47032	0.14341	0.52214	0.045798	0.45725	0.32995	-0.057754	-0.25744	-0.25748	-0.16395	0.4	0.66909	-0.48156	0.13607	-0.58981	0.22617	-0.16143	0.20357	0.055893	happy
-1.9303	-0.93669	-2.3469	-0.52715	-1.4167	0.44802	-0.47956	0.13147	0.83716	0.68797	-0.23506	0.99133	0.6838	0.42035	0.3612	-0.18384	-0.1666	-0.39545	0.72821	0.64732	-0.76087	0.049001	0.033161	0.6555	0.40533	0.84323	0.5721	-0.11395	0.22241	0.26297	-0.054696	0.31959	-0.61472	-0.037376	0.36533	-0.42295	-0.082784	0.047709	-0.74606	0.38245	0.15476	-0.52189	0.97379	-0.07738	0.094293	-0.34542	0.173	-0.55051	-0.031504	happy
-2.2074	-1.5449	-2.2885	-1.0149	-1.8171	-0.17296	-0.99667	-0.04713	0.80026	0.2641	-1.1341	1.2921	1.2382	0.32503	-0.36103	-0.40234	-0.43182	0.67378	-0.091694	1.4965	-0.90235	0.26507	0.40309	1.3595	0.35318	0.99784	-1.2163	-0.33163	0.070338	0.35249	-0.65276	-0.56748	-0.34355	0.12589	0.58425	0.25377	0.10051	0.2307	0.42437	-0.91896	0.18014	-0.10098	0.3668	-0.23831	0.33314	-0.053104	-0.99525	-0.49225	0.15264	happy
-1.8188	-0.38971	-1.5819	-1.9621	-1.3219	-0.22839	-0.64424	-0.29827	0.74805	0.14329	-0.2409	1.245	1.037	-0.0050898	0.10802	0.038675	-0.92466	-0.1044	-0.2098	1.4781	0.33299	-0.39006	-0.68359	0.94496	0.64082	0.47316	-1.4887	0.1119	-0.3595	-1.2318	0.7057	0.048737	-0.073195	-0.19234	0.18092	-0.54826	-0.29046	0.1865	-0.0082816	-0.31092	0.27164	0.11515	-0.054099	-0.50482	0.34779	0.005769	0.41134	-0.656	0.56558	happy
-6.0923	0.35356	0.97216	0.22316	-2.4073	0.63842	-0.099077	-0.42573	0.70208	0.25619	0.18162	0.89048	-0.45811	-0.60939	-0.21761	0.11259	0.45741	0.12171	0.49394	0.11411	0.34237	0.45613	0.17287	0.90339	0.56906	-0.38532	0.12969	0.059694	0.92407	-0.074017	-0.32052	0.17693	-0.43463	0.090035	-0.45411	0.172	0.1448	0.085174	-0.22807	-0.054281	0.17653	-0.52312	-0.10316	0.27879	0.15351	0.043896	-0.080638	0.53492	-0.25927	happy
0.27678	-0.71731	0.3528	-3.4092	-0.55952	-3.4975	-0.41509	-0.43816	0.37636	-0.3768	0.05978	-0.26624	0.14538	0.10151	0.82281	0.69155	0.64121	0.92745	0.47331	-0.51791	-0.16827	-0.97064	0.22378	0.54245	-1.5497	0.96166	0.32612	-0.10723	-0.99425	0.21173	0.012983	-0.49969	0.74232	0.077782	-1.0284	-0.33919	0.2781	0.24099	-0.020591	1.019	0.90265	0.12865	-0.25312	0.68147	-0.33364	-0.18605	-0.14637	0.58213	0.88952	happy
2.4323	-6.4257	3.5175	-0.071387	0.033231	-2.0668	2.1443	-1.127	1.2782	-1.2978	0.91234	0.42488	1.0159	0.98787	1.0108	0.54954	-0.46838	0.82801	1.1918	1.2597	-0.29855	0.71985	0.64914	-0.088651	-0.93892	0.22323	-0.68092	-0.36995	-0.65904	-0.31474	-0.47979	0.34077	0.70095	0.24873	-0.65705	-0.5802	0.20488	0.4291	0.38331	0.42744	0.97757	0.24948	0.040273	0.44295	-0.4602	-0.54351	-0.36662	0.6588	-0.59333	happy
-0.88951	-1.6671	-0.43813	-0.17175	-1.1602	-2.727	-0.46164	0.10034	1.5758	-0.92866	0.3051	1.4696	1.1016	0.0086631	0.77739	0.19556	-1.1528	-0.014266	0.61916	1.0418	0.045258	-0.20428	0.14915	-0.77753	-0.56251	0.14606	0.4612	-0.43567	-0.29	-0.3087	1.2288	-0.56723	0.069455	-0.80625	0.15709	-0.77224	0.99286	0.055086	0.21885	-0.063882	0.74498	-1.3286	0.0035249	1.5248	-0.80389	0.40993	-0.2769	1.2097	-0.59705	happy
-5.9988	-0.063149	1.61	0.38281	-1.9309	0.15871	-0.76623	-0.53772	0.55033	-0.033059	0.40827	-0.0082275	-0.24705	0.22065	0.32139	0.010013	-0.038933	-0.18352	0.18323	-0.60818	0.22076	0.052805	-0.19677	0.073968	0.15081	0.35779	-0.27179	0.10755	-0.080138	-0.32991	-0.3594	-0.14543	0.10409	0.017399	0.012182	0.32701	-0.051857	-0.16925	0.26877	-0.011889	0.36082	0.359	0.082554	0.078612	-0.13703	0.20333	-0.36088	0.069379	0.22362	happy
-1.4059	-0.89207	0.52048	0.32625	-1.208	0.36606	0.76593	-0.99428	-0.20673	0.39556	-0.052077	0.39602	0.30835	-0.17953	0.35533	-0.65808	0.75861	-0.27875	0.32606	0.77558	-0.92892	-0.26027	-0.72469	-0.29607	-0.1871	-0.80593	0.26547	0.72191	-0.23886	-0.43093	0.89363	-0.18394	-0.96941	-1.0396	0.53969	-0.31751	0.20614	-0.044733	-1.0874	1.3522	-0.095157	-0.31913	-0.19558	0.41293	-0.3631	1.0329	-0.4876	-0.06138	-0.72693	happy
-2.2481	1.3058	-2.5168	1.588	-2.3809	0.45764	-0.083323	-1.7108	-0.80069	1.1837	-0.27285	-0.072342	0.55769	0.35814	1.2218	-0.34151	1.733	0.91961	0.33135	1.8415	0.57685	0.47295	0.56281	0.61342	-0.18927	-0.098387	0.053044	0.54577	0.34601	-0.3842	1.0351	0.63044	-1.0137	0.67934	0.52341	-0.62696	0.35693	-0.42696	0.10725	1.1432	-0.26277	-0.61212	0.37016	-0.90009	0.47588	-0.039963	0.18681	-0.078663	-0.46004	happy
-1.4204	0.72034	-2.2981	-0.69524	-1.3298	0.13647	0.14295	-0.94447	-0.62958	0.56975	0.43548	0.29633	0.87431	0.54845	1.2616	0.014852	1.4317	0.50944	0.45752	1.3002	0.074053	0.031708	0.41375	0.11771	-0.46386	-0.082213	-0.078039	-0.4535	0.13938	-0.89644	0.0084885	0.50708	1.1602	0.18777	0.33096	-0.69401	0.36051	-0.42114	0.01384	0.31173	0.29351	0.11271	-0.54842	0.41455	0.64175	0.55878	-0.11894	0.096226	-0.61621	happy
-6.1749	0.99876	0.52033	0.25342	-1.809	0.45562	-0.45555	-0.36526	0.99748	0.24383	0.76927	0.35904	-0.55997	0.070479	-0.015803	-0.10087	-0.35532	0.015928	-0.80553	-0.28064	0.33423	-0.17202	0.21075	0.079882	-0.15545	-0.14544	0.19046	0.48035	-0.17747	0.013643	-0.43338	-0.26435	-0.38794	0.041018	-0.067379	-0.067823	-0.11055	0.068953	0.10834	-0.20303	-0.075692	0.43979	-0.17755	-0.20327	0.070175	0.19551	-0.11963	0.069367	0.16427	happy
2.9385	1.061	-0.39699	-5.4822	1.829	3.7004	-0.64543	1.2158	-0.25544	-2.1185	-0.079309	-3.4944	-0.82594	0.56516	0.59358	-3.908	-1.7786	1.8081	0.3692	0.40727	2.3229	0.41427	4.3167	-1.0905	-1.0122	0.63135	-1.4456	-0.76216	0.30405	-1.0804	1.094	0.49205	-0.12363	0.79333	0.42666	0.021907	1.2623	2.0955	-1.222	-0.1581	0.50421	-0.31615	0.31244	0.34388	1.4409	0.26791	-0.61242	-0.34464	0.011442	happy
-2.3626	-2.5695	-1.7316	-0.69586	-1.1617	-0.63175	0.16747	0.11646	-0.87022	-0.7035	0.97379	0.2719	-0.16905	0.54527	-0.083793	0.1094	-0.036155	0.21102	-0.92035	0.37907	0.80739	-0.81323	0.10116	-1.0389	-0.21124	-1.1466	-0.25632	0.39028	-0.17125	-0.22131	0.41251	-0.39003	0.031558	-1.0113	-0.50594	1.5491	1.1269	-0.39359	0.26644	-0.77869	-0.36791	0.12	0.053114	-0.71555	-0.23963	0.16136	-0.039417	0.059173	0.056955	happy
-0.91161	-3.9934	-0.02897	0.17846	-1.1233	-0.40919	1.3793	0.28996	1.2389	-0.59458	-1.2033	0.74817	0.23172	0.85203	-0.64449	-0.7607	-0.65897	-0.64256	0.17684	0.8485	-0.89324	-0.05796	-0.53885	-1.8147	0.44355	-0.40223	0.14296	0.60734	-0.8648	0.067974	-0.68772	0.78047	-0.015171	-0.52797	-0.36456	1.6249	0.90415	0.95778	-0.13598	-0.08991	-0.43446	-0.70107	0.57838	-0.51107	0.32314	0.66661	0.60276	-0.64622	-0.27698	happy
-5.504	0.68099	0.39931	0.65518	-2.4612	0.53809	-0.44066	0.27011	0.77049	-0.4978	0.010627	-0.35631	-0.18017	-0.56682	-0.11014	-0.114	0.10058	-0.76181	-0.0097114	0.043496	0.60992	0.87871	-0.098035	0.04278	0.40248	0.12618	0.34291	-0.087893	-0.55684	-0.16402	-0.45408	0.37982	0.31929	-0.047183	-0.13279	0.70548	0.5919	-0.027996	0.060657	0.39694	-0.38176	-0.31108	-0.0026826	-0.28238	-0.20253	0.11863	0.73779	-0.15485	0.75807	happy
-10.538	1.0081	0.27314	1.1999	3.2542	-0.71581	0.18566	0.85053	-0.20048	-0.039797	-0.20369	-0.47276	0.27144	0.70778	0.87259	0.15678	0.28277	-0.23207	0.045408	0.55417	0.14208	-0.391	-0.066548	-0.54857	-0.63603	0.50981	-0.14536	0.042718	-0.34897	0.27399	0.038254	0.73484	0.18062	0.12241	0.08025	0.15776	-0.069198	-0.066064	0.09303	-0.096138	-0.46069	-0.0088052	-0.17168	-0.40035	-0.069304	-0.3219	0.080521	0.10774	0.04744	happy
-10.551	0.93487	0.2646	1.1655	3.146	-0.38087	0.4435	0.44052	-0.82784	-0.34704	-0.3903	-0.55057	0.40648	0.5393	0.31603	0.10003	-0.17386	-0.51843	0.21061	0.28579	-0.079695	-0.74987	-0.1754	-0.05642	-0.10754	0.53237	0.02803	-0.10723	-0.11217	0.1538	0.21729	0.1363	0.21323	-0.17771	0.3245	0.053443	-0.12993	0.040654	0.075641	-0.18777	-0.20382	-0.020662	-0.12897	-0.24582	-0.030848	-0.30707	0.0019751	0.018168	-0.043928	happy
-10.583	1.3169	0.46113	1.7368	3.9284	-0.48907	0.75749	0.80419	0.36325	-0.36111	0.41	-0.2603	-0.069363	-0.37699	-1.1002	0.87137	0.75498	-0.82885	0.23006	0.3467	0.88902	-0.91988	-0.20217	-0.90088	-0.74338	2.2366	-0.74084	0.77133	1.4854	-0.68274	0.22258	0.77848	-0.33521	0.60926	0.76009	-1.1027	-0.47299	-0.70309	0.56453	-0.39986	-0.97036	-0.68313	-0.38576	0.1144	0.3935	-0.88972	-0.19184	-0.81226	-0.4018	happy
-10.703	1.3615	0.37702	1.4353	2.1015	-0.47725	0.44005	0.49197	0.3214	-0.32392	-0.085869	-0.86021	-0.30855	-0.64003	-0.093254	1.0592	1.7773	0.014881	1.1044	0.45599	1.1592	-0.20281	-0.27884	-0.91285	-0.29053	1.3317	-0.70158	0.1904	0.58112	-0.94809	0.088168	0.41326	-0.31118	0.098252	0.54522	-0.37828	-0.0051625	-0.71917	0.12097	-0.21535	-0.40022	-0.53866	-0.14425	0.16473	0.16755	-0.33907	-0.33294	-0.48864	-0.13384	happy
-10.221	0.91274	0.61493	1.3732	2.9325	-0.19523	0.84981	-0.044619	-1.2195	0.19696	-0.78392	-0.024519	0.48702	0.052069	0.35405	-0.44278	-0.21492	-0.3831	-0.35937	0.31042	-0.25031	-0.28166	0.0044203	-0.21472	-0.39863	-0.053181	0.24629	-0.17845	-0.17151	0.57503	-0.060501	0.23091	0.23463	0.10279	-0.1716	0.096101	-0.14506	0.11612	0.10147	-0.10826	-0.093145	0.038921	0.074699	-0.28273	-0.17223	-0.17678	0.046524	0.23119	0.09653	happy
-10.283	1.0481	0.065488	1.4693	2.8235	-0.36353	0.66496	-0.0047795	-1.4294	0.35792	-0.74505	0.14739	0.43405	0.24114	0.40941	-0.61749	-0.06545	-0.5063	-0.4232	0.35256	-0.14645	-0.37208	-0.073208	-0.11297	-0.45924	0.12946	0.017195	0.024414	0.19274	0.56378	0.00024247	0.41523	-0.18364	0.34193	-0.34442	-0.091621	-0.35058	0.14494	0.14897	-0.087907	-0.23396	-0.16557	-0.032017	-0.096579	0.10471	-0.068985	0.0058306	0.25637	-0.014192	happy
-10.461	0.80775	0.52252	1.3056	2.9906	-0.25705	0.67749	0.20823	-0.86741	-0.25735	-0.61414	-0.074032	0.22953	-0.12649	0.11053	0.2342	-0.15285	-0.66639	0.22254	0.1786	-0.16196	-0.48246	-0.25746	-0.14944	-0.21595	0.045135	-0.10656	-0.16078	0.04886	0.54329	0.012293	0.21561	0.044812	0.22855	0.0075377	-0.071825	-0.37475	0.23296	0.11628	-0.18785	-0.12601	-0.1773	-0.054003	-0.13233	-0.0053065	-0.14573	-0.03562	0.05836	0.0088625	happy
-10.678	1.1438	0.31753	1.0775	1.6428	-0.18366	0.28202	-0.075878	-0.52861	0.075377	-0.12831	-0.040162	0.030405	0.002835	0.25854	0.17848	0.050407	-0.034465	0.0063678	-0.10233	-0.025012	-0.24266	-0.26387	-0.48016	-0.32009	0.38865	-0.20343	-0.12594	-0.0035904	-0.0036048	-0.031499	-0.025643	-0.053343	0.18123	0.085707	-0.18435	-0.28264	-0.19729	0.17358	-0.19341	0.0065327	0.020821	-0.11484	0.18104	-0.07191	-0.0037147	-0.17358	-0.022121	-0.10486	happy
-10.621	1.2943	0.45124	1.3139	3.2852	-0.20955	0.7072	0.43001	-0.83314	-0.21975	-0.42966	-0.60028	0.19643	-0.19736	-0.13601	-0.0066053	-0.14955	-0.21976	0.14515	-0.16964	-0.20191	-0.10313	-0.10705	-0.11341	-0.023141	-0.09452	0.17293	-0.43003	-0.27144	0.073031	0.059863	-0.26813	0.38157	-0.10163	0.26977	0.066326	0.17784	0.050498	0.015129	-0.1245	0.017721	0.11432	0.084096	-0.14003	0.033022	-0.18344	0.023985	-0.016074	0.080452	happy
-10.465	0.97841	0.67876	1.2022	3.0991	-0.071803	0.93582	0.008753	-0.98591	-0.52544	-0.5132	-0.033367	0.45486	-0.23615	-0.2429	0.1774	-0.62653	-0.80078	0.33304	0.16083	-0.25376	-0.56865	-0.22673	-0.045232	-0.0757	0.36297	0.23478	-0.27978	-0.036408	0.35849	0.068827	0.078262	0.31676	-0.06247	0.2314	0.10919	-0.0085864	0.20337	0.069602	-0.20239	-0.077938	0.056299	-0.025946	-0.16602	-0.15019	-0.14557	0.19756	-0.036604	0.079823	happy
-10.668	0.97539	0.3475	1.1709	3.0086	-0.27391	0.61619	0.017895	-0.38362	0.36241	-0.1471	1.6239	0.91327	-0.62429	-0.56629	-0.79851	-1.8105	0.26868	-0.706	-0.02522	-0.60152	-0.42976	-0.14138	-0.65091	-1.3184	0.29685	0.019955	-0.4733	-0.22449	0.75411	-0.1969	-0.17938	0.61044	0.65108	-0.053438	-0.20049	-0.26475	0.025932	0.40672	-0.44357	-0.28086	0.045424	0.079772	0.030807	-0.23621	-0.12117	-0.072098	0.21855	-0.088579	happy
-10.624	0.75106	0.32085	1.1192	2.352	0.063107	0.55609	-0.2434	0.095959	1.322	0.59452	1.7994	0.26186	0.034867	-1.148	-1.4504	-1.2884	0.15959	-2.7486	-0.38822	-0.32334	0.32754	0.45574	-1.0433	-1.8741	0.89057	-0.030518	0.90239	0.78472	0.3445	-0.57661	0.5797	-0.20192	1.1048	-0.60649	-0.89282	-0.58893	-0.4496	0.62181	-0.062465	-0.64224	0.00076136	-0.21677	0.25465	0.051326	0.052006	0.12906	-0.036665	-0.16369	happy
-10.594	1.138	0.71898	1.3334	3.155	-0.29755	0.62518	0.26193	-0.64594	-0.13727	-0.67159	-0.092797	-0.049622	-0.6779	0.10746	-0.025448	-0.23755	-0.10785	0.15243	-0.28915	-0.43068	0.35712	0.018933	0.25883	0.098173	-1.3047	0.14164	-0.49668	-0.30537	0.55622	0.14026	-0.16917	0.29844	0.11946	-0.34758	0.39642	-0.048017	0.45073	-0.10283	0.064833	0.41641	0.10287	0.16154	-0.17788	0.018697	0.16554	-0.048073	0.25288	0.18352	happy
-10.336	0.78074	0.851	1.5014	3.339	-0.14782	0.43825	0.17758	-1.0741	-0.2031	-0.27228	-0.59633	0.004899	0.53825	0.11456	0.10711	-0.75105	-0.61539	-0.57139	-0.69609	-0.87037	-0.11929	-0.16527	0.0011926	-0.16226	-0.52032	0.061539	-0.30288	-0.37537	0.46902	0.039567	-0.19121	0.4197	0.12891	0.05741	0.13837	-0.2772	0.37972	0.063432	0.092505	0.16252	0.36378	-0.033101	-0.10728	-0.069813	-0.08546	-0.012045	0.080285	0.047054	happy
-10.541	1.0844	0.5225	1.3748	3.4535	-0.19269	0.41995	0.27491	-0.93789	-0.2717	-0.24375	-0.65819	0.079876	0.28546	-0.038925	0.15227	-0.4239	-0.69054	-0.32669	-0.43821	-0.45279	-0.10744	-0.075249	-0.079468	-0.11143	-0.043019	0.044517	-0.18534	-0.029115	0.24732	0.086566	-0.020217	0.34189	0.091536	0.1499	-0.019873	-0.2035	0.15448	0.092798	0.049455	-0.0010778	0.12516	0.058273	-0.11105	0.087386	-0.1822	0.070208	-0.10046	0.0076602	happy
-10.631	1.1922	0.51534	1.0098	2.1836	-0.051756	0.46417	-0.090523	-0.47592	-0.09023	-0.31353	-0.61924	0.050902	-0.022534	-0.35008	-0.19255	0.16603	0.080181	-0.11321	-0.14038	-0.036405	0.1936	0.10761	-0.33041	-0.04875	0.19352	0.14736	-0.10237	-0.26029	-0.43745	-0.16844	-0.28491	0.18311	-0.33626	0.17909	0.055055	0.31365	-0.24599	-0.082454	0.10799	0.003049	0.08892	0.065111	0.10421	-0.076457	0.029898	0.1253	-0.089447	0.103	happy
-0.30713	-4.1552	1.3519	0.077622	-0.19933	-0.89076	1.0627	0.066127	1.4112	0.20228	-0.62471	0.58653	0.86925	-1.1596	0.37574	-0.28975	0.63869	0.92137	0.70539	-0.11963	1.3774	1.4193	1.7701	0.015446	0.67736	0.12342	1.3244	0.47138	1.0933	0.38428	-0.085312	0.53671	0.64427	0.96693	0.092965	0.50938	0.31831	-0.34154	0.37747	0.6905	-0.02036	0.14276	-0.24942	-0.41325	0.15302	0.39239	-0.16512	-0.65304	-0.55564	happy
-2.0885	-2.2034	-1.927	-1.8652	-0.076036	-1.0311	0.62577	0.1461	0.77701	-0.40305	-0.63691	0.96995	-0.26548	-1.9029	0.67882	-0.01482	0.61435	0.79033	-0.30214	0.32351	0.62596	0.69515	1.8899	0.15394	0.21519	0.26015	1.3872	0.67589	0.054027	0.01096	-0.0021263	0.96325	-0.046555	-0.26512	-0.15353	0.60052	-0.5843	0.23206	-0.22755	0.48264	0.1496	-0.22729	0.85654	-0.53591	0.018822	0.088886	-0.44703	-0.19484	0.11089	happy
-2.547	-1.0861	-0.57262	-2.172	-0.17121	-1.0633	1.1029	-0.51272	-0.81057	0.24713	-0.00093902	-0.54036	-0.078749	0.67318	-1.4238	0.49608	0.72934	-0.22762	-1.0507	-0.30651	0.063272	-0.21027	0.96471	0.33592	0.1387	-0.40423	0.70857	0.23191	0.37816	-0.2783	-0.76277	1.3024	-0.68073	-0.066542	0.486	-0.0059428	-0.30124	-0.085013	0.21553	0.5072	0.09637	0.658	-0.51454	0.65057	0.4593	-0.70964	0.46471	0.53315	-0.15232	happy
-7.2997	0.72711	0.28941	-0.25414	-1.6816	0.39117	-0.092271	-0.3725	0.40859	-0.081276	0.3021	-0.96937	-0.70263	-0.21421	-0.63711	-0.059933	0.060712	-0.056505	0.24185	-0.19972	0.33463	0.51518	0.097588	-0.20991	0.20082	-0.050997	0.22847	-0.017784	-0.15473	-0.32776	-0.42939	-0.29566	0.03788	-0.39471	0.14866	0.29169	0.32685	0.052117	-0.11443	0.028706	-0.22378	0.18623	0.12567	-0.093775	-0.21937	0.36472	0.19173	-0.24253	0.093104	happy
5.4686	5.6043	-0.77407	3.0761	-2.3989	-1.0271	1.4534	0.93679	-1.4152	0.67896	0.25268	0.59105	-1.1942	0.13275	-1.5177	-0.79386	-0.51547	0.083548	1.0346	-0.70751	0.29866	1.7539	-0.50481	-0.24095	1.3658	0.10215	-0.94021	0.72555	-1.2884	1.5954	0.3326	-0.76581	-1.1105	0.12755	1.2953	-0.084263	-1.3069	0.06955	-0.5046	-0.14968	-0.55476	1.5519	-0.11732	-0.62098	-0.7078	-0.26112	-0.069205	-0.27913	0.38058	happy
4.1997	-3.4849	-2.6888	-0.67492	-0.10999	1.8638	0.70317	3.4525	0.66047	0.19024	-2.1806	1.3541	-0.19609	-3.0454	-0.86813	0.35032	0.84521	-0.92493	1.7172	2.3389	-0.82657	2.1528	0.39338	-0.16431	-1.6609	1.5477	-0.53995	-0.85561	0.75181	0.21735	-0.37067	0.26938	0.68273	-0.39108	0.13118	-0.29299	1.8138	0.27801	-0.34844	1.3866	1.5063	-0.21233	0.062278	-0.86667	-0.84125	-0.75383	-0.6173	0.81855	0.58509	happy
7.6772	-3.0381	-1.4749	3.6949	-0.5161	0.31573	1.3893	2.7955	1.1353	-0.8479	-2.1937	2.5708	2.154	-1.8392	-0.81645	0.1814	1.0192	-0.24368	1.3357	3.0129	-0.47185	2.1018	0.47527	1.2435	-1.7496	-0.80581	-1.0147	-0.33551	0.64276	-0.13265	-2.1905	0.043589	-0.71854	-1.3956	0.2775	0.41684	0.66151	-0.21469	-1.8006	0.12737	-0.16179	-0.13533	-1.2855	-0.57189	-0.17048	-1.5193	-0.83363	0.2414	1.4463	happy
-2.8072	1.4852	1.8817	-1.1843	-1.9494	0.66672	-0.10471	-0.032672	0.18859	0.24865	-0.52381	-0.080959	-0.15652	-0.46298	-0.26027	0.3111	-0.17844	0.038359	0.01605	-0.41267	0.6259	0.33449	-0.068832	0.28455	-0.24946	-0.22446	-0.048297	-0.13654	0.61085	0.41719	-0.18673	0.26156	-0.34356	-0.12555	0.075901	0.027263	0.25806	0.41274	0.2328	-0.17929	-0.39465	-0.034592	0.047603	0.062263	0.19495	0.24779	-0.23773	0.40882	-0.12752	happy
-10.627	1.1914	0.40327	1.4314	3.4652	-0.49964	0.58636	0.3941	0.023119	0.43256	-0.11208	0.5646	0.022483	-0.64036	-0.59011	-0.34213	-0.13582	0.20122	-0.65723	-0.044492	0.055409	0.23816	0.22363	-0.46838	-0.88935	-0.060323	-0.12061	0.20582	0.34269	0.21012	0.0077897	0.27735	0.046014	0.53835	-0.363	-0.3583	-0.27123	-0.13975	0.22341	-0.068565	-0.32977	-0.27972	0.07641	0.015395	0.22412	-0.03953	-0.086718	-0.036712	-0.099077	happy
-10.612	1.0516	0.31715	1.3116	3.5655	-0.27977	0.34007	0.32941	-0.2074	0.42719	0.20979	0.44218	0.02727	0.2136	-0.52993	-0.40727	-0.93974	-0.29791	-1.3248	-0.49265	-0.45896	-0.042348	0.10764	-0.51284	-0.93168	0.2996	-0.10072	0.21513	0.29414	0.33259	0.014833	0.14938	0.18289	0.65108	-0.053775	-0.5612	-0.47319	-0.12549	0.29996	-0.094995	-0.31438	0.12112	-0.11825	0.094758	0.17941	-0.14225	-0.096232	-0.024892	-0.17609	happy
-10.538	1.207	0.51951	1.3513	3.1229	-0.50783	0.34935	0.45897	-0.26114	-0.77133	-0.4078	-0.69602	0.12727	-0.23486	0.15354	0.947	0.12706	-0.47671	1.2178	0.059557	0.11751	-0.57297	-0.49203	-0.15496	0.17329	0.48057	-0.20514	-0.45349	-0.064882	-0.11634	0.27323	-0.13085	0.27323	-0.12167	0.57672	-0.045939	-0.04046	-0.0058975	-0.0045302	-0.21866	-0.049791	-0.074974	-0.055336	-0.016992	-0.005842	-0.28729	-0.18264	-0.32145	-0.062258	happy
-10.665	1.2961	0.28784	0.99524	2.5056	-0.51183	-0.45161	1.0981	1.0556	-0.36783	0.44813	-1.6683	-0.29494	1.4199	0.8079	0.63523	0.32352	0.52279	0.69755	-0.27466	-0.20033	0.016285	-0.086196	0.19975	0.79709	0.069311	-0.07752	-0.32472	-0.89007	-0.96357	0.22554	-0.58042	0.46276	-0.79687	0.85984	0.31956	0.59893	-0.22164	-0.29609	0.1616	0.34286	0.50386	-0.074943	-0.046174	-0.093062	-0.0934	-0.024665	-0.23383	0.14937	happy
8.1849	-3.8381	-2.0204	0.79436	4.2448	1.5062	3.5296	-1.822	2.6749	3.3131	0.089513	3.9512	-0.89045	0.76646	-0.3071	1.3081	-0.18505	0.21545	-3.5901	-1.8672	-0.80175	0.4475	-0.43437	-3.2548	-0.18442	0.80073	-0.38896	-1.2892	0.91345	-1.7018	-0.45366	-0.25945	0.019617	-0.10816	-1.5894	0.65905	0.92341	0.19195	0.27855	-1.5587	-1.405	-0.54433	-1.0833	-0.37195	-0.4781	1.1428	-1.1661	-1.279	0.30754	happy
2.8379	0.16041	0.083718	-2.5242	0.1136	-1.4045	-0.48362	0.043584	-0.09434	-0.066181	-1.7274	0.9825	-0.42099	-0.16207	0.29021	-1.2154	-0.67794	-1.3141	-0.089966	2.0634	-0.23378	1.6052	-0.18627	-0.33837	0.97795	0.47277	2.2636	-0.29472	-0.62637	-0.963	0.83477	0.52131	1.1296	1.4288	0.34971	0.31838	0.67092	-0.19305	-0.51993	-0.01894	-0.81151	0.020317	-0.39468	-0.71588	0.33743	0.4944	0.32487	-0.13267	-0.35521	happy
18.77	1.7001	16.2	-5.4308	3.0945	2.8065	2.4978	1.0156	1.3376	-1.6056	-2.7204	0.87281	1.5709	-1.6446	1.266	1.1399	-2.2831	2.1699	1.0827	1.9434	0.10724	-0.46443	0.75146	-4.2643	1.1056	1.1391	2.2437	1.7335	-1.2205	0.70512	-1.233	-0.12873	0.83316	1.7106	0.44987	1.1115	-0.51848	0.33272	-0.30595	0.24408	1.79	-0.93953	1.3568	0.74443	-0.65136	-0.0073967	-1.2304	0.76847	-0.49583	happy
8.4174	3.7001	14.052	-6.1841	0.55817	1.9527	0.78901	1.0555	-1.3134	-0.79567	-1.3314	1.5059	0.36108	0.14358	1.1014	0.76043	-0.36502	1.0101	-0.96037	1.2111	0.10378	-0.068777	-0.81053	-0.033846	-0.62023	1.1355	0.15536	0.99603	0.299	-0.19229	-0.0012494	-0.20374	-0.071477	0.84156	-0.50643	0.032705	-1.1831	0.54672	-0.66849	-0.62293	0.13343	-0.39818	0.603	-0.8483	-1.3692	1.4219	0.744	0.21293	0.82251	happy
-10.408	0.52798	-0.33544	-0.41508	-1.1717	0.076726	-0.28599	-1.4645	-2.788	1.8114	-0.27732	-1.7057	0.52527	3.0177	2.3864	-2.1595	1.3939	1.3724	-1.4678	0.99782	0.19921	-0.056999	0.61644	-0.5756	0.30594	0.96279	-0.022685	0.10731	-1.0498	-1.1185	-0.40273	-0.3734	-0.54791	-1.3347	-0.3358	-0.050024	0.54395	-0.88416	0.19997	0.29735	0.15903	0.35245	-0.12862	0.58723	-0.30505	0.21766	0.14922	0.48357	-0.066538	happy
-10.408	0.52798	-0.33544	-0.41508	-1.1717	0.076726	-0.28599	-1.4645	-2.788	1.8114	-0.27732	-1.7057	0.52527	3.0177	2.3864	-2.1595	1.3939	1.3724	-1.4678	0.99782	0.19921	-0.056999	0.61644	-0.5756	0.30594	0.96279	-0.022685	0.10731	-1.0498	-1.1185	-0.40273	-0.3734	-0.54791	-1.3347	-0.3358	-0.050024	0.54395	-0.88416	0.19997	0.29735	0.15903	0.35245	-0.12862	0.58723	-0.30505	0.21766	0.14922	0.48357	-0.066538	happy
-10.472	0.82957	0.17206	0.069264	-0.51589	0.42099	-0.071715	-0.98719	-0.91636	0.12752	0.10579	-0.72086	-0.19793	0.84951	-0.046312	-0.13165	-0.42562	0.26522	-0.59982	-1.0667	-0.69025	0.14053	-0.16472	-0.73815	0.28944	0.32154	0.14883	-0.39603	-0.91067	-0.96364	-0.53369	-1.1157	0.16015	-0.61847	0.47771	-0.012484	0.23942	-0.38778	-0.088932	0.15354	0.62535	0.62012	-0.12761	0.78984	-0.43173	0.55203	-0.054245	0.0091409	-0.0088847	happy
5.2865	-2.9262	-1.3402	-4.5385	1.3175	-1.1549	-1.4984	2.3248	-0.19308	-0.87784	0.85544	-2.7898	-0.78797	1.9566	0.63613	1.7712	-0.26823	0.84869	0.69577	-0.063009	-0.62733	-0.35156	1.0011	0.5922	-1.8719	1.5921	-1.9147	-1.3444	0.53569	0.8848	-0.70793	-0.68704	-0.29852	0.85852	-1.1608	1.5309	0.25034	0.29092	-1.6789	0.3807	0.28	1.0086	-0.06306	-0.0091567	0.40307	-0.23068	1.5817	-0.48324	-0.73609	happy
10.833	-2.6619	-0.61384	1.4794	1.8057	-0.73281	-0.37355	1.9375	1.5764	0.64189	1.7034	-3.4191	-0.94483	0.2413	1.1364	2.8986	0.083799	-0.43253	-0.12339	1.6139	1.2086	-0.31597	-3.1972	0.35195	-1.5764	2.0354	-2.0417	1.621	1.1055	-1.9471	0.10982	2.6995	0.37269	0.10485	-0.46269	-1.2075	0.93217	0.55491	-1.5593	0.37887	-1.287	1.2461	1.642	1.2103	-0.31038	-0.60584	0.88199	0.93637	0.63489	happy
6.5828	-0.77521	-4.7665	2.4808	0.37949	2.5758	1.3642	0.19488	0.78968	0.33313	1.496	-0.38757	0.47946	0.14097	-0.87603	2.2641	0.69432	-1.6678	-2.2227	-0.3038	0.85784	-2.4201	-1.397	-0.48921	2.4653	-0.89716	0.53863	-0.4937	2.072	0.1686	0.36875	1.4313	-0.23234	0.31349	0.37253	0.61982	-0.13844	-0.0022472	-1.4129	0.41936	-1.1858	-1.8046	0.2714	0.17203	-1.291	-0.74101	-0.013532	-0.67058	0.57949	happy
-1.2195	-0.78338	2.5706	0.7817	-2.4962	2.8266	0.84138	0.45061	0.99286	0.71806	0.034482	0.068009	-0.54373	0.022768	-0.2589	-0.84299	-0.61	-0.52733	-0.5776	-0.38706	0.14928	0.48454	-0.13322	-0.1827	-0.85468	-0.74302	0.36195	0.18501	0.013162	0.51773	-0.16769	0.44507	0.80918	-0.55447	-0.019459	-0.53256	0.39465	0.10677	0.17468	-0.016015	-0.73242	-0.41592	0.14003	-0.50277	-0.036583	-0.17283	0.44736	-0.21667	-0.51201	happy
1.5768	-3.7743	-1.5946	-2.593	1.1081	-1.8071	-2.7438	0.56329	-0.28809	-0.79351	0.83017	0.66339	0.10101	-0.025282	0.22189	0.70499	-1.5563	1.9444	1.0208	0.11886	0.66935	-0.58147	-0.95426	-1.4373	1.3766	0.086671	-0.15527	0.030511	-1.0398	0.13867	0.059483	0.56474	1.1327	-1.0468	-0.25779	0.33083	-0.84612	0.78892	0.4182	0.92269	0.049227	-0.73778	-1.1052	-0.91742	0.19741	-0.91428	0.58491	-1.2139	0.37034	happy
7.7952	-8.9971	4.4789	3.1026	0.32791	-2.199	0.39069	-0.6481	-1.4207	-1.1248	1.5155	-0.7643	-0.081753	1.1137	1.2994	-1.4707	-0.36366	1.4816	1.388	1.7126	-0.58399	-0.67987	-0.50115	1.1168	-0.49634	0.88414	-0.73318	-0.36081	-0.64852	0.72691	-2.561	-0.7444	-0.37287	0.25728	-0.855	-0.053704	0.71112	-0.80372	-0.074141	0.26598	-0.78892	-1.2444	0.3984	-0.34138	1.3949	-0.27361	0.67985	-0.45813	0.51229	happy
2.3073	-2.9448	-0.85016	-3.4785	0.18901	-2.9152	-1.475	0.36709	-3.0585	0.11319	0.98146	0.22802	-2.6213	-1.3264	1.9713	-1.827	-0.644	1.6035	0.082806	0.50181	1.5606	-0.96599	1.0389	0.822	-1.0413	1.3668	1.2977	-0.56429	0.81891	0.69422	-1.2035	-0.7011	-0.60469	-1.7785	-0.065898	1.0776	0.15356	-1.7855	0.48713	-0.28357	-0.06173	0.14009	0.12843	-1.0978	-0.045011	-0.71535	-0.47999	-0.59486	-0.19407	happy
-4.6864	-1.0892	2.3013	-0.38108	-1.6048	0.77084	-0.91648	-0.82479	0.78342	0.55581	-0.41191	-0.050589	-0.45691	-0.14787	-0.19083	0.17586	-0.31388	0.43074	0.13366	-0.3216	0.37203	-0.068217	0.12051	0.75292	0.073305	-0.18386	0.052824	0.3367	0.34132	-0.20355	0.39757	-0.3489	-0.56185	0.10927	-0.12731	-0.11132	-0.067609	0.62085	-0.12655	-0.2959	0.13868	0.069104	0.25413	-0.41635	0.1091	0.22407	-0.37821	-0.19773	-0.46302	happy
5.0925	2.0581	-1.0912	-5.1329	0.3163	-0.9658	0.032504	1.1058	-0.86088	1.9334	1.9823	-0.13582	1.395	0.88004	0.75227	1.0678	1.7944	-0.41975	0.71727	-0.15545	-1.202	-1.3804	-0.76891	-1.1849	-1.5833	-0.38811	1.7853	-1.2231	0.57898	1.2966	-0.30009	0.053615	-0.10617	-0.12632	-2.1667	-0.31207	1.026	0.95118	-0.50646	0.74506	0.91536	0.29194	0.36894	-0.64655	-0.75429	-0.11132	-0.56665	-0.80339	-0.19963	happy
4.8352	-2.7891	1.6579	1.2016	-1.4607	0.80312	2.0905	0.83334	0.47981	-0.3119	1.0163	-1.6589	0.66752	1.2799	1.0044	1.017	-0.22648	-0.31813	-0.96054	-0.48885	-0.70654	0.81337	-0.45761	-1.1053	-0.66332	-1.3349	0.64296	0.94069	0.66907	1.1371	0.69671	-0.76646	0.53535	-0.80632	0.40653	-0.18825	-1.4689	0.48787	-0.60433	0.36601	0.36386	-0.67818	0.5865	0.61858	0.95151	0.04334	-0.51846	1.233	-0.18117	happy
3.9602	3.0567	0.61385	-5.5792	-0.50176	-0.27192	1.1386	0.50704	-0.43066	1.1032	0.42139	-0.99929	0.47216	0.091285	0.12418	0.97588	1.9978	-0.080564	-0.4128	-0.53567	-2.0679	-0.6182	0.27299	-0.15584	0.44176	-0.94624	2.8204	-0.34199	-0.55753	0.34887	-0.14302	0.85188	0.37919	-0.26895	-0.031069	-2.6632	-0.61123	0.50695	0.31702	0.13777	-0.76667	-1.3733	0.30857	0.1201	1.0516	-0.53973	0.10256	0.2122	-0.92095	happy
-0.91991	3.6421	0.91971	1.3004	-2.5412	1.2816	0.34315	-0.89985	-0.077722	-0.043063	0.14231	-0.42708	-0.0084945	0.048479	-0.8219	-0.52275	-0.12597	0.43815	0.83934	-0.66147	-0.19659	0.56799	0.89762	-0.86492	-0.87974	-0.33952	-0.18109	-0.096775	0.38683	-0.17532	0.69692	0.31687	-0.34531	-0.33233	0.15435	-0.39016	-0.19724	0.055786	-0.53348	-0.3241	-0.57326	0.093166	-0.31504	-0.7457	0.25173	0.094083	0.61228	-0.18623	0.010616	happy
-10.569	1.2259	0.3313	1.045	2.8106	-0.48565	0.5484	0.098626	-1.0453	-0.22609	-0.80189	-0.45033	0.2966	-0.24518	0.53938	0.040298	0.32494	-0.24858	0.66423	0.41863	0.22364	-0.12778	0.07727	0.36928	0.21643	-0.61555	0.039434	-0.23903	-0.12403	0.28825	-0.030249	0.16909	-0.075771	-0.093355	-0.32517	0.29606	0.057228	0.13813	-0.078627	0.077341	0.073342	-0.10609	0.20034	-0.25676	0.028704	-0.012825	0.091187	0.15655	0.039293	happy
-10.674	1.1593	0.60834	1.2956	3.0404	-0.47712	0.64578	0.35207	-0.85832	-0.079349	-0.85497	-0.98659	-0.35741	-0.66768	0.57077	0.26414	1.4477	-0.30575	0.53313	0.14504	0.47353	0.48402	0.18219	0.057246	-0.0053867	-0.89529	-0.18952	-0.10416	0.22144	0.14464	0.10545	0.27069	-0.23032	0.14845	-0.45194	0.15763	-0.054213	-0.031121	-0.16862	0.14286	0.17701	-0.31264	0.23053	-0.28441	0.20298	0.066156	-0.18661	0.0031879	0.10803	happy
-10.459	1.1353	0.16382	1.7147	4.6257	-0.28602	0.41917	0.55624	-0.085356	2.2454	1.1505	0.61423	-0.072713	1.0806	-1.448	-2.4351	-0.14672	0.47596	-4.6382	-0.3215	-0.23617	0.59874	1.0928	-2.1061	-2.9072	2.1291	-0.50242	1.5743	1.1453	-0.3739	-0.50991	0.9028	-0.083591	1.3006	-0.31442	-1.7357	-0.60665	-1.2499	1.1091	0.06251	-1.556	-0.14658	-0.29816	0.25598	0.59059	-0.74383	0.070511	-0.42111	-0.35246	happy
-10.626	0.96775	0.292	1.0668	2.5234	0.1487	0.12615	-0.10069	0.00031867	1.1017	0.74221	0.66671	0.017228	0.65507	-1.076	-1.2379	-1.0625	0.34625	-2.7094	-0.82013	-0.6998	0.2957	0.36105	-1.3692	-1.5717	1.2245	-0.063529	0.449	0.15422	-0.26215	-0.47662	-0.070452	0.24372	0.57909	0.11913	-0.91687	-0.32112	-0.69469	0.52832	-0.0058665	-0.5254	0.32748	-0.27529	0.44673	0.030708	-0.12525	0.050078	-0.18673	-0.14368	happy
1.9633	-2.7758	2.3784	-0.78731	-0.1782	-1.0203	1.2965	-0.89281	-0.090249	0.3171	-0.44944	0.03596	-0.93049	0.51935	-0.91546	-0.78243	1.4709	-0.96933	-1.9165	-0.88729	1.0008	0.3694	-0.4805	0.22092	-0.71107	-1.4135	-0.73719	-0.94642	-0.28145	-1.2902	0.40146	0.58976	0.1373	0.47771	-0.5807	1.1725	-0.05483	-0.0029857	-0.23689	-0.1892	0.17464	-0.10524	-0.41914	-0.66872	-0.11976	0.42509	-0.62793	0.95698	-0.14481	happy
-0.90746	-2.0823	-2.0179	-2.2449	0.12374	-0.69716	0.50678	-0.74517	-0.86084	-0.4	-0.23772	-0.020955	-0.15055	0.47115	-0.15036	-1.1989	1.3549	0.2612	-1.1359	0.14666	1.0695	1.1253	0.61021	-0.50973	0.49761	-0.53958	-1.7712	-0.21628	-0.067276	-0.18035	-0.80592	0.040515	-0.21018	-0.26936	-0.35432	-0.064138	0.040117	-0.18442	0.89996	1.4519	0.40364	1.302	0.47815	0.87261	-0.30809	0.046125	-0.55949	-0.19123	0.66998	happy
1.1843	-0.83262	0.80169	-1.6844	-1.1583	-1.9231	0.80764	-0.71909	-0.86119	0.57979	-1.4686	0.34411	-0.34278	1.6236	1.1837	-1.2343	2.3452	-0.094451	-0.073407	1.0052	1.1056	0.53004	0.60983	0.42027	-0.0080405	0.71232	-1.0091	0.77231	-0.0078874	0.42879	0.75384	-0.16869	-0.6191	-1.3182	-0.84412	-0.24159	0.51675	-0.63595	0.43344	0.23144	0.22123	0.29475	0.47693	1.1514	0.33802	-0.62258	0.33229	0.11338	0.96151	happy
-4.6936	1.2954	1.4553	0.046303	-2.3552	0.3732	0.095328	-0.87369	-0.057446	0.086438	0.3941	0.15134	-0.28205	-0.15253	-0.46895	-0.15821	0.39101	-0.26784	0.67835	-0.42436	0.48413	0.3697	0.037086	-0.158	0.26155	-0.25055	-0.025748	-0.31574	0.32392	0.0070861	-0.032553	-0.0078966	0.14548	-0.083865	-0.040543	0.22597	0.14774	0.062832	-0.13197	0.13143	-0.40043	-0.12389	0.1066	-0.059699	0.17911	0.20751	-0.17718	-0.14172	-0.10067	happy
3.2751	-1.1096	-2.9357	0.68175	0.1266	0.49469	0.27205	-2.3737	0.50909	0.16848	1.249	1.8585	-0.73109	0.15022	-0.31989	0.16421	0.81889	0.086303	-0.74964	1.7792	0.18264	0.055537	1.2346	-1.4318	-0.33747	-0.83425	0.1671	-1.0668	-0.22485	-0.52714	-0.23622	-1.7294	-0.034585	-0.75629	-0.11787	-0.76539	-1.1341	0.70868	-0.32135	-0.7695	-0.61118	0.31558	0.56827	0.027796	-0.075562	0.27141	-0.043972	1.5923	-0.50913	happy
7.943	3.8654	-3.6506	-3.5561	3.4877	2.4795	-0.01852	-2.0598	3.1017	0.35887	0.091481	-3.8723	0.57183	-1.3861	-1.6432	-1.9635	-1.5303	3.6118	-0.12592	-1.0469	-0.23168	-0.83326	0.43879	2.0554	-1.1312	-0.54399	0.96458	0.15878	-0.10474	-1.577	1.2383	-0.50434	0.35263	-1.5037	-0.42846	-1.2781	-0.10029	-0.8702	-0.21022	-0.37374	-1.6292	0.75108	2.6298	-0.4846	-0.11127	-0.30561	0.95467	0.53982	-0.62053	happy
9.8349	2.7186	-5.8116	-2.138	4.712	2.8711	1.7362	-3.4872	4.3047	1.6415	-0.90591	-3.4645	-0.32878	-1.8939	-0.83421	-2.7007	-1.2812	1.7379	-1.0386	-0.43661	-1.122	1.446	-0.30586	-0.12157	1.7793	0.48635	-0.60767	-1.5857	1.4782	0.050227	0.97569	-1.4126	1.288	-0.019598	0.7535	0.99765	1.9812	1.1508	-0.35831	0.14935	0.24796	-0.6746	-0.31853	0.92964	-0.93946	1.2561	0.65632	0.59008	-0.44348	happy
-1.5837	3.6855	-0.57044	1.6797	-1.1191	1.42	-0.86964	-2.1778	0.53226	0.071878	0.7276	0.61907	-0.25509	-0.068722	-1.0099	-1.11	-0.29251	-0.49113	-1.6537	-0.25372	0.32778	0.70121	-0.36794	-0.27067	-1.3137	-0.23455	0.0092519	0.07031	-0.12949	0.28581	-0.49772	-0.51776	0.5514	-0.74352	-0.31055	-0.43591	-0.29554	-0.47794	1.0145	0.67592	-1.1752	-0.66504	-0.090526	-0.42988	-0.33856	0.39327	0.41515	-0.045522	-0.72891	happy
-0.99269	-0.23094	-2.4333	-1.7869	0.10383	1.0162	-0.17053	-0.36885	0.46337	1.1151	-0.24085	0.47078	-0.61445	-0.20525	0.15253	-0.025827	0.26157	-0.068693	0.45478	-0.28117	0.044563	1.092	0.51995	-1.1082	0.5329	0.34878	0.14308	0.7064	-0.57044	0.24726	-0.57165	-1.0147	0.21942	0.28396	-0.31196	-0.071491	-0.82995	0.74315	-0.9797	-1.1163	0.060368	-0.93649	-0.036141	-0.045243	-0.45297	-0.64945	0.14478	0.3384	-0.27421	happy
-0.13264	0.54869	-1.5636	-1.7193	0.1271	-0.0044186	0.44504	-0.47711	1.2515	1.8928	0.58583	0.66514	-0.5416	0.34954	1.8722	1.0323	0.72005	-0.029792	-0.32512	0.22483	-0.036215	1.8663	-0.23471	0.27588	0.559	-0.76527	-0.71551	-0.074453	0.18187	0.0086473	-1.21	-1.4832	-0.69747	-0.39587	-0.98493	0.074867	-1.7648	0.69838	0.2041	-0.072669	0.75085	0.029229	-0.43155	-1.1256	0.42923	-0.2532	0.52195	0.54346	0.22606	happy
-0.15934	-0.77641	0.99327	-0.85468	-0.53525	-0.27499	1.1002	-0.70835	0.42722	0.93579	-0.46348	0.36801	-0.43654	0.1172	-0.36746	0.94731	0.27428	-0.28536	0.27662	-0.35679	-1.724	1.0002	0.55102	0.27253	-0.68167	-0.657	-0.26122	-0.7191	0.11189	-0.86462	-1.31	0.20056	-0.50514	-0.15038	0.48055	-1.0558	-0.42919	0.1526	0.65085	0.24713	0.8889	0.14629	0.12249	-1.034	-0.65841	-0.091502	0.41804	0.83888	0.01724	happy
-4.1287	2.1088	1.4837	1.0665	-2.2176	0.29963	-0.07672	-0.73585	-0.11443	0.00953	0.26077	0.042506	0.057561	-0.38421	-0.49725	-0.71721	-0.28194	-0.090939	-0.61233	-0.54322	0.0088862	-0.033802	-0.11738	-0.19574	-0.079456	-0.33429	0.13923	0.067214	0.1804	-0.098866	-0.40294	0.09637	-0.25831	-0.071585	-0.3556	0.080562	0.42435	0.076659	-0.3451	-0.3382	0.1603	0.016362	-0.24073	0.023754	-0.090201	0.16046	0.37418	0.14169	0.28273	happy
2.8862	-3.8872	3.0204	1.9263	-1.9703	-0.27475	0.75274	0.37833	0.61461	-0.97741	-0.88299	1.088	-0.055974	-1.4713	1.2343	-0.45244	1.0255	0.17525	-0.94341	0.58778	-0.015096	-1.4316	0.172	0.35979	-1.2964	-0.72396	1.1611	-0.49456	0.67476	-0.67334	1.0601	-0.54478	-1.2511	-0.46531	1.5106	0.50179	0.52734	-0.55091	-0.38102	0.54602	0.68842	-0.3703	-0.70892	-0.11066	-0.046069	-0.61548	-0.80749	-0.022442	-0.32014	happy
-1.6725	-3.3289	-0.11251	-1.2949	-1.3396	0.0234	-1.0743	0.6666	0.88429	-0.71171	-0.10236	0.42386	-0.95857	-0.98108	1.9869	-0.60463	0.70444	-0.31882	0.1624	-0.091861	0.925	-1.6003	2.0188	-0.45453	-0.64614	-0.54532	0.92424	0.1719	0.78678	-0.70351	1.0399	0.38919	-0.70914	-0.070493	1.3498	1.0639	-0.94132	-0.73408	-0.53572	-0.73559	-0.18937	-0.044523	-0.39508	0.091409	0.50241	-0.15913	-0.46212	0.26465	-0.11404	happy
1.8438	-1.0493	-0.98062	1.993	-1.6299	-0.58042	-1.001	-0.20523	0.13234	-1.9633	-0.26406	0.4091	-1.2724	0.3743	1.2116	-0.35977	-0.41693	-0.011965	0.44943	1.3795	-0.67935	-0.72932	0.87183	-0.64018	0.56453	-0.45126	1.7278	1.671	0.14256	-0.12856	0.48622	0.98562	0.33533	0.22923	1.327	-1.1987	-0.72768	0.48751	-0.35268	-0.62641	-0.072523	0.3478	0.36118	0.44559	0.33892	0.0013655	0.48667	-1.5682	0.36421	happy
-5.0892	1.7161	0.55691	1.2775	-2.0741	0.087647	-0.77429	-1.003	0.81591	-0.24527	0.064325	0.9079	-0.44925	-0.87301	-0.4769	0.00086287	0.51777	0.047209	0.4511	0.48479	0.62177	0.40995	0.41395	0.60877	0.31126	-0.53742	0.47386	0.74488	0.86506	-0.22316	-0.375	0.44149	-1.0154	0.39418	-0.76752	0.2384	0.49069	0.60967	0.12946	0.11126	0.035625	-0.00077357	0.3526	-0.2589	-0.028784	0.15686	0.33185	0.41832	0.1319	happy
7.9716	3.6888	-2.5796	-4.247	4.0692	9.4546	1.2017	-0.89805	-1.9964	-5.5479	-1.0682	1.0512	-2.0158	3.4991	0.76948	-0.52696	-2.5668	2.0872	1.0759	-1.2629	2.3515	-0.51893	-1.5821	-2.2901	1.1836	0.76864	-0.12276	0.3547	1.4402	0.86008	-0.79361	1.8681	-1.903	0.53563	-0.32645	0.0014109	-0.083869	0.34597	-1.0494	0.63452	0.68598	0.70446	-0.32414	1.3429	0.75541	0.64767	-0.60388	0.040587	0.56488	happy
19.156	18.701	4.9894	-9.5596	3.5517	-0.9552	-0.65341	-0.64628	-2.0532	-0.91381	-1.1492	1.0051	1.6358	4.9306	0.48828	-0.20001	-2.0684	-1.0406	-0.02787	-2.0884	-0.71261	-1.2166	-0.039449	-1.2077	-1.2819	0.7404	-1.6435	1.341	1.8673	-0.55187	0.32885	-0.49055	-1.3123	-0.090415	-0.61258	0.61702	1.1907	-0.87069	0.33797	0.22844	0.70917	-1.6971	-0.38071	0.3629	-0.092011	-0.93447	1.0176	-0.015852	-0.11254	happy
-1.9548	-1.4139	-1.428	-1.2051	-0.63845	-0.56779	-0.54889	-0.13592	0.52892	-1.4242	1.2122	0.16619	0.55949	-0.63729	-0.39978	0.77027	-0.92016	-0.27788	1.1821	0.58087	-0.39407	-0.39064	-0.045426	-0.71701	0.45507	0.1496	0.42111	-0.46571	0.13818	-0.015829	-1.008	-0.064751	0.085728	-0.11787	1.0844	-1.0073	0.89644	-0.87031	0.78622	-0.0028627	0.52287	0.58693	0.21311	0.27946	-0.8888	-0.5648	0.69881	-0.46093	-0.67542	happy
-7.0374	0.92649	0.37292	-0.63477	-2.0356	0.72634	-0.48716	-0.56401	0.47928	-0.075451	0.27363	-0.32747	-0.60926	-0.27615	-0.12039	0.406	0.26277	-0.17395	-0.058835	-0.24569	0.10861	0.12412	0.30108	-0.31931	-0.037598	0.29287	0.16603	0.042857	-0.14048	-0.43697	-0.26509	-0.24834	-0.10683	0.056255	-0.069221	-0.2218	0.12291	0.14407	-0.020857	-0.026983	0.1499	0.10767	-0.16071	0.086722	-0.16233	-0.17136	-0.1172	0.030265	0.12271	happy
-8.4426	0.30956	-1.4321	-1.1736	-5.9527	1.7349	7.0005	8.3341	-1.2267	1.2017	0.50413	-0.85615	1.3668	-0.50941	-0.5922	1.1026	-1.0667	-0.93614	-0.94905	-0.54656	-0.073305	-0.51996	0.48223	-0.0083433	-0.057944	-0.16077	-0.36462	0.62502	-0.11015	0.074465	0.59946	0.44215	0.42232	0.64914	0.027978	-0.080114	0.083408	0.23562	-0.92834	0.27955	0.14513	0.37182	-0.20554	0.13654	-0.39826	-0.32587	0.48044	-0.73723	0.0067374	happy
-8.5165	0.29746	-1.4225	-1.2711	-6.2117	1.7226	7.0579	8.0693	-1.733	1.6643	0.45192	-1.0203	1.6049	-0.38904	-0.1307	0.6988	-0.66824	-0.13779	-0.86957	-0.11256	0.058089	-0.78278	0.51587	-0.20322	-0.023064	0.14907	-0.58697	0.17098	-0.31965	-0.1209	0.82472	-0.011862	0.44326	0.36136	0.27536	-0.32927	0.126	-0.12858	-0.79447	0.11658	0.1166	0.24968	-0.039914	0.41115	-0.39461	-0.63626	0.22006	-0.75499	-0.28336	happy
-8.5487	0.37588	-1.3929	-1.2177	-6.1915	1.6627	6.9923	8.1281	-1.9226	2.2112	0.27462	-1.0918	1.261	-0.5503	0.065327	0.24541	-0.10306	0.080046	-1.5786	-0.3556	-0.039936	-0.19644	0.78813	-0.49612	-0.34063	-0.50745	-0.68275	0.32463	-0.31876	0.041931	0.79095	0.14133	0.39475	0.5745	-0.39218	-0.32534	-0.079505	-0.20035	-0.72319	0.27582	0.15248	0.24396	-0.01136	0.37649	-0.27863	-0.40095	0.15106	-0.50603	-0.17992	happy
-9.2856	0.65439	-0.72851	-0.6363	-4.2791	1.3454	4.2193	4.3491	-0.87617	1.0685	0.31479	-0.18898	0.77598	-0.47992	-0.82065	-0.10702	-0.89523	-0.068466	-1.1889	-0.64601	-0.18469	0.060732	0.45168	-0.1243	-0.053456	-0.1911	0.12424	0.35191	-0.14851	-0.20857	-0.17936	-0.041908	0.15602	0.25964	-0.24324	0.071398	0.24942	0.048569	-0.34904	0.13854	0.14603	0.21326	-0.0050802	0.37921	-0.45323	0.27101	0.44148	-0.16076	0.14237	happy
-10.533	1.0638	0.45673	1.0723	2.9351	-0.56786	0.49151	0.3219	-0.34958	0.084135	-0.5897	0.31566	0.31382	-0.47987	0.41089	-0.13507	0.22019	-0.1787	0.2497	0.69309	0.46147	0.080727	0.18915	-0.1021	-0.34942	-0.30356	0.065874	0.1185	-0.012368	0.51935	-0.11469	0.79912	-0.085038	0.2195	-0.59295	0.35399	0.0032812	0.19247	-0.074414	0.031969	-0.29632	-0.26589	0.082728	-0.35319	0.00041899	-0.020475	0.14766	0.30122	0.19203	happy
-10.552	0.94756	0.29259	0.99238	2.7255	-0.47484	0.62716	0.02763	-0.57012	-0.25946	-0.85222	0.60024	0.84002	-0.58506	0.32311	-0.15109	-0.17003	-0.18223	0.70042	1.0626	0.41358	-0.25443	-0.018926	-0.25085	-0.44543	0.15853	0.25764	-0.20133	-0.40777	0.52705	-0.27972	0.75868	0.22417	0.040807	-0.27447	0.67139	0.2064	0.29966	-0.22321	-0.10998	-0.49128	-0.22609	0.19829	-0.55566	-0.2497	0.0096525	0.34095	0.34361	0.30204	happy
-10.641	1.0316	0.30687	1.0529	2.6356	-0.33255	0.48243	-0.14405	-1.4825	0.46278	-0.61213	-0.19587	0.3171	0.21401	0.85546	-0.41055	0.26837	0.070514	-0.12207	0.43306	-0.032537	-0.26087	-0.12478	-0.20851	-0.34215	0.00044887	-0.21813	-0.35079	-0.23473	0.45746	0.19213	0.06156	-0.0090318	0.067968	-0.14516	-0.055244	-0.31123	-0.014082	0.17659	-0.15023	-0.034855	-0.092786	0.080397	-0.038379	0.033824	-0.14796	-0.21072	0.20487	-0.14527	happy
-10.704	0.98957	0.40563	0.82367	1.4509	-0.048177	0.21499	-0.39584	-0.71762	0.13173	-0.17673	0.06163	0.081649	0.16063	0.347	0.032095	-0.26382	-0.026818	-0.14834	-0.25018	-0.23623	-0.20928	-0.25175	-0.34672	-0.22421	0.16272	-0.11656	-0.22898	-0.17292	0.075943	-0.095022	-0.19581	0.016531	0.10626	0.054214	-0.11652	-0.30331	-0.14434	0.15162	-0.10906	0.167	0.14648	-0.1292	0.23504	-0.17721	0.10612	-0.17541	0.083902	-0.07216	happy
-0.0073715	0.54862	-2.2662	0.47724	-0.2353	0.20047	-0.30735	-1.4934	-0.27341	0.76866	0.50572	0.82926	-0.45309	-1.1139	-0.29379	-0.25275	0.083001	-0.5312	-0.25322	0.55723	0.63963	-0.29271	-0.046776	-1.7285	0.077469	-0.78383	-0.78972	-1.7806	-0.10177	1.0822	0.3293	-0.39638	-0.64567	-1.1084	-0.68391	0.60045	0.94988	0.35177	-0.98888	-0.051365	0.71073	1.2135	0.96726	0.72068	0.094715	0.76695	-0.011355	-0.77816	0.33837	happy
1.0226	1.0827	-2.0274	2.3232	-0.39449	-1.547	-0.80495	-0.86466	0.044108	-0.84716	0.96286	-0.16454	-0.80811	-1.3377	0.32245	-0.30502	0.49228	0.31934	-0.27269	-0.41905	0.99333	-0.48954	-0.51361	-0.79363	-0.14458	-0.39648	-0.35442	-0.4794	-0.53863	0.91488	-0.3079	-0.58387	-1.0179	0.30336	-0.96835	0.3132	1.211	-0.26331	-0.99159	0.64754	0.82493	0.7883	0.20692	-0.8459	-0.55934	-0.26303	-1.1643	0.24	-0.34394	happy
-2.1194	-0.63569	-0.87643	-1.1697	-0.33771	0.20533	-1.0794	-1.14	0.39246	-1.4877	0.43613	0.16632	0.14896	-0.76366	-0.79113	-0.12865	1.4142	-0.50174	0.6313	0.69436	0.89387	-0.063154	0.79772	0.094148	-0.1919	-1.3525	-0.56616	-0.077375	0.26555	0.43321	0.70863	-0.47469	-0.45106	0.44883	0.23572	-0.593	-0.72406	0.70104	1.2018	-0.26937	0.54723	1.3676	0.28709	0.78078	-0.10867	0.59654	0.08219	0.053446	0.45542	happy
4.4842	-2.0702	-1.1914	0.21145	-0.77933	0.05605	1.9174	-0.53306	1.6257	0.82737	0.038224	-3.0188	1.0572	-2.7154	-0.2564	1.8879	-0.99948	-0.98512	-0.067997	1.2268	-2.3034	1.3131	0.40388	-0.32533	0.878	1.1227	0.35385	0.5827	-0.71072	0.52883	1.1592	-0.75554	-1.2991	1.5149	1.0031	0.84014	-2.3405	-1.0238	0.51968	0.42861	-0.70192	-0.23246	1.0309	-0.23486	1.1433	-0.40657	-0.556	0.25399	-0.81542	happy
5.0666	3.761	-1.0018	-2.8798	-0.48149	0.73718	0.88829	-0.65236	-0.23632	2.9406	0.945	-1.1291	1.3017	-0.80084	0.2272	2.3553	-1.547	-0.67213	0.043784	0.64156	-0.40653	0.58351	-0.75579	0.52926	0.16803	0.22697	-0.015528	0.42848	-0.95651	0.53181	1.1118	-0.96495	-0.37622	1.1791	-1.3991	1.5166	-0.89975	-1.819	-0.12574	0.040699	-2.0135	-0.1139	1.1066	0.22011	0.71634	-0.84534	-0.88053	0.44247	0.035333	happy
2.5431	-3.1119	-3.017	-0.0084792	-0.022836	1.3133	-0.96502	1.7621	-0.72764	3.5475	-2.3701	-0.049047	0.078637	1.1057	-1.402	1.032	-0.6914	0.14877	1.4315	-0.028729	0.42179	0.45577	-1.4957	0.25157	-0.54801	-0.12998	0.80958	-0.44033	-1.907	0.46259	-0.62224	-0.60408	-1.3495	0.66374	0.81153	1.3461	1.4558	-1.4158	-0.92728	0.47661	-1.8042	-0.57173	0.62851	0.20201	-0.61509	0.51689	0.021523	0.072017	0.091936	happy
-3.6988	0.3403	0.86255	1.6649	-2.5759	1.9148	-1.5642	0.83131	-0.12988	-0.38666	0.23808	-0.029551	-1.0191	-0.22541	-0.13166	-0.21713	0.20633	-0.21152	0.34677	-0.10831	-0.98733	0.56455	0.15164	0.79258	0.18619	0.38464	0.81356	-0.42388	0.10026	0.04297	-0.65075	-0.11967	0.88795	-0.36868	-0.10471	0.62115	0.9324	-0.35771	0.64328	0.1279	-0.67622	-0.33577	-0.26733	0.10597	0.26177	-0.40285	0.12373	0.099589	0.41538	happy
2.0842	0.21471	-0.094949	-0.93822	-1.0547	-2.249	-1.9215	0.6204	-0.69952	0.31325	-1.5396	0.46577	1.1514	-0.41678	-1.2319	-0.086614	-1.1365	0.20008	1.7256	0.55929	1.6099	-0.5712	-0.04841	-0.42238	-0.36579	0.23525	-0.93323	0.36085	-0.27987	0.2574	-0.56693	-0.39784	-0.28168	-0.25169	0.43123	-0.24128	0.29312	0.21106	0.063061	0.48399	0.39543	-0.95975	-0.1501	0.40743	-0.74376	-0.030732	-0.83473	-0.32491	-0.083292	happy
2.623	-1.6142	1.5305	-3.2438	-0.058794	-1.0828	-1.5356	0.26059	-1.1933	-0.15864	-1.4102	0.64374	0.73311	-0.40181	-1.12	0.75247	-0.086781	-0.69554	-0.024363	2.3672	1.2876	-1.1353	1.2504	-0.61621	0.19997	0.95875	-0.96241	-0.95232	-1.2185	-1.0398	0.44184	-0.35429	-0.2787	-0.40721	-0.93085	-0.28165	0.80278	0.90012	-0.96792	0.32103	-0.83916	0.3404	-2.032	0.17713	0.14034	0.72014	-0.92678	-0.82638	-1.0799	happy
2.7027	-3.472	3.2475	-1.6565	-0.080793	-0.0992	0.83043	-1.3632	0.53738	-0.38362	-1.0716	0.61989	0.99659	-0.64366	-0.094098	0.045865	-0.26382	-0.5199	-0.22162	-0.018473	2.1884	-0.44733	0.65996	-0.2927	1.6126	1.2221	-0.37256	-0.58582	-1.0771	-0.55816	0.74376	-0.074362	0.66976	0.45167	1.4447	-0.50272	1.6542	0.53487	1.2682	0.29595	-0.64466	-0.98874	-0.78311	0.69394	-1.2479	-0.60989	0.36112	-0.25508	0.65465	happy
-3.4962	-0.24354	3.435	-0.019119	-1.3971	0.041773	-0.068019	-0.72023	0.63691	-0.1351	0.58847	-0.51572	-0.52166	-0.048621	-0.33066	-0.04399	0.16361	-0.30107	-0.18843	-0.032242	0.22399	0.26773	0.22823	-0.69085	-0.010612	0.53237	-0.13105	0.1647	0.16402	-0.53459	-0.47291	0.13013	-0.071396	-0.19124	-0.010471	0.058125	0.31462	-0.66824	0.10939	-0.19311	0.10317	-0.21477	-0.29496	-0.081483	-0.0083559	-0.088997	0.078204	-0.24368	0.46194	happy
-4.2286	0.10771	0.59493	-3.1078	-1.0952	-1.6311	-0.024367	-0.15513	0.017948	-0.019437	0.84941	0.98017	0.72308	-0.34371	-0.39836	0.18733	-0.76244	-0.52341	-0.22252	0.090408	0.0040278	0.31034	0.77378	-0.65527	0.21492	-0.45719	0.3449	-0.23382	0.40845	-0.47386	-0.55923	0.28313	0.038683	0.74677	-1.4937	0.57337	0.1528	-0.17092	-0.19156	-0.026229	0.26887	-0.22978	0.20594	-0.3876	-0.61199	-0.035553	0.21765	0.21365	-0.042174	happy
-6.6927	-1.2927	0.4165	-0.33559	-1.5436	-0.97154	-0.40675	0.83299	3.9183	0.87751	1.9686	2.0866	0.31727	0.41315	0.84646	0.74814	-1.3275	1.4039	0.60367	-0.17365	-0.18104	-0.084494	0.081891	0.48967	0.44589	-0.65756	-0.13502	0.1509	-0.54867	-0.1175	0.50348	0.059542	0.083432	0.31135	0.13261	0.0931	0.19087	0.097888	-0.39479	-0.13191	0.51264	0.63898	-0.18809	-0.12742	0.2795	-0.052457	-0.20084	0.14109	-0.0026264	happy
4.172	-0.81531	-3.7831	-1.3373	4.5995	-0.58086	0.12033	5.8573	7.7555	-1.6012	2.4728	-2.9695	-2.1841	2.8043	0.30493	1.8201	4.3231	2.8439	0.0071805	-1.3405	0.21855	3.4778	0.67872	-0.49826	0.96881	-2.0152	1.0262	1.0013	-1.4861	-0.78912	0.14471	-0.303	-0.35021	-1.7034	0.46426	1.2272	0.2765	-0.20389	-0.21451	0.893	-0.25408	-0.11909	-0.099215	-1.413	0.43279	-0.95023	-0.33014	-0.16277	0.22955	happy
-2.9973	1.4098	0.23859	0.27751	-0.37815	2.761	-1.121	2.8415	3.9781	-0.8477	1.7136	-2.8695	-1.4142	1.9647	0.30691	0.29653	0.82676	0.88867	0.82683	0.45084	0.34913	0.42637	-0.33836	0.61874	0.34433	0.033148	0.31371	-0.22751	-0.65694	-0.52157	-0.0042409	0.25124	0.86734	-1.0592	0.33649	0.06985	1.2961	-0.51405	0.011842	-0.041893	-0.20157	-0.54486	0.060769	-0.004265	-0.83789	-0.45055	-0.18931	-0.54851	0.34254	happy
-10.555	1.1561	0.37437	1.0801	2.8481	-0.49359	0.34277	0.27957	-0.65881	0.037893	-0.28226	-0.31882	0.028623	0.55502	0.85644	-0.074917	-0.072685	-0.31492	0.33703	0.15963	-0.093934	-0.19054	0.070361	1.0346	0.69141	-0.93955	-0.011847	-0.081364	0.13407	0.42512	0.3892	0.054919	-0.20169	-0.10919	-0.31756	0.14326	-0.23168	0.29033	-0.0397	0.08335	0.45373	-0.025017	0.028471	-0.16222	0.15665	0.13413	0.0050349	0.17093	-0.041608	happy
-10.571	1.2805	0.49447	1.3184	3.1151	-0.5851	0.26594	0.67134	-0.065687	-0.036226	-0.00068222	-0.42744	-0.44814	0.024275	0.6575	0.42216	-0.076614	-0.13273	0.49852	-0.56954	-0.24641	0.20202	0.015529	0.94476	0.73681	-1.3598	-0.17667	-0.27667	0.060683	0.27805	0.49033	-0.36283	-0.067441	0.084147	-0.20899	0.052283	-0.25999	0.28153	-0.073596	0.11157	0.62653	0.02772	0.1399	-0.0021477	0.25416	0.22628	-0.28826	0.038189	-0.0071776	happy
-10.54	1.1888	0.41194	1.1628	3.0952	-0.50113	0.41012	0.35838	-0.031247	0.13642	-0.090981	0.35635	0.22037	-0.29782	0.20452	-0.10535	-0.71666	0.37762	0.23339	-0.24917	-0.22214	-0.11278	0.014125	0.4186	0.090849	-0.63987	0.020752	-0.50637	-0.24178	0.2652	0.27538	-0.56915	0.36157	-0.0043497	0.071471	0.0083311	0.0021786	0.20353	-0.029158	-0.022338	0.32775	0.055954	0.26235	0.15835	0.015779	0.056322	-0.15945	0.0048053	-0.045516	happy
-10.616	1.1567	0.41097	0.87921	1.7221	-0.14136	0.2528	-0.16708	-0.4624	0.036131	-0.20841	-0.25612	0.075065	0.14712	0.19175	-0.0021901	-0.057953	0.13259	0.087431	-0.17035	-0.069002	-0.060367	-0.14276	-0.05964	0.14993	-0.0048265	-0.030687	-0.20877	-0.19707	-0.19298	0.013605	-0.38951	0.013924	-0.16347	0.11509	-0.036908	-0.0023585	-0.12101	0.0068835	0.00045925	0.24199	0.093132	0.015454	0.20881	-0.053797	0.11614	-0.092099	-0.017052	-0.017471	happy
-10.632	1.1193	0.51455	1.4313	3.2301	-0.6354	0.2931	0.73602	0.32339	-0.50638	-0.16071	-0.71303	-0.26204	-0.016506	0.60162	1.0575	0.478	-0.5838	0.99812	-0.035506	0.19785	-0.15718	-0.27677	0.21792	0.29755	-0.18128	-0.26147	-0.028099	0.25643	0.11824	0.35072	0.3121	-0.042038	0.24927	0.13171	0.055883	-0.20853	0.1211	-0.020008	-0.029731	0.16748	-0.09098	-0.079406	-0.25689	0.15379	-0.12057	-0.22435	-0.13311	0.001455	happy
-10.671	1.1273	0.55834	1.3841	3.1057	-0.76135	0.61539	0.51306	0.24281	-0.21586	-0.45987	-0.064055	0.1571	-1.0564	0.30885	0.55926	0.97399	0.27562	1.2446	0.64161	0.71861	-0.042585	-0.16216	-0.19306	-0.10949	-0.078662	-0.37085	-0.22196	0.2795	-0.031829	0.38474	0.19028	-0.070893	0.17492	-0.1044	0.064402	-0.0049491	-0.18841	-0.074583	-0.20253	-0.13461	-0.46184	0.14217	-0.10989	0.12424	-0.17049	-0.32319	-0.10305	-0.091349	happy
-10.614	0.95672	0.83629	1.4784	2.9956	-0.67819	0.80598	0.32718	0.013004	-0.027019	-0.72427	-0.09518	0.019366	-1.4013	0.21272	0.50016	1.5045	0.1184	1.1427	0.65467	0.9211	0.12481	-0.089079	-0.32742	-0.3643	-0.2102	-0.55117	-0.2115	0.50712	0.050288	0.2687	0.48647	-0.3266	0.4567	-0.38816	-0.069682	-0.16774	-0.24013	0.013591	-0.12977	-0.061702	-0.70323	0.18871	-0.17682	0.21656	-0.11114	-0.38837	-0.088008	-0.10322	happy
-10.771	1.2882	0.36653	1.2884	2.0525	-0.52754	0.76974	0.095498	0.67993	-0.21949	-0.17283	0.1318	-0.19368	-1.5491	-0.61718	0.76035	2.0267	-0.13095	1.1069	0.99248	1.8261	0.14767	0.043097	-0.75101	-0.521	1.2117	-0.60293	0.83527	1.3382	-0.77682	-0.1388	1.1365	-0.83859	0.42907	-0.19454	-0.36696	-0.011155	-0.7164	0.082093	-0.11102	-0.63868	-0.99872	-0.094383	0.061183	0.24258	-0.11094	-0.11298	-0.45408	-0.10904	happy
-10.48	1.1709	0.41263	1.2347	2.8188	-0.1594	0.60276	-0.10966	-1.0064	-0.85764	-0.58985	-0.093964	0.34844	-0.17564	-0.13661	0.48573	-0.76656	-0.97451	0.68332	-0.15735	-0.33068	-0.72591	-0.36079	0.62279	0.6336	-0.15027	0.17651	-0.23833	0.17016	0.41853	0.29988	-0.16522	0.058805	-0.095166	0.213	0.08005	-0.19936	0.42626	0.033202	-0.080814	0.25	0.052731	-0.058033	-0.044173	-0.013437	0.025848	0.066931	-0.088543	-0.010477	happy
-10.448	0.99809	0.86482	1.2387	2.9314	-0.065965	0.83307	-0.14936	-1.1247	-0.90363	-0.76992	-0.41631	0.29628	-0.4872	-0.41033	0.66475	-0.30155	-0.83913	0.89563	-0.059231	0.0028673	-0.6413	-0.39858	0.25924	0.4531	0.097472	0.13118	-0.3148	-0.017025	0.26499	0.20019	-0.1362	0.19439	-0.21817	0.43928	0.17669	0.040013	0.33378	-0.11192	-0.039529	-0.0082359	-0.060208	0.046356	-0.092541	-0.013812	-0.13944	0.11321	-0.15204	-0.0068497	happy
-10.51	1.268	0.67371	1.2808	3.1799	-0.31412	0.58526	0.41978	-0.57169	-0.41004	-0.66364	-1.1701	0.16031	0.05225	0.044726	-0.041878	0.25123	0.113	0.62409	0.03447	-0.12321	-0.0060671	0.089078	0.38063	0.575	-0.37505	0.16214	-0.45488	-0.55496	-0.2624	0.17752	-0.55467	0.42761	-0.73001	0.26761	0.31773	0.52788	0.021041	-0.30742	0.20317	0.11623	0.073066	0.288	-0.097123	0.042007	-0.099307	0.17456	-0.070712	0.086	happy
4.4128	2.0002	-1.2421	-1.0345	-0.29521	-0.21881	-0.70821	0.2772	-0.035723	-0.50234	-1.4363	1.6936	-0.26916	1.9912	0.11117	0.4049	2.1245	-0.75952	-0.22936	-1.2018	-0.49835	1.0418	-0.23097	0.22816	-0.29952	-0.63892	0.080615	0.06293	0.70533	0.76757	-0.63328	-0.30772	1.5006	-0.33238	0.64824	-0.62001	1.0917	0.49179	-1.23	-0.4602	-0.19244	-0.44264	0.10563	1.4656	0.28363	-0.69147	0.27797	0.12512	1.1645	happy
5.7278	1.3617	-0.95155	0.65593	-0.98378	1.0842	1.2295	0.039695	1.2359	-0.79609	-1.9227	0.92732	-0.6412	1.3504	-0.81166	0.076727	1.1661	-0.22607	-0.72955	0.36514	-1.1962	1.3945	0.068362	0.082514	-0.59075	0.023196	-1.1576	-2.0396	-1.47	1.7181	-0.84307	-0.46415	-0.062792	0.95325	0.95758	-1.3128	-0.032257	1.0381	0.265	-0.31384	0.14143	-1.6876	0.26624	-1.5515	0.41522	1.0563	0.16594	-0.26558	0.054604	happy
6.4767	3.0625	0.37516	-3.3163	-0.085125	-2.0735	1.2717	1.2959	-0.29907	-0.56287	-0.085371	0.96015	0.39199	-1.0853	-1.0554	0.9841	0.58831	-0.065959	0.26985	-1.1354	-0.37994	-1.5289	0.28225	-0.69702	1.0621	0.67195	0.63522	-0.73491	-2.2782	0.21044	-0.76931	0.6532	-0.97683	0.2564	0.31464	-1.9381	-0.86125	0.55947	-0.33717	1.1851	-0.12279	-1.0215	0.75694	-0.86198	-0.65474	-0.0063306	0.087335	0.47498	-0.54462	happy
-3.9407	1.1963	1.1814	-0.24773	-2.0556	1.2039	-0.79494	0.79313	0.82595	-0.47724	0.7068	-1.202	-0.32026	-0.40214	0.0069286	0.24755	0.38709	-0.19022	0.13404	0.037914	0.40631	0.12242	-0.4125	-0.24653	0.3769	0.54729	0.32346	-0.047497	-0.30954	-0.21179	-0.22784	0.046094	-0.44363	0.32679	0.29962	0.228	0.31182	-0.078155	0.21642	-0.50558	-0.25567	-0.2227	0.0051004	0.30782	0.20234	0.02498	-0.21133	-0.55908	0.41557	happy
-3.0787	-1.2046	-1.2843	-0.91159	-1.3047	-1.6466	0.81262	0.9461	0.94138	-0.17473	-0.9485	0.96458	0.49841	-0.050574	-0.967	1.0638	-0.26604	0.57173	1.29	-1.0099	-1.1103	-0.75476	-0.03844	-0.9115	-0.12151	-0.060406	-0.67442	-0.68245	-1.1961	-1.229	-0.60645	0.32832	-0.26044	-0.32854	0.33848	0.14326	-0.21065	0.23784	0.23909	0.087302	-0.2103	-0.22577	-0.29482	0.81855	0.6593	0.79667	0.53235	-0.037362	0.36667	happy
-2.0734	1.4628	-1.8475	0.45736	-1.9803	-1.9175	1.2606	0.1159	0.61453	-0.79235	-0.2445	1.2478	0.80925	-1.0104	-0.9639	-0.25207	-0.81303	0.13773	1.2769	-0.2995	-1.4502	0.057516	0.55386	-0.61904	0.32989	-0.030663	-1.1083	0.14097	-0.60664	-0.64689	-0.63956	-0.23822	-0.25806	-0.19697	-0.24286	-0.039134	-0.5614	-0.43559	0.19284	-0.23664	0.31703	0.21092	0.052478	0.92865	0.21018	-0.041126	0.41314	-0.53635	0.57398	happy
-1.0305	-1.4689	0.0021802	-1.3276	-0.89312	-0.7922	1.5367	-0.30107	1.0659	0.66127	-0.15465	1.4735	-0.05804	0.4202	-1.2198	0.10112	-0.90157	-0.15811	-1.0481	0.84352	-0.0078555	-0.86602	-0.33506	-0.57675	-0.18475	-0.44613	-0.24062	-1.2707	0.43588	-1.2021	0.28069	-0.13881	0.62415	-0.34356	0.17531	-0.091874	0.11775	0.70706	-0.14173	-0.15514	0.34066	-0.63547	-0.013793	0.35438	-1.0554	-0.31594	-0.54368	-1.0224	0.3707	happy
-4.4834	0.83059	0.43186	0.57225	-2.0998	0.14357	0.26502	-0.02618	0.45832	0.77664	0.48224	0.55759	-0.54535	-0.029515	-0.28525	-0.83293	-0.64875	-0.015075	-1.0571	-0.79947	0.25418	0.31061	0.054164	-0.13029	-0.26248	-0.20467	0.38273	0.26265	0.3106	-0.0007374	-0.31659	-0.050817	-0.29627	0.061374	0.37152	0.14313	0.12973	0.11741	0.54439	-0.17164	0.42021	0.16672	0.3839	0.50917	0.093941	-0.17304	0.43948	0.17732	-0.40945	happy
2.2743	-2.9803	-2.4708	-1.1692	-0.12422	-1.0558	-1.7902	2.886	0.32174	-4.3798	-2.1306	0.36452	-0.43548	-0.93526	-0.88193	-1.3905	-0.011401	-2.7005	0.099011	1.8588	-0.063909	1.8642	2.1207	-0.74273	0.11913	-1.0753	1.8069	1.4771	-0.2979	-0.095211	-0.77678	3.1802	0.78665	0.15121	-0.50104	2.295	0.067432	0.35068	-0.95794	0.9761	-1.3204	1.0212	-0.077382	-0.38044	0.12947	0.50769	2.6311	0.44426	1.1831	happy
0.099521	1.8351	-2.2069	-1.0778	-1.4014	-1.1122	1.2737	-1.0482	-0.9739	-1.2785	0.049343	-0.65697	0.066792	-0.21002	-2.34	0.075906	-0.58478	-0.04234	0.27849	0.86872	-0.12119	0.69979	-0.14069	1.0557	0.050061	-0.20923	-0.13735	-0.22404	-0.82033	-0.83006	0.84886	1.7306	0.087355	-0.80577	0.96413	0.2139	-0.997	0.021605	-0.50654	0.31185	0.15438	0.57394	0.32408	0.043708	1.13	-0.47696	0.70607	-0.034873	-0.35322	happy
-1.3359	0.1926	-0.78169	-1.9818	-1.2318	0.25679	0.35088	-0.42165	-0.51249	-0.067406	-0.70839	0.40227	-0.11352	-0.95534	-1.2226	1.0693	-0.59396	-0.78959	0.40056	-0.031621	-0.76923	-0.3443	0.72757	0.53227	-0.12441	0.71893	-0.3342	1.103	0.14089	-0.3916	0.24429	0.73797	-0.69435	-0.94417	-0.51551	1.4839	0.12737	0.66255	-0.22536	0.42097	0.1148	0.53007	1.0353	-1.1498	-1.2689	-1.0171	0.97129	-0.12743	-0.27715	happy
-6.3974	1.3694	-0.057341	0.70831	-2.4867	1.1215	-0.30086	-0.45111	-0.17661	-0.42703	-0.53512	0.26888	-0.21054	-1.0832	-0.38711	0.061135	0.33704	-0.33691	0.25665	0.054965	0.12135	0.63969	0.16256	0.061594	0.055549	-0.37411	0.66548	0.38569	0.076965	-0.43081	-0.75227	0.48264	-0.16332	-0.053399	-0.62432	0.60163	0.59043	-0.072118	-0.52943	0.0099552	-0.16102	-0.11269	-0.22841	-0.3343	-0.14376	0.40803	0.81339	0.18324	0.3603	happy
-2.2366	-0.59244	-0.58208	-0.79122	-2.4705	0.52486	2.5312	0.38756	0.040373	0.78583	-0.15133	0.096309	2.294	0.27212	-0.31869	0.29392	0.071571	0.67469	-0.4058	0.3813	0.86996	-0.79275	-0.095781	0.17651	0.089204	-0.11192	-0.13853	0.018508	-0.49518	-0.29199	-0.67856	-0.39481	0.44023	-0.22394	-0.81754	-0.27056	-0.077094	0.87225	0.35441	0.055992	0.20781	0.74228	-0.34434	-0.36605	0.053876	-0.18311	0.29637	0.82323	-0.095258	happy
-2.8262	-0.81038	-2.3906	-1.2498	-2.1825	0.63033	1.8646	0.84954	0.39321	0.99332	0.1718	0.098387	2.7011	0.099901	-0.24059	0.16344	-0.20482	0.62517	0.43625	0.39301	0.51881	-1.1821	-0.41196	-0.14027	0.68284	0.52409	0.56075	-0.59141	-0.5151	-0.32459	-0.26694	-0.46027	-0.65801	0.16134	0.20783	-0.33217	-0.88997	-0.56506	0.1628	-0.035653	0.064114	0.03429	0.42562	0.41774	0.30437	0.60298	0.048781	0.56503	0.11042	happy
-2.2693	-1.4219	-1.0831	-1.0593	-2.2354	0.055316	2.7869	0.60053	0.18603	0.78256	-0.09923	0.28018	2.4945	-0.2828	0.93738	0.031543	-0.119	1.0879	0.45759	-0.24091	1.3636	0.58881	-1.1879	-0.31979	0.93868	0.61039	0.61648	0.77173	-0.14674	-0.26821	0.11861	-0.23621	0.0996	-0.38597	0.48808	-0.40189	-0.24947	0.085951	0.19499	0.065369	-0.2484	0.304	-0.11759	-0.41017	0.33644	-0.72393	-0.74309	-0.51873	0.099252	happy
-6.7009	1.3354	-0.0068174	-0.55296	-2.9628	0.67662	0.55737	0.46757	0.48195	0.11323	0.49572	-0.27868	-0.020779	-0.57149	-0.11091	0.28003	0.2352	-0.062517	0.41857	-0.36084	0.31091	0.046217	-0.024817	0.043979	0.21161	-0.17263	0.027986	0.081447	0.35253	-0.208	-0.21088	0.24022	-0.042934	0.10351	-0.34147	0.11161	-0.32236	0.20809	-0.04905	0.23881	-0.09119	-0.13834	-0.038404	0.20731	-0.38988	0.16186	-0.1225	0.097482	-0.084705	happy
0.82562	-1.517	-1.4813	-1.61	-0.70432	1.2563	-0.60829	-0.041999	-0.69742	0.94694	-1.3338	1.6498	-0.13359	0.66849	-1.4833	-0.6825	0.89565	0.60804	0.25654	0.24131	-1.0913	-0.3595	0.53448	0.90313	-0.92637	0.91623	-0.51188	-0.37892	0.044001	-0.2733	0.8244	0.45987	-0.038986	0.0017274	-0.92761	0.83139	-1.4087	-0.18148	-0.85086	-0.48025	0.25826	-0.20367	-0.54193	0.086615	-0.11902	-0.42759	-0.16012	-0.17562	0.13484	happy
1.4765	-2.2352	1.0984	-0.14177	-0.60293	1.2488	-0.55249	-0.020888	-1.3192	3.6542	-1.4176	0.47759	-0.58259	1.5466	-1.3485	1.1446	-0.20796	0.090958	0.092883	1.0964	0.3743	0.70364	-0.37869	0.44837	0.28629	0.50126	0.068033	-0.12937	-1.1297	-0.30723	0.098071	-0.49623	-0.086165	0.53373	-0.50915	-1.1751	0.19156	0.93845	0.17435	0.23053	-0.50693	0.72154	0.60371	0.044729	0.19205	0.11939	0.18998	-0.17639	-1.058	happy
3.2525	0.76231	-0.46904	0.90058	-0.29155	0.37166	-1.2757	0.3686	-1.0435	4.2698	-1.4878	0.62469	-1.6003	0.4988	-0.80991	0.67645	-0.48591	-0.0015521	-0.0078439	-0.69148	0.53758	-0.73819	1.153	-0.13846	1.0128	0.44373	0.87455	1.0782	-1.5825	-1.0617	-0.10012	-1.444	1.231	0.63659	-0.3965	-0.66299	-0.070974	0.39478	0.31172	0.0040596	0.084347	0.34253	1.0578	-0.50421	-0.45232	-1.4065	-0.10115	0.26001	0.44038	happy
-1.56	-1.7833	3.5697	3.3572	-1.8244	1.6297	-0.87198	-0.017768	0.096764	-0.21508	-0.24797	0.084515	-0.94891	0.86246	-0.79781	-0.73991	0.16394	0.35811	-1.0357	-0.215	-0.91467	0.37373	-0.33177	0.49239	-0.13456	0.15804	0.45902	-0.16325	-0.052076	-0.008044	-0.6392	-0.67633	0.19042	-0.61085	0.33876	0.28841	1.2795	-0.76532	-0.023343	-0.70704	0.40086	0.34259	-0.2715	0.13223	0.36713	-0.58631	0.11987	-0.23814	-0.35346	happy
8.8024	4.5257	0.70765	-5.2831	0.36186	-1.2466	-1.0322	-1.2123	-0.30463	2.1223	-0.36817	-0.41117	0.83277	0.13096	0.35053	1.3289	-0.55868	0.0063339	0.17356	0.60762	1.8305	-0.1049	0.38806	-3.2141	0.73939	-2.5445	-0.11295	0.54754	-1.0479	1.9693	0.041407	0.42526	0.059135	-0.31303	0.46249	0.65304	-0.31124	-0.11119	0.42761	-1.1817	-1.706	0.33272	-0.66244	-0.18842	0.48319	-0.44986	0.18208	0.67895	-0.24723	happy
10.615	-3.253	-0.66665	-1.071	2.5465	4.2274	-0.59966	-2.3139	2.0722	2.9204	2.0457	-2.6497	0.73723	-2.6251	1.2414	-2.5843	-0.34852	-0.91117	0.96925	-0.76341	-0.14002	-1.6382	-1.3725	-2.012	0.39365	-0.87783	-2.2383	0.4988	-0.39726	1.1674	0.6947	1.0174	0.58456	-1.0296	1.6224	-0.22811	-0.709	0.57294	-0.34543	0.53979	0.65376	0.37493	0.073495	-0.67756	-1.5855	-0.3233	-0.84067	-0.33219	1.1021	happy
10.879	-0.84971	-1.8562	-1.5432	1.8481	2.4014	-1.4406	-1.6883	-0.3174	0.85484	2.9752	-2	3.4903	-2.9771	2.3454	-1.883	0.17925	-0.56721	-0.73067	-1.7246	1.0029	0.3281	-2.9348	-0.59303	-1.58	-1.0559	-0.93422	-1.6376	-0.35603	-0.014462	1.3677	0.18149	-1.1422	0.99998	0.86656	-0.62055	2.0212	1.7635	0.42732	1.3057	0.27514	-0.54446	-0.38901	-1.0722	0.98822	0.44928	-0.0062718	0.98688	-0.88248	happy
1.7315	5.3585	4.4876	-3.7241	-1.8353	0.35513	-1.9845	-0.89232	-0.23415	0.39237	-0.38312	0.875	-0.59785	-0.51473	-0.19334	0.61926	0.048221	-0.4672	0.1973	-0.2657	0.53243	-0.0056365	0.23107	0.51412	-0.42568	0.1272	0.16482	-0.33534	-0.65129	0.79538	-0.34989	1.0985	0.17859	0.22619	0.025044	0.38681	-0.35539	0.49373	0.59476	-0.051732	-0.7186	0.63647	0.61668	-0.70593	-0.21913	-0.42786	-0.64793	-0.079497	-1.3474	happy
3.5515	-4.5247	2.1642	0.70266	-0.030355	-0.80001	-1.0113	-0.25832	0.07691	-1.3535	0.7976	1.0864	3.1637	-0.99368	0.24732	-0.2727	-0.97308	-0.42794	-0.1699	-0.6492	1.0325	0.37389	-0.91794	-1.1592	0.042619	-0.95382	0.47142	-0.74441	-0.19385	0.13538	-0.82666	-1.4127	0.23218	0.1401	0.59352	-0.80882	-0.058318	0.53559	0.16637	1.3795	-0.65242	0.4183	0.9239	-0.99527	0.92533	0.37366	0.54352	-0.26111	-0.41286	happy
0.14897	-3.3989	0.093937	-0.45855	-0.052851	0.29038	-2.2489	0.094372	0.042389	-0.14006	0.39575	0.52718	2.5433	-1.3208	0.03546	-0.68672	-0.76312	-0.31054	-0.43927	-1.1174	1.7046	-0.84139	-1.3039	-0.66674	-0.20926	-0.71747	1.0102	-0.56996	-0.28269	-0.053113	0.37849	-0.016964	-0.12257	-0.62288	0.17382	-0.24701	0.50371	-0.50599	0.034257	-0.15639	-0.24563	1.0091	-0.37896	0.35712	0.90777	-0.31597	0.14552	0.081825	-0.16786	happy
1.2757	-5.1904	2.7338	-0.083242	0.60834	0.57495	-0.45973	-0.93355	-0.48674	-0.42985	1.9289	0.33655	1.7387	0.39105	-0.097345	0.10372	-0.053167	-1.3028	0.59798	-1.4801	0.91629	-0.29163	-0.54659	-0.29879	0.27367	-0.22296	-0.37274	0.7959	-0.022288	0.96412	-0.30011	0.24245	-0.65575	0.6831	0.80758	-0.47075	1.1806	0.41367	0.11279	-0.10717	0.93074	1.2355	0.7604	0.56066	0.55058	-0.50755	0.73938	-0.47497	-0.57537	happy
-4.3745	0.71792	1.5246	0.67623	-1.7951	0.30002	-1.9084	-0.41406	0.52554	0.08266	-0.085046	0.32902	-0.41596	0.0015063	-0.054657	-0.059239	0.10077	-0.23399	-0.45725	0.032983	0.10077	0.52356	-0.3376	0.053917	0.1429	0.63925	0.097679	-0.27018	0.15773	0.28064	-0.16011	-0.26878	0.43702	-0.12742	0.41953	0.0025315	-0.1424	-0.069869	0.56687	-0.16669	0.41858	0.49581	-0.12833	0.23259	0.010784	0.15579	-0.20373	-0.2482	0.16659	happy
-2.1775	-1.1785	-1.9256	-1.2559	-0.43431	-0.21343	0.27717	-0.46322	0.40862	0.83396	0.71119	0.59673	-0.13574	-0.35124	-0.92603	-0.36372	-0.089594	0.22433	-0.0089794	-0.5136	-0.76499	-1.3785	-0.52459	-1.5126	-0.54381	-0.24725	-0.82502	0.25293	-0.72312	-0.33314	-0.42294	0.14923	-0.8171	-0.40325	0.7747	0.84708	0.33091	0.26996	0.90802	0.2863	0.34491	1.2638	0.24617	0.10173	0.63775	-0.50017	0.51505	0.0021054	0.3763	happy
-0.97149	-1.8903	-0.70508	0.73263	-1.2932	-0.75995	0.81016	-0.92549	0.46139	-0.1733	-0.08771	-0.00025471	0.78871	0.43969	0.11722	-0.28748	-0.11741	0.17458	0.46784	0.42182	-0.31041	-0.77388	0.91265	-0.0055437	-0.134	0.41671	-0.47432	-0.61746	-0.91785	-1.1197	-0.6758	0.24672	-0.64602	-0.55683	1.1633	0.45439	-0.57386	-0.084528	1.183	-0.022647	0.82546	-0.19545	0.1736	0.11579	0.33684	-1.0247	0.96482	0.78531	0.22464	happy
1.3701	4.2357	1.4478	-7.1408	0.34921	-4.8049	0.33286	0.811	4.1263	2.5505	2.5116	4.7322	1.0252	0.41665	0.57314	-0.388	-1.2333	1.9197	0.28497	1.4685	0.97794	0.67761	0.59918	3.6688	2.2524	-2.4789	-0.17015	0.73308	1.489	-0.13357	1.1646	0.077557	-0.90556	-0.97848	-1.2093	0.068702	-0.38105	0.15136	-0.39832	0.86598	0.74689	0.16838	0.37601	0.85501	0.16759	-0.33475	-0.47152	0.078197	0.052544	happy
-5.1008	2.3141	0.9805	-1.8929	-1.6297	-0.51345	-0.42082	-0.10312	1.8673	0.66559	1.4007	0.74673	-0.16102	0.41904	0.15681	0.38035	-0.33947	0.84583	-0.24859	-0.60716	0.47197	0.038477	-0.032537	0.90876	0.41826	-0.6523	-0.072825	0.21125	1.1958	-0.25757	-0.24522	-0.0028766	-1.1301	0.58905	-0.78593	-0.29146	-0.086999	0.26302	0.20602	-0.54273	0.0098134	-0.42083	-0.078892	0.28185	0.44521	0.0069351	-0.23675	0.17145	-0.5877	happy
-10.673	1.019	0.41715	1.2814	3.2459	-0.46929	0.72173	0.15537	-0.17541	0.12198	-0.23276	0.39037	0.50073	-0.53575	-0.23822	-0.25937	0.1954	0.27305	0.1804	0.63049	0.56166	-0.41511	0.10915	-0.33746	-0.55597	0.83385	-0.1705	0.07171	0.40067	-0.060114	0.23761	0.18988	-0.095489	0.14604	0.11509	-0.32023	-0.043073	-0.29645	0.25812	-0.20476	-0.50112	-0.40486	0.019536	-0.00068303	0.18301	-0.36477	-0.090181	-0.16627	-0.13973	happy
-10.634	1.0695	0.58698	1.3217	3.3733	-0.49346	0.59705	0.45297	0.072678	-0.021106	-0.19732	0.054826	0.10893	-0.63614	-0.2711	0.0012084	0.030349	0.29229	0.3927	0.087634	0.10374	-0.091374	-0.038786	-0.030009	-0.14798	0.015721	-0.2416	-0.28767	0.15103	-0.12889	0.31186	-0.34266	0.085821	0.010423	0.22879	-0.20352	0.005921	-0.13175	0.060044	-0.10521	-0.0637	-0.37666	0.1472	0.075402	0.22927	-0.15906	-0.2075	-0.20687	-0.056791	happy
-10.709	1.3406	0.31151	1.2063	3.7483	-0.27207	0.5136	0.64391	-0.18508	0.0671	-0.12177	-0.83231	0.056188	0.1411	-0.58536	-0.54945	0.038705	0.35161	-0.28193	-0.059157	-0.17806	0.20445	0.32382	0.045612	0.13321	-0.037883	0.12244	-0.13348	-0.2348	-0.52271	0.14602	-0.53952	0.30978	-0.50046	0.39661	-0.04127	0.51134	-0.10624	-0.11016	0.1704	-0.11097	-0.022136	0.21132	0.02399	0.2052	-0.19779	0.099849	-0.20751	0.11409	happy
2.0884	1.811	-3.563	0.78835	-1.5223	-1.2473	1.4253	-0.34895	-0.3234	-1.9291	-0.26939	0.86605	-0.9749	-0.31206	-2.2514	0.66726	1.1295	0.6847	0.34695	-0.15563	0.91204	-1.1492	0.0041709	0.23251	-0.51599	-0.95027	1.8819	-0.89076	-0.56517	0.32721	0.11054	-0.98862	0.3483	1.7621	0.67332	-0.34976	0.459	0.20219	-0.18803	-0.03258	-0.84805	0.50255	-0.20943	-0.5746	-0.7175	0.42828	0.097456	0.29483	0.065741	happy
-0.23207	-0.52241	-2.1782	-2.4075	-0.49763	-0.079998	1.2522	0.049559	0.20424	-1.9075	-0.66084	1.2454	-0.68712	-0.19118	-1.5132	0.13428	0.43061	-0.15661	0.1933	-1.0205	0.46157	-0.18635	-1.0598	-0.82145	1.0641	-0.68781	0.087527	-1.2488	-0.64039	-0.42142	-0.19449	0.10158	-0.92952	-0.053	-0.37959	-0.92184	-0.30497	-0.096633	-0.74205	-0.091554	-0.81496	0.92083	0.65309	-0.74678	-0.16735	-1.3275	0.70188	-0.33051	-0.57881	happy
1.9418	-2.3653	-0.55543	0.64744	-1.3767	0.16177	1.2761	-0.23094	0.40056	-1.1919	-0.53342	0.75939	0.46621	1.375	-1.1485	-0.74272	-0.143	0.23683	-0.15518	1.1241	-0.60061	-0.57852	-0.62241	-0.34912	0.68044	-0.25757	-0.78102	1.2639	-0.68775	-0.22276	0.23979	-0.13219	0.74562	-0.17699	-0.023508	-0.060076	-0.86938	0.9554	0.054408	-0.39793	-0.87748	-0.62592	-0.4457	0.26791	0.74488	0.35247	1.1944	-0.28938	-0.75284	happy
-3.1453	1.0651	2.4356	-0.92215	-2.0124	0.91246	-0.49843	-0.060616	0.2752	0.12234	0.77343	0.69558	-0.66184	-0.0097733	0.28644	-0.035275	-0.15865	-0.12476	0.073075	-0.23425	-0.049165	0.15857	-0.13571	0.55528	-0.085132	-0.20308	-0.30633	0.041603	0.68659	0.14998	-0.47831	-0.038288	0.30197	-0.024315	-0.37268	0.27393	0.041799	0.10224	0.42592	-0.2209	0.36688	-0.35861	-0.33384	0.31637	-0.052433	-0.5373	-0.21131	-0.0085437	-0.46815	happy
0.81017	-1.9104	-2.091	-0.045182	0.66412	-0.79062	1.5375	-0.376	0.57703	-1.5292	-1.4622	0.85169	0.50913	0.76832	-2.0465	-0.56352	-0.83521	0.22118	1.1531	-2.6225	-0.72779	1.5703	-0.49024	0.68888	-0.23676	0.58277	-0.62219	0.84417	0.77227	-0.64324	0.20669	-1.8521	-1.1067	-1.1205	0.79876	0.63247	0.06759	-0.20065	-0.11234	0.33323	0.88956	-0.39934	-0.64463	-0.64391	0.13584	0.60751	0.46689	0.19182	0.47506	happy
1.2492	-0.86222	-0.55	-2.4309	0.29805	-1.2472	0.81433	-0.74677	0.59041	-0.51262	-1.6133	0.97685	0.75325	1.0207	-1.5156	0.33884	0.44602	-1.0595	-0.15103	-0.92734	-1.5215	-1.1875	1.2353	0.64027	-0.12945	-0.37574	0.31693	0.063288	0.8705	0.19254	-1.7358	0.69525	-1.2741	-0.54917	-0.21364	-0.11748	-0.19188	1.2948	0.78086	0.55002	-0.012067	-0.55269	-0.056223	0.84572	-0.41745	-0.67993	0.089908	-0.61824	1.0232	happy
5.6486	3.3103	0.53648	-4.7614	0.90416	-4.6147	1.6521	0.050093	-0.37077	-0.054514	-2.0131	1.6935	0.63565	0.85137	-1.3565	-0.0024694	-0.16631	-0.40249	1.1352	-2.0278	-2.6697	-0.35697	-0.35866	0.3203	0.67465	0.071297	0.019173	1.2403	1.4479	-1.3376	-1.6226	0.59861	-0.99535	0.19815	0.80342	1.4168	-0.24085	0.058119	0.14089	0.47066	-0.285	-0.29508	0.61493	-0.50262	-0.22614	0.31034	-0.82425	0.11401	0.046919	happy
-4.6667	0.93289	0.90289	-0.35475	-1.8888	0.68956	-0.47824	-0.1944	1.0325	-0.41247	0.36289	-0.57171	-0.71103	-0.10899	-0.6855	-0.59506	-0.47404	0.41571	0.0014817	0.15801	0.014266	0.73055	0.2728	0.63425	0.60875	0.25618	0.49416	-0.37237	0.21082	0.27662	-0.4672	0.045635	-0.065452	-0.144	-0.97039	-0.52235	0.093827	0.41446	0.73053	0.031935	0.25643	0.15305	0.64147	0.038897	0.22821	0.72477	-0.5607	0.14076	0.087713	happy
10.307	0.692	-3.0551	-1.6973	2.9443	3.5618	1.0258	2.9001	1.9199	-0.34134	0.62958	-2.5922	-1.4718	0.18697	-3.7508	-2.5123	-1.5751	-2.972	-2.002	1.0478	1.6832	-2.058	0.27542	1.3375	1.6382	0.88549	1.0299	-1.1179	-0.7399	0.26006	-0.238	-0.31075	-0.71217	-1.6143	-0.32246	-1.829	0.77009	-0.35653	0.1519	-0.49793	1.652	-0.43831	-0.42125	-0.82797	-0.54837	-0.16751	-0.5967	0.78495	1.7792	happy
19.83	11.171	2.8711	3.8914	0.2003	-3.0132	0.12088	2.2569	2.4814	0.27557	1.3133	-3.0926	0.019673	2.4503	-3.4607	-2.4117	-2.7005	-3.2837	-2.8476	1.1279	1.865	-0.82156	1.7807	1.9564	1.1952	0.38046	0.91084	-1.0903	-0.31004	2.072	0.053394	-0.36152	0.11939	-1.9297	1.4932	-0.60909	0.69428	0.34464	0.0094418	-0.33041	-0.30736	-0.53778	0.042276	-0.053535	0.14658	0.7254	-0.70746	0.14101	0.57285	happy
-1.0556	-1.2973	-2.0714	-0.38194	-1.7338	0.31365	-0.31274	1.539	0.13177	2.2264	-0.93503	0.037332	-0.62993	1.0084	0.5965	-0.88646	-0.76015	0.9884	-1.0145	0.89058	-0.45726	0.44478	0.14487	-0.60089	-0.74314	0.53126	-0.83073	0.32826	-0.0046366	0.65435	0.27998	0.95871	-0.62183	-0.89991	0.81205	-0.76746	0.067675	-0.46619	0.59669	0.36149	0.89214	0.163	1.4129	0.10645	-0.61502	-0.38268	-0.055451	-0.38638	0.13159	happy
-2.7247	-0.28732	2.5521	0.052635	-1.7176	1.33	-0.056207	0.71084	0.0029898	0.46143	0.79225	0.89155	-0.31401	0.066671	-0.46269	-0.65224	-0.19228	-0.26898	-1.1458	-0.68497	-0.89884	0.80941	-0.0071535	-0.38891	-0.37459	0.38703	-0.41738	-0.41639	0.43722	-0.099863	-0.58534	0.63137	0.47384	-0.35437	0.099428	-0.41855	-0.0010984	-0.53049	0.01654	0.039039	-0.79061	-0.35266	0.026183	0.20854	-0.35935	-0.1446	1.0482	0.41888	-0.4809	happy
9.2005	-3.0187	1.9844	6.6538	4.2565	1.22	-12.623	8.0874	-6.4182	-0.26772	0.2116	2.1369	1.4039	-3.4968	-2.3861	0.32435	1.8299	4.4482	-4.123	0.40896	-2.6822	0.69786	-0.50502	-0.88916	1.7107	2.0788	-1.4733	-0.48005	0.73006	0.85181	1.4526	1.7556	-1.3577	-0.1962	0.052171	-0.36817	-0.26166	1.8533	-2.1231	-0.63637	-0.23017	1.1129	0.3503	-0.65186	-0.17186	0.40631	-0.45921	1.1678	0.14373	happy
-2.4949	-2.1292	-2.5369	2.5374	6.8327	-2.6455	-3.8426	6.2658	9.9644	1.9811	4.3033	7.569	1.2058	2.0419	1.3986	-1.4235	-4.6461	2.7645	-1.6662	1.7997	0.1837	-0.23643	0.83659	1.603	-1.1955	-0.21496	-0.29971	1.6458	-0.054925	1.0752	-0.13719	0.82989	0.45354	1.3636	-0.56651	-0.029216	0.41286	0.13025	0.99024	0.23885	-0.16171	0.29508	-0.28043	-0.18034	-0.085067	0.34332	0.097636	0.21419	0.13958	happy
-10.64	1.1338	0.26219	1.1433	2.3796	-0.37528	0.48611	-0.070688	-1.8723	0.28816	-0.98848	-0.8098	0.31315	0.029212	1.2359	-0.44734	0.87927	0.04304	0.3264	0.63329	0.26093	-0.12678	0.11755	0.17585	0.021335	-0.61166	-0.062312	-0.2965	-0.18803	0.38815	0.2303	0.11677	-0.15801	-0.092053	-0.47761	0.20797	-0.1388	0.085052	-0.0093306	-0.026248	0.14341	-0.20168	0.15771	-0.19179	0.059072	-0.065815	-0.025463	0.31005	-0.057232	happy
-10.418	1.1012	0.5507	1.1452	1.5449	-0.21635	0.75069	-0.28168	-0.38577	-0.2732	-0.61026	0.008487	0.14767	-0.78733	-0.10664	0.090591	0.6011	-0.11546	0.79572	0.44969	0.62648	0.12371	0.047467	0.12721	0.1935	-0.158	0.088613	0.16217	0.29309	-0.11484	-0.088954	0.23801	-0.3421	-0.089279	-0.33705	0.24171	0.18339	-0.03703	-0.12629	0.043448	0.049502	-0.31085	0.1568	0.0032532	-0.075192	0.24153	0.11563	0.009396	0.09847	happy
2.5973	-1.0525	-2.7693	0.69367	0.63692	1.4828	0.76494	1.9994	1.8878	0.41852	-0.98843	0.055829	-2.1956	-2.8134	-1.1575	-0.073935	2.4771	-1.5993	0.52875	1.2947	2.1203	-0.67561	-2.5074	-2.0041	-1.3274	0.32461	-0.66571	0.92073	0.71106	-0.75884	-0.7405	-0.046702	-0.55807	-0.31826	-0.43903	0.024981	-0.05148	-0.76803	0.28691	0.97414	0.051452	0.84621	-0.31238	0.23548	1.167	-0.16189	-0.68166	-1.1656	0.06803	happy
12.088	8.12	-2.9412	12.742	-2.1578	-4.4352	2.6257	0.42522	1.4802	-0.066815	1.7003	-0.62334	-0.93712	-2.4981	-1.4138	0.36651	1.651	0.2108	0.71839	-0.43851	3.0695	-0.8951	0.11024	-1.5576	-1.4623	2.5819	0.01029	0.86402	0.71129	-0.40144	0.014803	-0.36796	-0.78483	1.0394	0.33292	-0.29132	-1.0056	-0.99304	0.28718	0.61591	0.22784	0.3551	-0.70349	0.41302	0.59728	-0.09253	-0.095248	0.5174	0.51229	happy
-2.1609	0.054757	-0.92934	-2.2906	-1.2934	-1.1991	0.67272	0.16514	-0.33654	-0.17987	0.081649	-0.20285	-0.13662	-0.73133	-0.81036	0.78947	0.48951	-0.48903	-0.42943	0.30207	0.055071	0.73784	-0.11723	-0.1909	-0.3911	-0.42253	0.92559	0.38417	0.062478	0.74041	0.12913	0.22937	0.31565	-0.14242	0.18112	0.45182	0.18109	-0.62044	-0.20645	-0.27815	0.64656	-0.65988	-0.34281	0.65271	0.25036	0.64669	0.142	-0.13545	0.29445	happy
0.42667	-3.8635	-0.88759	-1.7838	-0.21684	-0.60749	-0.47088	0.64669	-1.1509	-0.26633	-0.047782	-1.4856	-0.69566	-0.78642	0.67415	-0.61315	-0.92401	0.82312	0.20277	-0.32176	-0.37792	-0.028556	-1.0522	-0.34182	0.23853	-0.85472	0.39393	1.5008	1.339	0.37023	-1.0739	-0.13231	-0.97009	-0.26103	-0.057821	-0.04302	-0.49024	-0.1834	-0.27705	-0.16816	-0.31142	-1.4221	1.0914	-0.032201	0.7892	-1.1065	-0.17707	0.46167	0.23554	happy
0.32226	-1.5999	-2.1606	-3.0955	-0.074742	-0.9686	-0.87101	0.47347	-1.4945	-0.66215	-0.4017	-1.2045	-0.38234	-0.71736	-0.93223	-0.053999	-0.12493	0.90529	-0.24305	1.2176	-1.4273	-0.17869	-0.16956	-1.0019	0.22279	-1.1623	0.041391	1.8096	0.37144	-0.24917	0.49394	0.68424	-1.1271	-0.54897	0.087824	0.1872	-0.63726	-0.28758	1.2478	0.0029673	0.024477	-0.25084	-0.67497	0.13239	0.52958	0.60808	-0.4308	1.2678	-0.58718	happy
4.5954	4.2671	0.7592	-2.7158	0.053584	-3.6002	-1.8254	1.5665	-0.58856	-0.064692	0.055828	-0.80569	-0.33915	-1.5226	-2.849	0.63871	0.97432	0.75632	0.83191	0.97639	-0.70638	-1.719	-0.17816	-1.4949	-0.056065	-2.2581	-0.52291	0.68059	0.25061	-0.58782	-1.2651	0.30966	-0.7452	-0.27161	-0.47373	-0.3148	0.71041	0.013243	1.4394	0.72337	-0.17491	-0.83614	-0.2287	0.062253	-1.162	-0.21213	-0.14337	-0.47587	-1.5174	happy
-0.46709	0.18598	2.7041	4.581	-2.2737	1.758	0.085939	-0.20823	0.35727	-1.096	-1.092	-0.21831	-0.029372	-0.19357	-0.39801	-0.47879	0.56279	0.43542	0.96758	0.62136	0.24901	1.0724	-0.23209	0.22045	0.38538	0.31979	0.57363	0.10681	0.26139	-0.21741	-0.35049	0.48838	0.023744	0.22358	-0.38733	0.3252	0.50784	-0.45979	-0.74482	-0.27815	0.04445	-0.28037	0.064521	0.24997	-0.03823	0.77699	0.49938	-0.1081	-0.25292	happy
-10.504	1.007	0.5126	1.3125	3.2701	-0.40646	0.41724	0.50545	-0.13851	0.093887	-0.19571	-0.30687	0.022916	0.308	0.22147	-0.18319	-0.17788	0.12477	0.18987	-0.011779	-0.2222	0.082886	0.061897	0.61159	0.44344	-0.7363	0.046038	-0.06697	0.030167	0.0018306	0.40683	-0.25387	0.039441	-0.19887	-0.046488	0.044385	0.059305	0.13879	-0.083045	0.058454	0.27304	0.028901	0.04306	-0.059311	0.1396	-0.037004	-0.078534	0.028023	0.0067765	happy
-10.568	1.1062	0.371	1.2814	3.1829	-0.48005	0.41803	0.45945	-0.31476	0.25798	-0.34662	-0.27928	0.086139	0.085461	0.36762	-0.42421	0.19113	0.42145	0.086958	0.29844	0.090912	0.19745	0.2966	0.49358	0.38724	-0.64041	-0.0028296	-0.11402	-0.041323	0.044175	0.3889	-0.20142	-0.012611	-0.23025	-0.20061	-0.010176	0.10958	0.095404	-0.069926	0.10551	0.15056	-0.1262	0.15849	0.051468	0.19684	-0.047499	-0.027533	-0.0083666	-0.036817	happy
-10.553	1.0939	0.25905	1.1727	3.3177	-0.65131	0.41538	0.65346	0.42597	0.01345	-0.095029	0.096204	0.41412	0.068751	0.017477	-0.37283	-0.34605	0.60959	0.65281	0.52293	0.25715	-0.13082	0.3106	1.0028	0.73481	-0.52086	0.075911	-0.056201	0.094821	-0.13029	0.49164	-0.49769	0.083669	-0.57461	0.012511	-0.010327	0.34283	0.11554	-0.10287	0.02396	0.27811	-0.11474	0.20298	0.027509	0.22968	-0.013989	-0.030524	-0.058167	-0.095288	happy
-10.546	1.0531	0.34682	0.93668	1.9861	-0.27174	0.33823	0.029308	0.33011	0.29066	0.13577	0.28906	0.14041	0.15459	-0.067499	-0.58628	-0.39357	0.47995	-0.062958	0.01632	0.038075	0.29558	0.30495	0.72452	0.52627	-0.56508	0.18141	0.15773	0.1754	-0.1739	0.071623	-0.31238	-0.1768	-0.256	-0.30379	0.020486	0.21179	-0.039623	-0.058382	0.22547	0.36395	-0.030924	0.12175	0.21126	0.088925	0.32859	0.053395	-0.0069433	0.057062	happy
3.3155	-0.55281	-0.66313	-1.0625	-0.6461	0.60913	-0.4787	-1.3115	1.3719	0.94167	-0.3387	-2.2491	3.1365	0.48122	-0.017958	-0.72538	1.3974	-1.0762	0.50581	-1.01	-1.2649	-0.21915	-2.1654	0.98061	0.21998	1.3653	1.3782	-0.223	0.47883	1.0499	-0.16135	-1.1566	-1.1305	0.2276	-0.53464	-0.46238	-0.7788	0.55984	-1.0379	-1.4983	-0.76271	0.25733	0.056659	0.12926	0.35436	0.24225	0.20058	-1.7089	0.59009	happy
6.8079	-3.4612	-4.461	0.41889	1.5269	-1.0472	-2.7664	1.952	2.6005	-1.6602	0.24776	-1.5143	1.1989	0.54386	0.52983	0.88145	0.13811	-2.2749	0.45746	1.3624	0.21358	-0.92322	-1.0464	-1.7728	1.6213	0.77548	0.4151	0.58853	-0.26922	-0.054663	-0.42285	-1.981	0.45857	1.4072	-0.11079	1.9201	-0.1317	-0.87766	0.22964	-0.40338	0.094754	0.07965	-0.96343	1.3877	0.14129	0.11526	0.89807	-0.70038	-1.4844	happy
6.248	-3.5403	-2.282	-0.44574	1.2503	-1.8386	-3.2056	2.6507	3.2127	-2.6323	1.5527	-0.15773	2.7141	-0.48847	1.4144	1.2551	1.8243	-3.7137	-0.29288	0.067829	1.0036	-1.1923	0.34415	-1.9789	0.006628	1.8558	2.1282	-0.80344	0.55316	0.0056156	0.60935	-0.43825	1.5214	-1.2222	-1.4404	-0.16503	-0.24577	-1.2122	0.64057	0.25906	1.3885	0.61477	-0.30092	0.21883	-0.86584	0.32655	0.060675	1.2845	-0.93794	happy
-5.3527	0.80414	1.1768	-0.5644	-1.8057	1.4379	-1.2346	-0.25491	0.16314	-0.44806	0.23017	-0.17302	-0.60597	-0.81585	-0.54158	0.049807	0.86112	-0.41521	0.2291	0.077354	0.14613	0.29162	-0.28328	-0.021999	0.47802	0.20036	-0.13497	-0.30435	-0.26386	0.12283	-0.56718	0.11275	-0.38685	-0.42833	-0.20232	-0.011175	0.36661	-0.39966	-0.016717	-0.21133	-0.63103	-0.23107	-0.24459	0.1844	-0.20615	0.086728	-0.10261	-0.23892	0.060226	happy
3.1837	-2.0738	-0.53669	0.6296	-0.83913	1.112	2.1974	0.25843	-0.034779	0.51927	-0.041597	-0.16202	-0.70608	-0.97777	1.8098	-1.1176	0.40978	0.020782	-0.30884	-1.1775	-0.5042	-0.76932	2.1266	0.45161	0.78478	0.20921	0.86522	0.82412	1.0149	0.28289	-0.56524	1.468	0.11792	-1.161	0.15924	0.71324	0.22185	0.51609	0.033638	-1.5672	-0.20451	0.19521	0.0097304	0.29549	-0.15241	-1.3896	-1.1857	0.89805	-0.26413	happy
3.4975	1.345	-0.94184	-0.02465	-0.42172	0.25136	1.9276	-0.52263	1.8602	0.51132	0.28317	0.80446	-1.2147	-0.48416	2.1665	0.78031	-0.37815	-1.6176	-1.4608	-0.34558	-0.28419	-0.55334	1.7676	-0.095637	1.2744	0.44424	-0.39721	-1.7665	-0.38266	0.27545	0.68264	0.72673	-1.1966	-0.37334	0.52976	-0.4725	0.35898	-0.40292	0.69596	0.49858	0.61426	0.67687	0.19836	-0.66408	0.31453	1.7128	0.17895	-0.25046	-0.079537	happy
-0.52265	1.7466	-2.3596	-1.7329	-0.65144	0.3461	1.5123	-1.0166	1.0829	0.19441	-0.70039	-0.48337	-0.81862	-2.6677	1.8387	1.3471	-1.4109	-1.1748	-2.4545	-0.020559	-0.79607	-0.12011	0.72427	-0.1364	0.17158	-0.30847	-2.2188	-0.56446	0.091909	-0.48399	-0.28099	0.9379	-0.60242	-0.25793	0.5167	0.52962	0.71295	-0.58042	1.1524	0.67064	1.8892	-0.61701	0.83091	0.27337	-0.43061	0.44039	0.46962	-1.0091	-0.45274	happy
-4.2306	1.4262	1.6026	0.0090035	-2.2031	1.1653	-0.12541	-0.063619	1.156	-0.078779	0.37478	-0.5302	0.21917	0.17091	0.37967	0.086863	-0.14067	-0.016836	-0.24773	-0.28619	0.60311	0.2339	-0.85535	-0.44335	-0.18818	0.25162	-0.25225	0.12857	0.17298	-0.14392	-0.029823	-0.24184	0.0080024	0.18464	0.14498	-0.3627	-0.5042	0.049079	-0.018219	-0.032829	-0.0079046	-0.1031	-0.26822	0.084871	-0.21237	0.1645	-0.091006	-0.010404	-0.24304	happy
0.74172	-0.12181	-2.0593	-1.6528	0.78401	1.0482	-1.4081	-1.0555	0.8227	1.8972	-1.7138	-2.4486	-1.7784	-1.4921	1.0944	0.84266	0.20352	-0.16503	-0.38777	-0.92681	-0.36579	1.6897	-0.0028129	0.28321	-1.1545	-0.71718	-0.44876	0.52948	0.55695	0.32046	1.2184	-0.67867	1.1761	1.0314	-1.967	0.53285	-0.42985	0.8765	-0.45437	-0.17644	0.35268	0.98861	0.40807	-0.65552	-0.549	-1.5216	-0.022704	-0.16989	0.92189	happy
3.6949	2.4505	-1.0799	0.024925	-0.12661	-0.84237	-1.5087	-0.60173	0.45795	1.9851	-3.3965	-2.563	-0.86064	-0.31586	-0.68537	0.14196	-0.23711	0.054139	-0.95935	-0.19943	-0.24397	1.9304	-1.6872	-0.23305	-0.45385	-1.6666	0.57749	-0.55738	-0.074477	1.1928	0.92875	-0.53815	-0.58481	0.67714	-0.26259	-0.059447	-0.91685	-0.073125	0.21147	-0.33485	1.0603	-1.236	0.22819	-0.31754	0.39082	-0.058707	-0.3323	-0.41297	0.32765	happy
3.0946	2.2858	0.80937	-1.3425	0.014736	-1.2573	-1.7234	-0.91079	-1.0796	1.0282	-0.58471	-1.1594	-0.10658	0.29103	-0.34794	-0.14999	1.6161	0.26587	-1.1497	0.80682	0.20233	0.42019	-0.90289	-0.094109	-0.67776	-2.2537	-0.13126	-0.4858	-0.094674	0.65456	1.4086	0.29657	0.82437	-0.41314	0.38003	0.43737	0.10064	-0.23068	0.23692	0.076564	-0.097463	0.21464	0.26707	0.21872	-0.29725	0.26523	-0.60337	-0.61352	-0.66947	happy
-5.4248	1.4	1.1251	0.095385	-1.3074	1.2835	-0.88473	-1.3129	-0.040389	-0.26707	-0.45245	0.12592	-0.56932	-0.17634	-0.075987	0.13706	-0.23368	0.32517	0.31608	-0.17357	-0.23276	0.38428	0.37869	0.22737	0.070369	-0.47107	0.17017	-0.19306	0.066068	-0.20115	-0.10536	-0.24748	-0.16079	-0.042867	-0.34564	0.054696	0.38836	-0.1637	-0.55944	0.18392	-0.064943	0.2683	0.047152	-0.17915	0.19544	0.070359	-0.23751	0.26446	-0.27692	happy
1.4661	-1.2546	-0.27596	-3.8743	0.18102	-0.85856	-0.67522	-1.175	-2.7198	-0.2397	2.921	-1.4646	-0.65449	-0.88758	-0.38042	-0.95709	0.91734	0.67418	-0.26099	0.87839	0.89375	-0.74581	0.73764	0.7733	0.40602	0.89932	0.55939	0.055407	0.40162	0.4409	0.61053	-0.15781	0.075888	0.47539	0.70617	0.93432	-0.55281	-0.2633	0.81365	-0.31913	-0.27109	0.42751	-0.61581	-1.1698	0.22066	0.20133	-0.17546	-0.0039584	0.27397	happy
3.0074	-5.4785	2.498	-0.12462	-0.47459	-0.63063	1.4167	-1.9428	-0.39198	-0.67197	-0.032326	-2.0332	-0.32701	0.87616	-1.3412	-1.4036	1.6844	0.49654	-0.78221	1.2697	-1.0045	-0.72756	-0.67258	0.64355	0.88862	0.34636	0.117	0.18249	0.16096	0.37081	1.2492	0.98082	0.45811	0.80842	-0.47578	0.69192	-0.038702	0.84934	1.9641	0.17183	-0.7457	0.88299	0.3923	0.98395	0.56069	1.1585	-0.075244	0.30477	-0.48104	happy
0.47217	-1.9521	0.55508	-2.3836	-0.32015	-1.981	0.031479	-0.69431	-2.7189	-1.2997	2.0098	-1.7219	-1.6691	1.1918	-1.1958	-0.49719	0.28803	-1.2357	0.18952	1.1901	-0.38416	0.14011	0.86775	0.39818	-0.38616	-0.044356	0.57496	-0.46158	1.1492	-0.79854	-0.57702	0.69905	-0.82862	-0.37108	-0.26199	0.46617	-0.18417	0.72851	1.5553	-0.67539	0.19982	0.1194	0.4275	0.9959	0.3124	0.22295	-0.77283	0.00010441	0.17093	happy
-5.5742	1.3172	0.55147	0.08424	-1.8754	0.41477	-1.123	-0.95235	-0.4522	0.37784	-0.6076	-0.21238	-0.27034	-0.45807	-0.97797	-0.11886	-0.28002	0.18638	-0.085267	-0.58237	0.34608	0.39067	0.10562	0.1684	0.38123	0.12152	-0.072931	0.0695	-0.16116	-0.65278	0.20046	-0.24639	-0.17022	-0.10997	0.016755	0.032349	0.10638	0.18997	-0.25876	-0.22072	0.42553	0.18512	0.14731	-0.24634	-0.13502	0.41867	-0.14109	-0.037888	-0.56398	happy
6.3358	3.2421	0.66769	-2.1952	-0.66323	-1.2316	-1.3735	0.88627	-0.76448	1.581	-0.23666	0.60127	1.644	-0.97685	0.62665	-0.71583	-0.055928	-0.27842	1.4173	1.0761	-1.894	0.91481	-0.21918	0.83719	-0.5964	0.65586	-0.61995	-0.11338	0.19474	0.69171	-1.5344	-0.33342	0.91297	-0.51505	0.52501	0.41155	0.24141	-0.18616	-0.69512	0.37671	-0.9024	-0.88653	-2.612	0.21586	-0.6858	0.41787	-1.426	-0.10011	-0.92393	happy
6.478	-2.0307	-0.16557	3.586	-1.108	0.97145	-0.27004	0.23581	0.79931	0.10627	-0.11088	0.58034	2.3086	1.2808	0.81577	-0.84691	-0.56054	-0.047605	0.96215	0.53993	0.32179	0.93067	-0.91763	-0.019504	-0.56544	0.82635	1.4476	-1.5886	-1.4853	0.92959	1.845	-0.30454	-1.5626	-0.0036509	-0.46289	-1.55	-0.57435	0.01919	-1.4675	0.39248	1.2323	-1.591	0.74548	-0.26945	-0.54457	-0.3267	0.76303	0.27299	-0.53821	happy
3.5882	0.92848	-2.192	1.3254	-1.671	1.0807	-0.45738	0.74632	-0.89889	1.1368	1.2806	2.0448	1.0563	-1.181	-0.49239	-1.0583	-1.3353	1.4595	1.8877	1.4731	-0.8394	0.41257	-0.44219	1.0569	-0.73602	0.56578	-0.43642	-0.67378	-0.87054	1.0029	0.26196	-0.37402	-0.080758	0.16725	-0.17529	0.94266	0.20026	-0.082064	-0.28022	0.26539	0.68018	-0.22187	-0.1282	-0.081996	1.1918	-0.14798	-0.34712	-0.93862	-0.29426	happy
-5.1491	0.84528	0.32353	0.014319	-2.5596	2.0984	-1.1804	0.65333	-0.35672	0.11808	0.35856	0.98776	-0.76303	-0.45366	-0.16451	0.026442	0.21614	0.23476	-0.91442	-0.43901	-0.4134	-0.078129	-0.29628	0.39395	0.12436	-0.23487	0.074886	-0.47249	0.24562	0.49849	-0.19232	-0.12223	0.17667	-0.41428	0.17787	0.21242	-0.10778	-0.569	0.087748	-0.056634	-0.049043	-0.15938	-0.61249	-0.11343	0.00051398	-0.52287	0.23358	0.084349	-0.41098	happy
-3.1562	-0.41559	0.21399	-2.2284	-1.3208	-0.21162	0.98641	0.27874	0.14877	0.3038	-0.73935	0.026635	-0.63622	-1.0128	-1.0292	-0.32619	-0.25592	-0.4905	-0.51197	0.095039	-0.45724	0.30003	-0.62278	0.34802	-0.10399	0.34324	-0.19231	-0.73747	-0.74637	-0.91201	-1.0033	-0.9083	0.29252	0.68386	0.25012	0.096304	-0.51293	0.43575	-0.43018	-0.45831	-0.21443	0.43548	0.24419	-0.036416	0.20576	0.75427	-0.75806	-0.6153	0.052857	happy
-0.36009	-0.43525	-1.4526	0.91627	-1.079	-1.1671	1.458	0.64188	0.7057	1.0665	-0.92034	1.2461	-1.3498	-0.66508	-0.61088	-1.4925	-0.34064	0.18752	-0.57101	-1.5119	-0.79373	-0.054924	-1.1162	-0.20818	-0.73154	-0.44413	0.60629	0.043666	0.22733	-0.52416	-1.3567	0.68529	-0.27396	-0.24681	-1.2852	-0.33842	0.1404	-0.59789	-0.66965	-0.022927	0.40753	0.13727	0.76114	0.51964	0.47753	-0.19881	-0.016102	-0.33888	-0.22722	happy
-0.76653	-0.67785	-2.643	-1.1822	-0.42589	-0.63953	2.2226	-0.41129	0.38007	-0.14148	-0.88161	1.4565	-0.11237	-0.017489	-0.808	-0.33027	1.3886	-0.16621	-1.2639	-1.4199	-1.1229	0.90446	-0.93711	-0.34061	-0.85492	-1.1648	-0.52424	0.72761	0.52156	-0.27422	-0.52649	0.052608	-0.0032774	1.5928	0.59286	0.32602	0.63303	-0.14071	0.40082	-0.31281	0.0011058	0.031136	0.58955	-0.0069951	-0.45186	1.3658	-0.31681	-0.31898	0.74528	happy
-6.4963	0.91533	0.90814	-0.86485	-1.9739	0.82744	0.043731	-0.64841	0.12466	0.2996	0.20461	-0.33461	-0.24795	-0.36809	-0.82068	-0.56362	-0.21725	-0.13643	-0.41869	-0.52133	-0.0011394	0.28192	-0.035	-0.54637	0.035537	-0.22717	0.081091	-0.064243	0.26795	-0.19908	-0.51091	-0.15102	-0.032656	-0.099222	-0.24688	-0.10341	0.068458	0.15458	-0.22246	0.12324	-0.045376	0.39772	0.10388	0.0076258	-0.27827	0.40717	0.13799	0.27439	0.021327	happy
13.124	-2.6322	7.3453	1.9954	0.10682	-3.6845	0.074691	0.64842	0.65485	0.22849	-1.7556	0.1556	-0.91611	-1.2446	0.10587	-2.7066	-0.2447	-2.7916	-0.7424	0.064339	0.46378	-0.91803	-0.15131	2.2091	-1.1072	0.8705	-0.66067	-1.7772	-0.38021	-1.4021	3.2695	-0.16704	-1.0481	0.79808	0.01643	2.2375	-1.3034	-0.28323	2.1116	0.85433	0.5678	0.01997	-0.16762	0.08177	0.65248	-0.022924	0.65844	-1.5461	0.48791	happy
6.7375	-5.5503	6.8047	-0.73307	0.58835	0.6063	0.78251	-1.3668	-0.76257	-0.77156	-1.8566	0.91951	-0.52546	0.18742	1.6895	-0.98219	-0.0003228	-0.23616	-1.0338	0.60793	0.018757	-1.4988	0.4616	0.84793	-1.1298	-0.75984	-0.19912	1.1039	-0.40001	-0.69922	0.74866	-0.46128	-1.982	-1.4592	-0.90213	-0.8899	0.58803	-0.044001	-1.4545	-0.60657	-0.93691	-0.0499	-0.86517	0.3071	0.097703	0.10616	0.70897	-1.2833	0.44633	happy
3.4103	-2.1619	0.094064	-1.15	-0.0028408	1.3776	-0.95577	-0.54377	0.42638	-2.091	-2.0143	0.3655	-0.65796	-2.2676	2.2855	-0.99316	0.22453	-0.42498	-1.2371	0.25011	-0.75511	-0.47708	0.70429	-1.4791	0.050041	-1.4901	0.77925	1.0507	0.43445	0.43847	1.1843	-0.71053	-0.8449	0.57731	2.0984	-0.12227	1.384	0.44532	0.86853	-2.1569	0.10888	-0.49826	0.58072	0.64123	0.028538	-0.5144	1.5072	-1.1983	0.44805	happy
-10.545	1.0175	0.61884	1.1911	3.7871	-0.41825	0.92349	0.57943	0.88758	0.11321	0.1073	0.61482	0.53713	-0.47963	-1.2348	-0.7959	-0.61306	0.7697	0.30317	0.40574	0.36053	0.18882	0.47539	1.0639	0.64391	-0.37087	0.25677	0.29324	0.59179	-0.33355	0.36011	-0.58733	0.06926	-0.47443	0.034719	-0.25155	0.6048	0.014601	-0.11803	0.14799	0.033598	-0.25345	0.33338	0.11261	0.44583	0.013854	0.20994	-0.30844	-0.096778	happy
-10.41	1.1132	0.53997	1.3205	3.2767	-0.47828	0.7579	0.25489	-0.061306	0.013415	-0.16434	0.43284	0.27648	-0.45772	-0.41685	-0.36611	-0.41506	0.086011	0.35052	0.24937	0.16192	-0.093245	0.14329	0.85081	0.41609	-0.424	0.050992	0.039215	0.54343	0.038663	0.35975	-0.16423	-0.11404	-0.15098	-0.20762	-0.16305	0.043653	0.1071	-0.05346	0.070049	0.12123	-0.31821	0.10846	0.071746	0.26552	0.068229	0.052755	-0.2148	-0.11293	happy
-10.556	1.1195	0.16064	1.2037	3.0071	-0.43085	0.45476	0.21599	-0.61833	0.024788	-0.31974	0.10852	0.34904	-0.13023	0.23261	-0.29226	-0.36452	0.038809	0.26315	0.14682	-0.020001	-0.057308	0.0046376	0.523	0.21933	-0.69738	0.16234	-0.20982	-0.078288	0.32298	0.2619	-0.085688	-0.026093	-0.13377	-0.20344	0.14792	0.098801	0.26549	-0.14501	0.065639	0.14155	-0.069606	0.12761	-0.030886	0.020616	0.16132	0.045159	0.15673	-0.05498	happy
6.9768	3.9042	0.27962	-2.1092	-0.4921	-0.67322	-1.3842	-0.12576	-0.2051	0.28613	-0.36043	1.9652	-0.026316	-0.10758	1.6782	-1.4849	1.3577	-1.336	0.78973	0.47384	-1.5559	-1.0705	-0.24504	0.52915	-1.2741	0.26833	0.090227	-0.97581	1.8	-1.5073	0.66347	-0.49997	0.56296	-0.45849	-1.4477	0.70191	-0.23858	0.45649	-0.24661	0.23335	-0.10032	1.6531	0.48445	-0.067797	1.1921	-0.40442	-0.75876	-0.55656	0.21616	happy
4.9149	2.2964	-2.326	-0.1404	-0.55768	0.58983	-2.5334	-0.010998	-0.52185	0.89025	-0.8012	1.9539	0.12233	-0.78524	1.7393	-0.09888	0.72677	-0.11644	1.3209	-1.8518	-0.74135	-0.82988	-0.52983	1.2274	-0.84685	0.29114	-0.28026	0.067339	0.19404	-1.1805	0.29997	0.40318	3.0693	-1.8616	0.17237	1.3594	-0.72156	-0.83217	-0.19077	-1.9318	-0.96652	-1.4395	0.82736	0.50109	0.03824	0.19623	0.3671	-0.53181	0.28912	happy
9.1152	-1.8089	-0.12709	6.8582	-1.5844	0.3074	-0.93522	-1.1472	0.11941	1.7193	-2.0128	0.35778	-0.5242	0.7313	0.71914	0.7441	-1.6703	1.0032	2.2902	-0.059047	-1.0013	-0.89767	1.2697	0.35025	-0.99032	0.17675	-1.1935	0.29132	-0.015904	0.36533	1.8049	0.40194	0.89296	-1.1985	0.35264	-0.13383	0.80938	0.35303	-0.57795	0.44555	-1.7493	0.22531	0.38793	-0.58863	-0.08375	2.0137	0.92213	-1.2286	0.56701	happy
0.16601	-0.9002	4.471	1.9505	-1.6419	1.9763	-0.82421	-1.284	1.1367	-0.40106	-0.52282	0.90794	-0.12435	0.72663	0.8176	-0.16826	-0.52166	-0.088635	-0.56866	0.22737	-0.33667	0.45718	0.25665	0.43301	-0.24411	-0.013653	0.10833	-0.035189	0.49198	-0.42023	0.059854	-0.25836	0.48116	0.55076	0.083963	-0.9112	0.3687	-0.073599	-0.010472	0.32236	0.43825	-0.39975	-0.68382	-0.47371	0.55583	-0.34038	-0.030704	0.1128	-0.24036	happy
8.0163	3.0144	1.1706	-6.1398	2.0963	-1.6831	0.023728	0.043125	-0.42445	1.0741	1.7474	-1.9858	-0.88864	-1.9101	1.2881	1.8454	-0.17209	-0.38387	-0.8123	0.86802	-1.3263	2.8805	-0.47869	-0.20569	-1.683	-2.513	-0.49722	-2.0944	-0.41797	-0.41702	-0.93914	0.96113	0.24877	0.16646	0.25934	-1.8111	-0.57798	-0.1533	0.044291	-0.90166	-0.042566	-0.56286	-1.1501	0.13031	-0.20468	0.27572	-0.33582	-0.99343	-0.27485	happy
6.3047	-4.5733	2.1585	-1.6655	0.71088	0.55001	2.963	-0.49652	0.81514	1.8692	-0.57732	-1.4074	-1.1055	-0.080793	0.049351	1.6426	0.20215	1.5283	1.3793	-1.3274	-0.22719	-1.8944	1.1625	-0.65717	-0.77041	-0.79973	1.3078	-0.69759	1.7252	1.3084	0.025771	0.80198	-0.11264	0.911	-0.077197	-0.38455	0.65267	0.063675	-0.37642	-1.1237	0.82614	1.3216	0.7487	0.38008	1.1999	0.47106	0.14109	0.10981	-0.13606	happy
7.3259	-0.62962	-2.6399	-4.8421	1.0672	-1.1317	-1.3789	2.7847	1.3588	2.4259	-1.706	0.51426	0.2817	-0.3286	-0.82819	2.3418	-0.67292	-0.44396	1.6628	-2.8135	1.2124	-1.9913	1.6104	-0.010075	-2.0613	-0.022154	1.7698	-3.4918	-1.7677	0.64127	0.58944	1.1357	-2.519	-0.58386	1.142	1.0375	-0.93899	-1.7286	0.50313	-3.0996	-0.11513	0.11071	0.81528	0.46243	-0.57826	0.28625	-0.37713	0.3378	1.4393	happy
-0.62299	1.4099	2.3032	1.1214	-2.6298	1.5364	-1.9613	1.0694	0.4082	-0.25243	0.30638	-0.54272	-1.5079	0.040942	-0.012132	0.20241	-0.11575	0.058075	0.22518	0.19234	0.29153	-0.43866	-0.2011	0.51594	0.30767	0.84388	-0.55643	0.10011	-0.37414	0.54649	0.39529	0.68683	0.4299	0.49833	0.69299	0.56121	0.87048	-0.39302	0.57994	-0.054772	0.49025	-0.13253	0.54772	0.13119	0.28715	-0.49878	-0.83277	-0.10535	0.32435	happy
0.68117	0.45161	-2.9941	-2.3036	0.98024	0.76937	-0.53701	-2.2969	0.80846	1.6185	0.065814	2.6819	0.14675	-0.17857	-1.8951	-0.053781	1.2056	1.3874	-1.5176	-0.11221	-1.0886	0.42989	0.61985	-1.873	-1.2171	-0.29989	-0.41144	-0.19201	0.49716	1.6484	0.40063	0.27627	0.4549	-0.5805	1.6602	0.50394	0.32947	-0.53481	-0.66515	-0.46343	-0.28633	0.14316	1.3803	1.0052	-1.278	-0.53487	-1.5391	-0.62135	0.41439	happy
4.5766	2.9712	-4.3193	3.7204	-0.49946	-1.3993	-0.86224	-2.1559	0.42656	0.74433	-0.70673	1.0668	0.92786	0.20572	-1.8356	0.001685	0.066451	0.88451	-0.94139	-0.19318	-1.0515	0.76859	0.17266	-0.89419	-1.869	-0.53105	0.31988	-0.009525	0.6131	0.9458	1.1688	0.3613	-0.035567	-1.2727	0.7891	-0.1546	0.5347	-0.74626	-0.226	0.51138	0.60418	0.51765	0.35558	1.3898	-0.30525	0.27195	-0.46157	0.19409	0.71126	happy
1.3131	0.27062	-1.0257	-0.13897	0.10147	0.84163	-0.017388	-2.1544	-0.65702	1.7459	0.11982	-0.43564	-0.30826	0.088539	0.78589	1.5963	-0.24881	-0.47185	-0.24812	0.47452	0.30975	-0.5018	-0.08692	0.432	0.16286	0.27428	-0.47543	0.61875	-0.37944	-0.45879	-0.6709	0.19568	0.74581	-0.7406	-0.12905	-0.50956	2.088	-0.77466	-0.36286	1.0561	0.96456	-0.43907	0.068789	-0.080631	0.31373	0.12829	-0.16102	1.033	-1.4983	happy
-3.0602	1.3409	0.53284	2.6734	-1.6568	1.639	-0.22081	-1.5316	0.19665	-0.26428	0.35611	0.72621	-0.51977	-0.16292	-0.035752	0.18876	0.56484	-0.085806	-0.10933	-0.13337	0.45092	-0.072871	-0.11795	0.033122	0.078821	-0.57611	0.39958	0.076374	-0.83479	0.035071	-0.54905	-0.47154	-0.22803	-0.95742	-0.044071	0.072412	0.014224	-0.36112	0.4016	0.33936	-0.23229	-0.15861	0.072266	0.30513	0.059499	0.14367	0.20447	-0.027375	-0.66364	happy
13.107	2.9266	-4.4242	1.3746	1.3941	4.5076	1.481	-3.6768	0.88576	-5.5745	-1.112	-0.027814	-0.71627	-0.41387	1.2834	3.2846	-0.57993	-0.1178	-2.3561	2.7385	-2.4923	-0.41889	2.9854	0.24122	1.6915	-0.76247	-1.102	-0.0097866	-0.015146	-0.45575	0.55751	-0.97519	0.58411	0.41937	-0.5749	-0.98715	-1.7603	-0.024864	0.57848	0.49175	0.43457	0.50503	0.59811	-0.17765	0.96487	-1.9731	-1.0092	-0.31698	-0.72281	happy
8.1046	-0.007263	-1.2841	-1.3862	2.2848	2.4632	1.485	-3.8454	0.15065	-4.4663	0.09472	0.56371	-0.27451	0.60128	-0.53169	2.6385	-0.50946	0.13721	-3.0878	1.5709	-0.88085	0.1008	0.097652	2.415	0.56019	-0.89803	-2.1083	0.033463	-0.20772	0.76615	1.6717	-0.52747	-0.57681	0.25883	2.0613	0.82326	0.78409	-2.2857	-0.26498	0.92374	-0.99612	1.8659	-0.87851	-0.56079	-1.7479	-1.2747	-0.61266	-0.2824	-0.098977	happy
7.3824	2.8176	-0.34829	4.9407	-1.4901	1.5826	-0.63386	-1.6581	0.90989	-0.83447	0.75514	0.31977	-0.5147	-0.22167	-0.1839	-0.23253	0.25963	0.20325	-2.6925	1.2831	-1.4163	-1.7427	-1.5296	0.52232	-1.5887	-0.88368	0.64159	-0.72901	-0.026039	0.38794	-0.16594	-0.60412	-0.911	-0.02009	0.76971	0.55838	-0.76238	-1.407	-0.057764	0.0098304	1.7196	-0.93187	-0.28627	-0.54069	1.3231	-1.1866	0.41054	0.075183	-0.14398	happy
-1.2434	-1.6332	-2.4053	-2.0529	0.23769	-0.33825	-1.313	-1.7313	1.1156	-0.25798	0.21344	-0.30632	1.2854	0.32201	0.65351	-1.2371	-0.60852	-0.75295	-0.50278	1.1413	0.79664	0.80511	-0.40555	0.11656	-0.073498	0.49534	0.33919	-0.80641	-0.61173	1.1598	0.43333	-1.4674	0.072055	1.378	-0.20064	0.047183	-0.20723	-0.54925	-0.84795	-0.41831	-0.091445	-0.88313	-0.1677	1.1241	0.38227	0.36949	0.05752	-0.9497	-0.97672	happy
1.7955	-1.04	0.58868	1.1946	-0.79122	-1.1967	-1.2588	-1.8961	1.1037	0.3492	-0.20399	0.048077	2.787	1.2526	-0.37869	-1.2465	-0.78228	0.69678	1.0834	1.2549	1.2038	0.94596	-1.6569	0.071878	0.37185	-0.41469	-0.078456	-0.61439	-0.052567	0.88962	0.22176	-0.42013	0.99324	0.26984	0.16574	-0.46029	-0.57963	-0.43814	-0.39654	0.1026	-0.41062	-0.084692	0.075893	0.87414	0.33765	0.88151	0.8106	-0.55878	-0.54919	happy
-0.7296	-0.29455	-0.91743	-2.3364	-0.68021	-0.27095	-1.5169	-1.8648	1.1786	-0.22173	-1.4204	1.3086	1.6584	-1.0969	0.26593	0.39678	-1.0136	1.3142	0.85225	0.90642	0.69102	1.0944	-0.69435	-0.075301	0.36633	0.86972	1.4888	0.2304	-0.81262	0.52115	1.8128	-0.36296	1.0387	-0.039743	0.4277	-0.75845	-0.034963	0.3607	1.0718	1.0353	0.37864	-0.73752	0.79031	0.43208	0.12839	-0.60933	-0.34441	-0.16684	-0.16453	happy
-3.0913	1.7267	2.1159	0.037231	-1.782	0.85609	-1.1162	-1.4651	-0.063699	-0.35989	0.34114	0.55948	-0.30588	-0.36605	-0.12367	-0.41547	0.15494	0.084854	0.64504	-0.35483	0.021308	0.44683	-0.17066	0.50402	0.096688	-0.31512	-0.16711	-0.25409	0.57963	0.11311	-0.40313	0.48852	0.33743	-0.46887	-0.0061204	0.52987	-0.13765	-0.58545	-0.24092	0.001844	-0.42844	0.030578	-0.20194	0.015886	0.29419	0.81016	0.012715	0.59374	-0.42491	happy
5.2635	-1.8622	-1.5143	0.027214	-1.1292	0.83435	3.7756	0.65581	-1.4435	1.9959	0.49247	-0.10997	-0.78364	1.1698	1.07	-0.72615	0.24522	-0.13913	0.75044	1.5035	-2.4694	0.35573	0.70515	-1.1905	0.24116	-0.31483	-0.70836	-0.57165	1.676	0.33065	-0.55537	0.11019	0.64702	-0.89837	-0.213	0.49444	-0.085891	0.091978	1.7776	-1.1745	-0.073487	0.47256	-0.76955	-0.71394	0.58214	0.7316	-0.53974	-0.61648	0.91468	happy
11.114	2.068	-3.4096	6.2089	-2.3728	-1.5087	1.5233	2.2243	-0.31041	0.52443	0.29435	-1.3091	0.024936	3.1086	1.8139	-1.493	-2.4351	-1.9411	2.2803	1.2197	-2.1652	0.99247	1.4119	-1.3396	0.2368	0.69375	-1.8674	-0.37117	-0.0902	0.86347	-1.2736	-1.4973	-1.7553	1.0979	0.042907	0.83366	0.91975	1.098	0.66689	-0.38502	-1.8288	-0.31083	0.99979	-1.2546	-0.14823	-0.44452	0.34139	1.0177	0.25162	happy
4.8934	-1.4198	-0.52542	-0.79448	-2.3322	0.4457	0.33144	3.5489	-0.31916	-0.34045	0.77559	-0.31065	-2.2014	1.5136	0.80885	-2.0353	-1.4178	-3.0866	1.4692	3.2199	-2.2431	0.00013093	0.83217	-1.0578	-1.0808	-0.24436	0.43207	-1.1301	0.44967	0.34624	2.5095	0.52472	1.9374	0.19982	0.56438	-1.1993	0.43911	0.048338	0.18238	1.0186	-1.5554	-0.4984	-1.2229	0.57861	0.93578	0.47149	-1.0062	0.36113	0.33313	happy
-4.8526	0.17147	0.7035	-0.47168	-3.1414	2.67	-0.42552	1.2111	-0.010319	-0.106	0.28485	0.20479	0.085567	0.0051709	0.15072	0.13514	-0.53519	0.050506	-0.64808	-0.64269	-0.26201	-0.19664	-0.22563	-0.06232	0.020594	-0.61214	-0.060924	-0.16586	0.29024	0.12195	0.25993	-0.42787	-0.1019	0.70449	-0.52061	-0.62277	0.55446	-0.11808	0.67691	-0.29359	0.072899	0.21591	-0.16689	-0.044019	0.44861	-0.74446	-0.11102	-0.42944	0.1414	happy
0.39685	0.22199	-2.6105	1.9389	-1.1821	2.0088	-0.52634	1.4143	-0.42645	-0.35765	-0.88997	1.0434	-0.71615	-0.15851	-1.2453	0.26028	-0.51919	-1.9828	-0.43423	-0.78588	-1.5187	0.98268	0.15273	-0.29321	0.70153	0.53468	1.4991	0.47381	1.1729	-0.149	0.15891	-0.51484	0.85978	-0.55994	0.23501	-1.0493	-0.43447	1.4324	-0.24688	0.14584	0.15166	0.37354	0.055595	1.098	0.89072	-0.84062	0.23939	-0.78966	-0.53516	happy
-0.96265	0.052665	-1.5024	-0.8309	-1.0245	0.69406	-0.73128	1.099	-1.1156	0.54993	-0.19736	0.13003	0.57695	-0.23081	-0.20134	0.057183	-0.31204	-1.3113	0.46814	-0.40574	-0.50033	1.1985	-0.037626	-0.59659	1.247	0.34843	0.029722	0.92304	0.26727	-0.65724	0.30925	-0.66211	-0.064015	0.61676	0.99099	-0.21615	-0.22226	0.46709	-0.062778	-0.25906	-0.70769	-0.81651	0.77113	-0.48164	0.57233	-0.075958	-0.22562	-0.11549	0.25696	happy
-2.25	-0.44247	-1.1525	-1.3367	-1.6013	1.6033	0.15485	0.68511	-0.33829	-0.22068	-1.1133	-0.22027	0.28857	0.26297	-0.332	0.48557	0.68606	-0.61517	0.093102	1.1259	-0.37475	0.48317	0.14109	0.63849	0.4357	1.1058	-0.5584	1.0345	-0.20394	-0.34582	0.71306	-0.32187	-1.271	0.45239	0.4394	-0.4853	-0.68323	-0.11644	-0.14513	-0.56104	0.10987	0.05165	-0.038837	-0.22878	0.81048	-0.70853	-0.29948	-0.20002	0.2915	happy
-5.8125	1.3335	0.97408	-1.0649	-2.2866	1.1375	-0.25236	0.67582	-0.092139	-0.18265	0.63342	-0.0033279	-0.44503	-0.42474	-0.20859	0.39884	0.63017	0.047434	0.22588	-0.1943	-0.15131	0.30658	-0.39141	0.14969	0.19192	-0.096249	0.28847	-0.21524	0.18731	-0.15226	-0.45121	0.23029	-0.029679	-0.24387	0.11571	0.14511	0.14211	-0.43557	-0.25402	-0.22539	-0.10384	-0.3112	-0.20831	0.43012	0.025851	-0.085166	0.11977	0.00028838	-0.14222	happy
1.5273	-6.5462	4.1077	0.032353	0.22765	-1.6021	1.5304	-1.2568	1.4502	-0.48677	0.46709	0.1934	-0.47615	1.8596	1.3667	0.68972	0.072356	1.4401	-0.23803	-0.93001	0.8632	-0.48036	0.57107	0.46162	0.77088	1.0248	0.44197	-0.15058	-0.56982	0.59644	0.27106	0.28069	-0.18541	0.038818	-0.75455	0.7034	-0.098805	0.18873	-0.42391	0.84276	-0.20941	-0.23547	-0.03656	-0.39097	-0.21522	-0.50046	-0.15885	-0.83559	-0.30499	happy
-2.2276	-1.1736	-1.426	-3.1237	-0.30299	-1.6047	-0.25729	-0.6452	-0.48064	-1.729	1.1462	0.78844	-0.41107	1.4387	-0.78337	-0.18669	0.1458	0.79015	0.76909	0.25686	-0.32593	-0.98073	-0.43045	-0.31502	0.95548	-0.36324	-1.1294	0.89631	-0.77003	-0.025465	0.60277	0.93011	-1.0007	-1.0578	0.9883	-0.33002	0.54351	0.16012	1.2925	0.1435	0.27222	-0.52827	-0.16546	0.26687	0.11843	-0.24591	-0.25538	0.14601	1.0451	happy
-1.4923	-0.69803	-1.3972	-3.1097	-0.37122	-2.4907	-0.57365	-0.32115	-0.86651	-1.6244	1.0067	0.13507	-1.6064	1.8225	-0.73124	-0.16037	0.70279	0.70772	0.48172	-0.17197	-1.0879	-0.6274	-1.52	0.4345	-0.040871	0.30814	-0.05962	0.6595	-0.11286	0.82953	0.42392	0.18249	-0.5419	-0.33387	0.72705	-0.70661	0.18977	-0.0017969	-0.10269	-0.51084	0.34303	-0.17404	-0.0080511	-0.66992	0.65102	1.0929	1.3406	-0.044131	0.66654	happy
-6.5343	0.75343	0.093135	0.57194	-2.2465	0.49135	-0.46337	-1.2267	0.53101	0.23852	-0.019322	0.17158	-0.36353	-0.23453	-0.25444	-0.30944	-0.42952	0.32436	0.27508	-0.37977	-0.014658	0.35333	0.29492	0.45558	0.36968	-0.50045	0.25665	-0.0069588	0.50733	0.011736	-0.23265	-0.033332	-0.32066	0.092651	-0.23533	0.20831	0.13563	0.034001	-0.12545	0.17844	0.12989	0.17731	-0.10687	-0.02396	0.23835	0.45528	-0.16735	0.035843	0.10111	happy
5.4642	-2.8865	-3.7242	-1.7125	0.50333	-2.1644	1.1262	2.3072	-0.4081	-3.091	-2.7482	1.3264	-0.85581	-1.5547	0.3924	-1.7005	1.5722	-1.5386	-0.49768	-0.13959	0.053484	0.10178	0.11705	1.3168	-0.044808	-0.27928	-0.54403	2.7064	-0.85688	1.4694	-2.1244	-2.3208	0.45564	1.6378	-0.83534	-2.0972	0.78405	-0.74343	0.38379	0.35375	0.23797	-0.13983	1.5594	-0.067148	0.32922	1.2151	-1.166	0.49586	-0.58837	happy
6.2054	-0.72915	-4.4446	2.7259	-1.0361	-1.7082	2.2176	1.6503	-0.43401	-2.4441	-3.4159	0.5805	-2.7735	-0.89719	0.71585	-1.0889	-0.74867	0.38624	-0.41569	0.11323	1.8928	1.1075	0.40953	-1.5455	2.3227	0.25025	1.284	0.75553	-0.49239	1.6452	0.4831	-1.5288	0.16579	0.86256	-2.7529	-1.6064	-0.39048	0.59823	0.95824	-0.033626	-0.32026	1.6121	-1.6978	0.63845	-0.15681	0.0732	-0.31827	0.52257	0.59777	happy
12.27	7.0762	-0.25254	-0.49642	-0.50182	-1.0863	-2.338	4.9896	-1.5457	-1.9266	-2.1031	0.96095	0.21978	-1.1765	1.5013	-1.0628	1.5884	-1.3323	-0.35503	-2.7447	-0.44374	2.3965	0.37823	-0.98172	0.90701	-0.88813	-3.4661	0.47651	-1.1434	1.5556	1.3913	-0.53343	1.4159	-0.38082	-2.2563	-1.4652	1.2869	-3.2822	0.0054338	-0.22436	1.9924	1.4048	-0.39971	-0.30411	0.41313	0.48781	0.78534	-0.49798	-1.4992	happy
8.1627	-1.2399	12.174	-1.6763	-1.1323	2.8605	-0.87382	3.1358	-1.152	-0.37396	-1.5341	0.47795	1.2331	0.37365	-0.2883	-0.10601	0.096825	0.52405	-0.95551	-0.29364	0.15354	-0.39535	-1.3018	1.2555	0.65243	1.2866	-0.88116	-0.57736	1.0934	0.18162	0.15924	-0.35885	1.0305	0.66929	0.2049	0.67006	-0.11579	0.0078795	2.6132	-0.76577	-0.56318	0.37835	0.73398	-0.5343	-0.43307	-0.012656	-0.20011	0.53923	0.86943	happy
1.3199	-2.2708	-1.9268	-0.45014	-0.041496	0.8455	-2.8851	-0.070203	-2.0545	3.786	-2.7395	0.59822	-1.3065	0.44232	0.058489	0.92693	0.70078	-0.13748	0.24391	-0.4392	1.7358	-0.50859	2.0655	0.66911	0.10957	-0.099469	1.1106	0.2771	0.061251	-0.12421	1.0276	-0.092839	1.482	-0.052071	-0.70239	-0.18271	0.27939	-1.1416	0.5628	-1.6779	1.0936	-0.45781	0.47745	0.45467	0.095715	0.59386	-0.14946	0.37834	-0.041067	happy
4.6036	-2.8161	-0.37329	-0.74165	0.67972	0.043346	-2.2762	0.20097	-1.9022	1.9087	-1.0274	0.56066	0.63495	-0.36129	1.0345	-1.1527	0.79735	0.43305	0.45064	-0.15358	2.0726	0.17817	0.90608	-0.23212	0.44452	0.3844	0.44076	-2.2173	0.59056	-0.50935	-1.4198	0.37943	0.79208	-0.072708	-0.76547	-0.73846	-1.2684	-0.59604	0.50198	0.57537	0.33246	-0.29538	-0.88849	0.18659	0.14984	0.090209	2.0665	0.2645	-0.36455	happy
3.0693	-1.3888	-0.88864	-2.5789	1.412	-0.0057646	-1.4455	-0.18483	-2.1386	1.4027	1.8499	1.3665	0.38779	-0.50911	-0.073362	-0.76194	0.56496	-0.03669	-0.88306	0.66018	1.7619	0.37398	0.45761	-0.22627	-0.23527	0.076383	0.22857	-0.96404	-1.0178	-1.5511	0.090747	0.66969	0.93775	0.37384	0.42342	-0.74117	-1.1994	0.021807	0.87922	-0.37759	-0.17505	-0.025947	-1.0086	0.037328	0.090547	0.66148	0.67356	0.44551	0.85218	happy
-3.2959	0.79944	2.2788	1.0967	-1.4131	0.012043	-0.64524	-0.71575	-0.4762	0.25178	0.032559	0.29322	0.0060682	0.27432	-0.65826	-0.66027	-0.59086	0.0054151	-0.39184	-0.48203	-0.13927	0.15874	-0.032305	-0.88697	-0.36953	0.074768	-0.18766	0.36546	0.030964	0.0015832	-0.60126	-0.1321	-0.14687	-0.29443	0.1636	-0.064937	-0.39337	-0.26914	-0.3858	-0.33221	0.73673	0.30248	-0.3808	0.032986	-0.10392	0.61431	0.095909	0.26576	0.09957	happy
1.5421	-0.69447	-2.649	0.20443	-2.3039	-1.8341	-0.28801	1.5258	-0.68141	0.058054	1.1747	-1.2981	-0.42867	2.1513	1.1493	-0.29101	0.27899	0.57882	0.36371	2.1482	-1.093	-0.027305	0.52859	-0.053654	-1.3276	0.83228	0.50454	-2.0199	1.1977	1.5865	-0.58643	0.91436	-0.037543	-1.4366	1.1094	-0.85223	-0.28218	0.17172	-0.87815	0.32848	-0.0020912	-0.39218	0.69819	-0.076092	0.46087	0.61537	0.46111	0.077091	0.15466	happy
-0.29543	-1.034	-1.239	-0.10719	-1.7431	0.34885	-0.29848	1.2839	-0.87529	1.3504	2.3153	0.099794	-1.1032	0.47812	0.068499	1.0942	-0.18915	0.048074	0.56939	1.8572	-0.18586	-0.42518	0.43867	-0.26371	0.19423	0.63962	-0.78795	-0.94726	-0.56631	0.51461	0.098689	-0.44253	-0.82875	0.0022355	-0.18148	1.0808	0.17448	0.63961	0.12216	0.271	-0.29138	-0.24785	1.1399	-0.099205	-0.29375	0.30136	0.7988	0.45839	-0.30261	happy
0.47676	0.39386	-2.716	-1.8572	-0.76361	0.67131	0.50507	0.94825	0.82737	2.6202	1.7174	1.3847	0.69668	0.40069	0.18124	0.18236	-0.042663	-0.089977	1.7023	0.16014	1.3889	-0.97918	0.92153	1.7178	2.1548	-1.3254	-0.96821	0.92945	1.7324	1.2041	0.41506	-0.094252	-1.4198	0.43095	-1.6307	0.28891	0.39056	-1.2734	-0.41622	0.075719	0.42644	-0.32198	-0.13093	0.15443	0.54664	0.71244	0.75356	0.15891	-0.27151	happy
-5.319	0.62994	0.21758	0.30621	-2.3943	0.86673	0.08395	0.8423	2.8447	0.0096992	1.2485	0.64736	-0.76029	0.26624	0.71165	0.43724	0.14977	0.48716	1.0589	0.16309	1.3158	0.02233	0.29972	0.89514	0.014945	-0.41422	-0.25458	0.50116	0.81828	0.50251	0.049697	0.96511	-1.0885	0.49641	-0.48133	0.25985	0.10055	-0.062772	0.16093	-0.49625	-0.17042	-0.71346	-0.33807	0.19058	0.40143	-0.10808	-0.90337	-0.13132	-0.24756	happy
14.953	1.1738	-2.9276	8.6997	-1.1959	-0.02427	0.86954	-0.77595	-2.1961	0.25132	-0.65797	-0.5406	1.844	2.3945	-1.5216	-2.511	1.0256	1.0718	-0.37851	0.87123	1.2188	-1.5835	0.082256	-1.1792	1.6192	-3.1803	-1.7322	0.4148	1.1185	0.82515	-1.2822	1.1019	2.8941	-0.49014	0.40908	2.1541	-1.6606	1.254	-0.85124	0.0081821	1.7345	-1.0821	-0.046755	1.8673	-1.1554	-0.97802	-0.54994	-0.45209	-1.6301	happy
14.311	0.53636	-4.1495	5.4753	0.36365	0.21687	-0.15611	-0.19391	-4.3254	-0.11869	2.6406	1.2522	4.5436	2.0222	1.1438	2.7918	-0.48189	-0.65542	-1.5224	-1.2976	3.7459	0.9818	0.36772	-0.55518	-0.28075	-2.7635	0.028157	-1.2804	0.4295	-2.8701	0.35551	-0.45814	-0.80814	-0.38506	-0.63338	-0.0095606	0.022063	1.5867	-0.14837	-1.0491	-0.0071719	-0.15473	1.821	-1.3684	-0.04019	0.35311	0.76365	0.04233	1.0979	happy
7.1243	-3.1557	-2.7838	-1.7211	0.84361	2.227	-1.2993	0.78741	-2.4363	2.8807	1.5508	-1.7369	2.2063	-2.0674	1.2804	1.42	-1.7695	-0.19178	0.56638	-1.2286	0.74953	-0.84448	-0.10708	-0.17745	1.184	-0.46954	-0.94429	-0.90667	0.13254	0.90642	-2.7174	1.2077	0.9819	-0.12093	-1.7092	0.43678	1.8546	-1.2763	0.61348	-0.3633	0.66204	-0.084661	-1.2797	0.47272	1.4013	-0.60896	-0.70739	-1.6096	0.46551	happy
-3.158	1.0692	0.68858	0.99642	-2.7702	3.0982	-1.6208	-0.08468	-0.36509	-0.42925	-0.44133	0.16666	-0.86693	-0.47878	-0.32375	0.15297	-0.12487	0.76703	-0.26124	-0.38227	-0.31791	0.42858	0.3901	0.71411	-0.516	0.065036	0.28469	-0.18267	-0.18014	-0.34298	-0.081352	-0.27294	-0.26756	-0.23621	0.28033	0.15225	0.087317	0.29167	0.17235	-0.15052	-0.16428	-0.4491	-0.14405	-0.23703	-0.3011	-0.43299	-0.25421	0.073983	-0.47654	happy
11.207	-0.5179	-1.2553	0.72682	1.1393	-2.4892	0.75058	-1.2242	2.4105	0.17336	-4.1852	-0.46752	-0.63311	0.24326	-0.01648	0.94737	-2.3506	1.6238	1.9794	0.093932	-1.0904	-1.3743	-0.18902	-1.8021	-0.44676	-1.1229	-1.4211	-2.9809	0.76367	-1.2464	-0.81932	-0.44114	-1.0034	0.38042	-1.0636	-1.4705	1.1614	-0.4708	0.18289	-0.66794	-0.34349	-0.21426	-1.25	-0.68011	-0.30284	-0.81537	1.3945	1.2622	0.5283	happy
7.8412	-2.3675	-2.6018	0.042036	1.0711	0.57978	-0.1325	-1.0649	1.5232	-1.041	-2.701	-0.52315	0.04223	-1.9698	2.5599	-1.7902	-1.9185	-0.3409	1.4185	0.56375	-0.65782	-0.20094	0.35359	-0.74848	-0.80723	0.6984	-2.7103	0.28279	-1.9371	-2.3133	-0.60277	-0.4536	-0.39417	-1.2928	-1.5461	-1.0129	-1.3717	0.37467	-1.3168	-1.5867	-0.62295	0.31849	0.45904	0.64838	-0.28806	-0.13479	-0.41486	0.91442	-0.29209	happy
13.902	1.2618	3.3658	4.3953	0.30373	-2.1207	2.1989	-2.7988	-0.51346	-0.066138	0.42585	0.29269	0.67983	0.73065	-0.91183	0.59226	1.3844	1.8333	2.041	-0.30941	-0.23138	-0.72902	0.74826	-0.073032	0.42343	1.5035	-0.71487	1.3468	-2.5358	1.2658	-0.60173	0.72121	0.11222	-0.68988	-2.0091	-2.4343	-1.2431	-0.45639	0.42981	-0.61608	0.1288	-0.10505	0.16896	-0.64562	-0.55861	0.76553	0.34105	-1.3175	0.64144	happy
1.8783	0.84751	2.3704	4.7412	-2.6211	0.40388	-0.37737	-0.98456	1.3489	-0.45209	-0.54287	-0.9098	0.048213	0.030783	-0.23711	0.64499	0.83315	0.39907	0.55298	0.53862	0.46901	0.2191	-1.1964	0.23646	-0.87786	0.32727	0.24824	0.42545	0.61874	0.27978	-0.098735	-0.1775	-0.39845	0.070941	-0.11178	-0.024607	-0.40476	-0.8836	-0.059455	-0.88554	0.065789	-1.0008	-0.1855	0.10135	-0.58238	-0.24998	0.044675	-0.43355	0.06276	happy
