# Supplementary material for: Emotion recognition based on customized smart bracelet with built-in accelerometer
Source: PeerJ. 2016 Jul 26;4:e2258. doi: 10.7717/peerj.2258 (PMC4974923; doi:10.7717/peerj.2258)
Supplement: Supplemental Information 1 [file peerj-04-2258-s001.zip › rawdata/w=5/hand/anger-neutral-happiness/result.csv]

1	2	3	4	5	6	7	8	9	10	11	12	13	14	15	16	17	18	19	20	21	22	23	24	25	26	27	28	29	30	31	32	33	34	35	36	37	38	39	40	41	42	43	44	45	46	47	48	49	50
-9.7393	0.20516	-1.4624	-0.51059	-2.3249	-1.6739	-0.2513	-0.16182	-0.33494	0.61243	-1.1934	0.46735	0.63041	0.40272	-0.15313	-0.62931	0.06927	0.25411	-0.42663	0.9209	-0.09661	0.9262	0.51949	0.23952	-0.71013	-0.62168	0.095552	-0.10285	0.57389	-0.17857	-0.070604	0.018219	-0.20232	0.1577	0.43542	0.12437	0.0077626	-0.22136	-0.22563	-0.16498	-0.48596	-0.21637	-0.13905	-0.3617	0.094098	-0.091221	-0.27615	-0.034305	-0.13008	normal
-9.8419	0.45054	-1.3325	-0.51937	-2.747	-1.4765	-0.12877	0.46328	0.20014	0.34832	-1.0603	0.25592	0.58049	0.58915	0.01748	-0.42107	0.14986	0.24603	-0.45247	0.90068	-0.40157	1.1153	0.41908	0.28422	-0.58522	-0.86016	0.025044	0.0037671	0.22987	-0.058117	-0.3421	0.42898	0.35024	-0.11318	0.19214	0.25161	0.40602	0.023382	-0.57088	0.16257	0.19608	-0.28202	-0.11483	0.17362	-0.040686	-0.075829	-0.034773	-0.14918	-0.27038	normal
-9.6954	0.22811	-1.5195	-0.56396	-2.7593	-1.5856	-0.39872	0.30599	-0.37241	-0.22676	-0.25026	-0.29346	0.23782	0.52311	-0.19784	-0.32847	0.39664	-0.58933	-0.96257	0.77036	-0.35285	1.0006	0.086302	0.03574	-0.26832	-0.97054	0.060088	0.0073161	0.14609	0.085611	-0.38301	0.090561	0.58274	-0.24891	0.18109	0.37336	0.41775	-0.19077	-0.58235	0.34639	0.40305	-0.32678	-0.20039	0.34402	-0.033804	-0.05887	0.026196	-0.32072	-0.092302	normal
-9.8295	0.32711	-1.3727	-0.29452	-1.4071	-0.82367	-0.27519	-0.32569	-0.51339	0.021437	-0.098447	-0.19883	0.030312	-0.19137	0.0051357	-0.21145	-0.12588	0.071957	0.12035	0.061792	-0.12559	0.43257	0.062399	0.08749	0.010798	-0.23132	-0.065828	0.15315	-0.34407	0.085828	-0.1754	0.12479	0.061989	-0.041082	-0.074378	-0.069868	0.072987	0.048356	-0.14465	0.11095	0.048744	0.040799	0.050723	0.094522	0.14219	0.098083	0.060239	0.033162	-0.09666	normal
0.95354	0.62461	2.4363	0.45846	-0.73599	0.67888	-0.45385	-0.45564	-0.043291	-1.2548	0.093096	0.39878	-1.2735	-0.23114	-0.78144	0.96673	-0.010761	0.83789	0.92431	-0.29302	0.15226	0.97675	-0.3855	-0.81055	-0.63587	0.96478	1.4235	-0.45637	-0.079704	-0.056693	0.092924	-0.46692	-1.6493	-0.82624	0.45109	0.777	1.3055	-1.0489	0.11163	0.26342	1.4958	-0.74649	0.43536	-0.57937	-0.29126	-1.1299	-0.20645	-0.18243	-0.8332	normal
1.5936	-0.9443	0.57582	-3.6886	1.2443	-1.1786	-1.3116	0.47528	-0.40846	-0.88427	0.17523	0.10188	-0.21327	-0.59209	-0.018231	1.5839	0.39903	-0.066018	-0.2956	-1.4893	-0.99585	0.20137	-0.33637	0.14882	0.45851	-0.67995	-0.537	-1.3193	-0.79985	-0.20511	-0.032976	-1.26	1.2889	0.30272	0.16358	-0.48491	-0.43735	-2.238	-0.5367	-0.045241	0.97539	0.36089	0.0064978	-0.27368	0.16633	0.24621	-1.3494	0.65942	-0.38454	normal
-0.019582	-0.35529	2.8168	0.56048	-0.78331	-0.26543	-0.0022679	-0.49739	-0.89326	-1.1822	0.42894	-0.096158	0.49183	-0.070078	-0.084624	0.44103	-0.071027	-0.86212	0.77498	-0.70357	0.53824	0.36185	-0.68437	-0.80234	0.42348	0.14719	-0.6989	-0.72333	0.020043	0.8498	-0.00044455	-0.3282	0.69652	0.027425	0.50762	0.46486	-0.097447	-0.35566	-1.1371	0.36728	1.1441	0.73165	0.67797	-0.2543	-1.7484	-0.12076	-0.026356	0.041157	-0.28177	normal
-4.9475	0.020845	-1.2022	1.1909	1.7603	0.85773	-0.054659	-0.63131	0.50424	-0.69557	-0.23555	-0.30848	0.53653	-0.3272	-0.45639	0.78476	-0.15817	-0.1223	0.18893	0.21657	-0.065938	0.62824	0.18569	0.64963	0.21803	0.53101	-0.45812	0.52913	-0.31238	0.23206	-0.25594	0.14042	-0.42935	0.3178	-0.15926	-0.022616	-0.0092358	-0.25384	0.17029	-0.047034	0.14213	0.18419	-0.3449	-0.0057543	-0.42905	-0.29919	-0.13573	0.079648	0.24814	normal
0.63814	0.02392	1.6387	2.2595	0.97363	0.40596	1.1151	-1.1373	-0.93856	-0.40096	-0.4373	-0.66728	-0.35979	0.89257	1.4514	0.47282	0.89846	-0.77285	0.9056	0.58837	0.1508	-0.16831	-1.1934	-0.14753	-0.63127	1.3286	-0.55536	0.30247	0.30179	-0.81083	0.7315	0.15766	-0.62793	1.0317	-0.94008	0.15143	0.66897	0.44382	-0.98696	1.4045	-0.72416	-1.1388	0.10407	-0.53179	-0.69062	-0.55641	0.18762	-0.18463	-0.28617	normal
-0.6262	-0.99149	0.85751	0.47787	1.2913	1.692	-0.20618	-0.28786	-0.63258	-0.44197	0.054077	0.89887	1.3763	0.096574	-0.026668	-1.1818	0.76574	-0.82667	-0.2925	0.018829	0.49589	-0.84095	-1.4175	0.40447	0.82515	0.77544	0.47242	0.37945	0.040126	-0.14733	-0.10324	0.18683	0.72243	-0.398	-0.82425	0.60425	-0.49331	-0.23539	-0.71531	0.034684	-0.31521	-1.2674	-0.020253	-0.056508	0.0097171	0.23844	0.23261	-0.60157	0.7452	normal
3.2697	3.2237	3.1986	-0.91161	0.65865	0.22062	0.49186	-0.12678	0.49272	0.2671	-2.0954	-0.23952	2.7423	0.86671	-1.8041	0.43173	-0.13183	-2.259	-1.2834	1.4926	1.2841	-1.9003	0.60853	-0.39773	0.32551	-0.11617	0.38725	0.88056	-0.49721	0.74455	-0.4861	-0.82155	-1.1332	0.15706	0.095127	-0.39178	-0.57714	-1.1498	-1.0062	-0.13179	-0.94608	-0.82425	-0.77549	0.7851	1.0687	1.2938	-0.73745	0.36477	-0.32102	normal
-2.7745	0.87566	-1.6742	-0.84805	2.2363	1.887	0.13372	-1.2373	0.7518	0.051748	-0.2338	-0.63141	0.19835	0.73419	-0.33435	0.82168	-0.19821	-1.4132	-0.23375	0.5298	0.22399	0.19638	0.84856	1.1411	0.73496	-0.16034	0.2329	0.50679	-0.16475	0.31428	0.16178	-1.1378	-0.82581	0.18924	0.29972	-0.41265	-0.4006	-0.14751	0.021134	0.53936	0.13576	-0.1579	0.37822	0.15233	-0.19618	-0.069324	0.052389	-0.21872	0.0326	normal
2.3931	2.9335	3.6921	1.847	0.75272	-3.4699	0.52982	0.34765	-0.55471	-0.021088	0.93278	-0.042466	0.0043549	-1.264	1.4732	1.5867	-0.086107	0.56652	0.92654	0.28493	1.1655	0.72735	0.34242	-0.46116	-0.56595	-0.32491	1.3329	-0.25609	-0.10625	1.749	1.4094	-0.64391	1.0896	0.40884	-0.7277	-1.7853	0.12293	1.2661	-0.058072	0.019696	-0.19319	0.16326	-0.1345	-0.36458	1.1301	-0.2788	0.32669	-0.3271	0.21861	normal
-0.78501	-0.22066	2.5816	0.26156	0.87455	-0.96215	-0.64979	-0.022773	0.78773	-0.072809	1.7039	0.18208	-0.14684	-0.32941	0.76532	0.97511	-1.2746	1.397	0.035711	0.8298	0.0088771	-0.083199	-0.66082	-0.82648	-0.95707	0.40565	0.50844	-0.37295	0.48087	0.37226	1.0619	0.13479	0.053634	-0.66628	-0.034438	-0.6159	0.32777	0.070588	-0.64163	0.59743	-1.0895	0.19157	0.039011	0.37706	0.35312	0.56048	-0.19527	0.4019	-0.52145	normal
-2.0798	0.087601	2.2421	0.74879	0.74393	-0.63749	-0.77937	-0.83223	1.3529	1.0994	0.31945	-2.2193	0.88954	0.18851	-0.2189	1.1982	-1.0109	1.8204	-0.73367	-0.1096	0.85408	-0.21047	-0.19884	-0.88755	-0.62674	-0.084193	0.59386	-0.4086	-0.47448	0.5917	-0.13185	0.33868	0.16852	0.60167	-1.4585	0.29871	-0.14933	0.044264	0.74169	0.36476	-0.76745	0.028799	0.16953	1.0541	0.90449	-0.26881	0.48832	0.22792	0.13387	normal
-5.4088	1.4646	-0.6481	-0.67927	1.4369	0.25151	0.18551	0.5406	2.5928	-0.85034	0.55633	-0.62382	-0.3372	0.33304	0.12349	0.59686	0.41718	0.055969	0.47221	0.53817	-0.203	1.8721	1.1713	0.11208	-0.0046161	-0.18285	-0.25826	1.0179	-0.55474	0.59136	-0.32446	0.35607	0.085306	-0.36054	-0.0055043	0.053637	0.31039	-0.073617	-0.60954	0.44234	0.30751	-0.19353	0.36617	0.23659	-0.20196	0.027911	0.15736	0.4008	-0.16414	normal
3.7978	-0.42263	-0.77087	-3.5205	-2.8621	8.0722	4.1608	2.728	-4.737	2.5341	2.7953	1.5183	0.89286	1.6664	-0.92045	0.62798	1.4702	-0.89404	-1.0388	0.012583	1.181	-1.7188	-0.82349	-0.68799	1.1298	-1.3927	1.6676	-2.6401	0.5669	1.0903	-0.98351	0.13717	0.23564	-1.661	0.15589	1.6983	-0.56707	0.26297	1.261	-0.44675	0.25411	-0.67553	-0.51567	-0.094378	-0.30616	-0.675	-0.18385	0.11847	0.33944	normal
-3.817	-0.13475	-2.7392	0.73194	-0.10012	5.4953	5.5843	7.6848	-4.1515	-0.32869	0.069543	-1.9531	-0.14518	0.46047	0.77818	0.072292	-2.5209	1.4296	-0.8586	0.084526	0.010034	-0.99785	0.51152	0.68663	0.24223	0.42848	-0.74763	1.5196	-0.38962	-0.20323	-0.61661	0.98625	0.47637	0.37729	-1.3373	0.79376	0.57114	-0.32324	0.83682	0.60991	-0.18397	0.4931	0.39326	0.24499	0.49591	0.20843	0.82256	0.089592	0.37673	normal
14.047	4.3123	-5.1182	-2.2139	0.078166	2.947	2.117	3.2028	-5.7819	1.5328	1.7095	0.34255	1.848	3.3155	1.88	-0.55361	1.1573	-1.0148	-1.165	1.849	0.04258	-2.3896	-0.0033807	0.77377	1.9863	-0.3074	-0.65313	-0.44774	-0.042644	0.4167	-1.3317	-0.27359	-1.7492	-0.63676	0.69933	-0.97992	-0.16824	0.25028	-0.80283	0.99798	0.20506	-0.8885	-1.3789	0.1044	-0.51991	1.1734	1.9985	-1.0522	0.90559	normal
4.191	2.9525	-6.0171	1.6946	0.44402	3.231	0.58526	-0.31597	-1.6683	0.64593	0.87365	0.012907	0.43816	-0.48909	0.050335	-0.55311	-0.015296	-0.43111	-0.3148	0.41468	-0.6392	-0.16792	0.94873	-0.09473	0.41402	-0.58441	1.0277	-0.86445	0.21558	-0.57259	0.37414	-1.1453	1.8229	0.030723	0.59724	-0.13149	-0.5882	0.38799	-0.51992	-1.2341	1.2228	1.158	-0.24101	0.71142	0.11182	0.33154	0.23174	0.061082	-0.30425	normal
-1.4406	-1.6726	1.3421	0.43049	0.56257	0.78375	1.1501	0.59847	-1.0595	0.54407	0.090324	-0.11594	-0.079654	-0.96232	-0.2907	-0.68896	0.76615	-0.17217	-0.5773	-0.86433	0.57378	-0.34546	-0.16785	1.0335	0.25077	-0.85656	-0.39236	0.26174	0.29075	-0.044763	-0.50364	0.32746	0.57623	-0.059877	-0.062583	0.45631	-0.3797	0.51321	0.44015	0.22552	0.44938	0.34455	0.30014	-1.0255	0.45807	-0.54035	-0.52141	0.32222	-0.091997	normal
7.4874	0.79683	6.6583	-6.3112	-5.1441	4.1977	-3.6398	5.1618	1.8077	0.70239	-1.5189	0.49645	-2.5312	-0.62578	0.68638	2.2215	1.3053	-2.1389	-1.3142	-1.0267	0.64008	-1.0438	-0.94245	-0.1636	0.4332	0.74275	-2.1636	0.057836	1.5486	-0.67124	0.29622	0.47215	0.27116	-0.24896	1.6239	-0.39191	-1.7677	0.16424	-1.4397	-1.1245	0.37232	0.56991	-0.80388	0.15649	0.13467	0.3079	-0.68723	0.85534	-0.2767	normal
7.7254	-0.28946	5.9903	-7.3377	-4.6662	4.0541	-3.8741	4.6915	1.5207	1.0422	-1.1851	0.61494	-1.58	-1.1989	-0.87274	1.8061	1.0835	-1.3324	-1.0674	-1.8578	0.20494	-0.28372	0.32747	-1.8941	-1.1803	1.1435	-0.97871	-0.7124	1.9391	0.5761	-0.63663	-1.6978	0.3916	1.5574	0.0016338	0.13857	-0.4682	0.29305	-0.10968	-1.0908	-0.41819	0.36005	-0.2041	-0.15235	-0.70407	-1.066	0.74011	-0.10041	0.156	normal
-1.6178	0.87055	-1.8909	0.67502	1.941	1.0474	0.71823	1.1175	0.075156	-0.29125	-0.11009	-0.40128	0.12185	0.2431	-0.083243	0.22207	-0.50488	-0.24609	0.16663	0.89426	-0.40274	0.58203	0.53834	0.27864	0.10767	-0.08214	0.35151	0.6681	-0.0038654	0.2476	-0.017094	0.55836	-0.037196	-0.13371	-0.31841	-0.15406	0.019823	-0.18751	0.32917	-0.38006	-0.56709	-0.29178	-0.81307	0.098941	-0.55058	-0.39083	-0.35923	0.21766	0.021432	normal
-9.8835	0.27669	-1.1465	-0.60008	-2.7389	-1.1904	-0.58581	0.35524	-0.47463	0.48159	0.44999	0.63826	-0.49242	0.11238	0.29081	0.30751	0.89001	-0.2699	0.10677	0.23577	0.0074565	-0.012877	0.015943	-0.85649	-0.17316	0.08898	-0.049316	0.06919	0.27358	0.072624	0.094859	0.084917	-0.054418	-0.27657	0.16863	0.13792	-0.11984	0.016851	-0.032336	-0.12984	0.31863	-0.07443	-0.20813	0.029937	-0.23563	0.045801	-0.059108	-0.22571	0.13972	normal
-9.8573	0.27915	-1.0506	-0.79218	-3.3588	-1.2671	-0.16746	1.4628	0.18009	-0.57424	2.1556	-0.32406	-0.97555	0.36553	0.70199	-0.38208	0.91635	-1.569	-0.0028813	-0.28497	-0.52106	0.070961	-0.93568	-0.77549	0.63499	0.21639	0.41134	0.039396	-0.42738	0.16549	-0.2957	-0.18775	0.98241	-0.65284	-0.34026	0.29739	0.41033	0.22366	-0.35651	0.81365	1.13	-0.09303	0.0051304	1.0801	-0.35401	0.32411	0.093827	-0.49427	0.1066	normal
-9.9094	0.52805	-1.201	-0.63413	-3.2168	-1.2055	0.058182	1.5544	1.3026	0.22555	-0.18745	-0.5202	-0.67644	0.89992	-0.02072	0.15607	0.48834	-1.0273	-0.814	0.041971	0.30085	0.38987	0.017351	-0.55705	0.031483	-0.36698	0.017442	0.39846	0.047933	0.28177	0.098031	-0.036469	0.30178	-0.37236	0.048723	0.10781	-0.16635	-0.013673	-0.22842	0.20716	0.55574	-0.16001	-0.13747	0.36717	-0.13152	-0.026779	0.22123	-0.20998	0.12929	normal
-10.077	0.37603	-0.75881	-0.41231	-1.2644	-0.88404	0.21989	0.99309	0.76336	-0.25661	-0.81441	-0.55483	0.76032	0.76767	0.010907	0.84543	-0.44649	-1.478	-0.48134	0.78697	1.2824	0.65306	2.2536	0.03229	0.59888	0.066786	0.31105	0.87366	0.034946	0.33991	0.7476	-0.76425	-0.73492	0.40596	0.45342	-0.88245	-0.71675	0.13038	0.60836	-0.092033	0.032189	-0.39266	0.062706	-0.16778	0.25406	0.37017	0.07412	0.18514	0.10547	normal
-0.10233	-0.044033	0.63967	0.18457	2.0445	-1.2633	-0.11284	0.0058448	-0.14128	-0.032825	-0.45093	0.50355	0.078092	0.56134	0.16669	-0.15322	-0.075284	0.38275	1.1678	0.24287	-0.058803	0.36403	-0.2099	0.23431	0.13621	0.42944	-1.0621	0.048885	0.30683	-0.64198	-0.098056	-0.561	-0.74268	0.11343	0.38555	0.19366	-0.27831	-0.75272	-0.12566	-0.41818	-0.8119	0.13662	0.46618	0.5181	-0.27733	-0.6549	0.16101	-0.19752	0.41175	normal
0.86677	-1.7117	-0.22994	1.5264	2.0191	-1.0137	-0.91581	0.29175	0.074678	-0.62137	0.26466	1.1941	-0.97254	1.0897	0.1805	-0.96083	0.60039	1.4748	0.11436	-0.85516	-0.20043	0.86041	0.38196	-0.50668	0.5216	0.18974	-0.96832	1.038	0.23407	-0.40601	-0.79909	-0.25224	-0.25715	0.4787	0.54668	-0.65948	-0.64843	-0.87679	0.21824	0.23461	0.24313	-0.31519	0.003689	-0.35114	-0.61928	-0.83997	-0.026006	-0.47341	0.43182	normal
-2.2737	-1.3238	2.3639	0.11786	1.306	0.23493	-0.15322	-0.59863	-0.33162	0.34294	0.70359	0.30873	-0.21166	0.22103	-0.24422	0.021805	0.63694	0.27007	0.30454	1.0604	0.22792	0.45753	0.043815	-0.59197	-0.019432	0.65412	-0.48415	-0.026782	-0.079867	1.1509	-0.24295	0.12364	0.28508	0.80697	-0.023678	-0.60343	-0.094678	0.41736	-0.51594	0.12613	-0.62293	-0.82894	0.20413	0.13916	-0.41617	-0.52611	-0.25183	-0.11522	0.35862	normal
-4.8149	0.052224	-1.9508	-1.1017	2.6384	0.58697	-0.23494	-0.21132	0.38723	-0.57242	0.22174	-0.062609	0.48532	-0.28096	-0.35285	0.59997	-0.35138	0.47025	0.25597	0.075487	-0.15904	0.19879	0.27903	0.23858	-0.061097	0.11748	0.3331	0.26863	-0.041289	0.0082475	-0.17557	0.16572	0.10144	-0.24044	0.36305	-0.0017638	-0.18299	-0.39917	0.0096086	-0.10654	-0.40046	0.21269	0.15371	-0.24842	0.01949	-0.2263	-0.086501	0.25425	-0.50403	normal
5.5308	-3.2799	-1.4962	8.4838	1.5074	-2.5853	-2.3216	2.4578	0.51771	1.3521	0.49658	0.63531	-0.010624	0.095094	-1.0444	-2.3719	0.70762	0.21915	0.90387	-2.5851	-0.20414	0.34214	1.0728	0.076987	1.9425	-1.2132	-0.78276	-0.92641	0.37313	-0.54396	-1.6437	-0.47044	-0.15528	0.5895	-0.42141	-0.3699	0.16671	0.78514	-0.1577	0.87435	-0.11006	-0.92443	-0.92446	-0.24136	0.61099	-0.94854	0.33794	0.1759	-0.16809	normal
3.5104	-2.8471	-0.1247	8.6535	0.43792	-0.83478	-1.5576	1.6172	0.9259	0.8795	-0.1423	-0.14232	-0.5536	-0.13543	-0.57818	-1.7347	1.1066	-0.096025	1.0561	-1.1746	-0.30428	-0.2403	-1.0787	0.026521	1.2969	-0.64527	0.37048	0.47033	0.86057	-0.61031	-0.28751	-0.53158	-1.1538	0.11893	0.078148	0.3651	0.55966	0.10637	-0.29432	-0.55877	0.14186	-0.78405	-0.59129	1.3107	1.1997	0.050973	0.07203	-0.050097	0.10583	normal
2.8548	0.060565	1.5764	1.6161	0.60523	-1.8564	1.0051	-0.52695	0.0024234	1.3305	-0.3706	-0.69192	0.18746	0.29157	-2.455	-1.3942	0.018592	-1.0183	2.9331	-0.91442	-1.0526	0.7401	-0.28839	-0.68753	1.3388	1.595	-2.0158	-0.97894	0.86122	-0.10025	-0.6892	-0.49377	-0.94761	-0.020152	0.94045	-0.59656	0.94464	-0.64109	-0.56977	-0.022077	-0.636	-0.1394	-0.18813	0.75356	-0.72946	-0.40528	0.36712	-0.28485	0.38681	normal
-2.9507	-0.7438	-1.6577	4.2156	1.0592	0.9354	0.20546	-1.2176	0.66728	-0.73092	-0.05292	0.078687	-0.30116	-0.061479	-0.077488	-0.30132	0.1181	-0.8032	-0.060018	-0.0071235	-0.35498	0.094311	-0.15056	0.26558	0.27823	-0.67184	-0.094645	-0.11197	0.04788	0.070074	0.061886	-0.030133	0.75663	0.36327	0.2592	-0.20879	-0.0019834	0.22583	-0.33813	-0.15782	-0.35353	0.81015	0.28252	0.032277	0.32873	-0.28025	0.12673	0.017394	-0.22944	normal
4.316	-0.99977	0.66975	0.49634	-0.28305	0.52275	0.92876	-1.4335	-0.002589	-1.3336	0.50445	1.4637	-2.1219	-1.4274	0.71936	-0.75326	1.2282	-0.4933	-0.038109	-0.0046572	1.0481	-0.38103	-0.070658	1.5147	-0.33028	0.068401	-0.38963	-0.25579	0.56419	0.47956	0.84018	-0.61152	-0.2273	0.39849	0.56981	-0.26655	1.6808	-0.93122	0.059169	1.546	-0.37158	-0.96675	-1.5571	0.1416	0.0041192	1.1062	0.044159	-0.83988	-0.27567	normal
3.5507	-2.7257	0.89534	-0.4313	-0.10888	-0.20883	0.49529	0.098347	0.18024	0.27028	0.77048	0.95889	0.052039	-3.2679	-1.0274	-1.0244	0.42847	-0.33056	-0.014387	0.19947	0.21497	0.62176	1.056	-0.88303	0.12417	-1.7001	-1.7826	-0.9424	0.031162	1.214	0.14868	-0.97718	0.1483	1.1637	0.94783	0.98464	1.0828	-0.44429	1.454	0.03219	-0.21446	-0.25141	-0.55518	0.75987	-0.97259	-0.80212	-0.11797	-0.41721	-0.042014	normal
1.7109	-4.1526	-0.34674	1.5478	0.88579	-0.53648	1.2067	-0.73921	0.81342	0.81324	0.92617	0.8555	-1.4252	-2.4008	-0.54391	-0.18425	0.29623	-0.80703	0.66412	1.9425	0.78738	-1.0453	1.2232	-1.3692	-0.5392	-2.2912	-0.39092	-1.5395	-0.044631	-1.164	-0.21467	-0.5141	0.64681	1.9065	-0.83272	0.87347	0.93238	-0.20007	-0.18004	-0.028345	0.15742	0.32814	0.047743	0.080305	-0.63921	0.50855	1.1436	-0.10709	-0.51745	normal
-4.5144	-0.6442	-1.5893	2.1803	1.4477	1.2622	0.15621	-0.74521	0.63684	-0.59402	-0.65047	-0.24503	0.51298	-0.18365	-0.4404	0.24881	0.13332	-0.90514	-0.30186	-0.14971	0.0069324	0.65376	0.34785	0.011221	-0.38831	0.81822	-0.0043888	0.30941	-0.52062	0.22297	0.51769	0.17247	-0.46669	-0.1159	0.0020591	-0.46749	0.154	-0.66946	-0.00047598	0.17526	-0.11632	0.22221	0.40826	0.077073	0.35976	-0.53676	0.14343	0.33223	0.037197	normal
1.756	-0.20829	0.56936	-0.50577	2.191	-0.73553	-1.4111	1.3739	0.64497	0.34417	-0.13121	-0.0010334	-0.45077	0.98558	0.47496	0.11794	0.032849	-0.10782	0.57344	0.52558	1.5005	0.57671	0.3819	1.0925	-0.1049	0.12416	-0.062412	-0.29449	-2.293	-0.37674	0.2119	0.57119	-1.4468	-0.27685	0.00016971	0.7444	1.3038	-0.54043	-0.97505	0.38796	0.35317	-0.52561	-0.072386	-0.54691	0.2647	-0.46118	-0.71357	1.1127	-0.087869	normal
0.42931	-1.5691	2.1438	-0.10138	0.43954	-0.13303	-0.82551	0.60818	0.34534	0.44857	-0.45551	-0.3231	0.28012	-0.65379	-0.58626	-0.72652	-0.23999	0.51716	1.5931	-1.1449	0.55587	1.0757	0.36181	-0.27825	-0.49976	-0.025646	-0.81038	-1.1096	-0.129	0.76168	-1.6791	0.11829	-0.15389	0.37464	-0.78896	-0.15843	-0.21481	-1.1306	0.36342	-0.29489	0.8823	-0.84211	-1.3167	-0.018262	0.1866	-0.50806	-0.70506	-0.18133	-0.22265	normal
-0.14397	-1.7088	1.6031	1.2715	1.0899	-0.089494	-1.121	0.64224	0.061335	0.60759	0.23725	-0.47593	-0.057588	-1.5121	-1.0119	0.12839	-0.88211	1.272	0.50142	-0.075871	-0.64837	0.057253	-0.090731	0.065501	-0.3041	-0.76495	-0.59086	-0.52172	0.39704	0.03952	0.4782	-0.58271	0.75132	0.037995	-0.77331	-0.54877	-0.30355	-0.55128	0.53761	-0.80279	0.8047	-1.1937	-1.0315	0.47571	0.17496	-0.42409	0.31911	0.91073	0.31298	normal
-0.56641	2.5893	1.5051	1.9223	0.30612	-0.86886	0.77496	-0.86342	0.72138	-1.2145	-1.2282	-0.76442	1.2553	-0.67024	0.17919	0.87237	0.27665	-0.24393	-2.1875	-0.072146	-1.2675	1.444	-0.071527	0.097202	-0.62976	-0.49062	-1.5445	-0.66895	0.70793	0.077991	-0.93496	0.49077	0.45676	-0.24915	-0.73613	0.26582	-1.3131	-1.3639	-0.1028	-0.36523	-0.092856	0.7755	-0.93789	-0.59346	-0.87772	-0.14218	0.43849	0.60711	-0.32502	normal
0.24011	-0.85443	1.3452	-1.4438	1.4749	-1.2582	-0.73863	-0.41803	1.1362	-0.11203	-0.03627	-1.3391	0.62779	0.14515	0.092884	-0.027161	-0.98176	0.22575	-2.0208	0.16197	-0.61479	0.45458	-0.94253	-0.0043208	0.36627	-0.025113	-1.0895	-0.036742	0.18262	-1.267	0.88131	0.36081	0.86486	0.13782	0.17512	-0.069017	-0.57856	0.45802	0.68818	-0.056469	0.081846	-0.88199	-0.08216	0.46504	-0.28973	1.0761	0.034053	-0.10007	-0.938	normal
-0.015006	4.2268	3.0893	0.18697	1.0765	-0.75271	-0.85463	-1.3018	-0.19974	-0.32729	0.38458	-0.093423	1.5225	-0.062532	1.4732	-0.096977	0.50977	-0.10444	-0.29896	-0.025726	0.44662	-0.28989	0.47611	-0.24621	0.67289	0.44319	-1.3116	-0.5582	-0.52094	-0.64475	-0.78759	0.09944	-0.24823	-0.15351	-0.52796	1.9132	0.90179	0.8986	1.5014	0.22391	0.31969	0.32326	0.53025	0.44393	-0.39814	0.15578	-0.32885	-0.2255	0.013384	normal
-4.3951	-0.3754	-1.5893	3.4514	1.2044	0.99033	-0.47145	-0.9097	0.33827	-0.14787	-0.13701	-0.1578	-0.0059266	-0.035654	-0.077463	0.96706	-0.41892	-0.59335	0.12488	-0.26451	0.18141	0.17797	0.18949	-0.11469	0.46549	-0.37086	-0.18088	-0.057384	0.35654	-0.3897	0.12436	0.27339	0.24422	0.38157	-0.056917	-0.37378	0.1285	0.27132	-0.14345	0.56096	0.064223	-0.020494	0.25458	0.056073	0.35467	-0.075872	-0.10012	-0.11676	0.063217	normal
5.2918	-1.7611	-0.30392	4.7708	1.3001	-0.19141	-0.26073	0.18122	-1.4375	-0.78778	0.33705	0.60395	-0.95444	0.56766	0.33744	-0.76943	0.26594	-1.1983	-0.2768	0.61322	-1.7474	-0.10599	-0.020653	-1.343	-0.76214	-0.26723	0.88394	-0.22868	0.46593	0.26881	1.7433	0.75068	0.3262	1.1072	-0.18136	0.0014953	-1.0582	0.082845	-0.033855	-0.14507	0.029889	-1.0801	0.78786	1.5075	-0.41925	-0.054179	-1.1139	1.3751	0.76718	normal
3.9101	-0.83381	0.030062	-3.7517	2.3643	-0.51565	0.76643	-0.9286	-0.45663	-0.40082	0.30102	0.97008	-0.69237	-0.5684	-0.93686	-0.6446	0.57974	-0.48005	0.37184	0.57378	-0.43761	-1.5136	0.3253	-0.30543	-0.82754	-0.43745	0.2456	0.91194	0.45129	-1.3782	0.65706	-0.13178	1.2205	0.45436	-0.15502	-0.73453	0.47576	-1.5663	1.299	0.41997	0.34535	-0.50647	0.57002	0.61897	1.6015	-0.41182	-0.81566	0.72939	0.20443	normal
3.3569	-3.1732	-0.85009	1.2195	1.1829	0.93028	-1.1216	1.0166	-0.16967	0.076434	-0.17319	0.21694	0.36959	-1.1654	-1.7953	-1.0603	0.53134	0.16104	-1.1045	-1.7898	-1.1287	0.0095721	0.53474	-0.11577	0.146	-0.066669	0.76415	0.62303	0.083207	-0.67058	-0.082833	-0.00090418	0.74366	0.27176	-0.83063	-0.79592	-0.80132	-2.0481	0.02758	-0.74218	-0.65901	0.67027	0.4679	-0.10819	0.11089	0.88224	-0.033611	-0.76809	0.086767	normal
-2.9205	0.59989	0.75104	-0.24059	1.4819	-0.22224	0.48677	0.34492	0.77111	-2.2407	0.97621	0.25876	0.45557	-0.56788	0.65909	0.637	-0.060749	-0.33328	0.69066	-0.34248	-0.073523	0.63433	0.56541	-0.28658	0.057888	0.61313	0.48761	0.44559	0.056307	-0.26909	0.67203	0.53358	-0.21276	0.16002	0.29359	-0.2989	-0.32196	-0.30723	0.33331	1.0742	-0.27139	-0.43048	0.55731	-0.69272	0.14432	0.29967	-0.29051	-0.51525	0.37389	normal
12.713	0.32147	-5.0215	2.4418	-2.3243	3.9338	-5.1801	0.018222	2.8651	3.3958	3.1378	1.58	3.192	0.66134	3.4636	0.88377	0.37295	0.70591	0.51843	-0.53806	-0.93526	2.038	-1.532	-1.2563	1.1317	-3.4189	0.39877	0.069323	0.55297	-0.76943	-0.96467	-0.28934	0.040229	1.1786	0.37663	-0.96156	-0.041363	1.0519	0.74665	-0.43574	-1.3428	-2.0155	0.5533	0.51001	1.0604	-0.60522	0.67968	-1.0232	0.16488	normal
6.3802	1.4774	0.4018	-3.9363	-4.2153	6.3238	-2.271	-4.0679	2.5409	3.6342	2.5751	0.90716	1.9946	-0.84344	3.8872	0.75733	-1.0887	0.1725	0.55741	0.038755	0.75053	1.0415	-0.68434	-0.55178	0.28892	-1.3801	-0.35133	0.25028	0.90158	-1.0096	-0.62585	0.050879	0.41723	0.91034	1.4938	-0.57206	0.13632	0.41928	0.49198	0.43117	-0.6542	-0.79449	-0.38486	-0.16168	-0.29926	-0.42976	0.33435	-0.6411	-0.24126	normal
-0.3861	0.93975	-3.8742	2.9619	0.58853	0.4444	0.48839	3.3225	3.5936	-0.5357	1.6731	0.66451	-0.59822	0.47163	-0.094302	1.0564	0.85601	0.98633	0.85786	-0.57652	-0.37877	-0.56585	-0.85253	-1.1144	-1.0414	0.52295	0.41578	0.10623	0.058956	0.21755	0.42515	1.1732	0.32384	-0.20891	0.31013	0.39021	-0.39087	0.16132	-0.20302	-0.58439	-0.40783	0.17672	-0.31172	-0.24992	-0.26488	-0.039479	-0.12227	0.21544	-0.10204	normal
0.11419	-2.4405	2.1668	-0.01214	-0.17308	-0.0066191	-1.1413	-0.51203	1.6917	-0.36705	-1.1187	-1.0181	-0.39111	-0.69483	1.6124	-0.49682	-0.17701	0.57479	1.5051	0.68342	0.25134	0.73128	-0.43125	0.46413	0.7276	0.65131	-0.21742	0.509	0.33839	-0.68161	0.09976	0.3497	0.67726	0.60845	0.86934	0.053952	-0.4291	-0.72766	-0.66636	-0.71456	0.18507	0.32466	-1.102	0.13911	-0.097996	-0.33967	1.0933	-0.27475	0.043022	normal
-0.179	-2.2442	0.84507	-0.98235	1.7959	-1.4034	-1.4035	-0.66534	0.63414	0.53838	-0.023669	-0.37102	0.84031	0.0017634	0.5234	-0.36269	-0.16817	0.06192	1.52	-0.91657	0.38044	-0.25006	0.10962	-0.85066	-0.035947	0.66301	-1.1976	0.13425	0.069805	0.436	-0.34402	-0.41792	0.010298	1.2069	-0.11079	-0.45607	-0.55887	0.086978	0.20082	0.32768	0.93005	0.17917	-1.1424	-0.43635	0.18189	-0.013485	-0.2946	-0.22817	0.69387	normal
0.82712	-1.7544	2.5485	2.3606	0.47943	-1.0947	-1.1622	-0.80208	0.69786	-0.037443	-0.32241	-0.77637	1.4327	1.4935	0.95249	-0.60351	-0.30996	-1.193	-0.39027	-1.3974	1.1767	-0.62928	0.73671	0.0042631	0.012004	1.0261	0.47061	0.3708	-0.41536	0.040441	0.10226	-0.76537	-0.047595	1.4369	-0.3661	0.90528	0.45686	-0.47541	0.38258	0.64776	0.16462	0.10149	-0.40735	-0.60022	-0.38332	-0.827	-0.87784	0.24743	0.13606	normal
-5.4307	0.53593	-0.17885	0.88325	1.2767	0.95175	0.4928	-1.7725	1.0991	-0.43318	0.025147	-0.11787	-0.048925	0.29456	-0.36267	0.34159	-0.14686	-0.96227	-0.31124	0.1721	0.089145	0.69469	0.32112	0.93598	0.77821	0.2141	-0.25744	0.1234	0.11211	0.10593	-0.16931	-1.0464	0.037387	0.23287	0.19146	-0.50953	0.29057	-0.39146	-0.09765	0.36041	0.17099	0.11411	0.0090995	-0.46638	0.38952	-0.13188	0.1981	0.24107	-0.0247	normal
6.9398	-2.5903	3.9232	0.56563	-0.69069	-2.3206	0.085221	-0.23457	0.78602	2.5098	0.81618	-2.6959	0.82319	0.33401	0.043857	-0.21336	-0.067509	1.2106	0.22488	-0.79107	0.87078	-0.51497	1.2248	1.9858	-0.54705	2.7845	-0.39495	0.29051	-2.2229	-1.0753	1.7402	-0.34079	-0.20882	-1.3278	1.0457	-0.67831	0.087648	-0.39245	1.3252	0.62387	0.23561	-0.30556	-0.099895	-0.51076	-0.31626	1.1585	-0.072297	0.04288	0.69107	normal
9.7367	1.9048	2.3912	1.7134	0.41034	-4.0267	2.6994	-1.837	-0.50559	-0.7498	2.1999	3.341	-3.2637	-0.38479	1.3092	-0.56062	-1.1463	0.89422	-0.75294	1.2374	2.7959	0.97282	-1.1165	1.9187	0.84324	0.57016	-1.0673	2.0885	-0.3746	-0.13523	2.1643	1.6064	-0.22959	-0.92978	0.95841	-0.37491	0.0017929	1.3772	-0.51117	-0.54039	0.39395	0.46172	-0.022824	0.44105	-1.3329	0.70845	1.1774	0.50478	-1.6409	normal
5.7702	-2.1525	3.8913	0.62719	-0.030516	-1.4039	-0.14286	-1.5153	0.10341	1.4079	2.3923	1.3148	-3.0735	-0.14559	-0.85145	-0.094121	-1.9664	0.23474	-0.71116	1.7766	0.57465	0.22587	0.50806	-0.45747	0.33053	-0.70952	-0.63375	-1.0462	-0.80592	-0.66801	-1.5147	1.0751	-0.13136	-0.38479	-0.10498	-0.05993	-0.67747	1.3532	1.0968	0.1849	0.15283	0.90004	0.35871	-0.74	1.3162	1.8155	-0.38724	0.14549	0.90803	normal
-2.8189	1.9981	-1.178	-0.24211	1.863	1.0224	0.51035	-1.6868	0.87294	0.033124	0.37168	-0.23444	-0.41625	0.15669	-0.49516	-0.052957	0.20078	-0.23886	0.0087478	-0.089366	-0.44244	0.3135	-0.46624	0.82558	0.15088	0.20058	0.16802	-0.37646	0.12163	0.18674	-0.16554	-1.4522	-0.85683	-0.44735	0.26911	0.43468	0.23081	-0.36912	0.23384	-0.15092	0.11465	0.4294	0.16004	0.061874	-0.50684	-0.56944	-0.17134	0.65202	0.0056815	normal
-1.4028	-0.78408	2.4902	-0.21645	1.1668	0.072929	-0.76686	-0.67007	-0.2938	0.97217	0.17426	0.46689	-0.13446	-0.38467	-1.6201	0.84716	-0.33744	0.61088	0.67653	0.25981	0.044569	0.74429	0.25309	-0.032074	-0.51545	-0.29497	-0.19702	-0.0043185	-0.56952	-0.23524	-0.4224	-1.4623	-0.19146	0.85055	0.01466	0.92617	-0.004242	-0.112	-0.033197	-0.27938	0.74758	-0.55165	0.10403	-0.033425	-0.52986	-0.50273	0.46527	0.28243	0.50274	normal
1.1524	-1.7693	1.4085	-1.1036	0.71375	-0.14024	-1.6985	-0.22914	-0.15369	-0.55253	0.457	1.2156	0.38494	-0.54156	-1.7327	0.83454	-0.63921	0.89151	-0.19411	-0.22139	-0.13287	-0.052231	0.6171	-1.1984	0.73442	0.045563	0.53981	-0.052255	-0.23724	1.0319	-1.4297	-1.9927	1.5641	-0.71601	-0.60423	0.58956	0.077458	0.39899	-0.61565	0.73045	1.2338	0.12523	0.077798	0.4796	-0.59915	0.87581	0.93563	-1.169	0.61786	normal
-0.39978	-1.3187	1.8755	-0.46651	0.48623	0.13995	-0.61656	-0.19825	-0.11982	-0.71285	0.16559	0.58628	0.88437	-0.28867	-0.58622	1.2829	0.34574	-0.1134	-0.78288	-0.64264	0.22176	0.15639	-0.15156	0.13388	1.8403	0.49846	-0.073533	-0.045113	-0.71235	0.17639	0.12412	-0.78097	0.98659	-0.94929	-0.18518	1.4969	0.19641	0.5627	-0.023498	-0.20211	1.5397	0.16704	0.7212	1.0262	-0.42268	-0.34841	-0.10088	-0.98513	-0.10685	normal
-6.6851	0.053403	-0.41855	0.30352	1.6024	1.0108	0.47155	-0.62071	0.83552	-0.37277	-0.21911	-0.79109	-0.4541	-0.39661	-0.40949	0.23792	0.12533	-0.092059	0.041865	-0.29381	0.22804	0.52199	-0.36034	0.032286	-0.26254	0.1049	-0.37044	0.14225	0.042234	0.091488	-0.066398	-0.087163	-0.05582	0.12662	-0.074814	-0.279	0.144	0.089245	-0.38105	0.33967	-0.24855	0.026831	-0.051639	-0.33837	0.30159	0.00046221	-0.17081	0.24725	-0.025241	normal
-8.4915	0.26789	0.98702	0.36462	1.8545	-0.0091674	0.058335	0.53899	1.8501	-0.61884	-1.2603	-0.53888	0.77395	0.45584	-0.83779	2.7396	-0.75485	-0.98463	-0.27668	-0.38112	1.7396	-0.34645	2.0941	-0.45109	0.62098	0.18252	0.23123	0.80116	0.56271	0.65788	1.1272	-0.28016	-0.90807	0.23297	0.92759	-0.48496	-1.0629	-0.42399	0.80916	-0.36528	-0.28131	-0.59846	-0.044635	-0.33507	0.035215	-0.010758	0.46215	-0.079859	0.46235	normal
-8.9024	0.016814	1.0953	0.051448	1.6957	0.40343	-0.189	0.24661	1.6153	-0.05865	-0.51827	0.39448	0.26458	0.06075	-0.43623	2.2198	0.086917	-0.46802	0.3715	-0.94238	1.2989	-0.78391	0.56422	-0.91036	0.22742	0.44992	0.053395	0.16448	0.7955	0.28521	0.71396	-0.0022625	-0.49105	-0.17183	0.81831	-0.16027	-0.81856	-0.1186	0.48218	-0.40537	-0.1648	-0.44483	-0.096426	-0.33436	-0.27456	0.0088629	0.37585	-0.10004	0.30056	normal
-8.2249	-0.36807	0.63099	0.82125	1.1795	0.15246	0.63451	1.1858	2.5662	-0.53731	0.58184	0.11484	0.91568	0.46349	-0.85509	1.6729	-1.1436	0.49973	0.18959	-1.0669	0.24537	-1.0551	-0.21733	0.20115	0.19296	0.41279	0.88608	-0.42077	0.54191	0.21328	0.25486	0.11983	-0.075298	0.035779	0.73933	0.22506	-0.21062	-0.35794	0.14853	-0.1513	-0.92666	-0.19825	-0.13649	-0.59387	-0.17929	-0.25178	0.018925	0.1427	0.47653	normal
-8.9632	0.03366	0.035865	0.57162	0.89645	0.58515	0.48192	0.75085	1.8746	-0.2407	0.82265	0.40927	0.38516	-0.050507	-0.40862	1.6385	-0.31488	0.92362	0.84405	-0.65025	0.058478	-0.60193	-0.24117	-0.091772	-0.064629	0.69072	0.29144	-0.0829	0.2688	0.13121	0.26272	0.37489	-0.12177	-0.046508	0.42215	-0.027118	-0.26813	-0.049368	0.14138	-0.3088	-0.56353	0.041531	-0.034926	-0.42939	-0.14139	-0.078478	0.039275	0.39813	0.14345	normal
1.9035	2.0767	2.4184	2.5908	0.50891	-0.39253	1.4596	-0.99563	0.55413	-0.42391	0.076075	-0.37053	0.012476	0.43111	0.8709	0.44565	-0.28461	0.2153	-0.65771	1.4003	-0.63826	1.5724	0.11602	-0.90469	0.29112	-0.75201	-0.56681	0.2366	0.40062	0.43048	0.016339	0.73116	0.77681	-0.12139	-0.12776	0.30364	-0.996	1.0633	0.98691	0.60148	-0.31824	-0.75673	0.22707	0.25703	0.19147	0.026061	0.062313	0.40863	-0.26199	normal
-1.1253	-0.56237	2.1903	0.26135	1.0814	-0.34675	0.96092	-0.95431	0.79479	0.44973	0.77604	-0.56041	0.6394	-1.7642	0.52645	-0.51688	-0.092712	-0.50508	-0.59543	0.32388	-0.72122	-0.39919	-0.4414	-0.68434	-0.59014	0.05016	-1.3167	0.089443	-0.36482	0.83606	0.23123	-0.80805	0.81049	-0.24983	-0.80867	0.25536	1.1416	0.62349	0.58837	-0.13339	-0.71071	-0.56291	-0.70313	0.27354	0.53208	0.32111	0.71751	0.027449	-0.087738	normal
4.2922	3.4417	1.5219	-2.1451	-2.748	4.9519	1.161	-1.9769	2.5877	4.2807	0.71286	-2.1762	-2.6938	0.71638	-0.2143	0.745	-1.8244	-0.3699	1.6861	-1.7053	0.11806	0.49801	0.054457	0.54099	1.7862	-1.8085	0.13532	-0.13317	-0.96679	3.7707	0.85461	-0.71741	-0.50067	-1.4732	-0.29305	0.83944	0.42587	-1.6212	0.40018	0.78625	-0.65259	0.48688	-1.3645	0.88896	0.60186	-0.61606	-0.19422	-0.56458	-0.11525	normal
1.1127	0.065365	-4.0176	5.1548	-1.2722	4.408	0.28413	-0.77119	2.3071	1.5043	2.4042	-0.78831	0.12659	0.088225	1.251	0.7182	0.71776	1.4195	0.093417	-0.063989	-0.69474	0.42259	-0.087021	-0.24093	-0.73856	-0.57555	-0.075075	-0.17627	0.51454	-0.21474	0.082584	-0.055755	-0.023336	1.4711	1.1023	-0.4146	0.25003	0.97507	-0.30252	0.32531	0.020424	-0.13718	0.90172	-0.31466	0.79214	-0.41946	0.43477	-0.57843	-0.17765	normal
1.0621	-1.2151	0.558	-1.0062	1.2384	-0.38398	-1.1646	-0.42645	0.78722	0.2698	-0.38147	-0.28535	-0.02384	-0.66873	-0.92736	-0.095345	-1.3287	0.34207	0.12847	-0.12227	-1.1033	0.12134	-0.50206	0.10445	-0.51345	-0.48799	-0.66639	-0.93573	0.9457	-0.10687	0.11058	-0.26193	-0.46906	-0.8405	0.033006	0.21584	-0.63266	-0.80225	0.15082	-0.89885	0.32341	-1.3438	-0.11808	0.98472	-0.6329	0.25469	-0.11343	-0.017792	0.52855	normal
1.5563	-0.87854	0.42549	-2.0363	1.1735	-1.0668	-0.46978	-1.3048	0.87325	0.49445	-0.7301	0.33457	0.36284	-1.9464	-0.11392	0.12791	-0.58573	-0.038024	-0.30365	-1.215	-0.77505	-0.30371	0.73329	-0.37361	-0.96741	0.53115	-0.013568	-0.39215	-0.45958	0.4441	0.14147	0.44738	1.1603	0.18387	0.66011	0.83108	0.68651	-0.01253	-0.62025	0.852	-0.87966	0.043667	-0.96654	-0.096954	-0.31499	0.19124	1.4235	0.74299	1.0028	normal
7.3423	1.9515	2.575	-0.38466	-2.4186	2.2942	-1.9778	-0.15892	3.392	4.1757	3.1592	1.484	-2.2765	1.3043	-0.98839	1.8111	-0.048946	-1.1923	-1.5032	-2.1799	0.13165	1.1426	0.3399	-0.58803	-0.67444	0.042985	0.10216	1.7805	1.3134	0.16961	-0.5329	-0.63662	-0.35327	1.7677	-0.82783	1.3379	0.91423	-0.69128	-1.32	0.47831	0.035024	-0.17269	0.54874	-0.07369	0.73588	0.94362	1.32	-0.16654	0.018666	normal
-0.62774	1.2758	1.6329	-1.0197	1.5329	1.5642	-0.12227	-0.80003	0.503	1.4388	-0.52683	0.73411	0.17785	0.35421	-0.48947	-1.4455	-0.36691	-1.02	0.27625	0.94829	0.8378	-0.032222	0.54348	0.40688	0.43241	-0.067956	1.7735	0.54076	-0.85083	-0.1496	-0.61627	0.15421	0.018388	-0.39952	-0.22889	-0.085035	-0.21796	-0.86144	0.17687	0.27566	-1.0061	-0.43112	-0.72859	0.31162	-0.41204	1.2001	0.13195	0.34879	-0.088744	normal
1.1378	0.41737	-0.73774	-2.9783	2.8411	-0.41388	-0.89619	0.18668	0.1459	0.1592	0.27633	0.44984	0.22057	-0.49056	0.33376	-1.41	-0.38623	0.35427	0.48533	1.0187	1.1832	-0.17951	-0.8998	-0.32005	0.4636	-0.20222	1.2309	0.42325	0.061612	-0.11851	-0.3494	0.58983	-0.59308	-0.1037	-0.11378	-0.44668	-0.61106	0.10556	-0.0017061	-0.23174	-0.63953	0.34432	-0.2079	0.99398	-0.44452	1.1097	0.41925	-0.2233	0.2847	normal
-2.3273	-1.1012	0.72077	1.0134	1.2903	1.391	-0.41301	0.1071	-0.36397	1.0113	-0.58654	0.51017	0.38799	-1.1047	0.040509	-0.073812	-0.49008	0.16523	0.50403	0.31766	0.30986	-1.0482	0.075506	0.087211	-0.17629	-0.27088	1.2385	-0.13616	-0.4454	0.077509	0.27626	0.41027	-0.53245	0.37247	0.70143	-0.25417	-0.026263	1.1301	-0.20646	-0.049786	0.80389	0.068024	0.029833	-0.0063906	-1.026	-0.18346	0.62576	-0.16082	-0.19847	normal
-6.62	0.10018	-1.0633	-0.54888	1.7811	1.7111	0.46222	-0.094573	0.026786	-0.078387	-0.022985	-0.37537	-0.23841	-0.26245	-0.33397	0.18498	0.23201	-0.34357	0.11424	-0.56534	0.25848	-0.045771	-0.67356	-0.095817	0.15233	-0.20556	-0.45954	-0.11107	-0.094442	0.020241	-0.56821	0.17406	0.2094	-0.26404	-0.022316	-0.092984	-0.20501	0.16547	-0.18483	-0.13795	0.11512	0.099145	0.097776	0.025287	0.020284	-0.16427	0.24941	0.2283	0.098885	normal
9.0723	-1.0292	-1.8426	-4.924	2.472	-4.1858	-3.254	0.59808	1.2403	0.11044	1.747	-0.86364	0.0048904	1.1836	-1.5514	-0.728	-1.3076	-1.0589	0.25795	0.21905	-0.16747	-0.64467	0.54497	0.34661	-0.8819	-1.8173	-1.9445	1.3664	0.23438	1.0035	-0.71716	1.7292	-1.1974	-0.07509	0.069287	-0.12481	1.2303	0.26108	-0.49411	0.33263	-0.77358	-0.12599	0.28843	-0.47983	-0.22318	-0.27026	-0.49763	0.56363	-0.80113	normal
6.0663	-2.3003	0.2527	-2.8684	0.52971	-3.7514	-1.436	-0.26587	1.0834	0.40431	-0.31001	-1.8732	0.47791	-0.52933	0.28048	0.63658	-0.13098	-1.0588	-0.53112	-2.1534	-0.57459	-0.87617	0.37806	1.5945	-1.4504	-0.98421	0.32491	-0.26434	1.1904	1.0158	-1.152	1.8173	0.71511	1.3276	-0.51303	-0.094288	-1.5432	-1.1039	-0.47472	-0.53547	0.37362	0.45395	0.87285	-1.1823	0.66998	0.73192	-0.37742	-0.50771	-0.040282	normal
3.4017	-0.59607	2.9658	-3.0513	-0.15898	-2.3592	-1.6407	0.24757	0.85951	-0.16511	-0.53188	-1.9523	0.44502	0.056262	-0.7196	0.3447	-0.31252	-1.1321	0.80441	-0.17499	0.40604	0.6608	-0.52228	2.1035	0.38946	-0.28696	-0.032458	-2.0626	0.67692	-0.3294	0.60049	1.1606	-1.5733	-0.40906	0.30163	-0.27521	-0.70805	-0.42734	1.0652	-1.5126	0.11569	-0.090854	1.2905	0.094686	1.1423	-0.39852	0.31136	-0.89795	0.35915	normal
1.3388	-0.34103	-0.41334	-2.3289	2.7761	-1.8654	0.56654	0.46948	0.57402	-0.36925	-0.3043	0.25226	-0.67273	0.13877	0.72814	-0.33621	0.86878	0.8032	0.69011	0.55	-0.17801	0.3742	-0.6946	0.31845	-0.91045	-0.043262	-1.0281	-0.53259	-0.58888	0.018458	-0.025246	-0.48873	0.33307	-0.56441	0.59226	-0.78224	0.32842	0.52873	0.38988	0.23552	-0.31681	-0.41925	0.21292	-0.46374	0.5019	-0.17903	0.084634	-0.63951	-0.23064	normal
-0.49735	-1.2335	1.6768	-0.18254	0.71045	0.67068	-0.089694	0.36187	-0.5011	-0.67787	-0.11048	1.0652	0.46222	0.28522	0.50781	0.44037	0.26745	-0.38533	1.0262	-0.95578	-0.42072	-0.4612	-0.27971	0.83492	0.4222	-0.069002	0.0005525	-0.48947	-1.8783	0.30181	-0.037212	0.72687	0.68604	0.2037	-0.44187	0.51793	-0.40951	0.044086	0.041589	-0.094911	0.23875	-0.44725	0.33016	-0.37693	0.39837	-0.94775	-0.0048147	0.18596	-0.37525	normal
0.56109	-0.35386	1.3297	-2.4859	1.4476	-0.72718	-0.041567	0.10611	-0.37105	-0.65705	-0.84502	0.58595	0.33123	-0.83571	0.16544	0.083149	0.8027	-0.2585	0.42632	-0.78875	0.12806	-1.226	-0.80973	1.5843	0.68904	-0.12363	-0.097571	0.012878	-0.089102	0.7307	-0.4427	-0.86081	0.52024	-0.58159	0.4484	0.51678	0.81809	0.55359	-0.36968	-0.057338	0.60022	-0.27223	0.87902	-0.61564	0.64659	-0.14361	-0.59807	-0.16845	-0.39869	normal
-5.7231	-0.22643	-1.1939	0.38332	1.8648	1.1999	0.15715	-0.91015	0.60038	-0.50849	0.21151	-0.085546	-0.038523	-0.31089	-0.70307	-0.49311	-0.40851	-0.48022	-0.48852	-0.39064	0.20615	0.51805	-0.36257	0.063527	0.16084	0.19412	0.083949	-0.32265	0.21294	-0.16879	-0.29785	0.099221	0.066922	0.37039	0.086517	-0.18615	-0.2267	-0.25836	0.10931	0.13743	-0.38153	0.50506	0.15322	0.13108	0.25846	-0.491	0.1244	0.38319	-0.34624	normal
1.5653	-0.28114	3.7792	1.2521	0.16189	-0.97778	-0.24896	-1.827	0.10052	0.082048	1.7914	0.7606	-0.29944	0.33245	-0.8284	-0.84931	-0.55608	-1.5124	-0.60592	-0.13028	0.12802	-0.36424	1.2162	0.28218	1.9919	1.5391	-0.66933	0.083286	0.31901	-0.46971	-1.7949	-0.089199	-0.059889	-0.41192	-0.76893	0.79039	-0.029218	0.14251	0.47445	-0.6866	-0.47443	0.023793	-0.36484	-0.22762	0.28344	-0.69694	0.010349	0.49025	-0.50148	normal
1.973	3.3489	3.5912	-0.58248	0.68916	-1.6421	-0.28181	-1.4188	-0.13551	-0.028247	0.49548	0.27067	0.52252	-0.60608	-1.8405	-0.22367	-0.94833	-0.84613	-0.25355	0.73234	-0.50636	-0.80636	-0.083819	0.29876	-0.24286	0.58516	-0.69361	0.34659	-0.85716	-0.19205	-1.3841	-0.29573	0.43134	-0.12693	0.41469	0.75894	-0.80937	0.23708	-0.78538	-0.78902	0.31131	-0.28626	-0.10761	0.36513	0.34218	0.090452	-0.06169	-0.17154	0.90669	normal
-0.27132	0.929	1.6813	2.0188	0.83227	0.24003	-0.30245	-0.96112	-0.32693	-0.10235	-0.81347	1.1224	-1.0621	0.44446	-1.4973	1.4917	-0.70728	-0.18365	0.63695	0.29991	-1.0061	-0.00023444	-0.15342	0.12815	-1.153	0.34776	1.8304	0.25419	-1.6702	0.8808	-0.59736	0.3207	0.22607	0.77803	0.51637	0.11866	0.035024	0.23372	-0.55614	-0.41527	-0.16266	0.058626	0.68906	0.55859	-1.0745	-0.32684	-0.43039	-0.67593	-0.20492	normal
3.4202	-0.11155	3.6889	4.078	-1.2316	-1.2832	-0.7765	1.1906	-0.24773	2.0065	-0.41141	-2.373	0.83128	-0.35766	-3.9542	-0.67218	0.090081	0.0027063	1.914	0.44202	-1.1784	0.88192	0.22424	-0.8954	0.15658	0.22417	-0.92912	0.76232	0.70741	-1.2204	0.34511	-0.15949	0.55446	-0.68356	0.5083	-0.16478	-0.9846	-0.012161	0.19286	0.063858	0.13148	1.2113	0.68017	0.95083	-0.45662	0.35291	-0.075603	0.082066	-0.36559	normal
6.3024	-3.2362	1.9946	8.2207	-0.99302	-2.811	-1.877	2.4291	-1.1463	2.2162	-0.10895	-3.6867	0.67527	0.74444	-3.6868	-0.46159	-0.12186	-1.0199	1.3571	-0.31716	-2.2159	-0.084528	0.75381	-0.52593	-0.6009	0.69691	-1.3985	-1.5788	-0.15612	-0.10248	-1.0884	0.6895	-1.6184	-0.27745	0.74597	-1.128	-0.6625	1.1385	-0.090638	1.0044	-0.53425	0.67053	0.12102	0.84	-0.67585	-0.17902	0.19294	0.54122	-0.81462	normal
5.2665	1.253	2.3775	0.93621	0.41301	-2.9705	1.1103	-0.21282	-0.72001	1.6311	1.1622	-1.642	-0.26762	-0.084326	-3.1963	0.38089	1.0374	-0.42983	1.4062	0.55446	-1.0008	0.92076	-0.80451	-0.15604	1.1768	-0.11553	-0.8978	0.95699	-0.32117	-1.0167	-1.8107	-0.4636	-0.94395	0.34901	1.0636	-0.10019	0.80659	-0.53568	0.60693	-0.78484	0.82313	-0.36171	0.65184	-0.63752	0.41599	0.66624	0.12546	-0.95005	1.7092	normal
-0.47215	0.90094	-2.4129	5.6924	0.58285	0.54691	-0.72166	-0.33109	0.17122	-0.39416	0.024511	0.20318	0.028784	-0.31901	0.21595	0.92013	0.30032	0.12039	0.1803	-0.060517	-0.34558	0.34233	0.43108	0.38648	0.37895	-0.27327	-0.60058	0.2388	-0.2295	0.10639	-0.91563	-0.12481	-0.31131	-0.10998	-0.42382	0.90574	-0.17176	-0.058385	0.23925	-0.15275	-0.14242	0.12036	0.27889	0.26877	-0.3949	-0.1588	0.079042	-0.056506	-0.35878	normal
2.0348	-1.2968	2.6596	1.0915	-0.075312	-0.71373	-0.57589	1.2111	-1.5487	0.74926	0.44426	-0.29962	0.70175	-0.9047	0.42131	-0.01006	2.121	0.45377	-0.31941	-1.8862	1.6021	-0.66185	-0.26673	1.8095	-0.77158	-0.52643	-0.031706	0.47803	-0.83253	-0.32938	1.2666	-0.8664	0.74858	1.1095	-0.36418	0.55271	-0.077834	0.85753	-0.49775	1.185	0.13335	-1.4931	-0.25736	1.3728	0.14671	-0.5952	0.29481	1.0676	-0.79598	normal
1.1784	2.0523	3.7895	1.263	-0.2182	-1.1247	1.2611	0.30354	-1.8493	0.55234	-0.44507	-0.7401	1.2272	-2.3787	1.0298	0.21186	2.8253	0.78254	0.67572	-0.99212	2.0312	0.11422	-0.41513	1.5974	-0.94801	1.1648	0.75793	0.60821	1.5153	1.4046	0.23099	-0.16649	-0.58313	1.7055	-1.6352	-0.078006	1.1906	-0.57892	-0.40237	-0.74474	0.60995	0.16469	-0.1072	0.56472	0.23466	0.45802	0.46912	0.22041	-0.32594	normal
0.68917	-1.2955	2.5646	0.15393	0.74946	0.094572	-0.82127	0.6525	-1.7844	0.75244	0.56531	-0.23413	0.012199	-0.21299	-0.35888	0.134	0.8546	-0.1113	0.020558	0.77805	0.59309	0.80571	-0.33186	0.27785	0.48815	0.6095	-0.8908	-0.07344	-0.76115	-0.56852	-0.40246	0.056231	-0.81738	1.4472	0.91164	-0.47608	-1.1911	-0.92758	0.3348	0.02177	-0.052994	0.040849	-0.17858	0.66898	-0.67055	-0.86488	-0.78244	0.22829	0.15354	normal
-4.4612	0.45845	-1.2277	0.27664	1.7694	1.3662	0.15865	-0.76519	-0.38851	-0.30547	-0.29096	-0.094742	-0.032051	0.35731	-0.28662	0.34955	-0.32504	-0.83988	-0.3292	-0.046214	0.035477	0.22501	-0.050375	0.85311	0.71852	0.1839	-0.2571	0.091618	0.20755	0.16467	-0.30925	-0.69542	0.043706	-0.35697	-0.092005	-0.091352	0.12442	-0.065374	0.26826	0.25623	0.30409	-0.082027	0.6822	-0.14443	-0.069903	0.16714	0.2291	0.44628	0.06074	normal
-9.9044	0.26679	-1.604	-0.69752	-2.5643	-1.3046	-0.52018	-0.35889	-0.80614	1.0293	-0.68442	1.3054	0.53272	0.24197	-0.20367	0.19489	0.048856	0.7408	-0.35493	-0.1614	-0.35675	-0.37082	-0.46029	0.08262	-0.14315	-0.26869	-0.15106	-0.64902	0.40893	-0.47183	-0.23532	0.080274	0.4276	-0.27437	0.16649	0.30216	0.26	0.033079	-0.33155	-0.20273	0.36722	-0.04707	-0.051658	0.045504	-0.25003	0.067099	-0.090929	-0.084828	-0.069839	normal
-9.8798	0.33575	-1.499	-0.4682	-2.7556	-1.1151	-0.55999	-0.083913	-0.3065	1.1278	-0.92189	1.158	0.18368	0.27621	-0.15977	0.12114	0.64084	0.81896	-0.31957	-0.0048482	-0.28572	0.067476	-0.41373	-0.23103	-0.67108	-0.40367	-0.32926	-0.50957	0.59861	-0.33365	-0.1895	0.37974	0.31111	-0.33559	0.16519	0.32851	0.073533	0.011002	-0.39748	-0.26401	0.068177	-0.077775	-0.11141	-0.29502	-0.29192	-0.15665	-0.029921	-0.027135	-0.089422	normal
-9.8758	0.52423	-1.604	-0.391	-2.109	-0.79203	-0.55339	-0.013132	-0.2578	0.8107	0.01318	0.34488	-0.81459	-0.13394	-0.069283	0.31673	0.3768	0.19024	0.039162	-0.67117	-0.011322	-0.63332	-0.66286	-0.61501	-0.065322	0.12404	-0.28375	-0.039922	0.019921	0.018435	0.12144	0.18655	0.073697	-0.34242	-0.1251	0.078633	-0.24562	0.09285	0.12948	-0.30876	0.11698	0.13849	-0.11234	0.025679	-0.12392	-0.012106	0.18912	-0.0018643	0.10787	normal
8.0602	-0.16548	1.2545	-1.2853	0.77208	-3.4141	-0.39267	1.2726	0.59036	0.26919	-1.0281	0.4034	-0.31749	-1.1737	0.17023	-0.23048	0.036422	0.87085	1.1257	0.46456	0.37483	-0.80085	-0.013403	0.893	-0.80781	-0.064723	1.7784	-0.15748	0.82655	-0.14454	-0.85342	0.66377	-0.84519	-0.65553	2.0301	0.95814	0.15589	0.23309	-1.0347	2.1284	0.19944	1.073	0.34821	1.7359	0.7811	0.47365	1.693	1.7583	0.12849	normal
6.475	-2.8195	3.4717	-1.8269	-0.50265	-1.9147	-1.0419	0.12886	0.21703	1.2463	-0.35391	-0.83439	1.8281	0.5418	-0.60767	1.6852	-1.2086	-0.11248	0.10389	1.5857	-1.0213	-2.1099	0.46087	-1.9538	0.092943	-1.6447	1.8781	-2.1676	0.43855	-1.8394	-2.1012	-0.043882	0.43138	-0.66477	-1.2399	-0.4355	-0.61124	0.50478	-1.4907	-0.015392	0.99173	0.79684	1.2569	-0.41293	0.59302	1.1986	1.3819	1.2786	-0.95295	normal
8.7133	-0.46256	-2.0136	-2.8469	2.6417	-2.1835	-2.4218	0.65068	0.0010322	0.46991	1.078	1.259	2.169	1.9405	-1.6531	-0.73921	-0.14148	-0.63187	-1.1443	-1.0394	-0.86924	-1.6976	0.73164	0.50305	0.47092	-1.0869	-0.50512	0.84982	0.23098	1.1756	1.6156	1.3901	0.28998	-0.65083	0.21121	1.5751	0.089514	1.8542	-0.035922	0.43922	2.0332	-0.22202	0.83327	-1.4802	0.30551	0.49379	0.1826	0.22467	-0.21248	normal
-4.9933	1.1192	-0.82838	0.72154	1.0669	2.002	0.46391	-1.3099	0.071299	-0.073916	0.4739	0.24293	0.30608	-0.063834	-0.48306	0.35571	-0.26578	-0.61922	-0.2081	-0.49801	0.010002	-0.25746	-0.58775	0.74069	1.1539	-0.036016	0.43746	-0.99592	-0.37868	-0.40421	-0.39349	-0.40381	0.35336	-0.22496	0.015823	-0.15623	0.44809	-0.12802	-0.27599	0.40412	0.65052	0.22603	-0.32733	0.92462	-0.45895	0.12731	0.2054	0.15275	-0.21608	normal
-0.075853	-0.45786	3.7128	-1.1625	0.26213	1.1275	-1.3549	-0.14957	-0.26175	0.27208	0.75716	-0.53488	0.5516	-1.1903	-0.19697	0.0014323	-0.29352	0.46803	-0.68676	1.6662	-1.2389	-0.16119	-1.1151	-1.1167	-0.86568	0.70758	1.004	2.0702	1.5631	-0.021289	-0.60849	0.058446	-0.73757	-0.66099	-0.072869	0.038559	-0.35212	0.39058	-1.7938	-0.58567	0.011921	-0.99189	-0.15547	-0.62028	-0.57338	0.047534	0.64836	-0.48172	-0.21004	normal
2.4566	3.4135	1.9943	-2.3494	1.973	-0.92906	-1.0453	0.68101	-0.83492	-0.30185	0.73821	-0.014139	-0.31539	-1.4105	-0.074098	-0.23819	-0.5537	0.23583	0.62911	1.8989	-0.84123	-0.23942	-0.62333	-1.5122	-0.28146	0.47251	0.94888	-0.76741	0.1302	-1.0106	0.21238	0.85446	0.34087	-0.80046	0.79265	-1.1984	-0.60223	0.65739	0.082558	0.39715	-0.030582	-1.0752	0.032475	0.12702	-0.66498	0.34757	-0.52472	0.018068	-0.038352	normal
1.808	-1.4555	4.9655	-0.76482	-0.24869	0.56144	-3.1749	1.3701	-1.2139	-0.45093	0.61979	-1.5768	0.85217	-1.664	1.462	0.008055	-0.080521	-0.44654	0.16693	0.66284	-0.33804	0.33568	-0.36473	-0.83998	-0.41016	1.6561	1.1619	1.928	1.4301	0.0024832	-0.16847	-0.47807	-0.4256	0.072354	-0.23044	-0.21352	0.5754	0.84808	-0.4002	-0.34459	-0.37707	0.87788	-0.31345	-0.011484	-1.3913	-0.62701	-0.2997	-0.27629	0.21743	normal
-3.9354	0.39058	-0.82877	0.46255	1.4273	2.1461	-0.21805	-0.55102	0.4479	-0.35929	0.29386	0.16811	0.23177	0.58462	-0.33871	0.20559	0.41549	-0.24605	-0.074679	0.18405	-0.65092	0.31975	0.27686	1.0141	0.62606	-0.1877	-0.39518	0.37762	-0.16318	0.5371	-0.51992	-0.055222	-0.33786	-0.67003	-0.47415	-0.35985	-0.038308	-0.22376	-0.47663	0.28223	-0.30775	0.24218	0.46378	0.17845	-0.086658	-0.13075	0.29085	-0.087663	-0.16193	normal
2.2278	-2.1736	0.4894	-0.75046	0.48942	1.0018	-1.7042	0.30335	-0.015947	-1.2993	-1.9227	1.633	1.7345	-1.0969	1.5574	0.70005	1.2022	-1.2972	-0.12588	0.19805	-0.58581	-0.91363	0.070985	1.0956	1.1054	0.032246	0.5998	0.39774	0.17348	0.37471	-0.6398	0.69876	-1.0317	0.31241	-0.499	-0.47946	-1.6719	0.3953	-0.90137	-0.41797	-0.85393	0.42004	0.021287	0.77158	1.7506	0.16247	0.44782	-0.32913	-0.17471	normal
4.3697	-1.2483	-1.6136	-5.9991	3.4771	-1.3938	-0.99977	0.15916	0.0011235	-0.64016	-0.89937	1.5809	0.31146	-0.62464	1.2727	0.13402	0.17282	0.72552	-0.86772	0.0095718	0.62662	0.13225	-0.38725	-0.078412	0.41745	-0.63145	0.40076	-1.1097	-0.39114	0.16606	0.12571	0.5522	-0.25392	0.59679	0.49546	-0.15543	0.11595	0.31889	0.11574	-0.044947	-1.1016	0.49897	-0.99179	0.95424	0.090952	0.5068	0.062382	0.07633	-0.22271	normal
0.86351	-1.5205	0.86474	-0.68004	1.4231	0.4068	-0.36973	-0.10945	0.093243	0.34994	-0.94886	0.74013	-0.50498	-0.89387	-0.74557	-0.44313	-0.13094	-0.37589	0.28049	0.30035	0.0052999	-0.84165	0.12162	0.54632	-0.60769	-1.0712	0.49211	-0.56969	-0.61718	-0.62161	-0.16697	-0.048297	-0.015461	0.34752	1.0964	0.2935	0.94726	0.067007	0.044774	-0.14286	0.020366	-0.59891	0.7568	-0.3445	0.43159	0.531	0.017313	0.12396	0.83482	normal
-3.5193	-0.70879	-3.075	-3.1099	3.3096	0.48726	-0.41165	-0.41274	0.31645	-0.49872	0.093663	-0.33248	0.25491	-0.053794	-0.5198	0.26778	-0.11835	0.2804	0.17899	0.017323	-0.087267	0.030174	-0.26957	0.16011	-0.018723	0.17012	-0.056028	-0.29599	-0.055944	0.1988	0.048292	-0.38045	-0.29696	-0.02987	0.50953	-0.18113	-0.089805	-0.22466	-0.22875	-0.23849	0.019632	-0.093931	-0.29742	-0.083385	-0.049012	-0.13141	0.27681	0.5535	0.21414	normal
3.948	-1.3216	0.31872	6.7063	0.6557	-0.79538	-1.9197	-0.22022	1.032	0.097192	-0.98791	0.24353	-0.20978	0.77943	1.2308	-1.1391	-1.9102	-0.13732	-1.4351	-0.99814	-0.26505	-0.53488	-1.0302	0.31082	0.23949	-0.0026629	-0.049582	0.82093	-0.65259	0.43422	-0.50773	-0.45556	-0.47124	-0.30473	0.37673	0.87188	-0.3338	0.66683	-0.62518	0.22912	0.32869	0.39198	0.65137	-0.17336	0.39245	0.2052	-0.032163	0.52198	0.6849	normal
5.2925	4.0664	2.6507	4.017	-0.19567	-1.3065	0.84242	-1.5277	0.69482	-0.48746	-0.49979	0.73655	0.010727	-1.479	1.3196	-0.86806	-2.0986	-1.421	-0.91762	-0.20423	-1.553	0.98691	-1.9817	-0.36014	1.9868	1.1661	-0.6168	0.1818	0.22049	0.72658	-0.23537	0.0018725	0.21059	1.2395	-0.80265	-0.35284	-0.34764	-0.41052	0.58981	0.43534	0.55172	0.63873	-0.50676	-1.1409	0.47896	-0.16368	0.78103	0.45573	0.02942	normal
2.5765	-0.22335	1.6149	2.6692	-0.41831	-0.41009	1.5459	-2.2481	1.4572	-0.2557	-1.1169	-0.35657	1.0467	-1.2712	2.2584	0.52242	-0.59848	-1.8914	-1.122	-1.3922	-1.6209	0.83807	-2.2815	0.26273	0.47505	0.70057	-1.3628	1.2792	-0.38548	0.076496	0.35293	0.20727	-0.17253	0.16229	0.92122	0.42057	1.1933	-0.83579	-0.23113	-0.82357	-0.3885	-0.99424	1.419	0.12017	-0.66762	0.43469	0.086491	-0.91001	1.0705	normal
2.7223	-0.46164	1.4416	1.2891	1.4047	-0.066694	-0.82234	-0.31589	-2.1125	0.53132	-0.38275	-0.47193	-0.75166	3.0933	-0.9376	1.3069	-0.026382	-1.6892	-0.31352	1.1426	-2.051	-1.1779	0.5988	0.90831	-1.371	0.20414	-0.9999	1.1602	-0.25053	1.1595	0.22309	0.45721	1.2216	0.014094	0.68938	0.48173	1.1378	1.058	1.1903	-0.40577	-0.95198	0.085766	-0.13715	0.75662	-0.7109	0.074569	-0.80581	0.04317	0.957	normal
3.2686	0.89985	1.609	2.312	0.59103	-0.62313	-1.7105	0.58926	-1.5397	-0.8305	0.17306	-1.0843	-0.20814	0.75136	-0.10918	0.86966	1.4022	1.5956	-3.0315	0.6066	-0.11394	-0.058208	0.13233	0.50596	-1.5226	-0.25444	-2.4292	-1.0666	0.52977	-1.6841	0.052575	0.034173	-0.28672	-1.027	-0.63643	-0.022928	0.6986	0.32534	-0.28869	-0.5111	-0.60921	0.25328	-0.3615	-0.13433	0.78578	1.1292	-0.21439	-0.29093	1.5286	normal
1.8698	2.4368	2.1308	-1.2758	1.0623	-0.62199	-0.26735	-0.14614	-1.0978	-0.010481	-0.43752	-0.94011	-0.73037	-0.29148	0.39821	0.27985	0.95805	1.8892	-1.0721	1.0553	1.5807	-0.45719	-0.24274	0.67375	0.61747	0.18535	-1.377	-0.15154	-1.4721	-0.80835	-0.24867	-0.72579	0.59912	0.032448	-0.27618	-0.5325	0.55238	-1.88	-0.061889	0.064673	-0.64765	-0.36189	-0.1829	-0.46592	-0.79612	-0.12627	-0.14116	0.10167	-0.070334	normal
2.6859	-2.2395	2.5864	-0.93612	0.47242	0.5353	0.16699	1.1441	0.73024	0.31215	0.56335	-0.18659	0.080659	1.0925	-1.1886	-2.556	-0.45329	-0.61204	1.1088	-0.28773	-0.194	0.38677	0.046796	-0.34096	-0.65004	-0.29438	-1.2191	0.48329	-1.0915	-1.8106	-0.087916	-0.8902	0.39571	0.88244	-0.40071	0.54264	-0.5313	-0.016145	0.53272	-0.21198	-0.24276	0.099172	1.0103	0.91734	-0.67558	0.32647	-0.90819	0.0619	-0.20826	normal
4.7492	2.5676	4.6644	-0.99232	-0.67014	-0.35208	1.9709	-0.33671	-0.19179	-1.3761	0.17613	0.76981	0.46991	-0.46778	-1.1752	-1.5673	0.6382	0.38239	1.7798	1.226	0.37148	0.45649	-0.012356	-1.1151	0.79449	-1.4917	-1.7001	1.1357	-0.51242	-2.8661	0.71743	-1.1612	0.42062	0.59475	-0.20342	0.24033	-0.46774	-0.38401	0.98102	-0.8824	0.04346	0.56657	0.014545	0.37262	0.15514	0.42586	0.39955	0.19758	-0.33293	normal
3.2429	-1.1531	3.349	0.4673	0.19075	0.40029	1.1674	-1.137	-0.057542	0.39964	0.89561	0.37585	-0.87081	1.0777	0.19854	-0.11906	-1.6302	0.88539	-1.8922	0.5381	0.92299	-0.0050227	1.0879	0.1671	-0.37985	-0.63969	-0.19607	0.48896	-0.3601	0.4154	-1.6921	-0.060966	-0.16899	0.34781	-0.84036	-0.75044	-0.27057	0.0019625	-0.62434	-1.3488	-0.88988	-0.21448	0.54832	0.034373	1.0189	-0.85713	0.24259	-1.5613	0.54673	normal
6.5657	-1.3727	0.57573	-0.6395	1.2494	-1.5824	1.4093	-0.37028	0.23798	0.55663	1.2862	1.4487	0.12542	-1.1728	0.86857	-0.060078	0.37403	-1.7334	-1.3669	-0.42201	-0.18624	0.032701	2.1139	1.0102	-0.98185	-0.81798	-2.4115	-1.0004	-1.0424	-0.64691	0.49002	-1.2301	-0.22962	0.04369	-0.46522	1.504	-1.9367	0.28009	-0.048353	0.92578	-1.1269	0.61536	-0.67948	-0.71876	0.14645	0.50444	0.32351	0.78684	0.91413	normal
7.1311	-4.3057	-0.46622	4.8698	-0.46166	-0.2841	-1.7523	1.7113	0.475	0.43899	1.7525	1.0311	-0.14905	-1.4354	-0.99366	-2.1599	-1.2315	0.55969	1.5609	0.017293	0.16266	0.56698	2.1208	0.63716	1.1842	1.2207	-0.89268	0.18249	1.8412	0.43761	-0.83434	0.49753	-0.62631	-0.27566	0.25476	0.7603	-1.9036	0.23139	0.091077	1.5507	0.41378	0.74087	-0.71847	0.16965	-0.30946	0.069333	0.11533	0.49615	1.0005	normal
4.8017	-3.1313	2.4195	0.26254	-0.4853	-0.17646	1.7976	-1.6016	0.25581	0.47042	0.03376	0.75577	-0.31094	1.2494	0.81475	-0.13521	-1.9877	0.99079	-0.99543	0.52984	-0.51238	0.094295	-0.29506	-0.99685	0.058301	0.27574	-1.6906	2.64	-0.24206	-0.16051	-0.27796	-0.81232	0.10675	-1.1015	1.0939	0.74306	-0.7892	-0.033461	-0.69618	0.55825	0.6748	1.3051	-0.69423	0.59152	-0.35516	-1.2514	-1.0561	0.24116	0.63689	normal
10.585	-3.0879	-6.3842	-7.2368	1.9695	0.46811	0.45606	-0.55791	1.3569	1.9853	-2.1966	-0.19274	-0.7766	-2.6421	0.24806	-2.1318	-0.65219	-0.36399	0.45687	-0.23351	-0.72352	-1.5211	-0.41245	1.1277	-0.57963	1.7764	-1.0931	0.8896	-0.27663	0.8091	0.21954	-0.10401	0.72484	0.95145	0.099548	0.14497	-0.94196	-0.025153	0.63069	-2.3498	1.332	-2.0865	0.73232	-0.72186	-0.79486	1.2485	0.5303	-1.4311	0.12606	normal
5.0435	-1.5699	1.9099	-0.93725	-2.5214	3.7208	2.549	-1.0017	0.25749	2.2673	-2.4353	-0.2958	-1.6804	-2.0057	0.018581	-0.93352	-1.1078	1.0362	0.061314	0.51231	-1.2932	0.14493	1.2173	-0.21587	1.2897	1.7168	-1.1701	2.1554	-0.36857	-1.343	-0.18915	0.61837	0.35207	-0.88721	-0.96504	-0.80866	1.0829	0.52849	-0.82151	-1.5976	1.0453	0.61949	-0.59272	-0.049585	0.45826	0.97015	-1.652	-0.88439	-0.58638	normal
8.1862	-2.5091	-3.5645	2.8045	-0.19324	1.4951	-1.9276	2.3524	0.67134	-0.25056	-1.0513	-0.24393	-1.3967	-0.56524	-0.64287	0.039582	-1.3779	0.4457	-0.10527	0.91328	-1.0117	-0.48485	-0.53549	-1.9177	0.070183	0.719	-0.33052	2.1576	0.097003	-0.20063	0.91923	0.32847	0.16812	0.57792	-0.82509	0.36834	0.94054	0.37452	0.95867	0.25648	-0.18621	-1.0862	0.28302	0.57325	0.033581	0.33732	0.15883	-0.21766	-0.20756	normal
-2.882	3.06	-1.3806	-0.54738	0.75195	1.7868	1.1171	-0.63788	-0.091204	-1.1021	-0.44639	-1.0967	-0.87669	-0.76973	-0.82059	-0.97082	0.80605	0.14243	0.25967	-0.10589	0.52792	0.49215	-0.35077	0.10148	-0.36272	0.36035	-0.33949	-0.22718	0.064159	-0.18198	-0.63178	-0.017494	0.14648	-0.020278	-0.19653	0.31836	-0.10939	0.64967	-0.5203	0.040095	-0.29866	0.18638	-0.33058	-0.41562	0.37614	-0.42094	-0.26726	0.51515	0.039193	normal
-7.2453	-0.076978	-1.1154	-0.94841	1.4236	5.9081	4.9068	4.9716	-6.2701	1.5013	-1.4787	-0.90967	-0.31477	-0.40967	0.60203	-1.256	-0.68347	0.67992	-0.5358	-0.12638	1.0705	-0.46478	-0.14875	-0.24516	-0.82466	-0.11979	-1.2298	0.69021	0.92187	-0.82387	-1.4193	0.53751	0.64699	-0.44205	0.01202	0.82328	0.29908	0.25432	0.18614	0.25301	-0.69626	0.41873	-0.0073352	-0.29146	0.32963	0.19947	0.59994	-0.10624	0.35279	normal
15.46	5.6537	-9.3942	-0.1122	-0.46004	3.428	1.9433	2.2688	-4.372	-1.7932	0.59533	-3.1564	0.71976	-0.16739	0.64624	0.12256	-3.5262	3.3689	-0.75023	-2.4865	0.37701	-0.42177	2.3318	-0.79877	0.75168	0.022389	0.21188	0.45561	-1.2437	-0.56535	2.0491	-0.90754	0.222	0.95983	1.5433	0.14838	-0.83675	-0.69763	-0.57588	-0.067966	-0.20752	-0.60197	0.60009	0.94003	0.10356	-0.32635	-0.10542	-1.2005	-0.42704	normal
20.038	6.3411	-7.2986	-0.80137	0.5065	-1.8779	-1.4261	0.79666	-0.61386	-0.13453	-1.0074	-4.7553	-2.6281	-0.66215	1.0296	0.41078	-1.7596	1.6315	0.19794	0.38665	-1.6612	-2.6323	0.60607	-1.5198	0.22782	-0.1571	1.6077	0.64272	-2.0612	0.41493	0.48705	0.32463	-0.2893	1.4711	1.8745	-0.66441	1.596	-0.44578	-1.1953	-0.01083	0.78399	-1.0192	0.41184	-0.60132	0.37394	-2.03	0.73713	0.46851	1.1095	normal
-3.5069	2.6974	-0.14607	1.7475	0.95755	1.2789	0.72037	-1.342	0.21562	0.20579	0.34178	0.73114	-0.8745	-0.040165	-0.68533	0.75264	-0.16924	-0.85348	-0.60641	0.17416	-0.33378	0.52401	-0.2402	0.5716	0.047076	0.047702	-0.821	0.59533	-0.16586	-0.51713	0.43333	-0.53243	-0.37707	0.11145	-0.91863	0.30052	0.7686	-0.023195	-0.29184	0.39369	0.32912	1.1549	0.49555	-0.19019	-0.10354	0.10212	-0.12532	-0.16769	-0.18014	normal
-0.91027	5.0624	0.60987	-3.683	-4.6559	-2.1034	-1.3443	5.0199	2.2035	-2.3399	-3.9284	-0.12997	2.1333	2.0281	-0.18353	0.81126	-0.52168	-4.5239	-1.9623	0.51721	2.1918	0.94393	2.3894	0.74782	2.148	-0.24028	0.70944	-0.26445	0.041455	-0.21169	0.55251	-1.3348	0.5837	0.44795	0.5425	-1.5444	-0.11093	0.66701	0.23387	0.3987	1.562	-1.2834	-0.445	-0.0026121	-0.1468	0.02524	0.02988	-0.37387	-0.25169	normal
10.053	7.6741	-3.248	1.8902	-5.3849	-1.8363	-2.0208	-0.52353	-0.22243	-1.8057	-1.8585	0.038716	2.2275	0.14445	-1.005	-0.91672	0.42524	-2.1154	-2.3981	1.4019	-0.1323	1.3177	-0.8529	0.27288	-1.4232	-1.423	-0.037625	-1.2256	1.346	-2.2051	0.80148	0.80667	0.32901	0.42489	0.8094	0.3485	0.28488	-0.53587	-0.37637	1.0804	-1.1046	0.10135	-0.032812	-0.54374	0.090841	-0.51147	-0.70125	-0.31124	0.7829	normal
12.302	-6.737	0.70447	-6.9998	-7.3628	0.52336	1.7304	-1.6327	1.468	-2.89	-1.0471	0.78679	1.3741	1.8378	-0.54227	-3.4921	4.4717	2.7027	-0.94423	1.9082	-2.0442	-0.93656	1.8702	-1.341	-0.83526	1.4506	-0.66454	-1.5203	-0.22009	2.8496	1.3609	-1.2012	0.78004	1.4538	2.0953	1.3259	-0.046944	0.53117	0.87871	-0.26675	-0.42897	1.2463	1.7015	0.29454	0.75537	-0.23205	1.7732	1.1122	-0.15692	normal
2.4187	0.038812	-4.4298	-1.4448	-2.0407	2.5102	2.911	-0.84388	2.5093	-1.463	2.1208	0.13426	1.4848	0.65679	-0.96598	-1.2469	2.6153	2.2754	-1.0535	3.2647	-1.8431	-0.60314	0.23899	1.5501	0.33315	0.57943	0.32662	-1.2385	-1.2583	-0.2162	1.5197	-0.69358	-2.2846	0.85722	-1.6638	-0.43713	-1.1284	2.3751	-0.93443	-1.081	0.96427	1.1338	-0.51518	-0.70619	-0.34382	-2.177	-0.35579	0.042366	0.87015	normal
-9.7567	0.37947	-1.4655	-0.61557	-2.7976	-1.3058	0.010886	0.14938	-0.44119	0.67227	0.1619	0.77884	0.16004	-0.011145	0.0012785	0.0065925	0.13389	0.89085	-0.013983	0.3846	-0.62962	0.18601	-0.30086	-0.071851	-0.50231	-0.10114	0.012827	-0.19584	0.28129	-0.11266	-0.076809	0.42802	0.22051	-0.083953	0.15283	0.49418	0.12153	-0.12793	-0.19768	-0.19413	-0.26421	0.03326	-0.23469	-0.16891	-0.17981	-0.089823	-0.16228	-0.075051	-0.031947	normal
-9.563	0.30936	-1.6434	-0.15248	-2.8683	-1.2515	0.0048454	0.5046	-0.069796	0.69968	-0.14988	0.92246	0.44547	0.105	0.19337	-0.20205	-0.53868	1.3426	0.16735	0.29036	-0.70727	-0.0834	-0.14274	0.42638	-0.31114	-0.052188	0.19286	-0.10179	-0.087197	-0.23995	0.0032931	0.41721	0.047812	0.08839	-0.14057	0.46201	0.24109	-0.073284	-0.22401	-0.13265	-0.20992	0.067126	0.029821	-0.12217	-0.0028457	-0.078693	-0.096626	0.072893	-0.22535	normal
-9.7594	0.48062	-1.5847	-0.69889	-2.6831	-1.3188	-0.11011	0.10688	-0.42909	0.68847	-0.10858	0.38479	-0.18536	-0.097845	0.32655	-0.54371	-0.51718	0.8709	0.37533	-0.16209	-0.59918	-0.16437	-0.11551	0.052586	-0.034433	0.20057	0.083632	0.071459	-0.51192	-0.048315	0.11257	0.23405	-0.14475	0.1025	-0.50084	0.26269	0.129	-0.033664	-0.011287	0.098394	0.017817	0.041457	0.13148	0.070797	0.061716	-0.035306	-0.03785	-0.04801	-0.13793	normal
-10.023	0.37365	-1.299	-0.34833	-1.5323	-0.54832	-0.088459	-0.18914	-0.48909	0.18595	0.17639	0.024897	0.061669	-0.2906	0.073328	0.18045	-0.064245	0.64169	0.35618	0.05094	-0.30363	0.22862	-0.013761	0.042094	-0.13062	-0.0032584	-0.13366	0.11858	-0.32019	0.016733	-0.17861	0.31521	0.093708	-0.09317	-0.12748	0.042801	0.10383	0.017582	-0.16173	0.032085	0.087586	0.10307	0.044306	0.052391	-0.0074636	0.07035	0.07101	0.11046	-0.10346	normal
-9.7547	0.55133	-1.6564	-0.74943	-2.5593	-1.4425	-0.20197	-0.067	-0.017716	0.95376	-0.96491	0.091138	-0.28939	-0.1781	0.07473	-0.58852	-0.38212	0.86465	0.099391	-0.090033	-0.37228	0.15064	-0.098473	0.17075	-0.28965	-0.43751	-0.12862	0.11792	-0.41233	0.1078	-0.065753	0.3754	0.0027097	-0.038945	-0.42688	0.31002	0.16363	-0.069559	-0.1267	-0.039662	-0.042246	0.08456	-0.039405	0.031717	0.2242	-0.14174	0.1414	-0.047396	-0.19943	normal
-9.8344	0.50681	-1.4675	-0.44858	-2.6912	-1.3479	-0.27966	0.030903	-0.040874	0.84649	-0.93294	0.22056	-0.064972	0.14842	-0.0046981	-0.61555	0.1931	0.625	-0.078171	0.15652	-0.37547	0.488	-0.070867	0.067305	-0.50446	-0.55821	-0.13888	0.0012536	-0.070889	-0.12459	-0.21638	0.51162	0.14855	-0.13696	-0.20317	0.2592	0.21921	0.051584	-0.28677	0.0031358	-0.022506	-0.072157	-0.033175	0.022842	0.042625	-0.13807	0.011797	-0.12684	-0.26226	normal
-9.852	0.33988	-1.3994	-0.52756	-2.7262	-1.1928	-0.50549	0.27456	-0.076973	0.73591	-0.6491	0.60089	-0.11741	0.13302	0.36038	-0.7773	0.083464	0.32605	0.23541	0.022034	-0.43441	0.28559	-0.215	-0.010109	-0.13084	-0.24822	-0.13601	-0.095553	-0.22383	-0.22543	-0.20234	0.20759	0.27391	-0.20206	-0.22585	0.23991	0.252	0.17484	-0.35013	0.14942	0.43024	-0.082537	0.088786	0.28729	-0.05386	0.01787	-0.0091144	-0.14398	-0.1642	normal
-9.9325	0.52641	-1.281	-0.33685	-1.7939	-0.46066	-0.27723	0.23198	0.13438	0.2849	0.16027	-0.087196	-0.63109	-0.1376	0.092102	0.065777	0.39584	0.13254	0.23806	-0.45124	-0.16754	0.051047	-0.60742	-0.40716	-0.083178	-0.069746	-0.2563	0.074047	-0.29762	0.10461	-0.28559	0.33522	0.3159	-0.37709	-0.1735	0.040201	0.050027	0.22329	-0.27244	0.068461	0.2817	0.16479	0.022658	0.21268	-0.052313	0.024295	0.19431	0.06004	-0.026999	normal
-2.4407	-1.0639	-1.6833	-1.4579	1.8847	1.2248	0.43343	0.073162	1.8569	0.30667	-3.1454	1.5898	0.11971	-1.1829	1.1401	-1.2169	-0.57168	1.7727	1.9487	-0.47651	1.0988	-0.58383	-0.11172	-0.11334	-0.40148	-0.6458	-1.3349	0.12885	-0.58343	-0.62502	-0.55277	0.92572	0.63669	0.26243	-0.70053	0.30665	-0.10088	0.48401	-0.63612	0.0022945	-0.48143	-0.41455	0.39163	0.016208	0.40139	0.38549	-0.26938	-0.031331	-0.91711	normal
3.0934	0.37798	-5.2389	-1.5045	3.2372	-0.56889	-0.678	1.4145	0.29883	0.057363	-4.1325	1.1085	0.74255	-0.35009	0.66177	-1.5553	-0.28151	0.8459	1.651	-1.2914	0.68487	-1.0205	0.26876	-0.72189	-0.19273	-0.39623	-0.65183	0.095795	-0.24585	-1.6724	-0.69137	-0.069521	0.45026	0.45936	-0.55989	-0.32071	0.24594	0.23902	-0.48328	-0.15951	-0.70245	-0.76986	0.40981	-0.27677	0.094477	0.10992	-0.29842	-0.089812	-1.2345	normal
4.5086	0.09234	-6.1416	7.0331	0.58204	0.39884	0.014001	3.1762	2.0963	-0.94502	-0.053203	-0.22714	-2.141	0.95629	0.0078396	-1.6248	1.6104	-2.3525	-1.427	-1.2642	-0.026088	-0.29899	-1.7786	-1.1116	-0.50353	-0.27281	-0.55273	8.0838e-005	0.43692	-0.74297	0.19197	-0.66369	0.48062	0.16012	-0.05052	-0.20058	0.35211	0.44081	-0.11583	0.051186	-0.60243	0.15758	-0.56326	-0.44895	0.68499	-0.10015	-0.45609	0.46062	-0.4927	normal
5.5632	2.5676	1.1721	-3.3917	-1.8845	5.482	-1.5519	-1.1524	3.785	4.7998	0.64338	1.6431	-1.9225	1.923	1.2321	0.67233	0.67937	1.3781	-0.5446	-0.91831	0.12585	0.84807	0.66859	0.48567	0.033466	-0.60045	0.40331	-0.011711	1.4098	-0.8639	-0.070929	-0.23286	-1.92	-1.2353	-0.42866	0.45368	-0.0051183	-2.0329	0.37929	0.57432	-0.023843	0.19425	0.10714	0.78494	-0.71937	1.1783	-0.25742	0.307	-0.7473	normal
16.066	21.792	3.0932	4.8164	-2.2128	-1.6777	0.58651	4.4038	2.0728	0.81995	-1.0173	3.4405	-0.57897	-0.36267	-2.0082	1.5843	3.3747	-0.39674	0.40346	-0.11236	1.8251	-2.9148	0.28669	-1.2393	0.63457	0.33146	1.4315	0.72837	0.22589	-0.68489	0.26338	0.51813	-0.98342	-1.4032	-0.95107	0.64405	-0.011378	-0.10085	0.68498	-1.0619	-0.12579	0.35263	0.9592	-0.12802	-0.70934	-0.81692	-0.046168	0.38473	0.70473	normal
1.1245	-1.9535	-0.89931	-3.8805	1.8326	0.96167	1.4318	0.35524	0.54918	-1.8778	1.1433	-2.0936	0.14831	-0.45406	-0.18774	-2.0857	0.38588	-1.0698	0.96768	0.3612	-0.76301	-0.15064	0.20651	-0.69146	-0.071811	0.079702	1.1522	0.10083	-0.7718	0.94397	1.0876	0.56929	-0.52256	0.47711	0.49877	0.66508	-1.475	0.039488	-0.75289	-0.49176	-0.53258	-0.65042	-1.5716	-0.82489	-0.26317	0.74772	0.53216	-0.2474	0.048726	normal
-2.8379	-1.0493	-3.6299	-2.9989	3.2431	1.5715	0.96828	-0.47156	0.57861	-1.2217	-0.1512	-1.2903	-0.1105	-0.069316	-1.1864	-1.7333	0.54264	-0.022372	-0.36836	-0.18136	0.10215	-0.12051	-0.072529	0.2268	-0.57578	0.16754	0.59611	-0.40252	-0.36197	0.0078439	0.096564	-0.95649	0.075825	0.25629	0.64628	-0.13737	-0.68693	0.15968	-0.32055	-0.38446	-0.056289	0.21072	-0.1133	-0.14079	0.23999	-0.49126	-0.022172	0.18122	-0.47513	normal
-2.9763	0.85617	2.0062	-0.29955	1.3076	0.67544	-0.68468	0.901	-0.59917	0.10919	-0.72283	-0.2478	0.83781	-0.39923	0.61102	-0.008746	-0.18921	-0.36288	0.46752	-0.68779	1.0632	-0.71211	-0.36966	-0.63181	0.18105	1.0378	0.8129	-0.56637	-0.18029	-0.10764	-0.051326	-0.66414	0.65971	-0.34642	-0.62841	-0.28868	-0.26397	0.73732	0.21634	0.69789	0.79354	-0.33	0.3392	-0.71458	0.46468	-0.1767	-0.31191	-0.3274	0.062208	normal
-1.305	0.21903	3.6447	-0.72281	0.84015	-0.072329	-1.0399	0.76032	-0.90201	0.52474	0.32538	-0.50196	1.7356	-1.919	-0.4862	-0.27456	0.66176	1.1937	0.002459	-0.093568	1.6283	-0.42822	-0.86209	-0.32642	-1.0523	0.17123	0.92264	1.4479	1.0788	0.65817	-0.15166	-1.5361	0.040357	0.028803	-0.46337	-0.26071	1.0976	0.6399	0.44616	-0.16434	1.1062	-0.13105	0.31201	0.053052	0.34318	-0.46056	-0.38974	0.44519	0.28087	normal
1.5148	-2.034	1.6979	4.2282	0.48474	0.0070506	-1.8276	1.8986	-1.1232	0.84556	0.20911	0.25918	0.66972	-1.7958	-0.65619	-0.4628	1.5039	0.11803	0.73243	-0.17876	1.5157	-1.0193	-1.0768	1.5323	-0.21395	-1.2582	1.6058	1.9574	0.77866	1.8123	0.079171	-0.26798	0.61457	0.51007	-0.1808	-0.20756	0.22071	0.8757	-0.38669	0.34293	0.96183	-0.47183	-0.23141	-0.80526	0.73488	-0.50002	-0.87804	0.41177	0.42495	normal
-4.9669	-0.41229	-1.0634	1.8532	1.4069	1.7931	0.17182	-0.51887	0.21769	-0.34577	0.067637	0.21498	-0.95646	0.19146	-0.98975	-0.32576	-0.29805	-0.83811	-0.44777	-0.45354	0.62023	-0.11118	-0.3144	0.30341	0.51873	-0.12474	0.1773	-0.020163	0.3615	-0.1348	-0.1848	-0.17667	0.26079	-0.14344	-0.1455	-0.044999	-0.083949	0.25322	-0.090544	0.21838	-0.011686	0.47248	0.53374	0.057381	0.038679	-0.54257	0.0013071	0.097646	-0.16028	normal
3.5928	-2.7031	-0.5329	-0.91936	1.0576	0.81495	0.91227	0.98992	-2.0033	-0.41912	-2.165	-0.44222	-1.4306	0.96698	0.92085	0.43849	0.48415	-0.33393	-0.15098	-1.5072	-2.3818	-0.98962	-0.13056	0.80723	0.0025464	-0.0018933	0.45694	-1.2292	0.28672	-0.279	0.5553	0.14677	-0.23372	0.02641	-0.17233	-0.0071491	0.10147	-0.22056	0.79745	1.1344	0.8474	1.4453	-0.11377	-0.12851	0.67375	-0.203	-0.41761	0.95655	-0.24722	normal
1.8565	-1.9241	1.5841	-1.0087	-0.41462	2.2609	0.82949	0.10709	-1.1988	-1.0074	-1.3118	0.47339	-1.4847	-0.81271	0.79775	0.15151	-0.9013	0.85552	-0.82835	-0.97004	-0.26262	0.13346	-0.50832	0.40907	0.95436	-0.43422	0.2714	-0.51068	0.84427	-0.24692	0.50479	0.43415	-2.1947	0.70724	-1.1572	-1.1842	0.63608	-0.18452	-0.51484	0.5749	-0.051648	0.66435	-0.84148	0.12995	0.31998	-0.065098	-0.49614	0.42862	-0.50754	normal
2.4712	-2.0592	-0.30471	1.0696	1.4756	1.0701	-1.2471	1.5971	-2.2152	1.107	-0.69323	-0.052675	0.45041	0.2222	-0.085766	-0.74063	0.49189	0.081945	0.65679	-0.7748	-0.42864	-0.34035	0.45154	-0.99073	0.052963	0.87555	1.055	-0.29404	-1.1603	-0.10594	0.18162	1.1319	0.34113	0.079817	-0.1635	-0.25876	-0.29069	-0.95004	0.36248	0.50684	-0.27997	-0.13451	0.79982	0.60897	0.34801	0.077288	-1.2776	0.25075	0.40913	normal
-5.1573	-0.049856	-1.1329	1.1822	1.3248	2.2276	0.46331	-0.11547	-0.297	-0.34815	-0.051184	-0.010667	-0.54594	0.0025691	-0.16446	0.37054	-0.043645	0.33629	0.061782	0.28221	-0.18939	0.12642	0.070185	0.63859	0.079675	-0.15029	-0.39779	0.22892	0.42702	-0.090364	-0.012629	0.1275	0.030854	0.031014	-0.19485	0.11828	-0.059572	0.20437	-0.22425	0.31931	-0.43741	0.66534	0.42948	-0.10097	0.10339	-0.17147	0.015826	0.006721	-0.22481	normal
3.9579	-4.2869	0.006491	0.22291	-0.46899	-1.3313	2.5612	1.2705	1.029	-0.30115	2.9044	0.87161	0.15418	0.19136	-1.1725	1.687	-1.7905	1.9343	-0.075927	-0.23136	-0.45321	-0.37276	-0.79139	0.475	0.39285	0.998	-0.30841	-2.2149	1.47	-0.80788	0.26702	-0.42982	-1.0349	-0.50618	-0.17273	-0.23998	1.1058	-0.47493	-0.072271	-1.0304	-0.60553	0.92672	-0.051027	0.58459	0.86509	0.78468	-0.29731	-0.47643	-0.0015459	normal
2.9981	-2.5124	2.0934	2.1034	-2.3284	-0.50517	3.6622	2.548	1.7725	-0.52976	2.0729	-0.23252	0.8712	-0.7701	-1.4826	1.3458	-1.3147	2.0961	-0.047182	-0.10399	-0.47579	0.87869	-1.1997	0.068158	0.93673	0.41108	0.90561	-0.057377	0.61796	-1.0014	-0.71484	0.1766	-0.71548	1.1448	0.19318	-0.52187	1.2471	-1.6803	-0.24071	0.042338	0.029583	-0.43765	-0.29309	-1.3031	0.032404	-0.14576	-1.1557	0.81615	0.44019	normal
-0.36525	0.057232	3.2636	-1.0732	-0.12082	0.33521	1.0297	0.91301	-0.62083	-0.66454	-0.37961	-1.1439	-0.62302	-0.70116	0.27463	-0.039281	0.25699	-0.44989	-1.7212	0.064829	-0.16411	1.7448	-0.079471	-0.18208	0.13133	-0.54925	0.98444	0.18179	0.94372	0.14613	-0.49021	-0.49301	0.51842	-0.78376	-0.23952	-0.37244	-0.53047	-0.42379	-0.55946	0.61307	0.12029	0.15379	0.036887	-0.99626	-1.0179	0.066362	0.21644	0.43674	-0.23409	normal
-4.3515	0.73632	-1.222	0.54272	1.5525	1.2947	0.5394	-0.37677	-0.37878	-0.32906	-0.16974	-0.18578	0.21579	-0.21299	-0.70633	0.69133	-0.14872	-0.72892	-0.24726	-0.39729	0.13732	0.081938	-0.12109	0.46694	-0.093678	0.18208	-0.37634	-0.1095	-0.029936	-0.19579	0.17203	-0.18444	0.050775	0.54723	-0.44583	-0.23439	0.23642	0.24336	0.33538	0.32156	-0.1955	0.18906	0.079697	0.39742	-0.36833	0.12082	-0.27285	-0.58209	0.098549	normal
8.0483	-4.3456	1.2361	-1.3719	-2.666	1.8234	-0.15201	2.2324	-3.0473	-1.6416	-0.43524	-0.65386	-3.2397	1.0733	-0.3264	-0.12391	-0.69339	-1.0119	0.52244	1.0234	-1.279	0.46674	0.039756	-2.4439	1.5431	1.6298	-0.51885	-1.175	0.19412	0.60918	-1.5131	-0.12475	-1.7084	3.2359	1.2669	1.3684	-0.025647	-0.22384	0.23655	0.36172	1.3627	0.11521	0.42009	-0.91306	0.49348	0.31154	-0.18551	1.1129	-0.83633	normal
8.0997	-0.59823	3.1341	-1.6901	-2.8258	0.26163	2.0623	2.2956	-2.9049	-0.62445	0.18029	-0.72778	-1.0499	-2.3833	-0.27725	-1.1083	0.9956	-0.76338	0.68778	0.47282	1.2576	0.28512	0.28901	1.2742	0.05038	-1.5184	-1.2868	1.7685	0.091055	-1.6527	-1.3156	-0.69839	-1.0015	0.17114	1.2884	1.7157	0.25864	-1.5092	1.2561	-0.70419	0.7987	-0.52681	-0.49258	0.13443	2.1804	-0.9139	1.0978	0.43706	-0.70884	normal
5.4195	-3.3563	0.18205	-0.86011	-0.72324	0.6708	0.075603	2.4728	-2.2152	-0.78334	0.28056	-0.91018	-0.91644	-1.1871	1.7864	-1.2822	-0.058705	-0.70712	-2.1583	-1.2025	0.67119	-0.93554	-0.056689	2.4626	-1.0614	-0.57366	-0.079686	1.345	1.5975	-0.080137	0.69622	2.3099	-2.7107	0.21009	0.14205	-0.66395	1.7217	0.53323	-0.45436	-1.5285	0.22253	0.20973	0.36512	-0.28521	-0.75755	-0.48158	0.51582	0.42156	-0.65028	normal
-3.3436	2.3021	-1.0151	-0.66476	0.78397	2.1148	1.0909	0.034066	-0.55744	-0.68957	-0.042809	-0.38003	-0.42608	-0.033855	-0.53003	-0.58194	0.27287	0.015821	0.13367	1.3075	0.52839	0.24966	0.16948	0.74186	-0.08465	-0.76924	-0.62032	0.20509	0.069511	0.16851	-0.48571	0.86237	0.069038	0.21824	-0.89591	-0.27696	-0.0084241	0.92399	-0.084963	0.36426	0.34527	0.10354	1.1368	0.063409	0.1239	-0.17418	0.03098	-0.15692	0.48045	normal
3.6948	3.8294	-0.406	-1.3552	-7.2568	-2.2505	1.72	1.8503	3.8017	-3.5434	0.82069	-3.1726	-1.9099	1.4007	0.19587	-2.9909	-0.006866	-2.4635	-1.5811	-0.18097	-1.1009	0.72691	-1.2469	0.90819	0.25807	-0.7426	0.30281	-0.77591	-0.37534	0.51495	-0.35375	-0.062905	1.0506	-1.2781	-0.41266	0.10322	1.6887	-0.70537	-0.67731	0.96512	0.26889	0.21173	-0.2449	1.0564	0.36141	-0.66372	-0.31357	-0.22258	0.87784	normal
3.105	-2.2214	1.4532	-3.8552	-7.5598	-0.25199	-1.0836	-1.5986	1.5545	-1.1295	0.57838	-2.2156	-1.2739	1.1329	-0.35495	-3.0961	-1.8256	-0.29	-1.7841	0.35531	1.0447	-0.7855	-1.2161	1.9218	0.50617	-0.36815	0.32354	0.21487	0.67264	1.0996	-1.4207	0.38475	-0.84834	1.3416	0.45857	-2.1835	0.76941	0.89288	0.57419	0.18314	-0.71667	0.39421	-0.63117	0.11057	-1.7632	0.30338	0.064909	0.64664	-0.14761	normal
2.9388	5.1815	-0.3654	-3.0836	-4.7011	-1.8726	-3.2425	-0.7737	-1.0788	-0.84085	0.90287	1.3824	-0.36284	1.473	0.82349	-2.3032	0.20038	-0.29515	0.48556	-0.86471	2.0254	-2.0381	0.37118	0.98694	0.67872	1.9784	-1.4804	0.21786	1.2022	0.8856	0.17913	-0.27382	-0.19089	1.1855	-0.49512	-0.38524	-0.65939	-0.083863	0.52963	0.52051	-0.039461	0.4207	0.39898	0.13935	-0.37112	-0.67307	1.099	-0.38476	0.46201	normal
-9.5882	0.45389	-1.4289	-0.25409	-1.5176	-0.75636	-0.11006	0.38944	0.17522	0.13103	-0.071861	-0.13602	-0.05586	-0.086093	0.12001	0.38156	0.039704	0.42641	0.35038	0.39593	0.036314	0.52669	0.65696	-0.19884	-0.33121	-0.031521	-0.051412	0.52923	-0.1945	0.23669	0.21118	0.3619	-0.29024	0.017071	0.043739	-0.13224	-0.21757	0.006276	0.082641	-0.18517	-0.19631	0.046477	0.0080567	-0.1186	0.16662	0.073561	0.073833	0.13318	-0.067541	normal
4.3431	2.4586	3.0236	-2.0016	0.89665	-1.7116	-1.2222	-0.12725	0.074389	-1.0124	1.7817	-0.4224	1.9764	-1.0192	-1.0737	-0.71152	0.96504	-1.1868	0.93907	0.97215	0.46741	-0.87279	0.34046	0.76094	0.46079	-0.64676	-0.18487	0.77261	1.6359	1.0209	1.2302	0.17003	-1.2107	0.83632	-0.55642	-0.77187	-0.16531	-0.32047	-0.7013	-0.56985	0.15002	0.64503	0.5006	0.81932	0.64954	0.54465	-0.35854	0.11503	-0.026088	normal
0.44206	-1.1904	4.471	-1.3086	-0.47332	0.037788	-1.1465	-0.36189	1.3378	-0.15175	1.363	-1.3275	0.98438	-1.353	-0.46674	0.26076	-0.21492	0.08208	0.15142	0.72183	-0.27539	-1.0145	1.5091	0.87017	0.9316	-1.0871	-0.98452	0.78978	0.75046	0.21358	1.5258	1.239	0.38265	-1.5317	0.86143	-1.04	0.24988	-0.60671	1.5692	-0.33524	0.49773	0.17392	0.35072	-1.0104	1.1725	-0.029035	-0.12319	-0.28927	0.70801	normal
1.9472	2.1603	1.5757	-2.1526	0.29515	-1.6199	-0.37362	0.6151	0.65158	-2.1583	-1.0721	0.45195	0.67782	-1.8275	0.27281	1.4249	-0.17801	0.0044824	1.0486	-0.31612	-0.42238	-0.18247	-0.31537	0.65094	0.11023	0.083705	0.41167	-0.49918	-0.21712	1.1782	-0.31455	1.4754	0.23593	-0.022941	0.69856	-0.049447	1.0926	-0.0085904	-0.13761	-0.84414	0.056387	0.3838	-1.702	-0.75871	0.95289	0.088169	0.73497	-0.22115	-0.24573	normal
-9.8489	0.24068	-1.4304	-0.54438	-2.6642	-1.4706	-0.30752	-0.31446	-0.84364	0.069434	-0.032411	-0.19703	0.02199	0.00068241	-0.17521	-0.15446	-0.19029	0.37024	-0.26709	0.38982	-0.47249	0.34452	0.19218	0.25891	-0.19926	-0.46407	0.056216	0.20425	0.06668	0.1726	0.036177	0.35289	0.0081915	-0.012115	0.086174	0.30147	0.1835	-0.31856	-0.16386	0.0145	-0.1466	-0.055324	-0.19563	0.01843	0.083002	-0.13252	0.017922	-0.13007	-0.037304	normal
-9.7692	0.33741	-1.7868	-0.57235	-2.7884	-1.4051	-0.38793	-0.030273	-0.42007	0.26682	-0.43568	-0.29874	-0.077412	0.29592	-0.43423	-0.065374	-0.33515	0.35784	-0.69114	-0.087398	-0.59685	0.23036	-0.30815	0.26371	-0.10273	-0.65592	-0.13508	0.015837	-0.11844	0.060564	-0.29425	0.3038	0.4312	-0.34834	-0.1732	0.43784	0.23854	-0.228	-0.28353	0.099839	0.29478	-0.014788	-0.061054	0.28264	-0.11808	-0.048107	0.12772	-0.20869	-0.077803	normal
-9.5958	0.24299	-1.6534	-0.025546	-2.9007	-1.4168	-0.34707	0.0073607	-0.60274	0.10065	0.37666	-0.30993	-0.38368	0.33609	-0.46262	-0.20319	-0.048224	-0.36409	-0.85665	-0.24958	-0.29389	-0.30991	-0.62253	-0.0052257	0.069296	-0.46721	0.19079	-0.16336	0.12329	0.043507	-0.068174	-0.045255	0.30125	-0.20869	0.0059673	0.34574	0.098315	-0.2656	-0.11523	0.03626	-0.056518	-0.064566	-0.14915	0.029315	0.078094	-0.15798	-0.10362	-0.086707	0.075216	normal
-9.9181	0.46293	-1.4007	-0.4202	-1.8399	-0.82143	-0.16189	-0.11962	-0.12627	0.25939	0.10269	-0.13688	-0.40684	0.1079	-0.20895	-0.61725	-0.10857	-0.58699	-0.30564	-0.69732	0.022937	-0.40714	-0.90844	0.025727	0.25688	0.0186	0.19369	-0.31431	0.080545	-0.15072	-0.20623	-0.42949	0.31075	-0.14851	-0.032973	-0.033229	0.10143	0.22413	-0.11024	0.10914	-0.11015	0.037886	-0.060674	-0.014072	0.080208	0.027894	-0.16412	0.152	0.084712	normal
26.307	-16.641	-9.9791	-2.0869	-6.0156	-9.006	12.59	-5.8103	0.48253	3.1361	-0.5346	-3.0094	-2.2066	-2.2024	0.73319	4.1464	3.2051	-1.964	0.79188	-1.9868	2.5549	-0.22767	4.2686	-0.45708	-0.66584	-1.139	0.77915	0.071358	1.4895	-0.70593	-1.6043	0.21231	0.03976	-0.95737	-1.192	-0.63562	-0.11105	1.6363	-1.3708	0.83499	-0.33355	0.0013476	0.97996	-0.017456	-0.69969	-1.0405	-0.38536	-0.49261	0.71104	normal
28.472	-4.9447	-17.763	-17.989	4.8301	-4.0413	-1.5836	2.5466	-1.6918	2.1445	0.44562	1.2816	2.1778	0.35822	-0.97268	2.0208	-2.1709	-2.0001	-0.33929	-2.0137	-0.82674	2.9363	-1.6079	0.071562	0.35373	0.55284	-1.0653	2.2921	0.8219	-0.79978	0.72268	0.57714	0.13196	-0.34147	-1.8138	-0.65631	1.2062	0.64079	0.079103	0.62142	0.82544	1.8361	-0.82202	0.8647	1.1764	-0.42183	-0.74581	1.5024	0.81752	normal
17.094	7.0137	-5.2962	2.6917	-0.3351	0.90954	1.1649	-0.41529	0.11506	5.969	-1.9209	1.2721	2.4911	-0.66286	-0.42055	-2.6647	-0.11867	-0.21338	1.5111	-0.67022	-3.2008	1.0448	1.4668	-0.78147	0.1549	2.0101	-0.74288	0.14299	-0.40118	-0.39802	0.88312	0.59542	-0.10448	-1.0132	1.7593	-1.4605	0.77962	-1.0096	-0.42769	0.75685	1.7942	1.5443	-0.31191	-1.0701	-0.92954	-0.55897	0.40249	-0.82175	-1.1019	normal
5.1884	8.2862	-4.7443	0.62668	1.0449	0.44244	0.37776	0.049571	0.52171	-0.45511	0.91036	-0.53187	-0.020012	-0.22369	0.087268	0.20969	1.2917	1.2471	0.81037	-0.19963	0.17908	0.11707	-0.41332	-0.59926	-0.69768	0.46741	0.13639	-0.046937	0.25414	-0.41832	-0.13476	0.0082264	0.36836	-0.18991	1.0714	-0.44612	-0.25861	0.42353	-0.6379	-0.45705	-0.42353	0.35508	-0.48491	0.25459	0.41169	-0.072589	0.26081	-0.13959	-0.34452	normal
1.4382	1.0986	0.5763	0.74264	0.49884	2.2045	-0.87353	-0.58866	-0.81305	1.1604	-0.082694	0.45832	1.2722	-0.81638	-0.69673	0.18031	0.061622	-0.63136	-0.043265	-0.2703	-1.2052	1.2741	0.10032	0.27704	-1.8726	1.3008	0.070887	-0.90225	0.32917	-0.12825	0.38563	0.91778	0.036605	0.57509	0.12829	-0.019646	0.052399	-1.3039	-0.50367	0.072231	1.2697	-0.2542	0.038471	0.18048	-0.055432	0.49183	0.19016	-0.2749	1.6477	normal
2.7353	0.13775	1.3313	1.9912	0.13113	2.1041	-1.3104	-0.65969	-0.34958	0.69386	0.087463	0.73552	0.30246	-0.23087	-0.79952	-0.42534	0.33871	0.42766	-0.87017	1.1445	-1.2518	0.74131	1.6736	-1.0698	-0.91981	1.2544	1.0304	0.40965	0.49872	-0.59174	0.2569	0.5116	0.38055	-0.27454	-0.3258	-0.71501	0.78328	-0.85236	-0.55575	-1.0335	0.12785	-0.41811	-0.055938	0.76272	0.71206	-0.20239	-0.52364	-0.72069	0.46779	normal
2.5908	-1.0586	-0.26988	0.47912	2.343	0.39604	-0.86978	-0.02073	-0.21775	1.2914	1.1592	1.5763	-1.3706	-0.44185	-0.24765	0.58223	-0.63905	-0.34198	-0.70892	1.9283	0.35646	1.6729	0.034552	-0.93177	-1.1861	-0.51663	0.7787	-0.47132	-0.62442	-0.21188	1.0744	-0.12459	0.86699	2.1428	-0.63064	0.53041	0.40192	0.24247	1.4603	0.64865	0.93732	-0.80324	-0.51863	-0.55264	0.52601	0.17606	-0.19924	-0.50937	0.52449	normal
-2.4537	-1.3472	-3.1697	4.735	1.2003	1.2038	-0.13326	-0.15009	0.30723	-0.39252	-0.19737	-0.11835	-0.11317	-0.44848	0.052035	0.31324	-0.12844	0.022622	-0.054695	-0.16015	-0.21758	0.36722	0.052392	-0.45707	-0.50247	0.13379	-0.41646	0.30699	0.14823	-0.22748	-0.10295	0.74421	0.33024	0.51947	0.13266	-0.13429	0.119	-0.25429	0.28377	0.28329	0.17203	0.32531	0.51525	0.017928	0.19189	-0.33495	-0.27438	-0.32059	-0.46298	normal
7.3041	2.7222	0.90471	-2.5083	0.29087	-0.86303	1.4365	-2.5549	-0.055893	0.24387	-1.5389	-2.7037	2.8499	0.82268	-0.51363	1.9235	2.487	1.4889	0.66018	-0.32001	0.29934	-0.18463	-1.4092	-0.9064	0.68761	-1.5531	1.3614	-1.6168	0.31084	-0.79916	0.82891	1.3007	-1.1041	1.004	2.1846	2.0313	-1.0791	-0.22568	-0.076753	1.3172	0.27426	0.2245	-0.93213	0.69663	0.82413	0.39607	-0.9472	-2.0699	0.024203	normal
3.9874	1.537	1.3022	2.0534	-0.34826	-0.075849	1.6849	-2.6399	1.0651	-0.037245	-1.3844	-1.7912	1.2856	0.64864	-0.77414	1.2873	1.3817	1.7734	0.93286	0.49887	-0.10445	0.27622	-0.72406	1.1903	-1.0848	-1.1525	1.1238	1.7947	0.425	0.034366	-1.1973	-0.17876	-0.038309	-1.2	-0.34772	2.1932	-0.12228	0.01091	0.81089	-0.85581	0.66714	-0.58281	-0.40378	-0.33668	-0.87762	0.15138	-0.45154	-0.24476	-1.1893	normal
3.6279	-2.6186	1.6041	-0.66455	-0.64105	1.0992	0.4651	-3.1686	0.78151	-0.83486	-1.1141	-1.7723	0.61146	1.3729	1.1005	-0.096437	1.2452	2.1744	1.3679	-0.44869	-0.090576	-1.6453	-0.44576	0.088586	-0.96117	-0.7966	-0.84046	1.6259	1.0334	1.3949	0.066122	-0.66984	0.24208	1.953	0.31562	0.82274	-1.0518	0.23012	1.3566	2.3361	0.2015	0.31303	-1.0634	0.23072	-0.28388	-0.57939	-0.34601	-0.69443	0.29881	normal
0.81799	-0.11434	0.95008	0.96778	2.0796	0.062707	-0.85517	0.21051	0.78229	0.74488	1.0379	0.14383	-0.29847	-0.32102	1.0758	-0.36501	-0.65768	-0.92134	0.52067	0.23081	-0.63144	0.36177	0.54757	-1.0418	-2.0277	-0.25999	0.49548	0.26732	-0.88227	0.38874	-0.1581	0.80759	-0.34746	-1.2066	-1.0458	0.16018	0.13791	0.2842	0.73091	1.5127	-0.15427	-0.5591	-0.13729	0.79571	-0.0044903	0.13032	-0.51268	-0.4359	-0.67742	normal
-0.44794	2.4578	2.7014	-0.13204	1.38	0.12342	0.81732	-0.82213	0.55473	0.35501	0.78333	-0.0088422	-0.046041	0.08437	0.089671	-0.72159	0.065924	-0.49386	0.61998	0.47592	-0.9831	0.29097	1.1795	-1.0204	-0.99801	-0.63853	-0.52583	0.52842	0.36202	0.40938	-0.66162	0.48545	-0.86102	-0.93608	-1.1288	-0.48184	0.42991	-0.24926	-0.43016	1.16	-0.09753	-0.30208	0.93255	0.20576	-0.1351	-0.036358	0.032167	0.64972	-0.21387	normal
1.0966	0.040182	-0.0016828	3.8493	1.2934	-0.09442	-1.3712	0.43507	0.13725	0.34254	-0.055079	0.26922	-0.25355	-0.029347	-0.41134	-0.6753	-0.77276	0.056404	-0.96086	-0.63439	-0.43718	-0.17542	-0.42327	0.20685	-0.49456	-0.074206	0.89342	1.3317	-0.4139	0.81641	-0.038728	1.2538	0.44816	-1.3583	0.92924	-0.32412	-0.42056	-0.3012	-0.16138	0.76512	-0.39301	-0.16201	-0.014653	-0.42716	-0.75315	-0.031818	-1.0499	-0.20131	-0.53679	normal
-1.0233	-0.78348	2.4896	-0.99405	1.0001	0.66286	0.31368	-0.72519	-0.066195	0.38401	-0.74335	0.2135	-0.50369	0.34158	0.50416	0.63534	0.68175	0.12484	0.79083	-0.20331	-0.45687	-0.8107	-0.69887	0.12317	-0.10613	-1.0373	0.33597	0.38236	-0.5955	-0.761	1.2808	-0.52512	-0.51386	-0.66693	-0.37228	-1.1201	0.8547	0.21864	-0.7306	-0.088648	-0.62013	-0.12844	0.044517	-0.50166	0.65041	-0.41714	-0.20725	-0.027638	0.022921	normal
0.49835	1.0271	0.90038	0.22213	2.3985	-1.2507	0.20629	-0.28827	0.034883	0.067543	0.29962	0.54869	-0.60208	0.75261	-0.22831	-0.86467	0.35289	0.72543	0.011835	-0.023762	0.5345	-0.16356	-0.11669	0.16882	1.2806	-0.72382	-0.77208	0.050672	-0.17786	-0.97483	-0.45523	0.96537	0.2953	-0.35186	0.037311	-1.7921	0.53729	0.047364	0.50591	-0.37611	-0.69014	-0.2487	-0.21656	-1.0028	-0.12554	-0.40778	0.5549	-0.28359	0.1044	normal
0.3907	0.30824	2.147	-1.0802	1.6498	-0.19615	-0.4567	-0.44829	-0.40679	0.25508	0.14401	1.0804	-0.68879	1.4119	0.62739	0.30196	0.012021	0.77563	-0.33491	-0.66534	0.25573	0.26901	-0.068185	1.2189	0.71958	0.13777	0.20075	0.080124	0.51025	-0.86281	-0.70905	0.70921	-0.09186	-0.8207	0.21682	-1.0449	-0.38069	0.20107	-0.13262	-0.27234	-0.69786	-0.48562	0.1456	-0.71492	-0.55931	-0.24924	0.1032	-0.70247	0.17682	normal
-5.0641	1.0324	-1.1891	-0.27181	1.9165	1.1667	0.30666	-0.75491	0.44499	-0.11657	0.43718	0.14161	0.5259	-0.2206	-0.33322	1.0329	-0.45139	0.066464	0.32974	0.11723	0.45911	0.089904	0.14522	0.583	0.19816	-0.1509	0.091501	-0.28643	0.099199	-0.048471	-0.099405	0.040793	0.14273	0.2718	0.26877	-0.49601	0.096769	-0.019286	0.13372	-0.064173	0.24509	0.070406	-0.44941	0.0061001	-0.18231	0.38932	0.17769	-0.39996	0.17868	normal
2.8596	0.024995	1.7155	-3.0718	2.2317	0.61649	-0.8396	-0.63193	-0.079508	1.0543	-0.49853	-0.1329	-0.2778	0.39439	-0.86202	-1.272	0.098749	-0.92606	-0.19488	0.95132	-0.41314	-0.73515	0.26864	0.12106	-0.4516	0.46346	0.96995	-0.30592	-0.92525	-0.86864	0.75821	0.74868	0.87362	1.0536	-0.70333	0.013193	0.22939	-0.8809	-0.023753	-0.65491	-0.89688	-1.0975	-0.041855	1.384	0.11767	-0.36409	-1.4041	0.35925	1.0837	normal
6.1076	-2.97	-1.8405	0.84736	2.6046	-1.5275	-2.5649	0.98313	-0.055233	-0.25211	0.46025	1.0451	-0.58223	0.11268	0.15754	-0.51523	-1.2566	-0.32182	-0.70934	0.44537	1.481	0.29833	0.86821	-1.305	-1.7183	-1.3257	2.1025	1.0336	-1.3772	-1.7158	-0.031415	0.14961	0.89862	-0.13723	0.55782	-1.0866	-1.0808	-0.097029	1.0912	0.61679	-0.79498	1.1299	-1.0791	0.12727	-0.64478	-0.6705	0.2999	-0.1748	0.55085	normal
4.3088	-0.92698	-0.24011	-2.7727	2.0681	-1.1271	0.10444	-0.30285	-0.10598	-1.0012	0.4274	0.24173	-0.26296	0.27448	-0.69671	-1.4585	-0.37723	-1.3857	1.5662	1.2185	1.5824	0.10461	0.40529	-0.86694	-1.3884	-1.2541	0.22692	-1.0702	0.25532	0.36935	1.3178	0.026457	0.17749	0.14151	0.92533	-2.0984	-0.64089	-1.3414	1.1966	-0.91403	1.1094	0.35536	0.23655	-0.098525	0.081448	-0.69106	0.5493	-0.19263	-1.4782	normal
-2.0585	-0.84968	-3.5486	0.49532	2.6529	1.1182	-0.42133	-0.72733	0.61426	-0.86325	-0.095962	-0.60785	-0.067389	-0.044235	-0.61013	-0.38516	-0.21119	-0.9694	-0.76746	-0.051103	0.40797	0.55786	0.62068	0.67296	-0.27109	-0.61525	0.61969	-0.026009	0.0057894	-0.10432	0.52165	-0.39227	-0.59347	0.48352	0.3574	0.057495	-0.88019	0.4935	-0.13519	-0.3135	0.21553	0.029103	0.28741	-0.15634	-0.10994	0.4088	-0.14306	0.27508	-0.036264	normal
3.5506	-1.5506	1.1738	0.11815	2.1293	0.47111	-0.75489	0.55168	-1.0028	1.7222	1.6688	1.2261	0.14559	-0.99836	-0.23202	-1.0756	-0.20681	0.44389	-1.4455	0.93844	-1.0834	-0.078757	1.1446	-0.44291	0.72031	-1.3106	-0.075259	-0.1897	0.41017	1.7011	0.91805	0.037984	0.96879	-0.55457	-0.12991	-0.60318	-1.0067	-0.19304	-0.43923	0.30506	0.68469	-0.44575	0.091298	-1.2395	0.4343	-0.36041	-0.23232	1.4947	-0.86042	normal
5.0551	2.2597	-0.87294	-4.4793	2.4439	0.09966	0.15684	1.205	0.87905	1.0688	0.050704	0.82191	-0.82057	-0.032317	-0.83059	-0.67492	-0.56855	0.59022	1.4237	1.0148	0.3739	0.58799	0.45886	0.51968	-0.64896	-1.3953	-0.79559	-0.27169	-0.60611	2.1008	-0.1014	-1.2367	-0.67302	-2.0646	-0.25336	0.033803	0.85781	0.24826	1.0769	-0.90003	0.29467	0.7463	1.3081	0.24409	-0.62976	0.45249	-0.75189	-0.10947	-0.26953	normal
8.1326	3.2959	3.7578	-4.628	-3.2626	2.1451	-0.2444	0.32065	-0.74716	-1.683	-2.9495	2.3928	-2.9035	-2.7634	-2.3641	0.42669	-0.27422	-0.76941	1.1359	-0.55199	-0.70627	2.1976	-1.3234	2.1098	-0.43692	-0.40989	1.81	-0.50676	0.54337	-2.2552	0.13181	0.84868	-0.47014	0.17602	0.60474	1.0183	-0.87445	1.4346	1.1831	0.98564	-1.4055	-0.56468	1.6195	0.0099326	-0.3677	-0.86508	-0.63963	0.14502	0.44958	normal
-0.21873	0.54184	-3.678	-4.1082	1.424	2.421	-0.29318	-0.81968	0.91111	-1.169	0.53717	0.1178	-0.51639	0.066132	-1.2712	-0.93527	1.0482	0.28719	0.22698	1.0708	0.80147	-0.21595	-0.60052	0.7607	-0.5263	-0.5593	-0.68603	-0.4563	0.015064	1.6326	-0.77351	0.32318	-0.47863	-0.054954	-0.23402	-0.31228	-0.06741	-0.47711	0.036682	0.83006	-0.52317	-0.29651	1.2001	-0.33749	0.21507	0.83403	0.33473	0.091218	0.017227	normal
-9.7668	0.13174	-1.5277	-0.53023	-2.3369	-1.3245	-0.29653	-0.26549	-0.93699	0.413	-0.059794	0.26017	0.16295	-0.18876	0.27589	0.043543	-0.38724	0.78343	0.1917	0.25126	-0.43512	0.061084	0.25092	0.15871	0.085148	-0.051049	0.072922	0.18357	-0.38186	-0.048091	0.013513	0.31619	-0.12786	0.24422	-0.20226	0.2478	0.11815	-0.30894	-0.032441	0.074136	0.040871	0.057246	0.10158	0.0832	0.01798	-0.04618	0.12147	-0.093828	-0.078486	normal
-9.7598	0.42341	-1.3928	-0.52064	-2.5199	-1.2145	-0.36	-0.18524	-0.5357	0.52404	-0.74461	0.40955	-0.043622	0.11811	0.030121	-0.25437	0.52347	0.15891	-0.24163	0.44164	-0.11576	0.71812	-0.18909	-0.13446	-0.62885	-0.55574	0.036071	0.0070254	0.37895	-0.047677	-0.23373	0.33829	0.1187	-0.095059	0.1609	0.43815	0.054826	-0.1017	-0.37957	-0.081813	0.02446	-0.11666	-0.1319	-0.029934	0.023502	-0.11523	-0.1543	-0.13818	-0.18525	normal
-9.6951	0.40649	-1.3767	-0.56994	-2.4478	-1.2737	-0.34681	-0.066355	-0.40141	0.61498	-0.61049	0.34995	-0.10779	0.081173	-0.021097	-0.59105	0.39548	0.062934	-0.18032	0.43572	-0.13916	0.56326	0.0023721	-0.12709	-0.43872	-0.47585	-0.049462	-0.11636	0.30617	-0.13386	-0.28181	0.16409	0.019805	-0.087234	0.11327	0.24617	0.062996	-0.039995	-0.2443	-0.0043075	-0.077958	-0.13917	-0.091142	-0.021878	0.092014	-0.15269	-0.19216	-0.11248	-0.15153	normal
-10.006	0.2609	-1.371	-0.27028	-1.2187	-0.69798	-0.35114	-0.81647	-1.106	0.23943	-0.13098	0.036891	0.1549	-0.37878	-0.086709	0.067962	-0.23729	0.34302	0.11543	-0.12962	-0.11241	0.011762	-0.082854	0.11738	0.12882	-0.059164	-0.15357	-0.014232	-0.17621	-0.075099	-0.13232	-0.020693	-0.034519	0.00087004	-0.065956	-0.06221	-0.0032349	0.019701	-0.016081	-0.056927	-0.030392	0.12278	0.063782	-0.029904	0.068928	0.052251	0.036953	0.098997	-0.064298	normal
4.9867	-5.1258	1.588	-3.8934	-1.6597	-1.2789	4.7464	4.0656	2.0533	-2.4834	1.5523	0.28874	1.0796	-0.33384	1.2088	-0.1422	-1.2519	1.4619	1.4778	-0.4411	0.46466	2.1607	-2.1225	0.55858	-0.68525	0.29561	0.12213	-1.6829	-0.071058	0.76552	1.2646	-0.23059	-0.72964	-1.5225	1.0818	0.50974	-1.2979	-0.53183	-1.3136	-1.1199	0.02186	-1.481	0.91441	1.0513	0.59521	-0.26886	-0.14763	1.3426	-0.79624	normal
4.8358	-5.0627	0.19063	1.2605	-0.47788	-1.5263	2.8717	3.376	1.3281	-0.92331	4.7726	2.0408	1.9939	1.3063	0.12489	-0.19092	-1.7411	1.5716	1.4719	-1.3488	-0.043744	-1.0283	-0.96507	0.8538	-0.96217	0.58281	1.4465	-0.89886	1.814	-0.77519	-0.18406	-0.4941	-0.16464	-0.042337	0.17811	-0.24915	0.30917	0.0063467	0.34213	0.58419	-0.97366	0.26294	0.06285	-0.0036969	0.24477	0.18682	-0.53989	0.077301	0.032052	normal
5.3123	-5.1801	3.2221	-2.442	-3.247	-0.64289	5.3539	3.909	4.1017	-1.5458	3.5773	0.57557	1.5745	0.29567	0.7093	-1.0122	-0.47645	-0.63341	3.3105	1.2338	-1.9994	0.41342	-0.47946	0.62842	0.91365	1.3374	0.68439	-0.67561	0.50053	-0.51151	-1.6	0.66019	0.82129	0.43607	0.63549	0.25224	-0.4033	-0.0026836	-0.08927	0.19002	-0.24995	0.15064	-0.23755	-1.3345	0.38953	0.8776	-0.50973	-0.057635	0.40888	normal
-0.61365	-1.874	-3.4237	2.1211	0.16647	1.7478	2.0908	2.5536	3.6189	-1.8924	1.8873	0.31558	0.1844	0.47378	-0.28575	-0.05884	0.16697	1.4509	0.15843	1.7051	-1.1526	0.62014	-0.34098	1.7337	-0.83363	1.5711	0.87276	-0.44187	-0.13059	-0.30198	0.063547	0.57893	0.24845	0.53475	0.097856	-0.25138	0.25826	0.37251	0.84772	-0.37716	0.30215	-0.2231	-0.43495	-0.48277	-0.7926	-0.59563	-0.44455	0.15349	0.73527	normal
-9.7573	0.049787	-1.5773	-0.19656	-2.4666	-1.4798	-0.43845	-0.75726	-1.4742	-0.097539	0.8069	-0.39511	-0.4481	-0.12772	-0.17488	-0.34291	-0.22148	-0.18583	-0.40882	-0.014448	-0.43292	-0.28378	-0.28617	-0.025667	0.12906	-0.11339	0.20592	0.1384	-0.10661	0.14085	0.14465	-0.10415	-0.042679	-0.083672	-0.17555	0.13164	0.015349	-0.31807	0.20995	0.10484	-0.23767	0.061483	-0.0389	0.046534	0.17525	-0.040721	-0.050039	-0.16687	0.08681	normal
-9.7303	0.22974	-1.5421	-0.50725	-2.384	-1.5012	-0.58957	-0.6369	-1.4854	0.28406	0.73016	0.24107	-0.34014	-0.25619	0.033941	-0.085537	0.1751	0.25457	-0.034662	0.046024	-0.36305	-0.33964	-0.25374	-0.27181	-0.090146	0.10878	0.0025856	-0.058038	0.25637	0.048887	0.10357	0.068086	-0.0042833	-0.21817	-0.039129	0.26707	-0.069362	-0.26443	0.14767	-0.11692	-0.16695	0.032721	-0.051656	-0.05612	0.019276	-0.039583	0.0032609	-0.14037	0.040389	normal
-9.6143	0.055384	-1.5678	-0.61857	-2.5714	-1.4314	-0.64145	-0.1904	-1.2213	0.17205	0.41072	0.19935	-0.052726	-0.15374	0.12613	0.077529	-0.17009	0.23787	-0.073049	-0.024519	-0.40024	-0.15709	-0.19662	0.016649	0.25401	-0.082114	-0.013412	-0.10344	-0.28299	-0.042717	0.030942	0.09269	0.08687	-0.23178	-0.12793	0.27217	0.20978	-0.22042	-0.17314	0.14859	0.36396	-0.0091782	-0.010197	0.27624	-0.18096	0.1032	0.11836	-0.20826	-0.11967	normal
-9.821	0.26246	-1.3495	-0.28341	-1.4132	-0.65342	-0.34623	-0.30371	-0.76725	0.080439	0.15742	0.22107	0.30942	-0.25741	0.054143	0.39836	-0.16604	0.43998	0.23837	-0.1009	-0.27953	-0.0090815	-0.018914	0.15095	0.23026	-0.042848	-0.1128	-0.058186	-0.32371	-0.034248	-0.15588	0.17253	0.19457	-0.15907	-0.13375	-0.038539	0.11284	0.099277	-0.15983	0.080426	0.35551	0.094229	0.13538	0.24826	-0.089955	0.19782	0.20025	0.047903	-0.038614	normal
8.2785	-4.6121	-0.62249	3.4237	-1.0458	1.7649	-2.2348	1.2123	-0.32927	-0.60764	-2.0859	-0.20109	-2.0897	-0.58177	2.0267	0.12578	-0.0078033	1.998	-1.8362	-1.0551	-0.6134	0.48028	1.5428	0.52519	1.2102	-0.05322	1.6811	-0.83674	0.45691	1.0424	0.51671	-0.93388	-1.1933	0.57437	0.21202	0.16847	-0.091564	-0.26602	-0.86475	-1.1454	-1.842	1.5608	0.94478	1.2704	-2.3799	0.86957	-0.53567	1.3048	-0.21403	normal
2.8608	-1.5346	2.4702	-2.8907	0.22931	1.6521	-0.68455	-0.025384	0.0082369	0.10976	-0.8528	1.0561	-0.38566	-1.4486	-0.1274	1.423	0.0022493	0.76947	-0.35495	0.47297	-0.3025	0.69558	1.367	0.63393	0.82302	-0.83025	1.9249	-0.31136	-0.32398	-1.5092	0.70315	-0.067218	0.16795	1.2728	-0.094122	0.97035	-0.17384	0.41112	0.79356	0.29344	-0.031316	0.23161	-0.19392	-1.0557	-1.0902	-0.40683	0.094692	-0.66159	0.26288	normal
2.5244	-3.1028	0.16231	0.36766	-0.1697	1.2705	-1.1357	0.053317	1.1579	-1.1868	-0.44379	0.63564	-1.0169	-1.2425	-0.94578	-1.7394	-1.9775	-1.1625	1.4473	-0.10315	-0.25479	-0.25182	-0.8231	0.53522	0.23986	-2.0446	1.7177	0.13221	0.52842	-1.6908	0.10626	0.77439	-1.1226	0.60522	-0.40985	0.50714	0.054539	1.9086	0.94312	-0.55728	0.48515	0.4622	-0.76952	-1.397	-1.5851	-0.56752	1.1185	-0.47359	-0.4373	normal
-4.3623	0.7005	-0.8893	-0.14002	1.3256	1.239	0.65315	-1.2247	1.3998	-1.004	0.17508	-0.80528	-0.32634	0.32009	-1.141	-1.4858	0.44576	-0.90033	-0.18334	-0.018553	0.33293	-0.13097	-1.1237	1.1988	0.20058	-0.0032743	0.072318	-0.57631	0.34472	0.1049	-0.4141	-0.072044	-0.21249	0.16286	-0.37278	-0.32417	0.0531	0.38626	-0.21946	0.4693	-0.33035	-0.25111	-0.054208	-0.55086	0.32815	-0.12848	-0.35911	0.36894	0.79108	normal
25.106	-10.111	-14.722	6.8765	-6.5791	1.1194	-6.5709	-1.3331	2.6956	-3.0727	-2.3643	-3.5884	-1.0633	-2.2358	2.9975	2.0136	-2.4583	-1.0775	2.2176	7.426	2.7897	-3.6097	-1.2731	0.69229	0.3318	2.3612	-1.0586	0.071574	2.3362	-0.67255	-1.1136	-0.7897	0.23639	-1.8346	-1.2941	1.4766	-0.32252	-2.0623	-0.18852	0.93813	-0.1152	-0.33487	0.57954	-0.47211	-0.38339	0.20617	-0.063396	-0.17215	-0.40089	normal
21.016	7.6985	-6.1148	7.5826	-4.1711	-0.64655	-0.8638	-1.1024	-2.4711	-0.28252	-0.15566	2.7986	0.40411	-0.48644	3.2661	1.3767	-0.94858	-2.532	0.76327	-0.67875	0.47387	2.2843	1.2269	3.3392	-4.7859	3.3599	2.1579	-0.65285	-1.6869	-0.05658	-1.2415	0.10581	2.0985	-0.65388	0.87265	1.0312	0.22961	0.2275	1.987	-1.4292	0.61951	0.2058	0.15783	-0.1095	0.46209	-0.30301	0.7532	2.0359	0.47969	normal
11.7	0.94794	-1.8442	2.5783	-2.5365	2.5033	-0.27752	0.91912	0.6062	1.9843	-1.3274	3.7391	-1.9695	-1.0486	1.3724	1.5962	0.95322	-0.97817	-0.89935	0.89171	-0.46374	-2.173	-0.57154	-0.18709	-0.052414	-1.4861	-1.9612	-0.35471	-1.7833	-0.96237	1.2179	-1.2765	-0.9245	0.44938	-0.097269	-1.6897	0.78001	-0.9428	0.65949	0.54703	-0.68637	1.7981	0.74637	-1.3259	0.89554	0.044307	-0.3137	-0.36948	0.55233	normal
-1.6625	0.627	-4.1244	-0.60565	1.2199	1.5952	0.94721	-0.48651	-0.66375	-0.52209	-0.59757	-0.31386	0.11022	-1.1894	0.21592	0.57181	0.17015	-0.33324	0.20014	0.98446	0.68529	-0.94418	-1.1011	-0.27728	-0.0053771	0.63178	-0.50298	-0.16402	-0.12508	-0.87898	-0.6175	-0.071105	0.59306	-0.16942	-0.75656	0.23814	-0.10279	-0.3729	-0.036701	0.16002	0.55284	0.019441	-0.48995	-0.22462	-1.1208	-0.066089	-0.04267	0.69679	0.46391	normal
-0.38979	2.2415	0.62944	-1.3143	-0.94599	5.5921	1.6911	-0.34319	1.861	5.1025	-1.7193	-0.14672	0.38068	-0.23058	1.0879	-0.91066	-0.82047	1.7811	1.1166	-0.14688	-0.089641	-0.038345	-0.21363	-0.9118	-1.8479	-0.22519	0.69308	-0.76329	-0.63121	-0.11736	0.01476	0.34596	-1.0959	0.51769	0.065583	-0.14794	-0.27403	0.95523	0.12614	0.74223	0.80132	0.55949	0.22917	0.40564	0.58881	0.075315	0.19107	0.021084	-0.74768	normal
-5.2977	-0.73498	-0.86998	0.27741	1.1763	1.3797	0.98257	2.0583	-0.011901	-0.16755	-0.33111	-0.68837	-0.75631	-0.010071	-0.92685	2.7586	0.091929	0.14144	-0.5892	-1.5704	0.92281	-1.6188	-0.79697	-1.2815	-0.14023	-0.057105	-0.70511	0.30677	0.92482	0.25658	0.12379	0.88328	0.50442	-0.60054	0.70725	0.47323	-0.4215	-0.32594	0.025344	-0.47306	0.031307	0.23958	-0.19026	0.082786	-0.26073	-0.32035	0.8923	0.014626	0.42476	normal
-5.8604	0.029849	-0.73178	-0.13299	2.6223	1.6892	0.71357	0.027923	-0.075406	0.97353	-3.6226	1.0088	1.2966	-0.26234	0.44424	-1.51	-0.95953	0.51902	1.1511	-1.1548	0.85293	-0.4683	0.56245	0.67209	0.29216	0.21257	-0.023379	-0.55641	-0.39944	-1.0665	-0.51439	-0.1644	0.12125	0.41705	-0.51392	0.001722	0.090676	0.96758	-0.71937	0.47219	0.34643	-0.17807	0.56595	-0.081378	0.080532	0.32973	0.32167	-0.19706	-0.44614	normal
-7.1714	0.0010252	-1.2341	-0.17802	1.9589	1.3387	0.36857	-0.26866	-0.28227	-0.45349	-0.21151	-0.57576	-0.067734	-0.88919	-0.35932	0.48436	0.2189	0.90935	0.68509	-0.42681	0.091081	0.047582	-0.31236	-0.18159	-0.43525	0.061921	-0.38704	0.035132	-0.15677	0.10499	-0.32242	0.60656	0.18478	-0.18261	0.038328	0.21284	-0.087803	0.20715	-0.35512	-0.0080667	-0.22476	0.15328	0.01718	-0.10732	0.016956	0.035442	0.18521	0.014713	-0.21028	normal
-9.8661	0.24093	-1.2182	-0.51201	-2.4793	-1.5459	-0.6171	-0.37921	-1.7721	0.11721	1.0375	0.59827	0.12924	-0.19328	0.51374	-0.0246	-0.048549	-0.34747	0.30643	-0.087522	-0.17171	-0.65271	0.13259	-0.32741	0.67389	0.40362	0.29523	-0.072096	-0.26252	-0.15155	0.26933	-0.47481	-0.053948	-0.076233	-0.20469	-0.052054	0.038274	-0.086136	0.24064	0.24694	0.54041	-0.056364	0.097968	0.28595	-0.1902	0.32653	-0.11108	-0.31681	0.025998	normal
-9.835	0.28587	-1.2839	-0.67487	-2.3952	-1.6486	-0.35409	-0.11396	-0.98411	0.2453	0.11894	0.31856	0.13133	0.03935	0.42921	-0.38626	-0.18974	-0.32589	0.07717	0.19836	-0.0020172	-0.048095	0.49093	-0.024629	0.3309	0.059209	0.35046	0.17901	-0.26639	-0.13389	0.2617	-0.35098	-0.22675	0.24293	-0.12016	-0.10633	-0.089245	-0.11385	0.14844	0.15003	0.18278	-0.19483	0.093812	0.092961	0.016822	0.19979	-0.12432	-0.16258	-0.090992	normal
-9.9724	0.44142	-1.3683	-0.59461	-2.6542	-1.2765	-0.47001	0.25029	-0.11048	0.967	-0.92608	0.69324	-0.12001	0.39855	0.17369	-0.27124	0.0048031	-0.28133	-0.27998	-0.30574	0.23603	-0.31178	0.0018243	-0.1888	0.25542	-0.081996	0.010655	-0.092881	0.050615	-0.28685	0.17868	-0.32056	-0.13313	-0.023714	-0.11629	0.0078144	-0.21756	0.12704	0.022895	-0.071051	0.34921	-0.08633	0.0084868	0.053876	-0.03092	0.058356	0.0016567	-0.11374	-0.034379	normal
-10.035	0.41482	-1.3192	-0.48998	-1.4584	-0.65554	-0.56004	-0.43957	-1.0157	0.31484	-0.053159	0.38968	0.23416	-0.16519	-0.040024	0.77526	-0.088672	-0.068749	-0.065352	-0.6106	0.096904	-0.61066	-0.12631	-0.094	0.62141	0.1343	-0.23207	-0.19122	-0.24864	-0.10573	-0.13942	-0.16218	0.33006	-0.30831	-0.084149	-0.14867	0.012593	0.16509	-0.0070011	0.056305	0.74864	0.063512	0.17022	0.37525	-0.26108	0.2723	0.32427	-0.02971	0.01002	normal
1.2484	-1.3589	3.6315	0.73724	0.014119	-0.017438	-0.61846	1.3728	-1.4599	0.17052	1.275	-0.37648	-1.3199	-0.22983	0.59932	0.32324	0.29695	0.049311	0.011997	0.47204	0.75999	0.47561	0.6354	0.34013	-0.30903	0.2109	-0.87386	0.010772	-1.0951	-0.67661	0.9506	0.29408	-0.65298	1.0808	1.6246	0.019926	-0.69346	-0.19774	-0.015763	-0.097957	0.18241	-0.67989	-0.041694	0.4881	0.28768	-0.026668	-0.6644	0.69515	-0.69597	normal
2.491	2.0738	3.231	1.1575	0.28784	-0.73354	-0.06526	0.85328	-2.292	-1.6926	1.455	0.10018	-1.2078	0.70862	0.7562	0.5957	-1.0732	1.1894	-0.5496	0.7463	1.1615	1.0906	1.1368	-1.6844	-0.39228	0.49405	-0.20725	-1.6894	0.75336	0.18203	0.18799	-0.16722	-0.76982	-0.65471	-0.66502	-0.49038	-0.42087	-0.32876	-1.0438	0.73396	0.94736	0.11188	-0.20315	-0.5308	0.98981	0.38913	-0.34147	0.66891	-0.70644	normal
0.23182	-0.38428	1.5083	1.1282	0.40075	0.026309	0.10294	0.31314	-1.7007	-0.23045	-0.22921	-0.71293	0.25358	0.73372	-0.29229	1.193	0.33824	-0.15361	1.6187	1.0938	-1.2859	-0.44744	-0.57241	-0.097097	-0.58289	-0.16591	0.32237	0.26146	-0.33228	-0.82655	0.99631	-0.0052916	0.90097	-1.1835	0.05264	-0.89271	0.16935	-0.12105	-0.022258	-0.32136	-0.95838	-0.46918	-0.2221	-0.34915	0.45124	-0.44062	1.1356	-0.018499	0.09204	normal
-4.5776	0.31427	-2.1629	-0.81878	1.932	1.0315	0.083537	-0.34508	0.23324	-0.35731	0.26618	0.43288	-0.035021	-0.15462	-0.63774	0.57679	-0.13372	0.030501	0.34842	0.31313	-0.14734	-0.13421	-0.097609	-0.1156	-0.0087349	-0.020914	-0.80432	0.23999	0.35034	0.025288	0.036399	0.23864	0.33073	0.30521	-0.16478	-0.19376	0.092654	-0.28105	0.31164	0.066154	-0.10549	0.35343	0.44148	0.13513	0.11003	0.14661	-0.20173	0.37941	-0.26674	normal
-9.8195	0.34393	-1.4581	-0.49916	-2.3976	-1.4772	-0.29249	-0.37388	-0.42961	0.76339	-0.90573	0.46408	0.27524	0.20848	-0.37475	-0.38072	-0.021704	0.37708	-0.51061	0.3185	-0.026258	0.17489	0.064732	0.16163	-0.533	-0.4763	0.0071185	-0.095832	0.6161	-0.13876	-0.067477	0.040726	-0.1967	0.051173	0.3451	0.19878	0.083824	-0.038501	-0.086575	-0.31604	-0.40142	-0.1037	-0.15897	-0.23966	0.13857	-0.2417	-0.19504	-0.001438	-0.072591	normal
-9.8565	0.40511	-1.4676	-0.5417	-2.4534	-1.4225	-0.27264	-0.43803	-0.38323	1.2462	-1.1641	0.5386	0.16593	0.15735	-0.23003	-0.22055	-0.34449	0.84564	-0.1635	-0.10073	0.002892	-0.26178	0.077485	0.23093	-0.26479	-0.2939	-0.13439	-0.12971	0.093326	-0.21926	-0.00818	0.21782	-0.15989	0.019534	-0.12203	0.11502	0.013134	-0.12866	-0.033914	-0.2965	-0.18825	0.04367	0.091835	-0.28659	0.033618	-0.102	0.083115	0.06551	-0.093027	normal
-9.7232	0.40787	-1.7792	-0.27617	-2.4257	-1.374	-0.42774	-0.3183	-0.45597	0.91752	-0.61088	0.22401	-0.088693	0.12249	-0.21689	-0.15598	-0.34702	0.96636	-0.21131	-0.054093	-0.22201	-0.21096	-0.14917	0.19055	-0.2705	-0.38332	-0.11507	0.074531	-0.012844	0.0087019	0.14603	0.40408	-0.25364	0.067014	-0.2082	0.2764	-0.063196	-0.22987	0.023991	-0.30596	-0.3275	0.098762	-0.026633	-0.14588	0.15666	-0.21193	0.0079615	0.062675	-0.015889	normal
-10.057	0.3476	-1.3984	-0.1537	-1.3009	-0.72384	-0.49811	-0.96478	-0.96795	0.36602	-0.27502	-0.13457	-0.30796	-0.48248	-0.11752	-0.18028	0.0047285	0.3897	0.21011	-0.18973	-0.074009	0.17461	-0.15471	-0.08884	-0.2055	-0.17233	-0.17726	0.10009	-0.17758	0.055086	-0.08217	0.21968	-0.13821	-0.055605	-0.060923	-0.039706	-0.06035	-0.029627	-0.056887	-0.16073	-0.21057	0.16503	0.0073429	-0.092037	0.19445	-0.0072723	0.057016	0.097894	-0.074157	normal
-9.8564	0.37955	-1.455	-0.44206	-2.4999	-1.3633	-0.24535	-0.13074	-0.74578	0.32853	0.35947	-0.023731	-0.27761	-0.21796	0.27397	0.17817	-0.55799	0.58945	0.34007	0.14543	-0.29388	-0.20099	0.45402	0.061405	0.20147	0.19058	0.11866	0.44285	-0.54384	0.21871	0.52433	0.15529	-0.33974	0.07671	-0.41545	0.048038	-0.1775	-0.30673	0.43765	0.045323	0.0052203	-0.0064044	0.059375	0.091975	0.20835	0.04312	0.11909	-0.10651	-0.021936	normal
-9.7931	0.22336	-1.4783	-0.46938	-2.1423	-1.3778	-0.34071	-0.1235	-0.19025	0.96491	-1.1592	0.89388	0.36941	-0.12773	0.74522	-1.2401	-0.69635	0.62115	0.67313	0.10752	-0.1225	0.24357	0.69677	0.45652	0.019588	0.062438	0.16861	0.10146	-0.65615	-0.31445	0.18005	-0.1199	-0.48978	0.40991	-0.52248	-0.016655	-0.0058017	0.27326	0.098258	0.12355	-0.10616	-0.055828	0.2375	-0.11076	0.26167	0.043337	-0.11687	-0.11375	-0.37396	normal
-9.8253	0.31336	-1.14	-0.52738	-2.2105	-1.4601	-0.31005	0.14427	-0.24389	0.47803	-0.49186	0.29793	0.0080952	-0.018225	0.68659	-0.95652	-0.21275	-0.047953	0.52957	0.59923	0.11141	0.73452	0.9618	0.033811	0.013963	0.015539	0.2466	0.37496	-0.37716	-0.015387	0.30947	-0.088981	-0.65485	0.47095	-0.29213	-0.21461	-0.23683	0.081359	0.19486	0.021555	-0.22143	-0.21161	0.07616	-0.18517	0.30541	0.11645	-0.20355	-0.14771	-0.189	normal
-9.9974	0.34468	-1.1407	-0.28182	-1.2398	-0.95713	-0.084609	0.024213	-0.22832	0.087202	-0.48877	-0.16616	0.55517	0.12883	-0.031238	0.63113	-0.4207	-0.076212	0.020817	0.66884	0.54645	0.46734	1.4944	0.12693	0.085007	0.0092061	0.12043	0.6399	-0.0029535	0.19473	0.52315	-0.1983	-0.74781	0.32487	0.2523	-0.50544	-0.5193	-0.088939	0.50016	-0.28889	-0.33082	-0.18067	0.050833	-0.27153	0.25371	0.1497	0.028866	0.16668	0.021439	normal
-9.7237	0.08449	-1.2193	-0.83168	-2.2929	-1.4403	-0.49135	-0.28145	-1.011	0.43767	0.27093	0.75575	0.015269	-0.26145	0.44011	-0.59836	0.44764	-0.18434	0.073643	0.32256	-0.10333	0.023927	0.13352	-0.18038	-0.12237	0.018454	0.19434	-0.12001	0.17664	-0.14531	0.01466	-0.21875	0.0070582	0.050466	0.1498	-0.021699	-0.029881	0.014904	-0.07653	-0.078815	-0.024359	-0.12902	-0.016194	-0.060428	-0.018347	0.14069	-0.27976	-0.19135	-0.029226	normal
-9.6794	0.00094213	-0.98139	-0.46437	-2.5473	-1.6397	0.080076	0.013694	-0.50313	0.10326	0.5357	0.20807	-0.16451	0.3058	0.17324	-1.4329	-0.50923	-1.3172	-0.33603	-0.45325	0.32391	-0.64998	-0.2833	0.16428	0.76784	0.42957	0.79581	-0.36727	0.23345	-0.35763	0.26023	-1.3867	-0.24992	0.3077	0.095567	-0.32739	-0.13891	0.067209	0.37068	0.10979	-0.53288	-0.11311	-0.028687	-0.16184	0.22186	0.21727	-0.48798	0.11142	0.1186	normal
-9.6947	0.19087	-1.3312	-0.55947	-2.6212	-1.5321	0.20084	0.012647	0.078693	0.82261	0.41383	0.57189	-0.84505	0.5413	-0.22839	-1.8217	-0.055516	-1.0545	-0.53057	-1.1121	0.32648	-1.1247	-1.5433	-0.17638	0.12881	0.26551	0.7105	-0.7661	0.77364	-0.59602	0.049598	-1.1368	0.0018668	0.16002	0.11238	0.012606	-0.12321	0.20957	0.12788	-0.19856	-0.9503	-0.11904	-0.35111	-0.65617	0.23068	-0.18246	-0.82032	0.31879	0.11364	normal
-9.9855	0.60373	-1.4795	-0.47419	-1.8071	-0.48395	-0.1892	0.2261	0.029632	0.93036	0.44152	0.66197	-0.59158	-0.10735	-0.22982	0.80015	0.20493	0.61328	0.16301	-0.84436	0.072089	-1.2022	-0.82868	-0.55483	-0.053903	0.53105	-0.094044	-0.21415	0.28162	-0.052495	0.23221	0.032887	-0.081412	-0.2347	0.076741	0.021995	-0.40935	0.081678	0.268	-0.56844	-0.22659	0.23834	-0.049061	-0.31362	-0.16616	-0.038793	0.068127	0.29362	0.18693	normal
4.5279	-0.93252	1.5442	0.83317	-1.0537	1.5154	-2.1461	-0.69111	0.068821	-1.8781	-2.0688	0.92755	1.5945	-0.90861	0.31114	-1.1991	0.67708	0.98582	0.12252	-1.0589	0.60114	-0.94337	-0.19341	0.43862	-2.2427	0.34574	0.15498	-0.86795	1.0501	1.7251	1.1	-1.3923	-1.2212	0.13229	-0.36815	-0.44181	1.0741	0.31372	-0.0085048	1.6197	0.2068	0.6927	1.0358	1.24	0.71807	0.8831	0.88584	-0.89373	1.0513	normal
4.145	0.23487	0.90356	0.21087	-0.092593	0.089591	-1.7634	-0.098629	1.2905	-0.64113	-1.4898	0.35211	0.53066	-0.94833	0.56586	-0.77485	0.76365	0.52455	0.96308	-0.94548	0.77795	-0.46517	0.81814	1.0667	-0.69317	0.69293	-0.92956	-0.37513	0.19471	0.97416	0.051002	0.91228	0.4162	-0.47458	-0.065167	1.6983	-0.17081	-0.22918	0.12698	1.3021	-0.16407	0.25267	-0.20069	-0.50682	1.6702	1.6748	-0.75134	-0.10735	1.0448	normal
0.48664	0.3944	-3.6429	-1.9644	2.5557	-0.19128	-0.64172	1.0273	1.9411	-1.3191	0.48762	-0.36997	0.55648	-0.78812	-0.20335	-0.095194	1.001	0.39816	-0.26817	-0.25411	-0.39105	0.7991	-0.067921	-0.20059	-0.93962	0.35106	-0.098966	-0.065441	-0.49403	0.67238	0.043386	1.5714	-0.36606	-0.14205	-0.25005	0.75451	-0.29814	-0.13055	-0.90758	-0.20665	-0.030617	0.33618	-0.53446	-0.05783	-0.028146	0.23745	-0.33389	-0.56705	-0.43987	normal
2.879	-0.98691	2.6986	3.4872	-0.22562	-1.234	-1.0033	0.080305	0.42915	0.69912	-0.37145	-1.4878	1.8293	-0.10776	0.62125	-0.98772	-1	-0.79739	-0.16401	0.39181	1.4205	-1.6354	-0.01052	-0.25496	0.37285	-0.19058	0.35156	-1.1174	-1.7801	-0.94155	-0.31541	0.87982	0.30862	0.43148	1.2322	0.42009	0.051583	0.27195	0.68774	-1.0591	-0.39175	1.2776	0.69973	0.14048	-0.37745	-0.14074	0.13125	-0.093176	0.55237	normal
1.1732	-2.5508	3.3952	0.85873	0.43455	-1.0284	-0.065821	-0.03225	0.84055	1.6711	-1.4247	-1.0991	0.47414	-1.1971	1.4384	-0.22314	-1.4451	-1.2578	0.05651	0.91664	-0.17157	-2.0029	0.80828	-1.5373	0.70776	-0.79749	1.2908	-1.0484	0.094246	0.61679	-0.62936	-0.68264	0.19476	0.88497	0.0017553	-1.3047	1.4217	1.3152	-0.053479	-1.2376	-0.20569	-0.51111	-0.72235	-0.86209	0.17683	0.16007	-0.71016	0.25973	-0.31418	normal
1.6356	-2.3504	3.159	0.8425	0.55431	-1.5015	-1.7719	0.42711	0.34983	1.6319	-0.32691	-2.362	-0.31068	0.056025	-1.0952	-0.39926	-1.1276	-0.5327	0.30103	0.73439	-0.39546	-1.2742	-0.025091	-0.78361	-0.89237	0.59366	-1.1632	-1.6205	-0.50731	-0.38465	-0.63532	0.54903	-0.40376	0.21173	-0.16108	-0.28122	0.34865	-0.024677	-0.0085728	-1.1636	-0.4955	-0.81725	-0.74701	2.4083	0.085002	-0.7109	0.53847	0.74974	0.53905	normal
-9.8646	0.40983	-1.5225	-0.56756	-2.6258	-1.3407	-0.25162	-0.093739	-0.53388	0.65699	-0.68444	0.23047	-0.0534	0.056218	0.23297	-0.85285	-0.44506	0.39393	0.10599	-0.10925	-0.47275	0.051019	-0.084595	0.23033	-0.0029167	-0.23742	0.11379	0.03082	-0.40168	-0.12895	-0.10442	0.051588	-0.044646	0.10481	-0.40948	0.18172	0.19867	0.0092987	-0.16423	0.12331	0.07512	-0.039815	0.053393	0.11868	0.079271	-0.0179	-0.026937	-0.15528	-0.14265	normal
-9.6839	0.36574	-1.5906	-0.55909	-2.5873	-1.4966	-0.43149	-0.013346	-0.76873	0.25642	-0.41789	-0.05446	0.17822	0.2613	-0.044803	-0.37348	-0.11827	-0.26846	-0.63766	0.1476	-0.23234	0.04926	0.092679	0.20027	0.14682	-0.46252	0.026583	-0.084314	0.059484	-0.11574	-0.1598	-0.051988	0.19068	-0.071229	-0.042673	0.17776	0.22355	-0.15585	-0.18617	0.18179	0.27423	-0.13402	-0.11773	0.2888	-0.0071418	0.0097881	-0.033839	-0.20036	-0.039156	normal
-9.8679	0.27454	-1.1525	-0.64129	-2.563	-1.2541	-0.57687	0.20785	-0.87106	0.46585	0.38803	0.93281	0.018649	-0.013359	0.47308	-0.18163	0.8755	-0.33423	-0.010612	0.50293	0.11476	0.048668	0.043712	-0.56043	-0.34127	0.13517	0.12164	-0.19684	0.57742	-0.1956	0.033655	-0.04166	-0.00029582	-0.17349	0.30064	0.074982	-0.083171	0.058221	-0.061709	-0.17463	0.058252	-0.13244	-0.099676	-0.13998	-0.20076	0.14181	-0.17547	-0.21996	-0.096839	normal
-9.9354	0.94012	-1.2252	-0.36982	-2.123	-0.011504	-0.18337	1.4828	1.6362	1.1563	-0.12925	-0.071465	-2.0292	0.20518	-0.078451	0.7623	1.2734	-0.46139	0.035589	-0.99028	0.72296	-0.68594	-0.72876	-1.6557	-0.42331	0.29855	-0.5204	0.46776	0.33852	0.38092	0.34979	0.22407	-0.21025	-0.49492	0.044133	-0.15032	-0.83029	0.41135	0.33302	-0.67636	-0.13469	0.22277	-0.14264	-0.27971	-0.066831	-0.20686	0.32004	0.28268	0.23733	normal
-9.8283	0.43571	-1.4611	-0.47483	-2.3695	-1.4084	-0.29517	0.02446	0.015982	0.77427	-1.1602	0.045531	-0.14015	0.32871	-0.35044	-0.32562	-0.28135	-0.026851	-0.43502	0.15497	0.38925	0.24625	0.59641	-0.039478	-0.16573	-0.30158	-0.057601	0.21868	0.26134	0.016379	0.33798	-0.23898	-0.48313	0.26032	0.044345	-0.11149	-0.3385	-0.23423	0.24674	-0.30693	-0.34733	-0.089379	-0.069905	-0.28101	0.21607	-0.11601	-0.0068314	0.027336	0.014895	normal
-9.7506	0.30013	-1.5602	-0.47168	-2.2211	-1.4163	-0.514	-0.22905	-0.40957	0.74878	-0.43508	0.13417	-0.65299	-0.074988	0.40083	-0.90522	-0.25203	0.056639	0.28761	-0.1233	0.13494	-0.11996	0.26401	-0.28938	-0.056357	0.067368	0.14938	0.27019	-0.22821	0.0095352	0.2992	-0.16107	-0.62886	0.31878	-0.27901	-0.083679	-0.23037	-0.018184	0.34493	-0.17846	-0.42982	0.061695	0.12867	-0.19999	0.24337	0.095247	-0.1066	-0.095118	-0.023178	normal
-9.7154	0.30251	-1.3292	-0.60627	-2.4501	-1.3921	-0.33365	0.031618	-0.4577	0.63081	0.041807	0.58493	-0.21479	-0.078569	0.52742	-0.58832	-0.18433	0.19398	0.50905	-0.065769	0.003055	-0.25349	0.16556	-0.22039	0.025047	0.22314	0.22982	0.12026	-0.14157	0.0099776	0.28018	-0.10434	-0.33144	0.23604	-0.22007	-0.030832	-0.10146	0.0093454	0.23725	-0.057216	-0.1422	-0.015459	0.081553	-0.080675	0.13071	0.090133	-0.11542	-0.074636	-0.05394	normal
-9.9654	0.2253	-1.2454	-0.40572	-1.201	-0.82036	-0.13917	-0.27644	-0.57202	0.001169	-0.07698	-0.023265	0.51675	-0.109	-0.012672	0.34093	-0.39583	0.3083	0.17421	0.29868	0.050575	0.35095	0.67427	0.28138	0.12468	0.00017647	0.042786	0.21905	-0.20474	0.039846	0.095948	-0.012654	-0.27334	0.106	0.083847	-0.25437	-0.096077	-0.042183	0.10651	-0.051347	-0.062679	-0.037582	0.066715	-0.058994	0.12136	0.13078	0.02997	0.15184	-0.026685	normal
5.9039	-1.4347	2.9355	3.6701	-1.6348	-1.0426	1.8699	0.76141	0.33557	0.37831	2.5357	0.17936	2.4105	-2.6412	0.72452	1.0686	1.2518	-0.11685	-0.050755	-0.69907	-0.72997	-2.1289	0.902	2.2529	1.2748	-1.2667	0.032358	0.043145	0.56815	1.2023	0.03195	0.51115	-0.11392	-0.11038	-1.2857	0.52143	2.6371	0.48234	1.0934	-2.3512	-0.25289	0.15828	-1.0641	0.44674	0.021616	-0.16599	-0.49444	0.082589	-1.3359	normal
3.3755	-1.3486	0.35684	0.45594	0.34371	-0.39563	0.02262	0.86412	0.084242	0.053878	0.40941	0.50709	0.98139	-1.0271	-0.41138	0.18514	0.39434	0.1981	0.82753	-0.93198	-1.3391	-1.6803	0.64989	0.46276	1.2942	-1.4492	0.44651	-0.2954	-0.36084	0.11252	-0.30158	0.92589	0.023543	0.07486	-0.17147	-1.0624	0.088946	-0.99494	-0.082642	1.2063	0.0024378	-0.75072	0.35462	-0.73728	-1.1571	0.23124	-0.47499	0.61556	-0.74141	normal
2.5418	-1.0657	2.2907	1.1959	0.09952	0.90975	-1.0845	1.6144	-1.2039	-0.88798	-0.92475	0.35267	-0.9136	-1.0726	1.1543	0.7249	0.86187	-0.27387	0.95019	0.99662	-1.5815	-0.60267	0.56319	1.4002	0.049671	0.1609	0.89041	-0.96108	-1.4242	1.1121	0.9043	-0.08459	0.40154	-0.27902	-0.9083	-0.34775	-0.98238	-0.11832	-1.4845	-0.26549	-1.379	-0.65635	-0.49789	0.14656	1.0374	-0.08346	0.12608	0.29719	-0.20722	normal
-3.7941	-0.16121	-1.8122	-0.1674	1.8197	1.9791	0.44692	0.17578	0.50188	-0.86972	0.18905	0.30395	0.21452	0.019284	-0.72743	0.39795	0.021888	-0.01523	-0.10698	0.74707	-0.2513	0.37342	-0.080273	0.30691	0.22716	0.19779	0.22419	0.10753	-0.45511	0.16366	-0.029718	-0.25637	0.0015061	0.26362	-0.24803	0.043201	-0.4691	0.28288	0.15387	0.005921	0.12061	0.89723	0.40234	0.20237	-0.24058	-0.50189	0.30933	-0.73083	-0.098817	normal
11.792	-1.758	0.9786	0.63676	-0.38851	-2.2354	1.7098	-0.31941	0.13592	0.41563	1.0368	-2.102	1.1239	1.6322	0.26504	-0.79033	1.3761	-0.81352	1.8232	0.75663	-1.631	0.67175	0.40807	-2.1745	1.3756	0.029543	0.034918	-0.044984	1.1538	-2.4777	3.1656	-0.96166	0.21271	0.19674	-3.7812	0.74781	-0.52311	-1.1747	1.443	-0.4186	-1.2446	0.22541	0.26833	0.086669	0.32232	-0.29272	2.5412	-0.18715	0.03206	normal
10.092	-2.2004	-0.19183	-0.51717	1.0508	-2.1311	-1.927	0.56909	-0.69815	-0.20277	2.7351	-0.34849	1.4155	-1.5082	0.86457	-0.24987	1.8037	0.37912	-2.7835	-2.0153	-2.4225	-0.15036	0.89339	0.56733	-1.166	0.57623	-1.3566	0.21263	-1.3623	-0.44113	1.3067	-0.45085	-2.2138	-0.79997	-2.1864	-0.92669	-1.8418	0.93495	0.45149	0.97198	0.15892	-0.10889	-0.84374	0.0071464	-0.99122	-0.25487	0.66181	-1.1566	-0.54769	normal
16.807	0.85178	5.621	-0.84641	-6.402	-2.3296	4.9155	-0.60985	0.98477	-4.2114	2.7383	4.4735	1.3734	-2.5771	-2.016	2.0069	-3.9448	0.47698	-1.832	-0.90851	-1.1297	-3.7055	-1.0891	0.92677	-1.7084	-0.38669	-1.8507	1.3505	-1.6956	-0.24651	-0.77783	-0.72307	0.5411	2.2746	0.02874	-0.80107	-1.2312	-0.32747	-0.79646	0.31518	-0.85724	-0.093476	1.0627	0.79351	-0.3146	-0.77758	-0.40902	-1.5988	-2.1586	normal
5.5704	1.3156	-4.5816	0.95279	-0.10028	0.98473	1.3853	-0.13233	1.7899	-1.4526	2.5639	2.3907	1.8754	1.8538	-0.81245	0.90704	0.7626	1.3329	0.13172	0.75732	-1.1666	-1.599	-1.1865	1.6753	1.2292	1.5721	-0.75782	-1.3725	-0.099151	-0.48585	0.15156	-0.7875	0.14099	-0.054796	-0.6361	-0.72742	0.92867	-0.89462	-0.23091	0.74014	2.1301	-0.83245	0.26723	0.56337	-0.75049	0.62976	-0.25825	-0.23988	0.56947	normal
2.2645	0.99941	2.7704	-0.21818	-0.10347	0.22016	0.49849	-2.1606	0.34815	-0.21417	-0.88839	0.13085	-0.11679	1.6435	-1.4582	0.32013	-0.32634	0.63002	0.36693	0.20578	0.68619	0.13421	-0.88119	1.4147	1.2441	0.0087444	0.19901	0.80294	-1.9612	-0.1109	0.60948	0.78866	-0.31278	-0.18818	-0.40878	0.65857	0.86394	-0.19261	-1.1308	-0.6648	-0.84144	-0.31635	1.1939	-0.18558	1.0277	0.23292	1.4209	0.12053	2.1886	normal
4.2033	2.9266	-0.32471	0.1651	1.6179	-1.2551	-0.70859	-0.19426	0.10036	-1.4028	-1.1622	0.51427	0.99583	0.56989	-0.89545	-0.24326	1.1371	0.30176	-0.34486	0.11467	0.17854	0.16458	-0.7567	1.1116	1.3044	0.095191	0.4379	0.48336	0.35699	-0.38641	-0.79377	1.5577	0.10018	0.56257	-0.26	-0.27777	-1.1163	-0.1807	-0.31566	-0.60551	-0.16714	-0.013994	-0.16216	-0.87647	0.13294	0.66602	-0.1656	-0.08481	0.43451	normal
19.701	11.314	-4.2999	1.76	0.084554	-3.6213	2.8101	-0.58992	2.5811	1.867	-1.0199	0.14687	0.29204	-0.36338	2.0683	-2.9411	0.44283	1.2962	0.96939	-1.483	0.24221	0.021869	-0.34164	-0.83206	1.0303	-1.3539	1.2905	0.2348	0.2802	0.47856	0.20416	-1.2536	1.5977	0.25121	0.93782	0.28797	-0.58274	-0.81317	-0.79362	-1.1266	-0.93427	1.0515	-1.0485	0.76513	-0.57474	2.0561	0.08228	-0.079481	0.16522	normal
9.0252	7.7732	-6.3768	1.389	1.1829	-0.62515	0.53463	-0.97636	-0.27575	-1.3118	0.47939	-1.1464	0.53213	-0.27406	-0.28064	-1.1654	1.4908	0.5169	0.31679	0.067479	-0.71163	0.46192	0.42626	-0.45482	-0.26668	0.55729	-0.63444	-0.21347	0.3196	-0.45902	-1.0655	-1.3891	1.1066	0.33187	0.20652	0.29096	0.30507	1.2457	-0.39572	-2.3916	-0.47407	0.13036	-0.25856	0.26944	0.41181	0.55876	-1.079	1.2813	-0.49988	normal
-2.307	-1.0594	1.1868	1.1641	1.394	-0.34416	1.0392	-0.21779	-0.31544	-0.3549	0.85449	-1.4114	-0.58387	-0.10632	-0.06895	0.40214	-0.42541	-0.2068	-0.69177	0.1993	-0.82101	-0.36467	0.31656	-0.00035164	0.34723	-0.10396	-0.2248	0.72133	0.66335	0.15411	0.20974	0.10445	0.16645	0.27184	0.38553	0.1615	-0.28871	-0.32116	0.37452	0.12336	-0.93848	0.099402	0.21207	0.63025	0.25805	0.234	0.012528	0.20269	0.62059	normal
-4.2087	0.010021	1.3894	0.13574	0.87003	1.1152	0.51626	-0.50227	-0.42253	-1.0741	0.52841	-1.0388	-0.10809	-0.96584	0.57597	0.9291	-0.46907	-0.8415	-0.2837	-0.4887	-0.65599	-0.0081907	-0.04833	-0.40275	1.0408	0.13014	-0.018444	0.26645	-0.74506	-0.20127	0.43831	-0.057592	0.15698	0.022394	-0.21301	0.46772	0.21051	-0.19954	0.64284	0.41692	-0.005083	0.21559	0.12806	0.22653	0.24337	0.11463	0.43852	-0.39795	0.12472	normal
-1.3315	-1.604	-0.42947	0.33813	1.7502	-0.25988	0.40862	0.034717	-0.032608	-0.80058	0.45789	-1.1681	0.48055	-0.556	0.6305	-0.23093	-0.0018091	-0.27348	-0.56334	-0.36955	-0.335	-0.0004653	-0.098779	-1.1115	-0.0038864	-0.076686	-0.2244	0.74882	-0.4688	0.6569	-0.35856	-0.033353	-0.16104	-0.05463	0.88073	0.82208	-0.13516	0.53152	1.4015	-0.31029	0.42469	-0.21144	-0.23423	0.052035	0.051252	0.58244	-0.31791	-0.14316	-0.91093	normal
-6.264	-0.28614	-1.0958	-0.25909	1.7189	1.2659	0.57818	-0.71118	0.21254	-0.32625	-0.56374	-0.76662	-0.20109	-0.11837	-0.5157	0.12967	0.017146	-0.31426	0.0094683	-0.30087	0.15071	0.65835	0.023813	0.096509	-0.14528	0.43441	-0.58858	0.42741	0.098441	0.050863	-0.18298	-0.54718	-0.13802	0.067048	0.24031	-0.24644	0.064137	-0.004779	-0.02056	0.025383	0.055756	0.035088	0.084455	-0.1357	0.4931	0.14348	0.061488	0.56225	0.017187	normal
2.6822	-1.0996	-1.1526	2.6239	1.9794	0.021461	-1.0549	1.3529	0.047118	-0.0021555	-0.74924	0.466	1.5426	0.79794	0.42684	1.1411	-0.46437	1.7852	-1.6313	1.0887	0.31057	0.72231	-0.80452	-0.32753	0.3198	-0.72455	-0.13172	-0.99265	0.12183	0.56845	-0.74127	1.0316	0.47952	0.49524	-1.0995	0.25181	-0.87462	-1.3016	1.0632	-0.080712	0.0010522	0.39233	-0.54486	-0.34737	0.049207	0.047926	0.73333	1.0809	-0.076827	normal
-1.3876	-0.82766	2.2438	0.32963	1.042	0.61045	1.7583	-0.32469	0.022078	1.201	-0.5132	-0.14337	1.9959	0.15858	0.62882	1.1186	-1.4663	0.97452	-0.71032	0.48612	0.8304	-0.051239	0.0036143	-0.16304	-0.53805	0.5719	-0.31606	-0.3311	0.16001	0.258	0.18993	0.43479	-0.0056876	-0.54977	-0.76975	0.8335	0.08714	-0.48406	0.61506	-0.25728	0.029666	0.17781	0.0094408	0.13655	-0.63432	-0.98507	-0.18728	0.50877	-0.28928	normal
-1.5803	-1.4134	1.8031	1.6442	1.2048	0.55411	1.1608	0.27689	-0.20826	1.5344	-1.4227	-0.13332	0.60847	0.62437	-0.52543	0.80032	-0.59654	0.60969	0.63372	0.12867	-0.53269	-0.5731	0.44408	0.81921	0.11613	-0.032661	0.47064	0.64844	-0.16611	-0.2985	-0.069248	0.27163	-0.23441	-0.69283	-0.23136	-0.21132	-0.38872	0.44506	-0.88641	-0.17673	-0.27079	-0.3615	0.51405	-0.26609	-0.14614	0.72976	0.42567	-0.083483	0.19625	normal
-5.0189	-0.018067	-1.2028	1.333	2.1518	1.1934	0.14423	-0.071641	0.078784	-0.46232	-0.2832	0.15833	0.10173	-0.0084882	-0.60844	1.0246	-0.74501	-0.89118	-0.13176	0.17984	0.50993	0.20085	0.68741	0.28135	0.1547	-0.3122	-0.098581	0.039362	-0.029624	-0.036632	0.28272	-0.29987	-0.11666	0.37119	0.14604	-0.019848	0.10825	0.30185	0.43599	0.07471	-0.035228	0.37858	0.11545	-0.061047	-0.050536	0.44526	0.18883	0.039976	-0.28333	normal
-9.8759	-0.16088	-0.082421	-0.0042731	0.78865	0.18943	-0.94896	-1.6536	-2.7923	-1.0458	3.3045	-0.10414	-1.1809	-1.8315	0.95814	-0.022696	1.6734	-1.4434	1.8651	-0.57658	0.54958	-0.24766	-0.85146	-1.6098	0.37594	1.2531	0.2018	0.19698	-0.029524	0.15642	0.083857	-0.39372	-0.083764	-0.48716	0.34938	-0.74575	-0.2937	0.56101	0.31315	0.0564	-0.31867	0.23838	-0.076705	-0.048406	0.16218	0.65211	-0.31816	0.1406	0.067983	normal
-9.8759	-0.16088	-0.082421	-0.0042731	0.78865	0.18943	-0.94896	-1.6536	-2.7923	-1.0458	3.3045	-0.10414	-1.1809	-1.8315	0.95814	-0.022696	1.6734	-1.4434	1.8651	-0.57658	0.54958	-0.24766	-0.85146	-1.6098	0.37594	1.2531	0.2018	0.19698	-0.029524	0.15642	0.083857	-0.39372	-0.083764	-0.48716	0.34938	-0.74575	-0.2937	0.56101	0.31315	0.0564	-0.31867	0.23838	-0.076705	-0.048406	0.16218	0.65211	-0.31816	0.1406	0.067983	normal
-9.8759	-0.16088	-0.082421	-0.0042731	0.78865	0.18943	-0.94896	-1.6536	-2.7923	-1.0458	3.3045	-0.10414	-1.1809	-1.8315	0.95814	-0.022696	1.6734	-1.4434	1.8651	-0.57658	0.54958	-0.24766	-0.85146	-1.6098	0.37594	1.2531	0.2018	0.19698	-0.029524	0.15642	0.083857	-0.39372	-0.083764	-0.48716	0.34938	-0.74575	-0.2937	0.56101	0.31315	0.0564	-0.31867	0.23838	-0.076705	-0.048406	0.16218	0.65211	-0.31816	0.1406	0.067983	normal
-9.8994	0.29714	-0.80194	-0.0094901	0.43624	0.38441	-0.55283	-1.5518	-1.0972	0.16148	-0.24037	-0.31439	-0.43472	-0.98489	-0.43533	0.44481	0.13933	0.12006	0.51086	-1.2969	0.38039	-0.36976	-1.0309	-0.32365	0.19955	0.062098	-0.47414	-0.23067	-0.11662	-0.041061	-0.51379	0.061348	0.41045	-0.48353	0.055871	-0.38121	-0.051689	0.40658	-0.25964	-0.1735	-0.10459	0.39565	0.037281	-0.049167	0.12495	0.18177	0.19133	0.40434	-0.071871	normal
25.071	-1.4935	0.83478	3.9027	-3.7538	-4.2963	-0.83415	4.503	-5.7401	8.5538	-0.98841	-1.8254	-1.2193	-0.14778	-1.9128	3.9072	1.0084	-0.28988	0.74267	2.8237	-1.7449	2.9568	-4.982	3.9358	0.78218	1.5054	0.63822	0.8794	-1.593	2.5481	-0.044665	-1.7569	0.82759	1.1621	0.021855	-1.3471	-1.8796	0.6527	0.12451	0.77177	-0.92932	-0.2202	-0.35233	0.03463	-0.2005	0.76068	0.16138	-0.98009	-0.8837	normal
23.801	-10.838	-2.4234	2.3728	-12.378	5.4877	-0.6619	-3.3972	-1.3424	-2.8694	-1.7796	2.4993	2.8703	1.0015	-4.4665	0.55163	2.2189	2.4124	0.27376	-0.55672	3.987	-0.43957	-0.097741	-1.1337	0.13775	-1.4327	-1.6666	1.7722	-2.9977	-0.51761	0.71571	0.35808	0.45163	-1.2145	0.60809	-0.55898	-0.24095	-0.1605	-0.042072	0.059617	0.2095	-0.56653	-2.4965	0.17936	-0.59434	0.67085	-1.3866	1.1042	0.28996	normal
22.726	-3.515	-2.1153	-0.37281	-10.638	5.2065	-2.0908	-4.938	-1.8851	-3.8054	-0.85798	1.4024	2.2122	1.5327	-5.3115	0.92635	0.016455	-0.1798	-0.34522	-3.2463	0.52513	3.5209	0.49324	-2.636	1.0257	3.4524	2.2491	-0.098449	0.14826	1.4825	-0.72468	2.8057	-0.24657	0.089934	-1.4241	-1.6032	1.0936	1.2879	0.92926	-0.32586	-0.83014	-0.756	0.25961	-0.49241	1.0013	1.2351	0.92619	0.65594	-0.60126	normal
0.010508	-0.019773	-4.2096	-0.26394	1.2037	2.1207	0.27157	0.11683	1.3877	-0.41201	-0.38575	-0.74285	-1.8033	0.22542	-0.039065	0.41594	1.984	0.046537	-0.12806	-0.31072	0.36136	-1.0422	-0.85138	-0.35086	-0.7783	0.68518	-0.60323	-0.023461	0.019713	-0.077098	0.40202	-0.27828	0.20119	-0.14845	-0.13821	-0.68074	0.19556	0.27814	-0.58658	-0.39105	-0.17067	-0.21545	-0.40365	0.028685	0.26698	0.22874	-0.17817	0.1578	0.21364	normal
1.5873	1.8882	2.3494	1.412	1.4096	-1.1992	-1.1416	1.2795	-0.27946	-0.15915	0.5531	0.70978	-0.38988	-0.082826	-0.24947	-0.32108	0.70992	0.25442	0.97837	-0.061221	1.3733	1.5086	0.65906	1.4758	-0.68712	0.42368	0.007787	0.6761	-0.011679	1.0956	-0.34982	0.21068	0.68594	1.7884	-2.0441	0.1493	0.24147	0.85987	-0.34868	-0.31058	0.42223	-0.50543	0.21808	0.32998	-0.55796	-0.76968	0.6017	0.13191	0.25183	normal
3.7201	0.85943	-0.086982	-0.23795	2.2175	-2.4236	-1.4971	1.9682	0.46338	-0.34997	-0.53136	-0.46654	0.74264	0.7347	-0.2955	-0.42542	-0.006452	1.5016	0.98168	0.015686	1.4493	1.3198	-0.43894	-0.53097	-0.28486	-0.1815	-0.25161	0.44892	-0.27993	-0.10426	0.29321	-0.49772	-0.10595	-0.50079	-0.52768	1.29	0.53789	-0.3997	-1.2633	-0.48555	0.88307	0.51028	-0.030009	0.42945	0.47414	0.58052	-0.13345	-0.12512	-0.5283	normal
3.6463	-1.8963	0.95203	2.4674	1.5402	-1.7525	-1.7283	1.4622	-0.0061413	1.1839	0.11064	-1.0077	0.41172	0.48064	-0.64151	-0.53089	0.23492	2.0129	-0.57819	-0.13931	1.2563	0.75675	0.46052	-0.61479	0.55186	-0.42174	0.12553	-0.0013991	-0.32315	0.12298	-0.20338	-0.27463	-0.16085	-0.27471	-0.56424	0.34813	-0.4305	-0.16122	-1.2162	-1.2599	0.78046	1.2597	-0.69603	-0.85523	-0.4481	0.924	-0.055981	-0.031968	-0.38711	normal
-2.3263	0.86578	-1.6274	-0.12664	2.3496	0.29984	-0.13879	0.032619	0.67221	-0.37776	0.12751	-0.063118	0.28829	0.010949	-0.21378	0.55179	-0.0964	-0.27278	0.013631	0.084117	-0.39113	0.70531	-0.046427	0.75543	-0.66857	0.075377	-0.42142	0.64342	0.058871	0.42124	-0.42501	-0.13442	-0.85106	-0.26744	0.039932	0.14268	0.14622	-0.12543	0.97236	0.1473	-0.16942	0.064136	0.22572	-0.19821	-0.05853	0.24749	-0.07851	0.57824	0.22149	normal
3.2291	-3.4281	0.87462	1.9655	1.1862	-0.18553	1.821	-0.36804	-0.1114	1.9277	-0.84847	1.0935	0.24969	-0.94101	1.2564	-1.1164	0.99844	0.0041601	-0.82123	0.17038	-0.96255	0.553	-0.82327	-0.48265	1.134	-0.087089	0.28394	0.84215	-0.79572	0.35527	0.23725	0.28628	1.1459	-0.52766	0.37505	-0.3475	-1.0719	-0.72488	-0.11703	-0.61508	-0.78354	0.75522	1.5248	-0.31927	0.82969	-0.49416	0.04912	-0.046427	1.5563	normal
7.3475	-3.7679	-1.7633	8.0945	0.62852	0.36579	-0.34906	0.90661	-1.0095	-0.19595	1.4074	1.6926	-1.6258	0.012977	-0.77841	-1.5741	-1.1103	-1.0504	-0.3721	0.12675	0.6221	0.55298	1.2814	-0.64992	0.53308	-0.54779	0.80971	0.22988	-0.92161	0.45162	0.76699	0.74474	-0.66493	-1.6596	1.3769	0.78481	-0.15127	0.44359	-1.229	-0.6733	0.19389	0.19519	-0.46835	-0.53484	0.50219	0.28506	-0.61792	-1.6042	0.4722	normal
4.8588	-3.888	1.91	1.544	-0.61953	1.4829	0.62675	-0.56596	-1.0445	0.59738	0.27972	0.85659	-2.1749	-1.3694	0.055105	-0.80679	-2.1285	-0.76319	-0.47326	0.66081	1.9917	1.5096	0.42063	0.12536	0.10719	-0.52285	0.35403	-1.6114	0.016668	0.16365	2.5463	0.93009	0.3459	-1.1309	-0.36526	0.55033	0.12153	0.45001	-0.44463	-0.32201	-0.26341	-0.91613	0.13247	-0.67837	-1.2585	1.013	-0.87026	-0.37949	0.32308	normal
-0.93034	-2.3205	-3.1871	5.6152	0.68761	2.2283	-0.20727	-0.15152	0.14855	-0.81518	-0.40707	-0.024608	0.017131	0.084772	-0.50434	-0.1091	0.78273	-0.48841	-0.0064516	0.19294	-0.21837	-0.63205	0.66461	0.51735	0.037436	-0.77119	-0.32354	0.011735	0.15717	0.19046	-0.38286	-0.1714	-0.18462	0.2133	-0.60831	0.08854	-0.5943	0.54418	0.3535	-0.5243	0.0032387	-0.21477	0.60843	0.6033	0.14665	0.54	0.10898	0.20043	-0.055362	normal
4.9618	-0.3402	-0.092537	2.9753	1.015	-2.0042	0.10425	0.32709	0.15969	-0.30204	1.1268	0.49017	0.4611	-0.82102	1.1329	0.18061	0.64268	-0.15898	-0.02157	0.6971	-0.23531	0.70868	-1.2441	-0.40078	-0.047979	-0.51582	-1.007	0.5193	-0.19929	0.18499	0.58966	-0.036099	-0.07171	0.61246	0.9909	0.59222	0.4497	-0.32418	0.17041	0.38978	0.46092	-0.53991	0.15883	0.37948	0.34123	0.03166	0.85856	0.41792	-0.209	normal
2.5795	2.5895	2.6636	1.1738	0.32435	-0.81649	1.5508	-1.8922	-0.51759	-1.5247	-0.77006	-0.25291	-0.28359	0.69118	1.79	0.78909	0.032795	0.083877	-0.55052	0.37192	-1.7179	0.44401	-0.97492	-0.68566	0.69881	0.11593	-0.1236	-0.64649	0.71568	1.5301	-0.13435	-0.26686	0.044645	-0.63206	0.42858	-0.43153	0.14846	0.38512	-0.19833	0.30323	0.2151	0.23123	0.3767	0.26569	0.23878	1.0786	-0.68552	-0.66911	0.51282	normal
2.1201	0.35757	2.2699	1.6354	0.075546	-0.38188	1.5267	-2.1305	0.050043	0.020773	-1.4563	-0.77122	0.30743	0.6471	2.1181	0.51066	-0.41282	-1.1257	-0.32709	-0.11317	-0.71502	0.74425	-1.2713	-0.065151	0.52095	0.082138	-0.014002	-1.1893	-0.14347	1.1058	0.18391	0.93346	0.49491	-0.02908	0.070357	0.82972	-0.21161	-0.74665	0.34704	-0.3957	0.21862	1.2142	0.48211	-0.18132	-0.91738	0.060893	-0.22145	0.41909	-0.44817	normal
-5.0726	0.46102	-1.0886	1.3378	1.3092	1.1039	0.76522	-1.6396	0.49722	-0.51453	-0.26724	-0.71591	-0.036218	-0.23197	-0.36124	0.10607	0.032613	-0.34867	-0.012631	-0.2925	0.38726	0.8946	0.12766	0.25806	-0.17147	0.67238	-0.14306	-0.02842	0.11767	-0.19518	-0.27118	-0.08347	0.41438	0.43696	0.054624	-0.61289	0.47836	-0.028422	-0.25684	-0.084512	-0.09659	-0.22532	0.20641	-0.071077	0.55164	-0.075587	-0.28248	0.24355	-0.12054	normal
-9.591	0.54373	-1.6324	-0.39273	-2.5829	-1.479	-0.1945	0.16491	-0.24576	0.52101	-0.19363	-0.058817	-0.63293	0.092605	0.2321	-0.38214	-0.78987	0.064349	0.13909	-0.65505	-0.080315	-0.61464	0.035774	0.049605	0.5482	0.20445	0.093263	0.20787	-0.72208	0.076544	0.34854	-0.29881	-0.36788	0.13009	-0.5292	-0.035484	-0.21465	-0.090946	0.29418	0.035616	0.030998	0.17516	0.22596	0.14418	0.1158	0.066017	0.1505	-0.13099	-0.025713	normal
-9.7874	0.27268	-1.5815	-0.68051	-2.5337	-1.491	-0.25278	-0.14317	-0.77348	0.25919	0.75006	-0.44697	-0.91156	-0.21158	0.20443	0.015951	-0.53807	0.11527	0.10889	-0.3974	-0.090881	-0.57205	-0.051134	-0.28341	0.44961	0.29321	0.08908	0.48063	-0.64173	0.38049	0.51882	-0.12467	-0.39066	0.0086639	-0.47688	0.071247	-0.24342	-0.31425	0.39263	-0.086108	-0.01015	0.2087	0.18635	0.15809	0.092549	0.072158	0.17043	-0.24803	0.078303	normal
-9.7523	0.29517	-1.7023	-0.25555	-2.5468	-1.5276	-0.38954	-0.5672	-1.2138	0.2495	0.43177	-0.46808	-0.47379	-0.02296	-0.46802	0.42427	-0.40699	-0.054467	-0.59094	-0.34122	-0.11494	-0.78525	-0.19119	-0.2857	0.38413	0.0043541	0.068142	0.17763	-0.051902	0.22398	0.35024	-0.13376	-0.10627	-0.075905	-0.19277	0.22116	-0.28229	-0.45957	0.40897	-0.15934	-0.03146	0.14022	0.051119	0.20034	0.14899	-0.10869	0.096486	-0.051976	0.20272	normal
-9.9126	0.32076	-1.3942	0.0057243	-1.3787	-0.69532	-0.42974	-0.59516	-0.71307	0.48567	-0.26987	0.11189	-0.21193	-0.27776	-0.18047	0.40826	0.0081308	0.13578	0.024756	-0.27863	0.23713	-0.27023	0.11573	-0.21022	0.040514	0.042124	-0.19037	0.12211	-0.011106	0.019109	0.17454	-0.06116	-0.23722	-0.0098138	-0.0033707	-0.167	-0.246	0.065734	0.18084	-0.24765	-0.11618	0.071842	0.017068	-0.15888	0.086798	0.10115	0.081414	0.14523	-0.017215	normal
0.85226	0.08752	2.2336	0.47197	-2.2053	2.294	1.4046	5.2441	7.7054	3.1585	-1.0365	2.056	-1.394	1.4369	1.3166	1.4423	0.53282	0.45352	0.55882	-0.65528	0.79651	-1.4216	-0.48666	-1.9242	-0.58712	2.2677	-0.91745	0.45676	-0.33142	-0.63276	1.2117	-0.013296	1.1614	0.53227	-1.1596	-0.17065	-0.060724	0.744	0.10397	-0.025065	0.52691	0.26568	0.18015	-0.67948	-0.61105	0.13384	-0.2987	0.21487	0.70366	normal
2.3201	0.93921	2.02	-0.29288	-1.1054	1.2752	1.8158	-0.83521	2.3525	1.6896	1.0789	-5.2981	-1.0051	0.70739	-2.3553	-2.9408	-1.0351	0.51959	-2.4476	-0.91517	1.0662	-1.6048	-1.7224	1.4249	-0.26064	0.87282	1.875	0.45386	-0.14527	-0.69089	0.98901	-0.37692	0.99798	-0.45267	-0.69705	0.53182	-1.0707	1.1129	1.0258	0.55774	0.26978	-0.26958	-0.1505	0.14981	0.72068	0.4444	0.25246	-0.096477	0.17649	normal
2.9127	-0.11163	1.7632	0.18472	-1.0848	1.2447	1.06	-1.2874	2.3483	1.7527	0.82338	-4.8991	-0.90677	-0.50041	-1.6707	-2.7925	-0.79889	1.6926	-2.9587	-0.83299	1.107	-1.5622	-0.85726	0.12548	-0.82436	0.68167	2.3721	1.0002	-0.88624	-0.30171	0.21901	-0.28949	0.78085	-0.77357	-0.59265	0.036049	-0.92963	0.40693	1.2807	0.50126	0.58993	-0.57274	0.15615	0.060576	0.36212	0.57097	1.3812	1.1914	-1.0958	normal
-5.8595	1.8727	-0.23705	0.32043	1.407	0.70395	0.47358	-1.3155	0.46798	-0.63189	0.1395	-0.2127	-0.15152	-0.059804	-0.76602	-0.31017	-0.50096	-0.86319	-0.25497	-0.56462	0.57778	-0.10089	-1.1102	0.27533	0.68289	0.31793	-0.095831	-0.49447	0.38879	-0.34238	-0.47742	-0.29773	0.66782	0.063723	-0.17846	-0.33347	0.29365	0.2401	-0.038715	0.25247	-0.20122	0.23589	-0.056441	-0.010413	0.13207	-0.2032	-0.22608	0.34416	0.1107	normal
-9.6457	0.21902	-1.4705	-0.64223	-2.4384	-1.6679	-0.16184	-0.54523	-1.0083	0.22987	0.19683	0.045372	-0.12299	0.02697	-0.12422	-0.39561	-0.18364	0.16969	-0.32538	0.17573	-0.32776	-0.0099794	-0.23806	0.11592	-0.084135	-0.22225	0.20319	-0.11174	0.033627	-0.02563	-0.03417	-0.070176	-0.10602	0.032216	0.10103	0.20188	0.1346	-0.33367	-0.11604	-0.035553	-0.31801	-0.096162	-0.16184	-0.111	0.13801	-0.11619	-0.17951	-0.032666	0.0057817	normal
-9.4162	0.15561	-1.5882	-0.28084	-2.6036	-1.5398	-0.050362	0.32567	-0.43414	0.15146	0.93144	0.37453	0.19211	0.16534	0.098567	0.11033	-0.20809	0.63813	-0.11604	0.47376	-0.46134	-0.11919	-0.027887	0.12195	-0.32029	0.043425	0.32975	-0.001112	0.15544	0.016009	0.21226	0.1514	-0.10543	-0.035768	0.12981	0.23167	0.043264	-0.32035	0.04423	-0.14741	-0.34378	-0.17483	-0.22275	-0.26474	-0.031058	-0.093231	-0.24794	0.045795	0.0037314	normal
-9.7163	0.39197	-1.2872	-0.49812	-2.7559	-1.3838	0.1661	0.31666	-0.034582	0.39414	0.16025	0.36852	0.24129	0.33373	-0.075888	0.15502	-0.51153	0.74657	-0.12846	0.33305	-0.36825	-0.24592	0.18354	0.24621	-0.24661	0.19042	0.18081	0.062148	0.089038	-0.0079057	0.27854	0.10549	-0.214	0.14491	0.10173	0.17235	-0.023976	-0.28884	0.099071	-0.2242	-0.25274	-0.048446	-0.086406	-0.24456	0.052052	-0.10479	-0.091005	0.092833	0.11446	normal
-9.9706	0.42195	-1.2118	-0.31323	-1.366	-0.70366	-0.11247	-0.081001	-0.20311	0.16757	-0.095213	-0.083492	0.1002	-0.057047	-0.040792	0.25033	-0.17078	0.071685	0.1176	0.073395	0.17265	0.1593	0.3568	0.0031849	0.01912	0.0066819	0.047241	0.22785	-0.10042	0.10769	0.1049	0.014675	-0.225	0.024677	0.074591	-0.20879	-0.19993	0.039971	0.13659	-0.13575	-0.15804	0.026766	0.001533	-0.13211	0.098949	0.091881	0.048571	0.22465	0.00089771	normal
-9.6498	0.20062	-1.5988	-0.22983	-2.3738	-1.3728	-0.58568	-0.10841	-0.42553	0.92795	-0.91358	0.71741	0.204	0.095185	0.068649	-0.10049	-0.21253	0.65501	-0.10761	0.14689	-0.073942	-0.15051	0.44013	-0.012923	-0.32414	-0.17384	-0.073729	-0.0038356	0.20902	-0.13602	0.13672	0.12996	-0.30083	0.12706	0.090502	0.067089	-0.19457	-0.13514	0.049462	-0.37353	-0.20916	0.007836	-0.0066076	-0.27835	0.044704	-0.076221	-0.045276	-0.0055768	-0.020786	normal
-9.6419	0.14035	-1.6371	-0.30673	-2.1862	-1.5151	-0.68928	-0.21643	-0.98724	0.49446	-0.29632	0.36667	0.10582	0.032869	0.034743	0.0945	-0.21354	0.11253	-0.20366	0.16398	0.051423	-0.24898	0.52437	-0.072491	0.18369	-0.033087	0.12319	0.1065	0.021582	-0.046647	0.3192	-0.213	-0.39731	0.12135	-0.029163	-0.086425	-0.24008	-0.21628	0.3201	-0.16828	-0.099022	-0.10661	0.001258	-0.038319	0.17981	0.070339	0.022564	-0.072601	0.029576	normal
-9.7879	0.34877	-1.5992	-0.48876	-2.4824	-1.291	-0.55209	-0.19855	-0.55009	0.57884	-0.51285	-0.0024911	-0.25821	0.021189	-0.048798	-0.16479	-0.28158	0.34552	-0.21855	-0.096908	-0.27247	0.036971	0.060332	-0.01547	0.019332	-0.23001	-0.087822	0.13276	-0.26768	0.029946	0.057775	0.10234	-0.12764	-0.013255	-0.30733	0.17557	-0.029092	-0.19708	0.00083807	-0.021179	0.092108	0.017758	-0.064857	0.09554	0.086826	-0.13582	0.062813	-0.16073	-0.057911	normal
-10.006	0.44576	-1.2973	-0.42529	-1.6051	-0.67642	-0.19898	-0.12345	-0.31101	0.22038	0.13591	0.025005	-0.029108	-0.1688	0.063089	0.14748	-0.069847	0.36386	0.24101	-0.02761	-0.19853	0.19746	-0.097448	0.0057992	-0.048788	-0.029325	-0.061533	0.074464	-0.2543	0.06943	-0.10658	0.22399	0.044915	-0.11408	-0.0804	0.010056	0.027052	0.038281	-0.067663	0.0006038	0.093361	0.080791	0.050078	0.038883	0.0096518	0.062745	0.09949	0.081647	-0.030459	normal
2.2987	-1.1532	1.1513	-0.15347	-0.21513	1.6563	-0.67605	0.31859	-0.11845	-0.0049347	-0.24725	0.42966	0.20124	-1.3857	-0.58702	-1.0513	0.30648	0.72507	-0.060149	0.76337	0.82955	-0.16021	0.58545	-0.18426	-0.87592	0.65189	1.0617	0.67375	0.51852	1.7882	-0.11043	0.1037	0.46736	0.071723	0.17805	-0.77296	-0.739	-0.67895	-0.25983	0.74843	0.0036476	1.0343	0.31083	-0.068528	0.050962	-0.18195	-1.2328	-1.6056	0.19211	normal
4.0027	-1.5187	0.66706	2.5296	-0.53412	1.2579	-0.41647	0.58659	-0.9923	-1.2403	-1.6612	0.7913	0.39614	-0.13501	-0.21388	-0.78923	1.4698	1.3224	0.89761	0.49914	0.28919	-0.83802	-0.079763	-0.54447	-0.62173	-0.4815	1.6767	0.33493	0.85553	0.44599	-0.69158	-0.48722	-0.2497	-0.25063	0.4285	-1.5543	0.69402	-1.4267	1.6648	0.2999	0.62592	0.10024	0.6365	0.18122	-0.74447	-0.6112	-0.5866	0.20899	-0.063647	normal
3.8538	-2.0907	0.14668	-1.5514	1.1859	0.87885	0.24496	-0.51543	-0.84217	0.66954	0.10297	0.15353	-0.91554	1.3842	1.6802	0.02115	-0.23397	1.2871	-1.3213	-1.1503	-0.079261	0.51008	-0.19666	0.88003	-0.95566	-0.047126	-0.78685	-0.98613	-0.051826	1.3973	-0.1192	0.34495	-0.59379	-0.32303	0.32711	-0.45558	0.25347	-1.6103	0.70669	-0.20527	0.44507	-0.6084	-1.0306	-0.64124	-0.25911	0.62752	1.0189	0.027793	0.62505	normal
-7.813	-0.44917	0.014351	0.054254	1.2442	3.0794	2.4215	2.1461	-4.1209	-0.24439	0.84597	-0.38025	-0.19513	-0.8269	0.6598	-0.41684	0.55898	-0.37433	0.30093	0.24896	0.51097	0.0617	-0.22246	-0.88772	-0.6693	0.13638	-0.2599	0.44656	0.86006	-0.33187	-0.65755	0.51309	0.26703	-0.23962	0.50148	0.65722	0.035823	0.13584	0.030271	0.29286	-0.42958	0.052766	-0.061971	-0.10186	0.013162	0.1633	0.023185	-0.32695	0.24445	normal
0.45042	3.0549	0.28864	0.5291	-0.04898	0.25954	6.3593	8.3859	2.8846	-0.2095	-0.16856	1.2176	1.6856	2.6494	1.4594	-0.80399	-0.68066	-1.6496	0.094825	1.2608	0.92007	1.7318	2.7563	0.37856	-0.10553	0.26483	0.33784	1.1624	0.85331	-0.54636	-0.69796	-1.1862	0.28548	0.057001	1.3183	-0.066315	0.45857	0.99229	-0.25003	0.91647	-0.044827	-1.0001	-0.02265	0.13449	-0.05387	0.57573	-0.33441	0.2683	0.19532	normal
20.384	15.822	-1.1577	1.4636	-5.3952	0.20474	-0.19804	-0.012098	-4.5666	-4.994	0.18548	-2.5356	0.16324	-1.3034	1.3999	0.86932	-4.7885	1.8473	2.3746	-1.7348	0.67408	1.8558	0.95673	-1.1341	0.39583	-2.5227	-2.1983	-1.3118	0.69876	1.1524	0.28651	-1.3712	0.099635	0.38044	-1.7869	0.083435	-0.2516	1.5164	-0.036762	-0.37952	-0.81823	-0.41872	0.027976	-2.2142	-0.9488	0.3925	-0.48889	0.55869	1.9254	normal
6.1294	5.7625	-5.3714	-0.31319	2.2783	-0.45975	-0.19322	1.5662	1.26	-0.99004	0.71838	-0.048301	-1.0099	0.068638	-0.47885	-1.1312	2.0607	-0.48978	-0.50036	0.51305	0.31252	0.036195	-0.24434	-0.18483	-0.23309	-0.68711	-0.4499	-0.72988	-0.067311	0.49119	-0.21074	0.76857	-0.09422	-0.81549	-0.60765	-0.19337	-1.3323	0.39966	-0.22889	-1.2797	0.22973	0.012846	0.63063	0.050224	-0.15922	-4.6363e-005	0.097912	-1.0846	0.68164	normal
4.5954	-0.71969	-0.98866	-4.629	2.3087	0.71403	-0.33059	-1.2211	0.12721	-0.49636	-0.48441	-0.15268	-1.0638	-0.31293	-0.054092	0.76772	-0.60694	-0.12878	-1.3126	1.1828	-0.26775	0.2391	0.57538	-0.28175	-0.11228	0.7516	0.91501	-0.89409	0.93149	0.19226	0.43423	-0.84835	0.42784	0.52054	0.48602	2.2247	-0.67561	-0.21487	-1.3771	0.60566	-0.63777	0.1176	-0.96369	-1.4956	1.3041	-0.1535	-0.66355	-1.8195	-0.84288	normal
4.0848	-2.0664	1.8788	0.09945	0.032296	1.2102	1.3917	-1.571	0.00091486	0.15084	-0.28476	0.94207	-2.137	0.80952	-2.0776	-0.16553	-1.2436	-1.8544	0.15291	1.2031	0.082811	1.1737	1.093	0.57674	-1.0328	0.7963	0.77732	-0.77521	0.48649	-0.60514	-0.089041	-1.0787	1.3425	-0.39275	0.042574	1.1611	1.1159	-0.58989	-0.79057	-0.95649	-0.73511	-0.0755	-2.0367	-0.33018	0.82038	-0.65001	0.95121	-1.7146	-1.4536	normal
2.6037	-2.2465	-0.062092	3.4157	0.29859	0.19353	2.6768	-0.51605	0.83997	0.67686	0.02203	-0.035543	0.90421	-0.39856	-1.3205	-1.9922	0.026166	-1.9978	-0.44913	-1.9402	0.69924	0.84732	-0.34937	0.4902	-0.27221	0.10168	0.3248	-1.1173	0.16164	0.66199	0.89212	0.7407	0.39629	-0.013643	0.10591	0.74539	-0.23159	-1.0757	-0.91755	-0.39445	-1.5455	0.74123	-0.46217	-0.3179	0.82552	0.5741	0.26407	-1.0821	-1.045	normal
-5.8397	-0.10822	-0.94804	0.82298	1.7217	1.9964	0.73381	-1.1538	0.4199	-0.4223	-0.11529	-1.0024	-0.068626	-0.4521	-0.37285	-0.42141	0.23331	-0.004232	-0.06971	-0.28266	-0.10111	0.39139	-0.33284	0.090062	-0.12388	-0.1065	-0.32008	-0.06293	-0.34916	-0.073983	-0.23171	-0.030745	-0.18924	0.45581	0.21614	-0.21597	-0.14367	0.17554	-0.42397	0.22625	-0.12382	-0.0077556	0.2001	-0.30643	0.22598	-0.58507	-0.01972	0.33351	0.099949	normal
-2.9194	-0.74389	1.0842	-1.8899	1.6689	0.82611	0.37714	1.596	-1.5532	-0.22054	-0.098489	-1.5275	0.61195	0.15023	-0.22633	-0.30622	-1.2274	-0.06286	-0.59538	-1.0039	1.0559	-0.11951	-0.82488	-1.1905	0.99215	0.36798	0.16906	-0.76282	-0.59066	-0.34362	-0.22245	-0.36804	0.6844	-0.25771	0.08875	0.22418	0.78121	0.52663	0.37132	0.075054	-0.38285	-0.23863	0.48796	0.49421	-0.57957	-0.22339	-0.13424	0.20655	-0.18496	normal
-3.1663	-0.89388	1.6507	-0.97055	1.2203	1.1432	0.54306	1.4653	-1.6183	-1.0531	-0.32576	-1.4062	0.24598	0.26526	0.67344	0.25956	-1.4006	-0.20096	-0.71078	-0.29766	1.3653	-1.1044	-0.17856	-0.16946	0.31757	-0.039984	0.15488	-1.0266	0.23686	-0.27975	-0.057154	-0.42004	0.26903	0.20336	0.26272	-0.56995	0.81858	-0.18577	-0.28502	-0.11733	0.26724	0.24803	0.25279	0.12368	-0.047584	-0.087057	0.42144	0.15881	-0.54445	normal
-2.2407	-0.99613	-0.28125	-1.6618	2.4123	0.88093	-0.3364	2.0227	-1.3873	-0.048287	-1.2955	-0.44332	0.63629	-0.62941	1.0299	0.67861	-0.49356	0.60277	0.26525	-0.31721	-0.081529	-0.32137	0.076266	0.25514	0.69095	-0.05433	0.11098	-0.34358	0.02032	-0.061341	-0.34259	-0.20143	0.42495	0.59978	0.097271	-0.57967	0.57428	-0.12414	-0.47385	0.11291	0.12129	0.64229	-0.29149	0.016092	0.44022	0.27277	0.50233	0.12391	0.17105	normal
-6.2665	0.18834	-1.0081	0.37369	1.961	1.6569	0.58521	0.49507	-0.55738	-0.43434	-0.09535	-0.28423	0.42453	-0.13185	-0.27263	0.605	0.025092	0.53453	0.22545	-0.093109	0.032069	0.24096	0.32168	0.33341	0.15887	0.3167	-0.28966	0.29847	0.040983	0.050575	-0.29069	0.29381	0.10722	-0.28594	0.052803	-0.33593	0.070638	0.080352	-0.2039	0.059168	-0.13698	0.056355	0.52134	0.15155	-0.018736	-0.19237	0.12327	0.031388	-0.075178	normal
0.65157	-1.5784	0.75572	2.9579	0.2608	0.59432	-0.92836	-1.2417	-0.078709	-1.4055	0.8897	1.8154	-1.6843	-0.61175	-0.15628	0.51226	-0.29875	-0.10275	-0.76427	-0.43587	-0.35262	0.40246	0.57109	-0.70287	0.14575	0.39184	0.28141	-0.99431	0.0383	-0.30221	0.26854	0.58137	0.72861	0.52358	-0.099884	0.01583	0.066575	0.023354	0.51608	0.35504	0.98014	0.40927	0.48601	0.91549	-0.1835	0.71031	0.092314	-0.5221	0.30136	normal
0.9114	1.9463	2.2934	1.59	0.9422	-1.5562	2.0085	-3.0049	-0.32523	-0.7374	0.74357	1.1378	-0.9534	-0.084592	1.0596	0.022549	-0.71674	0.18902	0.41817	0.56885	0.36923	0.40718	-0.21214	-0.56557	0.602	0.45775	-0.42433	0.91238	1.4369	0.48152	0.45079	1.4036	0.78279	0.47075	-0.10047	0.15089	-0.13671	1.0051	0.67137	0.15672	1.3366	0.16096	-0.86628	1.0347	0.87103	-0.33026	-0.044479	-0.1987	0.58864	normal
19.855	20.841	-2.2345	0.12498	-0.16775	-3.4218	2.3832	-1.1267	1.5275	0.020427	0.51427	-0.4826	-3.1234	-0.81034	-2.1168	1.6125	-0.86166	-1.4426	-0.16154	-0.1049	0.058267	-1.7959	0.23407	-1.1864	-0.22188	-0.32189	0.59603	-0.19262	-0.24286	0.60368	0.31192	1.2251	-1.953	0.031537	-1.0438	1.3137	-0.23993	-0.57139	0.45095	1.2431	0.32455	-0.7099	-0.40282	0.8172	0.78647	-0.36272	-0.24152	-0.18082	-1.7596	normal
7.5419	10.891	-4.7658	0.90249	0.47884	0.23042	-0.051759	-1.6724	-0.1021	-0.42882	0.87122	-1.4877	0.19124	-0.21178	-0.20397	-0.31601	1.1923	0.8516	0.84434	-0.82071	0.94346	-0.10004	-0.25329	-0.2783	-0.38114	0.26903	-0.49429	-0.20129	0.68753	-0.51465	-0.48841	-0.14593	-0.30312	0.25141	1.3001	-1.05	-0.13304	1.1064	-0.93947	0.023122	-0.53239	-0.36554	-0.43387	0.44113	0.25737	0.21742	-0.57616	0.0064102	-0.16463	normal
5.9878	-1.3177	4.8722	-1.8868	0.29096	1.0241	-0.42944	-0.88093	-1.823	-0.26064	0.7977	1.5229	-0.38761	3.6134	0.41596	-0.94292	-2.0563	-2.3874	3.3059	-0.054852	-1.7317	-2.4245	1.3537	0.091567	-1.3692	0.20776	-0.47484	0.38011	0.12274	2.1389	0.43302	-0.81266	1.0147	-0.53278	-1.8223	0.42005	0.44383	-1.211	-1.3983	-0.33927	-1.2249	0.077906	-0.98106	-0.51336	-0.080215	-0.42995	-0.2985	-0.025335	-0.22096	normal
4.189	-3.4308	3.9642	-1.8702	0.50362	0.3421	1.1539	-2.0032	-2.0385	-0.94178	-0.85449	2.0558	-1.3299	5.7226	1.7195	0.20154	-0.65449	-0.10348	2.9669	-1.3519	-0.17822	-1.1857	-0.098516	0.096813	-0.43241	-0.30184	1.3028	2.1563	-0.61781	-1.0286	-0.4605	1.3761	-0.025467	-0.073998	-0.43998	-0.67292	-0.64498	-0.15347	-0.10597	0.81293	-0.85988	0.83913	-1.9802	0.95459	-0.16745	-0.3335	0.38921	0.42174	0.17946	normal
8.7497	-1.5362	-1.264	-3.49	3.6006	-3.3968	-0.30781	0.2786	-1.7504	-2.5865	-0.12475	2.4423	-1.93	4.3381	0.64153	0.32119	-0.55554	0.54739	2.7806	-1.7198	1.2439	-0.030431	-2.1118	0.66154	-2.0734	-1.1169	0.53723	1.2392	-0.42075	-0.2094	-1.3358	-1.4111	-0.080418	-0.72434	0.25041	-0.31299	-2.0181	0.17273	1.4623	-1.2477	0.92746	0.35693	0.52347	-0.69041	0.60863	0.30287	0.4966	-1.1945	-0.8283	normal
1.9742	-2.2959	-6.0832	2.3396	2.9007	0.33769	-1.516	-0.090697	1.3043	-0.62485	0.48585	0.30565	-0.9898	-0.016087	-0.20036	-0.46591	-0.37518	-1.0661	-1.0564	-1.1042	0.23581	-0.63758	-1.2912	0.048091	-0.66725	-1.0521	0.71945	-0.95642	0.48955	-0.53406	0.63829	-0.54263	0.25387	0.13334	0.48129	-0.51371	0.02006	-0.2226	0.47463	0.74563	0.13407	-0.34808	-0.28825	0.31963	-0.31103	0.29878	-0.26342	0.091841	-0.14013	normal
2.3481	0.17382	2.041	2.4613	0.12099	-1.3781	1.2502	-1.3028	-0.38826	-1.1182	-2.1907	-0.96948	1.6734	2.4384	0.66731	0.44948	-0.2236	0.35158	0.39456	-0.097507	-0.49918	-0.12152	-1.5498	-0.78942	0.18413	-0.11636	-1.0153	0.055677	1.5741	0.23581	0.1431	-0.090181	-0.16995	-0.55832	-0.367	-0.4074	0.33395	0.79184	0.51475	-0.4014	0.4696	-0.14114	-0.41408	0.17538	-0.099898	-0.90348	-1.072	-0.57649	-0.22661	normal
0.63664	-0.47615	0.94826	0.2633	1.565	-0.88903	0.60625	-1.1704	0.45957	-0.36506	-0.17889	0.53415	1.2655	-0.30311	1.0331	-0.23764	-1.1038	-0.11915	-1.6405	-0.35741	0.54172	1.0395	-0.53207	-0.74713	-0.67062	1.0185	0.054464	0.042613	-0.044383	0.38744	0.47039	-0.059873	-0.75351	-0.4248	-0.37962	0.030161	-0.41424	-0.44806	-0.91376	-0.049631	0.22875	-0.2768	0.22512	-0.94171	-0.18172	0.0027295	0.50239	-0.58055	-0.49977	normal
-0.24203	-2.4291	1.2871	2.9772	0.70903	-0.98647	2.2157	-1.9429	0.40726	-0.44515	-1.6334	0.15178	0.78126	1.566	1.9458	0.27491	-0.46468	-0.13813	-0.3917	-0.5985	0.06547	0.33929	-1.3752	-0.75729	0.76744	-0.41465	-0.59791	0.27307	0.091579	-0.020519	0.79287	1.258	0.74345	0.087705	0.33963	0.50249	-0.89618	0.65644	0.1565	-0.30436	0.80896	0.31627	0.77753	-0.37133	0.25877	-1.2119	0.84828	0.35015	0.15653	normal
-1.3399	-0.73714	-2.6049	2.6834	2.4812	0.059665	-0.048876	0.11616	0.77651	-1.2728	-0.44347	0.4262	-0.32034	0.09554	-0.72413	1.1591	-0.55862	-0.61599	-0.74288	0.37348	0.7191	0.39777	1.1025	-0.29709	-0.18238	0.24714	0.051265	0.1674	0.161	-0.47334	1.4669	-0.17371	-0.39892	1.6037	0.1861	-0.3092	0.32298	-0.18131	-0.0070273	0.42589	0.73845	0.14566	-0.34914	0.1158	0.085402	0.39634	-0.34354	0.1142	-0.57379	normal
1.5071	-3.0358	-0.3717	-0.021717	1.6432	-1.2438	-0.69307	-0.88616	1.1973	-0.66198	-0.53231	0.039511	1.0785	0.057323	2.1602	0.77335	0.47226	-0.35969	-0.8172	0.18465	0.9723	1.5526	-0.73709	-0.52824	-0.12547	0.1467	-0.053416	1.2234	0.33083	-0.12011	0.19397	-0.19875	-0.56567	-0.044671	0.4425	0.45861	-0.27257	-0.62072	1.1208	-0.64968	0.046514	-0.17753	-0.51294	0.069984	0.11665	-0.013341	1.0773	1.2993	-0.069317	normal
-1.8585	-1.3311	2.0089	0.76532	0.33919	0.0355	0.59708	-1.4366	1.1329	-1.0372	-1.0051	-0.10663	0.60193	0.24777	1.5852	0.4339	0.85469	-0.37009	0.15923	-0.23227	-0.54841	0.19594	0.11335	0.24326	-0.52038	-0.32795	-1.038	-0.14859	0.4666	-0.0067116	-0.53569	0.27226	-1.6123	0.20671	0.81402	-0.011691	0.015036	-0.0039396	0.58377	-0.10971	0.59759	-1.4102	0.0031062	-0.038082	-0.063704	0.73211	-0.11847	0.46916	-0.54791	normal
-0.11256	-0.66135	0.2062	1.9145	1.3878	-1.3397	0.64186	-1.8225	-0.047465	-0.55589	-0.65932	0.25693	0.59123	1.2384	0.40385	0.91209	0.8278	0.17251	0.0205	0.42191	-0.98341	-0.36146	-0.34417	-1.1203	-0.17437	-0.34635	-0.33465	0.51492	0.34373	0.45871	-0.17305	0.05474	0.76288	0.13968	0.4148	0.28605	0.10655	-0.59864	-1.1019	0.60066	0.09784	-1.4872	0.074736	-0.57011	-0.2945	-0.27953	-0.094031	-0.065774	0.20069	normal
-4.0104	-0.00098459	-2.0027	1.7642	1.6345	0.48316	-0.25008	-1.2739	0.49736	-0.61547	0.14089	0.36947	-0.19895	-0.55341	-0.68019	0.55353	-0.25387	-0.18002	0.081602	-0.23641	0.095165	0.35206	-0.21794	-0.19165	-0.12301	-0.13677	-0.24238	-0.15534	-0.27094	0.029991	0.46154	0.45739	0.11156	0.653	-0.14357	0.016803	0.30907	-0.28944	-0.45654	0.27054	0.14487	0.24915	0.11539	-0.10722	0.16988	0.12941	0.063537	-0.059489	-0.3047	normal
3.5747	-1.6873	5.3855	-5.2091	-2.5655	1.6569	-1.72	3.5953	0.98759	-4.256	1.237	-2.341	0.020672	-1.3265	2.7082	-0.41551	1.7066	-0.47005	0.26476	0.48811	-0.73885	1.9771	0.067816	-0.49328	-0.26045	-1.2894	1.422	1.4901	-1.9848	-0.48799	-1.6825	0.019458	0.185	-0.35052	-1.1394	-0.18846	0.025122	0.28507	-0.70303	-0.31855	0.67418	1.2142	-0.69826	0.70428	-0.43384	0.38232	0.59182	-0.96181	0.1763	normal
4.686	-0.39225	5.6138	-3.276	-3.2839	1.3568	-1.7968	4.6733	1.0516	-4.7119	0.76472	-3.452	0.4082	-0.7298	1.9658	-0.6378	2.6743	-1.4225	0.71154	-0.32558	-0.85668	1.9671	0.063002	0.061859	-0.98742	-1.6414	0.57814	0.57299	-2.7959	-1.0003	-0.75848	1.854	0.82852	-0.16876	-1.4798	-1.096	0.39409	-0.96811	0.012088	1.0497	0.43514	0.89177	0.032241	0.58844	-0.60027	0.12926	-0.29816	-1.4547	0.40937	normal
9.2411	2.9945	3.8625	-3.2902	-5.3037	6.1812	-6.3187	-4.1785	-1.5935	2.5414	6.1329	-4.2842	1.9303	1.9603	2.5875	0.060511	-0.92945	-2.4726	1.6651	-1.9152	-0.35782	-0.9261	2.0572	1.7174	-1.0665	-0.21755	-0.55468	0.11709	0.0080427	-2.2451	1.1449	0.6404	1.5925	-0.72495	1.1022	0.1616	-0.018783	-0.90295	-1.024	-0.93852	0.64941	0.49213	1.5513	-0.73599	0.25149	-0.52378	-1.2901	0.69645	-0.67771	normal
-1.4698	3.4429	-1.9193	-1.9371	-1.1628	5.2138	-1.1868	-4.7009	0.36225	1.1865	2.282	-0.88925	0.64646	0.54599	0.79795	1.0173	-0.5489	0.36509	0.66008	0.36171	0.44576	1.1005	1.0034	1.5958	0.27223	-1.2282	0.63977	-0.13195	-0.61182	0.11224	-1.2925	-2.1525	0.012658	-0.020565	0.59363	-0.98208	-0.46045	1.0281	-1.1991	-0.31893	-0.50042	0.065919	1.0361	1.2579	-0.086273	0.24784	0.38787	1.1075	-0.14306	normal
0.5982	-0.85975	4.2285	-0.19763	0.38655	0.37483	0.97118	-1.1791	0.14788	1.8444	-2.3968	0.12775	0.52261	2.1023	0.75629	-0.23763	-0.75551	0.3029	-1.6281	0.39517	0.76255	-0.45316	-0.079957	-0.36125	0.053654	1.3503	0.83057	0.7419	-0.5933	-0.90776	-2.101	-0.3223	-0.14374	-0.10882	-0.27805	0.80278	0.35727	0.65426	-0.69185	-0.42648	-0.17971	-0.2696	0.71207	0.18362	0.92066	-0.090152	-0.88472	0.094531	0.12155	normal
3.2931	0.73936	1.836	-1.1825	2.3009	-0.86504	-0.96555	0.3487	0.25426	1.6297	-0.89391	0.77249	0.77581	1.2135	0.47942	-1.6886	-0.93593	0.98446	-2.7051	-0.19312	0.77752	0.54141	-0.0028391	-0.16165	-0.20341	1.0426	-0.3847	-0.35919	0.78944	1.0848	-1.989	-1.3398	1.3323	0.49627	-1.6623	-0.075303	-0.4973	-0.15782	-0.031984	-0.59546	-0.20691	-1.0192	-0.13658	-0.12986	0.37785	-1.1818	-1.085	0.60496	0.39369	normal
-0.36923	-1.1676	3.3396	0.35665	-0.40103	1.3214	-0.94117	0.39534	-0.15041	0.61998	-1.1405	-0.85626	0.83386	-0.65827	-0.046875	-0.094631	0.039148	1.2248	-0.46475	0.82997	0.54285	0.69214	-1.0715	0.0098604	0.12182	-0.27059	0.48554	-0.56823	1.7767	0.75484	0.37963	-8.1871e-005	0.93035	-0.52263	0.56068	-1.1378	1.688	0.21582	-0.15916	0.30663	-0.70744	0.94175	0.13127	-1.0561	0.71951	-0.77414	-0.062159	-0.50109	0.042425	normal
-4.4561	0.54608	-1.5415	-1.3664	2.2008	1.2375	0.39375	-0.7324	0.29923	-0.57969	0.15592	-0.44881	0.22969	0.1089	-0.58252	-0.21487	-0.022886	-0.20389	-0.2011	-0.12886	-0.032539	0.081605	-0.24055	0.44278	0.12187	0.047148	-0.27174	0.062734	-0.016374	-0.17873	-0.43414	-0.60974	-0.11402	0.17045	-0.15658	-0.38318	-0.045329	0.1761	-0.59754	-0.37577	-0.63366	0.17945	0.13407	-0.053914	0.60837	-0.407	-0.11265	0.15364	-0.02573	normal
0.39406	-1.2558	2.1147	2.235	-0.24773	0.61422	-0.3361	1.238	0.46699	0.60565	-1.932	0.13017	1.2388	-0.27029	1.2162	1.3362	0.63695	0.83556	-0.94224	0.21232	-0.48046	1.1553	0.071032	0.29932	-0.39297	-0.31546	-1.0643	-0.053888	-0.40529	-0.21873	0.58473	-0.11134	0.06312	-1.5809	0.51672	-0.34295	1.4968	0.87271	1.0327	0.19735	-0.59416	-0.21935	-0.5933	-0.093203	1.1235	-0.076677	-0.18149	0.18501	0.023429	normal
0.8372	-1.6479	1.4488	0.95197	-0.52651	0.6499	-0.16807	1.2622	-0.13723	-1.0936	-1.3681	0.66823	0.78065	-0.20917	1.1047	1.7249	0.24697	-0.2818	-0.97916	-1.0609	-1.5584	-0.74336	0.24186	0.19407	-0.26815	-0.88443	-1.2581	-1.2044	-0.16162	0.79602	0.13909	-0.16718	1.3305	-1.4587	0.13657	-0.35408	0.17264	0.28488	0.42704	0.36943	0.70469	-1.4001	0.022514	0.8303	-0.32111	0.98918	-0.22769	-0.021309	-0.50101	normal
0.25925	-0.81321	3.8486	-0.40556	-0.95698	-0.29549	1.1019	0.060544	-0.56391	-0.62862	-0.25686	-0.62522	0.58195	-1.4573	0.22544	0.88409	-0.5703	0.41529	-0.57643	-0.23822	0.17739	0.0077123	-0.41076	0.79121	0.5497	-1.006	-1.4794	-1.446	0.90808	0.27355	-0.48806	0.32147	1.204	-1.4491	0.75418	-0.31813	0.50847	0.4137	0.89694	-0.072181	0.73331	-0.10201	0.42792	0.40252	0.64883	-0.27063	0.98481	-0.15828	-0.086048	normal
-4.8915	0.24355	-0.9982	1.3014	1.2382	1.6577	0.53907	-0.12093	0.49711	-0.48791	0.15152	-0.037547	-0.15165	0.12039	-0.40181	-0.018884	0.55388	0.36736	0.41154	-0.016275	-0.73344	0.49194	-0.37384	0.34085	0.44888	0.28091	-0.68168	-0.12401	-0.01266	0.016052	-0.73958	-0.30127	-0.17166	-0.268	0.048807	-0.33873	0.080004	0.02753	0.24686	-0.14072	-0.052853	0.40151	-0.35536	0.41435	0.14737	-0.97342	0.46409	0.43806	0.17688	normal
1.4457	0.87231	1.1704	0.53225	1.1753	1.5234	-0.028963	-0.79175	-2.2484	-0.34199	1.308	0.89595	0.45568	0.095135	0.73658	-0.745	-0.10438	-1.6688	-0.26307	0.60152	-0.60953	-0.7222	0.62774	-1.2148	0.28872	-0.12432	0.27488	0.70122	0.55245	-0.38168	0.020874	0.20042	0.35491	-0.14641	-1.086	1.476	-0.75689	0.065674	-0.75209	0.43039	0.0097947	-0.31691	0.29176	-0.35788	-1.0349	-0.62499	-0.069065	0.45495	0.15628	normal
3.3149	-1.643	-2.0206	-0.48894	1.8706	1.31	-1.4459	0.65166	-1.93	-1.0189	1.4104	0.69769	0.31909	-0.058621	0.30366	-0.26733	1.4255	-1.0047	-0.35063	-0.071537	0.37815	-0.47208	0.61325	-0.60552	-0.32996	0.51335	-0.21167	1.0588	-0.15771	0.16096	-0.2549	-0.49723	-0.28609	-0.46159	0.58149	1.3726	1.6622	-0.57014	-0.69086	-0.85583	-0.57944	-0.39417	0.91971	0.4824	0.35027	0.36086	0.45823	-1.3374	-0.3202	normal
0.26248	-0.49648	-0.077845	-1.4818	1.1217	2.3569	0.92666	-0.16559	-1.04	0.35615	0.55124	0.71641	-0.44223	-0.92106	-0.51916	-0.73262	0.37532	0.12559	0.42967	0.83389	-0.16863	0.66038	1.1899	-1.3834	-0.23483	0.015458	0.74021	-0.054173	-0.14195	-0.39888	-0.84563	1.1486	0.076382	-0.57989	-0.83412	-0.46221	0.49783	-0.65992	0.62248	-0.50607	-0.08594	0.052654	-0.42149	-0.49768	0.44339	0.18105	0.18398	0.15168	-0.16925	normal
-3.925	0.35138	-2.3483	-0.62886	1.7572	2.2065	0.66796	-0.23441	-0.19958	-0.38047	-0.26543	-0.82808	0.17832	-0.49794	-0.11459	0.31683	0.26351	0.312	0.68338	0.73167	0.032956	0.18749	-0.1593	0.36938	-0.29855	-0.2033	-0.3469	0.23787	0.16169	-0.018047	-0.2622	0.081658	-0.14395	-0.071726	-0.3881	0.2063	-0.1834	0.21265	0.040986	0.35679	-0.42115	-0.024197	-0.24246	0.41309	-0.36566	-0.1774	-0.22613	0.19754	-0.017938	normal
-2.1199	-2.7903	-3.151	5.5551	1.2848	0.22812	0.089205	3.3642	1.3635	-1.8958	0.29785	-0.88017	1.1822	0.61925	-0.8967	1.5257	-1.8634	0.49246	-0.52129	-1.1283	-0.1818	-1.2702	0.71281	0.45076	0.65779	-0.83994	0.98211	0.17139	-0.24887	0.51238	0.038085	0.51373	0.15351	0.18761	0.69876	0.46432	-0.21604	-0.81229	0.10971	0.22264	-0.63198	0.17734	0.17893	0.41554	0.27859	0.00029673	0.31675	-0.092225	0.29668	normal
-5.9507	-0.92858	0.11513	1.3237	1.3106	1.1948	0.71041	0.4223	0.1653	-1.3098	0.67916	-1.5008	-1.0475	-0.48886	-0.11729	0.16103	0.062123	-0.66266	0.21528	-0.65455	-0.050135	-0.23041	-0.54147	-0.076019	0.13385	-0.25603	-0.63574	0.342	0.33356	0.50409	0.15334	0.4233	0.51521	-0.37313	-0.12387	0.38005	0.10394	-0.21589	0.11756	0.29041	-0.2149	-0.25161	-0.35109	0.13471	0.14096	0.1288	0.08166	-0.23162	0.25381	normal
-5.472	-0.70696	0.56148	0.732	0.59743	1.7883	0.68944	1.2959	0.99849	-0.37058	0.40236	-0.2769	-1.3577	-0.3475	0.025899	1.0604	0.81459	-0.90974	0.53431	-1.1868	0.43855	-0.75289	-0.72013	-1.542	-0.10713	0.58191	-0.48256	0.2802	0.16571	0.79153	0.69475	0.64745	0.33947	-0.59795	-0.030961	0.058239	-0.19145	0.2284	0.24649	-0.10631	-0.2602	0.071228	-0.099211	0.050954	0.045103	0.039348	0.15093	-0.20201	0.15786	normal
-7.9798	0.31875	-0.37459	-0.034387	0.81422	2.0109	0.62229	0.98682	1.4938	0.10278	0.2173	-0.14764	-1.0015	-0.23842	-0.19833	1.2019	0.72451	0.083558	0.55491	-0.904	0.40795	-0.5333	-0.84125	-0.8511	-0.25953	0.36364	-0.5318	0.064979	0.1683	0.21768	-0.26994	0.62155	0.45316	-0.46721	-0.079125	-0.04936	-0.28889	0.30319	-0.089425	-0.18823	0.20065	0.21872	0.26944	0.027384	-0.27788	-0.14267	0.42734	0.25654	0.1949	normal
-1.3819	0.32573	2.628	-0.58834	1.5653	-0.54487	1.3905	0.30609	-0.63105	-0.37361	-0.63904	-0.47559	0.16545	0.79782	-0.035258	1.4447	0.13103	-0.16273	0.48723	0.85737	0.58041	0.35688	0.92045	-0.16263	0.039905	-0.46206	0.50694	1.6591	0.74498	1.0145	0.43546	-1.0709	0.29979	0.022773	1.3383	-0.3831	-0.29666	-0.26236	0.38753	-0.97169	-0.059592	0.46347	0.25122	0.64761	-0.054961	0.41355	-1.1451	0.10207	0.55433	normal
-1.8073	2.0183	3.4695	-0.15142	0.8461	-0.5115	1.4423	0.041716	-0.89007	-0.57874	0.10402	-0.56605	0.86855	1.1375	-0.31634	1.2363	0.5864	-0.75227	0.69475	0.51311	1.1505	0.71354	0.97494	-0.084502	0.42495	-0.060892	0.081182	0.28848	1.4168	-0.1052	-0.072142	0.70029	0.57656	0.80308	0.56729	0.4329	0.12393	-0.43389	0.04352	-0.45126	-0.52033	1.1014	1.2046	0.15583	-0.67589	0.24217	-0.21111	0.049493	-0.33576	normal
-2.3747	-0.86923	2.1119	-1.3736	1.9652	-0.28479	0.74917	1.5557	0.36697	1.2097	-0.13631	-0.79603	0.7713	0.90679	0.24506	1.2022	0.32426	-0.75378	0.654	0.75202	0.91233	0.67142	1.5415	-0.26652	-0.11427	0.61537	0.058516	-0.26123	-0.063093	-0.091554	0.54667	-0.48868	0.11478	0.42936	-0.22007	-0.65648	-0.16645	0.41961	0.66854	0.27489	-1.5231	-0.41661	0.046564	-0.055044	-0.6547	0.016653	0.61013	-0.14693	-0.70802	normal
-5.9466	0.32654	-0.43299	0.21616	1.6903	1.4358	0.92957	0.46454	1.0919	-0.21323	0.29176	0.021975	0.65015	0.32359	-0.43951	1.2446	-0.70544	-0.35511	-0.069208	0.51263	0.62702	0.47022	1.4588	0.36111	0.14473	0.25167	-0.11211	0.65057	0.10092	0.29273	0.23797	-0.047169	-0.50667	0.45753	0.44007	-0.42948	-0.29221	-0.088187	0.34882	-0.012473	-0.15781	-0.065851	0.4741	-0.40556	0.27897	0.14247	-0.051724	0.19639	-0.17017	normal
4.7576	0.20629	1.462	-1.1016	2.3321	-3.0252	2.2739	-1.4169	-1.2301	-0.0052371	0.49888	0.11616	-1.3374	-0.11668	1.3507	-0.25056	1.5905	0.10221	-1.959	-0.74307	-0.49981	-0.7911	0.58223	-1.8318	-0.38234	1.4702	1.2448	-0.90914	-1.3713	-0.33974	-1.1534	-0.30405	0.052273	-0.21416	1.4135	-0.799	0.77323	-0.62801	-0.38292	0.75433	0.14775	-0.63847	-0.38537	-0.93429	-0.28536	-0.76601	0.7669	0.70697	-0.51418	normal
3.0488	-1.1589	2.4043	0.63239	1.0997	-1.3037	0.9408	-0.9495	-0.70379	-0.34904	1.1238	0.24029	-1.9612	-0.74133	1.5926	-0.13344	2.0198	0.19541	-2.0711	-1.7141	-1.1898	-0.80479	1.1783	-0.33625	-1.7893	0.6875	0.29405	-0.59052	-1.0427	-0.59762	-1.9456	-0.45349	-1.5938	-0.93311	1.2539	-1.4148	-0.050608	-0.71984	0.092469	0.6016	0.32539	-0.86482	0.98233	-0.94465	0.38848	0.26866	-0.29344	0.06801	0.29374	normal
1.231	0.45457	3.7304	1.0966	0.47957	-0.46865	0.6676	-1.0031	-0.18204	0.75093	0.38022	-0.33756	-0.85201	-0.92203	-0.39768	-0.28915	1.5601	-0.014169	-0.35703	-1.1443	-0.96238	-0.17076	0.59116	0.16581	-1.6176	-0.53711	1.1942	1.5471	-0.21352	-0.6254	-1.4112	-1.3932	-0.41377	0.93845	0.17867	-0.26951	-0.044944	-0.81554	-0.089761	-0.17733	0.90831	0.24829	0.34128	-1.2836	-0.31381	0.74551	0.54082	-0.068621	0.62957	normal
-3.0453	1.6127	-0.68481	1.8364	1.4013	1.2615	0.50671	-1.2151	0.090995	-0.1866	-0.21327	-0.39021	-0.049253	-0.082037	-0.43633	0.54003	0.31846	-0.13102	-0.080172	-0.2834	-0.10381	0.54063	-0.4175	0.85849	-0.16698	0.21457	0.12895	-0.0066779	-0.40991	0.089247	-0.30324	-0.29821	-0.43181	-0.25057	-0.23986	0.088035	0.19953	-0.42094	0.8698	-0.074187	-0.65232	0.27746	-0.73842	-0.2816	-0.29764	0.47947	-0.20649	0.26616	-0.8918	normal
-0.42944	0.70231	2.3814	-0.056108	1.7004	2.0298	-0.66372	-0.084586	-0.83347	1.8563	0.21715	1.181	0.76292	-0.99924	0.74996	-0.4082	0.012428	0.94746	-0.79793	1.4294	0.97547	-0.61437	-0.053466	0.40663	-0.66566	-0.44667	0.76707	-0.16657	-0.13285	0.65531	-0.19512	0.2991	0.61404	0.57661	-0.97075	-0.1932	-0.2697	0.71212	-0.26452	0.62372	-0.51778	0.36553	-0.1256	0.29106	0.022375	0.47144	-0.81315	-0.20256	-0.30278	normal
5.0955	4.0908	1.8618	-0.71259	2.3648	-1.4581	0.034294	0.64779	-1.4376	1.56	0.51465	1.1161	0.49803	-1.566	-0.21261	-1.5223	0.33643	0.60702	0.29403	1.038	0.37526	-0.60293	0.87788	0.38609	0.57434	-0.081585	-0.061165	-0.25891	0.88174	0.85979	-0.25722	0.17668	1.5144	0.95424	0.22488	-0.23552	0.2624	-0.077649	-0.062541	0.43486	-0.064673	0.71009	-0.68346	0.48881	-0.74425	0.74415	-0.42895	0.92174	-0.60668	normal
1.7026	-0.006313	2.5072	-0.21475	1.0565	0.35986	0.76629	-0.26758	-0.51082	1.5038	0.055173	0.051731	0.84735	-0.57082	-0.75908	-0.10229	-0.87982	-0.020756	-0.87984	1.0073	-1.2686	0.2385	0.88365	-0.25118	0.90133	-0.55585	-0.91512	0.80748	-0.33444	1.4055	1.0459	-0.87186	0.47733	-1.479	0.24619	0.65478	-0.12129	0.79238	-0.13229	-0.036983	-0.37826	0.16953	0.43128	-1.0242	0.5342	-0.92961	0.41044	0.6809	-0.18797	normal
-9.8344	0.29467	-1.3256	-0.66203	-2.6763	-1.5893	0.11275	0.65591	-0.1813	-0.0070838	-0.19787	0.59137	1.4256	0.78453	-0.10209	0.60163	-0.51778	0.18572	-0.51287	0.76787	-0.27552	0.3384	0.89259	0.56019	0.23818	-0.24243	0.38792	-0.041212	0.21262	-0.13357	-0.021296	-0.10532	0.34142	0.027415	0.26471	0.11718	0.17304	-0.15296	-0.083795	0.17822	0.46252	-0.32923	0.043388	0.20572	-0.26661	0.16614	0.03198	-0.12668	-0.07084	normal
-9.733	-0.098367	-1.0358	-0.5184	-3.0456	-1.6189	1.2232	1.4962	0.51459	-0.14224	2.6675	1.2355	1.3611	0.48149	0.63932	-0.33194	-1.5532	1.1391	0.89207	0.57544	-0.87131	-0.69055	0.031901	1.072	0.4899	1.2941	1.4134	-0.42207	-0.19411	-0.33819	0.38017	-0.46061	-0.1284	0.5867	-0.0016116	0.14293	0.39505	-0.26042	0.26841	0.1721	-0.83382	0.0035911	0.1082	-0.39735	-0.055545	0.36863	-0.66569	0.26517	0.10637	normal
-9.6375	0.05709	-1.2633	-0.56	-3.0287	-1.5416	0.8588	1.53	0.67487	-0.021359	2.1082	0.65662	0.59302	0.39581	0.73314	-0.23318	-1.2033	0.91303	0.85894	0.29402	-0.81933	-0.50441	0.14851	0.5946	0.43896	0.98419	0.91194	-0.0088664	-0.62958	-0.077629	0.40086	-0.19687	-0.17444	0.47577	-0.31035	0.13829	0.27659	-0.21756	0.22089	0.28356	-0.2121	-0.084913	0.088499	-0.11043	-0.00028943	0.30889	-0.34567	0.10107	0.092865	normal
-9.9163	0.68586	-0.91192	-0.74169	-2.5984	-0.46531	0.48922	2.7808	2.7053	-0.57965	0.45412	-0.97455	-0.57197	0.61798	0.86385	-0.14063	0.74493	-0.34986	0.51673	0.86819	-0.4943	2.1296	0.59495	-0.46727	-0.48876	-0.45876	-0.08728	1.0112	-0.93263	0.65254	-0.43862	0.95666	0.58809	-0.41792	-0.27151	0.092706	0.35449	0.36365	-0.5927	0.7247	0.89401	-0.16255	0.072981	0.71225	-0.078533	0.10223	0.28087	-0.11985	-0.20074	normal
2.8243	1.9277	2.0239	-0.79893	0.20004	1.5882	2.14	-1.0689	-1.4568	-0.058647	-2.3855	0.43686	-1.6746	1.3218	-0.11367	-1.2696	-0.89506	-0.31166	1.3942	-0.25492	-0.49676	0.26864	-0.13018	0.98975	-0.2339	-1.1629	0.61859	-0.81281	2.0667	-0.28858	0.56313	0.20447	-0.67759	-0.58292	-0.24205	-0.29901	-0.47759	-0.29212	0.55105	0.033607	0.39974	-1.131	0.33475	-0.23236	-1.3286	-0.11182	0.5893	-0.19901	0.48358	normal
4.2527	0.13816	-2.0845	-2.6729	2.6206	1.1603	-0.092945	0.0018382	-0.5576	0.22323	-1.3091	0.28782	-0.34298	0.43249	-0.073065	0.23004	0.71356	-0.5855	-0.81098	0.53955	-1.2447	-0.10486	-0.22282	1.2819	-1.2528	-0.95454	0.9285	-0.028878	1.4207	-0.72137	-0.084277	-0.47567	-1.2076	-0.70416	0.068546	0.73372	0.82508	-0.67668	0.98356	0.42478	-0.89137	0.68313	-0.39482	-0.013217	-1.0272	-0.21479	0.26192	0.013874	1.2462	normal
4.2885	1.337	-0.032085	0.72668	1.3345	1.5502	0.5795	0.28814	-1.0097	1.612	-0.44399	0.073379	1.016	-0.21562	-0.7344	-1.0921	-0.29479	0.73855	-1.1188	-0.34624	-0.81921	-0.077384	0.57068	0.36115	-0.18399	-0.29031	1.0722	0.68939	1.8348	0.34618	0.11307	1.0948	-0.42547	0.091721	-0.14069	-0.32665	1.632	-1.1186	0.13085	0.24392	1.1222	0.57622	-0.20449	-0.9152	-0.9525	-0.19271	1.094	-0.46603	0.30566	normal
-0.71672	2.9648	-0.52683	0.6195	1.3473	1.9144	1.7315	-0.13039	-1.0383	-0.14431	0.17978	-0.2952	0.88648	0.24619	-0.95527	0.2097	-0.081477	0.10392	-0.36578	0.13132	-0.2378	0.15558	0.88255	0.70915	-0.11124	1.249	-0.42798	-0.49081	-0.13759	-0.49089	0.29113	0.61823	-0.73258	0.27709	0.21548	0.7648	0.36168	0.30888	0.46617	-0.42484	-0.20571	-0.2776	-0.14421	-0.12306	-0.015495	0.29682	0.27881	-0.64564	-0.01618	normal
7.6558	-4.9197	-1.1525	7.4326	1.1268	-1.5684	-4.6784	2.9091	0.48275	-1.1094	0.64924	-0.23217	-0.8536	3.252	-0.22935	-1.0443	0.44903	1.2963	-0.13517	-0.31401	1.4972	1.4118	0.7426	-0.053097	-0.44143	-0.34472	0.40632	-0.89543	0.080797	1.0657	0.37545	-2.5313	-0.38759	-1.1487	-0.20898	0.44244	0.67477	0.31907	-0.28719	-0.48603	0.88092	0.30044	-0.062289	-1.1747	0.46523	-0.99676	0.17005	-0.85408	-1.1566	normal
3.1593	1.3292	4.6028	-0.92031	0.92386	-1.6567	-1.1592	-0.44322	-0.6991	-0.21002	0.66422	-1.3592	-1.198	1.8031	0.15367	-0.3221	2.14	2.0241	-0.50613	-0.6161	3.181	1.2044	0.69859	1.5442	0.48516	1.0145	-1.0436	-0.87824	-0.65051	-1.8661	0.80972	0.41663	0.35975	0.49398	-0.53123	0.68134	0.037996	-0.78995	-1.1524	-0.28213	-0.58955	-0.75503	0.45338	-1.0239	-0.44948	0.73984	0.058794	0.19453	-0.035403	normal
1.7419	-1.0312	3.7603	-0.40809	1.2312	-1.3892	-1.509	-0.585	-0.58098	1.4474	0.58017	-1.8517	-0.90386	1.8511	-0.046489	0.41857	0.52079	0.61201	-0.30038	0.71325	1.6383	-0.10329	0.31302	0.32268	-0.05737	1.3983	-1.0321	-2.0274	-0.073077	-1.1257	1.366	0.043143	0.67094	-1.2586	-0.34104	-0.33957	-0.16293	0.67461	-0.85698	0.29543	-0.24785	0.0022859	-0.53567	-0.19873	-0.3851	-1.1823	0.027314	0.046754	-0.30995	normal
-5.0937	0.95731	-0.46641	-0.49684	1.913	1.0419	-0.12122	-1.2784	0.52659	-0.40112	-0.16193	-0.0255	0.54223	0.25524	-0.63408	1.3576	-0.32383	-0.61204	-0.27131	0.28599	0.685	-0.094544	0.88032	0.35556	0.69641	0.3247	-0.33268	0.4292	-0.01522	-0.092709	0.061758	-0.54679	-0.23676	0.045283	0.00040771	-0.35974	-0.041326	0.15983	0.35969	0.24728	0.39492	0.16809	0.20551	0.16158	0.042565	0.02636	0.10017	-0.15824	-0.40287	normal
2.038	0.034128	1.8638	1.4731	0.90421	0.032909	-1.1443	-1.4594	0.59877	0.27876	-0.55328	0.77754	3.0482	-0.95525	1.8614	0.52287	0.71682	-1.8291	-0.56526	1.1023	-1.1809	-0.95136	0.29267	-1.1823	0.33456	0.80032	0.93594	0.35113	-1.7315	-0.17948	-0.9933	0.64521	-2.5899	-0.54098	-1.1827	1.013	-0.29872	0.32322	0.29084	-0.48296	-0.4562	0.48131	-0.29341	-0.081537	0.63093	0.15061	0.73327	0.3994	0.0055219	normal
4.5416	2.4328	1.0605	-2.744	2.3991	-1.6638	-0.87064	-1.3905	-0.028739	-1.0017	1.2626	2.0782	-1.1078	-1.0881	0.65727	-0.47314	-0.56876	-0.12931	-0.32347	1.5829	0.59979	0.71069	1.13	-0.65636	2.0799	0.067167	0.61075	-0.27309	0.10886	0.55472	1.1193	0.7421	-0.66405	-0.036805	-0.32576	0.81006	0.99185	-0.41346	-0.26692	-0.42314	0.004238	1.0583	-0.88279	1.331	-0.31661	-0.095486	-0.14924	0.68503	0.69444	normal
8.0798	-3.2765	-1.7275	0.52536	0.023565	-0.30898	-0.28641	-0.70516	2.5209	1.2724	1.0277	0.60466	-2.7698	0.086501	0.65427	-1.206	-1.9247	-0.34081	0.11028	0.53982	1.4655	-0.024137	-0.52414	-0.79526	1.2908	-1.6337	0.37224	-1.3588	-2.2864	2.3835	-2.4872	1.3568	-1.1957	0.16144	0.074596	-0.43317	-0.47048	-0.85739	0.80466	-1.8035	1.1054	-0.2961	0.056071	0.43296	-0.29802	-0.51586	-0.1982	-0.30382	1.523	normal
-1.8207	1.8466	-1.8824	0.73873	0.42584	2.1524	1.1503	-2.2154	1.3958	-0.47038	-0.1376	-0.92616	-1.2077	0.54531	-0.29723	-0.47149	1.5068	-0.36595	0.57175	0.16387	-0.34887	0.43343	-0.6773	0.67406	-0.55199	0.56046	0.30648	-0.72762	-0.29806	0.18214	0.32767	-0.97586	-0.37081	0.091358	-0.0043863	-0.20648	0.013193	0.019662	-0.46255	-0.67781	1.108	0.058483	-0.55772	0.062548	-0.3602	-0.42813	0.51206	0.17483	0.86572	normal
-2.5409	-1.4958	2.2038	1.389	0.71416	-0.60427	-0.20436	-0.70916	0.77861	-0.00074487	-1.358	0.57283	0.11546	-0.91567	0.79415	0.18009	-2.1096	-0.65181	1.3013	-0.8316	0.79922	-1.1234	0.63549	-0.027017	-0.063482	-0.006273	-0.10375	0.24656	-1.1919	0.29635	0.23858	0.11446	-0.71435	-0.34969	0.97608	0.16567	0.092107	0.72984	-0.61352	0.25431	0.080635	0.35455	0.088948	0.79917	0.54443	-0.28774	-0.16285	0.40311	0.64164	normal
-2.3368	-0.89147	2.7306	-0.91185	0.98122	-0.91598	-0.37318	-0.49025	1.2888	0.66075	-1.3275	0.059542	0.75733	-0.49041	-0.55748	-0.47291	-1.464	-0.58456	1.4105	-1.0975	1.0019	-0.40629	1.0576	0.40456	-0.060602	0.91851	0.38695	0.38823	-0.53258	0.31853	-0.46089	-0.58836	0.32332	-0.074066	0.49789	0.38253	-0.029597	1.054	-0.28085	0.53365	-0.040973	1.014	-0.29989	-0.38493	-0.11943	-0.18966	-0.059471	-0.37551	1.3426	normal
0.17664	-1.8331	0.91257	0.21694	0.52356	-0.43524	-1.8452	0.89234	1.8136	-0.077178	-0.93607	1.0961	1.484	-0.82441	-0.96556	-0.63534	-0.81476	0.22514	1.4789	-0.69808	0.64409	-0.51842	0.63451	-0.29491	0.65913	-0.15655	-0.1668	0.11062	-0.099681	-0.23066	0.047933	-0.18358	1.0838	-0.75569	1.2694	0.46913	0.91169	0.029408	-0.13802	1.0464	-0.92908	1.4424	0.23825	-0.28508	0.30422	-0.17659	0.4022	-0.8337	1.0844	normal
-2.6658	-1.4515	-3.4264	0.59566	2.1813	0.10013	-1.2455	-0.0043321	0.96407	-1.1175	0.8311	0.51268	0.87091	-0.31586	-0.41177	0.9073	0.19558	0.75976	0.065294	-0.70065	-0.1419	-0.40661	0.010444	0.41642	0.49812	-0.15523	-0.075432	-0.39083	-0.5818	0.17677	-0.37918	0.49659	-0.52441	0.17941	0.15681	-0.011753	-0.91185	0.068089	-0.63624	-0.50844	0.42736	-0.024625	-0.52749	-0.49924	-0.35294	0.14074	0.50266	0.14539	0.21409	normal
3.9497	-0.72291	1.0785	0.13368	0.74064	0.28086	0.74105	-0.20875	-1.0424	0.53684	0.60184	1.3094	-1.5067	0.20528	-0.64587	0.45303	0.41286	0.6854	-1.952	0.661	-1.1547	0.82339	1.076	-0.4448	-0.16267	-0.26468	-1.3138	0.19145	-0.35032	-0.28053	-0.070262	-0.057264	0.71258	1.3455	0.40132	0.21933	0.90288	0.60306	-0.51845	0.45549	0.18747	-0.058007	-0.76657	-0.36374	0.10713	0.61729	-0.56387	-0.20524	0.37252	normal
5.3807	-1.9516	0.59796	-2.0232	1.4696	0.30454	-0.27343	-0.60957	-1.9775	-0.57832	1.1029	0.83614	-1.9408	3.6325	-1.1494	0.43926	-0.28221	0.70276	-1.4278	1.8871	0.25483	-0.3624	-0.60671	-0.58665	-2.5419	0.28439	-0.51509	0.2806	-0.10089	-0.83148	0.76269	0.81282	-0.32126	1.6563	0.44663	0.35219	1.4254	0.57079	-0.98376	-0.60642	0.8164	0.14879	0.027905	0.66586	0.58143	1.2784	0.58178	-0.1968	-0.12946	normal
5.2338	-2.4645	0.59843	3.3933	-0.084331	1.4766	0.020665	-0.94452	-1.9245	-1.2101	-0.087757	0.77388	-1.9798	4.4823	-0.34608	0.35513	1.5044	0.28827	-0.036206	1.4856	-1.2369	-1.1412	-0.011089	0.93194	-0.89574	-2.6755	-0.044009	1.4415	1.2613	1.0654	0.66844	0.90349	1.4053	0.36083	0.24195	-0.98194	-0.32338	-0.65978	0.15367	-0.95598	0.21196	0.99304	-0.064067	0.31709	0.73497	-1.1829	-0.49054	0.2636	0.365	normal
0.51996	0.42033	-2.531	-0.2442	1.9683	0.095421	0.8532	-0.55776	-0.050261	-0.47525	-0.51034	-0.13393	0.3952	-0.37965	0.67048	0.13129	0.58096	-0.53336	-1.122	-0.23898	-0.76479	-0.18757	-0.042144	-0.39713	-1.031	0.5066	-0.19383	0.15675	-0.77238	0.12902	-1.0742	0.14309	0.53495	-0.51605	-0.16333	-0.52643	-0.40185	-1.3003	1.4795	-0.29685	-0.65176	0.70614	-0.54528	-0.60129	-0.86523	0.36545	0.20915	-0.14258	-1.2155	normal
1.3279	1.6723	2.5882	-1.6767	0.28992	1.1998	-0.096321	-0.46041	0.96512	0.041025	-1.4223	0.6952	-0.645	1.539	-1.483	-0.19562	0.27218	-0.16098	1.3681	0.83694	-0.30305	-0.46742	0.31231	0.46626	-1.1863	-0.69585	0.054114	-1.5732	-0.45016	0.65656	0.075939	2.0183	1.177	-0.0087371	-0.16056	0.47777	0.22705	-0.40389	-0.75847	0.27748	-0.040756	-0.51334	0.15973	-0.17061	-0.88759	-0.35884	0.79282	0.13242	-0.63499	normal
5.1064	3.4398	0.29224	-2.989	2.2336	-1.8032	-1.9155	-0.11442	-0.39029	0.74686	0.65689	-0.18511	0.35833	0.25741	-0.72456	1.1857	-0.54636	1.0677	-0.38536	1.6095	-0.26193	0.28054	-0.24077	-1.2761	-1.3948	0.20279	-0.75319	-1.5814	-0.10462	-0.024964	-1.6705	0.44619	0.080274	-0.57735	1.4386	-0.20672	0.58769	1.4115	-0.024259	0.27162	-1.3673	0.31826	-0.57275	0.42719	-0.55634	-0.66292	0.42185	-0.22028	0.53704	normal
1.9991	2.9784	2.5849	0.20069	0.91297	-1.2188	-0.18683	-1.0313	-0.49778	1.6394	0.90205	-0.89501	2.068	-0.21322	-0.4792	0.86453	1.0746	-0.17137	-1.0164	1.0213	-0.27836	-0.020754	-0.16215	-0.103	0.53414	0.050943	0.50385	1.3054	1.1427	-0.10606	0.18484	0.51292	0.057218	0.19729	1.2025	0.84911	0.1936	0.25258	0.10221	1.0282	-0.13401	0.72665	-0.16575	0.098181	-0.016676	-0.87958	-0.28548	0.11041	-0.99877	normal
-4.6978	0.57939	-1.581	0.35821	1.8234	0.8357	-0.16691	-0.46563	0.58278	-0.37014	-0.22271	-0.3296	0.051995	0.085067	-0.57095	0.13609	0.001141	-0.69608	-0.090936	-0.1731	-0.15984	0.7941	0.42722	0.35662	0.25269	0.094575	0.075975	0.21137	-0.041891	0.29889	0.083524	-0.36184	-0.19602	0.020829	0.33081	-0.39131	0.060989	-0.27838	0.38233	-0.016218	-0.45532	0.12377	-0.33833	-0.11084	0.20757	-0.16172	-0.10599	0.18321	-0.39528	normal
5.3024	-4.8568	-0.84626	7.5222	0.25481	0.094471	-1.5474	1.51	-0.66024	-0.34344	0.086512	1.3349	-1.1213	-0.039427	0.63364	-0.92899	0.98627	-0.35342	0.098805	-0.77256	-0.46008	0.23561	0.73514	0.96625	-0.89667	-0.91581	-1.0005	-0.19284	-0.21228	0.24012	-0.026835	-0.52165	-1.2104	-0.62452	0.38851	0.80535	0.27945	1.5105	0.029388	-0.23669	-0.012716	-0.28767	0.7192	0.74807	-0.02601	0.53708	-0.25182	-0.47709	-0.42456	normal
2.0815	-0.38432	1.855	1.0285	0.99701	0.5335	0.4143	-0.3882	-1.5751	-0.53646	-1.0589	0.30682	-1.0644	1.2911	0.63192	-1.1272	0.67003	0.40732	0.84708	-0.20034	-1.5708	0.019714	0.96626	0.48603	0.24639	0.32754	-0.35756	-0.31868	2.6288	0.36286	1.31	0.57057	0.6054	-0.26303	-0.94431	-1.6064	0.010898	-0.066587	0.038305	-0.4261	-0.5046	-1.0736	1.491	0.37414	0.17243	0.48732	0.74481	0.17303	-0.43091	normal
2.842	-3.0471	-1.0781	-2.4188	2.4851	-0.83542	1.6408	-0.69537	0.16554	0.33977	-2.2582	-0.66871	0.041607	0.98851	1.1951	0.45522	0.50197	-1.4217	-0.28012	0.31369	-2.0609	-1.159	1.6656	-0.10976	0.34142	1.7135	0.27471	-1.2168	0.73192	0.27145	0.59104	-0.30452	0.34205	-0.52574	0.69603	-1.1884	-0.12081	1.2438	1.2086	-1.2781	0.2708	-0.2406	-0.44078	0.60976	-0.89834	0.67813	-0.88844	-1.1499	-0.16192	normal
-2.1076	-1.8922	-3.5586	3.911	1.1745	1.5084	-0.2808	-0.79007	0.23696	-1.0387	-0.18699	0.42723	-0.00021836	-0.23258	-0.77877	-0.059513	0.62589	-0.72221	-0.6092	-0.52293	-0.28527	-0.41868	-0.52933	0.22594	0.31411	-0.0013908	0.16768	-0.88022	-0.26276	-0.23545	0.79943	-0.027754	0.72779	0.30222	-0.58518	-0.37347	0.086826	0.52432	-0.20778	-0.11462	0.61111	0.11881	-0.30324	0.23157	-0.0091949	0.3502	0.082474	-0.41767	0.029026	normal
6.5633	-3.7684	-2.112	2.7642	1.7027	-0.84643	0.40955	-1.3295	-0.91977	0.23889	0.10808	0.5883	0.059463	1.3958	3.1337	-0.54932	1.2942	-0.062556	-0.67749	-0.67104	0.30183	0.56277	0.057533	-0.78065	2.4858	0.48495	1.3661	0.51545	1.0844	0.60532	-0.20699	1.6268	0.89796	1.1197	0.35686	1.0635	-0.62935	-0.82839	-0.3641	-0.47724	0.85247	-0.020476	0.4096	0.40113	-0.053841	-0.42957	-0.79328	0.25143	0.0067306	normal
2.5896	-2.6399	1.9341	1.2498	0.49812	0.71061	1.2978	-1.6156	-1.0141	1.4201	0.098701	-0.23007	-0.98069	1.1704	1.512	-0.22293	-0.5785	-0.16773	0.20137	0.020439	1.434	1.3856	-1.5159	0.064978	0.61577	-0.018985	0.18297	-0.89335	0.92428	-1.1349	1.1146	0.24436	0.58584	0.58327	-0.43444	1.054	0.036141	-0.31959	-0.38985	0.32688	0.81251	-0.02789	1.2186	0.2278	-0.7703	1.2696	0.18875	-0.42981	-0.040802	normal
6.5264	-0.47899	-1.5615	1.0788	2.1533	-1.4065	0.007633	0.73962	-1.8215	0.19313	-0.42169	-0.465	1.6159	2.1706	-0.39027	-0.27326	0.061322	-0.7825	-0.25533	-1.1781	-0.73127	-0.21658	-1.6328	-1.5754	0.36376	-1.22	-0.067394	0.35627	-0.18809	0.36944	0.77578	0.71221	-0.6799	0.88385	-0.62087	1.195	-0.56271	-0.29063	-1.5135	0.28456	-0.50062	-0.91902	1.3018	-1.1324	-0.82439	0.37667	-0.68507	-0.026581	-0.33888	normal
-0.52871	-0.75334	0.81503	-4.1045	1.7138	0.39903	-2.2785	0.52257	-0.52102	-0.5971	0.014492	-0.76586	1.2767	-1.0423	-0.26242	1.095	0.63388	-0.15828	0.37533	0.83754	0.31705	-1.4994	-0.78006	0.80901	0.44258	0.39668	0.76523	-0.51675	-0.38437	-0.94253	-0.2029	0.50927	-0.22061	-0.15934	0.73023	0.65624	0.89935	-0.042213	0.74212	0.4934	0.48068	0.54529	-0.4431	-0.45945	0.071487	0.11789	0.17589	-0.13513	-0.47283	normal
1.2323	1.9388	2.2504	-1.56	0.51381	0.53486	-0.81979	-0.13824	-1.4851	-1.2738	0.21207	0.122	0.83857	-0.88425	0.48624	0.40593	1.4957	-0.0091136	0.60498	-0.29285	-0.10786	-0.41376	0.29657	0.13142	1.2855	1.6806	0.59656	-0.53494	-0.67217	-0.099119	-0.32213	0.93646	-0.38989	-0.26963	-0.45052	1.9298	-0.11111	0.53638	0.079773	-0.3006	-0.22357	-0.31224	-0.18213	0.17706	0.56814	-1.2944	-1.4395	-0.87408	-0.52074	normal
2.0011	-1.4882	-0.27602	-3.4568	2.6575	-0.58306	-1.4065	0.75345	-1.1169	0.18787	0.74369	-0.52851	0.49378	0.012377	0.66421	-0.27931	-0.24601	-0.088299	0.18563	-0.83099	0.46429	-0.48076	-0.7547	-0.6027	-0.81305	-0.34236	-0.53489	-1.2106	-1.0933	0.5787	1.11	0.36222	-0.70184	-0.74042	-0.25793	1.176	0.25145	1.1161	0.79905	0.38019	0.052854	-0.47832	-0.58959	-0.85843	-0.34133	-0.49628	-0.49544	0.13871	0.47341	normal
-4.0257	-0.093859	-2.2854	-1.3164	2.3848	0.9094	-0.16381	-0.31701	0.055963	-0.35402	0.13213	-0.072354	-0.53751	-0.2913	-0.75254	0.03908	0.011194	-0.22234	-0.083864	-0.65923	0.52535	-0.47951	-0.49453	0.14926	-0.10252	0.010857	-0.17318	-0.27951	0.072013	-0.23798	-0.044007	0.075605	0.071599	-0.20593	0.22975	-0.054763	-0.092587	0.29538	-0.070484	-0.10822	0.35295	0.25809	-0.27799	0.30426	-0.28339	0.027907	0.091397	0.26492	0.17451	normal
-0.18812	-0.33061	1.3175	3.6656	0.76071	-0.012022	-0.49019	0.54536	-0.41107	-0.81872	-1.1226	-0.021069	0.52512	0.35045	0.47994	-0.2848	0.27554	-0.7301	1.6172	-0.011471	-0.43431	-0.16037	0.57799	-0.15638	-0.49932	0.16325	-0.22049	-0.1156	0.85607	-0.2823	0.89407	-0.076138	-0.079013	-1.0207	-0.029872	-0.021308	-0.019788	0.84957	-0.26723	-0.33467	-0.17524	-0.26388	-1.06	0.12624	0.74339	0.093484	-0.043438	-0.15107	-0.87583	normal
-0.27491	-0.27606	1.6329	-0.026273	0.46257	0.86119	-0.34888	-0.50439	0.09447	0.5745	-1.2765	0.78251	0.26564	-0.37412	-0.26869	-0.011431	0.1915	-0.12886	0.92584	-1.1163	-1.7168	-0.24974	-0.5357	-0.48759	0.58307	0.017506	-0.59838	-0.42494	-0.27572	-0.35842	-0.20517	-0.4614	-1.2169	-0.2363	-0.50979	0.77272	0.042632	0.81736	-0.16546	0.86465	0.16645	-0.62685	-0.43344	-0.02708	-0.94967	0.38482	-0.79534	1.1458	0.028955	normal
2.607	-1.204	2.4118	-2.9325	0.22357	0.58676	-1.2725	-0.62521	-0.58885	0.066752	-0.85618	1.7054	-0.18795	0.73948	0.44989	0.18546	0.37548	-1.3164	1.6667	-0.27325	-1.138	-0.67859	-0.04866	1.6313	1.8575	0.45604	-0.76515	-0.0082322	-0.85287	-0.71479	-0.52222	0.091893	-0.28919	-0.0014439	0.31445	-0.26288	-0.17952	0.16948	-1.0861	0.10979	0.2045	-1.4669	-0.18076	-0.19141	-0.22232	-0.69118	1.1707	0.75127	-0.29504	normal
-4.4192	-0.07332	-1.3478	-1.4778	1.8184	1.9497	-0.0059966	-1.0118	0.31572	-1.0605	0.47285	0.70676	0.90944	0.12956	-0.8614	0.8366	-0.62273	-1.1241	-0.057261	0.38195	0.16004	-0.39174	0.3382	0.84684	0.95721	-0.27061	0.092951	-0.64715	-0.58439	-0.23694	-0.20356	-0.21394	0.83998	0.048668	-0.45364	-0.57179	0.15527	0.010522	-0.1211	0.12588	1.6687	0.2449	0.37722	1.2533	-0.68642	0.1819	0.63803	-0.2128	0.0050731	normal
-9.7992	0.1777	-1.2854	-0.59603	-2.455	-1.3935	-0.57973	-0.30445	-0.80682	0.52787	-0.19186	0.58785	0.025962	-0.071376	0.15899	-0.36023	0.47357	-0.032229	-0.066057	0.47846	-0.10752	0.42479	0.15312	-0.2886	-0.35646	-0.28439	0.059391	0.018617	0.2865	-0.090616	-0.017028	0.07844	0.035585	-0.13136	0.25175	0.15497	-0.0063461	-0.080445	-0.0044414	-0.11247	-0.083866	-0.13445	-0.12691	-0.1168	0.01025	0.06629	-0.20325	-0.17092	-0.010101	normal
-9.8323	0.12868	-1.1621	-0.5016	-2.5113	-1.3727	-0.55983	-0.13038	-0.91043	0.30577	0.27453	0.53426	-0.085151	-0.16916	0.39953	-0.22028	0.31797	-0.058215	0.20055	0.48975	-0.081361	0.26596	0.32164	-0.32596	-0.24924	0.020703	0.15178	0.11866	0.023458	-0.013	0.2784	0.0099823	-0.20442	-0.048602	0.16752	0.015398	-0.081836	-0.14233	0.079084	0.00070375	-0.15258	-0.0060507	-0.087218	-0.016874	-0.031505	0.082843	-0.14397	-0.25764	0.046838	normal
-9.8559	0.19072	-1.2366	-0.67782	-2.3447	-1.4048	-0.61566	-0.14757	-0.83686	0.71185	-0.16258	1.0136	0.23402	-0.029662	0.47693	-0.38511	0.47457	0.039185	0.2598	0.29445	-0.043179	0.10953	0.22582	-0.25572	-0.22768	0.038491	0.11106	-0.18309	0.21242	-0.35509	0.036898	-0.0729	-0.10663	0.023549	0.035768	0.037091	-0.044135	0.10059	-0.049477	-0.080033	0.020885	-0.1642	0.10206	-0.082676	-0.10443	0.17357	-0.083062	-0.1969	-0.13528	normal
-10.071	0.23415	-1.2938	-0.31477	-1.375	-0.83245	-0.37787	-0.70316	-1.1758	0.089516	-0.0065253	0.25298	0.62246	-0.16544	-0.089758	0.36819	-0.46424	0.081305	0.001672	-0.20979	-0.05916	-0.28794	0.13827	0.3348	0.55247	0.047576	0.019998	-0.18936	-0.21966	-0.13672	-0.13274	-0.24616	0.16533	-0.061179	-0.05148	-0.11586	0.10905	0.055906	-0.030826	0.11565	0.3805	-0.011803	0.16023	0.2068	-0.073774	0.25449	0.10739	0.048053	-0.017889	normal
7.586	-3.8996	0.17761	-3.135	1.0552	-2.3382	1.2697	-0.15318	0.76235	2.2004	-0.72721	1.137	0.8004	-1.5879	-0.67661	-0.4124	0.090127	-2.1455	-1.2957	0.2898	1.8151	0.92727	-2.5584	-1.1617	1.1128	-0.36673	0.26958	-0.54401	-1.3417	0.19826	2.3371	0.27764	0.97147	-0.021456	0.71361	-0.15815	1.3032	0.055743	-0.34036	-0.098209	-0.81419	-0.55745	0.37258	0.050053	-0.61148	-0.034203	0.67954	0.70091	0.71264	normal
5.3634	-0.45227	2.818	1.4494	-1.0758	0.41866	1.2864	-0.87021	0.724	-0.38311	-0.29214	1.7646	2.8548	-0.46324	0.54391	-2.0511	-1.0093	-2.9293	-2.0471	0.91115	0.1732	-0.23303	-3.0615	-0.92053	-0.48997	-0.27712	0.50732	0.56929	-0.76867	-0.23192	0.7222	-1.4598	-0.48249	-1.7935	0.50006	-0.70704	0.25499	0.23952	-0.11212	0.061121	-0.40616	1.2584	0.36649	-0.69746	-0.22962	-1.3877	0.088052	0.22755	-0.83131	normal
3.9081	3.3747	2.7454	-0.14017	0.090623	-0.87277	2.4783	-2.2224	0.33764	-1.9308	-0.39225	0.44156	1.3323	1.2398	2.0279	-1.271	-0.1919	-0.26375	-2.0885	-0.045338	0.77321	0.29716	-1.4946	-1.1104	-0.8103	0.96366	-0.85518	0.054926	0.057274	0.39634	-1.931	-0.74093	-1.3816	-0.15309	0.24325	-0.20375	-0.19591	-0.1856	1.1094	0.29225	-1.1306	0.7793	0.80948	0.43069	-0.33843	0.57711	-1.1021	-0.62666	-0.33747	normal
-3.274	0.80977	-1.8632	-0.21838	1.6274	1.1111	1.2005	-1.5866	1.1388	-0.37244	0.27303	-0.66551	-0.050626	-0.1191	-0.31154	-0.41574	-0.018205	-0.99078	-0.20971	-0.17352	0.31271	0.43187	-0.21301	0.78641	-0.14583	0.1189	-0.10099	-0.14837	0.33643	-0.5507	-0.46718	-0.30413	0.23706	-0.20543	-0.063861	-0.67907	0.50955	0.069023	-0.43145	-0.21733	-0.27632	0.13007	-0.092559	0.22463	0.22194	0.019332	-0.43512	0.79349	-0.016871	normal
7.7495	-1.1741	-1.9321	-1.9728	1.8047	0.048263	2.2679	1.0235	-2.0316	1.9992	-0.94582	0.78449	1.0309	-1.0454	-0.55895	-0.80375	0.90935	-1.2992	0.98159	0.77075	1.424	0.955	-0.19972	-0.031981	-0.7714	0.012799	0.6346	-2.3699	-0.17273	1.384	0.0048416	-0.538	-0.31114	-0.041361	-1.4175	0.11692	-0.8184	-1.5545	0.77055	0.58905	-0.42174	-0.5704	0.59626	0.33269	-0.28654	-0.42208	-1.1471	0.13569	0.56821	normal
6.6974	-4.4676	1.5392	-0.9114	-0.072574	0.73269	2.3693	-0.02889	-1.2117	1.788	-0.061735	0.38682	1.4389	-1.4991	0.90013	-1.1362	-1.0718	-0.11608	-1.1329	0.27288	1.5614	1.7759	-0.98562	-2.3377	0.30584	-0.31792	0.72215	0.098786	-0.021217	-0.37896	0.95583	-0.042445	-2.2241	-0.82158	-0.60003	-0.64583	-0.17179	-0.98309	-0.77665	-0.96913	1.4092	-1.0364	0.88132	1.3989	0.82254	-1.7399	-1.047	-0.094313	0.44303	normal
6.1926	0.54915	2.5018	0.67148	-1.5202	2.262	2.0269	-0.66079	-1.3867	-0.54574	-1.7828	0.68229	1.3617	0.21171	0.91414	-1.5376	-1.4661	-0.21731	0.41751	0.94883	1.1008	1.2606	-0.9758	-1.2692	-0.96934	1.3175	-1.0346	-0.40392	-0.18763	0.48119	-0.027489	-0.50495	-1.7831	-0.16853	0.77096	0.24401	-1.4262	-0.25826	-0.26478	0.74745	0.78624	0.5803	-0.57429	0.19258	1.4955	-0.33451	1.2566	-0.064553	0.087635	normal
-3.5804	-0.1137	-2.7015	-1.3912	1.7468	2.5653	1.48	-0.60585	-0.036793	-0.74951	-0.46709	-1.2584	-0.23907	-0.67244	-0.33764	-0.18362	0.6406	0.24406	0.19827	0.7617	0.098614	0.20094	-0.099968	0.57887	-0.36405	0.35887	-0.44756	0.027902	0.14216	-0.32322	0.069989	-0.1425	0.044337	0.21651	-0.40312	-0.40662	-0.39711	0.36364	-0.46396	0.11259	-0.082979	0.36153	0.45371	0.15536	-0.04599	-0.86381	-0.42824	-0.47235	-0.098135	normal
-0.97733	0.50738	2.4648	-1.0114	0.65703	1.4323	0.48528	-1.526	-0.13988	-0.50028	0.95937	-0.39147	-0.15993	-0.4064	-1.299	-1.9772	-0.42054	-0.49213	0.1027	0.17573	0.49212	-0.11725	-0.42184	0.4154	-0.65581	-0.29502	0.4323	0.87878	1.8649	0.36082	0.71357	-0.39456	0.36612	-0.16758	0.88474	0.028924	-0.39786	0.43081	-0.25077	1.4376	0.45924	-0.42399	-0.25465	-1.0095	-0.24838	0.31609	-0.1715	0.058122	0.81521	normal
0.34769	1.1954	2.2068	0.58001	-0.010788	0.99275	0.54209	-0.6491	0.13237	-0.35659	0.47045	0.49567	0.32621	-1.4777	-2.0834	-0.17019	-0.73172	0.42324	0.44998	1.5952	-0.18833	0.29321	-1.2902	-0.080454	-0.56871	-0.58683	-0.39045	1.0573	1.4815	-0.07307	0.50411	0.4483	0.064999	-0.68008	0.72094	-0.61011	-0.5771	0.77199	-0.10344	0.54793	0.93593	-0.42888	0.065404	-0.27813	-0.22373	0.34637	-0.60271	0.22341	0.14166	normal
-0.12842	-0.18846	2.0899	-1.4571	1.4742	-0.9585	-0.29534	1.2305	0.34091	0.67362	0.90478	-1.2764	0.30795	-0.52443	-0.4167	1.5143	-0.30274	0.60175	-1.5118	0.77397	0.19881	-0.022265	0.34533	-0.71761	-1.9084	0.65397	0.5472	-0.93185	-0.17515	-0.080911	-0.65431	-0.2918	0.29658	-0.059019	-0.37089	-0.22736	-0.40462	0.18751	-0.2052	-0.3634	0.48279	0.23615	-0.053936	-0.14115	-0.0043463	-0.17471	-0.62945	-0.30866	0.0049861	normal
-6.7328	1.1557	0.42597	-0.174	1.2926	1.349	0.85628	1.366	2.3573	-0.63736	-0.46432	-1.1119	-0.62369	0.90826	-0.00057656	0.66883	0.33085	-1.8404	-0.22693	0.39846	0.98453	1.4556	1.2855	0.051901	0.32047	-0.24704	-0.4214	1.2701	-0.11362	0.55963	-0.24277	-0.48404	-0.16099	-0.26859	0.11154	-0.44235	-0.1377	0.28111	-0.15423	0.62047	0.1798	-0.29426	0.3563	0.31232	0.12661	0.16924	0.16967	0.11421	-0.19338	normal
-0.70409	-0.21916	2.5048	0.0075531	1.5845	-1.6113	0.62405	-1.2284	-0.014281	-0.087235	-0.40746	-0.38453	-0.536	2.5799	0.54972	0.67879	-0.53006	0.81982	0.59992	0.5104	1.0989	-0.18271	-0.29917	-0.88306	0.47773	-0.29929	-0.12595	-1.3947	0.38123	-0.89373	0.15815	-0.21924	-0.40531	-0.44224	0.058428	-1.6258	0.14448	0.27411	0.45457	-0.077755	0.88206	0.29953	-0.70322	-0.56592	0.88994	0.72268	-0.0031691	-0.37454	-0.11829	normal
2.5757	2.0645	1.577	2.3628	1.5915	-2.8986	-1.1228	0.69185	-0.85092	0.01421	0.92158	-1.1095	0.74528	0.97718	-0.14489	0.67422	1.4378	0.98068	0.77001	0.30345	3.2053	0.21618	-0.68867	0.47996	0.11961	-0.42644	0.17275	-1.0562	-0.43485	0.17925	0.20536	0.18534	0.3477	1.1022	-0.088568	-0.2468	0.66439	-0.45605	-0.17964	-0.2731	0.16966	1.5656	0.40201	-0.63222	-0.79037	0.38907	-0.20856	-0.47371	0.25015	normal
0.3358	-0.45852	3.2424	1.6686	0.98125	-1.1434	-0.37812	-0.47828	0.0045071	1.6001	0.24088	-1.1702	0.41939	1.4563	0.1767	0.39866	1.1764	1.1551	0.15622	-0.22563	1.7409	0.43801	-0.44174	0.22651	0.022552	0.25412	0.054568	-0.44376	-0.72583	-0.77187	0.04531	-0.35817	-0.28704	0.6026	-1.2418	0.088038	0.79313	-0.23712	0.12727	0.54239	0.29941	1.4056	0.04232	-0.40534	-0.29	-0.50071	-0.63572	0.014698	0.26562	normal
-5.5031	0.42756	-0.83513	1.5186	1.3978	1.3347	0.19099	-0.51003	0.90813	-0.23869	0.20189	0.052368	0.052232	0.035689	-0.20296	1.1361	0.1857	-0.20945	-0.052595	-0.29921	-0.025017	-0.11539	0.33805	0.40637	0.083276	0.1209	-0.35827	0.015891	-0.29244	0.37411	0.095662	-0.039895	-0.39055	0.29541	-0.06229	-0.027043	-0.026682	0.038298	-0.12735	0.45377	-0.26861	-0.15076	0.080672	-0.01358	-0.33553	0.38561	-0.0083727	-0.064023	-0.028405	normal
-9.7243	0.20652	-1.4328	-0.61458	-2.4857	-1.4823	-0.3602	0.31795	-0.47779	0.32586	0.20696	0.27198	0.15165	0.24015	0.20869	0.13125	-0.13364	0.12745	-0.026164	0.1812	-0.096316	-0.088726	0.40608	-0.12682	0.32375	0.01159	0.20986	0.21953	-0.20555	0.013321	0.26163	-0.11601	-0.062364	0.022346	-0.079097	0.076442	-0.1478	-0.14019	0.19032	0.080803	0.24842	-0.014102	0.16289	0.20588	-0.028706	0.15212	-0.0060179	-0.17626	0.073017	normal
-9.7313	0.69576	-1.6098	-0.78709	-2.9901	-1.132	-0.29435	0.67602	0.19623	0.82609	0.48958	0.17093	-1.2913	0.090363	-0.10838	0.929	0.44505	0.35998	-0.064672	-0.72234	0.0011073	-1.0536	-0.62964	-1.0435	-0.010251	0.26117	-0.24544	0.25448	0.008161	0.35121	0.44643	0.17289	0.038809	-0.4216	-0.14596	0.27327	-0.5318	-0.27059	0.38916	-0.42366	0.14242	0.24134	-0.042526	0.09367	-0.19345	-0.13014	0.30387	-0.091033	0.23755	normal
-9.8893	0.46859	-1.3833	-0.47623	-3.0207	-1.1966	-0.037625	1.0756	0.51497	0.22806	0.47929	-0.48494	-0.75064	0.47442	-0.11101	1.0351	0.082618	-0.024622	-0.31607	0.15911	0.026193	-0.30255	0.40812	-0.63792	0.036378	0.030515	0.029039	0.72192	-0.099809	0.56782	0.52081	0.28972	-0.18996	-0.1735	0.015735	0.12648	-0.44619	-0.31776	0.39078	-0.29973	0.04029	-0.0030246	-0.15469	0.11643	0.03405	-0.10725	0.25205	-0.074337	0.23464	normal
-9.9801	0.5352	-1.1848	-0.44094	-1.4087	-0.61278	-0.23705	0.35649	0.47486	0.36717	-0.43059	-0.43066	-0.67922	-0.011152	0.011938	0.27995	0.3995	-0.18042	0.16976	0.071445	0.46634	0.50127	0.52118	-0.58613	-0.32687	-0.1441	-0.23803	0.65616	-0.071101	0.37945	0.21786	0.19614	-0.40868	-0.072501	0.088003	-0.2901	-0.46913	0.099919	0.20494	-0.28952	-0.23295	0.011302	-0.035725	-0.16222	0.21717	0.0071744	0.16599	0.15581	0.019246	normal
3.5996	2.8914	1.9827	0.95145	0.032202	-1.6865	2.3465	-1.7641	-0.62086	-1.9175	-1.1578	-1.0641	0.25748	0.92121	0.84348	0.079532	0.69283	1.0533	0.34139	-0.6456	-0.4238	-0.37116	-0.75116	-1.1061	1.288	-0.47601	0.099189	2.0284	-0.73101	0.25674	-0.17007	-0.19747	1.1989	0.20481	-0.45723	-1.1348	0.42022	-1.2066	0.71844	-0.10357	0.33173	-0.37195	-0.39901	-0.4795	-0.47987	0.59728	0.50974	1.0033	-0.47403	normal
2.3934	-0.73425	2.191	2.1063	0.085157	-0.46466	-0.15353	-0.52355	-0.25035	-0.55042	-1.1662	-2.5484	-0.54847	2.4543	0.80535	1.4109	-0.1933	-0.3825	-0.86021	0.74821	-0.89773	-0.7952	-0.088512	-1.5045	0.55155	-0.18105	0.34088	-0.15375	-0.98388	0.078546	-0.17163	0.77907	-1.1408	1.6945	0.33917	0.005292	1.3738	1.6793	1.3441	-0.68785	0.27642	0.10575	-0.53519	-0.37901	0.08445	1.5462	-0.89687	-0.34769	-0.21805	normal
7.8624	4.5935	1.9488	-3.5437	-1.1866	1.2991	0.52676	0.033037	3.4582	2.0131	-1.5616	-0.45673	-1.2149	1.1239	1.8473	-1.4618	1.4737	0.83056	0.98176	1.251	-0.087143	-0.061854	0.70064	0.37273	1.3349	0.31133	-2.0687	-1.9377	-1.1377	1.3077	-0.048257	2.2878	1.1051	0.46761	-0.98752	-0.53851	0.25537	0.85484	0.84301	1.0257	0.18971	0.096446	1.0139	-0.50378	0.53075	0.002677	-0.75158	-0.015174	-0.90492	normal
-0.32466	0.80383	-4.4624	-3.7215	1.2999	2.7561	0.35877	-1.1799	2.1132	0.33277	1.0026	-0.56023	-0.46482	0.0076712	-0.16876	0.57168	1.0052	0.53649	0.43328	1.2215	0.55968	0.50841	-0.99102	-0.24728	-0.17927	0.057471	-0.56778	0.5132	-0.77489	0.13318	-0.89936	0.2934	0.19149	0.054602	-0.31591	-0.23012	-0.50419	0.47629	-0.24847	-0.031221	-0.41524	-0.36807	-0.63974	-0.16612	0.1534	-0.4423	-0.42277	0.20319	-0.53583	normal
0.40573	-1.0985	3.1143	-1.1277	0.12813	0.13214	1.0349	0.2682	-0.01639	-0.64507	-0.83223	-0.017408	0.57026	-1.0638	-0.31265	0.24779	0.94093	1.1703	0.23571	0.55819	0.02748	-0.33932	-0.35684	-1.0332	0.6821	-1.1506	0.013737	0.83789	-0.78503	0.77412	0.64717	-0.033913	0.0070038	0.11563	0.43396	-0.50455	1.3233	0.26242	-1.9264	-0.1155	-0.4924	0.31569	0.67084	0.044838	-1.3519	0.43118	0.34334	1.3879	0.85823	normal
3.41	-2.961	1.8024	-1.6979	-0.74374	1.2805	-1.4306	1.3375	-0.28001	-2.3441	-1.7246	-0.67794	-1.5774	-0.44142	-0.25315	0.65433	-0.23346	1.3297	0.51118	-1.475	-1.1878	1.2459	0.15856	-0.064879	1.2432	0.22974	-0.10055	-0.47307	-1.4519	0.18036	1.1562	-1.1249	-0.52291	-1.0254	0.40678	0.63997	0.053616	0.098888	-0.24921	0.10658	-1.6605	0.38664	0.35232	-0.4913	-0.4136	-1.0174	0.67407	-1.1323	0.24362	normal
3.0717	-1.9735	3.5125	-1.0605	-1.6083	1.4008	-0.64712	1.1319	0.084585	-2.2455	-2.6344	-1.0334	-1.9944	-0.38137	-0.26683	-0.20061	-1.0586	0.86142	0.38694	-1.6229	-1.9624	1.0716	0.36362	0.25558	0.3125	-0.33794	0.14599	-0.72545	0.35622	-0.61724	-0.20549	-0.76809	0.70205	-0.50685	0.53732	0.17071	0.49576	0.73553	1.0279	-0.32585	-0.3778	-0.0098164	0.54132	0.78356	-0.13702	0.2565	-0.21129	-0.29621	-1.1114	normal
-1.3526	0.40328	-2.5409	0.66962	2.5833	-0.042696	0.085289	-0.028354	-0.22144	-1.0651	-0.18405	-0.17362	0.25781	0.31793	-0.41106	-0.28073	-0.43866	-0.97957	-0.82706	-0.99523	-0.34657	0.41809	-0.61726	0.35194	0.009028	0.22893	-0.034832	-0.39749	-0.49296	-0.24878	-0.44181	-0.64945	0.16324	0.31278	-0.17564	0.22843	0.31509	0.16402	0.20732	-0.33751	-0.88151	0.099082	-0.79015	0.0073037	-0.24785	0.62616	-0.14151	0.23905	-0.22869	normal
11.376	-0.010064	0.029628	-6.068	1.2402	-1.1365	-2.4957	-0.94245	0.46915	-2.5522	-0.44085	0.83434	-2.0121	-0.49145	-0.87836	0.47542	1.2792	2.5526	-0.14622	1.5574	-2.6527	0.35478	0.27104	-1.2085	1.9043	-0.69055	1.918	2.0723	-0.29704	-0.087873	-0.11831	-3.232	-0.060434	-2.1747	-0.42897	0.90036	0.082442	-0.089038	0.63192	0.79893	-0.7469	-0.97362	1.2105	-1.6312	0.59085	1.0991	-0.1475	1.2844	-0.16728	normal
7.2601	0.86255	1.9544	0.70739	0.6592	-0.56991	-1.355	-1.1072	0.62359	-0.32193	-0.12633	0.49464	-3.04	-1.5683	1.6343	-0.00033752	1.7359	2.7041	-2.1307	-0.078092	-1.7988	0.12067	2.2001	2.3997	4.5434	0.57942	1.0581	0.17717	1.382	-1.5234	-0.11703	0.88377	0.99095	-0.48335	0.97787	0.79074	-1.4919	0.42088	0.3761	0.28465	-0.065661	-0.71083	-1.4886	0.59413	0.75255	-0.78763	-0.47251	0.4689	0.25171	normal
10.296	-0.66472	-4.0254	-3.4479	4.4974	-3.7745	-3.768	1.0101	0.12347	-0.37436	2.162	1.3179	-0.27579	0.65044	-0.70296	-1.3286	0.88903	2.5342	-1.8389	-0.29948	2.6896	0.11117	1.311	-0.74003	2.2323	2.4004	-0.32142	0.38791	0.80724	0.40566	-1.9292	1.2562	1.741	-1.2598	0.78157	-0.38731	1.1267	-0.41728	1.0951	1.2262	-1.8428	-1.0308	1.6697	0.80733	-0.7084	-1.6428	0.67605	-1.4303	-1.0261	normal
-3.043	0.20217	-1.4088	0.68332	1.9112	1.7665	0.049122	-1.5187	0.59518	-1.0742	-0.012011	0.63365	0.90697	0.40741	-0.51484	0.84765	0.18402	-0.37049	-0.63785	0.55697	-0.08045	0.11582	0.6321	0.73007	1.0651	-0.057303	0.35069	-0.32693	-0.68808	-0.16037	0.34191	-0.83551	-0.73529	-0.18056	-0.8374	-0.19984	-0.35724	0.18571	0.12282	0.036581	0.273	0.44664	-0.020723	0.55561	-0.69785	-0.56138	0.29572	-0.75718	-0.41583	normal
6.8739	-1.9283	-0.7323	-7.2649	3.7862	-2.7718	-2.5103	-0.59573	0.39638	-0.11581	-0.30266	-0.36547	-1.8998	1.4796	0.11275	0.72132	-0.84421	0.86179	0.24929	-0.54349	-1.118	0.18566	-1.0825	0.56458	1.0279	0.48624	0.86376	0.44576	1.1052	-0.1988	0.20237	-0.76991	-0.62379	1.0146	0.066562	1.4535	0.2954	1.3247	0.59813	-0.51692	0.0024571	1.2903	0.6531	0.53866	0.094762	-0.24817	-1.0658	-0.28546	-0.42674	normal
5.7667	5.0517	5.3943	-0.31238	0.049119	-1.3077	-0.76842	-1.219	0.43194	-1.9157	-2.0633	1.1613	-0.71936	-1.5341	0.63144	-0.46465	-2.0821	2.5252	-0.98491	-0.70018	-0.8582	-0.75491	0.99541	0.58332	-1.5806	0.89591	0.32027	-0.0492	1.7636	-1.0353	0.088858	-0.21532	-0.10641	-1.1785	-1.4632	-1.9133	-1.277	-0.034243	-0.596	0.56174	1.4755	-0.47046	-0.89816	1.6721	0.53314	-0.73071	-0.22728	-0.82658	1.3779	normal
5.5469	-1.8814	1.6317	-2.8001	1.0331	-2.1144	-0.48207	-1.1854	1.6898	0.42063	0.57109	-0.71316	2.1975	1.0242	0.81882	-0.10145	-0.42496	0.8045	0.18381	-1.3467	-1.1361	-0.092347	0.82277	-0.55881	-2.6313	-0.54426	0.1613	0.68224	1.3247	-0.16553	0.26	-0.90243	-0.54802	-0.52005	0.25006	1.7598	0.66193	0.5285	0.33746	-1.4491	-0.22805	-1.4436	-1.3784	0.11749	-1.6517	0.45805	0.10819	0.22768	1.1819	normal
-4.0144	-0.43023	-2.1249	0.39286	1.3886	0.13733	0.44232	-0.46924	1.5947	-0.71633	0.99004	0.67869	0.16065	0.07893	-0.38715	1.128	0.0026627	0.83409	0.52406	-0.13981	-0.69173	0.23052	0.0164	0.74984	-0.20369	0.66151	0.094651	-0.237	-0.14242	-0.45337	0.4954	-0.31958	0.057297	0.25531	0.33761	-0.33145	0.45592	-0.43868	-0.26281	-0.44365	0.13518	0.12628	-0.53578	-0.33679	0.16473	0.082999	0.084184	0.54241	-0.15107	normal
1.3693	-0.92317	1.743	0.83004	0.80353	-1.3358	0.18457	-1.0736	0.12828	-1.1309	-1.0296	1.2524	-1.2892	1.7486	0.73169	1.1789	0.36698	-0.47887	0.9752	-1.1602	-0.78332	-0.1644	-0.82968	0.40394	0.72175	-0.99883	2.4197	-1.2132	-0.11925	-1.4208	-0.20219	-1.9248	0.5335	-0.11897	-0.49165	-0.23438	1.3238	0.34203	-0.2385	0.51729	0.75374	-0.032041	-0.54475	0.63194	0.48209	0.018249	-0.032912	-0.24375	0.25069	normal
-0.15529	1.3461	3.1272	0.31261	0.20732	-0.96095	0.37843	-1.9515	-0.21403	-1.2916	-0.34808	0.95539	-1.0434	0.47769	-1.0545	1.4537	-1.0361	-0.12372	-0.21166	0.31334	-0.23945	-0.36954	-0.070446	0.37963	-0.22551	0.3559	0.050598	-0.36052	0.015169	-0.068879	-0.34503	0.304	1.3631	0.65316	0.37699	-0.20935	0.052464	0.19262	-0.74106	-0.16893	0.26937	-0.38368	-0.7222	0.35147	0.015984	-1.4181	1.3546	-0.29339	-0.20119	normal
1.5179	-1.3211	1.3102	3.9537	0.0025881	-1.7441	-1.0135	0.1041	0.12964	-0.68876	0.80914	0.3166	0.59207	-0.27253	-0.66133	1.8104	-0.19408	0.023079	-1.0521	-0.36902	-0.55334	0.31351	0.060915	0.068994	-1.0201	-1.5403	-0.38199	-1.1835	0.25873	-0.4417	-0.82023	0.34017	0.4294	-0.42659	0.11829	-0.42938	-1.5297	-0.42107	-0.27965	0.65846	0.35321	0.11235	0.42858	0.69263	-0.31786	0.34554	0.78211	0.7072	0.33166	normal
-6.2298	0.33955	-0.29281	1.1172	1.0247	0.68733	0.36902	-0.67312	1.466	-0.37993	0.14424	-0.44958	-0.1516	-0.067347	-0.19958	0.79576	0.2399	0.1453	0.924	0.44179	-0.52773	0.743	0.40866	0.48114	-0.15012	-0.031207	-0.56044	0.3236	-0.092045	0.41692	-0.20882	-0.077139	-0.15047	0.27239	-0.052464	-0.0071217	0.22202	-0.40731	-0.12716	0.41068	-0.18822	-0.46693	0.078087	-0.28483	-0.080772	0.018761	-0.22819	0.56831	0.091643	normal
-9.3351	-0.022643	0.79737	0.95942	2.1367	-1.2283	-0.67705	-0.30593	-0.23827	-0.14588	0.12206	0.79195	-0.75949	0.12789	-0.34413	0.12872	0.10777	0.68143	-0.25818	-0.37078	0.050342	-0.036745	-0.20544	-0.042312	0.37859	0.099888	-0.29406	-0.035777	-0.091123	0.14889	0.077432	0.064872	0.2136	0.23248	-0.10157	-0.15076	0.12851	0.086529	0.019282	-0.20839	-0.0022977	-0.1462	0.01641	-0.023447	0.18133	0.27252	0.063846	0.10696	-0.049962	anger
-9.3261	0.0097368	1.0523	0.87733	2.2357	-1.002	-0.75921	-0.083591	-0.26978	0.0010321	0.22715	0.45641	-0.89143	0.28905	-0.80849	-0.098737	-0.088437	0.39616	0.01012	-0.39352	0.034652	0.095272	-0.27863	-0.14719	0.50559	-0.036264	-0.076465	0.23241	0.017485	0.21889	0.19251	0.038827	-0.092442	0.12485	-0.057512	-0.24644	0.15149	-0.042461	0.047989	0.039788	0.0038868	-0.10164	0.077481	-0.0046281	-0.079435	0.28174	0.13543	-0.04209	0.0066596	anger
-9.3383	-0.10852	0.9608	1.0643	2.3892	-0.71687	-0.72665	0.17707	-0.20974	-0.02186	0.083106	0.81665	-0.64275	0.19725	-1.2973	-0.20706	0.25446	0.096563	-0.088818	-0.30757	-0.12537	0.19071	-0.26022	-0.14566	0.61851	0.26038	-0.20131	0.33095	-0.0067451	0.16617	0.15996	-0.036087	0.095871	-0.028324	-0.15436	-0.20571	0.13387	-0.07603	0.28359	0.10793	0.019255	0.058889	0.29748	0.086177	-0.074224	0.37169	0.20018	-0.14232	0.049333	anger
-9.6061	-0.26567	0.80183	0.7794	1.3616	-0.41198	-0.46355	0.27389	-0.20864	-0.018831	-0.10808	0.39509	-0.26321	0.1792	-0.45557	-0.062537	0.072604	0.23503	0.072733	-0.18969	0.038723	-0.17756	0.0062444	-0.33931	0.63991	0.014114	-0.022214	0.068896	-0.24228	0.024023	0.041671	-0.073738	0.099513	0.41988	-0.09402	-0.23554	0.047025	-0.22604	0.35768	-0.046786	-0.20449	0.17359	0.23042	-0.16356	-0.11479	0.0011224	-0.057149	-0.10554	0.077251	anger
5.3565	-0.45326	-3.4268	0.19958	2.1622	0.23764	-1.2268	-1.1152	1.5303	1.1074	3.1866	-0.18064	2.662	-0.17149	0.78652	-0.86273	2.7666	-0.43278	1.481	0.79048	0.54027	-0.29463	-0.94436	0.62364	0.38415	0.26332	0.54074	-0.077971	0.35735	0.27216	1.1118	-0.16352	2.0747	1.4801	0.098098	0.34268	0.0013639	1.0345	0.018615	0.55654	0.65257	1.1551	-0.58938	-0.1176	1.5974	0.44577	1.5208	-0.22394	0.089337	anger
1.3951	0.77217	-0.0095057	-2.2699	0.57158	0.19714	-0.3645	-0.17671	-0.086497	0.32904	-0.71052	-0.45722	1.023	0.94185	0.56908	0.31846	0.91154	0.05003	0.53859	0.58361	1.0485	0.61593	-0.52069	-1.259	-0.72662	0.52443	0.024732	0.87907	1.1812	0.071246	0.43201	-0.99024	0.4794	1.4381	-0.56994	1.4373	-0.56657	0.44458	-0.75542	-0.12714	-0.5273	-0.6427	0.71533	0.57489	0.50667	0.35115	0.088132	-0.48889	0.097772	anger
0.9097	1.0998	-1.0946	-2.2861	0.51527	0.34431	-0.54956	0.051038	-0.30033	-0.43673	0.31162	-0.63108	0.82858	0.97968	-0.067975	0.64357	0.99756	-0.90275	0.49723	0.31567	0.7558	0.78643	-0.62666	-0.35882	0.25908	0.94588	-0.43668	0.45	-0.43223	0.57854	0.75643	0.082874	0.57004	0.43019	0.60068	0.98912	1.0841	-0.83301	-0.25254	0.86078	-0.0040062	0.056867	-0.021879	-0.15872	0.508	0.01979	1.1889	0.37815	-0.084154	anger
-3.077	-0.26184	0.82025	0.33362	-1.8246	0.74512	-0.9153	0.60362	0.029855	0.017813	-0.23478	-0.039064	0.51167	-0.3572	0.28897	-0.58685	0.16898	-0.28434	0.2711	0.17104	-0.07488	0.40868	0.44288	-0.13765	0.21989	-0.10802	0.29297	-0.18991	0.39446	-0.4345	-0.64558	0.19379	0.53194	0.5382	-0.040851	0.12457	0.023378	-0.71729	0.088434	-0.17792	0.076813	-0.053284	-0.17931	0.22097	0.36153	-0.24607	-0.14358	0.46621	0.024905	anger
3.3439	-2.628	-4.636	1.4121	0.71561	0.34736	-1.099	-2.4592	-1.4035	0.54675	-3.4946	-0.43381	-0.046927	-0.45018	3.3647	-1.286	-0.021467	-0.81173	-0.12687	-0.0042332	1.6336	-0.12991	2.0217	1.4319	0.46854	-2.331	-0.57016	0.09375	0.88571	0.11893	0.43649	0.28106	0.47565	0.50957	-0.36137	-0.55827	-1.3985	1.0056	-0.25749	1.2243	0.81453	-1.2051	0.55821	-1.6674	0.29166	0.71849	0.31415	-0.56315	-0.225	anger
2.4687	-0.82539	-4.7634	2.3241	-0.35559	0.26457	-1.1851	-2.0675	-0.55173	0.25735	-3.103	0.3131	-0.65883	-1.4196	3.6895	-0.73175	1.289	-0.70174	0.31417	-0.48745	2.3464	-2.5622	-0.14068	0.62797	0.24884	-1.6238	0.44254	2.4354	-0.76944	0.6907	0.44534	-0.66857	-0.59975	-0.29444	0.77485	-0.30899	-0.80038	1.3121	-0.47736	-0.14975	2.0096	-0.10196	0.51104	-0.11734	-0.025034	-0.27443	-0.46906	-0.17857	-0.67601	anger
1.5426	-1.7528	-2.132	-2.3854	0.1783	0.026725	-0.29068	-0.63035	-0.88913	0.88821	-2.5205	1.7207	0.12118	0.29588	1.8487	-0.8162	0.28615	-0.76656	-0.44304	0.58505	-0.011105	-0.040643	0.31071	0.39034	-1.2599	-1.5917	-0.93978	0.61883	-1.7446	-0.14589	0.72623	0.23102	-0.034077	-0.84781	-0.010281	-0.025254	-0.54057	0.66927	-0.11484	0.68754	-0.19152	0.48214	-0.67049	0.98967	0.12365	-0.34455	0.5983	0.071188	0.85952	anger
-2.5913	-1.5603	-1.6563	2.797	-2.2712	0.73995	-1.2886	-0.0034321	-0.23866	-0.052485	-0.13431	-0.035502	0.97008	-0.23014	0.53627	-0.19977	0.38025	-0.16667	-0.20372	0.28141	0.37478	0.054995	0.11091	0.3067	-0.29424	0.11791	-0.080506	-8.2347e-005	-0.036154	-0.15949	-0.056754	0.39321	-0.29921	-0.56086	0.046583	0.11808	-0.0098386	-0.22038	0.22925	-0.30539	0.66286	-0.40072	0.10922	-0.36543	0.27965	-0.28455	-0.46309	0.30271	0.049039	anger
0.50918	-0.68455	-1.9313	-1.3508	-0.25853	0.9936	-0.9323	-0.568	1.1115	-1.2532	0.93221	0.29344	0.26243	-1.663	0.13266	0.43237	0.33281	0.45666	-1.623	0.70431	0.82431	-1.1688	0.13819	-0.51853	0.44562	-0.12296	1.0639	0.20557	-0.0024022	0.69921	0.94859	-0.72394	-0.29285	0.067936	-0.47508	0.62939	1.1226	-0.0093506	-0.43917	-0.74947	0.49971	0.13849	0.29854	-0.40014	0.42833	-0.75967	0.65144	0.38757	0.1017	anger
-0.075429	0.31561	-0.34509	-3.753	0.10791	1.0008	-0.59471	-0.029594	0.78893	-1.1149	0.56905	0.41831	0.037577	0.19581	-0.26077	0.11807	1.3885	0.57225	-0.11572	-0.3129	0.34425	-0.75735	0.61038	0.023413	-0.43047	-1.6325	0.42845	-0.71782	0.56608	-0.47994	1.3347	-0.53348	-0.13015	0.13532	-0.25937	0.48219	0.67845	-0.20138	0.11072	-0.7566	0.22112	0.44956	0.78269	-0.27209	0.34555	-0.205	0.2079	-0.068898	-0.57246	anger
-0.32036	1.1877	0.058946	-0.48632	-0.62932	1.4844	-0.90539	-0.74407	-0.66765	-0.89963	0.56606	0.045418	0.29394	1.2232	-0.47167	-0.054778	-0.33744	-0.37689	0.38098	0.24688	-0.093271	-0.51221	-0.011309	0.03598	-0.085487	-1.7213	-0.70173	-1.0064	-0.50463	-0.6979	0.53031	0.36297	-0.17238	-0.059044	1.178	-0.87209	-0.037452	0.37876	0.54544	-1.1623	0.045369	-0.19126	0.14127	-0.21754	-1.1807	0.19482	-0.015407	-0.62525	-0.052836	anger
4.5687	3.3213	6.4626	3.2618	-0.88185	1.9452	-0.87792	0.1107	-0.39529	-0.24959	0.79002	0.31127	1.4282	-0.67222	0.67758	0.4052	0.014582	-0.74701	2.1403	0.19641	0.57163	-0.39258	1.3614	-0.60787	1.3109	-0.68341	0.29715	0.21516	-0.05559	0.34652	-1.1881	0.080376	-0.18693	0.22318	-0.68558	-0.45454	0.15577	-0.70961	-0.0171	0.81398	-0.62002	0.41045	0.32499	-0.38246	-0.32974	-0.2339	0.0727	-0.57765	0.3563	anger
-9.1347	0.0099887	0.86264	0.85286	1.6232	-1.8665	-0.49873	-0.56077	-0.25123	-0.26005	-0.071207	-0.37137	-0.56524	-0.050208	0.070124	0.2241	-0.23154	0.13699	-0.14009	-0.21489	-0.10823	0.02202	-0.095672	0.19528	-0.1668	-0.15056	-0.017022	-0.087724	0.066548	0.0035843	-0.061462	-0.045415	-0.075653	-0.10901	0.059057	0.11196	-0.097377	0.16746	-0.14291	-0.011527	0.046089	-0.16072	-0.23268	-0.02778	0.13977	-0.0048813	-0.017132	-0.017252	-0.047802	anger
-9.2367	-0.068062	0.75611	0.7721	1.8637	-1.345	-0.42896	-0.27895	-0.1992	-0.014047	-0.048182	0.26044	-0.61573	0.0013582	-0.59331	0.040175	-0.054831	0.23274	0.029347	-0.3626	-0.093834	0.095523	-0.12226	-0.088613	0.25493	0.034604	-0.1302	0.048833	-0.049233	0.018142	0.09682	0.043503	0.031458	-0.076244	-0.080373	-0.027948	-0.005452	-0.02469	0.20985	-0.054536	-0.02674	0.020825	0.037703	-0.011983	-0.031786	0.079341	0.053909	-0.077085	0.00043041	anger
-9.2157	-0.008849	0.90286	0.92352	1.9375	-0.75834	-0.41666	-0.11591	-0.31741	-0.051444	-0.098913	0.97247	-0.81926	0.027454	-1.1742	0.040483	0.33295	0.25355	-0.21583	-0.34276	-0.24543	0.078371	-0.33044	-0.04554	0.52447	0.2986	-0.35559	0.096219	-0.048434	-0.10121	0.20284	-0.041812	0.091615	0.061602	-0.1532	-0.14503	0.071924	0.0080649	0.24755	-0.075517	-0.030594	-0.026935	0.12897	-0.035381	-0.045226	0.18561	0.0247	-0.061494	0.0038627	anger
-9.4705	-0.33702	0.777	0.59977	0.72394	-0.62271	-0.39871	-0.005171	-0.23521	-0.10236	-0.19245	0.24856	-0.17681	0.1954	-0.37698	-0.11214	0.16778	0.17413	-0.16565	-0.09858	-0.023526	-0.002102	-0.1433	-0.085822	0.41255	0.063966	-0.084359	-0.023753	-0.1524	-0.040712	0.041388	-0.07468	0.083407	0.30459	-0.08033	-0.16432	0.1584	-0.10615	0.17918	-0.18056	-0.11644	0.14429	0.21927	-0.13467	-0.22634	0.00051957	-0.08386	0.03898	0.099276	anger
-2.0388	-5.4698	8.7101	-1.143	3.8051	8.998	0.037808	0.93814	2.3998	2.0111	0.36444	-2.1677	0.9457	-2.3153	2.8982	2.4871	-0.94136	-4.8224	5.3069	0.39977	-3.1696	-2.9966	1.4948	-0.835	-0.42725	-0.93838	0.74074	-0.83356	0.12941	-1.2975	-0.22551	2.0116	-0.13888	-1.061	-0.9865	-1.2171	0.8224	-0.33054	-3.6424	-1.1747	1.4463	-1.0097	0.37929	0.97723	-1.6734	3.2585	1.2981	2.6123	0.27265	anger
6.4758	-2.5404	0.4835	0.70154	0.60723	-0.17865	0.8879	5.3667	-0.0015835	-2.7137	-0.79015	0.19359	-0.22869	-0.95243	-1.2003	0.24503	0.88603	-1.4	-0.73838	-2.1272	1.0558	-1.2577	0.4917	-0.4723	0.11275	-1.9058	1.3281	1.4387	0.56166	-0.82231	1.5781	-1.4846	1.5003	-0.48917	-0.024558	0.044804	0.54908	-0.18919	-0.91082	0.24818	-0.60331	-0.078293	0.70359	0.13331	1.412	0.8842	-0.029703	-0.2076	-0.63238	anger
11.198	-8.0274	5.3699	-1.2758	1.7329	0.67609	0.19705	1.6628	-0.27822	-0.8419	0.10935	-1.3598	0.73639	-2.1554	-0.14942	0.84689	1.3122	0.059161	-0.80944	-1.3562	0.24726	-0.36623	0.74625	0.072887	1.2867	-2.2852	0.035903	0.41143	1.4285	-0.32132	0.40844	-0.29663	0.56884	0.57009	-2.2868	0.44122	1.1517	0.89263	1.0296	-0.47923	1.0954	-0.63129	1.3	-0.92876	0.59619	-0.18071	0.060863	-0.30976	0.59434	anger
-9.5282	-0.092447	1.036	0.93735	2.6626	-0.80033	0.0301	0.1682	0.067274	-0.019329	0.15839	0.56197	-0.06391	-0.20029	0.07413	0.028384	0.049003	-0.10274	-0.14173	0.057715	-0.020642	0.064406	0.092301	0.066256	-0.2636	0.24017	0.099183	0.071971	-0.0036505	0.081922	-0.066614	0.026739	-0.11695	0.070829	0.10999	0.28522	-0.44931	0.049515	0.32447	0.16163	-0.044927	0.24927	-0.090692	0.025853	0.20802	-0.10032	0.074885	-0.47541	0.031155	anger
-9.333	-0.01926	0.90202	0.99353	2.4508	-1.0246	-0.30028	-0.078879	0.03356	-0.0081482	0.41978	0.60236	-0.00335	-0.13084	-0.011673	0.1701	0.091472	-0.071061	0.32328	-0.13316	0.16842	-0.11942	0.20778	-0.23945	0.098628	0.043685	0.13263	0.11545	-0.054825	0.19152	-0.05108	0.03824	0.054151	-0.10537	-0.10845	-0.083515	-0.17255	-0.052799	0.042413	0.13148	-0.090566	0.0051567	0.085635	0.047944	0.14323	-0.0025864	0.064371	-0.12017	0.03825	anger
-9.4125	-0.096602	1.0408	0.75713	2.5542	-0.85111	-0.27475	0.014153	0.049786	0.23352	0.506	1.079	0.13192	-0.12106	-0.19685	0.14388	0.07748	0.11495	0.40351	-0.17935	0.25031	-0.36399	0.33677	-0.61483	0.49621	0.070429	0.067518	0.19323	-0.15042	0.17903	-0.080628	0.081229	0.27602	0.052897	-0.22285	-0.2724	-0.11906	-0.19473	0.13702	0.12641	-0.20168	-0.052102	0.28245	0.063655	-0.062407	0.098034	0.10232	-0.023952	0.03058	anger
-9.5249	-0.20657	0.79361	0.84486	1.5967	0.08387	-0.15169	0.1621	0.013689	0.37598	0.47871	0.69496	0.29025	0.080628	-0.18093	-0.11002	-0.13077	0.42148	0.6145	-0.36924	0.5257	-0.093456	0.30317	-0.53927	0.34299	-0.1208	0.13713	0.1339	-0.10286	0.21979	0.017666	0.16819	0.019875	0.24928	-0.12743	-0.31066	0.14158	-0.34629	0.17546	-0.0093283	-0.13567	0.18722	0.30412	-0.041021	-0.25469	-0.0038673	-0.047854	0.07934	0.092942	anger
2.7987	-2.5383	-0.3174	-0.04637	-0.12936	1.2387	-1.9296	-1.3459	0.35606	0.043588	-0.5628	-0.94845	0.47192	0.35665	-0.5423	-0.23207	-0.34406	0.27369	-1.0752	-0.35093	0.086493	0.030568	0.83859	0.48634	0.27656	0.29001	-0.38546	-0.0025682	-0.017101	0.35604	0.12612	0.81498	0.74765	-0.76147	-0.42482	0.37506	1.3022	0.19902	-1.0438	0.31305	-0.47186	0.67606	-0.93853	-0.048128	0.40568	0.19452	-0.67797	-0.65832	0.59429	anger
0.23594	-0.14976	0.16624	-0.46742	-1.6045	0.82023	-1.286	-0.33963	0.20751	-0.12139	-0.48275	0.098529	0.44553	-0.17717	-0.51969	-0.09396	-0.1957	0.57456	-0.114	-0.61817	-0.51783	0.28408	-0.21894	0.0028623	0.55274	-0.41087	0.58905	0.2124	1.0475	0.55894	0.51858	1.1892	0.4848	-1.0103	0.18114	0.21184	-0.70343	0.31359	-0.97069	-0.41478	-0.61826	0.66359	-0.82058	-0.42481	0.57692	0.25255	-0.27802	-0.045704	-0.069665	anger
2.0991	2.7072	-0.15572	-0.88432	-0.34543	0.52987	-0.87033	-0.78388	-0.94596	0.0070951	2.0723	-1.4858	0.35532	-1.452	0.54443	-0.31893	1.4779	-0.62375	-0.73662	-0.40242	-0.20308	0.81	-1.4986	-0.10931	1.2912	0.78034	-0.48196	-1.7457	0.00084657	-0.35767	0.19371	0.41296	-0.24136	0.12648	-0.1062	-0.36728	0.46647	0.72635	-0.061179	0.15928	0.45607	0.051397	0.5407	-1.1061	0.12696	0.21947	0.56309	0.43767	0.13237	anger
-5.1526	0.75698	0.40539	-0.18167	-2.085	0.61116	-0.2358	1.4566	0.077381	-0.18691	-0.63455	0.10177	0.0072564	-0.5594	0.61524	-0.66118	-0.25012	0.086642	-0.38793	1.0426	-0.1136	0.36774	-0.25601	0.87575	0.15963	-0.12774	-0.17596	0.1077	0.12341	-0.2833	0.069909	-0.44943	-0.42151	-0.13427	0.26282	0.14774	0.05012	0.28625	-0.18919	0.097382	-0.22274	0.038577	-0.30873	0.017466	-0.20068	0.059579	-0.20912	-0.16435	0.12761	anger
3.5639	3.2836	1.451	-3.0453	-0.17963	1.0039	-0.7914	-1.2593	0.44655	-0.31333	-2.9842	-1.5092	-0.6864	-0.095009	-0.098937	-0.028689	-0.58009	-0.79396	-0.061763	-1.0779	0.52269	1.1161	0.86443	0.15047	-1.0139	-0.57378	0.631	-0.96925	-0.61675	0.52042	-1.5777	-0.69461	-0.2725	-0.62789	0.1847	1.2635	-1.0216	-0.46877	-0.34392	-1.5217	-0.082273	-0.39186	-0.34221	0.32235	-0.44481	-0.45712	0.51078	-0.88444	0.58696	anger
1.3323	2.6997	-1.8845	-3.4277	0.39675	0.71245	-0.74428	-1.222	3.4107	-1.6335	-3.2651	-1.8652	-0.73661	-1.1148	0.30737	-1.8898	-1.1813	-0.28862	0.11252	0.45964	-0.35753	-0.26801	0.12656	-0.56145	-2.5535	-0.43478	-1.4132	-0.036408	0.75317	0.33596	-0.95973	-0.11435	-0.41662	-0.6363	0.51557	0.14529	-1.0789	0.71944	0.75551	0.77234	-0.14039	-0.081377	-1.6156	-0.59077	-0.22836	-0.03944	-0.44255	-0.24904	0.31628	anger
3.0155	6.0995	0.088516	-3.5823	0.013957	1.1821	-1.5488	-0.88782	4.5796	-2.6801	-2.6382	-1.4649	-1.3391	-0.80641	-2.4623	-1.6127	-1.6027	0.034664	-0.11205	-0.48406	0.063155	-0.42823	-0.048236	-0.67435	-1.8705	-1.685	-0.81462	0.060152	1.1102	0.43536	-0.86406	0.018739	-0.29126	-0.34511	-0.70969	0.0002146	-1.0119	-0.40393	-0.019319	0.32674	-0.402	0.6072	0.28371	-0.30252	0.23052	-0.37613	0.50573	-0.022812	-0.95916	anger
-1.9935	1.4718	1.5692	1.084	-2.1483	1.5481	-1.274	1.3173	0.45132	-0.082214	-0.18684	-0.24788	0.33753	0.17503	0.7355	0.086944	0.16584	-0.13042	-0.33904	0.55827	-0.80122	0.7509	-0.55518	1.0722	1.2237	0.53701	-0.17268	0.32303	-0.31803	-0.37449	-0.45854	-0.48501	-0.40838	-0.012422	0.059328	-0.36381	-0.42328	-0.44879	0.048274	-0.60068	-0.14886	-0.2016	0.55653	-0.89883	0.48128	-0.045151	-0.37567	0.27506	-0.95862	anger
4.8816	-2.4446	-2.5735	2.401	-1.1767	0.16326	-1.2654	0.46967	0.04744	-0.19636	0.27704	1.734	-0.40836	1.2185	1.307	2.116	-0.042605	1.2219	1.7008	1.8791	0.21801	-1.3658	0.59762	0.86967	0.96837	1.0884	-2.0109	0.4389	1.798	-1.2708	1.1303	0.0030994	1.6741	0.44856	-0.27752	0.24283	0.32906	1.4307	0.042066	-0.7721	0.1036	-0.28193	-0.14035	1.2272	0.27004	0.44184	-0.93314	-1.3785	-1.15	anger
8.3316	-3.9971	-1.9218	1.7188	-0.34047	-2.576	0.66226	6.0329	-0.23456	-3.0563	0.46653	-0.95667	-0.65724	-0.81026	-1.5401	0.84764	-2.5233	0.18133	2.2203	-0.90271	1.5233	0.22327	0.61431	0.32965	-1.3723	1.1192	-0.94586	0.16236	-0.58696	-0.55115	-0.95992	0.70609	-0.53643	0.22111	-1.259	0.7786	-0.00029444	1.1008	-0.97657	-0.59569	-1.6534	-0.21538	0.54568	-0.19834	-0.30254	-0.23353	0.60604	-1.3125	-1.719	anger
11.843	2.4394	3.8498	0.52665	-1.0816	-1.7436	0.77804	4.3947	-0.18455	-3.439	2.0644	-1.424	-3.7506	-0.60902	-0.88163	1.161	0.58901	-1.0069	3.3981	0.23616	2.9671	2.6413	0.89045	-0.90739	0.062142	0.52954	-0.37905	-1.5942	-0.11176	-1.4962	-2.4251	-0.56619	-0.041532	0.329	-1.3261	-0.59992	-0.85357	0.51491	0.80918	1.3145	1.6465	1.5789	-0.53519	1.5696	0.70262	0.5002	-1.454	1.8273	0.31074	anger
-1.9722	2.9046	0.69806	1.7125	-3.1943	0.09121	0.08496	1.4806	0.23101	0.60804	-0.090726	0.015493	0.79783	0.42289	0.18889	-0.16181	0.08963	-0.59942	0.71783	-0.35722	-0.2738	-0.26564	0.24931	-0.42696	-0.09503	0.029938	0.0021153	-0.10049	-0.20005	-0.19311	0.40706	-0.641	0.21846	-0.13149	0.001137	0.1751	-0.085587	-0.21344	-0.17182	1.1804	-0.54423	0.29206	-0.57756	-0.060437	0.52385	-0.067874	-0.30894	-0.057094	-0.43829	anger
2.0901	0.15282	-2.0512	-1.4223	-0.68952	0.22786	-0.26366	0.022743	-1.7377	0.17477	1.0452	-0.41671	-0.026456	-0.91677	0.3925	-0.32524	0.65458	-0.17013	0.20477	-2.5701	-0.065586	0.3595	-1.0372	-1.3201	0.27861	-0.029489	-0.0012168	0.096122	1.6022	0.069767	0.57177	-0.31712	0.21784	0.25267	0.84825	-0.13929	-0.91073	-0.35884	-0.42608	-0.11036	-0.83666	-0.060297	0.057013	-1.198	0.11144	0.96612	0.38776	-0.27879	-0.28527	anger
2.5625	1.7679	0.21621	-0.77496	-0.34788	1.5348	-0.57654	-1.3802	-2.4351	0.18569	1.3485	-0.41534	0.20279	-0.31885	-0.676	-1.5485	0.59705	1.1686	0.90706	-1.3185	-0.89128	0.14109	0.44842	-1.0316	0.64859	0.31643	0.15501	-1.0112	-1.3265	0.4715	-0.87789	0.21056	-0.47297	0.94778	1.1445	0.79493	-0.6022	0.49493	0.00055583	0.79737	-0.30477	0.3218	0.43166	-1.0795	0.079475	0.9647	-0.16046	0.62243	0.027992	anger
0.93188	3.2745	-0.15096	-2.027	-0.5322	0.36306	-0.076932	-0.33401	-1.3577	-0.16523	1.2778	-0.89103	0.5566	-1.4761	0.11469	-1.5173	2.0668	0.87593	0.17009	-0.98572	-1.3994	-0.62042	-0.80779	-1.1015	0.37592	1.3613	0.1209	-1.1491	0.47901	-0.019999	-0.65162	1.576	-0.3668	0.68275	-0.55999	0.27532	0.78924	0.82391	0.37699	0.97118	0.64052	0.19218	-0.43336	0.1676	-0.13549	-0.13289	0.11661	0.31795	-0.23029	anger
-3.987	1.2889	0.53736	0.56715	-2.3588	0.49819	-0.32419	0.8626	0.12518	0.039202	-0.32532	-0.31183	0.72532	0.31418	0.50584	0.52381	0.083007	-0.19889	-0.52597	0.41609	0.33243	0.5037	0.045612	0.6411	-0.019594	0.058067	-0.34164	0.11463	0.13202	-0.18169	0.31739	-0.015843	-0.1099	0.30531	0.18839	0.12359	0.20034	-0.29246	0.39139	-0.39021	0.23191	0.050889	0.092942	-0.33996	-0.34453	-0.1182	-0.12822	0.3086	-0.39095	anger
0.89002	0.10645	0.47681	-1.7811	-0.94567	-0.026825	-1.1123	0.57061	0.72923	1.1197	1.3808	0.74603	-0.44935	0.29383	0.62153	1.3331	1.3145	0.082335	0.57087	1.3378	0.17004	-0.66606	-1.4537	1.5433	0.3109	0.024054	-1.0365	-0.26453	-0.12026	-0.70464	-0.23488	0.17866	-0.38887	1.5477	-0.35959	-0.00082376	-0.2447	0.1175	-0.58452	-0.058754	-0.37418	-0.26045	-0.65887	-0.39868	0.50757	0.39385	0.092333	0.07991	-0.44327	anger
-0.034735	1.1884	-1.7672	-2.8343	-0.10357	-0.6113	-0.043989	1.6498	0.71417	-0.10592	0.65899	0.22884	0.82124	0.54122	0.63665	1.1231	0.62695	-0.18155	-0.86389	-0.025386	0.37931	-0.44423	-0.37975	0.58188	-0.082783	0.1783	-0.18426	-0.36248	-0.59861	-0.50347	-0.22987	-0.81184	-0.7801	0.056647	-0.2272	0.27655	0.27475	-0.53492	-0.020715	-0.77154	-0.2033	-0.61756	-0.43328	-0.82504	-0.20879	0.51587	1.0072	-0.19088	0.22677	anger
2.613	1.9798	-0.52455	0.13554	-0.83212	0.060029	-0.57662	1.1074	-0.61133	-0.90951	2.5629	1.0609	1.3464	0.53518	0.6216	1.0001	0.0847	-0.71018	-1.5531	0.18032	0.47572	-1.1164	-1.1102	1.1799	1.2473	-0.44958	-0.20116	-0.1285	0.50493	0.32671	-0.40166	0.15163	1.5105	-0.026832	-0.10954	0.90208	0.40199	0.04635	0.22296	0.29873	-0.13099	-0.065685	-0.026183	0.5733	-0.33238	0.69272	0.12498	-0.94867	0.21004	anger
-3.8115	-0.42483	1.3695	-0.1115	-2.415	0.54732	-0.80855	1.6866	-0.025983	0.36237	-0.14486	0.5584	0.22247	0.54808	0.32742	-0.30566	-0.098249	0.70224	0.54062	0.22759	0.53252	0.16391	-0.12419	0.59199	-0.0194	0.072087	-0.44235	0.48187	0.41266	-0.035972	-0.11369	-0.30505	0.34437	0.049411	0.025987	0.24494	0.51653	-0.29857	-0.018135	-0.33986	-0.3095	-0.25074	-0.18171	0.16695	0.21285	-0.35957	-0.13985	0.82779	0.3581	anger
3.0596	-1.4297	-2.8287	-0.55262	0.26833	-0.49037	1.0408	0.61749	-2.6274	3.5718	-2.5194	-1.1154	-0.015807	-0.42519	-1.2451	-0.00016436	-0.71577	0.74193	0.01387	1.7511	0.15028	-0.43262	-0.46769	0.72297	0.068378	1.3098	1.7707	-0.46952	0.53223	-0.87442	0.3176	0.16279	-0.0031571	-0.84405	0.53019	-0.49247	-0.17726	0.34164	-0.57242	-0.40038	1.0263	-0.58662	-0.36005	-0.61313	0.20305	-0.3632	-1.017	0.18496	0.35969	anger
5.8257	5.2367	-0.67871	1.1072	-0.52627	-0.31531	1.7467	-0.5681	-3.6906	1.0159	-1.8449	-0.73987	-0.02395	-1.0801	-0.83228	0.90172	0.49392	-0.32588	-0.50585	2.4642	1.4611	0.33545	-0.49747	-0.41615	-0.72787	-0.047586	1.6456	-1.1732	-0.71927	-0.024018	0.25504	-0.38861	-1.2839	-1.9761	-1.924	-1.4952	0.90795	0.7654	0.20091	-0.23654	0.13318	-0.58276	0.74854	-0.93289	0.2078	-0.80742	0.35756	-0.041631	0.0031837	anger
-0.41399	-1.0442	-1.0312	-0.98027	-1.3072	-0.34969	0.32523	1.0279	0.10123	0.56857	-1.4172	0.1982	0.32039	0.58209	-0.082186	-0.59322	-0.17861	0.58193	0.026386	-0.14573	0.63492	0.55523	0.31876	-0.38691	-0.84647	0.26612	0.13724	-0.7186	-0.57175	-0.23486	0.46936	0.5342	0.92721	-0.1537	0.61522	0.048437	0.16939	-0.087043	-0.051706	-0.012875	0.21157	-1.0784	0.18212	0.50303	-0.35017	0.66832	0.57114	0.24988	0.30944	anger
-9.0602	-0.27793	0.45769	0.64964	1.4098	-0.62452	-0.74678	0.042885	-0.17308	-0.030338	-0.16614	0.30114	0.051146	0.013452	-0.4714	-0.12707	0.28957	-0.55422	-0.0093168	0.17838	-0.047187	0.10422	0.068155	0.15906	-0.20569	0.21202	-0.02597	0.1081	0.11529	0.08986	0.043758	0.20238	-0.010398	-0.34708	-0.14567	0.0093841	-0.08405	0.021123	-0.19148	-0.067189	0.086239	-0.084396	0.11722	0.29357	0.006935	0.28285	0.14564	-0.024923	0.075538	anger
-9.1195	-0.14396	0.57479	0.61444	1.3326	-0.84474	-0.75006	0.0037233	-0.33115	-0.055294	-0.063918	-0.84805	-0.26076	0.23163	0.20019	-0.12271	-0.28318	-0.21234	0.16551	-0.019685	0.030592	-0.034475	0.15111	0.13724	-0.26219	-0.40197	0.12786	0.016096	0.18124	0.29103	-0.087891	0.12603	-0.19785	-0.24988	-0.0056872	-0.0073227	-0.086071	-0.0288	-0.32465	-0.064268	0.060949	-0.2265	-0.10999	0.075383	0.090608	0.23734	0.18814	0.047562	-0.064513	anger
-9.1647	-0.14437	0.46909	0.50337	1.4677	-0.59718	-0.63451	0.02534	-0.24457	-0.056174	0.014674	-0.35801	-0.31284	-0.0082742	0.31774	0.30353	-0.40505	0.057402	0.38072	-0.072942	-0.085177	-0.51862	0.17116	-0.20063	0.25109	-0.30484	0.10974	-0.094637	-0.12662	0.046667	-0.17899	0.14935	-0.050641	0.10228	-0.12424	-0.20659	0.091472	-0.044825	-0.29606	-0.24232	-0.06936	-0.24713	-0.10044	0.15613	-0.0018464	0.35353	0.19778	0.25092	-0.10863	anger
-9.1973	-0.31922	0.65132	0.43695	0.70456	-0.25704	-0.48571	0.29284	-0.078547	-0.28041	-0.38406	-0.2221	0.21054	-0.37682	0.21457	0.36365	0.26722	-0.85282	0.26045	0.34434	-0.41944	-0.196	0.15879	-0.14893	0.058074	0.069579	0.037421	-0.14787	-0.091292	-0.32654	-0.1266	-0.012302	-0.00083742	0.038446	0.003688	0.075766	-0.13237	-0.00875	0.058485	-0.0087436	-0.081537	0.15014	-0.0072391	-0.10962	0.051148	-0.14366	-0.085891	-0.19164	0.038622	anger
4.3455	4.6105	-1.1476	-0.71735	0.63185	0.45736	-0.71915	-0.38535	-1.9537	0.070644	0.38555	-1.574	0.58314	-0.89277	-2.4348	-0.55809	1.044	-0.34941	-1.0707	0.25381	0.15132	1.1203	2.4587	0.74786	-0.65366	-0.83398	2.5345	-0.44743	0.20715	0.9739	1.8624	0.70044	-1.0948	0.31016	-0.41279	-1.3241	0.86587	1.0842	-0.63704	-1.2265	0.021358	-0.43042	-0.80118	0.052802	-0.17798	-0.7927	-0.95911	0.10465	0.8044	anger
1.4978	3.8632	-0.16792	-1.1769	-0.31623	0.38585	-1.2004	-0.33001	-0.057964	0.28268	-0.67361	-0.91557	1.071	0.0956	-1.2942	-1.2278	0.4841	0.17979	0.1734	0.28772	-0.4852	0.84341	0.31206	-0.053093	-0.57674	0.27589	0.34495	-1.4364	1.0592	-0.75841	-0.25331	0.20086	-1.2807	0.2451	-0.10688	0.20126	-0.27858	-0.28708	-1.0885	1.7038	-0.41067	-0.15544	0.024366	0.46025	-0.17205	0.12349	0.26415	0.73885	-1.0933	anger
0.052259	1.583	-1.018	-1.9186	-0.46588	0.91335	-1.7	0.039937	0.55827	0.084766	-0.22584	0.13822	0.51535	-0.35981	-1.6468	-0.25183	-0.098998	-0.37186	-0.7298	-0.053188	-0.46863	1.1746	0.079344	0.50907	0.29751	0.59436	0.92107	-0.57479	0.55219	0.035965	-0.21463	0.65966	-0.40404	-0.29365	0.77248	0.43164	0.41038	0.014139	-0.74529	-0.078876	-0.17524	-0.89024	-0.2506	0.089804	0.32547	-0.017892	-0.60577	0.86175	-0.45976	anger
-4.6511	-0.14501	0.74694	0.068246	-1.784	0.72355	-0.99315	0.87495	-0.21404	-0.17214	-0.65153	0.080064	0.74738	-0.049824	0.46193	-0.25028	-0.069974	-0.24832	-0.16828	0.24291	0.19548	0.37433	-0.47329	0.39562	-0.53355	-0.067016	-0.41104	-0.21538	0.099802	-0.17134	-0.19635	0.1317	-0.091286	0.32215	0.063776	0.27085	0.012854	0.28515	-0.36151	-0.46785	-0.26314	-0.20716	-0.34034	0.070275	-0.056246	-0.049611	-0.22806	-0.037202	0.29046	anger
8.1859	-3.2909	1.5007	-4.12	0.55599	1.1375	-2.1514	-1.2194	-2.4032	-0.83708	4.8381	1.0392	-1.0303	-1.82	-0.52513	-1.8147	-1.0955	-0.72698	0.39109	-0.92425	-1.2789	1.6001	1.1568	-0.46934	-0.56062	0.46718	-1.0438	-0.056304	-1.8306	-1.2903	0.21786	0.4677	0.53333	0.79875	0.42703	1.347	-0.47383	-0.081797	-0.32691	-1.6046	-0.28436	0.2542	0.96134	-0.79424	-0.1825	-2.0028	0.99139	-0.23657	0.64139	anger
10.094	5.8547	-1.2113	-2.3156	-0.31759	0.89325	-0.70239	0.23829	-4.0965	-2.3482	4.7831	2.5135	-3.5745	-2.6717	-1.0935	-3.0079	0.88559	-1.3511	0.77171	-0.91407	-1.9231	0.52266	1.6163	-0.048477	-1.2904	-0.28322	0.60565	1.3324	-1.138	-0.63765	-1.943	-1.9309	0.63489	1.383	1.7373	0.69882	0.39258	0.47758	-0.73567	-1.1718	1.3432	1.0302	-0.41628	-0.47479	0.2402	-0.46736	-0.058547	0.19564	0.25887	anger
8.3378	1.7627	-5.068	-0.21778	0.030337	0.1063	-0.88083	0.35332	-0.24746	-1.1962	2.6834	4.4072	-4.4943	-1.1672	-0.98572	-3.1939	-1.3769	-2.0801	0.77851	4.2993	0.61861	-2.0942	-1.9558	2.6332	0.22048	-0.76834	2.1638	0.78857	0.71638	-1.9353	-1.1206	-0.27412	-2.0888	0.67416	1.6553	-0.80265	1.0636	-0.65637	-0.59501	0.27407	-0.46244	-0.70452	-0.54498	-0.85789	0.21693	1.0404	0.082999	-0.42014	0.35541	anger
-0.35686	4.001	2.0213	1.6659	-2.5933	0.65379	-0.6229	1.6463	-0.74744	0.57212	-0.37218	0.022844	-1.1782	0.36054	0.57386	0.11031	0.30271	-0.10636	-0.84884	0.43161	-0.17616	0.68297	0.0056689	-0.045466	-0.33572	0.66684	0.026604	0.45321	-0.4966	0.32079	-0.43844	0.47992	-0.19235	0.24824	-0.18774	-0.19162	0.24456	0.40553	-0.090078	0.11884	-0.1418	0.45519	0.82739	-1.159	-0.55264	-0.068622	-0.16362	0.095574	0.061906	anger
-0.16226	-1.1397	1.1008	-3.2495	-0.5961	0.63915	-1.1195	-0.80535	-0.42556	-0.82928	-0.006605	-0.2261	1.0638	-0.23334	1.009	0.12706	0.17643	0.80175	0.087093	0.31438	-1.1663	-0.11237	0.94585	-0.46559	-1.0319	0.32686	-0.46715	-1.003	-0.86418	1.4989	0.20765	-1.2978	-0.27336	0.58574	-0.29307	0.4865	-0.48551	-0.36143	0.41715	-0.7517	0.56399	-1.0247	0.0009214	0.2949	0.41995	-0.34675	0.2212	0.30805	0.052953	anger
-1.2806	0.21004	-0.97068	-3.0632	-0.28705	0.42735	0.077788	-0.20564	-1.4457	-1.4704	-0.65555	0.99577	1.7514	0.8739	0.826	1.2042	0.67633	1.1532	-0.12066	0.83682	-0.70593	0.2052	0.4747	0.015635	-0.047168	0.85638	-0.17633	-2.239	-1.1378	1.0053	0.54693	-0.87553	-0.76652	-0.65807	0.11034	0.37073	-0.41731	-0.12441	-0.85984	0.052307	0.23894	-0.33189	0.22464	-0.026107	0.28909	-0.0046598	0.57168	0.52448	0.025029	anger
5.1696	1.0048	-2.7722	2.9975	1.1205	1.7313	-0.13422	0.81402	-0.64736	-0.58114	-1.9382	0.80597	2.3084	1.5963	-3.5345	-2.7365	1.8657	-0.51773	0.21487	0.50996	-0.57883	-0.89397	1.3559	0.11241	0.76662	0.4211	-0.48402	0.96358	1.0952	0.13467	-0.65098	0.44638	0.7915	0.074436	1.5995	0.15622	-0.60622	1.346	-0.75241	-0.79582	-0.21032	-0.18265	0.47008	0.18451	-0.66915	-0.55238	0.91696	0.19804	0.069866	anger
-1.1494	-0.41323	-0.89853	3.5493	-1.8985	0.82507	-0.057179	0.89332	0.022454	0.46195	0.030248	-0.11772	0.37944	-0.60941	0.52404	-0.34967	0.081647	-0.67671	0.55568	0.42265	-0.64584	-0.14646	0.27096	-0.76408	0.82326	-0.20254	-0.28826	0.39578	0.20635	-0.16308	0.16902	0.2999	0.3763	0.32241	0.18392	-0.28879	-0.30489	-0.38466	0.44749	-0.38101	-0.28016	0.096257	0.10087	-0.47554	-0.11404	-0.30577	-0.36193	0.35037	0.36801	anger
3.3806	-2.99	-0.27169	-1.997	1.8714	3.0442	1.7904	1.2012	-0.67796	-0.74725	-0.64559	-0.15206	-1.011	0.35591	-0.96018	-0.37544	0.4053	-1.1163	0.21286	-0.84839	-1.0154	-1.3959	1.2021	-0.29315	0.29557	-1.0383	0.18083	-0.073019	0.19815	-1.6334	0.58096	-0.50297	0.57144	-0.80174	-0.86186	-0.49893	0.050321	-1.319	-0.027197	0.44025	1.1624	0.10723	0.057707	-0.17172	0.55012	-0.043982	-0.034715	-0.31484	-0.0361	anger
-6.1554	0.03053	-0.70069	-0.51656	-2.3491	0.66321	0.42556	-0.21226	0.4615	0.35917	-0.31808	-2.2534	-0.054787	0.75933	0.004107	-0.91362	-0.49803	-0.4371	0.012121	0.36269	0.39325	0.92167	-0.34937	0.90659	-0.97013	-0.70862	0.22847	0.012057	0.32501	0.48355	0.22449	-0.05795	-0.65	-0.34182	0.30171	0.07748	0.055359	0.16999	-0.25772	0.3212	0.54822	-0.44538	-0.22643	0.4592	0.22051	0.017478	0.32144	-0.04626	-0.032452	anger
-1.6969	0.53	-1.5074	0.16406	-1.5815	1.1436	-0.86311	-0.10068	1.8178	-0.74753	-0.10756	-3.3061	-1.2187	0.79184	0.14174	-1.2793	-1.3367	1.0881	-0.25295	-1.0614	-0.32643	1.4602	-1.315	1.0913	-0.59762	-0.68659	-0.13892	-0.0438	0.6994	0.73871	0.64643	-0.21309	-1.6682	-0.23568	0.59707	0.29113	0.9743	0.78728	-1.3306	-0.19469	0.86098	-1.163	-0.47186	-0.24542	0.24603	0.34097	0.58833	0.054654	0.15785	anger
-5.3822	0.073239	-0.25297	0.85588	-2.3812	0.87297	-0.22869	1.3066	0.30513	-0.089937	-0.64562	-0.088771	0.24963	0.27168	0.27236	-0.26444	-0.34031	0.52428	-0.59699	0.2532	-0.066186	0.2666	-0.72348	1.0598	-0.091729	0.46109	-0.6343	-0.18038	0.19137	-0.10035	0.20429	-0.22879	0.16956	0.18688	0.14477	0.069057	0.55565	0.3456	-0.30141	-0.36461	-0.0091328	-0.1588	0.075787	-0.12567	-0.16587	0.050113	-0.11157	0.044482	0.1287	anger
11.956	-5.4283	-2.7182	-4.7602	6.0561	-2.0386	3.864	5.4144	-6.4901	-0.28999	-4.1325	-1.9895	1.8782	-2.3518	2.0165	0.31059	1.6747	2.1828	0.66896	-1.9609	0.9406	0.45644	-1.1186	-0.19554	1.8428	-0.22107	-0.07317	1.2891	1.4261	0.72936	0.14504	0.63422	0.30353	-0.26165	-0.60359	-0.041017	1.125	-0.1444	-0.64434	0.12754	-0.87245	0.60335	-0.6768	-0.7452	-0.72695	-1.1648	-0.13724	0.89479	-0.57966	anger
-0.38994	2.0125	-0.4584	-1.5179	-0.91484	0.31176	-0.08322	1.4353	-0.057082	-0.5017	0.58504	-0.75289	0.93549	1.3916	1.0104	0.59292	1.0805	0.39941	-0.77528	0.32058	0.35073	-0.54423	-0.79828	0.5624	0.44806	-0.6268	-0.43489	0.66067	-0.4078	0.25471	-0.7149	-0.96348	-0.10023	0.64477	0.075377	0.30077	0.75371	-0.23387	-0.59114	0.92701	0.013011	-0.33324	-0.54602	-0.40215	-0.53386	0.27187	1.1168	-0.19032	0.061496	anger
3.4001	-0.60346	-0.99877	-0.41667	-0.87781	-0.25036	-1.9923	0.17489	1.8409	0.86819	-0.687	-0.63816	-0.36341	-1.2166	1.2005	0.43556	0.16805	0.75591	0.58705	-0.34514	-0.34833	-0.50424	-0.58657	0.19222	0.16219	0.44754	0.067363	-0.69643	-0.39929	1.1269	0.44747	0.81852	-0.33527	0.2825	0.38124	0.0412	0.97076	0.087149	-0.54162	0.66695	0.29717	0.16576	0.090324	-0.45067	1.8159	0.11273	-0.18338	-0.68955	-0.30194	anger
-4.1219	1.1656	0.29153	0.59244	-2.2067	0.40968	-0.8532	1.5803	0.38291	0.66455	-0.44016	0.36849	1.257	0.62561	0.44476	-0.27511	-0.38322	-0.14843	0.076892	-0.27975	0.2287	0.43274	-0.17304	-0.52906	-0.22122	-0.056249	0.2817	-0.3625	-0.11834	-0.26732	0.74565	-0.063269	-0.082189	0.42519	-0.075614	0.033931	-0.11499	-0.23848	-0.26506	-0.19861	0.3115	0.31993	0.15631	-0.66886	0.14779	-0.027759	-0.044387	-0.1009	-0.43522	anger
-1.0738	-0.87679	-1.1563	-2.6493	0.52772	-0.055834	-0.21853	0.11088	-1.2105	0.87285	-0.99976	-0.0039468	0.69019	0.23274	1.4118	-1.1445	0.53989	-0.70211	0.084803	0.17737	0.47945	-0.10956	-0.45889	-0.29763	-1.6281	0.70084	-0.5203	-0.77863	1.2229	-0.43712	-1.4602	-0.13138	-0.54323	-0.81733	-0.91596	1.3431	0.13731	0.64408	0.99547	-0.23039	0.34122	1.397	-0.16938	0.49012	-0.92924	0.44353	0.87792	-0.366	-0.48295	anger
-2.2822	-0.29782	-0.99776	-1.6549	-0.50103	0.36504	-0.34265	0.74661	-0.95283	0.1086	-0.73376	0.24241	0.98929	-0.09155	0.64409	-0.60379	2.1214	-0.35933	-0.47547	0.13739	-0.10042	-0.46666	-1.0677	0.13184	-1.4197	-0.35027	0.19817	-0.021801	0.25036	0.8497	0.098206	0.23532	-0.18388	-0.20635	0.40926	-0.057999	0.013694	1.0058	0.090241	-0.524	-0.24762	0.10804	0.79952	0.94019	-0.0083953	-0.19399	0.27674	0.30487	-0.19471	anger
-2.5829	-0.20798	-2.0518	0.14816	-0.8262	0.61682	-0.62411	-0.25643	0.082861	-0.46334	0.19838	0.06448	1.2923	0.125	0.28599	-0.025226	0.31116	-0.12038	0.1036	0.54475	0.13009	-0.30995	0.076591	0.063876	-0.83801	-0.046943	-0.083747	0.44586	-0.19261	0.65077	-0.010291	0.93493	-0.31772	0.29719	0.025468	0.1962	-0.11602	0.42611	-0.39247	0.45634	0.24841	-0.14713	-0.21547	0.49762	-0.30884	-0.36484	0.45843	-0.082489	-0.12633	anger
-0.7968	-3.3117	-1.1832	0.90947	-0.81016	0.78564	-0.63342	-0.18448	-0.60907	0.10657	-0.69118	-0.94939	-0.3048	-0.81493	0.37229	-0.17945	0.39386	0.084422	-0.038224	-0.45823	0.86538	1.3051	-0.57171	0.69587	0.040437	-0.74836	-0.52256	-0.61075	-0.53677	0.67257	-0.12025	-0.20782	0.19478	0.056944	-0.84669	-0.60149	0.30738	-0.48473	0.20672	-0.41074	0.20702	-0.43191	0.4937	-0.16069	-0.45485	0.33559	0.31842	-0.16277	0.19283	anger
-0.17324	-1.0746	0.63282	-0.97548	-1.1134	0.87259	0.054918	-0.15478	-1.3427	0.68336	-0.61643	0.18248	-1.5923	-0.082425	0.6354	0.1773	0.81342	0.013923	0.086799	-0.45598	0.86465	-0.31171	-1.0925	-0.35441	0.56774	-1.0351	-0.81362	-0.20271	-0.33052	0.69836	0.41905	0.26378	0.86302	-0.32629	0.54377	0.013813	-0.068535	-0.5755	-0.27661	0.13762	0.10948	0.022125	0.30617	-0.10715	0.29552	-0.076603	-0.31762	-0.12534	0.92967	anger
-0.37894	-2.4243	-0.71533	-0.44095	-1.1349	0.76483	-0.10323	-0.8384	-0.63375	-0.00047958	-0.39153	0.57613	-1.0779	0.99967	1.2866	0.83996	0.27229	0.089484	-0.452	-0.046447	0.18949	-0.29427	-0.63162	-0.67376	0.2221	-0.42564	0.33844	-0.26535	-0.34982	0.17605	0.24312	0.29591	0.57737	-0.46295	-0.19784	-0.19257	0.82761	0.25237	0.23028	-0.059879	0.35979	0.78495	-0.3605	-0.24522	0.14357	-0.429	0.49633	0.20291	0.35975	anger
-5.9449	-0.96155	0.067394	0.22747	-2.2193	0.4825	0.086385	0.50552	-0.074915	0.52076	-0.66437	-0.20488	0.55178	0.0066913	0.26976	-0.14777	0.0079686	-0.28105	0.041139	0.20765	0.11022	-0.18794	-0.2245	-0.22154	-0.40015	0.24937	0.14483	-0.43795	0.13762	-0.17665	0.26276	-0.041399	0.082997	-0.1828	0.15005	0.24284	-0.20058	0.072119	-0.084459	-0.39425	0.1534	0.050706	0.14335	0.14157	0.1847	-0.46435	-0.10712	0.027972	-0.058857	anger
5.6184	-0.27049	-2.7611	-1.358	2.1469	-0.33389	-2.6935	-0.17773	1.6671	1.3491	0.28758	-1.8077	0.49686	-1.7281	0.25926	-0.6752	1.3619	0.46357	-1.1109	0.79885	0.24652	1.2456	1.2554	-0.1779	-1.1888	0.064196	-0.86626	1.3245	-0.89437	-1.2193	3.1283	-0.20633	-0.74183	-0.40144	-1.8877	-1.0151	1.268	-1.6716	0.19213	1.9374	-1.5414	-0.55067	-1.2644	0.30179	0.16788	1.7663	-0.76343	-0.52058	0.59832	anger
7.4053	2.2168	-4.6596	0.027453	2.8403	-0.36381	-1.6925	0.29446	-0.14306	0.33093	0.68334	-0.73551	1.1842	0.0064138	-2.7971	0.21662	0.22791	-1.0121	-0.7634	1.4855	1.0826	1.3838	2.4078	0.94911	-0.71129	0.82645	-0.6924	0.35433	-0.052696	-1.4561	-0.023664	-0.78162	1.5138	0.4214	1.7728	-0.91152	1.2604	0.018953	-0.45531	0.96777	0.5048	1.4317	-0.62558	0.43938	-1.8075	-0.097356	0.42209	-0.23977	-0.10153	anger
5.467	-3.5384	-0.16225	-2.5077	2.7045	0.76554	-2.2546	0.54209	-1.2257	1.4246	-0.47761	0.35614	1.3806	2.4323	-1.7521	0.23428	0.48313	-0.039433	-1.8549	1.0637	-0.30238	-0.84827	1.2638	2.2924	0.13253	-0.73182	0.0955	1.7512	0.22213	-1.3945	0.12254	-0.32888	-1.7716	0.01706	-1.4867	1.6727	0.29421	-0.28703	-0.30683	1.5203	0.5056	0.15817	0.79527	0.19751	-0.84457	-0.52371	-0.27457	0.70386	0.11704	anger
-3.6306	-0.24282	0.39096	0.85033	-1.0805	0.6442	-1.2054	1.2388	-0.49151	-0.023109	-0.55729	0.1942	5.6729e-005	-0.3448	0.36689	0.029964	0.24022	-0.36586	-0.90308	0.12643	0.033372	0.81073	-0.18105	0.052065	-0.70495	-0.29262	-0.13305	-0.066305	-0.0029075	-0.49732	-0.57228	0.0098417	-0.12918	0.42384	0.37842	0.17636	0.22691	-0.18829	0.017174	-0.011178	-0.2772	0.10115	-0.15851	-0.37193	-0.070858	-0.37028	-0.12167	0.47328	0.53895	anger
0.61725	0.59238	0.0085456	-2.1615	-1.0747	0.85241	-0.57612	0.96818	-1.1523	1.1838	0.55707	-0.53846	-0.65681	-0.30393	-0.63035	1.0989	-0.033507	0.47329	-0.73712	-0.82241	-0.83084	-0.078895	-0.63496	0.1074	0.0080909	-0.41086	-0.3364	1.2557	-1.0819	0.52335	0.46814	-0.67462	-0.0067281	-0.42013	-0.13091	-0.21558	0.73384	-0.34213	0.036803	0.012876	0.38701	-0.50656	-1.1013	-0.084699	0.36741	-0.2454	-0.12981	0.0087302	0.086195	anger
-0.076701	-0.91669	-1.635	0.014535	-0.91213	0.96599	-0.85297	0.0153	-0.062236	-0.15723	0.54964	0.12258	0.73285	-0.2646	-0.51999	0.9057	-0.14399	0.40274	-0.38495	-1.615	0.10083	-0.34726	-0.40836	-0.066532	0.44123	-0.13425	-0.13646	0.42929	0.19511	-0.056119	0.12189	-0.095213	0.43333	-0.0048508	-0.42152	0.18191	-0.23806	-0.44322	0.78674	-0.47211	0.022171	-1.0101	-0.76085	0.16027	0.1386	0.78095	-0.62376	-0.55961	0.37256	anger
-0.17326	-0.29269	-0.71926	-0.59974	-1.3915	0.45555	-0.53464	0.26097	0.35429	0.58818	-0.3838	-0.21258	-0.96188	-0.061278	0.50601	0.13783	-0.69625	0.28065	0.44499	0.16752	0.46489	-1.1439	0.081399	-0.80834	-0.14186	0.54239	0.20988	0.97607	0.34966	-0.030134	-0.79162	-0.15212	-0.37123	0.599	-0.36226	-0.36569	0.49812	-0.031706	0.33245	-1.0199	0.2524	-0.79292	-1.1246	-0.051523	-1.0186	-0.15068	-1.0525	-0.51184	0.11766	anger
-4.3562	-1.447	-2.2029	2.6989	-2.1053	0.84925	-0.53233	0.61224	0.23012	0.18306	-0.74857	-0.040087	0.64885	-0.052602	0.16487	-0.28273	0.09075	-0.34336	0.33112	0.55104	0.047621	-0.35	0.38641	-0.13578	0.25452	-0.15856	-0.29222	-0.22461	-0.04318	-0.33948	0.35493	0.036552	0.10756	0.26396	-0.052108	0.28549	0.21456	0.43073	-0.047763	0.087988	-0.12556	0.24444	-0.28644	0.15423	0.031942	-0.24403	-0.13886	-0.26244	0.26722	anger
2.6387	-0.68294	-0.25595	-1.6173	0.78465	0.083861	-1.6008	-0.37372	0.31414	1.8769	-1.8287	-0.47093	1.9871	-1.542	0.23162	0.41554	0.52455	1.2373	-0.51685	-0.22396	0.74055	0.21797	0.17463	-0.72517	-0.57991	1.0982	0.41572	-0.28205	0.046769	-0.36329	-0.33761	-0.44478	-0.95669	-1.2429	0.34364	0.46884	-0.10474	1.1585	1.9106	-1.4792	0.22259	0.052227	0.82669	0.31613	0.74174	0.9611	0.30982	0.99228	0.45728	anger
4.9639	6.0865	2.3129	0.3515	-0.8367	1.444	-1.8164	-1.6344	-0.21414	0.24953	-2.5567	-0.26556	-0.086785	-0.41094	-0.97492	0.87328	-0.32483	-0.36637	-0.54556	-1.2004	-0.12067	-0.97515	0.10404	-0.91646	-0.44499	0.67577	-0.48876	0.4892	0.76077	0.44357	-0.87808	-0.21392	0.23893	-0.43744	0.15903	-0.16232	-0.50051	1.0896	0.91559	1.2818	0.29694	0.17196	-0.25273	-0.016884	-0.58295	-0.04047	0.37831	0.11651	0.12635	anger
1.1432	1.2844	-1.9885	-1.2426	-0.99038	1.1361	-2.3648	-0.63302	3.2665	-0.050386	-2.5532	0.81236	-1.4562	-1.0513	-0.2668	0.1683	-1.1046	0.56115	-0.024181	0.21054	-0.56406	0.18183	0.29837	-0.49675	-0.62758	0.23828	-0.70115	1.4485	0.95111	0.78113	0.26552	-0.49915	-0.26597	-0.26502	-0.23298	-0.80324	0.19336	0.59669	1.1243	1.3442	0.6988	-0.15274	0.15002	-0.61737	-0.47432	0.41328	0.30182	0.23377	-0.090407	anger
-3.6628	2.0654	0.74661	1.4861	-2.1406	1.0373	-0.6901	0.81599	-0.053421	0.049647	-0.8526	-0.097572	0.21217	0.5145	0.03001	0.13555	0.10263	-0.16707	-0.58447	-0.098927	0.095954	0.0021572	-0.45024	-0.0030977	-0.17118	0.18268	-0.20804	-0.5377	-0.29501	0.15724	-0.12446	-0.12687	0.045715	0.23943	-0.20917	0.0023174	0.30956	-0.19468	-0.0082085	-0.035809	0.0092685	-0.055158	0.22761	-0.29113	0.21884	-0.23959	0.19188	0.19018	0.014195	anger
6.0176	8.8852	3.6276	-2.3119	-0.30321	0.8684	0.092271	-3.1626	3.088	-3.0491	-2.735	0.24766	-0.54984	-1.5887	-2.3462	0.079189	-0.66163	-0.21328	-1.3266	1.0925	0.686	-1.9328	0.42846	-1.2756	-0.82397	-0.0011322	0.16941	0.51852	-0.36788	0.16271	-0.57599	0.39501	0.79644	-0.64503	-1.149	-0.056496	-0.17144	0.19346	0.55144	-0.24606	-0.80754	0.22822	-0.65993	-0.49456	0.56656	-0.24676	0.38525	0.58039	0.31345	anger
3.6039	2.4838	-1.524	-1.6683	0.33288	0.61926	-0.6627	-2.3762	4.524	-2.4552	-3.5852	2.5754	0.093881	-1.1178	-1.0602	-0.034253	-2.0641	-0.73223	-0.68535	-0.76796	0.28543	0.2719	0.68952	-0.052883	0.7585	-0.39142	-0.63822	-1.1492	0.013424	0.63657	-0.069098	0.43711	0.10521	0.25163	-0.43503	0.6505	-0.83418	0.67836	1.2073	0.06294	-1.9297	-0.9111	1.2155	-0.024472	0.1106	0.79297	-0.037921	0.65256	0.42418	anger
5.7414	4.4079	2.7375	-2.5042	0.38093	0.23805	-0.17295	-1.2977	1.3079	-1.6321	-4.2288	2.2026	0.25431	0.84489	0.51943	-0.065576	-0.2217	-0.061363	-1.334	0.57877	0.38695	2.2125	2.1503	-0.25668	1.1403	-0.9397	0.33741	-0.19155	-1.2754	-0.25709	-0.45717	0.93289	0.23648	-1.048	1.0748	0.88835	-0.75453	-0.60168	-1.5448	-0.20797	0.065981	0.52432	0.45224	1.4459	0.88427	0.057093	-0.076596	0.41371	-0.042676	anger
-0.401	0.45901	-1.2405	4.3667	-2.1406	0.29035	-1.3538	0.32121	-0.79423	-0.40281	0.050687	0.32729	1.3813	0.16432	0.18445	0.85579	0.17638	-0.68164	-0.22541	-0.13032	0.17317	0.76468	0.62492	0.17999	-0.95378	-0.24836	0.52922	0.37594	-0.12944	-0.15132	-0.87777	0.59339	-0.38866	-0.10813	-0.37348	-0.36165	-0.20763	-0.26592	-0.00047351	0.19228	-0.58941	-0.1012	-0.24852	-1.3491	0.25453	0.058261	0.2553	0.087012	0.11521	anger
2.8172	-1.3423	-1.253	-1.2695	-0.14013	0.86587	0.0022997	-2.4485	-0.33889	-1.0694	0.65624	0.74414	0.55298	0.40805	-0.45515	0.64128	1.4909	0.97203	0.69231	0.34553	-1.206	0.86503	0.78962	-0.53514	0.86541	-0.68875	-1.7604	-1.2814	-0.46049	-0.50545	1.1443	-1.0991	-0.46488	-0.44241	0.18557	0.62793	0.11429	-0.97841	-1.2396	0.77465	-0.30334	0.41096	-0.33754	-0.18137	0.59828	0.016315	0.86931	0.21217	0.47128	anger
2.3982	0.59837	-2.6927	-0.12773	-0.18604	0.11969	0.87903	-1.475	-0.3553	-0.68125	-0.1119	1.071	1.0995	0.5618	-1.1252	1.0153	1.8443	1.3982	1.219	0.72515	-1.7204	0.02446	-0.61858	-0.0015586	-0.10873	-0.304	0.050035	-1.2014	0.56202	1.0702	0.98706	-0.18348	-0.73785	-0.2255	-0.083252	-0.36964	0.44302	0.48146	0.39627	-0.48474	0.067286	-0.37686	0.024979	0.52366	-0.56768	-0.96503	1.1914	0.35504	0.35572	anger
2.0608	-1.0808	-1.5637	-0.74768	0.4477	0.23977	0.57999	-0.90816	0.041254	-0.7412	0.23939	-0.44849	1.5853	1.5117	-0.9759	0.92602	0.52244	1.1147	0.079736	0.61706	-1.4872	-0.86468	-0.67968	0.036484	0.3672	0.29235	-0.70049	-0.59118	-0.072631	0.594	0.0069551	2.0201	-0.46144	0.66659	0.59215	0.33603	0.10429	-0.30266	-0.71151	0.67177	0.66174	0.88568	0.99721	0.58557	0.12343	0.097955	-0.39398	-0.67682	-0.51873	anger
-2.9515	0.11551	1.9542	0.28718	-2.1664	0.43769	0.28999	0.46737	-0.16137	-0.29528	0.53655	-0.3181	0.94034	-0.47369	0.35637	-0.20177	-0.076888	-0.78661	0.030534	0.34169	0.11449	0.036934	0.084764	-0.44124	0.045023	0.15165	-0.047157	0.0018925	-0.35352	-0.19059	-0.11698	-0.05308	-0.11754	-0.070118	0.37104	-0.15136	-0.10668	-0.78027	0.50717	0.15758	-0.077188	-0.25592	0.15167	-0.58918	0.25354	-0.30331	-0.10494	-0.1234	0.051333	anger
5.1985	-0.16611	-1.6471	-4.4959	1.6775	0.46719	-1.42	0.24678	1.0599	-0.45062	1.9944	-0.29463	-0.95406	0.14614	-1.4758	-1.466	1.1341	0.826	1.1818	-0.13051	0.82625	-0.18019	-0.75565	2.2538	-0.60343	0.69068	1.7285	-1.9113	0.26707	-0.27483	1.6451	-0.33752	2.1861	-1.5258	1.2758	0.26188	-0.89388	-0.91958	-2.1806	1.664	-0.69011	0.23672	1.992	-0.3551	-1.0453	-1.3076	-0.12508	0.041239	0.05057	anger
6.917	0.14808	-0.36426	-6.2822	1.9493	-0.103	-1.2848	0.31341	1.944	-0.78666	1.0715	1.5304	0.37939	1.7348	-1.0213	-0.79911	0.22176	0.2038	1.3851	-2.2228	-0.58857	-0.59126	-1.6066	0.89215	-0.37061	-0.82378	0.80009	0.40813	2.6141	-1.2929	0.80563	-0.73455	-0.77139	0.24625	-2.1195	0.49492	-1.6592	0.46646	0.41706	0.1308	1.0873	-0.47278	0.61264	0.6366	0.050482	-2.0059	0.43502	-0.30247	0.79495	anger
4.212	0.4588	-2.3852	-2.6368	0.80345	0.1291	-1.1584	-0.096007	1.1592	-1.166	-0.069963	1.5998	1.8891	1.2808	-0.30345	1.6687	0.6587	0.82016	-0.13305	-0.94229	-2.2435	2.6717	0.49907	-0.31072	0.62554	-0.92447	1.1659	0.82198	-0.55682	-1.1746	0.72128	1.0432	0.99433	0.10717	-0.77411	-0.64607	0.76626	1.3096	-0.29986	-0.30529	0.49146	0.26939	-1.0096	-0.42908	-0.13312	0.39133	0.17462	-1.0277	-1.1548	anger
-1.456	1.1636	2.2868	0.21647	-2.4935	0.72975	-0.89395	2.02	-0.42341	-0.3741	-0.12409	-0.21511	-0.32811	0.059072	0.69359	0.38735	0.65913	0.24237	0.079908	0.68797	-0.49794	1.0575	-0.21143	-0.24208	0.28446	-0.17881	0.11313	0.16191	0.36495	-0.6101	-1.0504	-0.11305	0.72682	-0.45893	0.23596	0.49511	-0.16188	-0.81684	0.65021	-0.012592	-0.3233	-0.059032	0.19724	0.39663	0.22263	-0.31314	-0.74939	0.5449	0.60336	anger
6.3088	-2.8585	0.71756	-1.9297	0.84385	1.1402	-1.9917	-1.0029	2.1091	-0.59448	1.9233	1.1256	1.0592	-0.07595	0.29676	-0.89182	-1.0987	0.36813	-0.86392	0.81905	-0.30655	-0.95437	-0.012138	-0.18379	0.27049	-2.2915	0.50528	0.34324	-0.94996	-0.0033346	-0.11771	-0.4933	0.66731	0.21106	0.5603	0.0048469	0.62067	0.18342	0.65557	-0.24702	-0.4536	0.41251	-0.4171	1.1434	-1.0699	-0.2267	-0.12793	-0.58136	0.50156	anger
2.4641	2.5505	0.56929	-3.3058	0.37652	0.98991	0.59985	-0.022536	0.09518	-1.0872	0.51332	1.4138	1.0781	1.1268	0.2841	0.50089	-0.44507	0.88914	-0.11021	0.47508	0.6296	-0.11539	0.81599	-0.83456	-0.16438	-0.24629	0.43563	0.68238	-0.93864	0.62017	-0.77838	-1.1688	-1.7441	1.1154	-0.32252	-0.028767	-1.2916	-0.85765	-0.40898	-0.39495	-0.7417	1.0295	0.93803	0.36721	0.60682	-0.19771	1.1526	0.11515	-0.13372	anger
6.8499	1.1473	0.076284	-4.5045	2.5314	-0.4927	-0.14939	-0.61699	5.4366	0.56854	0.90349	0.95844	1.8952	-0.48493	2.5644	-0.90835	-0.12577	0.76951	0.57594	1.162	1.4323	-0.18576	0.62425	-1.2262	-0.47187	0.31505	0.68365	0.65929	0.11039	0.31033	0.30228	-0.8231	-0.77325	-1.2713	0.17576	0.23816	0.012414	0.32949	0.94834	-0.79212	-0.43065	0.47311	-1.2862	-0.57789	-0.53705	-0.33051	0.68634	-0.4203	0.7614	anger
-2.5483	1.3891	0.93537	-0.010951	-2.0926	-0.26497	0.20286	2.2011	1.3676	1.243	0.98195	1.017	2.1734	-0.92281	1.7703	0.044775	-1.278	-0.30922	1.0605	0.5407	-0.41392	0.91922	0.73092	0.10062	-0.48872	-0.60219	-0.032834	0.85099	0.36567	0.38207	0.07834	-0.12107	-0.45647	-0.65508	-0.086357	0.51958	-0.73218	0.019587	-0.21743	0.87385	-0.0073532	0.0049527	-0.10932	-0.21906	-0.41097	-0.38703	-0.98346	-0.91009	0.092649	anger
6.7401	-1.0339	-4.4942	-0.31565	1.5793	-0.24285	-0.60421	-1.4625	-1.5698	1.6498	1.586	-1.8838	0.4813	-2.8691	-0.62237	-1.294	0.56476	-0.91853	-0.56165	-0.8794	-0.22214	-0.66481	-1.048	1.0121	-0.73508	-0.92958	-1.2258	-0.58467	0.51812	-1.8927	1.4778	-0.63301	-0.2676	-1.0125	1.1383	0.88519	0.13119	0.94249	2.1465	-0.30252	0.30547	0.40471	1.5888	-1.1228	0.65607	0.56255	-0.83525	-0.18188	-1.3243	anger
5.7534	-2.0494	-4.3955	-1.1969	1.4022	-0.025231	0.17509	-1.9008	-0.7119	-0.0007968	2.6516	0.5333	0.88767	-3.4004	-0.43487	-1.4812	0.27131	-0.85408	-0.24799	-1.038	-0.20526	-0.7178	-1.2592	1.0958	-1.1933	-1.3646	-1.6645	-2.1751	-0.45132	-2.3676	0.75732	0.18406	0.056488	-1.2715	0.006035	-0.62139	1.431	-0.8276	1.9629	1.1025	-0.31688	-0.23725	0.4144	1.0569	1.6052	-0.36622	-1.4132	-0.54538	-0.66696	anger
3.8279	-1.9121	-1.0778	-3.4821	1.4514	0.074525	1.1197	-0.55852	-1.2974	-0.15587	2.2494	-0.69797	2.3774	-0.93361	-1.3911	-1.6124	-0.59158	0.075493	-0.3051	-0.1892	0.11876	-0.25923	0.21636	-2.1237	-1.3345	-0.23205	-2.0407	0.010356	-0.72576	0.44053	-0.034277	0.13766	0.58448	-0.36363	0.064188	-0.10441	0.9571	0.40388	1.447	-0.74688	-0.1724	-1.9353	-0.62129	-0.062628	0.69214	-0.53415	-0.40246	0.095423	0.83424	anger
1.7093	0.27494	-2.7588	-0.97505	-0.81939	-0.25744	-0.47106	-0.055199	-1.21	2.3467	0.19776	-1.0393	-1.5063	0.058303	-0.78295	1.7217	-0.64126	0.67652	-0.064286	1.4792	0.18493	-0.84881	0.37228	-0.81261	-1.276	0.38703	1.5941	-0.67486	1.649	0.050062	1.3629	0.97271	-0.47051	0.42137	0.31046	-0.32535	-0.3038	-0.46522	0.20958	0.56605	0.30186	-0.022108	-0.14879	-0.19797	-0.54145	-0.31306	0.67584	0.33565	0.028406	anger
2.0622	-1.7112	-4.639	1.1385	-0.76158	0.47015	-0.95402	-0.83301	-0.76947	0.34502	-0.82845	-0.31301	-1.5794	-1.3189	-0.41965	1.0833	-0.64477	1.2015	-0.38127	1.4292	-0.065578	-0.99954	-0.37619	-1.371	-1.1262	0.66495	0.80464	0.43838	1.8102	0.58356	0.49098	1.404	1.5262	0.07701	0.52507	-0.047008	0.15135	-1.1274	-0.69371	0.031568	-0.25864	-0.76367	-0.35908	0.28875	-0.33834	-0.30175	-0.1436	-0.22885	0.092346	anger
1.9273	-1.4507	-2.3219	1.3947	-1.0542	0.59982	-1.5008	0.032028	0.21313	0.52184	-0.15366	-0.55126	-0.15465	-0.27383	0.22234	1.1962	0.038826	-0.12897	-1.023	0.26575	0.20864	-0.5539	0.79842	-0.46346	0.10639	0.59803	-0.61168	0.27737	0.34	0.34203	-0.55092	0.23206	-0.42125	-0.52815	-0.27096	0.16887	1.3279	-0.4056	1.1076	0.52462	0.095574	0.72607	0.8605	0.6931	-0.020425	0.05338	-0.41194	0.84641	1.0774	anger
3.1827	6.1279	1.488	-3.0459	-0.91612	0.75183	-0.72743	1.7457	-0.125	-2.2787	1.4176	-1.1698	0.043487	-0.3565	0.24872	-1.3003	1.5168	0.67641	-0.36191	0.70215	-0.32387	0.0096299	1.4167	-0.58762	0.10561	2.0292	-0.095282	0.30314	0.80734	0.77962	-0.030688	-1.6552	0.21143	-0.65829	-0.67136	-0.65279	0.66273	-1.1266	-0.64464	0.77639	-0.14924	-0.48658	-0.76358	0.094982	0.53276	0.50269	0.10399	-0.37237	-1.3557	anger
3.0861	5.627	1.5281	-3.1456	-1.0484	1.0256	-1.0789	1.4261	-0.98765	-2.7686	1.4195	-1.4911	-0.63927	-1.291	0.25257	-1.4891	0.60308	1.8758	-0.013446	-0.12931	-0.39146	-0.56059	1.986	0.10217	0.39713	2.199	1.7803	0.80949	0.29282	0.67391	-0.47885	-0.20692	0.97225	-1.5004	0.3836	-1.4474	0.47779	-0.87738	-0.26373	-0.23486	-0.2333	0.51112	-0.58907	-1.0265	0.36458	1.3286	-0.18876	-1.421	-0.096478	anger
2.9026	2.9259	0.10112	-1.0582	-0.86426	1.1356	-1.6482	1.5839	-0.4995	-2.1629	1.0923	-1.774	0.6286	-0.98127	1.1987	-1.2105	0.44103	2.4387	-0.55748	-0.62763	-1.0095	0.62792	0.39335	0.84196	1.7072	0.98856	1.4007	0.63283	-0.63611	0.73702	-0.55331	-1.1288	0.42059	-1.2732	-0.63164	-1.0078	-1.5633	-0.47379	-0.027358	0.25616	-0.54955	-0.37041	-0.053358	0.36616	1.0421	0.98582	-0.13474	0.8987	0.52663	anger
-4.7891	0.54118	0.34314	0.070052	-2.3299	0.92967	-0.53636	2.2976	-0.05578	-0.054939	-0.56556	-0.01594	-0.098077	-0.029552	0.43329	-0.1448	-0.38275	0.40618	-0.4596	0.5443	0.11929	0.28512	-0.2203	0.73236	0.12892	0.29293	-0.90154	-0.14188	0.13664	-0.20398	0.36487	-0.35451	0.24899	0.14562	0.21063	0.42531	0.44328	-0.03447	0.13501	-0.020815	-0.074553	-0.11886	0.098337	0.28701	-0.20122	-0.076021	-0.088253	0.2139	0.20722	anger
0.92404	-1.9798	2.123	-1.3847	-1.3521	1.285	-0.80207	-1.0142	0.13727	-0.5385	1.3987	0.41365	-0.36323	-1.7244	-0.78082	-1.655	0.22677	0.99635	-0.70515	-1.034	-1.7169	-1.1279	0.096547	0.90097	-0.24319	-0.72019	1.2191	-0.0071939	0.25905	-1.3179	-1.0559	-0.74966	0.74125	0.97067	-0.34579	1.5606	-0.47327	-0.4527	0.38702	0.47487	0.15109	-0.40564	0.74275	0.40087	-0.62187	0.22382	-0.0034201	0.23394	-0.43902	anger
2.098	1.222	0.18706	-0.96223	-1.0278	0.0001938	1.1639	0.27879	-1.2487	-2.9852	-0.053798	0.90549	0.86621	0.11819	0.96884	-1.0847	0.057664	0.70275	-1.6328	-0.18699	-1.4549	-1.4043	0.50759	-0.53085	-0.19193	-1.3338	2.2649	1.3183	0.47419	-0.24085	-0.97633	-1.1018	0.53516	0.082469	-0.33219	0.46708	0.82094	-0.34201	0.16719	0.20832	-0.031875	-0.39554	-0.88033	0.96258	0.31053	0.0070796	-0.48189	-0.073623	0.13722	anger
2.4561	-2.5003	0.49543	-1.5148	-0.25869	-0.33996	0.15146	-0.064836	-0.082456	-1.581	-0.83715	0.22601	0.092791	-1.2738	1.5835	-1.6961	0.20841	1.3412	-1.7421	-0.81923	-0.42987	-2.5868	0.63037	1.3567	-1.2316	-0.6535	1.3279	0.7591	-0.8151	-0.51209	-1.5751	-0.49303	-0.19772	1.0003	-0.32915	-0.026123	0.2558	-0.37243	-0.7488	1.2073	-1.0406	1.1287	1.0594	-0.18889	-0.75898	-0.37561	0.15349	0.34954	-0.0072289	anger
-4.0467	-0.7329	0.61684	0.46705	-1.9941	0.19654	0.26615	1.1472	-0.25512	-0.15898	-0.36487	-0.061763	0.36968	0.4691	0.057281	0.76637	0.2282	-0.36763	-0.28357	-0.06325	0.11399	0.64133	-0.017109	0.3521	-0.47783	-0.30943	-0.10901	0.16024	-0.75509	-0.47983	-0.21097	0.078817	-0.19658	0.29612	-0.022282	-0.11099	0.48372	-0.77273	0.68616	-0.34818	-0.49064	-0.017617	0.21124	-0.47641	0.076768	-0.08233	-0.031251	0.39665	0.083277	anger
-0.86325	0.072751	-1.5328	-2.6375	-0.89404	0.37753	0.27549	0.037928	-0.91432	0.12664	1.5138	-0.62091	-1.0176	-0.42034	-0.67443	-0.3365	-0.27819	0.064408	0.73384	-0.65225	-0.50538	-0.51213	-0.21663	0.18801	-0.033636	0.0067811	-0.23107	0.66756	-0.81496	-0.42155	-0.70063	0.23638	-1.2071	-0.38983	0.13733	0.33828	-0.25405	-0.39335	-0.39183	-0.89289	-0.11089	0.029538	-0.10658	-0.16666	-0.47125	-0.49075	-0.74545	-0.73482	-0.30713	anger
0.20372	1.0672	-1.2867	-1.6192	-0.55632	0.92329	0.53029	-0.90179	-0.86548	0.51475	0.61599	-0.16858	-1.178	-0.57768	-0.0572	-0.29102	-0.12823	-0.099496	0.83445	0.52755	0.19579	-0.75453	-0.82946	-0.11361	0.67153	-0.50398	-0.29982	-0.10987	-0.39763	0.20953	0.78655	-0.31513	-0.27147	-0.46317	0.63656	-0.1283	0.40293	-1.2021	0.52091	0.81978	-0.22659	-1.1814	-0.13854	-0.32018	-0.18592	0.15172	-0.04257	-0.59299	0.136	anger
0.022695	3.147	-0.32096	-1.254	0.12446	1.1113	1.2679	-0.56174	-0.95549	0.51534	-0.47805	-0.22894	0.10522	0.96701	-0.74511	-0.33229	1.0593	0.045565	0.90489	1.233	0.96097	0.50715	0.35589	-0.2149	0.40583	-0.84952	-0.4177	-0.25227	-0.66428	0.472	-0.85949	-0.41506	0.48729	0.32075	0.6704	-0.15128	0.30671	0.25631	0.18752	-0.76449	0.34184	0.92166	0.87218	-0.44097	0.14105	0.060311	0.91121	0.25143	0.40472	anger
1.8963	-1.4322	-2.1125	-0.20333	-1.2116	0.43622	-0.48128	-0.89404	0.18175	-0.90951	-0.41623	2.8544	0.10023	-0.41243	0.062565	1.8022	0.49143	-0.33325	0.33383	-1.5291	-1.2356	-0.23617	-0.43893	-0.28841	-0.3935	0.07333	-0.7147	0.79338	0.60843	-0.59842	-1.0274	0.51709	-0.79456	-0.081431	0.9941	-0.3036	-1.0928	1.1669	-0.35055	-0.29425	-0.4652	1.5007	1.1263	-0.98937	-0.37755	0.19115	0.36437	0.59359	-0.27239	anger
0.22879	-0.50453	-0.81087	-0.14796	-1.9944	0.41123	-0.47503	-0.4396	-0.56476	0.70086	0.80747	1.3351	0.53084	-1.3265	-0.44784	1.8731	-0.215	0.13371	-0.32876	-1.5292	-0.62303	-1.1657	-0.50012	-0.19833	-0.97695	0.39112	-0.58546	1.1148	-0.0076933	0.743	-0.25999	-0.14377	0.15691	-0.4198	0.23908	-0.13498	-0.23385	0.26858	0.4925	0.2372	0.30308	0.52828	-0.11915	-0.89506	0.32592	0.34851	0.40624	0.61973	0.10928	anger
2.8991	-0.019448	-2.7861	3.9962	-1.731	0.76583	-1.3096	-1.2755	-0.60621	0.36255	0.41857	0.38752	0.39682	-0.48591	-0.61559	2.9629	-0.50582	-0.55679	0.42525	-1.1606	-0.21557	-0.046223	0.80423	0.92708	-0.30687	0.16718	-0.6691	0.63218	0.46868	0.86252	-0.071501	0.61121	0.60823	-0.17384	-0.22015	-0.73495	0.24255	0.23912	0.55204	1.046	-0.7968	0.40395	0.10274	0.29542	-0.23916	-0.02589	0.024004	-0.81367	0.55165	anger
-2.474	1.0091	0.80066	2.1967	-2.5376	0.34759	-0.50587	0.73521	-0.22452	0.71486	-0.095958	0.36041	0.63877	0.38085	0.30438	0.26735	-0.030618	-0.62113	0.56024	0.2886	0.24913	0.1202	0.82964	-0.29808	0.23951	-0.18202	-0.082301	-0.11672	0.13883	-0.27035	-0.20065	-0.0087388	-0.086684	0.15422	0.023937	-0.20885	0.26124	-0.17916	-0.066853	0.084697	-0.18361	0.42694	0.33105	0.034801	0.43507	-0.23326	0.0682	-0.24826	0.34508	anger
26.505	-10.369	-13.911	19.61	1.8866	-4.4541	-1.2458	-1.0259	3.9825	-4.1806	0.15079	-1.2595	-2.698	-2.5066	2.5495	-2.0958	2.851	-0.038161	-0.1792	0.47667	-0.077138	1.732	2.5189	-1.3806	-0.067092	-0.23992	0.9721	-0.0089724	-0.44494	-0.30235	2.3378	0.13039	-2.8798	0.61638	-0.18019	1.1275	0.20949	-2.7132	1.0674	-1.1302	1.1347	0.070421	-0.32965	0.14709	-1.2563	0.83172	0.44161	0.92158	-0.26752	anger
7.5558	-2.041	-0.9827	4.0135	-1.5796	-3.7911	7.1365	0.63059	-0.58724	-1.9484	0.13208	-1.5177	-2.9311	-1.6251	1.545	0.39774	-0.56146	-0.9245	-1.3978	-0.57765	0.48014	1.8165	0.27604	-1.1918	-0.44498	-0.52605	0.30672	-1.0115	1.0546	-1.2703	-0.25996	-0.51293	-0.61962	0.62206	1.1829	-0.022439	-0.18601	-0.21657	-0.19574	0.73575	-0.42053	0.057786	-0.030729	0.22448	1.38	-0.54938	0.57592	0.94538	0.45166	anger
12.158	0.15353	5.8543	4.391	-3.794	-3.1918	3.3017	0.69932	0.35772	1.6433	-0.98445	3.2658	-2.0669	0.39707	0.11369	1.0245	1.2299	-0.65861	-1.4573	0.28906	-0.86786	0.071507	0.69173	-2.6453	-1.6473	0.80785	0.50428	0.33989	-3.2508	-1.8651	2.2622	0.81128	0.0058892	-0.80664	1.8915	0.76458	-0.97487	1.0796	0.070521	1.392	0.81121	-0.29667	-0.70107	-0.24192	-0.26275	0.17201	0.66482	-0.47136	0.51601	anger
3.1764	-1.1489	-3.5527	9.3286	-2.434	-0.17591	-0.078934	-1.4416	1.0934	0.76614	-0.26112	0.068715	0.73397	-0.023451	1.1519	0.69636	0.58715	-1.5134	0.74971	-0.13554	-1.1215	-0.2803	0.97252	-0.59909	-1.1826	0.248	0.2555	-0.75071	0.53236	-0.25363	-0.47744	0.13254	0.355	-1.0063	0.0028201	0.21369	-0.41905	0.29327	-0.37995	1.3533	-0.25005	0.45001	0.063729	0.10051	0.34156	-1.4587	-0.28711	-0.50517	0.48187	anger
-9.292	-0.090795	0.9062	0.94933	2.0541	-2.0712	-0.63271	-0.16782	-0.16081	-0.28906	0.16015	-0.78444	-0.13158	0.17517	0.34537	-0.15647	-0.11395	-0.39632	-0.19264	0.1489	-0.13524	0.12124	0.21902	0.18673	-0.38697	-0.18898	0.29707	0.020235	0.2918	0.29492	-0.16892	-0.014892	-0.20071	-0.3525	0.25213	0.19147	-0.21852	0.070394	-0.24059	0.098273	0.035621	-0.1148	-0.28072	0.080067	0.13987	-0.15332	0.059469	-0.14539	0.043177	anger
-9.3803	-0.12699	1.0389	1.0126	2.124	-1.8363	-0.58169	0.14275	-0.17735	-0.26475	-0.066077	-0.51752	-0.11842	0.30613	0.14532	-0.24323	-0.07663	-0.46971	-0.16328	0.26322	-0.15904	-0.23684	0.36195	0.020914	-0.042697	-0.12604	0.30358	0.16007	0.088404	0.24733	-0.20415	-0.055089	0.0025945	-0.17599	-0.020236	-0.08218	-0.16901	-0.034246	-0.0098464	0.03577	-0.082378	-0.046098	-0.046233	0.17682	0.14207	-0.052628	0.044952	-0.10275	0.013211	anger
-9.3468	0.064845	1.0444	0.9485	2.0999	-1.3337	-0.58249	0.10588	-0.11549	-0.31914	0.0091532	0.17263	-0.32026	-0.23645	-0.23181	0.36668	0.13217	-0.59277	0.31799	0.057648	-0.48495	-0.39253	0.19237	-0.43001	0.43894	-0.028485	0.058278	0.13539	-0.050663	-0.093854	-0.097241	-0.0019905	0.14941	-0.12809	-0.13359	-0.16087	-0.16284	-0.061094	0.069128	0.12859	-0.072348	-0.11245	0.11248	0.00050168	0.13266	0.12852	0.084404	-0.086661	-0.013621	anger
-9.3397	-0.16046	1.0199	1.0068	2.1477	-1.6854	-0.54212	0.095544	-0.088409	-0.16816	0.063436	0.025652	0.041749	0.42038	-0.099615	-0.55619	0.080365	-0.15134	-0.379	0.25709	0.03632	-0.28971	0.37193	-0.034237	0.08083	-0.032055	0.20739	0.29354	-0.041675	0.44186	-0.30723	-0.03959	0.25066	-0.043288	-0.11231	-0.2029	-0.10782	-0.18538	-0.0074463	-0.065842	-0.1158	-0.04668	0.2032	0.30991	0.11031	0.052339	0.036503	0.080049	0.041739	anger
-9.2827	-0.087694	0.88185	0.89569	2.0326	-1.3963	-0.67248	-0.40176	-0.18734	0.0067848	0.44869	0.24747	-0.47011	-0.1079	-0.36445	0.33944	-0.25814	0.32046	0.46843	-0.44895	0.12083	-0.024336	0.048561	-0.40197	0.3917	-0.32796	-0.058192	0.13208	-0.016595	0.12072	-0.016055	0.039638	-0.081005	0.11275	-0.0040954	-0.2169	0.028683	-0.12256	0.03402	0.15203	0.036809	-0.10431	-0.040537	-0.00052449	0.11588	-0.037074	0.075978	-0.11459	-0.019277	anger
-9.3722	-0.084078	0.8649	0.79343	1.9395	-1.4682	-0.76491	-0.35501	-0.16184	-0.034083	0.27179	0.34637	-0.51345	-0.18244	-0.6081	0.27609	0.01044	0.19805	0.28927	-0.45876	-0.078119	0.089897	-0.10758	-0.21955	0.28752	-0.071059	-0.13794	0.001685	0.056848	0.019057	0.1886	0.049484	-0.09894	-0.073133	0.039911	-0.16935	0.11578	0.050659	0.078455	0.12715	0.024719	-0.16067	0.017881	-0.034326	0.045105	0.074794	0.055385	-0.057993	0.019026	anger
-9.4845	-0.2985	0.81423	0.65231	0.93411	-0.92648	-0.5138	-0.0022631	-0.12029	-0.24196	-0.1685	0.16292	-0.052019	-0.05236	-0.12521	0.081232	0.1948	-0.19716	-0.069651	0.091742	-0.17145	0.02639	-0.078256	-0.012413	0.082319	0.11639	-0.047293	-0.088705	-0.04164	-0.12175	-0.010877	-0.097751	0.027538	0.062487	0.020037	-0.027039	0.087566	0.025843	0.072876	-0.043844	-0.05632	0.097489	0.083475	-0.09124	-0.033138	-0.14281	-0.15581	-0.049056	0.072513	anger
-9.2954	-0.36663	0.92958	1.1333	2.3129	-1.3515	-0.60983	-0.022111	0.034217	-0.17303	0.082536	-0.40088	-0.49556	-0.020463	-0.56435	0.07234	-0.1204	-0.37495	0.21641	-0.049853	-0.3366	0.033579	0.085163	-0.144	0.224	-0.071931	0.018466	0.23441	0.1687	0.1146	0.0073481	0.09528	-0.26614	-0.17636	0.018884	0.070661	-0.14651	-0.062679	0.16972	0.29319	-0.023441	0.04804	-0.078526	0.00077233	0.093678	-0.001613	0.11967	-0.2785	0.034709	anger
-9.2112	-0.32698	0.93718	1.2608	2.275	-1.2484	-0.72162	0.03227	-0.14519	-0.17329	0.010619	-1.0691	-0.76701	-0.11034	-0.64853	0.25859	-0.34315	-0.66543	0.67722	-0.2083	-0.60459	0.002966	-0.054946	-0.29248	0.33228	-0.27735	0.098924	0.25002	0.15449	0.098052	-0.014102	0.022944	-0.45553	-0.333	0.18122	0.088604	0.02463	-0.030204	0.09482	0.41449	0.039297	-0.09721	-0.13534	-0.16421	0.028673	0.068257	0.16496	-0.35336	0.027002	anger
-9.3114	0.024457	1.0333	1.0622	2.1063	-1.7026	-0.50208	-0.081665	-0.26196	-0.22972	-0.013361	-0.86268	-0.54242	0.17442	0.032694	0.14549	-0.34812	-0.1539	0.23487	-0.13515	-0.26214	-0.22882	0.29364	-0.20914	0.21535	-0.3905	0.17753	0.10128	0.037503	0.21775	-0.25191	-0.017562	-0.15665	-0.048083	0.030234	0.010473	-0.14648	-0.030013	-0.0072547	0.16833	-0.10186	-0.12526	-0.13729	-0.0093085	0.22073	-0.06809	0.08347	-0.044961	-0.07577	anger
-9.438	-0.22781	0.77496	0.73987	0.96869	-0.84856	-0.43592	-0.080234	-0.15097	-0.042929	0.056518	0.36652	0.030332	0.079272	-0.25521	-0.01771	0.13762	0.10362	0.08859	-0.07793	0.11937	0.014206	0.050109	-0.17258	0.28889	0.033418	-0.00039543	0.014624	-0.093541	0.012995	-0.013219	-0.01266	0.049999	0.12871	-0.053201	-0.12799	0.12474	-0.14697	0.18919	-0.022869	-0.073145	0.16493	0.19835	-0.081392	-0.14593	-0.093023	-0.098919	-0.036213	0.079721	anger
-9.3238	0.10181	0.86307	0.59257	2.018	-1.6207	-0.38143	-0.75655	-0.20404	-0.10905	0.46843	0.76099	-0.44131	-0.60643	0.39146	0.9101	-0.11332	0.50354	0.51187	-0.41668	0.038967	-0.1907	-0.01805	-0.30824	0.053838	-0.06516	-0.044968	-0.32968	-0.043253	-0.20995	-0.011686	0.055745	-0.10617	0.12001	0.10151	0.16668	-0.11536	0.14767	0.01982	-0.014123	-0.048296	-0.11122	-0.34588	-0.24599	0.21537	-0.13487	0.0067015	-0.14518	-0.15932	anger
-9.2797	0.010716	0.84774	0.60146	1.9409	-1.7375	-0.47294	-0.75356	-0.11433	-0.25221	0.39824	0.41312	-0.59078	-0.68099	0.48531	1.0056	-0.19175	0.38535	0.3399	-0.34996	-0.15046	-0.067417	-0.1549	-0.13344	-0.09684	-0.11179	-0.17017	-0.40709	0.060851	-0.30857	0.027661	0.037654	-0.14208	0.12708	0.22055	0.22003	-0.18508	0.21386	-0.029001	-0.009533	0.03538	-0.060074	-0.48354	-0.33072	0.22879	-0.077759	0.013107	-0.27338	-0.13662	anger
-9.4311	-0.005671	0.84849	0.68426	1.8952	-1.7085	-0.50397	-0.48587	-0.28671	-0.23909	0.15505	0.24398	-0.79104	-0.43101	0.42273	0.77703	-0.27744	0.47439	0.056322	-0.37986	-0.14538	-0.27097	-0.10115	-0.083409	0.189	-0.045307	-0.13433	-0.2975	-0.16023	-0.25867	-0.017858	-0.027427	0.0012341	0.24996	0.098794	0.069328	-0.12833	0.12574	-0.022486	-0.092823	-0.020028	-0.012418	-0.35851	-0.22215	0.12646	-0.048933	-0.017938	-0.14997	-0.17385	anger
-9.4125	-0.18065	0.82921	0.74918	0.92886	-0.70928	-0.5098	0.046546	-0.26541	-0.22778	-0.33392	0.16909	-0.24444	0.078525	-0.21145	-0.0574	0.17822	0.053505	-0.35942	0.025671	-0.10407	0.076491	-0.26295	0.13777	0.096792	0.19683	-0.13675	-0.18291	-0.065637	-0.11208	0.053521	-0.15278	0.015245	0.23001	0.046264	0.034032	0.082813	0.025289	0.14644	-0.14754	-0.017985	0.18165	0.046795	-0.14425	-0.084218	-0.081631	-0.11899	-0.089091	0.12848	anger
1.0915	0.28193	-2.2289	-2.1674	0.43292	0.16485	-0.021704	-0.70789	-0.067393	-0.44368	0.00077921	0.10488	0.6853	0.52744	0.68378	-0.38923	0.23637	0.094959	0.068392	1.0656	-0.51614	-0.77235	-2.0943	-0.09215	-1.2119	0.6338	-0.17764	0.55343	-0.54864	-0.26143	-0.67271	0.39832	-0.64467	-0.079965	-1.0806	1.3232	0.61085	-0.76159	0.38683	-0.18977	0.69151	0.90867	-0.91622	0.28866	0.12782	0.10953	-0.034415	0.12542	-0.20813	anger
0.78056	1.5499	-2.4823	-2.8822	1.0358	0.11566	0.31169	-0.68715	0.20362	-0.33587	-0.90273	-0.59044	0.42109	0.50302	0.27704	-1.0307	-0.30417	-0.062635	0.15727	2.7797	-0.72084	-0.023957	-2.0384	0.10445	-1.0929	0.40966	-0.80366	1.3952	0.33392	-0.34328	-0.23727	0.90256	-0.78022	0.62097	-1.0859	-0.83203	-0.72646	-0.21474	-0.40755	-0.15849	0.19788	0.87188	-0.4166	-0.32275	1.1785	0.024709	-0.83076	0.6926	-0.083576	anger
0.44898	1.2564	-1.3229	-2.2144	0.17216	1.0338	-0.45285	-0.89434	0.56983	-1.9381	0.78947	-0.51146	0.27225	1.3914	-0.30773	-1.2243	-1.8647	-1.6121	-0.53998	2.1331	-0.38144	0.87212	-0.97369	-0.25425	-0.067309	-0.028454	-1.2672	0.81103	-0.087124	0.45542	0.11236	0.62331	0.20785	0.14155	-1.0096	-1.5871	-1.3715	-0.34725	0.16273	-0.55096	0.72965	0.62822	-0.34955	-0.066254	0.43852	-0.42608	0.46351	0.14213	0.67539	anger
-5.2684	-0.52518	0.74567	-0.32102	-2.0843	0.96927	-0.57632	0.8184	0.017789	0.14265	-0.15508	0.065829	0.84968	0.048341	0.31913	-0.13579	-0.031786	0.11066	-0.1778	0.064145	0.060326	0.43794	0.0045588	0.2205	0.23752	-0.21107	-0.055202	0.22634	-0.62198	-0.050497	-0.076239	-0.068565	-0.26266	0.40893	-0.055228	0.15415	0.23729	-0.13959	-0.049165	-0.26931	-0.43444	-0.042244	0.38663	0.082787	-0.24567	0.16064	-0.22385	-0.36236	-0.11018	anger
19.419	2.4958	-2.1536	6.7838	0.48286	-6.7227	3.5952	4.1135	0.33758	0.51593	-0.73945	1.682	3.3729	-0.01313	1.105	-1.9577	-4.4218	0.30212	-0.45795	-1.0578	-1.5288	1.634	-3.2409	-1.6647	0.035144	0.30095	0.91769	-1.1118	-0.359	-0.22812	-1.9399	-1.7234	-0.067275	-1.0876	-0.4077	-1.7836	0.67168	1.0309	-2.4983	0.023348	1.2188	-0.017022	3.3673	-0.11414	-0.26038	1.6934	0.46491	-2.0856	1.3157	anger
5.7694	-5.0825	12.083	-1.4019	-0.37949	1.3804	4.548	-6.1078	1.562	-0.69425	3.6061	2.9557	1.1996	0.4156	0.25956	-0.33153	0.39945	1.3306	0.26469	-0.52929	0.75332	0.62267	-0.0034743	1.3609	-1.3509	0.79186	0.3075	0.21351	1.0657	0.42338	0.07154	0.112	0.36543	-1.2486	-0.16204	-0.85005	1.1306	-0.42548	-1.115	-0.39902	0.74803	-0.10117	0.90446	0.70128	-0.95945	0.5641	0.10434	0.84729	0.12324	anger
-7.3106	-1.5296	0.47997	0.6416	-2.947	-1.4273	6.2234	-2.8306	1.4023	-0.25511	0.30246	-2.33	-1.3079	0.28652	-0.92082	0.52891	-0.039032	0.73693	-0.050713	-0.7438	-0.77703	-0.063707	-0.38907	0.49367	0.57147	-0.31832	-0.21658	0.41427	-0.065387	-0.35818	-0.038815	-0.32318	0.0089587	0.0023498	0.49302	-0.16021	0.017204	-0.10234	0.016966	0.032338	-0.046999	-0.31566	-0.12277	-0.027226	-0.16566	0.4944	0.36381	-0.037973	0.1152	anger
-8.3713	-1.2285	0.62691	0.3341	-2.279	-0.41142	3.8229	-1.2894	0.85601	-0.102	-0.16701	-0.87916	-0.16649	0.34286	-1.0267	-0.055175	0.56059	0.051483	-0.30648	-0.091483	-0.4588	0.05533	-0.23165	0.11679	0.56213	0.14758	-0.10236	0.22147	-0.24339	-0.23503	-0.055482	-0.21903	0.32879	0.14542	0.034394	-0.26321	0.082454	-0.21573	0.40267	-0.1114	-0.13844	0.04908	0.41823	-0.048886	-0.37327	0.00038251	-0.081599	0.091979	0.22572	anger
4.4089	3.7751	4.2963	0.1541	-1.7507	-2.0882	6.0185	-1.055	-0.53204	0.73434	-0.30897	-2.9675	-1.7845	-0.13699	-1.9034	0.1245	-0.98179	1.7156	0.11551	-0.33766	0.57776	0.42708	-0.0038578	1.4899	-0.29356	-0.63298	-0.97451	-0.16119	0.33267	-0.19645	0.67816	-0.55912	-0.74534	0.2211	0.98151	0.72587	-0.49418	-0.78786	-0.17882	-0.93994	0.10818	0.57798	-0.76076	-0.25766	-0.35757	1.0793	-0.023731	0.38928	-0.46947	anger
-7.4402	-1.4085	0.41904	-0.34451	-3.5544	-0.46952	5.5356	-2.3005	1.2382	0.13645	0.35091	-2.2031	-0.11479	0.6005	-0.41953	-0.11609	0.19427	0.5631	-0.20579	-0.34222	-0.14375	-0.17773	0.057886	0.22349	0.28178	-0.34452	0.18859	0.46648	-0.11897	0.02217	-0.37292	-0.043568	0.25227	-0.10378	0.23683	-0.35818	-0.00059497	-0.11545	0.012021	-0.30156	-0.074297	-0.27822	0.12732	0.24707	-0.19824	0.45117	0.32732	0.18368	0.10162	anger
-7.3624	-1.2107	0.18829	-0.30128	-3.2189	-0.25711	5.9699	-2.0954	1.5638	0.068483	0.39531	-1.2936	0.48511	0.44973	-0.34401	-0.011812	0.73791	0.26507	-0.35905	-0.088431	-0.17609	-0.44123	0.27381	0.11799	0.30845	0.2138	0.21154	0.46572	-0.44469	-0.24147	-0.47012	-0.13758	0.53286	-0.017607	0.014617	-0.23791	-0.12324	-0.15811	0.18747	-0.29783	-0.15666	-0.08908	0.34685	0.39434	-0.16596	0.29996	0.30791	0.11737	0.10118	anger
-8.0857	-0.8054	0.42004	-0.074424	-2.8052	0.29577	3.5115	-1.1324	0.85067	0.045399	-0.075655	-0.91502	0.45852	0.13882	-0.39123	-0.019543	0.50463	-0.12752	-0.0705	0.13635	-0.18038	0.20383	-0.14945	0.26716	0.054146	0.16077	0.047173	0.16878	-0.067805	-0.22564	-0.034896	-0.068123	0.17151	-0.0014778	0.18573	-0.014702	0.023764	-0.19168	0.2986	-0.172	-0.023976	0.058609	0.26647	0.038381	-0.34395	-0.19564	-0.098392	-0.0068386	0.17818	anger
0.10628	-0.16387	-0.71064	-2.6692	-0.70035	-0.41053	2.2043	-0.33618	0.25095	-0.46738	-0.44676	-0.16263	0.096427	0.14499	0.56503	-0.34412	-0.24988	-0.62692	0.37978	-0.50991	-0.51373	-0.54862	-0.45925	0.90202	-0.68573	0.13704	-0.40447	0.48358	-0.64844	-1.0892	0.079586	-0.77071	0.36513	0.20708	-0.12823	-0.77472	-0.12482	-0.20039	0.11911	0.48283	-0.69959	-0.76996	0.55024	0.84162	0.29433	0.016575	-0.62643	-0.38288	-0.9209	anger
0.32135	-1.0424	-2.6972	-0.87531	-0.62984	0.0017475	0.89234	-0.86734	0.28972	0.37206	-0.33378	-0.43674	-0.41372	-0.23439	-0.70552	-0.49993	-0.58798	0.59162	0.86489	0.13564	-0.91147	-0.82172	0.62751	0.95119	-1.0345	0.35475	0.88356	0.42649	-0.10468	-0.58762	0.18339	-0.811	0.76556	-0.92177	-0.0010734	-0.10583	0.61434	-0.45915	0.97983	0.51807	0.1761	0.25153	0.08546	-0.035264	-1.2697	-0.36162	1.0836	-0.18666	-0.99523	anger
0.68921	-0.15829	-1.0495	-0.33786	-1.0625	0.57719	1.1552	-1.0221	-1.4533	0.67644	0.15928	0.019725	-0.11726	1.0815	-1.0876	0.51709	-0.68827	-0.48536	0.14095	0.046034	-0.18549	0.67412	0.62022	0.85183	0.15559	0.18489	-0.12629	-0.13512	-0.44954	0.94638	0.24706	0.30188	-0.82539	-1.1788	-0.76695	0.41729	-0.045056	-0.49808	-0.16812	0.012415	-0.20725	0.064207	0.49313	0.098025	-0.71986	-0.33696	-0.38382	0.64019	-0.21009	anger
-4.3855	-1.1443	0.22872	0.74913	-2.4761	0.67668	0.22382	0.090049	-0.1547	0.077035	-0.11689	-0.22331	0.22114	-0.094263	0.37243	-0.38081	0.26595	0.15253	-0.21784	0.32487	0.093746	0.33614	0.44457	0.37932	-0.057247	0.31358	-0.024214	-0.038884	0.13161	-0.09959	-0.11337	0.23088	-0.037604	-0.11867	0.033875	0.10848	0.18407	-0.14139	0.19798	-0.13388	0.20269	0.084158	0.1647	-0.12489	-0.43573	-0.31333	-0.0014168	0.53889	-0.30753	anger
2.1471	-2.725	0.39385	-0.83656	-1.4899	-0.16913	1.1074	-0.26262	-0.20357	0.0066804	-1.2766	0.45924	-1.0354	-0.64381	-0.50949	1.0133	0.34758	0.81258	0.77857	0.26676	1.7015	0.19409	-0.35588	1.6931	-0.78657	-1.4709	-0.45885	-0.30733	-0.89682	0.67961	0.44249	0.43813	0.57934	-0.24441	-1.0685	-0.026734	-0.32903	0.82619	-0.386	0.9232	-0.31564	0.0094381	-0.022919	-0.36343	-0.20133	0.74751	-0.25107	-0.49583	-0.97951	anger
-3.4263	-0.99406	-0.55511	-1.3971	-1.2052	0.31066	2.0106	-1.2082	0.35773	0.32265	-1.4449	-0.68694	-0.13293	-0.72682	-0.091072	0.2694	-0.50474	0.11462	0.65929	-0.70853	0.95273	-0.28457	-0.69929	0.10572	-0.073603	-0.56213	-0.79964	0.58409	-0.70497	-0.093181	-0.20982	0.052705	-0.1144	-0.03922	0.38137	-0.87573	-0.1156	-0.25906	0.083755	-0.48612	0.44894	0.25176	0.36915	0.078319	-0.049541	-0.14759	0.012741	0.049733	-0.42862	anger
-3.6211	-1.1625	-0.88541	-0.032204	-1.1954	0.85859	1.7308	-0.45585	0.43273	-0.20202	-1.0435	-0.46744	-0.591	0.079444	-0.061591	-0.46626	0.95102	-0.75407	-0.39232	0.73256	-0.0089765	0.60921	-0.83866	0.48831	-0.74089	0.42201	0.28692	0.45156	-0.31013	-0.059796	0.77372	-0.63241	0.32097	0.0669	0.074812	0.36526	0.069279	0.31964	0.15423	-0.48391	0.14478	-0.25171	0.45059	-0.19896	-0.10466	0.081404	-0.11237	-0.16494	-0.16726	anger
-6.4798	-1.2005	-0.021035	0.73954	-2.0666	0.80072	0.64242	0.41866	0.21187	-0.2342	-0.81228	-0.47221	0.017964	-0.011614	0.22593	-0.15226	0.27359	-0.11857	-1.0565	0.42203	-0.23078	0.4922	-0.86284	0.50701	-0.53334	0.25367	-0.32859	-0.46013	-0.028693	-0.23134	0.108	-0.038465	-0.029464	0.16992	0.25815	0.26137	0.16157	0.23521	0.03876	-0.40388	0.2926	-0.12019	-0.086844	-0.48981	-0.13842	-0.38065	-0.4011	0.18711	-0.084946	anger
2.7329	-2.2758	0.036517	-1.7222	0.46048	-0.72864	1.0145	-1.3381	0.44207	2.3925	-0.83792	0.12143	-0.39713	0.53294	-2.3871	0.19161	0.24849	1.1018	1.0988	0.93177	-1.4538	1.024	0.9257	0.91079	1.0152	-2.6737	-0.55223	0.11738	1.8419	-0.92947	0.13238	0.013182	-0.61548	-0.77828	-0.51185	-0.48386	0.28298	0.91434	0.15023	-1.6792	1.4039	1.1963	-0.10243	-0.36544	1.8344	0.080407	-0.83124	0.44352	0.54956	anger
4.7034	0.71568	-2.8034	1.3217	0.73523	-1.1043	1.3754	-2.0217	0.081327	0.41405	-0.18734	-0.61413	-0.11524	-0.90569	-1.756	0.37959	0.1463	-0.16759	1.5606	0.77927	-0.71014	1.9071	-0.60865	0.87407	-0.02689	-2.0024	0.33323	0.18306	0.3488	1.1668	0.35552	-0.85064	0.65425	0.37349	-0.68732	-1.9841	-0.19089	0.35498	-0.11721	-1.9428	-0.21803	-0.22163	0.41223	0.36741	-0.95818	-0.73192	-0.44877	-0.4469	-0.33509	anger
3.6686	-1.9005	-3.7481	0.20502	1.1111	-1.2486	2.338	-1.6214	-0.8639	2.5968	-0.085718	0.046865	-0.48272	-0.75485	-0.79172	-1.2344	-0.3261	-0.54266	-0.58034	0.64837	-1.3686	0.012279	-0.91811	0.24298	0.57044	-1.3616	-0.47355	0.8895	-0.80667	0.5424	0.2657	1.2936	1.1689	-0.67124	-0.14818	0.28383	-1.4181	-1.1989	-0.068285	-0.29103	-0.39014	0.95612	-0.089268	1.5205	-0.048206	0.48071	-0.85746	0.26227	0.2926	anger
13.014	12.54	11.837	3.6804	2.5677	-2.005	-0.15256	-0.48382	-4.5473	-0.83825	-0.19412	-1.5542	-0.44023	-0.16946	1.9777	0.56002	-0.69965	2.6218	-2.1239	0.76572	0.31923	-0.3489	0.95941	2.6821	-0.10117	-1.0274	-0.21013	0.32821	0.592	-0.90866	-0.55832	-1.3518	-0.17075	-1.159	0.49649	0.28535	0.58601	0.46754	-0.29982	-0.1655	-0.48295	0.25043	-0.79215	-0.29502	-0.68177	0.5251	-0.50075	0.46523	-0.19903	anger
17.253	28.036	11.964	5.588	-0.5322	-5.6048	2.4839	2.8257	-3.7557	-1.0373	-1.0553	0.63151	2.7155	-0.71624	1.3325	-1.2893	-2.5921	0.67287	2.1617	-1.7357	-0.64342	-1.4809	0.12718	3.5141	-1.4584	0.42133	-1.8731	0.61039	0.15497	-0.12581	4.2206	3.0258	0.98323	2.4858	-1.2179	2.5258	-1.0608	-1.9348	1.4529	-0.82433	1.7187	0.39183	-0.26392	-0.33388	-0.94751	1.1659	0.17856	-0.10817	1.8536	anger
1.8124	3.434	8.4708	3.6943	5.8974	5.7323	1.568	-4.1274	-0.24336	2.7059	5.2633	6.9538	1.4219	-1.1852	1.6215	1.0067	-0.090663	4.2545	1.9564	-2.0821	4.8616	1.8711	0.19498	-0.56869	-2.695	-0.040871	0.56814	-0.46592	1.1585	0.8649	-0.16558	1.4016	-0.1483	-1.7229	0.11057	-0.6066	1.0919	0.017223	-0.46116	0.41814	0.6731	-0.60379	-0.34485	0.38802	0.15049	-1.1114	-0.57666	0.60249	-0.65989	anger
-9.4349	-0.12787	0.669	0.82557	1.1132	-0.3	-0.48097	0.091833	-0.26126	0.22283	0.14674	0.64262	-0.034349	0.33344	-0.50481	-0.27859	-0.015239	0.65886	0.12161	-0.32318	0.47285	-7.9363e-005	0.039528	-0.34459	0.63601	-0.034621	-0.0056339	0.098167	-0.19202	0.20674	0.040873	-0.032048	0.053672	0.46754	-0.12566	-0.29124	0.14133	-0.31673	0.37604	-0.079127	-0.20826	0.25864	0.27904	-0.089013	-0.20488	-0.0057906	-0.047325	-0.034538	0.084399	anger
0.53972	0.89357	-2.1611	-1.7196	-0.37885	0.21961	-0.9283	0.60974	1.3169	0.93492	0.63834	0.1799	-0.42603	0.87453	-0.26162	-0.17962	0.39858	-0.54127	-0.43147	0.20032	-0.032943	0.13192	-1.1257	-0.56287	-0.43668	0.30517	-0.040074	-0.45912	0.69304	-0.75496	-0.18231	-0.15279	-0.87352	0.38902	-0.9252	-0.65176	0.32155	-0.0445	-0.90751	0.44773	-0.14093	-0.53888	0.11648	0.30687	0.28734	0.3149	-1.4359	0.43121	0.0062646	anger
0.095045	0.69872	-3.2847	-0.45021	-0.054745	0.43598	-0.98172	0.83905	1.3177	0.77144	-0.11848	-0.1195	-0.42917	0.099187	0.50158	-0.63094	-0.078848	-1.0264	-0.059439	0.41027	0.23153	-0.032561	-1.4288	-0.23942	0.5679	0.21727	0.26516	-0.29409	-1.4477	0.76424	0.22857	0.41544	-0.047564	-0.95986	-0.11581	-0.9664	0.40488	-0.041732	0.36637	-0.028305	0.97353	1.2116	0.34937	0.31609	1.2666	-0.085809	-0.18242	0.10464	-0.23943	anger
13.766	4.2055	-5.4532	0.23299	1.5209	-2.0875	0.7277	4.0711	1.922	6.4111	3.3711	4.2855	-0.10109	1.6186	1.554	-3.2459	-4.7904	0.26594	-0.88427	-1.0152	-2.7388	1.867	1.4463	-1.054	0.95362	-1.7842	-1.4151	2.067	0.59152	-0.1913	-0.0077284	-0.20078	0.25499	-2.7742	1.1363	-0.38346	-0.58773	-0.34552	0.57258	0.62748	-0.17715	-1.4371	-0.40608	-1.1261	-1.4439	-0.73959	1.0344	0.25639	-0.57055	anger
-9.4143	-0.094297	0.92673	0.96305	2.2874	-1.4038	-0.43675	-0.19299	-0.0076531	0.0099667	0.30205	0.44911	0.045576	0.035205	-0.22157	-0.23503	0.047864	0.11821	-0.095584	-0.061164	0.28426	0.16827	0.1761	-0.076066	-0.25973	0.21414	0.12765	0.24191	0.090967	0.22862	-0.066345	0.053757	0.040043	-0.19942	-0.023396	0.11586	-0.078355	0.025845	0.22412	0.066013	-0.075724	0.061261	0.038765	0.12948	0.10757	-0.051586	-0.02582	-0.17579	0.046097	anger
-9.4875	-0.14791	0.906	0.84895	2.1934	-1.6143	-0.44011	-0.088441	-0.20923	-0.23567	0.039907	0.094202	-0.24216	0.17689	0.20643	-0.18045	-0.077368	0.20562	-0.45323	0.18797	-0.033202	-0.2482	0.2195	0.0016483	-0.1113	0.097879	0.13045	0.009336	-0.15849	0.25074	-0.11303	-0.084891	0.21876	-0.050019	0.05066	0.037585	-0.030312	0.096865	0.0053245	-0.17857	-0.091217	-0.049128	0.0048683	0.070395	0.094907	0.063831	0.007747	0.086879	-0.033125	anger
-9.3557	-0.18675	0.98145	0.92252	2.1786	-1.8284	-0.41062	-0.073214	-0.15848	-0.40858	-0.049231	-0.3571	-0.31133	0.30447	0.83656	0.015805	-0.139	0.21395	-0.52115	0.10852	-0.123	-0.64863	0.45124	0.053973	-0.016667	-0.22016	0.13665	-0.19542	-0.20122	0.18307	-0.36144	-0.1556	0.20977	0.18905	-0.00038285	0.00017927	-0.18151	0.019483	-0.19499	-0.26541	-0.18207	-0.19606	-0.034301	-0.0057113	0.24544	0.0082425	-0.020656	0.15799	-0.048859	anger
-9.5418	-0.3113	0.87239	0.65356	1.0553	-1.0547	-0.48485	0.061675	-0.082895	-0.31085	-0.15614	0.015684	0.072495	-0.29171	0.020967	0.2645	0.2066	-0.59984	0.17195	0.231	-0.33599	-0.12984	0.064064	-0.096494	0.027475	0.13295	0.061536	-0.10034	-0.0071581	-0.23113	-0.04829	-0.050258	0.00699	-0.046217	0.029174	0.013514	-0.047106	-0.01134	0.052446	0.03032	-0.031726	0.11861	0.070264	-0.11544	0.024888	-0.17633	-0.12011	-0.1117	0.066619	anger
10.534	-5.1599	-4.7939	-6.7425	5.2834	-1.0187	3.918	-3.4118	-5.1511	-5.4098	-2.4308	0.58846	-0.64272	8.6118	2.9279	-1.1835	-0.36992	0.60041	2.7021	1.8674	-0.10649	-1.1979	1.6462	-0.49651	-1.4817	1.6193	-1.2993	-0.85994	-0.062384	-0.24381	1.24	-0.67744	-0.39342	-0.49971	-1.1156	-0.64542	1.1804	-0.61141	-0.0033373	-0.26684	-0.87547	0.17601	0.57559	-1.3954	-0.075845	-0.36842	-1.4443	-0.17893	0.39491	anger
15.574	-10.914	7.7033	-3.4458	2.4216	-3.0399	0.84233	2.1351	2.6745	-0.70261	-1.3534	0.77519	-0.28671	3.6185	0.63336	-1.7973	3.8437	-0.29575	0.62356	-2.0003	1.1393	-0.40871	-1.6197	0.61016	-0.79779	-0.28045	0.35995	1.8272	0.57394	-1.4015	-2.4963	3.3666	-1.4491	0.75967	2.5127	-1.5225	0.31304	-1.817	0.53362	-0.28577	-0.4871	-0.029961	-1.4187	-0.46818	-0.24848	0.12158	-0.74565	-0.61149	-0.088921	anger
13.67	-9.3655	6.6992	-1.06	1.4562	-2.01	3.5566	-3.4588	3.1904	0.061732	1.1736	-0.55981	-1.1041	1.5162	3.3741	-1.0016	0.086599	-1.1229	-2.5134	-0.25542	1.2782	2.1074	0.91145	1.8356	-0.28029	1.9533	1.3395	0.97978	2.929	0.28953	-1.1409	1.3303	-0.45754	0.74406	-1.5658	1.1138	0.87632	0.14877	0.47327	-1.629	-0.55991	1.0718	0.10642	-1.5696	0.72101	-0.099624	0.64233	-1.3786	0.58083	anger
-6.6927	-0.29383	1.4924	0.35274	-2.7791	-0.45404	3.7787	-1.4274	0.94159	-0.18225	-0.11177	-1.1736	0.71341	-0.18132	-0.080747	0.21585	0.61361	-0.7377	0.03725	0.34591	-0.41867	0.30723	-0.020574	0.58702	-0.40275	0.33086	0.044283	0.0013336	-0.047612	-0.45404	-0.11512	-0.094371	0.064517	-0.15444	0.29616	0.42369	-0.39193	-0.1943	0.34797	0.12077	0.12684	0.29068	-0.051019	-0.12356	-0.26069	-0.41844	-0.18329	-0.39729	0.24205	anger
19.272	16.251	13.619	3.2147	5.1477	-1.2571	-1.5591	-2.2656	0.31508	-1.0253	1.2669	-2.3077	-1.3179	1.3048	-0.12971	-0.09296	1.0221	-2.0423	-3.3846	4.6834	0.25575	0.74533	-3.0114	-2.492	0.92354	-2.3815	-1.7467	-0.23694	0.21598	-2.2797	2.0865	-0.43367	0.17473	0.095499	-0.18421	-1.9982	0.49007	0.72233	-0.62239	0.062651	-0.35213	0.55486	0.77184	0.44939	-1.5929	-1.481	0.22475	0.69292	-2.4579	anger
-8.8394	0.36352	0.96173	1.0844	2.6186	-0.00079957	-0.55807	-0.056668	-0.11522	-0.20133	0.19079	-1.9568	-2.4838	1.1346	0.13863	-0.57938	-1.3169	1.4458	-1.0309	-0.94395	0.051248	1.493	-1.5047	1.4386	-1.4156	-0.52914	-0.32144	-0.36843	0.73096	0.87283	0.6759	0.11319	-0.95956	-0.82956	0.74281	0.35466	1.1019	0.53532	-1.3878	-0.62101	0.81662	-0.88262	-0.6357	-0.092217	0.1082	0.49203	0.085464	0.96733	-0.20932	anger
9.9472	-1.603	1.9631	5.7213	4.7437	-2.0958	-0.66977	0.60506	-1.5266	2.8218	-0.25817	0.19784	-3.3348	1.9654	1.7071	-0.75366	-0.2946	2.8865	-2.9207	-0.62268	1.2117	-1.8692	0.29103	-1.2135	0.14821	0.24987	-0.82006	-1.3599	-1.2833	0.20049	-1.2233	0.14064	1.9658	2.171	-1.44	-0.3327	-0.25001	0.83515	-0.14314	-0.8772	-0.81037	-0.45646	-0.46192	-0.91146	-0.24253	-0.52947	0.80946	1.989	-0.55394	anger
0.67469	-0.91352	-0.65784	6.2955	-0.6136	-1.512	-0.44854	1.8893	-0.085988	1.0065	-0.71317	1.7842	-1.1558	0.98268	-0.7051	-1.1097	-0.49447	0.45495	0.097962	-0.46331	-0.11845	-0.053364	-0.005748	-1.3035	0.51267	-0.16561	-0.10913	-0.76399	-0.47472	-0.41951	0.6407	-0.83583	0.18308	-0.13105	-0.41579	-0.068878	-0.39731	0.67293	-0.44253	0.81607	0.22372	-0.039721	0.064474	-0.022959	0.47429	-0.41639	-0.89444	0.40336	-0.0036492	anger
7.8909	0.51352	-3.1099	0.2956	-0.45142	-1.4996	-1.2483	3.1601	2.6772	1.6597	2.2428	-1.7171	-1.8718	3.6233	0.66928	0.35981	-0.28857	-0.96635	-1.5519	-2.0332	0.38603	-0.75496	0.86922	-0.85479	-1.1449	2.1387	2.1595	-2.5102	0.46528	-1.4553	-1.1964	0.84327	0.74525	-0.89436	-1.7339	-0.47057	-1.2191	-0.79036	1.6171	-1.091	1.8082	-0.95721	0.98208	-0.035763	0.34243	-0.089547	0.39726	-0.68645	-0.74455	anger
8.3836	0.093722	-6.5147	2.7044	-0.18453	-1.2645	-1.6425	2.0775	2.8176	2.0224	3.2746	-0.49485	-0.038964	4.0604	-1.3205	3.5974	2.0421	-2.0709	-3.449	-1.3793	-1.0194	-1.9529	0.31662	0.091975	-2.9469	-0.69935	-1.5556	-0.88175	-0.17518	3.025	-1.6779	-1.3425	0.88685	-0.33859	0.47778	-0.38126	0.5323	-1.3185	-0.64449	0.35279	-0.028628	1.219	0.13016	-1.6581	-0.83355	0.40182	-0.17228	0.46788	0.72736	anger
7.7779	1.8412	-3.6061	2.8118	-1.2019	-1.2594	-0.97845	3.054	-0.52101	0.58472	1.1165	0.60404	-1.3649	1.403	1.0775	0.73617	3.2009	0.54947	-0.25474	1.5366	0.018421	-2.38	0.46199	0.0020717	-0.9091	0.071714	0.65777	-0.55389	0.69715	2.3026	0.094043	1.9582	0.46641	-0.53718	1.2637	-0.50981	-2.1066	0.50453	0.64098	0.35136	0.49599	0.10312	0.37507	1.8229	-0.34403	0.41997	1.0763	-0.36382	-1.0887	anger
-1.9779	2.5289	1.8836	1.0507	-3.1597	0.26082	-0.73262	1.7641	-0.53018	-0.065247	-0.76535	0.50832	0.63246	0.058946	0.31732	-0.13558	0.081863	-0.64005	0.79008	0.44679	0.98669	0.29692	0.64358	-0.35643	-0.22647	-0.43323	-0.1715	-0.20948	0.32209	-0.03226	-0.035859	-0.045465	-0.11218	-0.33831	0.18698	0.52607	-0.2617	0.36661	-0.14303	0.1243	-0.2087	-0.35318	-0.55017	0.3923	0.30541	-0.52641	-0.28125	0.43734	-0.49113	anger
-0.08065	0.30373	0.66328	-2.8635	-0.95963	1.0292	-0.62082	0.018967	-1.3324	-0.66817	0.049386	0.39702	0.13671	-0.8591	-1.3838	1.0028	-1.1687	0.52101	-0.023834	-0.47995	0.26493	-0.44329	0.065578	0.44523	-0.53532	0.46474	1.5722	-0.027118	-1.0042	-0.3408	-0.80766	0.48163	0.59005	0.33475	0.23703	0.81604	-0.76195	-0.053312	0.20363	-0.68642	0.1693	0.0091844	0.52318	0.053793	0.44329	0.45634	0.46953	0.56215	-0.53973	anger
1.9525	-0.27654	0.81792	-2.4707	-0.7887	0.66418	-0.36963	-0.8143	-1.4493	-0.37845	-0.11999	1.3683	-0.43101	-1.4215	0.26671	2.2459	-0.89634	-1.9137	-1.4037	-0.6151	-0.18919	0.35798	-0.13887	0.57906	-1.5626	0.011106	0.62978	-0.12922	-0.48096	0.025871	0.36064	-0.16296	0.25455	0.66502	-1.0171	0.262	0.064051	-0.7591	0.047188	-0.738	0.14216	0.4768	0.14094	-1.0535	0.61365	0.36378	-0.058823	-1.0786	-0.49351	anger
1.5275	-2.6924	-2.1216	-0.35378	-0.52635	0.58971	-1.0455	-0.32267	-0.80689	-1.1654	0.040164	1.897	0.074877	-0.21741	0.32064	1.7721	-0.48051	-0.7614	0.027979	-0.46324	-0.50846	0.61101	-0.1633	0.42521	-0.9245	0.84891	-0.158	0.13846	0.69691	-0.01903	-0.18564	-0.21678	0.61017	1.364	-0.098406	-1.7483	-0.45312	-0.61229	-0.32975	-1.2582	0.22085	0.43921	-1.2431	-0.39923	-0.35643	-0.55557	0.3101	-0.03968	0.11201	anger
-5.2244	-0.71316	0.2142	0.32644	-1.932	1.1552	-0.64931	1.3098	-0.5366	0.51836	-0.14427	0.10803	-0.0042971	0.30333	0.014599	-0.027927	0.0088552	0.54106	-0.21132	0.41082	0.48083	0.077824	0.2085	-0.33517	0.22114	0.03467	0.053421	-0.18135	0.18202	0.16458	0.23236	-0.093178	0.24616	0.28911	-0.08114	-0.27313	0.16024	-0.13562	0.2935	-0.35763	0.096693	0.42832	0.21013	0.11009	-0.20214	-0.24133	-0.12606	0.10937	-0.22439	anger
0.22339	-0.46018	-2.4013	-2.0359	-0.23477	-0.53806	0.66564	-0.26497	-1.4637	0.69876	0.78348	-0.6066	0.70963	-0.87028	2.6077	-1.5405	1.0921	0.21874	-0.39394	-0.73811	0.10661	-0.29363	-0.72021	-1.4158	0.40669	-0.4357	-0.30995	0.30766	-1.0039	-0.12422	-0.32369	0.43845	0.3181	-0.98324	0.91098	0.55849	-0.99932	1.3362	-0.071469	-0.19706	-1.1798	1.3447	-0.32306	1.2679	-0.39136	0.31849	-0.022042	1.0574	0.31418	anger
2.1076	-1.9672	0.88276	-0.50635	-1.1613	0.5342	-0.71766	-1.9095	-0.48173	0.15181	1.0889	-0.82097	0.30522	-1.1995	2.3491	0.045305	0.55022	0.17159	-0.43744	-0.094848	0.33513	-0.51541	0.28677	-0.76178	-0.49711	-1.2689	-0.1529	0.16381	-0.75066	0.97882	0.56394	-0.27008	-0.0094624	0.58358	1.0035	-0.14449	-0.46312	-0.082777	-0.19898	0.32439	-0.90807	-0.43145	-0.12034	0.34553	-0.79671	0.48754	-0.42581	-0.53246	-0.0053186	anger
3.7936	0.75521	-2.1631	3.0847	-0.73241	0.55389	-0.87497	-2.3076	-0.20291	-1.3209	0.7476	-1.6034	0.31255	-0.018187	1.4439	-0.58322	1.1853	-0.099409	0.39914	-0.2738	1.2947	-1.4952	-0.47224	-0.48428	-0.25781	-0.9452	-0.99136	-0.14072	-0.79218	0.36452	-1.0728	0.23831	-1.2396	-1.3514	-0.26681	0.6907	0.5853	0.42927	0.53661	-1.1061	0.022794	0.82765	-0.68243	0.939	-0.18493	-0.031085	0.13738	-0.5917	0.65203	anger
-2.3828	1.6252	0.84698	2.0184	-2.215	0.86141	-0.59228	-0.12529	-0.47668	0.13562	-0.89179	0.015088	0.52214	-0.15235	0.34154	-0.072081	0.24717	-0.30179	-0.18568	0.58804	-0.15711	0.30042	0.050516	-0.11331	0.079364	-0.064163	0.35472	-0.76346	0.44451	0.22927	-0.4842	-0.11064	-0.21192	-0.18897	-0.12225	-0.022024	-0.1258	0.20679	0.054482	-0.044148	0.14724	0.080693	0.24514	-0.15497	-0.10083	-0.49812	-0.01202	-0.25735	0.01762	anger
3.3641	-1.0835	-3.0787	0.15938	-1.1403	0.41765	-0.051857	-0.42142	-0.048842	0.79266	-0.58052	1.0888	-1.8317	-0.99131	0.013185	0.33677	-0.18752	0.91181	-0.03014	1.3849	0.38356	-0.45838	0.16038	0.88096	0.61078	0.20579	-1.904	-0.34022	1.3465	-0.36452	1.0434	-0.22496	0.70336	-0.89069	-0.7163	-0.4246	-1.0525	0.090332	-0.12263	0.4546	-0.46827	-0.23382	1.0732	0.25186	0.36331	0.42929	0.8373	-0.58711	-0.050687	anger
3.6225	-0.34026	-1.455	-0.84637	-1.3031	0.23656	-0.4414	0.32065	0.65217	1.3418	-0.33456	0.3064	-2.5715	0.0020843	0.39562	0.50274	0.17999	1.9114	0.18292	1.1063	-0.26485	-0.67665	0.1239	0.9594	0.26685	-1.1276	-0.89979	-0.062777	0.30505	-0.8903	0.43416	0.31134	0.82554	-0.065339	-0.1792	-1.4708	-1.475	-0.3598	-0.64563	0.26127	0.11337	-0.33623	-0.067069	1.7001	0.16934	-0.55526	0.65398	-0.71192	1.2046	anger
1.7507	-0.54354	-3.6058	0.58937	-0.88628	0.64569	-0.3359	0.44702	0.16891	-0.28678	0.45269	-0.74146	-0.6771	0.42996	0.11766	0.74734	-0.24128	0.63737	0.042817	1.1467	0.10966	-0.9346	-0.010913	-0.078311	-0.17291	-0.076648	-1.4184	0.72005	0.042294	0.41616	0.53753	-0.15395	0.072484	0.46442	1.4625	-1.0599	0.37776	0.2723	0.075817	0.012155	0.58666	-0.12166	0.20658	-0.42772	1.4523	0.026405	0.5672	-0.16743	0.69469	anger
-3.8821	0.31252	1.331	0.28317	-2.4548	1.0067	-0.44439	0.61673	-0.31496	0.45045	-0.56556	-0.13155	0.55922	-0.14245	0.56134	0.062991	0.25955	-0.50771	-0.049635	0.4555	-0.18503	0.022599	0.156	-0.28995	-0.21683	-0.20925	0.3687	0.32475	0.24493	-0.21917	0.15078	0.19024	3.2714e-005	0.27209	0.00093183	-0.016068	-0.39263	-0.23899	-0.10983	-0.23121	0.024718	0.30391	0.0039554	-0.37575	-0.19738	-0.24436	-0.018526	-0.031142	0.29057	anger
16.223	-10.9	17.766	-1.5553	-1.1322	-1.3969	0.6863	0.019496	0.36501	0.5653	0.57485	1.3109	0.91041	-1.7807	-2.1123	-3.6301	0.7042	-1.0995	-2.0788	0.30846	0.29066	-0.18524	0.43033	1.5363	0.66141	1.3857	-1.8818	0.52119	-0.4378	2.6918	0.43856	0.19854	-1.0995	-0.55337	0.025076	-0.84487	-1.0808	0.15289	0.15347	0.70786	1.2839	0.57768	0.17653	-0.052722	-0.20434	1.4368	0.55211	-0.98722	-0.65877	anger
12.685	-5.4376	3.1779	3.9063	-1.3026	0.51644	-1.095	1.7298	0.71486	-0.9225	1.9143	0.85023	0.29877	-1.1015	-2.5097	-0.81713	-0.40562	-1.6636	-2.3554	-0.066001	-0.54915	0.25272	1.3996	0.70823	0.88422	0.77181	0.25961	0.61017	1.1509	1.4492	0.55353	-0.74428	0.32929	-0.47948	0.097348	-0.22615	-0.051695	0.72093	0.56661	-0.77056	-2.629	-0.80513	-0.7331	0.18721	0.0088172	1.4239	-0.62367	0.69508	-0.049224	anger
2.8518	-3.2537	3.0025	-3.0464	-1.1085	0.5238	-0.83018	0.076776	1.5473	0.64406	1.4491	0.32279	-1.1815	1.7651	-0.076659	-0.20769	-1.4854	-0.064275	-0.96059	0.33937	-0.19862	0.025313	0.4753	-0.47607	-0.96742	1.381	-1.371	-0.96316	0.69853	0.99783	0.25154	0.37576	0.71604	0.69779	-0.27529	-0.76622	0.14441	0.14454	0.49455	-0.1183	0.96495	0.84813	0.2934	-0.039298	0.31679	0.57014	-1.3586	0.16044	-0.060678	anger
-9.406	-0.17097	1.045	0.9037	2.0987	-1.3476	-0.70817	0.052334	-0.10671	0.041988	0.094798	-1.0459	-0.55949	0.3834	-0.55178	-0.34559	-0.33691	-0.11109	0.23049	-0.24352	-0.040514	0.41188	0.022416	0.067339	-0.046054	-0.34882	0.25849	0.34253	0.26806	0.51553	0.055096	0.010613	-0.39714	-0.28247	0.26849	0.062162	-0.037647	-0.10231	0.079399	0.24001	0.026068	0.0053757	-0.073347	-0.033847	0.03069	-0.13416	0.05852	-0.34022	0.0081233	anger
-9.4634	-0.1078	0.84962	0.82354	2.015	-1.3702	-0.63714	-0.088304	-0.28316	-0.07805	0.1005	-0.87906	-0.96571	0.35484	-0.17948	0.037727	-0.52993	0.40145	0.19382	-0.40229	-0.040127	0.13683	-0.093993	-0.01602	0.20687	-0.47193	0.071	0.12858	0.059655	0.30687	0.0011782	-0.083851	-0.3552	0.14927	0.13797	0.018994	-0.09727	-0.088423	-0.026532	0.070124	-0.019684	-0.14387	-0.20586	-0.23261	0.11032	-0.02564	0.11831	-0.24983	-0.017053	anger
-9.2688	-0.23991	0.80774	0.88652	1.8788	-1.7145	-0.6198	-0.35965	-0.14303	-0.21202	0.13947	-0.17515	-0.45013	-0.11924	0.034349	0.3129	-0.1097	-0.13023	0.18991	-0.079875	-0.13885	-0.018057	0.10736	-0.073881	0.00056226	-0.20465	0.068353	-0.02906	0.11551	0.012521	-0.041901	-0.059307	-0.17748	-0.084733	0.061987	0.13648	-0.11427	-0.021625	-0.042926	0.13608	0.02942	-0.076367	-0.18205	-0.070785	0.15909	-0.036715	0.043707	-0.15722	-0.0033813	anger
-9.4312	-0.31633	0.8736	0.61823	0.93039	-0.89261	-0.42585	0.035237	-0.11763	-0.14293	-0.10993	0.11776	0.14212	-0.16488	-0.085751	0.19441	0.19203	-0.42936	0.25169	0.09047	-0.16119	-0.13362	0.1452	-0.26166	0.176	0.063476	0.10175	-0.033565	-0.079405	-0.15129	-0.063288	-0.015253	0.037977	0.1134	-0.013119	-0.075735	-0.061758	-0.12635	0.13344	0.041995	-0.10859	0.22958	0.14499	-0.14295	-0.069105	-0.16446	-0.086054	-0.14105	0.12643	anger
0.69347	0.97553	-0.85807	-2.3991	0.055611	0.07635	0.98731	-1.6369	1.8108	0.75254	-0.0099721	1.4581	0.55805	-0.12526	1.0065	0.016769	0.42911	-1.0325	0.7715	0.10955	0.3992	0.13014	-0.87552	1.0481	0.030662	0.61401	0.66463	-0.76462	-0.20168	0.40092	-0.2775	-0.43505	0.5036	0.99126	-0.77535	0.29808	-0.080275	0.93298	-0.3033	0.50182	0.35764	-0.7335	-1.1715	0.47509	0.081553	-1.1922	-0.82371	0.17255	-0.14872	anger
5.7502	0.99136	-3.3346	-1.3426	3.6511	1.4802	3.1094	-1.7438	-1.5281	5.3538	-1.4306	0.79503	0.61305	1.6358	-1.2492	-0.67209	0.84279	0.45859	0.76871	0.7357	2.3605	-0.1106	0.78208	-0.74972	0.42027	0.6855	-0.11488	0.019382	-0.57324	-0.36026	-0.59133	-2.392	-0.99402	2.1758	-0.7032	-0.81969	-1.4343	-1.5511	-0.043162	0.99931	0.69974	0.18352	-0.17222	-0.038307	-0.24218	0.33866	0.76595	-1.0722	0.74073	anger
4.1622	1.2545	-4.7495	-1.9257	3.4635	1.1278	3.2745	-0.14935	-1.0777	5.3053	-1.8554	0.62219	0.49305	0.81246	-1.8463	-1.0184	0.60563	0.77388	0.10702	-0.16296	1.3177	0.44629	0.52225	0.25822	1.7759	1.0442	1.3136	0.42419	-1.0836	-0.024502	-0.072293	-0.20928	0.54232	1.809	1.0556	-0.87139	-0.82249	-0.081462	0.53979	0.5784	0.32322	0.75673	0.16657	0.67992	-0.2008	-0.30451	0.56552	-0.44377	-0.33672	anger
-4.7016	0.61524	0.43398	0.47667	-2.2596	0.79724	0.48649	0.17836	0.62116	0.16429	0.39837	0.26677	1.1622	-0.057288	0.33433	-0.21006	-0.30166	0.17626	0.73245	0.21485	0.59109	0.070555	0.059793	0.62888	0.22397	0.076328	0.00060457	0.52489	0.15271	0.17809	-0.47234	0.18637	-0.11099	-0.11959	-0.14766	-0.03599	-0.1651	-0.50892	0.55141	-0.089636	-0.41946	-0.35044	0.27554	-0.0012801	-0.10678	-0.27844	-0.12839	0.12523	-0.13318	anger
13.579	7.8376	8.0215	0.30945	1.0244	1.4359	0.17096	-3.7811	-4.2451	1.5943	1.0719	-2.9142	1.8095	-0.056276	0.49706	2.3551	-0.6029	-1.513	0.50026	0.512	-0.54198	0.099669	1.8999	-2.4488	0.19935	0.54292	0.40301	0.15759	-0.79181	0.41147	-0.84191	1.6188	-0.98619	0.29068	1.7885	-0.37703	1.0706	0.87628	0.9423	0.62172	-0.0068683	-1.2038	0.17664	-0.29749	0.11988	0.1502	-0.1692	-1.4535	0.26466	anger
4.7195	-2.2079	0.12701	-1.5552	-0.098072	0.81297	-0.86487	-2.0643	-0.28522	1.1568	-0.91751	0.2236	0.16277	-1.7552	-0.74617	0.46305	-1.2511	0.27668	-0.10048	0.84598	-1.3524	-0.90942	0.099736	-0.17705	-0.13547	1.7229	0.018698	0.5114	0.62039	0.78836	-0.40599	-0.16533	-1.3294	0.099497	0.36184	0.79907	-0.5068	0.3183	0.44668	0.21034	0.2309	0.26939	0.5574	-0.21103	-1.3982	-0.30678	0.97245	0.010905	0.32244	anger
4.2532	-0.57678	-0.6921	-1.0908	-0.25013	0.13784	0.48714	-0.67092	-0.62345	0.98934	-1.1388	0.68068	1.9249	0.65154	-0.66969	1.3247	0.52962	0.57437	-0.48496	-0.13049	-1.0782	-0.68228	-0.2557	-1.0091	0.61644	0.15803	0.83049	0.77657	-0.26717	-0.7175	0.80596	0.9111	-1.8052	0.6507	-0.40058	-0.042262	1.5612	1.0518	-0.012148	0.014351	0.093488	-0.36085	0.40936	0.46234	0.97639	-0.14621	0.45435	-0.731	0.030555	anger
-2.7904	-1.7012	1.5722	-0.10942	-2.6732	0.58675	-0.23044	0.89277	0.36521	0.92328	-0.58744	0.44795	-0.085106	0.079865	0.62847	-0.89007	0.022026	-0.23892	0.037567	0.33305	-0.13104	-0.070809	0.096424	-0.15474	0.62922	-0.40261	-0.2176	0.086738	0.33059	-0.64447	0.45323	-0.33931	-0.052288	0.072757	0.42896	0.069378	0.34966	-0.11779	-0.14579	-0.38583	-0.92736	0.14889	-0.1288	0.30746	0.2369	-0.40633	-0.29316	-0.16564	0.38698	anger
-7.064	-1.4836	0.55514	0.0023397	-3.423	-0.79107	6.8254	-3.195	1.461	-0.24247	0.21875	0.13335	-1.2	-0.69496	-1.7574	1.4915	0.94394	0.43331	-0.090156	-0.78528	-1.233	-0.011465	-0.84123	0.16802	0.75368	0.63953	-0.70103	0.073172	-0.22439	-1.1996	0.23929	-0.35198	0.4087	-0.21299	0.1536	-0.23551	0.028727	0.14094	0.37008	-0.21944	0.081124	-0.17477	0.1872	-0.014666	-0.28508	0.66551	0.27313	-0.016156	0.020002	anger
-6.6731	-1.7971	0.95455	0.58719	-3.2806	-1.3889	6.4497	-2.526	1.3953	-0.22096	0.35071	-3.8525	-1.7933	0.82344	-1.189	-0.12817	-0.52503	0.83041	-0.041583	-0.99871	-0.72913	0.28223	-0.50268	0.79547	0.45974	-0.6494	-0.12287	0.50732	0.029198	0.32937	-0.011181	-0.43674	-0.18095	-0.11957	0.525	-0.014439	0.23438	-0.15488	0.10374	0.10882	0.037101	-0.47503	-0.18275	0.039739	-0.23054	0.51071	0.34455	0.061134	0.05052	anger
12.548	-12.471	1.6433	7.5833	0.00021037	-1.9325	1.2504	-0.56291	0.66882	0.63858	-2.0828	0.69456	2.4324	0.042366	-3.9523	-3.0146	2.2118	-1.3849	1.0686	-0.29034	0.95146	-0.099536	-0.4235	0.22722	-1.2901	2.3551	-1.2824	1.0568	-0.97768	0.31637	-0.1306	-0.51781	-0.19159	-0.041225	-0.92293	1.1398	-0.098833	2.1739	-1.4717	0.16167	0.021597	-0.46447	-0.30915	0.57542	-0.44611	-0.30882	-0.3932	0.7814	-0.36717	anger
3.7652	-8.2624	2.763	3.9417	-1.2328	1.1511	-1.7595	0.044686	0.31417	0.88377	-0.59428	0.14241	0.0032786	-0.81656	0.80028	-0.19961	-0.073749	-0.41643	0.40168	0.88442	-0.99556	-0.55998	0.44857	-0.59583	1.1943	-0.18922	0.16799	-0.88666	0.13238	-0.17614	0.25949	0.85801	-0.38437	0.63486	-0.35869	0.66166	-0.26423	-0.0070429	0.5119	-0.85411	-0.13717	0.0501	0.090795	-0.41169	-1.1945	-0.89978	0.17657	-0.17569	-0.29775	anger
8.002	-2.5808	-2.6943	-3.3516	3.1174	-1.1168	2.719	0.19822	-3.5173	2.0504	-1.0522	-1.8908	1.9178	-3.5074	0.76461	-0.4756	-1.8487	-1.4399	-2.2573	-0.90402	-0.36724	0.58991	2.0545	-0.37487	1.0085	1.116	-1.9755	-1.571	1.1803	1.5679	0.27349	-0.3736	-0.081571	0.42149	0.33936	-0.9948	0.040595	-1.089	-0.30677	0.19752	0.44255	0.61576	-0.45608	0.68857	0.36537	-1.0149	-0.33052	0.77471	-0.53304	anger
7.7001	-3.1779	-1.5826	-2.1463	3.5149	-0.46358	2.8943	0.38573	-3.1773	2.2693	-0.64931	-2.1299	3.2921	-3.9333	0.67855	-0.56659	-1.2343	-0.60087	-2.5909	-0.19078	0.056896	-0.35649	0.70064	-0.0027466	0.18675	-0.90369	0.62496	-1.2731	0.54713	1.1369	-1.031	-0.22979	-0.017992	-0.25198	-0.5332	-0.592	-0.20082	-0.75197	-0.32761	-0.24602	0.016201	0.72765	-0.58568	0.61339	0.33669	-1.0779	-0.28092	-0.56822	-0.50698	anger
-5.7739	-1.7087	0.24584	0.67927	-1.1218	2.5638	0.53883	-0.36993	0.68049	0.41737	0.2526	-0.50661	1.0109	-0.060396	0.29717	0.09177	-0.0053742	-0.27999	0.94815	0.12693	0.13147	-0.59053	0.20627	0.017842	0.070956	-0.19641	-0.15901	-0.25853	-0.11044	0.033267	-0.0067287	0.4379	0.2886	0.24866	-0.37732	-0.27443	0.3264	-0.24109	-0.41801	-0.52502	0.26509	-0.065952	0.28049	0.36039	-0.39094	0.73491	0.44469	0.35	0.28639	anger
15.516	-4.8931	13.408	-0.79256	-2.8636	-0.11294	-3.6518	-0.45982	-1.2726	3.6984	0.11992	-0.15345	-4.7545	0.13488	1.7899	1.617	-0.75467	0.22531	-1.7488	-1.3051	-1.6696	0.32163	0.3936	-2.024	-3.0681	-1.3424	1.8033	-1.8123	1.8064	0.70997	1.7219	-0.90638	-0.89871	1.2969	1.2237	0.45293	0.23246	-0.55176	-0.7373	0.63429	-0.60124	1.2425	0.19435	1.2546	0.92852	-0.4922	0.7435	-1.197	0.27768	anger
-2.0587	-2.1349	-0.59034	0.79547	-0.97005	1.0175	1.9381	1.6902	-0.1091	0.34848	-0.59341	-2.759	-0.78329	1.247	-1.3259	-0.23589	-0.79205	-0.30029	2.5183	-1.6473	-0.033488	0.89515	0.74343	-1.4123	0.46692	-1.2444	0.12461	0.79572	0.23937	0.36433	0.699	0.045553	-0.5611	-0.1429	0.3354	-0.13702	-0.51522	-0.064398	0.45407	0.84612	-0.17438	0.64062	0.32739	0.054577	-0.15021	0.17856	0.96931	-0.19895	0.077091	anger
6.59	-0.18356	10.783	1.5264	-3.4815	-0.97098	3.296	1.2673	1.4707	0.58696	-1.2083	0.60078	1.3549	1.7482	-3.5402	-1.9509	1.8466	-2.4346	-0.26308	-0.39329	0.20059	0.20065	-0.46504	-0.5717	-0.17147	1.1235	0.89624	1.0411	-0.36754	0.59508	0.73698	-0.71612	-0.084457	-0.57492	-0.31492	-0.61604	-0.22242	-0.34981	-0.58214	1.0426	-0.45506	-0.030295	-0.088585	-0.090344	0.7471	0.082475	0.21691	0.42495	-0.80913	anger
1.8143	-5.6018	7.2587	1.3049	-2.3256	-0.24079	2.3654	-2.1707	0.89412	-0.26265	0.091556	-0.95733	0.048012	-0.32487	0.092315	0.32206	0.50524	0.12334	-0.68327	0.28319	-0.21007	0.51734	-0.71906	1.1051	-0.42085	0.40175	-0.32642	-0.68935	0.15557	-0.35135	-0.64409	-0.22586	0.14402	0.22742	0.10483	0.24201	0.17611	-0.20268	0.10489	0.033625	0.34917	0.22469	-0.032162	-0.34178	-0.47962	-0.58568	-0.10902	-0.11293	0.5295	anger
-9.5636	-0.037736	1.1086	1.051	2.6228	-0.67412	-0.35361	0.17228	0.046532	0.19573	0.21672	0.26642	-0.27612	0.20797	-0.67871	-0.37431	0.020517	-0.14664	0.047549	-0.20002	0.068426	0.33084	-0.089833	0.078416	-0.21213	0.28005	0.16525	0.34218	0.21275	0.34455	0.285	0.15624	-0.26261	-0.38408	-0.0083847	0.043364	0.0030166	-0.082248	-0.01403	0.17841	0.067932	-0.022276	0.14594	0.21296	-0.18753	0.26108	0.16084	0.022665	0.15952	anger
-9.3579	0.11734	1.1759	1.01	2.7238	-0.82248	0.010876	0.15262	-0.047234	0.014393	0.16506	0.95516	-0.06606	0.052354	0.11529	0.0040231	0.1302	0.29577	-0.50615	-0.042438	0.079822	-0.30071	0.23183	-0.079551	0.13499	0.33344	-0.002954	0.05087	-0.26162	-0.016727	-0.1612	-0.10484	0.21287	0.23723	-0.1719	0.014322	-0.29323	-0.065397	0.169	-0.17154	-0.13485	0.13126	0.03916	0.12762	0.013528	0.14401	0.022163	-0.078667	-0.011352	anger
-9.3977	-0.010254	1.0704	0.79632	2.4329	-1.3618	0.065971	-0.26217	-0.048206	-0.28324	0.10304	1.0988	-0.083172	-0.53704	0.75578	0.63575	0.32974	0.080406	-0.65367	0.11124	-0.15032	-0.34794	0.14672	0.23066	-0.31602	0.44737	-0.095221	-0.37467	-0.1635	-0.35214	-0.2642	-0.21717	0.22509	0.18199	0.054637	0.44951	-0.40596	0.25602	0.030858	-0.20093	0.0079188	0.014536	-0.31111	-0.0096889	0.28928	0.031222	-0.073218	-0.19066	-0.00066057	anger
-9.4466	-0.23645	1.0297	0.71391	1.1728	-1.205	0.034535	-0.30299	0.082344	-0.5098	-0.30545	-0.2818	0.38893	-0.78251	0.95771	0.43309	0.3092	-0.90041	-0.48539	0.5495	-0.36787	0.63362	-0.21096	0.84721	-1.4994	0.52268	0.081387	-0.44977	0.33033	-0.44393	-0.088575	-0.14838	-0.43498	-0.42344	0.57856	0.95769	-0.52594	0.41467	-0.035466	0.13868	0.29147	0.30956	-0.60416	-0.20013	0.25215	-0.61088	-0.33656	-0.64767	0.11936	anger
5.484	1.2816	-1.5533	-0.038039	-0.33266	0.55413	0.64636	-1.6601	-2.1464	-2.096	0.90853	1.3713	0.65056	0.92688	0.24218	1.388	1.7685	0.66086	-0.57201	-0.79883	-0.1879	-0.69611	1.6019	0.66746	-0.24875	-1.4497	-0.22899	0.12963	0.11237	0.32724	0.26311	-0.45697	-1.1619	-0.15631	-0.31652	0.36663	0.29198	-0.42722	0.17299	1.0917	-0.18215	0.023523	1.1557	-0.214	0.43247	0.1225	1.4054	0.30338	0.89272	anger
3.7561	0.83404	1.7864	-0.58732	-1.5922	0.38343	0.061582	-0.90482	-0.10543	-1.1185	-0.69686	1.0458	-1.3556	-0.47647	1.1559	-0.012264	1.0103	0.69677	0.91544	-0.17762	1.0661	-0.022349	0.1983	-0.80889	0.22569	0.67884	0.38706	0.54807	1.2562	0.65445	-0.61012	-0.10129	0.71456	0.19632	0.88462	0.21122	0.29848	-0.17765	0.39381	-0.4077	0.52236	0.090394	0.97301	0.74627	0.21867	0.88155	0.064843	0.025355	-0.79545	anger
6.661	2.1588	-3.1776	3.5096	-1.3134	-0.6867	0.51818	0.08955	0.092874	-0.4078	2.2892	0.8192	-0.10704	1.3252	0.82556	1.6531	-0.41812	-0.37815	0.27978	1.4679	0.47474	1.076	0.82679	-0.072685	-0.45727	-0.23551	-1.0803	2.3482	1.3757	0.17304	-0.33946	-1.2279	-0.56139	1.4409	-0.16701	-1.196	0.57809	-0.35553	0.46862	0.30465	0.34013	0.21869	-0.31227	0.64273	-0.13434	1.4205	0.61615	0.0095693	-0.92893	anger
-1.1115	0.76775	-1.0751	4.1592	-2.9223	-0.22203	0.21803	1.0995	0.16396	0.78665	0.6479	0.066021	0.75626	-0.1913	0.53193	-0.54895	0.081959	0.029146	0.94417	0.33758	-0.49251	0.16705	0.31983	-0.4857	0.41243	0.83717	-0.058616	-0.035057	0.69792	0.1729	0.023242	0.27219	1.0026	-0.33536	-0.058795	0.021501	-0.022678	-0.35025	-0.46468	0.27917	0.067046	0.42143	0.17449	-0.38502	0.10445	-0.54841	0.013356	0.0035252	0.16275	anger
-0.46448	-1.4741	-0.46043	-2.4913	-1.1893	0.90481	0.18997	-1.9251	0.059344	-1.6328	-0.79999	2.0187	-0.68292	0.20377	0.16361	-0.40239	-0.62783	-0.045584	1.6404	-0.54721	-0.43141	-0.25363	-0.3926	-0.078645	0.38964	-0.61799	0.17186	0.21137	0.56529	-0.82907	0.12311	-0.053736	-0.50721	-0.24357	0.7409	0.44685	0.096815	0.13711	-0.22952	1.415	1.1414	-0.61077	-0.12348	-0.80332	-0.14963	-1.028	0.5847	0.4196	-0.0089856	anger
-1.2268	-0.87056	-1.3661	-2.3379	-1.4469	0.70236	0.44318	-2.2312	0.21666	-1.794	-1.8346	2.1649	-1.3837	-0.035628	0.62956	-0.51563	-1.4504	-1.1323	1.2703	-1.779	0.8407	0.24464	0.036515	0.29517	-0.031928	-0.13304	-0.0279	0.53099	1.0436	-0.28625	0.20873	-0.84337	-0.63908	0.16621	0.44114	-0.083539	-0.24796	0.54152	0.25659	1.2098	1.4601	-0.45365	-0.37835	-0.46396	-0.14939	-0.35962	-0.023594	0.30104	-0.13188	anger
2.3498	1.3641	0.12001	-1.4401	-0.63999	0.85063	0.425	-2.2845	1.4358	-1.9984	-2.4754	0.96954	-0.27098	0.72954	0.38928	0.34618	-0.71084	-0.59841	-0.28206	-0.46056	0.26652	1.5142	0.32839	0.65705	1.0014	-0.83255	0.05628	-0.51489	-0.42214	0.37453	-0.26376	0.22311	1.7128	-0.75046	-0.79345	0.16335	-0.1679	0.76931	0.91567	0.94543	0.16647	-0.37623	-0.65425	-0.18223	-0.20957	-0.35704	0.79064	0.80439	-0.4887	anger
-1.7393	1.0612	0.52038	2.0649	-2.558	1.1156	0.073912	0.35334	0.12095	-0.13504	0.0041218	-0.021018	0.22967	0.57316	-0.28463	0.225	0.11205	0.13197	-0.042616	0.54612	-0.081803	0.094707	0.077945	0.88867	0.83148	-0.42025	-0.63907	1.0922	-0.37205	0.15194	-0.17277	-0.15241	-0.18909	0.090176	-0.76978	0.061111	0.041858	-0.85163	0.15611	-0.63426	-0.86629	-0.22989	0.5202	-0.17206	0.19551	-0.096169	-0.37453	0.40401	0.056514	anger
-9.3341	-0.15088	1.1477	0.968	1.7372	-1.3469	-1.0505	-0.4401	-0.16392	-0.066693	0.0081649	-0.3995	-0.89097	0.16524	-0.79507	-0.23954	-0.1567	0.003349	-0.12978	-0.37946	-0.069309	0.99423	-0.63983	0.56399	-0.73032	0.2669	-0.078478	0.09917	0.55503	0.21232	0.38331	0.12335	-0.56901	-0.81696	0.25932	0.2367	0.39555	0.13599	-0.25961	0.036902	0.40748	-0.154	-0.21006	-0.0012457	-0.14011	0.20073	0.14307	0.030299	0.048624	anger
-9.2454	0.040988	0.82982	0.8655	1.6952	-1.5591	-0.73398	-0.67427	-0.13174	-0.013886	0.24404	1.3699	-0.11517	-0.36836	-0.62141	0.15121	0.30699	0.05127	-0.063454	-0.32512	0.065947	0.46306	-0.25541	0.30321	-0.39862	0.53949	-0.18351	0.011691	0.29731	-0.078825	0.25015	0.12518	-0.079934	-0.48753	-0.033094	0.15094	0.1283	0.18746	-0.12843	0.024517	0.27992	-0.0059359	-0.029066	0.11628	-0.18154	0.20913	0.032413	-0.0041158	0.073141	anger
-9.1612	0.23015	0.94884	0.7501	1.697	-1.58	-0.6361	-0.65635	-0.19505	-0.17094	0.1279	1.7044	-0.16972	-0.50429	-0.43582	0.47834	0.4719	0.10758	-0.15328	-0.31032	-0.10674	0.1407	-0.1649	0.19961	-0.12275	0.59897	-0.2561	-0.18726	0.072192	-0.30354	0.13521	0.026192	0.15073	-0.20114	-0.12966	-0.034479	0.019211	0.29536	-0.038003	-0.12696	0.16006	-0.021183	-0.027793	0.12868	-0.066288	0.11699	-0.10106	0.058478	0.048862	anger
-9.468	-0.26106	0.8204	0.60305	0.8482	-1.1582	-0.57538	-0.19318	-0.13015	-0.1888	0.001516	0.22724	0.23718	-0.13149	0.032552	0.10274	0.18411	-0.28187	0.047507	0.11179	0.015096	0.10797	0.024949	0.027663	-0.18369	0.11177	0.043436	-0.061294	0.025947	-0.10609	-0.019657	0.0014939	-0.038018	-0.044468	0.059592	0.03687	0.085437	-0.01059	0.01405	-0.003438	0.020662	0.13203	0.052921	-0.059818	-0.026156	-0.15744	-0.15661	-0.073215	0.094544	anger
-9.3462	-0.14927	1.0913	0.95976	2.4271	-1.0527	-0.39352	0.27975	0.15678	-0.04802	0.09276	0.65946	0.26059	0.090383	-0.40032	-0.1399	0.41934	-0.65826	-0.016385	0.21293	-0.16175	-0.29509	0.33724	-0.23185	0.17084	0.46504	0.18441	0.34392	-0.099621	0.11005	-0.012171	0.086313	0.30077	-0.30529	-0.20955	-0.19391	-0.097133	-0.055202	0.035563	0.098826	-0.13451	0.016599	0.37178	0.29366	-0.011954	0.18192	0.013327	0.14884	0.019298	anger
-9.3922	-0.21084	1.0513	0.78126	2.1521	-1.6122	-0.60816	0.0080578	0.10321	-0.044438	0.24601	0.17452	0.21916	-0.029823	-0.25951	-0.15021	0.1389	-0.57253	0.25533	0.14611	-0.02189	-0.17741	0.51201	-0.20182	0.062654	0.13446	0.2977	0.33287	0.0015978	0.13121	-0.1807	0.051313	0.16675	-0.31874	-0.049849	-0.1265	-0.13508	-0.12499	0.032944	0.26507	-0.11743	0.018569	0.18634	0.2093	0.010451	-0.096365	0.015502	-0.11972	0.029069	anger
-9.3376	-0.16652	0.9691	0.84136	2.0138	-1.4458	-0.76899	-0.13547	-0.10123	-0.012883	0.23743	0.41169	-0.051393	0.056423	-0.76541	-0.18145	0.23568	-0.31006	0.02668	-0.19713	0.01344	0.24206	-0.054965	0.026494	-0.070215	0.11629	0.018344	0.27687	0.15756	0.21181	0.094951	-0.010114	0.050976	-0.32667	-0.048846	-0.084463	0.092321	0.0020664	-0.032653	0.15492	0.090916	-0.090426	0.2372	0.20497	-0.14467	0.12082	0.074681	-0.042066	0.047986	anger
-9.4918	-0.22611	0.7577	0.68007	0.92994	-0.59225	-0.51347	0.094356	-0.1884	-0.11947	-0.1373	0.30314	-0.13992	0.11095	-0.23856	-0.099924	0.13805	0.15029	-0.11437	-0.061619	0.021197	0.026398	-0.1273	-0.067268	0.27035	0.10259	-0.074851	-0.061689	-0.091009	-0.030543	0.053212	-0.057532	0.039739	0.197	-0.023854	-0.13542	0.18121	-0.040442	0.093862	-0.13576	-0.063158	0.10749	0.20065	-0.11148	-0.16564	-0.018361	-0.090668	0.040833	0.072354	anger
-0.38754	0.56009	-0.57451	7.6113	0.0746	-0.22501	5.1999	-4.2945	1.5803	-2.0628	1.0803	-0.31843	1.3294	-1.0623	0.046636	1.3062	0.79533	-0.35778	-0.081145	0.38726	0.48759	0.45371	0.15398	1.2517	-0.78199	0.6788	0.14692	-0.58424	0.55266	-0.18133	-0.92168	-0.091248	0.016807	-0.61112	0.30258	0.9112	-1.0472	0.45167	0.60628	1.0169	-0.26791	0.2202	-0.86151	0.50683	0.53046	-1.0886	0.15101	-1.3897	-0.031201	anger
8.6841	5.7912	-1.5925	13.896	-1.5661	-2.8897	0.67327	-1.1032	0.89937	0.68179	-1.0772	1.245	3.445	2.6671	0.18742	-2.1618	-1.8735	-2.2239	-0.68532	-2.4073	-0.34914	-4.2337	-2.4402	0.30185	-1.1275	0.42202	1.917	-0.73806	-0.66854	0.31983	1.3117	-0.52524	0.056229	0.76762	-0.24192	-1.4	1.2734	0.58263	-0.84748	-1.2098	-0.7504	0.47435	-0.64617	0.80974	1.0008	-0.41556	-0.25547	0.94514	0.36509	anger
-2.0904	3.2494	1.3025	12.21	13.425	24.045	8.8331	8.0928	3.1152	0.2288	-1.2688	-0.20947	-2.3613	0.37406	0.31867	-0.10407	0.018635	0.26737	-1.9329	-0.16186	-1.3873	0.73275	-1.4281	1.2524	-1.5437	1.3065	-0.62641	-0.3186	-0.76303	-0.062258	0.72081	-0.36964	-0.41268	0.3802	0.71791	0.85599	-0.65921	0.72602	1.0253	0.13	-0.29867	0.27682	-0.37405	-0.41991	0.60931	-0.096815	-0.54672	-1.0669	-0.03818	anger
-9.2781	-0.44442	0.36993	0.0024498	-0.76441	0.08709	-0.39132	0.41391	-0.1118	-0.60121	-0.99014	-0.75192	0.44721	-0.26605	0.24574	0.23341	0.50182	-0.98549	-0.15995	0.60882	-0.55251	-0.049354	-0.36862	0.20359	-0.11838	0.33004	-0.051036	-0.486	-0.1993	-0.60537	0.064954	-0.11698	-0.02017	0.43189	0.1917	0.15609	0.076746	0.029668	0.12738	-0.24277	0.050064	0.35231	0.10976	-0.36953	-0.26389	-0.42334	-0.26908	-0.24113	0.25734	anger
3.1305	-1.3957	0.25523	-2.2624	0.66933	1.1779	-1.98	-2.0645	1.5459	0.27032	-1.7551	-1.3914	-0.26952	0.14795	-1.0662	-0.72359	-0.72586	1.4782	0.25801	-1.1169	-0.39142	0.15341	1.2359	1.0493	-1.1093	-0.61019	0.018303	-1.0996	0.17071	-0.42813	-0.7877	-0.67025	1.1513	0.36389	-0.29835	-0.68353	-0.038898	-0.51184	-0.085087	-0.35855	-0.029372	0.52971	0.36096	-0.22756	-0.038886	-0.42553	-0.35379	0.44505	-0.5628	anger
0.92305	1.304	-2.7655	-2.4791	0.7558	0.1477	-0.19617	-0.50314	0.79539	0.18454	-0.86208	-0.98735	0.13965	0.32279	-0.23591	0.22363	-1.2912	0.23923	-0.59889	-0.24213	0.80221	0.34012	1.2718	0.979	0.42303	-0.91252	-0.1772	-0.16972	-1.6528	0.7033	0.54745	0.2521	0.84178	0.17019	-0.0059717	-0.8415	-0.081613	-0.17126	0.080058	0.49941	1.2369	0.33261	0.16066	-0.37413	0.23552	-0.40977	-0.21449	0.353	0.010959	anger
7.573	5.6246	-3.0874	5.1861	-0.15284	1.3603	-0.1574	-2.658	-2.3204	-1.8197	2.8684	-0.084024	0.36552	0.34235	-0.72801	0.71734	-0.45116	-1.026	0.22031	1.7378	1.3818	-0.63042	-1.2949	-0.54106	1.596	0.11125	0.86583	-1.0982	0.49402	0.9067	-1.7266	-1.3752	-1.2865	-0.41489	-2.2553	-0.43127	-1.3361	-0.78526	-0.86138	-0.54355	0.93876	1.0376	-0.86927	-0.41181	-0.3855	-0.05468	0.26882	-0.72777	0.66404	anger
-0.64432	2.4366	1.155	3.0295	-2.364	0.97833	-0.27957	-0.067973	0.053127	0.71389	0.024533	0.76348	1.1369	0.098203	0.4851	-0.26897	-0.17805	-0.015417	0.91714	0.089959	0.98703	-0.10314	1.0772	-0.27551	0.70344	-0.44428	0.075331	0.066835	0.54647	0.37137	-0.022826	-0.41951	-0.44899	-0.15059	0.079045	-0.099983	0.53242	-0.24611	0.29058	0.45115	-0.39685	0.14847	0.22821	0.21581	0.37147	-0.77076	0.14842	-0.32008	0.36745	anger
-9.2334	0.033401	1.0939	1.0129	2.2142	-1.5845	-0.26431	-0.054488	-0.056955	-0.32577	-0.044562	0.57035	-0.068497	-0.067374	0.0092531	0.13679	0.33992	-0.38552	-0.41442	0.26155	-0.24165	-0.25269	0.18167	-0.046776	0.071253	0.26907	-0.030119	0.0931	-0.15284	-0.11656	-0.26997	-0.062082	0.28046	-0.074145	-0.092864	0.076688	-0.25066	0.048911	0.046485	-0.041521	-0.0088666	0.050837	0.051562	0.23957	0.18759	-0.016052	-0.0064434	-0.079174	-0.061465	anger
-9.4931	-0.097852	1.2145	1.1617	2.4718	-1.3157	-0.031738	0.43598	-0.0033515	-0.4468	-0.39096	0.064714	-0.099581	0.39182	0.19884	-0.52623	0.30534	-0.38728	-1.1558	0.60977	-0.33433	-0.15763	0.26493	0.40562	-0.33884	0.46089	0.079059	0.157	-0.11852	0.18776	-0.42565	-0.31464	0.25672	-0.054009	-0.0124	0.29116	-0.35858	0.15213	0.2034	-0.069672	-0.16511	0.11139	0.049552	0.22137	0.27138	0.011056	-0.079675	-0.22497	-0.009018	anger
-9.3662	0.050729	1.1576	1.2021	2.4381	-0.91912	-0.12166	0.3131	-0.13083	-0.40387	-0.37903	0.57911	-0.59547	0.25885	-0.17423	-0.22472	0.21692	0.20901	-1.0659	0.20915	-0.25079	-0.29402	-0.0051796	0.24577	0.21822	0.42818	-0.08037	0.046531	-0.34025	-0.010015	-0.21062	-0.24197	0.29856	0.24482	-0.099704	0.01491	-0.32691	0.09012	0.25501	-0.16665	-0.23371	0.057415	0.093886	0.039208	0.22706	0.10328	-0.05292	-0.13885	-0.016584	anger
-9.519	-0.11825	0.83576	0.96524	1.6994	0.71199	0.035265	0.56668	-0.27972	0.34608	-0.062538	0.66256	-0.60001	0.58802	-0.8183	-0.41961	-0.097766	1.2005	-0.26444	-0.54488	0.40662	-0.018993	-0.19736	-0.42884	1.0656	-0.020071	-0.15687	0.11437	-0.4578	0.24065	0.090853	-0.24007	0.096751	1.0025	-0.10442	-0.31087	-0.028799	-0.40863	0.81246	-0.093724	-0.40111	0.44093	0.2313	-0.31993	-0.23243	-0.02456	-0.065406	-0.30453	0.08645	anger
-9.3519	-0.15786	1.0004	1.0534	2.3633	-1.4377	-0.29121	0.19404	-0.19715	-0.22825	0.033524	-0.31752	-0.22631	0.65945	0.80272	-0.3059	-0.29186	0.5321	-0.61712	0.077569	0.015985	-0.74556	0.51701	-0.074366	0.2514	-0.26494	0.22008	-0.029273	-0.26741	0.3975	-0.4895	-0.14162	0.2231	0.39053	-0.10529	-0.14122	-0.078839	-0.09057	-0.072906	-0.32554	-0.20428	-0.15609	0.027177	0.12608	0.15742	0.19735	0.033397	0.2497	-0.048008	anger
-9.359	-0.050549	0.90297	1.0421	2.4101	-1.1842	-0.27198	0.12875	-0.11223	-0.31181	-0.07555	-0.432	-0.39404	0.072904	0.58057	0.16404	-0.32335	0.0040631	-0.12135	0.037987	-0.34644	-0.59081	0.42481	-0.098516	0.020622	-0.14258	0.10985	-0.064329	-0.11926	-0.060363	-0.27298	-0.0069153	0.092233	0.056705	-0.040304	-0.10182	0.022527	0.14406	-0.36525	-0.27225	-0.094399	-0.20422	-0.11067	0.05902	0.1473	0.32263	0.046209	0.36596	0.0049089	anger
-9.3644	-0.018877	0.93779	0.96463	2.3371	-0.94401	-0.33352	-0.048579	0.068902	-0.10049	0.040843	0.25671	-0.23297	-0.22469	0.0038159	0.26115	-0.12084	-0.27185	0.24065	-0.085827	-0.34379	-0.21312	0.1501	-0.034409	-0.33738	0.15549	0.11014	-0.083459	0.16067	-0.11841	0.023617	0.21336	-0.068479	-0.37056	-0.023271	-0.019988	0.15827	0.11225	-0.50095	-0.26295	0.21372	-0.21556	0.084385	0.146	-0.139	0.56318	0.1174	0.49497	0.051077	anger
1.3599	3.9077	-0.50584	-0.037346	-1.1237	0.882	0.77406	-1.1719	1.0212	-0.31714	0.70356	1.1119	0.57522	-0.20712	-0.71019	0.57015	0.55689	0.33512	-0.42242	1.0577	0.26416	-0.93131	-0.55438	-1.3222	0.71646	-0.67457	0.13267	1.6355	-1.0043	0.28157	0.17587	-0.42121	-0.15625	0.47679	0.11889	-0.75105	-1.184	-0.92343	-0.82725	-0.16708	-0.19625	0.53569	0.12537	0.07328	0.51092	-0.072637	-0.3792	0.73161	-0.13028	anger
-0.8453	0.43504	-1.0818	-2.983	-0.46189	0.38372	0.26857	-0.26028	0.81492	-0.15214	1.1736	0.86092	0.9945	0.35729	-0.35563	0.55142	0.64164	-0.82452	-0.64169	-0.051752	-0.52028	1.8917	0.045669	-1.0589	0.34568	-0.21288	-0.80006	0.79951	-0.31344	-0.088086	0.14604	-1.1372	0.20963	0.32215	0.32497	1.2899	0.057854	0.089144	-0.76118	-1.0469	1.1511	-0.099944	0.33188	0.13253	-0.412	0.53411	-0.33673	-0.77001	-0.68536	anger
0.24314	0.02657	-0.46714	-2.2305	-0.95966	0.70556	-0.031057	-0.1244	0.095308	-0.31538	1.465	1.4822	-0.27739	-1.396	-1.0652	-0.079485	-0.10144	-0.91237	-0.63305	0.45847	0.26863	0.66132	-1.4572	0.34581	-0.32328	0.1867	0.532	0.38302	-0.4133	0.37233	-0.093405	-0.94969	-0.28372	0.18648	-1.1191	-0.42218	-0.19833	-1.2601	-0.60743	-1.2991	-0.19182	-1.3404	0.50356	0.02193	0.19807	-0.10198	-0.19273	0.05646	0.53485	anger
-4.4353	-1.4705	-0.0059072	1.0267	-2.0684	1.0446	-0.31291	0.63167	0.08332	-0.046835	-0.08995	0.22926	0.58939	0.0030729	0.19722	-0.34624	-0.053447	0.61477	0.030294	-0.063478	0.75536	0.29692	0.04233	0.16579	0.54012	0.073416	-0.34477	-0.018178	0.06276	0.25575	-0.22832	0.17704	-0.093356	0.32311	-0.13824	-0.10694	0.56319	0.029195	0.14223	-0.076858	0.19512	0.18582	0.43556	-0.33236	-0.68768	0.0057716	-0.2587	0.39064	0.10676	anger
6.2982	-4.6672	2.1467	-3.955	-1.2783	0.68024	-0.83264	-0.50668	0.43416	0.83985	0.20116	2.2904	-1.7512	-0.71525	0.86642	1.2582	-0.32954	0.063398	-0.32757	-0.94606	-0.24046	-1.2612	-1.1369	-1.1555	1.7555	0.47454	0.28096	1.763	0.78711	1.8204	1.0284	-0.21823	-1.1788	-1.2127	0.80526	1.5495	-0.9562	1.2181	0.10867	0.17724	0.14878	0.65686	-1.6967	-1.0354	0.074748	0.55664	-0.041929	0.80935	-0.061169	anger
12.928	-3.1344	3.5551	-0.030135	0.64976	0.24436	-1.1495	-2.7009	-2.4893	2.8606	-2.1213	2.3164	-0.80557	-0.17932	-0.362	1.6011	-0.9374	-2.5597	1.0518	-0.75502	0.18159	1.9538	0.71541	2.4539	-0.13468	-1.6849	2.0266	-1.6963	-1.4591	1.0956	0.046151	-1.1299	0.55047	0.95653	-0.4073	-1.319	0.077027	0.90063	0.034315	0.029014	-1.9523	-0.36918	-2.4763	-0.22331	0.32925	0.88396	-0.21432	0.03582	0.87561	anger
5.9149	-1.7752	-3.846	-2.2148	0.90771	-0.9885	0.37182	-0.097088	-1.2949	2.5038	-1.4545	1.6723	-1.9112	-2.4479	-0.40366	2.1049	-1.7186	-1.5156	-0.56115	1.7287	2.2141	-0.19378	0.14486	2.5464	-0.59495	1.864	1.2177	-0.48013	-2.0373	0.90185	0.86524	0.99486	0.66696	0.19824	-0.64636	-0.92452	-1.8573	-0.17427	0.075763	-0.26835	1.4755	0.61343	0.064036	0.27935	-0.10574	0.52149	-0.027854	-0.34382	-1.3385	anger
-0.63662	-2.3779	2.4291	1.2395	-2.1677	0.4987	-1.4044	0.68829	0.17181	0.43871	-0.24574	0.41759	0.84022	0.26392	0.39974	-0.060216	-0.083249	0.15239	-0.21535	0.00078055	0.03589	0.65247	-0.37324	0.077791	0.051084	-0.34989	-0.27823	-0.81806	-0.38178	-0.02214	-0.81262	0.043483	-0.22469	0.088911	-0.097414	0.0644	0.33633	-0.59313	-0.024869	0.28802	0.11365	0.14877	0.028823	-0.44437	0.055663	-0.13156	-0.018004	0.22051	-0.44941	anger
0.77535	0.81347	-0.55817	-1.3567	-0.44934	-0.057626	-1.0182	1.7016	-0.5611	0.4492	0.17135	-1.4441	0.80436	1.7593	-0.35478	-1.2013	-0.68247	0.07835	0.29016	0.087151	1.1989	1.0361	0.59495	-0.92667	-1.4758	0.061569	1.6981	0.21696	0.85286	-0.38596	0.65732	0.12232	0.99065	-0.99519	0.98042	0.12281	-1.1318	1.1423	1.2046	-1.1185	-0.36327	0.46754	0.36694	0.60322	-0.24995	1.2031	0.75293	-0.13281	0.22348	anger
-1.1322	0.36437	-1.3299	-2.6568	-0.3183	0.20696	-1.4729	1.8217	0.94495	1.1231	0.0028597	-1.4226	0.55136	0.45854	-1.2456	-0.30383	-0.0015484	0.28261	-0.38547	0.74402	0.58882	-0.31045	0.15584	-0.5497	-1.2888	0.40619	0.6003	0.39459	1.2845	-0.016761	-0.35103	-0.46376	0.71332	-0.95448	-0.16538	0.97304	0.45094	0.46934	0.5502	0.17301	0.13584	0.21858	-0.34951	0.31663	-0.51388	0.18573	-0.037589	0.24092	0.61302	anger
-1.0042	0.33538	-1.5612	-2.0437	-0.46833	0.87596	-1.245	0.90191	0.31922	0.45234	-1.5209	-0.31305	-0.41561	-0.15414	-0.99593	-0.95946	-0.47953	-0.32839	-0.7976	0.63964	0.83677	-0.22644	1.0702	-0.46615	-0.73301	-0.38041	0.46591	0.29658	-0.54587	-0.39001	0.43865	-0.096175	-0.34063	-1.6001	-0.17896	1.1411	0.29466	0.33081	0.57153	-0.29109	0.25788	-0.17602	0.41404	0.43782	-0.045165	0.22916	0.0074833	-0.044757	-0.38368	anger
-6.0465	-0.27273	-0.3332	0.4681	-2.2043	0.72664	-0.76286	0.78036	-0.32687	0.50991	-0.478	0.23578	0.53727	0.12138	0.6849	0.042617	0.21098	-0.22485	-0.19131	0.28807	0.24092	0.37087	0.042532	0.040983	-0.7811	-0.14382	0.13984	-0.074087	-0.22209	-0.012345	0.040978	0.2102	-0.11458	0.079411	0.018919	0.11464	-0.16352	-0.25825	0.1755	0.14166	0.014036	0.20062	-0.3349	-0.0172	-0.38459	-0.067287	-0.28683	0.054532	0.32652	anger
-0.57788	1.759	-1.4224	-0.4583	-1.2676	-0.011588	0.49543	0.14257	0.43014	-0.32101	0.21532	-1.4721	-0.64765	-0.54842	0.29369	0.064666	0.070371	0.50009	0.60836	1.0443	-0.19712	0.53372	-0.77945	0.99316	-0.048447	0.30277	-0.35124	-0.26729	0.25886	0.28498	-0.40996	-0.15816	0.36166	0.22421	-0.8792	-0.4214	0.4081	0.46784	0.32619	0.088914	0.20399	-0.098522	0.45292	0.64363	0.21247	0.23812	0.22218	-0.04797	0.467	anger
-0.40516	1.1476	-1.67	0.027064	-1.3989	-0.025828	0.097463	0.21731	0.4514	0.72025	-0.31806	-1.5787	-0.62839	-0.16157	0.31931	-0.16369	0.51658	0.11432	1.168	0.34643	0.38627	0.91672	-0.3034	0.073282	-0.14223	0.47913	-0.062102	0.035705	0.33086	0.55693	-0.29291	0.083249	0.7462	0.62114	-0.65588	-0.32604	-0.3167	0.25929	-0.737	0.15406	-0.23634	-0.80681	0.082407	-0.17745	0.37789	-0.043009	0.67118	-0.15632	-0.11723	anger
-1.0267	0.31196	-1.7132	-0.2377	-1.4678	0.14022	-0.23184	0.10247	1.5829	0.77181	-0.48909	-0.83366	-0.36842	-0.20302	-0.32465	-1.0088	-0.81823	0.15789	-0.21009	0.82583	-0.14955	0.079095	-0.61682	-0.74154	0.072261	0.7063	0.3302	0.0096839	0.64363	0.23234	0.49565	1.4116	0.061643	-0.03787	0.51909	-0.19969	0.24843	0.38036	-0.072023	-0.42317	-0.16198	-0.4111	-0.42441	0.76141	0.27842	-0.013713	0.24662	-0.4273	0.3444	anger
-6.2144	0.074812	-0.066605	0.066303	-2.3264	0.48353	0.23517	0.76743	0.067778	0.28175	-0.61418	-0.21146	0.59475	0.12831	0.16551	-0.35119	-0.070067	-0.30074	-0.21794	0.33531	-0.15109	0.12931	-0.26955	0.16772	-0.033855	0.059772	-0.16261	-0.28566	-0.30754	-0.29741	0.24036	-0.055082	0.025394	0.22593	0.049969	-0.049997	0.13512	-0.041433	0.13284	-0.20248	0.17797	0.043883	-0.031025	-0.28745	-0.061075	0.12755	-0.28575	-0.19112	0.02498	anger
5.5651	-4.7817	1.5295	-2.4153	-0.59266	-2.3261	2.5279	7.1455	-0.62492	-4.4936	1.8534	0.56306	0.45938	-1.0216	-2.4264	-0.058535	-0.096992	1.471	1.4141	2.3557	2.5309	-1.3759	1.2525	0.13663	-0.85265	-1.7659	-0.048995	-2.1496	-1.7542	1.8323	-1.3684	0.028805	-0.88427	-1.1947	-0.13624	0.047151	-0.080604	0.94216	0.80321	-0.58036	0.0079103	-0.60491	-1.2655	0.50356	-0.6739	0.099148	-0.49778	-0.79292	-0.32196	anger
4.0684	-4.4717	2.7147	-3.4727	0.059507	-2.2802	2.6398	7.0161	-1.296	-3.706	1.1178	-0.3023	0.98911	0.10712	-2.7367	0.59859	0.82773	1.7503	1.4433	1.7479	2.4223	-1.452	-0.014825	-0.84356	-1.8917	-2.2107	-0.73389	-1.0699	-1.0221	1.147	-0.6221	0.41307	0.073234	-0.015582	-0.017877	-0.35985	-0.84117	-0.095997	0.12603	-0.039882	0.50814	-1.208	-1.2382	-1.121	-0.10848	-0.27094	1.3476	0.28815	0.15437	anger
1.1764	-1.0319	2.6636	-1.3533	-1.4323	0.53422	-0.45048	-1.108	-0.41535	1.1183	-0.030786	-0.82168	0.6502	0.69563	1.6372	-0.011346	-0.47503	0.078933	-0.77907	1.1319	0.37595	0.35962	0.53337	0.19921	0.24499	0.23736	-0.31368	0.61205	-0.20374	0.82854	-0.98732	0.83184	0.54558	0.54626	0.2137	0.28916	-0.39061	0.34587	-0.47761	-0.24582	-0.67987	0.16133	0.077089	0.54632	0.23009	0.5123	0.022073	0.16702	-0.44825	anger
-3.5869	2.036	0.93946	1.0211	-2.8415	0.60174	0.041437	0.99088	-0.20392	0.12779	-0.53159	0.11961	0.32272	0.38691	0.39795	-0.29044	-0.060374	0.0054835	-0.028009	0.34505	0.36404	0.25127	-0.23099	0.2017	-0.22704	0.1742	-0.03029	-0.20778	0.072213	-0.13272	0.53328	0.069055	-0.040909	0.12525	0.14832	0.32903	0.10587	-0.20427	0.29326	-0.37446	0.2222	-0.18184	-0.19543	-0.25851	-0.18158	-0.20542	0.23504	-0.027223	0.048718	anger
21.26	0.96375	11.118	-1.5042	2.5457	-1.2558	-2.5662	-1.2283	0.22525	4.2323	-1.885	-3.5722	-1.0666	1.8375	1.6141	0.38427	0.18332	0.20631	5.1998	-0.73766	0.4652	-2.1138	-1.5531	0.76321	0.86624	3.4924	0.37677	0.87463	-1.4716	-0.33367	0.97706	-4.6849	-0.67434	-2.0108	0.88774	-0.25247	0.92455	-0.020519	2.0878	-0.7044	-1.1722	-0.46455	0.44964	0.19935	0.71707	-0.78994	0.0311	0.54021	0.38173	anger
13.234	7.8087	-5.3504	-4.6893	3.9002	-3.7269	-0.30791	2.2115	6.4351	2.6019	-2.4808	1.5811	-1.0421	-1.2183	-0.035453	-0.647	4.3836	0.9506	2.8031	0.028056	-3.0379	1.5574	1.2625	1.9158	-0.25021	-0.27671	-0.9799	-1.665	1.4798	1.535	-1.6731	-0.62878	0.62697	0.46971	0.10843	-0.74844	0.96317	0.30084	0.12417	-0.14777	0.3838	0.15388	-0.058406	-0.62581	-0.30486	1.0102	-1.6316	-0.51091	1.7459	anger
13.464	13.045	-0.81215	-2.5084	1.5623	-2.7383	1.5067	1.6145	5.1308	1.8361	-3.3851	3.3763	-0.36689	-0.68113	-1.2422	0.17877	1.9481	-0.79248	1.8453	-1.2746	-3.9869	-1.1797	-0.50792	1.0858	0.95371	0.93592	-1.1148	-2.8382	-0.46814	2.038	-1.0944	0.95132	-2.8489	0.49111	0.11097	0.92094	1.9534	-0.96877	0.25044	-0.36664	-0.22382	-0.074848	-0.40451	-0.20959	0.632	-1.0273	0.87162	0.28718	-1.5175	anger
-4.8324	0.16761	-0.66713	1.3245	-1.4249	1.9187	1.3616	0.71196	0.46176	2.5027	1.4577	1.8619	0.8687	0.72351	0.35426	-1.2552	-0.74088	1.9523	0.56759	-0.58649	1.5055	0.89874	0.64766	-0.68041	-0.13721	-0.73751	0.30925	0.76427	0.1407	0.62512	0.60143	0.23482	-0.37165	0.074823	0.2075	-0.50119	0.18732	-0.69376	0.39709	0.02074	-0.37329	0.2272	0.17611	-0.084711	-0.30126	-0.059284	-0.50522	0.42868	0.022736	anger
0.32196	-1.504	-3.1871	1.4963	-0.46014	1.3186	-1.5002	-0.68747	-1.3813	-1.3587	0.71067	-0.36598	1.0855	-0.0866	-0.27767	-1.3377	0.72388	0.56619	-0.32099	-1.0487	-0.34972	-1.0548	-0.10329	-0.11137	-0.44956	0.69326	-0.81579	0.20006	0.29361	0.15168	0.031835	-0.4522	0.31398	-0.4441	0.67687	-0.42474	-0.27183	-0.52091	-0.9761	0.033154	-0.36325	-0.41207	-0.085604	0.071662	-0.22149	-0.40645	0.005005	0.59958	0.40751	anger
-1.2948	-0.34199	-1.5217	1.3472	-1.632	1.4635	-0.67787	-0.92912	-1.1779	-0.69485	0.013078	0.64984	0.18453	-0.28916	0.17348	-0.24053	-0.074608	-0.1652	0.10397	-0.73259	-0.19133	-0.021837	-0.69295	-0.20442	-0.49716	0.5371	-0.34803	-0.64146	0.035407	-0.2901	0.10214	-0.66514	0.77096	0.26267	0.50939	0.34318	0.42903	0.74291	-0.12436	-0.31366	0.17346	-0.61886	0.2262	-0.37677	0.42427	1.0838	0.3475	-0.33622	-0.15212	anger
6.4923	2.0478	-1.4105	-2.4259	2.8568	-0.99452	-1.9124	-1.4342	8.0111	-0.70283	1.6091	-4.2009	0.63322	-0.49834	0.35154	0.38558	-1.7065	1.1252	0.78888	0.92247	1.8383	-1.7736	0.17238	-1.5363	-0.050683	0.42862	0.58825	0.91112	-2.1513	-0.57023	0.85952	0.025056	0.57845	1.5275	0.24054	0.95233	0.53064	-0.11248	-0.04456	0.13174	-0.23943	0.53144	0.77594	-0.37509	-0.21657	-0.34674	-1.197	0.493	0.16608	anger
-1.6264	3.1256	2.0485	0.56866	-1.8967	-0.27782	-0.11468	1.6836	1.542	0.22188	0.096852	0.91753	2.0276	-0.77994	0.67322	-0.76431	-1.0262	-0.43233	0.75819	0.2681	-0.98074	1.3193	0.56548	-0.26637	1.4915	-1.01	0.18151	0.077643	0.23323	-0.31285	-0.48199	-0.89022	-0.92228	0.3316	0.27519	0.28223	0.29748	-1.0675	0.44385	0.63131	-0.20843	-0.0060699	0.56501	-0.44564	-0.056	0.064307	-1.3382	-0.19093	-1.0347	anger
5.2934	-0.76633	-2.7338	-0.91253	0.38115	0.42921	0.29815	-1.4191	-2.4216	-0.8741	-1.6272	0.73356	-1.2325	0.14753	2.0523	-1.4102	-0.93539	-2.2251	0.24717	-1.8885	1.2762	-0.49841	-0.4978	-0.073194	0.54102	0.58154	0.083693	0.92909	0.86862	2.4051	0.69575	-0.71912	-0.25554	0.11321	0.73813	-0.9576	0.60208	-0.095333	0.92802	-0.78552	0.17161	0.022542	1.0557	0.40013	-0.82775	-0.035409	-0.89569	-0.10027	-1.3456	anger
4.2236	-0.80301	-3.1627	-2.0738	1.3232	-0.066403	-0.089868	-0.92726	-1.5633	0.78925	-0.63738	-1.0964	0.019286	0.35516	-0.62864	-0.538	-1.7582	0.93205	-0.46626	-0.84802	0.65911	-1.2118	1.9758	0.86326	-0.15777	1.1857	0.21128	-1.1909	-1.1506	-1.8991	-0.52874	0.79157	0.87464	-0.18322	0.59656	0.81763	-0.090228	-1.2219	0.398	0.67232	0.10665	0.65717	-0.36014	0.43467	0.11466	0.67196	-0.29991	0.27013	-1.3623	anger
3.5648	1.8949	-2.6412	0.35614	-0.010922	0.3129	-0.79336	-2.2442	-1.515	-0.31007	-0.48874	-0.46234	-0.35372	-1.0922	-0.69534	1.0618	-0.5004	0.98097	0.94742	-0.31133	0.92401	-0.88305	0.42992	-0.62032	-1.6485	1.6364	-0.30643	0.72405	-0.48354	-0.040542	0.62161	-0.29483	0.55038	0.30266	0.011362	-0.3414	-0.25722	0.18849	-0.30122	0.30545	-0.77136	-0.41225	0.95923	-1.244	-0.21016	0.90158	-0.827	-0.1021	0.80437	anger
-5.0031	-0.0085743	1.2749	0.14783	-2.2094	0.58127	-0.34722	0.95075	-0.24111	0.95564	-0.28732	0.54203	0.60111	0.33707	0.25075	-0.71557	-0.19661	0.25538	0.32382	-0.14635	0.51691	-0.11351	0.03145	-0.51303	-0.095977	-0.13246	-0.049173	-0.12982	-0.038097	0.13063	0.38168	0.045497	0.26462	0.31459	-0.1394	0.019197	0.26057	-0.10608	-0.16891	-0.25482	-0.091848	0.1588	0.087719	-0.23222	0.081345	-0.35043	-0.23047	0.12468	0.061463	anger
3.3023	-0.096295	-4.1678	-1.1894	0.015979	-1.844	1.8194	-0.10999	-1.7119	4.1557	-0.9216	-0.97768	-1.0772	0.5914	0.64944	0.88172	0.91769	-0.70792	2.0974	0.92954	-1.9881	2.3179	-1.546	-1.0115	-3.2927	-2.6699	1.5397	0.74507	-1.0807	2.3857	0.70136	1.3051	1.5896	0.17738	-0.787	0.24586	0.44087	0.019777	1.5365	-0.36564	-1.6409	0.41141	1.5013	-1.2909	-0.2812	0.19533	-0.61199	0.6931	-1.0079	anger
9.4209	-1.0273	-4.3609	2.7112	-0.36205	0.21233	0.70118	-2.2644	-1.9824	-1.4842	0.83652	1.4168	-2.3943	-0.82593	0.33532	-2.257	0.058082	-0.44365	1.4401	1.4331	-1.9668	1.7209	-0.48751	0.18931	-1.341	0.29562	1.8058	0.47745	-2.4719	0.81734	-0.10688	1.8695	-0.35121	0.047183	-2.2843	0.63681	0.014733	1.1721	0.72313	0.42772	-1.1563	0.54743	0.97382	-0.51745	0.55393	0.45422	-0.22795	1.4609	-0.6515	anger
9.5983	-0.23755	-4.0017	2.6072	-0.569	-0.040866	0.56504	-1.1887	-1.8434	-2.2852	0.048484	1.4081	-1.986	0.10337	0.07055	1.1924	-0.25299	-0.72945	-0.49925	-1.3546	-0.47168	-0.17251	-0.42276	0.096313	-1.8491	0.38475	-0.95585	1.7662	-1.8088	0.5328	-1.8315	1.3578	1.3486	-0.22503	-0.83579	-1.0177	1.1443	-0.056003	-0.24077	1.5986	0.32008	-1.6746	1.4776	-0.7073	0.43158	-0.78629	-0.52577	-0.46001	0.39952	anger
-1.2732	-1.5119	-2.5253	5.3079	-2.9694	0.036538	-0.44466	0.70563	-0.075256	0.27096	-0.64899	0.70333	0.033493	0.56746	0.1208	-0.19037	0.15518	0.071067	0.57188	0.42472	1.0259	0.25086	0.66222	-0.50059	-0.26514	-0.04054	-0.071108	-0.80122	-0.31835	-0.19973	0.4276	-0.082533	0.095607	-0.2951	-0.085455	-0.4459	0.42347	0.24813	0.14192	0.47036	0.79003	-0.030085	-0.010051	0.31507	0.38206	-0.54298	-0.13497	0.68955	-0.14324	anger
2.044	2.651	-0.80852	-1.9511	-1.3442	-0.010384	0.073293	2.5176	-0.076618	-0.31161	1.2936	0.86444	-2.0405	-0.47197	1.4908	-0.74823	0.45276	1.5448	-0.2064	0.69359	-1.5625	-1.2474	0.60679	1.1751	0.93622	0.12397	0.019276	0.61261	-0.14393	1.6875	-0.029835	0.69858	0.072048	0.63985	0.73314	-0.38699	0.063187	0.44988	0.20757	-0.23818	0.018129	0.18371	-0.078858	0.65118	1.1608	-0.35361	0.29495	0.068131	-0.017249	anger
4.0346	5.6606	0.66703	-0.70079	-1.7405	-0.054298	-0.58632	2.6052	-0.63866	0.31215	3.0863	-0.70576	-2.3582	-0.11095	1.5073	-0.3327	2.1198	1.339	0.80361	-0.04897	-2.0817	0.85843	0.5004	0.59791	1.5273	0.36384	-0.42856	0.45859	-0.16277	-0.81152	-0.34831	1.2026	-0.42277	0.56186	-0.31813	-0.68181	0.77382	1.2836	0.36823	-0.33067	-0.26103	0.62066	0.6542	1.2764	0.70966	-1.099	0.17717	-0.32099	0.32586	anger
1.4189	3.081	-0.40818	-1.4862	-1.655	0.36519	-1.316	2.0951	0.91679	0.99013	1.4125	-0.79297	-1.8155	-1.0719	0.69259	0.60187	1.8097	1.433	0.27696	-0.5688	-0.97571	0.45963	0.28047	0.1725	0.129	0.90281	-0.61256	0.27404	-1.0024	0.52795	0.32633	-0.35841	-0.88869	-0.1392	-0.19225	-0.77644	-0.16466	0.59769	-0.08263	0.25405	-1.4701	0.20231	-0.38677	0.031533	0.21335	0.66364	0.071561	-0.014273	-0.28869	anger
-4.5349	0.45828	1.0416	0.29493	-2.2055	0.95828	-0.51973	1.284	-0.30215	0.55116	-0.28133	0.052821	0.11712	0.38226	0.17645	-0.20557	0.34596	0.34193	0.27058	0.50821	0.50247	-0.13719	0.25886	-0.25337	0.29228	0.26252	-0.37123	-0.26909	0.25628	0.11227	0.20196	-0.080046	0.25397	0.28216	0.064866	-0.056651	0.33642	0.13263	0.28544	0.10096	0.040098	0.14846	-0.042453	0.030946	-0.21249	-0.34485	-0.3307	0.11946	0.20356	anger
-9.2676	-0.038835	0.914	0.8235	2.2297	-1.582	-0.62953	-0.087514	-0.17924	-0.0016837	0.21862	-0.94137	-0.51531	0.39155	0.18218	-0.18589	-0.53591	0.24786	0.13172	-0.2228	0.05781	-0.072713	0.20207	-0.099295	0.086008	-0.58403	0.2389	0.11314	0.074908	0.4504	-0.16749	0.1003	-0.19136	0.046143	0.058632	0.051113	0.050609	-0.019499	-0.045087	0.12812	-0.065211	-0.19172	-0.031021	-0.017538	0.20375	0.0078847	0.087375	0.021122	-0.052407	anger
-9.3856	-0.13526	0.81673	0.75111	2.1862	-1.1631	-0.86042	0.073986	-0.13894	-0.044914	0.02089	-1.0248	-1.1298	0.026668	-0.64746	0.30115	-0.45948	-0.35591	0.791	-0.42153	-0.4387	0.14285	-0.18424	-0.27311	0.36548	-0.48158	0.011052	0.23149	0.20622	0.21108	0.13896	-0.022891	-0.51858	-0.15617	0.09463	0.0023356	0.026137	-0.16684	0.049867	0.40408	0.04653	-0.16707	-0.16572	-0.19151	0.095398	0.0093604	0.10962	-0.26909	0.029286	anger
-9.3618	-0.19375	1.0215	0.8204	2.2635	-1.0984	-0.68729	0.23182	-0.07469	-0.058309	-0.16885	-0.23314	-0.46982	-0.25753	-0.80126	0.13968	0.062762	-0.82572	0.57494	0.032087	-0.56514	0.097443	-0.044201	-0.20778	0.19292	-0.041323	0.062219	0.32489	0.1061	-0.010995	0.14616	0.010886	-0.099909	-0.33808	-0.028176	-0.00098315	-0.11158	-0.024018	0.11483	0.34862	-0.10753	-0.01532	0.18209	-0.010887	0.002282	0.069094	0.055711	-0.26801	0.075304	anger
-9.5196	-0.29916	0.80679	0.73682	1.2045	-0.72609	-0.3915	0.26751	-0.10083	-0.35063	-0.33819	-0.062942	-0.10032	-0.24391	-0.015683	0.25217	0.22343	-0.54765	0.038005	0.18226	-0.44935	-0.11097	0.04188	-0.039187	0.15304	0.15177	-0.049359	-0.12734	-0.093176	-0.29789	-0.042944	-0.11339	-0.01566	0.13376	0.02746	0.064025	-0.1133	0.010841	0.17321	0.00085621	-0.091615	0.18083	0.020556	-0.20055	0.012923	-0.12637	-0.11196	-0.21242	0.066911	anger
-7.0841	-0.55839	-0.018175	1.1722	-1.2068	-0.49592	3.4997	-2.3717	0.64803	0.19908	0.89987	0.62556	-0.34238	-0.60145	-1.2384	1.0742	0.23143	0.83539	0.93622	-0.92041	0.065727	0.12807	-0.11277	-0.49578	0.76327	-0.019626	-0.39308	0.17825	-0.060305	-0.51272	0.10604	0.14058	0.33096	0.0012717	0.01558	-0.24168	0.079295	-0.051534	0.35072	0.14339	-0.11247	-0.056982	0.038664	0.10419	-0.14909	0.23315	0.25468	-0.14236	-0.17867	anger
1.4921	1.5364	-1.3092	-0.55156	2.947	-1.8035	5.9452	-0.075186	3.0933	0.93585	1.5564	-1.359	1.5024	-1.1445	3.1053	1.1029	-0.86707	-0.47233	1.2099	0.69479	-1.1577	-1.5399	1.8418	0.038029	-0.31781	-0.30074	0.92411	-0.0041339	-0.13929	-0.13117	-0.7125	-0.22518	0.98489	0.30978	0.26473	0.069894	-0.57097	-0.016998	-0.59011	0.23471	-0.25207	-0.4737	-0.40871	-0.26548	0.33165	-0.43235	-0.22627	0.37919	0.097868	anger
1.5074	1.0935	-1.2831	-0.60041	2.5944	-2.0095	6.8261	-0.34092	3.5013	0.79728	1.7336	-1.6726	1.5482	-1.1916	3.5619	0.93617	-0.77884	-0.69103	0.75448	1.107	-0.87001	-1.6816	1.6044	-0.027895	-0.82849	-0.28444	0.53419	0.3134	-0.40134	-0.61837	-1.2765	-0.24838	0.43188	-0.57092	0.32432	0.31785	-0.95172	0.0079958	-0.58751	-0.089341	-0.31811	0.019103	0.003797	-0.099454	1.222	-0.27157	-0.30822	-0.048656	-0.4888	anger
-8.3604	-0.78177	0.57716	0.49367	-1.687	-0.35177	2.7441	-1.0798	0.62209	-0.042559	0.056133	-0.5502	0.26434	0.14545	-0.58157	0.029045	0.43985	-0.01939	0.018949	-0.0074575	-0.042313	0.093726	-0.023535	0.080581	0.26729	0.12039	0.023665	0.16467	-0.13558	-0.11348	-0.083334	-0.075712	0.1838	0.035941	0.03671	-0.15159	0.055604	-0.21686	0.33098	-0.047178	-0.11782	0.10445	0.33124	-0.031406	-0.27446	-0.22265	-0.10525	0.017816	0.15384	anger
-9.3268	0.009018	1.0457	0.96172	2.188	-1.4001	-0.7495	0.068464	-0.20392	-0.16195	0.0075787	0.16664	-0.2632	0.12527	-0.75962	-0.14101	0.16381	-0.51548	0.045982	-0.058571	-0.24305	0.1161	0.069517	0.0091587	0.15213	0.21934	0.010976	0.29689	0.14596	0.13646	-0.0028872	0.065955	-0.004623	-0.35777	-0.02555	-0.10802	0.025308	0.06461	-0.013919	0.15457	0.01813	-0.008774	0.11828	0.2084	-0.016534	0.19463	0.098826	-0.0044833	0.098982	anger
-9.4816	-0.25778	1.0312	0.98176	2.1648	-1.5314	-0.86705	0.072374	-0.17079	0.01729	-0.056622	-0.055297	-0.1285	0.41535	-0.93099	-0.65171	0.1411	-0.48864	-0.26116	0.042727	-0.075138	0.51467	0.020602	0.2317	-0.19501	0.26361	0.14381	0.39711	0.21752	0.49725	0.066824	0.091009	-0.18071	-0.69256	-0.014074	0.067612	0.082902	-0.063433	0.086377	0.27265	0.087165	-0.017854	0.22659	0.31736	-0.10688	0.091786	0.10783	-0.15103	0.1056	anger
-9.3232	-0.017636	1.0512	0.98929	2.2903	-1.4452	-0.57742	0.088825	-0.21787	-0.22874	0.00092226	0.20212	-0.15296	-0.012072	-0.45083	-0.12374	0.15654	-0.50235	-0.083958	0.065668	-0.20664	-0.099777	0.18821	-0.10689	0.10038	0.1476	0.093524	0.19677	0.037227	0.08414	-0.096493	0.087291	0.10887	-0.22448	-0.085272	-0.07215	-0.070113	-0.043717	0.055828	0.14757	-0.095513	-0.030515	0.20137	0.096934	0.020511	0.10018	0.095416	-0.086237	0.042627	anger
-9.509	-0.31955	0.79639	0.76239	1.3187	-0.46305	-0.44539	0.31322	-0.15257	-0.0059821	-0.038632	0.32783	-0.028847	0.0095846	-0.3696	0.043192	0.063628	-0.021143	0.38503	-0.12536	0.013272	-0.29514	0.2033	-0.47081	0.66386	-0.023649	0.023686	0.069944	-0.19586	-0.0040079	-0.015359	-0.039426	0.098948	0.37659	-0.13152	-0.23422	0.020606	-0.24415	0.31129	-0.00013275	-0.24337	0.21894	0.26308	-0.14607	-0.14594	-0.06009	-0.031555	-0.1197	0.086145	anger
-9.2893	-0.078761	1.1736	0.97468	1.9507	-1.3366	-0.63346	-0.17363	-0.15854	-0.23247	-0.14095	0.92977	0.00062205	-0.12998	-0.46986	-0.11114	0.51643	-0.57725	-0.3714	0.27078	-0.34857	0.30956	-0.093897	0.31781	-0.42458	0.56602	-0.095777	0.17303	0.18834	-0.088825	0.04372	0.04073	0.19722	-0.6547	-0.092602	0.0197	0.15226	0.15651	-0.25346	-0.057176	0.26223	-0.098789	0.22618	0.28429	-0.052859	0.31412	-0.023066	0.13868	0.086269	anger
-9.3022	0.043933	0.76746	0.86912	1.6828	-1.2172	-0.75681	-0.62826	-0.26572	-0.20336	0.12115	1.772	-0.60319	-0.51186	-0.74202	0.46938	0.51189	0.33619	-0.4314	-0.43281	-0.24375	0.34892	-0.65318	0.29009	-0.15435	0.70757	-0.46074	-0.20989	0.10335	-0.44067	0.36841	0.13722	0.038514	-0.3272	-0.10499	-0.022928	0.18712	0.42842	-0.034755	-0.29894	0.26999	-0.16446	0.028843	0.07683	-0.10275	0.24427	-0.03995	0.14959	0.0016001	anger
-9.3285	0.0053115	0.78961	0.69975	1.8156	-1.373	-0.66987	-0.50975	-0.11315	-0.15793	0.20479	1.6429	-0.31482	-0.68507	-0.7845	0.58748	0.57257	-0.17053	-0.17943	-0.16957	-0.21348	0.28081	-0.36547	0.062342	-0.13406	0.70818	-0.34159	-0.11973	0.11325	-0.43181	0.28304	0.092354	0.17754	-0.28091	-0.054662	0.097012	0.099166	0.2878	0.048891	0.01079	0.12771	-0.00099729	0.017397	0.026515	-0.072191	0.11218	-0.065193	-0.098574	-0.0036713	anger
-9.418	-0.24917	0.76066	0.70479	0.74383	-1.1623	-0.46948	-0.27301	-0.089027	-0.42808	-0.26246	-0.0015951	0.14023	-0.29873	0.31298	0.11928	0.26461	-0.38412	-0.40412	0.29833	-0.15783	0.35637	-0.28481	0.48416	-0.67942	0.33913	-0.014657	-0.31094	0.16022	-0.23058	-0.020039	-0.080617	-0.16482	-0.19017	0.22765	0.35457	-0.043894	0.2439	-0.087157	-0.052852	0.20184	0.12297	-0.15878	-0.098752	0.020249	-0.3033	-0.21189	-0.18684	0.12478	anger
7.228	-4.2432	-4.4384	3.884	0.81254	0.84451	-1.0712	-1.8417	0.47096	0.63661	0.35301	0.5857	0.79449	0.34096	-2.0951	0.85866	-2.1127	0.48604	0.79608	0.70136	0.50214	0.29005	1.2431	1.0841	1.7243	-0.33328	0.89729	-1.6679	-0.22637	-0.5982	-0.29594	-0.63606	0.47243	0.46591	0.43631	1.771	1.3396	1.0017	-0.37208	0.12607	-0.51822	1.0743	-0.32337	0.20652	0.0031891	0.13961	0.25566	-0.066892	0.2877	anger
3.9191	-2.4018	1.5407	-2.9838	0.59886	0.59479	-0.041793	-0.7252	1.3738	1.5909	-1.6801	1.0386	0.7788	0.78253	-0.8936	0.2168	-0.18167	-0.10223	-0.73265	-0.25379	-0.69582	-0.18903	1.4941	-0.30286	0.4653	-1.2607	1.0329	-1.5098	-0.54009	-0.021114	0.32109	-0.73703	-0.18686	0.62704	0.52316	-1.1013	-0.23824	1.1203	0.14628	-0.89506	0.28384	0.49445	-0.33517	-1.2092	-0.19674	0.77203	-0.31853	-0.076346	0.41936	anger
4.8638	-3.4477	-1.7723	2.7722	-0.094383	0.778	0.40807	0.04324	0.70203	-0.71947	-0.80795	-0.53119	0.50871	-1.0448	-0.44939	-0.51665	-0.50407	-0.2593	-0.8556	0.92909	-0.6763	-0.87103	0.34176	-0.15703	1.5129	0.24762	0.36696	-0.6362	0.35322	-0.37871	-0.67559	1.8743	-0.070941	0.72033	-1.0897	-0.96214	1.462	-0.21916	1.7577	1.2441	0.78049	-1.741	-1.2351	0.32806	-1.5817	-0.39765	1.1682	-0.1327	-0.49341	anger
-0.68831	2.2261	-1.1762	1.4077	5.3233	-2.205	-0.004	-0.567	3.1072	2.1852	1.969	0.18907	1.5991	0.098527	0.31974	-1.6875	-0.99738	0.70636	0.69108	1.0733	0.95493	1.4774	0.019924	0.19626	0.069784	-0.5381	0.94009	1.7825	-0.90214	0.76355	-0.80019	-0.25419	-0.79211	0.50671	0.39899	0.56424	-0.08667	-0.25922	-0.23714	1.2927	0.83429	-0.76103	0.53385	0.73276	0.53086	-0.70818	0.039203	0.79607	-0.2948	anger
-8.9957	0.053093	0.85387	0.90078	1.7784	-1.0596	-0.053719	-0.27108	-0.0010631	-0.12446	0.11534	-0.057632	-0.50628	0.080749	-0.15923	0.22231	-0.10891	0.0083427	0.18918	-0.30047	-0.2468	-0.14178	0.03881	-0.081357	0.23375	-0.15247	-0.033776	-0.096893	0.0012253	-0.06402	-0.01338	-0.016936	-0.052137	-0.079878	-0.05932	-0.080422	0.028501	0.083552	-0.10038	-0.078343	0.014745	-0.19516	0.012325	0.14735	0.027939	0.21193	0.11224	0.25459	-0.0032904	anger
-9.0414	-0.054604	0.75426	0.89244	1.7254	-1.2353	0.12467	-0.3361	-0.15022	-0.22374	0.07854	0.80288	-0.045185	-0.10555	-0.014699	0.3804	0.27365	0.12126	-0.15555	-1.2807e-006	-0.19146	-0.46762	0.2251	-0.24272	0.39199	0.11463	-0.13058	-0.080458	-0.23404	-0.20805	-0.17248	-0.017746	0.41122	0.1669	-0.21564	-0.13826	-0.079776	0.018591	-0.016968	-0.071702	-0.056172	-0.12041	0.19424	0.09338	0.094567	0.18673	0.044244	0.14284	-0.042937	anger
-9.2924	-0.3189	0.8536	0.66574	0.8289	-0.92169	-0.19804	-0.17508	-0.043384	-0.15654	-0.0031957	0.135	0.043465	-0.054614	-0.20126	0.10841	0.18777	-0.22466	0.17589	0.030479	-0.13973	-0.090885	0.10513	-0.14947	0.26306	0.083042	0.054232	0.0018441	-0.079727	-0.097041	-0.090345	-0.019658	0.082797	0.056448	-0.09457	-0.10739	0.0248	-0.13442	0.18086	0.026696	-0.12073	0.049662	0.1179	-0.033956	-0.072346	-0.12191	-0.091528	-0.011207	0.070082	anger
0.30193	1.397	-1.2322	-2.369	-1.1675	0.47864	0.5826	1.916	2.2004	-0.12511	-0.24724	0.30508	-1.6386	2.1551	-0.13456	0.41665	-0.52187	0.87189	-1.4743	-0.42077	-0.31427	-0.011398	-0.042461	-0.25776	-0.087191	-0.79221	0.86144	-1.376	-0.25544	0.043317	0.31708	-0.60379	0.1342	0.33223	-0.12024	1.3898	-0.65721	1.1112	-0.36421	-0.23409	0.037871	-0.73972	0.50862	0.7843	0.087009	-0.53154	0.14325	0.043763	0.22916	anger
1.1141	-2.5157	-2.0079	1.0009	-1.5227	0.36295	0.051781	0.5162	0.67111	-0.41222	0.71322	-0.45718	-0.14856	0.70363	0.48167	0.17913	-0.31908	0.72512	-0.75779	1.0762	0.57819	-0.31831	0.35862	0.74993	0.83024	0.29621	0.56122	-0.054356	0.5878	0.08909	1.2319	1.1252	-0.71453	0.30407	0.082171	-0.87909	-0.22678	0.3857	0.14704	-0.48908	-0.19672	-0.52467	0.33214	0.74032	0.29973	0.096936	0.81518	-0.49223	0.57184	anger
1.97	-1.3965	0.36934	-1.4985	-1.4066	-0.22778	-0.42043	1.49	0.98445	1.9618	0.63997	-0.61295	-0.9918	-0.60963	0.80917	0.77259	-0.47388	0.40421	-0.9798	1.6342	0.52183	0.054358	-0.33417	1.2175	0.23635	1.4137	0.64747	0.36555	0.72293	-0.20363	0.29369	-0.95279	0.076266	-0.37833	-0.1868	-0.69662	0.50849	-0.32712	0.38342	-0.42575	-0.25393	-0.098906	0.30296	0.41437	-0.54959	-0.078423	1.7089	-0.093397	-0.13932	anger
-0.5353	-1.4195	-1.4956	-0.90691	-1.9048	0.59102	1.7314	-1.4827	-1.4192	-1.3367	0.8394	-0.7898	-0.68257	1.0035	0.25851	0.53734	-0.050787	1.1261	0.85064	-0.72625	-1.5309	0.50559	0.040767	-0.3814	-0.24506	-0.033005	-0.34626	-0.39118	-0.27067	-0.36013	1.1134	-0.85055	-0.40317	0.12248	-0.65225	-0.30769	-0.37964	0.16212	-0.26875	0.83217	-0.35321	0.57159	-0.78376	0.2893	0.010521	0.22871	0.061246	0.15821	-0.35244	anger
-0.81127	-2.5572	-2.2142	0.60435	-2.1418	0.59487	1.3532	-1.601	-0.60992	-1.2893	0.56935	0.23709	-0.21366	0.80242	-0.53578	0.95281	-0.60816	0.55634	0.41882	-0.74509	-0.98999	-0.3777	-0.57217	-0.58317	-0.21936	-0.47639	0.50857	-0.18888	0.79222	-0.4392	0.79232	-0.0040973	-0.451	0.38054	-0.052986	0.0094308	0.50435	0.44276	-0.64447	-0.0052717	-0.39795	-0.20745	-0.31954	-0.32683	-0.60548	-0.4604	-0.37556	-0.72083	-0.51013	anger
-2.9694	-0.42656	-0.88908	-0.42005	-1.6991	0.78363	1.2476	-0.81597	0.37189	-0.53385	1.3039	0.054891	0.1092	0.12197	0.19244	-1.3034	0.67245	0.27891	0.50625	-0.21207	0.44468	0.58882	0.52577	-0.62929	-0.80027	-0.082141	0.38265	0.20938	0.1892	0.20574	-0.17937	0.47576	0.84889	0.062475	-0.20132	0.053924	0.27251	-0.0049288	-0.67259	-0.19286	-0.60544	0.21697	0.24195	0.68533	-0.60518	-0.048955	0.08	-0.53418	-0.095173	anger
1.0108	-1.0037	0.21685	-3.0319	0.19018	1.2876	-1.6125	-0.11987	-0.24567	-0.16295	0.24976	0.080136	0.49144	0.21415	-1.4136	-0.52118	-0.081195	-0.57263	-0.41476	1.3699	-0.11464	-0.32916	0.4854	0.3759	-0.63394	1.0051	0.060827	0.82193	-0.2751	0.074687	1.1797	-0.45364	-0.96707	0.59565	-0.08976	0.5503	-0.32382	-0.20595	-0.59807	-0.36709	0.53013	-0.90676	-0.14958	0.11197	0.018147	-0.33533	-0.29348	-0.06961	0.096621	anger
-0.94636	-0.94574	-1.3486	-3.1926	-0.21487	1.049	-0.86872	0.46795	-1.2148	-1.0124	1.0083	1.271	0.13417	-0.39164	-1.1867	0.23167	-0.87815	-1.6695	0.24753	-1.298	0.91994	-0.12825	0.60825	0.78434	-1.1579	0.82866	0.13587	-0.012727	-0.054618	-0.79004	-0.43001	-0.17454	-0.91692	0.84041	1.3805	0.1275	0.075146	-1.1653	-0.092877	-0.59055	-0.58627	0.07739	0.63875	0.42404	-0.36339	-0.55361	0.021031	-0.19999	-0.70565	anger
-0.62932	0.4768	-0.62571	-2.6017	-0.64149	0.43958	-0.66531	0.75263	-1.7804	-0.31481	0.60444	-0.56102	0.74194	-0.64596	-0.52327	1.3652	-1.0529	-0.47862	0.041106	-0.98241	0.47465	-0.14544	0.51687	0.88903	-1.3924	0.20383	0.19428	0.31096	-0.918	-0.06717	0.12206	-0.22467	-0.74839	0.59875	-0.10952	0.95395	0.093795	-0.50231	-0.15126	0.60464	-0.52487	-0.033986	0.25723	0.49414	-0.54249	-0.13409	0.044366	-0.25018	-0.34313	anger
-5.9042	-0.021297	-0.11113	0.35321	-2.2515	0.34704	-0.51292	0.99032	-0.14786	-0.12245	-0.61558	-0.078392	0.77626	-0.41425	0.82599	-0.35904	0.1157	-0.35274	-0.14023	0.49165	0.033588	0.45836	0.11756	0.4707	-0.73382	0.3575	-0.20171	-0.31483	0.2457	-0.1602	0.30619	0.048494	-0.26839	0.079243	0.21117	0.55516	-0.24666	0.26443	-0.036494	-0.14829	0.43985	-0.019469	-0.29328	-0.2113	-0.14182	-0.16638	-0.12426	-0.035083	0.083433	anger
10.728	3.0884	-3.2977	-2.1324	0.19624	-1.2431	-0.3504	1.9086	-1.4577	2.6222	1.4983	-1.1929	0.3682	1.1556	-2.6658	1.6326	0.82831	-0.67995	-0.20049	-1.7128	-0.10372	-0.32455	-0.68666	1.0622	-1.611	-1.112	-0.19699	1.84	0.5232	-0.44858	-0.51636	0.48908	0.34868	-0.0651	-0.40598	0.70012	-0.56019	1.2638	-1.3616	0.075857	0.98435	0.3831	-0.37484	0.98812	-0.020424	0.28496	-1.3352	0.6293	1.2037	anger
7.8612	0.15154	-2.1584	-2.3583	0.027677	-0.92967	-1.9636	0.78669	1.6631	4.6501	2.5267	-2.1018	0.031092	1.3464	-0.79545	3.5662	-0.31856	-1.6605	-2.0355	-3.1396	1.8097	-0.36096	-0.88338	0.21461	-0.93825	-0.14541	-0.96791	0.063429	0.70799	-1.7338	-0.99207	0.80357	-1.1591	-0.095911	-0.23031	-0.52244	-0.82886	-0.59725	0.11972	0.37807	-0.15723	-0.97651	-0.46427	-0.023488	-0.61553	-0.43014	-0.8934	1.3987	0.06164	anger
9.588	0.83924	-2.2779	0.55568	0.38783	0.11411	-2.1631	-1.0177	0.41362	1.7199	1.7611	-0.71619	0.35098	-0.5069	0.79641	1.3107	1.7416	-1.1855	0.19455	-1.7933	1.7458	-0.33253	-0.31221	0.80754	1.1135	0.47369	-1.9637	0.60534	0.12237	-0.49209	-0.20393	0.1995	0.97228	-0.93684	-0.48299	-0.71804	-2.4215	0.52608	-0.13873	-1.3923	-0.22415	-0.76383	-0.76458	-0.9137	0.40348	-0.82008	0.39204	0.63745	-1.0422	anger
-0.80997	-1.1532	1.5746	0.34757	-2.4274	0.80712	-1.4238	1.0487	-0.54549	0.92855	-0.09447	0.51776	-0.43619	0.23216	0.56057	-0.57963	0.50039	0.46051	0.13743	0.90689	-0.23684	0.13674	0.51015	0.48773	0.18422	0.42495	0.11966	0.55265	0.11625	-0.22753	-0.056738	-0.18641	-0.37215	-0.25601	0.18179	-0.64066	-0.35987	0.028413	0.38267	-0.4618	0.42965	0.00071322	-0.05453	0.29448	0.55321	-0.36833	-0.3767	1.3141	-0.61706	anger
2.9941	2.8552	-0.98207	1.1715	-0.57977	0.78269	-1.8694	-0.49333	0.24014	-0.33723	-0.04758	-2.8181	0.2482	0.28164	0.021414	0.36752	0.25991	0.71589	-0.41534	-0.75175	-0.22699	-0.48837	0.12464	1.2997	0.41526	0.82075	0.93414	-0.015262	-0.71345	-1.1146	-0.37361	1.3168	-1.0604	-1.1246	0.03072	-0.68092	-0.97502	0.29514	-0.57192	-0.1943	-0.18856	-0.49793	0.38196	0.42762	-1.261	-0.86354	-1.2426	-0.71576	0.53549	anger
0.87741	1.6737	-2.3808	-0.43496	-0.90515	0.48312	-1.6508	0.41499	1.5049	-0.81714	-0.55937	-1.8085	-0.24595	-1.2996	0.27286	-0.62714	0.091055	1.4282	-0.18653	-0.8184	-0.9548	0.19726	0.44254	1.4202	0.30974	0.89634	0.64318	0.59901	-1.1632	-0.39991	0.13968	0.29355	-0.4138	-1.118	-0.30391	-1.1035	-1.3979	1.1342	-0.81893	0.23699	-0.59268	-0.20783	0.085012	-0.39265	-0.56029	-0.68067	0.37536	-0.67719	0.35672	anger
0.27536	0.28315	-1.65	-1.2618	-0.4455	0.5672	-1.3862	-0.17874	0.99334	0.3709	-1.4629	-0.76834	-0.52405	-0.87574	1.0709	-0.99159	-0.45885	0.56177	0.19002	-0.8563	0.23032	-0.46924	-0.14781	1.2397	-0.77836	0.12844	-0.12361	1.1864	-1.9738	-1.2894	-0.047294	-0.73831	0.49022	0.0038625	0.41766	-0.96516	-0.11449	0.26867	-0.99188	0.19211	0.72394	-0.15862	-0.19962	-0.1779	0.60444	-0.58701	-0.10109	-0.35795	0.46843	anger
-2.9602	2.5947	0.60556	2.0534	-1.8001	1.6093	-0.79027	0.65221	-0.47406	-0.11254	-1.0618	-0.41186	-0.15986	0.34284	0.34629	0.37014	0.50087	-0.74987	-0.91093	0.56427	-0.70611	0.66165	0.13411	0.63524	-0.19426	-0.17674	-0.41539	-0.53529	-0.064465	-0.29728	-0.48245	-0.42564	0.066191	0.31085	-0.17651	-0.030522	0.24421	0.33696	-0.097381	0.016218	-0.034467	0.054487	-0.12458	-0.12725	-0.044864	0.078663	-0.31241	-0.15409	0.12827	anger
5.7589	-4.0285	0.45357	-3.1216	2.365	2.2476	-0.35327	2.4142	-1.4433	-4.4243	2.133	0.45575	0.54363	1.702	-0.071918	0.89104	-1.4349	-3.1934	1.8105	-0.10854	-1.6212	-0.9246	1.627	0.16895	0.73353	0.71396	0.65588	0.13371	1.3717	0.45742	2.5174	-0.5191	0.16823	-1.8303	-0.21651	-0.035067	0.097773	0.09395	0.88439	-0.51582	-1.2879	1.0578	0.57515	-0.008363	-0.83255	-0.53893	-0.34901	0.49474	0.38622	anger
1.2411	-0.12591	-0.83131	-0.088973	-0.70903	0.46958	-1.2583	0.31155	-0.60474	-0.044349	0.40335	0.09303	1.3519	1.4376	0.26007	0.57107	0.5286	0.12193	-1.1009	0.032206	0.54019	-1.7313	1.2839	1.1082	-0.2025	-1.5212	-0.50847	0.45658	-0.17777	-0.83599	0.50661	-0.22162	-1.2799	-0.34037	0.20335	-0.85069	-0.51851	0.35727	0.38253	-0.05051	0.07871	0.092733	0.3542	0.10057	0.41323	0.55491	0.12224	-0.17839	-0.60654	anger
3.0905	-1.0952	-0.86435	-2.3206	-0.060465	0.26142	-1.1895	0.35064	-1.6793	1.4472	0.19543	0.25587	0.84405	1.2218	0.25574	1.0655	0.91046	1.5338	0.46624	-0.10145	-1.5674	0.11948	1.098	0.97919	-0.84608	0.80805	-0.87092	0.55635	0.06669	-1.2679	-0.58175	-0.21576	-1.6499	-0.64383	-0.79041	-1.0733	-0.33454	0.16917	-0.26682	0.53987	-0.40474	-0.70093	-0.60063	-0.48561	0.20181	-0.35274	1.5393	-0.15911	-0.1037	anger
-3.5514	-2.0908	0.91156	0.50606	-2.2894	0.36346	-1.0908	1.5472	-0.020044	1.1928	-0.50005	0.4059	0.045548	-0.054877	0.73871	-0.47045	-0.18384	0.5812	0.13789	0.79559	0.31551	0.10941	0.22932	0.26395	-0.06692	0.10268	-0.30728	-0.20495	0.79068	-0.29143	0.70347	-0.11153	0.42195	0.12626	-0.0075243	0.11063	0.36092	-0.12423	-0.059601	-0.22923	0.3776	0.092197	-0.05383	0.033079	0.44311	-0.29768	0.02992	0.0091057	0.016454	anger
-0.10964	-1.0573	-1.6506	-2.2296	-0.55392	0.14829	1.3766	-0.74862	-1.5787	-0.04834	-0.040485	1.4493	0.5908	-1.3733	0.27351	-0.071135	0.29784	-0.031312	-1.8699	-1.316	-0.49538	-0.8643	-0.06194	-0.16094	0.044021	-0.40098	-1.4652	-1.1558	0.52618	-1.3049	0.20116	0.90497	-0.20317	-1.2763	-0.12272	-0.045627	-0.26205	-0.66498	0.358	-0.088635	-0.36289	1.4651	-0.55516	0.17642	-0.44359	0.47992	0.06643	-0.10094	-0.18234	anger
9.4128	-1.7877	0.61741	-1.573	2.0981	-1.2564	2.4397	4.1537	-0.67932	-4.7888	-2.6032	1.0143	0.45484	-3.1984	1.5385	3.1501	1.4499	0.46861	-0.93651	0.56909	1.1619	1.4253	-2.4525	-1.4312	-0.76542	0.29476	-0.056269	1.0643	0.23414	-1.169	0.80276	-1.1026	-0.043538	-0.95464	-0.50395	-0.032895	0.55445	1.1754	-0.32086	1.3318	-0.36038	0.39866	0.72036	-0.10059	-0.78881	0.14103	0.080097	0.50789	0.78194	anger
28.456	-13.928	1.7884	8.5702	4.8345	-1.1954	-4.6007	-0.58198	-0.67445	-3.7487	-1.5933	-0.37397	4.6518	0.12776	0.13901	4.1624	-0.69441	3.3073	0.46011	2.623	-3.9018	2.4719	-3.9295	2.2276	0.13924	-0.23032	2.0293	0.22324	0.08912	-0.59009	-0.96682	-1.4229	1.4859	0.37507	3.369	-0.33593	-2.0214	-1.8014	1.6121	0.04878	0.75872	-1.0732	-0.28148	0.13295	-0.17778	0.1836	-0.54268	0.7072	-0.14509	anger
4.6791	1.8556	-0.67288	-1.3748	0.84721	0.52421	0.40812	-1.0482	-0.37653	0.9977	-1.4544	-1.6877	0.39805	1.7059	-1.4739	-0.54667	0.87963	0.84145	1.3157	-1.0633	-1.1678	0.54615	0.5622	-1.1967	-0.95378	-0.44399	0.37873	-0.0034814	0.37646	0.26811	0.5459	0.24621	0.49977	1.3451	0.69239	-0.79166	-1.0508	-0.53554	0.35579	0.079526	-0.71315	-0.1731	-0.12823	0.24155	-0.228	0.16147	-0.10895	0.23956	-0.9676	anger
3.8271	1.5875	-1.3633	-0.69384	0.31757	0.65026	1.2352	-1.219	-1.4569	1.2949	0.32979	-0.6898	-0.45673	1.291	-1.2757	-0.44576	-0.2257	-1.6608	0.43195	-0.76399	0.14391	0.73373	0.44836	-1.1497	0.43363	0.41749	0.86647	0.83536	-0.2344	-0.1326	-0.38974	0.1048	0.23745	2.1273	-0.14335	0.94282	0.49222	-0.4108	-0.13166	-0.033949	-0.21078	-0.93896	-0.64273	0.37849	0.042571	-0.029555	-0.55924	-0.024832	-0.80039	anger
2.5124	-1.6025	-1.885	-0.65664	-0.070196	0.0066356	0.010619	-0.90108	-0.785	-0.68307	2.1162	-1.3091	0.12792	0.0037853	1.6576	-0.52081	-0.31908	-0.15876	0.033947	-0.52472	-1.3731	1.2972	-0.57104	-2.2166	-0.26597	0.015237	-1.4353	-0.32944	0.44749	-0.17149	-0.3164	-0.75968	0.77782	-0.22596	-0.49774	0.35729	-0.67767	-0.0018326	0.78623	-0.95125	-0.22581	-0.67665	-0.30225	0.67134	-1.2055	-0.61575	-0.4938	0.050375	-0.022961	anger
-1.4672	-0.17633	0.72685	1.3873	-1.9408	0.21294	0.051945	0.63086	-0.31085	0.035829	-0.35268	0.18831	0.64142	0.60197	0.10226	0.31521	0.42022	-0.010749	-0.32453	0.61191	-0.32478	0.56426	0.053789	0.063485	-0.39433	-0.56319	1.5216	-0.65549	0.80757	-0.83266	-0.03094	0.19977	0.47959	-0.3532	0.15236	0.097582	-0.20784	-0.99668	0.51054	0.20409	0.7785	0.1114	-0.56122	0.036285	0.216	-0.46657	0.60316	0.78724	-0.086166	anger
-0.36733	-0.82281	-1.5602	-2.3715	0.3603	-0.1963	1.3561	0.36552	-1.6903	0.028541	0.26669	-1.4948	1.6328	-0.034367	1.1824	-0.1356	-0.018898	0.21436	0.10137	0.034208	-1.0966	0.31549	0.09162	-0.22588	0.076793	0.46735	0.037636	0.28007	-0.16793	-0.98433	0.17019	0.32841	0.085468	-0.13576	0.16379	0.077931	-0.9195	0.29892	-1.5751	1.0023	0.049115	0.23469	-0.46715	-1.0657	-0.55269	-0.093369	-0.29368	-0.14946	0.29031	anger
-0.16331	0.021427	-1.0847	-2.8958	0.44143	-0.28162	0.67459	-0.35695	-0.59992	0.51596	0.42725	-0.73499	1.442	0.38605	1.6537	-0.043028	2.2003	0.45875	-0.58751	0.38724	-0.50757	-0.31932	-0.51381	-0.24334	0.18926	-0.27754	-0.66105	-0.082845	-0.58921	-1.4849	-0.64719	0.12052	0.38588	1.1245	0.29355	-0.10501	-0.52297	1.1893	-0.53092	0.23086	0.76132	0.088273	-0.032284	-1.1792	-0.234	0.21746	-0.027143	0.11794	-0.083178	anger
-0.74525	0.30593	-1.954	-2.844	0.33962	0.46922	0.72709	0.75814	-0.33484	-0.24424	1.8165	-2.2783	0.49625	-0.49067	0.060901	-1.08	0.84842	0.39885	-0.23757	-0.54022	-1.8286	-0.28925	-0.35909	-1.5066	0.69013	-0.70397	0.33545	0.095443	-0.22615	1.4688	0.46807	0.55028	-0.53542	0.47196	-0.8048	-0.03225	1.175	0.3106	0.15717	0.27867	1.2858	-0.086348	-0.39995	-0.5483	-0.26166	-0.6077	0.10303	-0.32508	-0.8953	anger
-4.5964	-0.38816	0.78788	0.075582	-1.9161	1.1002	0.21081	1.1798	0.1406	0.24631	-0.23543	0.30027	0.55869	-0.038462	0.54573	0.20106	-0.11041	-0.27686	0.42202	0.19519	0.17547	0.06123	0.37096	-0.21158	0.48673	-0.39172	-0.12908	1.0066	0.17503	-0.01589	-0.25171	-0.066691	-0.16039	0.48181	0.31039	-0.42023	0.23248	-0.62117	0.54094	0.16339	-0.20861	0.42651	0.57781	-0.38675	0.27333	0.070733	-0.47737	0.13897	-0.3598	anger
1.8866	2.7478	-0.36883	-0.26863	-2.0684	-0.11688	1.4195	-0.025117	0.4538	0.23097	0.40713	0.43819	-2.3665	-0.928	-0.20126	1.1081	0.15165	-0.29757	0.14623	0.35459	0.2673	-0.79126	-1.483	0.88966	1.0948	-0.11466	-0.087125	-0.54072	0.5855	-0.0039958	-0.75891	-0.63799	-0.23469	-0.19713	0.016671	-0.22439	0.33628	-0.5854	0.078541	0.37044	-1.0658	0.65825	-0.43889	0.64119	-0.52529	-0.35445	-0.12849	0.61369	1.5706	anger
2.4398	2.1328	-0.76193	0.9884	-2.3343	-0.049174	1.116	0.042727	-0.48945	0.17569	-1.3935	0.91318	-1.8574	-1.523	-0.45843	1.6014	0.9409	-0.060482	1.0614	-0.85418	-0.31162	0.02219	-0.12803	0.29389	-0.20819	1.0054	-1.314	1.3607	0.063083	0.040634	-0.14785	-0.53872	1.1807	-0.51136	-0.070185	-0.80305	0.11337	-0.42141	-0.21552	-0.089471	-0.47773	0.83941	-0.9877	1.3933	-0.71464	-0.46666	0.080647	-0.23719	0.19736	anger
1.6263	-0.89491	-1.6592	-1.0338	-1.4478	-0.28225	1.058	0.26487	-0.75409	0.66791	-0.18921	1.2928	-1.4007	-1.2768	-1.3742	2.5033	0.034055	0.37312	0.37263	0.58771	0.14166	-0.82071	0.061767	0.97884	-0.25889	0.7649	-0.29382	1.1012	0.097953	-0.6709	0.18345	-0.14535	-0.084993	-0.061331	-0.008791	0.67412	0.27826	-0.9765	0.62672	-0.42033	0.56789	-0.40606	0.27382	-0.21221	0.62125	-0.37573	0.61515	0.80284	0.023545	anger
-4.4625	-0.81317	0.18756	0.27736	-2.6195	0.01952	0.76834	1.2416	0.15598	0.18306	0.012966	-0.076161	0.173	-0.058073	0.086897	-0.29749	0.13475	-0.068317	0.068926	0.42549	0.2511	0.39022	0.18063	-0.098814	0.2543	0.24378	-0.26172	0.0046859	0.081622	-0.064098	0.33897	-0.099902	-0.11865	0.20339	0.061061	-0.2775	-0.05332	-0.14769	0.0091602	-0.14793	-0.22102	0.25109	0.20829	-0.034904	0.047983	-0.12526	-0.34775	0.29909	-0.073977	anger
-1.7384	-0.45085	-2.7598	2.2195	-0.80452	2.0695	-0.53767	-1.2073	-0.83963	-0.7742	0.55894	-0.6244	0.37025	-0.34276	-1.2492	-0.67622	-0.29326	0.82762	0.5925	-1.3491	0.45441	-0.37066	0.090853	-0.017241	-0.060612	0.29558	0.14821	-0.36781	-0.24985	0.19733	-0.15126	-0.48522	0.026212	-0.038975	-0.11432	0.098817	0.30938	-0.29063	0.13191	0.30158	0.30335	0.38246	-0.1654	0.33222	-0.37481	0.14938	0.46715	-0.48239	0.054283	anger
-5.0898	0.28583	-0.63125	1.008	-1.3732	2.5569	0.21515	0.32621	-0.42291	0.80153	-0.60504	-1.9089	-0.87338	0.51324	-1.4358	-0.086378	-0.32955	-0.57641	1.0456	-0.32111	0.15715	0.17132	-0.32896	-0.87533	0.53682	-0.57777	0.47183	0.51702	-0.3304	0.34513	0.21744	0.56828	-0.72491	0.16991	0.18554	-0.045891	0.099574	-0.29544	0.27195	0.72096	-0.093848	-0.31653	0.19604	-0.0043904	-0.32825	-0.079472	0.37462	-0.57553	0.15279	anger
6.9463	-1.2148	-5.8564	7.8194	1.8983	4.4525	0.57356	-1.7131	-2.3228	-1.2335	1.4968	-0.98575	-0.62388	2.0281	-0.014451	-0.91858	-0.98454	3.0758	-0.26538	-1.4361	1.4125	-0.081047	-1.2165	0.96725	0.098304	-1.6546	-1.2498	0.1084	-0.13174	1.9303	-0.4086	0.15844	-0.63275	0.41845	-0.37147	0.74907	0.864	-0.012322	-0.81333	-0.65248	-0.28389	0.40018	0.013966	0.66533	-0.14909	0.24343	0.29401	0.0061971	0.048394	anger
-1.6096	-0.34409	0.47533	1.8517	-2.0694	1.3665	0.41364	1.4058	-0.43598	1.0686	-0.13577	1.0484	-0.6054	0.38763	-0.080786	-0.91611	-0.23077	1.4825	-0.64318	-0.25108	0.60785	0.67312	0.011964	-0.5743	0.24279	-0.11936	0.1671	-0.11395	0.41668	0.48554	0.11956	-0.067541	-0.2184	0.058007	-0.31733	-1.0932	0.1485	-0.37474	0.086583	0.047946	0.39956	0.14427	0.25646	-0.38661	0.11129	0.15787	-0.49111	0.80726	0.38477	anger
2.6933	4.0943	-1.7223	-3.0331	0.85939	-0.14437	0.75579	-1.1538	4.6051	0.068264	2.2957	0.23236	1.4856	-0.21166	-0.23283	0.20063	-0.65119	-0.28028	1.0485	1.0604	1.9294	1.5884	0.22882	0.58529	-0.43782	0.08995	0.18205	0.31038	0.2298	0.44678	1.1873	1.1208	0.42183	-0.095987	0.80444	-0.57333	0.57447	-0.28028	0.091462	-0.24079	-0.83688	-0.48595	0.37392	0.5439	0.62846	-0.5679	-0.45094	-0.28542	-0.18324	anger
2.2351	3.384	-2.1964	-2.7837	0.84826	-0.62871	0.87688	-0.63196	5.1735	0.99011	3.6308	0.16622	2.7092	-1.1177	0.23033	0.47849	0.61833	-0.45009	-0.68881	1.7103	2.0734	1.3381	-1.0163	0.10878	-0.50233	-0.66463	-0.86209	0.22172	0.8089	0.08271	0.45134	0.32521	0.10442	0.3773	-0.31656	0.28069	-0.52526	0.80288	-0.15548	0.12858	-0.84714	0.072839	0.12032	-1.1119	1.3936	0.38097	0.79823	0.47938	-0.021619	anger
0.084938	0.02744	-0.012144	-2.5574	0.11519	0.16658	0.24323	-0.51328	0.44198	0.29766	0.45991	-1.1456	1.3454	0.4898	0.10607	-0.39162	2.1727	-0.74008	-1.6198	-0.31441	1.429	-0.31965	0.1399	0.62725	0.10127	0.86486	1.8843	0.013576	0.9331	-1.0252	0.92366	0.53583	0.25319	0.48067	-0.56994	0.76695	-1.0445	-0.13759	0.31721	-0.14195	-0.62614	-0.7264	-0.038746	0.084692	0.252	0.67427	0.30245	0.14268	0.070606	anger
-4.5049	-0.95649	1.0095	0.026169	-2.243	0.70387	-0.1277	-0.01782	0.14712	0.067654	-0.31076	0.11819	0.84631	-0.35297	0.72471	-0.45201	-0.014805	-0.29562	0.12464	0.24645	0.28644	0.49924	-0.24327	0.085044	-0.088363	-0.23268	0.33939	0.10139	0.046587	-0.42656	-0.35946	0.16738	-0.19904	0.21962	0.061142	0.37188	-0.026499	-0.44714	0.18069	0.076313	-0.47258	0.21784	0.14496	0.34933	-0.1805	-0.42878	-0.32068	0.14703	0.30381	anger
2.612	5.6415	0.65884	-1.866	-1.143	0.076264	0.29657	0.35023	0.43991	-1.3473	0.70252	-0.31783	-0.32069	0.57959	0.85009	-1.2954	1.9814	-0.69795	0.39357	-1.3449	-0.024368	-1.052	-0.6165	0.7531	0.50694	-0.76579	2.8483	-1.09	1.5498	0.93178	-0.34812	0.10167	0.54775	1.1887	0.15466	0.38831	0.58965	0.78503	0.867	2.0861	0.014267	-1.1321	0.11909	0.22013	-1.0654	0.089038	-0.34822	0.099218	-0.4949	anger
0.88065	2.3769	-0.99965	-0.95412	-1.2011	0.93831	-0.36463	0.29404	-0.51276	-1.4348	1.3157	-0.13074	0.45174	0.20316	0.31908	-1.4964	-0.19237	-0.0067878	-0.54325	-0.38103	-1.2742	0.66713	-0.53264	-0.32476	1.0651	0.36302	0.77485	0.88509	-0.43531	1.0017	-0.052657	-0.51536	1.0949	-0.27763	-0.7131	-0.52855	-0.20874	0.38935	0.086847	0.14261	1.211	-0.21672	-0.62656	-0.51823	-0.10658	0.53939	-0.32385	-0.034616	0.32404	anger
2.1713	1.7039	-1.3096	-0.30995	-0.26142	1.4726	-0.93148	-0.90168	0.12694	-1.9311	0.48537	-0.637	0.64588	1.5916	-1.0479	0.67155	-0.14561	0.3811	0.083431	0.22909	-0.58407	0.98289	-0.67327	-1.3141	0.040534	-0.77641	0.28185	0.8089	0.46391	0.53781	-0.0094938	-1.084	0.86514	-0.61667	-0.69972	0.97358	-0.7445	-1.9674	-0.98398	-0.30296	0.58417	-0.095709	-1.071	-0.52258	0.39976	0.36527	0.52832	0.055498	-0.52758	anger
-4.5395	0.41754	1.1865	-0.44598	-2.1708	0.89803	-0.24768	1.1055	0.53271	0.17696	-0.12367	0.24004	0.65735	0.085758	0.34178	0.057543	-0.14408	0.10376	0.30191	0.077742	0.68644	0.15785	-0.038203	-0.35852	0.066384	-0.21799	0.62292	-0.03382	0.33015	-0.14026	-0.12211	0.17707	0.16328	0.039893	0.048176	-0.068783	0.053187	-0.56931	0.12109	-0.16416	-0.18411	0.027027	0.62186	0.28274	0.43859	-0.56043	0.091189	0.14543	0.19718	anger
0.79173	-2.0425	0.13718	0.013308	-2.1705	0.13154	0.048881	0.052539	0.4586	-0.1211	1.1823	-0.15072	-0.21106	0.092238	0.54914	-0.96803	-0.43433	0.77503	-0.027345	-0.96859	-0.782	-0.50048	-1.4732	-1.0467	0.62361	0.1359	-0.23863	-0.48551	-0.037671	0.25203	0.79684	-0.22528	0.62293	-0.20661	-0.25458	0.78294	-0.48871	0.35049	-0.87114	-0.50143	0.29746	-0.33345	-0.394	0.18123	0.15841	0.19165	-0.62843	0.21573	-0.87038	anger
1.2065	-0.19748	0.95692	0.45619	-2.4229	-0.0013607	0.6226	-0.014759	-0.51067	-0.055937	-0.11241	-1.2673	0.39798	-0.10255	0.17285	-0.49567	0.36986	0.51131	-0.27235	-0.82669	0.079008	-0.61922	-0.71317	-0.34705	0.20504	-0.51401	0.66688	0.45042	0.27742	-0.44253	0.22008	0.48066	-0.22203	-0.36427	0.60042	-0.83994	0.23477	-0.16757	-0.52916	-0.14049	-0.019125	-0.84736	-0.23025	0.27016	1.1182	-0.11979	1.0601	-0.33395	-0.82741	anger
-0.98639	-0.9524	0.066783	-2.1809	-1.9113	0.1298	0.32576	1.0569	-0.61038	-0.066076	1.3481	0.18116	-0.27833	0.53183	0.15237	0.36045	-1.2493	0.96166	0.12776	0.19192	-0.11958	-0.92368	0.14253	-0.073033	-0.52256	-0.17245	-0.69651	-0.0028612	-0.12439	-0.050382	-0.23006	-0.22613	0.25481	0.65873	1.0924	-0.78898	-0.41173	0.84713	1.0825	-0.8224	0.17003	-0.6567	0.45459	0.25164	0.049372	0.51458	0.31362	-0.81341	-0.52913	anger
-5.7857	0.38549	0.95314	-0.07665	-2.5391	0.47859	0.23821	0.92309	-0.3221	-0.10704	-0.51647	-0.1024	0.28473	-0.14722	0.58554	-0.40911	0.020523	0.16977	-0.42481	0.10594	0.33891	0.35641	-0.34576	0.68435	-0.69156	0.34876	-0.0064909	-0.14627	0.47604	-0.21382	0.46001	-0.055332	0.023662	-0.021713	0.21069	0.3323	0.53828	-0.023594	-0.45555	-0.4166	0.075565	0.083964	0.093295	0.16959	-0.14873	-0.088591	-0.047104	0.4576	0.14646	anger
-9.2094	-0.35279	0.97715	1.1803	2.3201	-1.1474	-0.68863	0.14741	0.16346	-0.050139	-0.11412	-0.055682	-0.090768	0.15259	-1.0787	-0.48488	0.34616	-0.88877	0.24623	0.10107	-0.18299	0.44602	0.092524	0.096429	-0.19722	0.34842	0.084999	0.57661	0.312	0.36496	0.15163	0.091221	-0.11414	-0.61874	-0.046752	0.037979	0.02276	-0.13532	0.1583	0.30049	-0.020155	0.11166	0.22922	0.27945	-0.079922	-0.010747	0.0402	-0.26097	0.1795	anger
-9.4962	-0.21741	0.96057	0.94715	2.1592	-1.2499	-0.67884	0.042169	-0.13646	-0.025382	0.05509	-0.76737	-0.74639	0.4254	-0.56454	-0.40891	-0.26649	-0.19141	0.13429	-0.30558	-0.08717	0.44231	-0.11879	0.17023	-0.13059	-0.19354	0.083463	0.31474	0.29411	0.42795	0.13028	0.057703	-0.36625	-0.43758	0.12481	0.11529	0.10157	-0.090112	-0.050598	0.12257	0.13885	-0.051457	-0.070234	0.078114	-0.037053	0.14518	0.16277	-0.047296	0.07369	anger
-9.3172	-0.15758	0.75781	1.2111	1.8345	-1.6023	-0.73739	-0.66996	-0.34942	-0.072462	0.26511	-0.4757	-0.81471	0.41568	-0.0083773	-0.25127	-0.47416	0.66614	-0.24112	-0.41638	0.17585	0.46891	-0.37325	0.47987	-0.47276	-0.21954	-0.025639	-0.073933	0.30282	0.50074	0.156	0.12899	-0.36639	-0.18616	0.23989	0.12457	0.42126	0.16084	-0.42947	-0.22977	0.37621	-0.33341	-0.26359	0.11596	-0.05047	0.20355	0.086408	0.30781	-0.054392	anger
-9.4426	-0.2485	0.66727	0.77564	0.76803	-0.8408	-0.50197	-0.20315	-0.2364	-0.14592	-0.11086	0.3135	-0.11299	0.15981	-0.17847	-0.17319	0.16289	0.24804	-0.40855	-0.072704	0.087121	0.24159	-0.27802	0.212	-0.10107	0.18462	-0.12392	-0.14566	0.021022	-0.022956	0.11703	-0.032902	-0.027082	0.093142	0.019391	-0.011678	0.21872	0.059707	-0.045774	-0.26402	0.074117	0.082463	0.092	-0.078603	-0.15539	0.0026954	-0.10232	0.13087	0.10773	anger
2.7998	-0.084816	-2.3844	-0.55093	-0.8841	-0.36354	1.913	-0.72649	1.0709	-0.47254	-0.91268	0.081136	-1.6052	1.3503	0.29591	-0.98918	0.44891	-0.19464	0.0099012	-0.52548	0.35052	-0.65694	-0.30215	-0.65676	0.42854	0.82097	0.97965	0.090539	-0.47106	0.405	0.21017	0.071508	-0.44822	-1.7314	0.43585	-0.088215	0.16432	0.20466	-0.67735	-0.88715	0.1051	0.90491	-1.0099	0.47849	-0.1569	-0.44665	-0.73567	-0.060393	-0.1557	anger
3.0864	-0.89874	-1.0535	-2.3248	-0.95244	-0.51362	0.97834	0.145	1.5233	0.50646	1.2212	-0.34549	-1.6371	1.0761	0.72921	0.72887	-0.39056	0.11299	-1.213	0.31878	0.35809	0.33635	0.60153	-1.0339	1.4085	0.99754	0.25645	-0.96941	0.46788	0.45995	0.84868	0.14962	0.75114	-1.4868	-0.14936	-0.20192	0.4711	-0.020803	0.047544	0.65105	1.1809	0.99449	-0.18266	-0.055671	-0.68922	0.19754	-0.63787	0.038382	0.77805	anger
17.658	-2.2087	5.6713	4.9754	-0.29423	1.3648	0.67711	-1.9198	-1.7258	1.5564	-0.81749	0.53533	-2.7136	0.87777	-0.3946	-0.62981	-1.0595	-0.97696	0.4422	1.8876	-1.9108	-0.79886	1.4867	0.61857	2.1375	-1.1214	-2.0675	1.7189	1.7327	-0.73532	-2.9081	0.4926	1.6956	-0.80863	-1.7039	1.1087	-0.28203	0.82941	0.4873	-0.35546	-0.60325	-1.3126	0.14706	0.32691	0.46606	-1.1914	0.39627	0.16643	-0.19743	anger
5.1974	2.0571	-1.4673	1.4016	-0.72241	1.3135	-1.4329	-1.0905	0.31836	-1.66	-1.7307	2.2549	-0.1832	0.3461	0.27125	0.22254	-0.29973	1.1877	0.51836	-2.0895	0.76127	1.2403	1.5241	-0.36477	0.7166	0.070148	-0.10667	-0.7897	-1.2761	-1.8684	0.29937	-0.56008	-0.65458	0.17134	-0.59981	-0.55927	0.83165	-0.62691	0.075571	-0.30185	1.2168	-0.34592	-0.46104	1.5757	0.30373	0.8973	0.5245	-0.43469	-0.95543	anger
-0.68159	1.0339	-0.68716	-3.22	-0.68235	0.59029	-0.64642	-0.58274	0.92968	-0.9374	-2.1454	1.7025	-0.42235	-0.9812	1.367	0.023254	-0.93552	0.17206	0.45086	-0.82926	1.0226	-1.1502	-1.1623	-0.70417	-0.0092663	-0.06965	-0.40867	-0.20058	1.4231	0.12885	-1.0885	-0.91982	-1.5307	1.4176	-0.14926	-0.74315	-0.41362	0.42103	-0.026858	0.68532	0.24493	-0.75961	-0.049404	-0.22393	-1.4463	0.46845	-0.92189	-0.071505	0.061769	anger
1.083	1.7916	0.80012	-2.5973	-0.63286	0.73925	-1.0728	-1.0494	1.1017	-1.6849	-2.4416	0.61629	-0.39323	-1.0709	1.2309	-0.30708	-1.3832	0.33935	0.4541	-0.031994	1.0181	0.61123	-1.3412	-0.77767	0.3035	-0.31572	0.087977	-1.2086	0.25083	0.46834	-0.89521	1.0716	0.52389	0.26271	0.072228	0.0027349	-0.11649	-0.51527	0.020377	0.45385	-0.57666	-0.069019	0.40835	0.29789	0.5382	0.56894	0.92893	0.074876	-0.31489	anger
-5.6323	0.41898	0.27765	-0.43016	-1.971	0.80587	-0.56678	1.4709	-0.13101	-0.061331	-0.22298	-0.096676	0.78841	-0.024587	0.28624	0.09648	0.091221	-0.032777	-0.22072	0.48408	0.052393	0.62533	-0.042396	0.59957	0.10361	0.038836	0.17467	0.054097	0.0047252	-0.40478	-0.051218	0.0084906	-0.24187	0.078138	0.10042	-0.16485	0.024823	-0.28072	0.12079	-0.54919	-0.24063	-0.11857	0.12755	-0.40686	0.21976	-0.10746	0.043304	-0.17849	-0.32262	anger
11.84	6.0485	0.79903	3.5008	-0.17929	0.39501	-2.8669	-1.5628	0.92186	-1.8102	-1.286	-1.4005	-0.38681	-1.0568	-0.95813	0.12752	0.46156	0.41786	0.44448	-1.4229	1.206	1.8603	0.71129	-1.1325	0.57461	1.4489	0.43968	0.95241	-0.70117	-1.5192	-0.10276	1.3918	-0.8524	-0.21126	-0.045565	-1.078	-0.79801	0.65178	-1.265	-1.8168	-0.77904	-0.76519	-0.54951	-1.1724	-0.098077	-0.99865	1.2186	-0.48386	-0.27437	anger
8.0717	2.6083	-3.3707	3.068	0.55672	0.45189	-2.954	0.070681	3.4326	-1.3982	-3.1109	-0.33307	0.031126	-0.55706	-0.42738	1.0119	-1.1772	1.7299	-0.42081	-2.2664	2.0145	0.51317	0.98111	-1.1577	0.93974	0.97564	-1.5348	1.8397	-0.45095	-0.80391	-0.54742	1.6051	0.32628	-0.33207	1.3524	-0.27546	1.5022	-1.046	-0.70881	-1.0353	0.66558	0.3316	0.52278	0.11296	0.88548	-0.1679	-0.16806	0.33772	1.1327	anger
5.6005	5.8666	-0.029883	1.166	0.15415	0.68582	-1.7654	-0.1033	1.0156	-1.1117	-1.8199	-0.16818	-0.63502	-0.72192	-0.16297	-0.2063	1.3453	0.46044	-0.53854	-2.2473	0.56257	0.17355	0.33619	-0.31881	0.30176	0.092937	1.2533	0.35603	0.33234	-0.71618	-0.37291	0.2484	1.2152	1.0138	-0.48079	-0.39776	0.12939	0.08997	-0.42129	-0.82656	-0.057314	0.29013	-0.15931	0.77218	-1.8906	-0.46261	-0.56982	-0.23756	0.53441	anger
-3.8017	0.11838	-0.52491	1.7933	-1.8473	0.69202	-0.98387	1.0664	-0.41453	0.21521	-0.36107	0.1192	-0.15026	0.32908	0.43366	-0.076231	0.13323	0.24697	-0.1664	0.63978	0.12482	0.13641	0.17173	0.46364	-0.19071	0.45221	-0.39139	-0.55035	0.23391	-0.12315	0.081032	0.06656	0.10873	-0.045967	-0.006915	-0.11021	0.19895	-0.14131	0.19653	0.083499	0.20376	0.34482	-0.06843	-0.18134	-0.45006	-0.20604	0.11844	0.13862	0.035199	anger
-1.7105	0.063966	-1.5259	-2.5881	0.28588	1.0525	-0.84299	-1.0271	-1.4349	-0.64398	0.44488	-1.579	0.92095	1.0128	0.13309	-0.23457	-0.72591	-1.321	0.40527	-0.17351	0.33429	1.5407	-0.81196	-0.63897	0.21283	1.1097	-1.3159	-0.25173	0.33067	-0.36336	0.029922	0.10959	-0.59945	-0.22886	0.41639	-0.065358	-0.52512	0.06679	-0.054484	0.45209	0.64545	1.0636	-0.56131	0.0026302	-0.097892	0.39362	-0.099661	-0.28835	-0.43272	anger
-0.4678	-1.1316	-2.8124	-1.0527	0.55621	0.8469	-1.1703	-1.1192	-1.5971	0.58831	0.24295	-1.4646	1.2938	-0.027557	0.029748	0.13149	-1.5632	-1.8532	0.1578	-0.53072	0.24352	0.98732	-1.4754	0.096496	1.0133	0.28299	-0.56125	-0.047152	0.36952	0.4009	-0.067659	0.82403	-0.24217	0.63698	0.20789	0.2653	0.52402	0.28085	0.63491	0.49895	0.35973	0.5378	-0.95053	0.65655	0.18243	0.43432	-0.03388	0.024436	-0.29343	anger
-0.7177	0.49328	-1.8416	-0.9689	0.021199	0.98093	-0.83616	-1.0024	-0.94287	-0.1507	0.12198	-0.33848	0.58893	0.31293	-0.060115	0.032778	-1.8759	-1.5271	0.66221	0.91558	0.72487	0.44242	-1.5893	0.44994	1.0479	0.023884	0.51788	-0.41844	-0.26523	0.44375	-0.24411	0.31922	-0.78798	0.39071	0.79348	-0.41327	0.21548	-0.018823	-0.1258	-0.65262	0.020856	0.5761	-1.0465	0.29721	-0.30432	-0.28914	-0.18468	-0.49213	-0.18906	anger
-5.631	0.96813	0.32952	0.08837	-1.8042	1.1084	-0.48995	0.67666	-0.20304	0.11128	-0.51637	0.018259	0.59698	-0.37168	0.59701	-0.47654	0.38683	-0.33972	0.34909	0.38393	0.16731	0.25072	0.48036	0.085277	0.13377	-0.068409	0.35179	0.12616	-0.070333	-0.24198	-0.31055	0.12039	-0.6149	0.19346	-0.074263	-0.122	-0.25473	-0.13681	0.09039	-0.083586	-0.28982	0.31752	0.14652	-0.31982	-0.15152	-0.14754	-0.098316	-0.13348	-0.0035903	anger
1.2275	0.0052186	-2.7864	-1.9194	-0.19402	-1.9243	2.7469	1.1015	-0.65696	1.6639	-0.29498	0.18386	0.074728	0.73647	-0.25145	-0.75177	-1.7495	0.7665	-0.98398	0.51301	0.14733	-1.0517	0.3975	-0.44246	0.28814	-0.13701	-0.25909	-0.446	0.74454	-0.32284	0.51109	-0.55166	0.48314	0.41057	-0.35044	1.4416	-0.042896	0.25141	-1.3468	-0.39387	0.18533	-1.1387	-0.83893	-0.29068	0.37953	0.62541	-0.45347	-0.067846	-0.26259	anger
5.6613	-2.9596	-2.8683	0.83723	-0.4693	-0.66538	1.0738	-0.62273	0.14372	0.15758	0.17324	1.3254	0.55758	1.6019	-0.10037	1.0809	-0.30064	0.55889	-1.8126	0.4235	-0.82753	-0.96131	2.6292	-1.3926	-0.1172	0.67893	-0.33198	-0.25752	-0.031769	-1.6645	-0.13272	-0.32359	-1.2247	0.98975	-0.48762	0.30667	1.1018	1.7429	-0.52724	0.56033	-0.35463	-0.46514	-0.67794	0.54029	0.65395	0.89867	-0.72895	-0.45515	0.28016	anger
2.9417	-0.38295	-2.531	-2.4413	-0.38206	-1.5511	2.6283	0.5885	-0.50489	2.2424	-0.34707	1.343	0.22267	-0.22987	-0.26802	0.93114	0.0086012	0.24571	-0.99388	0.7249	-0.095372	-2.4784	1.196	-0.64484	1.1863	0.41789	-0.9909	-0.76344	-0.23051	0.86801	0.37808	-0.74192	-1.0491	-1.3847	1.3606	1.031	0.21522	-0.79136	-0.43046	-1.1654	1.17	-1.0695	0.52438	0.13388	0.64243	-0.61978	-0.83095	0.18333	-0.23457	anger
2.5133	-1.6716	-2.118	1.7835	-1.1324	-1.1568	0.65341	0.53199	0.98138	1.7619	-0.27543	0.10527	0.25762	-0.4844	-0.32023	-0.8899	-0.39901	0.045546	1.0417	0.040669	-0.052618	-0.73074	-0.11225	1.141	-0.40117	0.2025	-0.71518	-0.32887	0.81836	0.67052	0.61953	-0.52003	1.2454	0.41016	-1.165	0.93797	-0.096307	-0.59477	0.63651	-0.0033871	-0.26936	-0.66419	-0.13117	-0.098828	0.11066	0.52605	0.5752	1.0328	-0.38393	anger
-9.2619	0.026889	0.8343	0.93719	2.6741	-0.7247	0.079771	0.15517	0.11649	-0.25152	0.3554	0.59908	-0.23664	-0.76819	0.62566	1.1491	0.035747	-0.35216	0.67404	0.0051335	-0.49622	-0.93229	0.4316	-0.66459	0.59774	-0.098341	-0.00471	-0.14233	-0.39474	-0.4172	-0.19263	-0.06725	0.25375	0.34133	-0.15977	-0.097389	-0.38847	-0.058741	-0.038887	0.017338	-0.23031	-0.020032	-0.1249	-0.17652	0.17918	0.082637	0.06407	-0.18476	-0.043064	anger
-9.1193	0.071943	1.0075	1.0173	2.4338	-1.0999	-0.14122	-0.13932	-0.0089562	-0.22043	0.46361	0.1461	-0.19409	-0.61908	0.54016	0.80305	-0.039227	-0.21657	0.54963	-0.070943	-0.36661	-0.48224	0.30312	-0.39767	0.25909	-0.23418	0.1405	-0.17809	-0.071685	-0.17656	-0.15312	0.0040624	-0.036024	0.22743	0.044846	0.13181	-0.38827	0.063987	0.12455	0.20162	-0.17973	-0.01773	-0.28664	-0.088888	0.2833	-0.13658	0.01312	-0.33005	-0.090328	anger
-9.2726	0.066194	1.147	0.82209	2.2181	-1.4491	-0.35627	-0.13871	-0.18461	-0.17104	0.32219	-0.33077	-0.20936	-0.32903	0.42587	0.50841	-0.1889	-0.28703	0.50193	-0.10021	-0.29587	-0.44946	0.35733	-0.43504	0.20748	-0.358	0.16066	-0.037809	0.06514	-0.03241	-0.15011	0.092176	-0.078677	0.054538	0.043471	-0.035262	-0.26135	-0.072194	0.092254	0.30221	-0.13144	-0.14396	-0.21017	-0.11049	0.17491	-0.095069	0.062951	-0.21431	-0.043957	anger
-9.4153	-0.24404	0.87022	0.71016	1.3007	-0.50472	-0.16196	0.23892	0.070672	-0.12409	0.015584	0.011511	0.39091	-0.45505	0.16361	0.382	0.16194	-0.74958	0.70811	0.17698	-0.22334	-0.26794	0.40761	-0.43157	0.16256	0.030042	0.21197	-0.0035597	-0.10249	-0.21855	-0.13056	0.040269	-0.0085036	0.080292	-0.010166	-0.017439	-0.20308	-0.14572	0.16568	0.20075	-0.16361	0.28516	0.11052	-0.15237	-0.068691	-0.28757	-0.091725	-0.31278	0.12772	anger
6.3593	1.5459	0.9175	-2.3499	1.0179	0.78232	-0.74821	-2.2963	3.0721	-2.2917	-1.9485	0.74482	1.8353	0.20022	-1.8576	-0.21113	-2.0525	3.0965	-1.1178	0.81633	-0.58348	-1.5936	-0.9474	-1.1832	-1.0313	-0.60636	-0.56026	-1.7987	0.27968	-1.3056	-0.78722	0.18003	0.31371	-0.031967	0.18347	-0.64236	0.63582	0.10963	1.29	-0.18394	-1.4376	0.28916	0.2185	0.4628	-0.7056	1.1482	0.33796	0.4762	-0.01737	anger
3.0674	2.7756	-0.43781	-2.326	-0.20062	0.71355	0.27542	-0.6049	1.4044	-1.4119	-1.5965	0.98441	0.48247	0.27213	-1.4666	1.0668	-0.46901	2.4939	-0.56543	0.43111	-0.91061	-1.3806	-0.27108	-0.55953	0.89331	-0.25278	1.5611	0.79179	-0.44584	-1.4976	-0.090274	1.0745	1.639	-1.2714	-0.16998	1.2204	0.78694	-0.81131	-0.67882	-0.45762	0.97375	1.1608	-0.54314	-1.0654	0.78643	-0.48385	-0.3008	0.04753	-1.1077	anger
14.245	-12.123	12.831	-4.9016	1.3228	0.8884	-2.132	0.40616	1.9147	1.2678	-1.0434	-0.8266	-1.0216	-0.62956	-1.8651	0.2686	-0.4084	1.2615	-0.14477	0.90312	-0.43307	0.013183	-0.65776	-1.8106	-0.10537	-0.84117	1.0067	0.94673	-1.813	0.60197	0.17953	1.6399	1.0457	0.079883	-1.3131	0.42924	0.62979	-1.1002	0.33006	0.24889	1.3642	0.27745	0.60879	-0.53663	0.43041	-0.34791	-0.35046	-1.119	1.0016	anger
3.786	-9.2827	10.856	-2.3117	-1.7203	0.16038	-0.73207	1.6418	0.87217	0.9553	-0.35976	0.7072	-0.56947	-0.18148	0.12981	-0.52478	-0.24578	0.83903	0.42268	0.59776	0.56681	-0.18455	-0.39854	-0.46859	1.183	-0.27832	-0.5084	-1.2291	-0.90545	-0.1526	-0.16327	-0.46521	-0.04832	0.88082	0.41608	-0.5216	0.057917	-0.01535	0.10629	0.52772	0.46667	0.034003	-0.20014	-0.42375	-0.35804	-0.57391	-0.69063	-0.0082196	-0.14795	anger
7.9356	2.9546	-0.99062	-0.69606	-0.59552	0.19637	-0.013758	-0.58004	-1.1043	-3.99	2.4546	-0.35084	0.24947	2.1422	-0.053023	2.0062	-1.1438	0.49333	-0.2309	-1.2939	-1.6285	0.14417	-0.37467	1.1273	1.8146	1.4459	3.3558	0.44964	-1.0149	1.6372	1.0612	1.4514	-0.076524	-0.57381	-0.22323	-0.56122	-0.82074	1.3211	1.6047	1.3389	0.63791	-0.32245	-0.30186	0.18312	0.66418	-0.32581	-0.99966	0.54637	0.036402	anger
7.7016	-2.3574	0.60978	-0.73834	-0.019095	0.60795	-1.3654	-1.9011	0.40386	-2.9963	1.5228	-0.5041	0.32577	0.80309	-0.27179	-0.9921	0.61767	1.919	0.31205	0.17633	-1.4525	-0.90941	0.78316	-0.4409	0.08964	0.27004	-2.2902	-1.3098	0.71691	0.055975	0.9694	1.499	-1.8014	-0.027543	0.36702	-1.6454	-2.8307	0.56059	-0.57649	-0.5433	-0.25944	1.1156	0.90581	-0.43992	0.1126	0.6709	-1.5664	-0.56735	-0.13991	anger
12.68	-3.7388	0.45087	0.39512	1.3293	-1.6567	-0.59619	1.3074	2.6468	-1.9592	3.9443	-2.0622	-1.2405	1.0387	-0.22434	-0.041281	-0.72253	-1.8573	1.4533	-1.2348	3.2314	-1.1213	-1.5765	1.3499	2.5067	-0.82747	-0.6913	-1.1175	-2.346	-0.62875	0.71655	0.98849	0.018819	0.39126	1.0289	1.1745	-0.066872	1.0182	-0.11685	0.48966	-0.4596	-0.70479	0.43431	-0.56672	-0.46998	0.00407	0.16354	0.17083	1.0798	anger
4.1449	-5.0602	3.3264	3.2778	-1.1176	-0.5052	-0.42349	0.54902	1.2557	-0.017944	-0.35516	0.12483	1.2731	-0.44501	-0.32118	0.056783	-0.035597	0.5969	0.34638	0.19613	0.17829	0.21776	0.090769	-0.45678	1.1707	-0.24246	-0.85909	-0.89826	-0.95404	0.79001	0.24762	0.15685	0.32531	0.72523	-0.47539	0.63374	-0.43955	0.28285	-0.31687	0.93264	1.0636	0.73502	-0.62755	-0.50325	-1.3212	0.24995	-0.86581	-0.41887	-0.34038	anger
-0.50086	0.1383	-0.50528	-2.536	-0.64593	0.2736	1.0312	0.26468	-1.0074	-0.11476	0.39856	-0.56882	0.2113	-0.24717	-0.48589	-0.91068	0.007789	0.75697	-0.070032	-0.1405	-0.188	-0.095676	-1.7607	-0.4457	0.45644	0.34853	0.5487	-0.42987	-0.35989	-0.40648	-0.80434	0.67652	0.4332	-0.57714	-0.25688	-0.37786	0.36444	0.14048	0.32073	0.2197	-0.37151	0.58984	-0.39633	-0.037766	-0.3511	-0.19728	0.91411	0.61436	0.31181	anger
-0.27151	-0.39422	-1.1827	-0.78802	-1.0438	0.54646	0.70441	0.071513	-1.3907	-0.29853	-0.77195	0.61525	0.50727	0.3649	0.3644	1.0867	-0.50579	-0.10241	-0.3149	-0.99958	0.43962	0.68181	-0.6271	0.75877	0.72764	0.28534	0.37538	-0.28387	-0.13431	-0.94488	-0.59694	0.1311	-0.3191	-0.096096	-0.58956	-1.0199	0.25603	-0.089011	0.22408	-0.093117	-0.41615	0.39898	-0.022256	0.38106	0.45669	0.063139	1.3767	-0.22768	0.69412	anger
0.43172	-0.42224	-0.029507	-0.86887	-0.76787	1.0717	0.1013	-0.48552	-1.0258	1.2173	0.57891	-0.28347	0.048496	-0.049116	0.35697	-2.1429	-0.013929	-0.26328	-0.60391	-1.3417	-0.23073	-0.36956	-0.91467	0.48939	1.0228	0.36122	0.59839	-0.24973	-0.25984	-1.1001	-1.7793	0.2748	0.45421	-1.1329	-0.97477	0.26291	0.18042	-0.16079	0.55337	-0.31998	0.59023	0.5108	0.1366	0.10318	0.056947	0.76253	-0.20791	-0.056253	-0.37317	anger
-0.18672	0.066644	-0.60502	-3.1904	-1.2186	0.37458	0.7657	-0.62182	-0.9634	-2.1677	-0.66346	1.7406	-0.30185	0.66511	1.3947	0.2631	-0.032827	-0.087078	1.2597	-0.59699	0.44217	-0.11119	-1.4652	-1.7812	-0.48091	-0.35068	0.0067216	0.64185	0.87445	-0.045958	0.26472	-0.81279	0.67594	0.47953	-1.2789	0.53966	-0.26641	0.17034	-0.0222	0.1417	0.57975	-0.83084	-0.90195	0.84848	-0.51418	0.21817	-1.1812	-0.30159	-0.85171	anger
0.44555	0.72068	-1.5855	-1.6917	-0.88671	0.94435	0.13465	-1.6525	-0.94481	-2.6416	1.2253	0.95188	0.24361	-0.083292	-0.1882	-0.38888	-0.55359	-1.0422	0.36585	0.25467	0.04492	-0.18828	0.065843	-0.41627	0.35862	0.50057	-0.43537	-1.5982	0.50926	0.69299	0.80662	-0.27473	0.52547	0.08211	1.2761	-0.037444	-0.98431	0.62369	0.83584	-0.027014	-0.29392	-1.3868	-0.39097	-0.17123	-0.041304	0.13759	0.34175	0.44416	0.47117	anger
0.061291	-0.66456	-1.7997	-2.2754	-0.81666	0.91929	-0.17337	-1.5162	-0.18661	-2.2004	1.4154	1.2521	-0.091124	0.084666	-0.29306	0.091302	-1.1376	-0.69779	0.34516	0.082741	-0.42408	0.44389	0.20938	0.38377	0.54906	0.17703	-0.22798	-1.979	-1.3435	0.49803	0.41539	-0.29919	-0.31039	0.0095431	0.35452	0.37151	-0.3226	-0.81715	-0.084104	-0.39077	-0.078938	-0.21891	-0.44643	-0.75081	0.52487	0.05066	-0.13665	0.739	0.19905	anger
-4.8201	0.28153	0.37588	0.79241	-2.1607	0.80322	-0.21853	0.53854	-0.49394	-0.56767	-0.083135	-0.16151	1.0801	-0.49572	0.15529	0.12644	0.19798	-0.039876	-0.12554	0.052044	0.56449	0.27507	-0.073746	-0.027087	-0.017952	-0.026176	0.033686	0.25815	-0.094208	0.3299	-0.25265	0.14576	-0.096267	0.26432	-0.16501	0.0069922	0.3407	-0.25183	0.0013999	-0.080527	0.033772	0.24006	0.30494	-0.18339	-0.099119	-0.051382	-0.17111	-0.10447	0.10721	anger
-9.3014	0.017592	0.74433	0.93898	1.9001	-1.3367	-0.72172	-0.43738	-0.32799	-0.25132	0.12807	0.52277	-0.90314	-0.46598	-0.33035	0.54985	-0.092894	0.27563	0.073346	-0.44	-0.26329	0.17443	-0.34318	-0.032213	0.18407	0.0016437	-0.2567	-0.2284	0.12046	-0.21802	0.19672	0.096188	-0.05535	-0.11857	0.10632	-0.064144	0.092608	0.2136	-0.091365	-0.038814	0.088989	-0.17119	-0.27156	-0.18602	-0.00070679	0.20678	0.058635	-0.074512	-0.0039507	anger
-9.4207	-0.1418	0.78664	0.9401	1.9071	-1.6865	-0.7262	-0.46426	-0.21749	-0.23985	0.29732	-0.56897	-0.71878	-0.12262	0.2704	0.2536	-0.50225	0.17948	0.22156	-0.42222	-0.13721	0.31782	-0.15202	0.090502	-0.28897	-0.36482	0.053652	-0.15807	0.29498	0.082476	0.027058	0.072087	-0.43012	-0.25367	0.24602	0.21063	0.058673	0.16556	-0.21885	0.0092813	0.18778	-0.2019	-0.37752	-0.13681	0.09455	0.084509	0.040059	-0.09348	-0.043187	anger
-9.3887	-0.15161	0.76998	0.95056	1.9172	-1.9722	-0.62101	-0.47541	-0.12292	-0.17471	0.29903	0.12348	-0.15417	0.011282	0.36737	0.056935	-0.19494	0.20106	-0.10099	-0.073396	0.18138	-0.013237	0.16898	0.15597	-0.27206	-0.11549	0.24117	-0.048837	0.15617	0.31149	-0.099916	-0.089516	-0.078602	-0.10353	0.11794	0.14977	-0.041981	0.12081	-0.15094	-0.20176	0.084966	-0.11363	-0.20208	0.038453	0.17536	-0.0016739	0.0059133	0.0059339	0.023264	anger
-9.3966	-0.21335	0.69487	0.73824	0.78877	-1.0634	-0.62778	-0.16393	-0.19855	-0.17396	-0.088157	0.24663	0.08709	-0.011758	-0.095943	0.026733	0.17345	-0.089271	-0.096213	0.036909	0.044385	0.11267	-0.082509	0.08962	-0.071892	0.15429	-0.041159	-0.12989	0.037818	-0.062861	-0.0032153	-0.032859	0.0025832	0.021092	0.011265	0.00036929	0.1725	0.0099091	0.023713	-0.10132	0.012637	0.11298	0.10428	-0.063617	-0.12157	-0.13567	-0.12749	0.015878	0.1183	anger
5.4501	1.0547	-2.4415	-4.3213	1.3953	-0.8422	0.22596	1.2661	1.0841	2.1165	-0.092809	-0.71928	0.45914	1.692	0.27098	2.9034	0.46141	0.68477	-0.46459	-1.6399	0.65275	1.5006	0.092954	1.9316	2.9759	-1.2369	0.45417	0.43144	-0.86846	-0.032178	0.12339	0.91763	-2.0881	-0.62373	-0.66439	1.9907	-0.27531	0.41902	0.0066167	0.03975	-1.2375	0.039466	0.18935	0.51467	-0.53625	0.33883	0.29095	-0.39157	-0.63786	anger
3.6109	-1.5104	-0.76962	-4.3048	0.22666	-0.11143	0.41025	0.69129	0.45183	-0.51059	-0.34916	2.03	-0.30422	2.8073	1.5837	0.75425	-0.47776	-0.70559	-0.28665	-0.63395	-0.50257	1.6568	0.13151	0.64303	0.5347	-0.71818	0.4368	0.90126	-0.8707	-0.18205	0.45124	-0.34687	-1.5933	0.43138	-1.655	0.97328	-1.1926	0.0062535	0.31023	-0.4306	-0.36676	0.51702	0.73764	1.6864	-0.045176	1.1129	-0.36291	-0.12466	-0.21349	anger
4.9361	2.5647	-2.2288	-2.0299	0.72625	0.40042	0.018395	-0.074468	2.1715	-1.1326	0.72934	-0.51037	-1.3607	2.4843	0.36309	0.71387	-0.35509	-2.4681	-0.72089	0.11817	0.95159	1.1627	1.2664	0.2888	1.4023	0.83639	-0.77439	-0.2276	-0.012099	0.30098	0.018709	-0.63122	2.4321	-0.1296	0.47564	0.28183	0.92349	0.69175	0.79665	0.65477	1.0984	0.051893	-0.063032	-1.1276	-0.66631	0.0063866	0.30351	0.024205	0.043978	anger
9.8824	-1.4514	-0.39093	-5.1073	2.5276	-1.736	3.7824	3.0068	-0.31894	-3.5016	-0.97182	1.0134	-0.20749	-0.75008	-1.3924	1.9292	-1.9706	-1.039	-0.76239	0.12107	-0.48041	0.22289	0.068508	-1.5387	0.3537	0.99586	-0.54874	0.23179	2.0497	0.29318	0.64183	2.2988	-0.69525	2.0466	1.5778	-1.5557	-0.42897	-0.0075945	-0.64149	-0.33506	-0.72008	-0.90981	0.67478	1.2297	1.1887	-0.66806	-0.79365	0.29792	0.59502	anger
9.9983	-2.4017	-1.4874	-4.6159	2.9977	-1.7052	2.7428	2.8757	1.4433	-3.1796	-1.0031	0.39694	-0.083504	-1.8076	-0.18991	1.8725	-0.91891	-2.1454	-0.84148	-1.2977	0.57323	0.39585	0.67973	-0.032208	1.4221	0.53606	-0.47175	0.71808	0.63544	1.1906	1.7843	-1.1193	-0.073825	1.123	0.65408	0.45391	0.27839	0.28759	-0.59872	-0.40344	0.42584	0.68313	0.22846	0.59507	-0.5258	-1.5533	0.79098	0.99013	0.6278	anger
5.5058	0.96227	-1.3237	0.91197	-0.97636	0.00032839	0.9697	-1.8059	-0.044037	-0.72452	1.0268	-0.62969	-0.78281	-0.81461	-1.3966	0.77215	-2.3313	0.9865	-0.99481	2.0705	-0.71571	-1.4323	0.32976	0.21143	0.70552	0.99212	0.13533	1.1749	0.87052	0.9971	-0.19962	0.61223	0.29714	0.29186	-0.30387	0.75757	1.9389	0.78363	-0.75354	1.1213	-0.60315	0.49799	-0.24614	-0.06683	0.0051965	-0.07328	0.057385	-0.093776	-0.17808	anger
-4.577	-0.01883	0.66523	0.3838	-2.7153	-0.15942	1.0468	1.1652	0.082719	0.48414	-0.28887	0.44639	0.29731	0.13181	0.33602	-0.60772	-0.36621	0.13902	0.16026	-0.059034	0.63392	0.43341	0.11335	-0.048476	-0.13995	-0.33146	-0.2991	-0.0030805	-0.070609	-0.42988	0.5736	0.071719	-0.032609	0.164	0.068929	0.053532	0.39348	-0.58631	0.36403	0.21901	0.50876	0.40592	0.13152	-0.36126	-0.26055	0.033212	-0.076372	0.35001	0.50211	anger
3.4532	-1.0982	-2.9512	0.88871	-0.57869	0.65004	-0.13705	-1.3622	-0.40515	0.87167	0.12157	0.82983	-1.0635	-0.66348	0.31073	0.29042	0.050268	-0.4865	-0.24791	0.70874	1.1591	-0.98761	-0.51221	0.79453	1.4036	0.58312	-0.65736	0.68146	-1.1385	0.5923	-0.20487	1.4565	-0.51242	-0.81527	-0.040245	0.17262	0.31663	-0.98515	-1.0941	0.22545	-0.98946	0.74672	0.17506	-0.45462	-0.58415	0.62998	-0.29801	0.48447	-0.1699	anger
2.9453	-3.2012	1.3491	-3.2226	-0.17484	0.51599	-0.49633	-0.59279	-0.45673	2.4361	0.84245	-0.17162	-1.009	0.067176	0.65535	-1.253	0.20394	0.02957	-0.30552	-0.46779	-0.084341	-0.57705	-0.13988	1.0582	0.7942	-1.4829	0.098967	-0.53917	-1.1578	-0.0063464	0.75224	0.32786	0.70379	0.14027	0.59054	-0.69382	0.56787	0.32158	-0.70112	0.3165	-0.27294	0.78819	0.08529	0.72726	-0.17428	-0.26234	-0.066127	-0.10816	0.23405	anger
0.34599	-1.5486	-2.5291	2.1049	-0.74483	1.3414	-0.31657	-0.011077	-0.6044	0.079287	0.50214	-1.2476	0.27965	0.65634	-0.63317	-0.30117	-0.67065	0.37927	-0.30493	-0.30573	0.43331	-0.46094	-0.71734	0.56474	0.98288	-0.75254	-0.074975	-0.39398	0.13338	0.97309	-0.02063	1.0142	-0.45183	0.118	0.17523	-0.083923	0.0060969	-0.40145	0.42879	0.64704	0.45075	-0.84962	0.95197	0.24791	-0.16297	-0.55098	-0.18356	-0.08815	1.0785	anger
-6.2212	-0.1033	-0.13543	0.46278	-1.6062	1.6281	0.5293	0.75489	-0.30755	0.77619	-0.51994	0.14798	0.20794	0.4888	-0.16298	-0.37527	0.18256	0.18916	0.11139	-0.079877	0.49122	-0.11328	0.28987	-0.93218	0.47119	-0.31707	0.073681	-0.14737	-0.44046	-0.15557	0.35852	0.030414	0.12679	0.45641	-0.10467	-0.27168	-0.18402	-0.21663	0.62779	-0.058537	-0.16065	0.30639	0.082705	-0.087693	-0.0060391	-0.3391	-0.03203	-0.21805	0.1508	anger
0.40642	0.33024	0.61735	-3.6364	0.026761	0.63196	-0.37862	-0.40753	-0.34195	-1.3706	-0.31944	0.29276	-0.54361	1.4527	1.916	-0.66779	-1.2101	-0.93289	-0.83877	0.012127	0.70448	1.1985	-0.76827	0.25994	0.60969	0.61971	0.48106	-1.5136	0.58191	-0.13657	-0.16248	0.56086	-9.875e-005	0.78142	0.39398	0.13557	-0.42993	-0.58797	-0.70214	0.72842	-0.41731	0.22052	-0.010631	-0.14499	0.12942	0.5199	-0.24727	0.43257	-0.30963	anger
0.61274	1.3555	-0.12716	-3.36	0.20645	0.75322	-0.39976	0.45452	0.98369	-1.4449	-0.67122	-0.08279	-0.19097	1.0891	2.014	-0.024196	-0.9056	-0.9811	-1.747	-0.80029	0.12139	1.6358	-0.060935	0.84837	1.2074	0.682	0.056175	-0.92963	-1.2525	0.41498	0.037832	-0.63418	0.57625	-0.40863	0.28033	0.18346	-0.032856	-0.045633	-0.28428	0.45621	0.24602	-0.53411	-0.12975	0.43327	0.23162	-0.22805	0.15006	0.17757	0.087052	anger
0.73873	0.77779	1.5197	-3.287	-0.067953	1.1375	-1.1271	-0.49115	1.1601	-1.1585	-0.17997	-0.60954	-0.24267	-0.1175	1.4596	-1.0499	-0.47403	-0.10267	-1.6843	-0.33698	0.55791	-0.37775	-0.73293	-0.067386	0.89834	0.93373	-0.10239	-0.6797	0.30398	-0.050173	0.079142	-0.66126	0.11088	1.415	0.29258	-0.28175	0.16095	0.50239	-0.46864	1.4338	-0.2889	-0.36111	0.16613	-0.67399	-0.47341	0.45642	-0.1266	0.52782	0.038782	anger
-5.5562	-0.96134	0.984	-0.59729	-1.8716	0.70798	-0.68938	0.89548	0.022354	0.21171	0.013112	0.22936	1.0942	-0.11721	0.52404	-0.0040013	0.03845	0.17575	0.38644	0.24329	0.69914	0.27786	0.31663	-0.066459	-0.10291	0.08505	0.055803	0.12872	0.17861	0.15143	-0.20018	0.19676	-0.16851	0.1502	-0.072142	-0.11094	0.36435	-0.10801	0.084521	-0.1986	-0.1479	-0.04245	0.2221	-0.092221	-0.10333	-0.39264	-0.092144	-0.01011	-0.08828	anger
-9.4558	-0.24507	1.1315	0.97154	2.728	-1.0954	-0.28565	0.66214	0.090369	-0.18818	-0.12974	-0.89461	-0.044059	0.15978	0.12243	-0.1634	-0.048186	-1.08	0.12614	0.38427	-0.44649	-0.60037	0.67271	-0.29738	0.2042	-0.17248	0.32466	0.24246	-0.061984	0.14075	-0.37891	-0.046127	0.049836	-0.12943	-0.13313	0.045249	-0.38476	-0.16883	-0.011947	0.094134	-0.20784	0.044071	0.068215	0.079903	0.20149	0.17144	0.085964	-0.053556	0.065271	anger
-9.3756	-0.25341	0.86927	1.0943	2.4227	-1.5325	-0.38301	0.21893	-0.045713	-0.2729	-0.031097	-0.20844	0.13226	0.39329	0.36474	-0.45013	0.06569	-0.32103	-0.57996	0.26479	-0.016149	-0.39932	0.40152	0.058068	-0.060324	0.12071	0.17526	0.14577	-0.030247	0.28714	-0.31366	0.0337	0.21268	-0.18071	-0.20288	-0.0059059	-0.1679	-0.083973	0.0048048	-0.12586	-0.094709	0.015439	0.049679	0.3243	0.19379	0.10188	0.012422	0.065028	0.044383	anger
-9.3912	0.070923	1.0774	0.94738	2.417	-1.0746	-0.17043	0.15815	-0.26613	-0.21441	0.043103	0.16504	-0.37761	0.015763	0.54502	0.23151	-0.060379	0.095332	-0.18496	-0.039132	-0.25346	-0.61115	0.23038	-0.18327	0.24262	-0.14187	0.043493	-0.13695	-0.24941	0.034359	-0.2314	0.002656	0.2949	0.23813	-0.16625	-0.13488	-0.084472	0.056804	-0.028276	-0.24615	-0.10877	-0.1319	0.0018689	0.084521	0.12113	0.16212	0.040265	0.1472	-0.095683	anger
-9.4881	-0.32534	0.62425	0.88427	1.304	-0.38249	-0.44913	0.30736	-0.11682	-0.12606	-0.19822	0.14269	-0.076515	-0.047039	-0.31285	0.14673	0.15276	-0.23874	0.26917	0.025337	-0.22171	-0.25789	0.13166	-0.38451	0.62533	0.0081553	0.0043101	-0.00010272	-0.2544	-0.13724	-0.053814	-0.096407	0.097191	0.37203	-0.10301	-0.16948	-0.058526	-0.15712	0.32338	0.036671	-0.2757	0.22441	0.20103	-0.19055	-0.067398	-0.15129	-0.081679	-0.24308	0.094211	anger
5.8011	4.3037	-1.0751	0.59959	-1.4507	-1.472	0.82371	1.7832	-1.8344	0.86036	0.69363	0.78867	1.1961	1.2481	-0.22208	3.2036	-0.59939	-0.63263	-1.0635	0.609	-0.34271	1.0705	-0.46924	-0.063535	-0.25405	0.025217	-0.56511	-0.0043208	-1.3439	0.038428	-2.1208	0.52582	-0.96863	-1.506	0.92736	0.31257	1.502	-0.044931	0.5433	-0.23135	-0.018068	-0.49016	0.91298	0.12328	-0.30634	0.62732	-0.30454	0.24677	-0.76674	anger
4.1706	-0.74026	-0.20927	-2.2615	-0.43087	-1.0799	-0.28771	0.3221	-0.96965	2.6565	0.27027	-0.73474	-1.4597	-1.0526	1.4692	-0.17484	0.61871	1.3299	0.37031	2.0041	0.060744	1.8006	1.7107	-0.261	0.28087	1.4549	-0.79963	-1.3038	-0.57544	-0.11444	-0.73722	-0.065706	0.59992	-0.094137	0.26943	1.4034	0.93549	0.51911	-0.98487	-0.16105	-0.62297	-1.8266	1.0465	0.74221	-0.74488	0.66035	-0.77677	-0.36202	-0.27737	anger
3.7582	-1.3505	-1.6595	-0.043777	-0.34691	-0.60802	-0.56836	-0.24458	-0.63218	1.8157	-0.11894	-0.80189	-1.555	-0.49151	0.10424	0.36706	0.058932	1.421	1.5353	2.3434	-0.65292	1.262	0.42977	0.15097	-0.13964	0.85808	0.01797	-0.070053	0.53735	0.077076	0.23672	0.42229	0.57825	0.7348	0.18093	2.2051	0.15949	0.25993	-1.7684	-0.36423	-0.34509	-0.21599	0.63219	-0.46286	-0.93402	-0.64209	-0.22115	-0.12947	0.49121	anger
-0.094806	-3.8505	1.071	3.36	-1.7367	0.72831	-0.83984	0.46274	0.31508	0.80938	-0.24297	-0.001156	0.87972	0.33884	-0.28736	-0.2463	-0.25525	0.080764	0.18163	0.19418	-0.67217	-0.53407	0.35982	-0.23493	0.96497	0.33491	-0.04576	-1.1599	0.43238	-0.34966	0.29133	-0.35507	0.67615	0.30231	-0.3241	-0.41532	-0.12396	-0.18238	-0.12744	-0.28683	0.027774	-0.16545	-0.45601	-0.49204	0.63652	-0.38532	-0.048698	-0.16482	-0.029448	anger
1.4481	2.6699	-1.9919	-2.2829	-0.30907	-0.091386	0.81584	-0.50333	-0.25383	1.3693	1.0173	-0.71059	0.47552	-0.513	-1.4287	0.68491	-0.032778	0.29003	0.59336	0.1369	-0.32898	0.75837	0.36439	-1.1325	-0.66711	-0.77088	0.95523	1.4331	-1.3164	-0.90572	-0.41704	-1.3798	0.14489	1.7249	0.53409	-0.30158	0.95764	2.1068	1.047	-1.3303	0.85669	0.47188	-1.1562	0.568	0.1937	0.97645	0.058003	0.35949	-0.08119	anger
3.4535	1.1327	-4.7231	-2.0173	0.78068	0.27519	1.9425	-0.11651	-1.5934	4.2149	0.69442	1.8237	-1.4619	-2.2004	-1.8717	0.34243	-0.72409	0.93194	-0.74336	1.9335	0.59267	-1.3557	-1.6473	-1.6468	0.96297	0.99944	1.902	0.28925	1.1071	-0.66122	0.21216	0.43192	-1.0477	0.68221	-0.8005	1.0357	-1.2631	-0.57934	-0.18762	-0.073163	-0.45767	-0.45794	0.36484	-1.1913	-0.31378	0.49939	-0.85244	0.088019	0.32009	anger
6.6131	4.2573	-3.3876	2.0338	1.0845	1.1929	1.5362	-0.62949	-1.3059	2.6293	0.82832	1.6565	0.61954	-1.0507	-1.7289	-0.143	1.673	1.0806	-0.1845	-0.48361	1.6121	0.11231	-0.58194	-2.9008	1.5745	0.19819	1.4534	-1.5691	1.7889	-1.1269	-0.040034	-0.80604	-0.94987	0.13074	-0.069859	0.39418	-1.3825	0.359	0.83238	0.032118	-0.83757	0.26934	0.30501	-0.46798	-0.83983	1.0718	-0.82703	0.3059	1.2615	anger
-5.0304	0.62224	0.6374	-0.0061329	-2.4571	0.093836	0.17183	1.0961	0.52884	0.6691	0.57652	0.61417	1.4825	-0.25996	0.52986	-0.21824	-0.56868	0.25365	0.7028	0.44629	1.189	0.29743	0.19427	0.079084	-0.73307	-0.13692	-0.16491	0.39806	0.54924	0.32086	-0.18001	0.1022	0.17921	-0.20205	0.22548	0.041131	0.14416	-0.041857	-0.016576	0.43055	-0.19184	-0.055354	-0.19513	0.077362	-0.11227	-0.52604	-0.46307	0.23135	-0.10075	anger
13.218	9.9696	1.8356	2.6404	0.78482	2.5387	-0.80563	-3.5097	-1.6456	-1.4681	-2.2799	-0.48898	-1.1678	0.67265	-0.88406	1.468	4.5771	-2.3966	-0.89678	0.97151	1.7747	-0.30701	0.0010961	-1.2813	1.4065	-1.7701	-0.13406	0.099649	0.56681	1.908	-1.3333	-0.32946	0.47664	-1.2947	1.4381	2.5207	-0.60353	-1.3844	-0.64115	-0.61584	0.85297	-2.0576	1.1482	0.15504	0.60148	0.58983	-1.514	-1.1813	0.15838	anger
5.1894	0.62673	-1.889	-3.4142	0.43617	-0.44683	-0.50663	1.186	0.57737	1.444	-0.29964	1.7871	-1.1786	-0.59834	0.86133	-0.80675	0.52012	-0.95536	0.35262	0.02328	-0.28584	-0.25394	-3.6418	-1.5481	0.90764	-0.53253	-0.59949	-1.2032	-1.5379	-0.67238	1.0469	0.41094	0.73202	-1.8497	-1.4634	0.70855	-0.065548	-1.2002	-0.20977	-0.77266	-0.85775	-0.058768	-1.4751	0.59032	-0.62456	0.051769	0.47691	-1.898	0.84415	anger
6.5977	-0.42976	-4.1063	-0.25668	0.94229	-0.27932	-1.4439	0.059365	1.526	0.73898	-1.0289	0.46822	0.065101	-1.3227	-0.13949	1.2155	0.93032	-0.49927	0.78757	-1.2472	0.055569	0.015209	-1.9861	-0.35027	-0.2987	1.1189	-0.4604	-0.25074	-0.070666	1.0112	0.19844	-1.1514	1.8993	0.7382	0.01625	-0.060344	1.4676	-1.1717	-0.9019	-1.083	-0.58203	0.54852	-0.12455	0.76899	-0.58129	-0.063152	0.69884	-1.3078	-1.5251	anger
-4.1068	0.46962	-0.23691	0.55106	-2.1737	1.0499	0.066815	1.4306	-0.38723	0.49217	-0.63183	0.37088	0.22225	0.41422	-0.06908	-0.35829	-0.0032597	-0.12723	-0.027495	0.3538	0.23704	0.50819	0.51646	-0.28833	0.27486	-0.57481	-0.1844	-0.2909	0.0057694	-0.40775	0.43586	0.20087	-0.13833	0.17924	-0.24433	-0.35761	0.019022	0.064102	0.10216	-0.43861	-0.1526	-0.13591	-0.31534	-0.36342	0.16309	0.2578	-0.087062	0.33892	0.42491	anger
11.484	-2.5125	0.84476	-1.2173	1.8759	1.9015	-3.2537	-1.7174	-2.3673	0.5642	0.84336	-1.7072	0.59891	-0.93634	-0.7168	-1.7778	0.62506	-0.17433	-1.0417	-0.85166	-1.6561	0.86423	-0.52901	-0.41305	-1.0921	1.0735	-2.2024	0.293	-0.88867	0.43084	-0.71181	-0.42381	-0.39586	1.3278	-1.4175	-0.23923	-0.94588	-0.85349	0.060306	0.91295	0.091406	-1.8278	0.5093	1.9595	1.446	-0.13095	0.78663	0.16487	1.277	anger
7.4992	-1.6026	-3.5273	-4.0172	2.4035	0.21724	-0.30783	0.72178	-3.1145	0.43211	-1.1186	-0.015785	-0.43226	1.7908	0.31823	-1.684	-1.4776	-0.64519	0.59924	1.6095	0.027167	1.1442	-2.1358	-1.8101	-0.034364	0.85991	-0.30042	0.57597	0.081625	0.048217	-1.323	1.1846	0.56037	-0.86753	0.64213	1.8094	0.16861	-0.6506	0.33969	0.64586	-0.13818	0.46071	-0.99844	0.63374	0.63662	0.82688	1.1095	0.018721	0.98729	anger
7.7749	-0.77746	-3.2555	-1.572	2.2343	0.11747	0.024265	0.28787	-4.1577	0.060696	-1.6759	0.40388	0.42291	1.1554	-0.54791	-2.5604	1.1009	-2.0111	1.3864	0.39536	1.9461	0.30873	0.22137	0.89673	0.19976	-0.91815	0.014924	-1.131	1.8951	-1.8422	-0.36067	1.8634	1.4655	-0.64237	1.8278	-0.19444	1.7303	-0.25475	0.45884	-0.12242	-0.66868	-0.1054	-0.023634	-0.98581	1.5587	0.96671	1.1347	0.20271	0.49586	anger
0.32735	-3.6944	1.2025	1.8018	-1.987	0.75468	-2.151	0.70851	-0.24584	0.75427	-0.32907	0.57239	0.15858	0.75227	1.1538	0.22286	0.23543	-0.60952	0.23656	0.21181	-0.51436	0.050116	-0.61688	-0.4721	-1.1173	-0.15999	-0.27911	0.66183	-0.68647	-0.52331	-0.3094	0.43605	0.04782	0.43241	0.25477	0.91754	-0.040482	-0.12043	0.32123	-0.069286	-0.9654	-0.081433	-0.62032	-0.064256	0.34877	-0.096457	-0.033211	0.23424	0.21883	anger
0.39318	-0.15726	-0.91143	-2.5459	0.29624	0.13991	-1.3466	0.87417	0.41439	0.19799	-0.41275	-1.2902	-0.26141	-1.167	0.53319	-0.0018823	-1.3661	-0.51378	-0.13009	0.013857	0.34747	-0.89159	-0.34844	1.6166	-0.63446	-1.1898	0.38057	-0.72597	0.22823	0.32299	-0.70303	-0.59761	-0.75533	1.0717	0.94366	-0.3047	0.29588	0.91149	0.6774	-0.13096	0.058082	1.0395	0.76442	0.9564	0.01384	-0.49618	0.23147	-0.21107	0.39004	anger
0.21259	-0.95576	-0.44161	-1.7057	0.26302	1.0467	-1.7329	-0.2292	-0.56165	-0.33994	-0.37078	-1.3408	0.065249	-0.19238	0.2199	0.24536	-1.9519	-0.024409	0.32301	0.9161	-0.09571	-0.61928	-1.1615	-0.61612	-0.41327	0.70618	-0.70093	1.4921	-0.040998	0.50767	-0.36069	-0.61671	-0.85639	1.0037	0.96801	0.75542	0.84909	1.5251	0.71656	0.20869	1.0044	0.65266	0.7475	0.41693	-0.063241	0.33496	0.22727	0.22711	-0.093373	anger
15.38	-2.0968	2.1582	9.2643	-1.048	-0.40294	-3.8025	0.75908	-0.018598	1.4115	0.75182	-2.8933	-0.28244	0.046071	-2.3392	0.95971	-3.1585	1.0041	3.3756	-0.49498	0.80383	-0.78542	-0.40855	-0.62127	0.18343	-0.96288	-0.092353	-0.4223	2.1155	0.47472	-0.8904	-0.80388	-0.39383	-0.6229	-0.63427	1.1766	-0.64328	0.055826	-0.82092	0.98069	-0.3156	2.0402	-0.097736	-0.44052	1.8701	0.12726	-0.039785	-0.68142	-0.89727	anger
5.7426	-2.2626	5.0265	5.0364	-2.2657	-1.0172	-1.2138	0.56828	0.65935	0.43989	-0.75145	0.70692	1.2214	1.0061	-0.41102	-0.51218	-0.28523	-0.25448	0.70596	-0.68565	-0.20836	-0.44264	0.079951	-0.28632	0.10544	0.16655	-1.0152	-1.1686	-0.62172	0.043575	0.76874	-0.45952	0.41699	0.56719	0.11064	0.64143	0.049808	0.43896	-0.91099	0.19176	-0.60144	-0.46459	-0.70683	-0.44661	0.70171	-0.46944	-0.32333	-0.36006	-0.44108	anger
-0.69883	-1.5673	-1.1299	1.4827	-1.1334	0.28355	-0.15857	-0.89291	-0.23864	-0.3255	0.092832	-0.19792	-0.20282	0.065468	0.6506	-0.47419	0.48907	-1.0178	-0.52078	0.32755	0.57022	0.39485	-0.54241	-1.1195	-0.4297	-0.52847	0.66191	0.089887	-1.0128	-0.18854	0.41122	-0.48918	-0.57619	-0.82246	-0.40987	0.51399	0.73415	-0.21837	-0.59322	-0.34796	-0.94466	-0.3988	0.20091	0.28254	0.35575	0.4709	-0.16272	0.71818	0.033681	happy
-0.51475	-0.022386	-2.2662	-1.1742	-0.54616	0.59028	-0.57578	-0.63421	0.39275	0.066281	0.27061	1.5	-0.30065	-1.2307	0.34474	0.14896	-0.052195	-0.37179	-1.2956	0.97623	0.92531	-1.622	0.25192	0.38737	0.34169	-1.139	-0.094445	0.28917	-0.81318	-0.39378	-0.3464	-0.96661	-0.8566	-0.44524	-0.41721	-0.71132	-0.30148	1.0924	-0.91885	-0.10399	-0.28405	-0.40989	-0.095157	0.036372	-0.56175	0.62193	-0.79387	0.17722	-0.14464	happy
13.846	-4.1973	12.657	0.76188	0.70733	2.8946	1.9323	2.6886	1.0455	0.29275	-2.1781	-0.67554	-1.4967	0.14791	0.26982	0.31352	0.11492	0.63154	-1.0187	-0.45482	-0.83937	0.12242	-0.76682	-1.8963	-0.0078229	-2.1316	-0.58011	-1.3761	-0.8525	-0.59126	0.891	0.30098	-0.13769	0.52718	-1.0267	0.83917	-0.12879	-0.17453	1.091	0.88317	0.41528	-0.77849	-0.20882	0.59636	1.0363	0.69408	-0.73952	-0.58955	0.97309	happy
1.0229	2.6075	4.9564	-0.58169	-2.7047	1.8881	-0.90436	3.3828	-1.8479	-1.3616	-0.28988	0.61572	-0.04183	-1.1091	0.30399	-0.12723	0.4162	0.70642	-0.90391	0.52631	-1.0576	-0.26894	-1.1882	-0.026227	0.80973	0.36768	-0.44284	-0.68591	1.0627	-0.17324	0.35686	-0.32172	-0.16974	0.40225	-0.037202	-0.21957	0.1446	-0.11939	-0.46015	-0.23605	-0.53064	0.46457	-0.20046	0.34907	-0.32856	0.70777	1.5138	0.24455	1.0351	happy
3.2053	2.9774	-2.1264	0.31991	-1.3974	-1.7294	-0.71016	-0.54946	0.024933	0.63036	-0.72668	-0.65375	0.48689	-0.88691	1.1563	0.89893	0.56567	1.8527	-1.2246	0.041471	0.24001	-1.2775	0.49679	-0.78211	0.3394	-0.061474	0.056265	0.70021	-0.10768	0.62171	-1.4547	-0.77581	0.81183	-0.50307	-0.41015	0.45318	-0.78825	1.2807	0.10365	0.45071	-0.34632	0.4766	-0.44101	1.779	0.079595	-0.39873	-0.13468	0.25748	0.81938	happy
1.3274	0.035354	1.3296	-2.0481	-0.5164	-0.91329	0.62812	-0.75684	-0.45059	0.93699	1.1377	-1.2868	-0.88775	-1.6434	1.7506	0.59088	-0.38014	-0.39592	-0.64511	0.010623	0.18852	0.36897	0.014778	0.42393	-0.97136	-0.088623	0.35211	0.63645	0.058397	0.10259	-0.1517	-0.067848	-0.02233	0.35546	0.47522	-0.40411	-1.2854	0.5447	-1.2018	1.3395	0.66298	-0.47548	0.77256	0.54521	0.15921	0.065748	0.80302	0.48536	0.91272	happy
-0.42381	-0.64748	-1.5497	-0.41781	-0.85595	-0.98706	0.22886	-0.63463	-1.7418	0.58933	0.69513	-0.14742	-0.59193	-0.26105	0.77856	0.12061	0.40698	-0.51568	-0.75849	-0.43573	0.046947	0.67585	0.69537	-0.098323	0.062366	-0.36528	-0.24141	0.38249	-0.56004	-0.82715	-0.13357	-0.28183	-0.37955	1.0621	0.50084	0.11015	-0.5869	0.10078	-0.19698	0.32429	-0.44167	0.10709	0.22162	-0.39113	0.99555	2.1595	-0.084989	1.1222	-0.32667	happy
-5.036	0.45555	1.1777	0.60541	-2.1371	0.74811	-0.057123	-1	0.22612	0.1916	0.193	0.10004	-0.44234	0.017946	-0.4367	-0.45077	-0.20807	-0.20241	-0.23651	-0.33832	-0.21205	0.076268	0.15241	-0.10308	-0.12134	-0.26099	0.2802	0.11731	-0.066762	-0.33769	-0.45225	-0.3544	-0.30546	-0.016414	0.0055432	0.14512	0.3133	0.5477	-0.1484	-0.084876	0.39245	0.33462	0.41694	0.38257	-0.37585	0.0028	-0.021857	0.149	-0.094671	happy
2.547	-2.1902	-1.8696	1.977	0.13194	0.66263	-0.61227	-1.6773	-1.0028	1.336	-0.92907	0.42761	-0.74794	1.6139	-0.96496	1.5327	0.85322	-1.1453	0.10329	-0.032478	1.5718	0.82776	0.2126	0.26526	0.64265	0.66416	-0.32353	0.2758	-0.18718	-0.7434	-0.091117	-0.33162	0.20354	0.30291	-0.54873	-0.70467	0.39573	1.0101	-0.96582	-0.60478	0.43499	0.032404	0.25672	-1.0914	0.91283	0.081258	-0.32911	-0.47999	-0.18739	happy
1.2181	-0.072626	-1.764	-0.32098	0.30462	0.10437	-2.2157	-0.80467	-0.31068	1.2278	-1.5324	0.95413	-0.549	0.33155	-1.0265	2.7692	1.2793	-1.0565	-0.37757	-0.79323	0.44755	-0.18124	-0.087782	0.29285	1.3557	1.1186	-0.82386	1.2608	0.43866	-0.22941	0.3707	0.12671	0.30176	-0.33835	0.28609	-1.1208	1.2799	0.098154	-0.88252	-0.51011	-0.57228	-0.45936	0.15586	-0.54131	0.47998	-0.64096	0.37147	0.4274	-0.11241	happy
1.3816	-3.8403	1.6964	1.6657	0.16464	-0.1065	-0.027585	-2.1011	-0.38499	-0.38667	-0.38583	-0.060235	0.69931	0.93861	-1.8563	1.6423	0.19269	-0.39705	0.67115	-0.78547	-0.72449	0.41148	0.40503	0.28802	0.39403	0.3803	-1.1386	0.85604	1.0786	0.66246	-0.97077	0.55815	0.48467	-1.0872	-0.3583	-0.8594	-0.29458	0.50239	-0.43383	0.69953	0.3803	-0.002157	-0.68319	0.098158	0.32287	0.19778	0.67914	0.00046925	-0.19933	happy
-6.0062	-0.75065	1.2427	0.33869	-1.5499	0.57679	-0.84154	-1.1788	0.55051	-0.72157	0.010838	0.2909	-0.23611	-0.69599	-0.29533	-0.062558	0.50393	-0.22748	0.26107	0.23478	0.13697	0.6161	0.12425	-0.035628	0.12714	-0.28716	0.42541	0.3771	0.43748	-0.16022	-0.33734	0.1279	-0.87619	-0.14177	-0.5492	0.078652	0.52999	-0.072035	-0.26487	-0.22639	0.0035709	-0.48621	-0.18977	0.11963	0.15348	0.066696	0.18268	-0.30274	0.23594	happy
-0.53811	-0.15962	-1.9849	0.53108	-0.13437	-0.10091	-0.90907	-1.439	-1.3055	-2.1548	1.8859	-0.31986	-0.46532	-0.24796	-0.84765	0.7642	-0.45512	0.562	0.22714	-0.3849	-0.5484	0.078872	0.13782	0.9599	0.3824	0.084437	0.61999	1.2579	0.56265	0.11852	-0.047111	-0.84097	0.023442	-0.0053121	-0.14994	-0.37486	0.31873	0.04995	-0.43947	0.29288	-0.33949	0.34702	-0.45565	0.27437	-0.87049	0.088053	0.84651	-0.18367	0.62473	happy
2.1163	0.057805	3.7008	-1.2535	-0.86903	-0.40946	-0.53601	-0.99322	-0.6283	-0.54842	1.1346	1.2859	-0.58679	-0.36932	-0.074128	-0.88295	-0.083239	-1.4727	-0.97202	0.47693	-1.1488	-1.1556	1.4507	0.07085	-0.069426	-0.15216	0.37603	1.4066	1.313	-0.01374	-0.21187	-0.58228	-0.50167	0.73989	0.70669	-0.20765	-0.068556	0.54356	-0.50191	-0.20214	-0.47836	0.72139	-0.45147	-0.93069	0.94766	-0.23673	1.2358	-0.13757	0.38011	happy
19.049	8.764	-2.3311	0.35749	4.408	8.1677	2.995	-0.85627	-2.2718	-1.1797	-0.54841	2.4999	0.34655	-0.68306	2.9053	4.5468	-1.9743	1.9686	0.41587	1.4125	1.0833	0.061439	-0.53227	1.6781	-0.55105	2.1054	0.012358	-0.75187	2.4808	-1.221	-0.74929	-2.261	0.50505	-0.16548	1.2727	0.28191	-0.62957	-0.49757	0.31073	1.2502	-0.85844	1.5761	1.0862	1.5857	1.6357	1.2477	-0.060055	0.18139	0.74529	happy
[truncated: 460 more rows]
