# Supplementary material for: Emotion recognition based on customized smart bracelet with built-in accelerometer
Source: PeerJ. 2016 Jul 26;4:e2258. doi: 10.7717/peerj.2258 (PMC4974923; doi:10.7717/peerj.2258)
Supplement: Supplemental Information 1 [file peerj-04-2258-s001.zip › rawdata/w=5/hand/happiness-neutral/result.csv]

1	2	3	4	5	6	7	8	9	10	11	12	13	14	15	16	17	18	19	20	21	22	23	24	25	26	27	28	29	30	31	32	33	34	35	36	37	38	39	40	41	42	43	44	45	46	47	48	49	50
0.78287	0.72995	1.1152	-3.1048	-1.418	0.28453	-0.17801	-0.71017	0.99258	-0.11289	-1.6628	-1.2034	-1.1094	-2.4345	0.89084	-0.73164	-0.85977	-2.165	-1.1561	0.51215	-0.40338	-0.68293	1.6017	-0.36458	0.014571	-0.09683	1.9008	-0.20285	0.87192	-0.83434	0.78083	-0.75163	-0.33814	0.65032	0.035567	-0.44042	0.57525	0.37267	-0.46793	0.63264	1.2744	3.3776e-005	-0.80415	-0.19356	-0.2707	0.14786	-0.24493	-0.01475	0.46835	1.178
2.6292	-4.0248	-1.1382	2.8053	-2.0663	1.8288	-0.54152	0.26194	-0.73632	-0.80279	-0.88552	0.71	-1.0549	-0.35958	-0.062014	0.72599	-0.13003	-2.0378	0.33192	1.1146	0.57644	-0.70614	0.26097	-0.66697	0.030206	0.7148	0.69462	-1.9335	0.36725	-0.33712	0.42877	-0.84849	0.47753	0.77754	0.19961	0.75845	-0.85242	0.43178	-0.10401	0.19003	0.40416	-0.74044	0.036702	-0.65716	0.35269	-1.439	-1.3544	-0.48809	0.17173	-0.22383
0.0078183	2.7227	-0.2077	0.47344	-2.1608	0.24807	0.56664	0.26351	-0.12011	-2.0573	0.91099	0.97687	-0.95909	0.78244	0.69819	0.29384	0.31186	-1.2756	0.17457	0.81191	0.63329	-0.26619	0.42388	0.81147	-0.88516	0.40256	-0.18193	-0.96431	-1.2967	-0.52904	-0.59354	-0.067764	0.10577	0.42894	-0.9699	-0.022234	-0.070205	-0.19195	0.32957	0.75569	-0.70789	-0.73641	-1.1616	0.33172	-0.30928	-0.92853	-0.62542	1.0004	-0.88962	0.034481
-3.8024	-1.8304	1.8173	0.87067	-1.7599	-0.56844	0.82967	0.26109	0.53946	0.81013	-0.13616	-0.10044	0.57303	-0.031154	-0.52214	0.070984	0.20456	0.23083	-0.16915	0.52839	-0.32696	-0.076611	0.37712	0.58015	-0.0052182	-0.57272	0.25288	0.23859	-0.16459	-0.45838	-0.095406	0.039734	-0.062812	0.14058	-0.45093	-0.075424	0.2291	0.70782	-0.16959	-0.43962	0.049874	-0.21767	0.34326	0.11716	0.25444	0.11536	-0.32005	-0.31658	0.072829	-0.35922
6.0376	-1.2852	-0.33158	-5.3425	1.0978	-0.95316	1.1309	0.024589	0.10413	3.1659	1.9488	0.49965	0.94469	0.54325	-0.3791	1.5184	1.0268	-2.9955	1.8334	-2.1816	0.81313	0.82604	-0.7466	-0.80993	-1.786	-0.56323	0.45665	0.1939	1.5384	1.4703	1.0144	-1.4877	0.19931	0.60358	-0.83649	-0.64238	0.47794	0.849	-2.1738	0.30129	0.32913	0.1989	-1.3414	0.79416	-0.83866	1.1454	-0.65455	-1.617	-0.38948	-0.60406
3.8903	-2.0344	-2.5782	-4.6254	0.6429	1.4065	-1.34	2.3191	-0.4602	-2.2783	-0.2301	0.4877	-0.026748	0.98018	-0.91045	1.0767	-0.6017	0.76173	0.35469	0.031519	0.477	0.20643	1.8959	0.39207	-2.3563	-0.828	-0.90202	0.99931	0.239	1.1172	1.6591	0.69533	0.36082	-0.29182	-0.0010671	0.35458	0.29949	0.78219	0.2081	-0.51605	0.069351	-0.5617	-0.15916	0.29167	0.47517	1.1286	0.15374	0.86272	0.57725	-0.1654
8.8762	-3.3459	3.1525	-9.3891	1.7495	-2.8038	1.5053	1.5239	-1.4072	-2.2181	-0.32357	-1.6388	0.88083	-1.0605	-0.65392	1.6902	-1.2184	-0.11504	-0.091252	1.6536	3.3502	-0.51869	1.8905	-0.98711	-1.754	-0.88313	0.14931	-1.1183	0.16179	-0.15427	2.2941	-0.031188	0.99166	0.36998	-0.46533	-2.1552	-1.1397	-0.68028	-0.58612	-1.8163	-0.0026128	-1.482	-0.67582	0.48996	0.817	-0.73228	0.24635	0.95577	-0.92152	-0.35474
-5.0665	0.084873	1.3693	0.080127	-2.279	0.16567	-0.81961	0.62508	0.40996	0.18361	-0.12396	0.1435	0.59479	0.056948	0.21732	-0.20751	0.25055	0.74874	0.59704	0.44319	-0.49556	-0.16331	0.2083	0.0069436	0.29498	0.29689	0.32255	-0.41282	-0.42947	-0.37084	-0.033308	-0.069309	-0.037231	-0.41281	0.077957	-0.6371	0.16835	0.54623	0.048069	-0.43583	0.36816	0.0067735	0.30615	-0.19673	0.42744	0.23943	-0.14097	0.079615	0.14152	0.30767
4.5132	-0.24297	-1.5455	-0.3238	1.329	-1.3252	-0.50925	0.37249	1.5052	2.2843	-1.9186	0.28006	-1.5742	-1.2117	-0.33596	-1.0158	0.5898	-0.96878	0.98658	-1.0351	1.7868	-0.88059	-1.2863	1.2828	0.31502	1.2391	0.34228	-0.78639	-0.77858	1.6285	-0.092561	0.51427	-1.8965	0.044964	-0.18185	0.63141	-0.51558	0.91401	0.045626	-0.42607	-0.56224	0.53069	-0.2889	1.4138	0.00136	0.20397	-0.65586	-0.18608	0.025973	1.2604
1.6588	1.2569	-2.7451	-1.3351	0.35993	-0.55545	-1.3237	-0.018584	0.38646	-0.43466	-0.79782	0.1114	-1.6491	-1.8827	0.72023	0.11617	-1.7157	0.12565	-0.062524	-0.49192	0.3048	-0.88212	0.18447	0.66478	-2.8979	-0.20141	-0.6027	-0.21846	-1.5496	0.3373	1.7545	-0.28939	-0.18611	-0.015544	-0.49528	1.3639	-0.45075	-0.0041065	0.47056	-1.0371	1.0834	-0.11913	0.087525	-0.22345	0.42621	1.1218	0.16715	-0.077565	-0.28925	-0.5568
2.0418	5.7306	-0.7297	1.3995	0.62545	-2.0954	0.099917	1.052	-0.31458	-0.78695	-0.19939	0.84477	-0.6182	0.35722	1.6958	-0.099602	0.61209	1.7206	-0.74073	0.35462	0.45842	-0.21598	0.046688	-0.32335	-1.5891	0.31637	-0.71401	-0.2883	-0.84216	-0.3731	1.2521	1.4573	-0.13362	-0.15344	0.37954	0.27366	-0.38999	-0.02696	0.089132	0.10309	0.9423	-0.068519	-0.68564	-0.7938	0.27388	-0.15012	0.69952	0.30339	-1.3163	-0.74132
-0.95433	0.90336	1.2601	0.39933	-1.5392	-0.73976	-0.84697	0.3021	0.20377	0.7068	-0.31023	0.21605	-0.53483	0.19611	0.12027	-0.040683	-0.06181	-0.99218	1.5031	-0.13743	-0.83921	-0.5477	0.036364	-0.90091	-0.49238	-0.48266	0.56229	0.28697	-0.054615	-0.93362	-0.6822	0.74264	-0.38807	0.18073	0.9925	0.098828	-0.31117	-0.30297	0.52049	-0.16596	0.50867	-0.09013	0.64229	-1.5603	0.01794	-0.47472	-0.1606	-0.24067	-0.49863	0.068827
1.1018	-2.0397	2.2594	-3.8575	-1.993	-1.3048	-1.7824	-1.1835	0.1901	0.15976	-0.12402	-1.0604	0.14858	-0.77413	0.72372	-0.40726	0.092917	-3.2958	0.19662	1.3708	0.077349	-1.5258	0.44891	-1.1025	-0.15601	-1.0946	-0.077327	0.34108	0.25548	-1.071	-0.34747	-0.18294	-0.21445	-0.79768	0.77474	-0.0030332	-0.23089	0.57902	-0.12771	0.64927	-0.11412	0.66102	0.98694	-1.4025	-0.021481	-0.14572	-0.13171	0.3432	0.26105	0.43391
-0.64844	2.4347	-0.54763	-0.059496	-1.3656	0.58927	-2.0492	1.2518	-0.12137	-1.2682	0.041395	-1.3105	-0.20788	-0.19124	0.51294	-0.16313	1.0099	-1.7745	0.11547	2.8079	1.0429	-1.5988	0.25016	-0.1182	0.82387	-0.24154	0.40707	0.92703	-0.020054	-1.1027	-0.65969	-0.24671	1.0761	0.45862	0.47517	-0.097934	-0.13144	0.32266	-0.21581	-0.11592	0.62071	0.61601	0.20621	0.16187	0.19287	-0.11761	-0.308	0.63744	-0.36853	0.16552
-4.3115	0.60657	2.0565	-0.47873	-1.578	-1.035	-1.1541	0.69361	0.052718	1.2004	0.30082	-0.29769	-0.38324	0.7588	-0.095689	0.31331	-0.19733	-0.18879	0.15752	0.90327	-0.16499	-0.52542	0.62771	0.24967	-0.68688	-0.42381	0.34791	-0.39324	-0.45644	-0.81659	-0.85153	0.22607	0.27162	0.040318	-0.052564	-0.060252	0.3304	-0.25353	-0.20924	-0.25963	-0.0055453	-0.069964	-0.2228	0.1553	0.08071	-0.49149	-0.066333	-0.25339	-0.42768	0.1991
2.127	1.9787	-2.1425	-2.6729	1.8764	2.3384	-0.56837	4.7845	-0.96306	-0.23004	0.074451	1.1481	2.8168	1.4358	-2.2057	-0.96853	-1.6633	0.54457	-0.45973	-0.6933	1.0547	0.73909	0.8501	-0.42689	0.06307	-0.53128	-0.58991	-0.79929	0.028717	-0.076598	0.75983	1.27	0.40694	-0.78669	0.23947	-0.76701	-0.25917	0.39554	-0.18807	-0.056951	-0.65684	-0.089545	-0.19836	-0.95794	1.1025	-0.71111	1.378	0.83679	-0.31226	0.086987
4.9092	-1.1816	2.1343	-4.7922	1.3385	0.4685	0.73821	3.5689	-1.1471	-0.70017	0.17173	1.3893	2.3732	1.1322	-2.1392	0.41625	-1.0162	-0.36126	1.228	-0.1468	-0.43181	0.73836	1.2605	-0.78503	1.2995	-0.26472	0.34323	-0.45085	0.52704	0.27145	0.63632	0.17898	-0.024831	-0.54552	1.1217	-0.78303	-0.12911	-1.7021	-0.20347	-1.3018	0.16427	-0.25557	-1.0335	0.36705	1.2926	-0.32151	0.12206	-0.89738	0.608	-0.83223
3.6661	7.2835	1.1352	1.3574	0.49378	-0.8043	2.0695	1.6541	0.58687	-1.5165	0.93955	0.93164	0.46632	0.42689	-1.0372	1.4224	1.2909	0.18999	1.393	-1.2798	1.1494	0.48632	-1.0431	0.12829	0.27875	1.4331	-0.22806	0.103	-0.45351	0.44528	-1.2375	0.14984	1.3894	1.7731	0.86817	0.19847	0.44339	-0.47066	0.023676	0.18184	-0.49184	-0.19484	0.59426	0.45843	1.117	-0.54211	-0.052693	0.3092	0.14879	-0.11133
-3.228	0.17307	2.4135	0.29419	-1.7094	0.24135	0.12675	0.59931	0.42296	1.0215	-0.1359	-0.36688	0.4736	-0.092703	0.060698	0.25961	-0.065126	0.35343	0.41947	0.32585	-0.59823	-0.006874	0.39765	0.5148	-0.50588	0.54592	-0.025498	0.45083	-0.1659	0.0048235	0.55712	-0.18425	-0.088494	-0.1066	-0.087129	0.37874	0.9226	0.30327	-0.23249	0.65096	-0.14498	-0.51836	0.029576	-0.26574	-0.51901	-0.6442	-0.15596	-0.059966	0.32307	-0.27443
-0.2105	0.8059	-0.38294	-2.2514	-0.53625	1.0154	0.022545	1.3687	0.62385	-0.67691	-0.044442	0.71656	1.5141	-0.89182	0.66915	1.2058	1.6553	-0.5063	0.42095	0.80993	0.04598	-0.25355	0.76959	-0.23116	-0.21056	0.0016372	-0.28235	0.11216	-0.41974	-0.48031	-1.7705	0.33222	-0.084169	-0.31654	0.48986	-0.41644	0.67066	0.33418	-0.45485	-0.34525	-0.95115	0.65914	0.72671	-0.74497	0.33854	-0.25366	0.43452	0.30512	-0.50903	0.31522
-0.069161	1.0297	0.28041	-1.0381	-1.0414	-0.16486	0.60666	0.14197	0.24637	-0.33475	0.80118	0.4427	1.1705	1.052	-0.064533	1.485	-0.2103	-0.54508	1.1349	0.56164	0.38603	-0.80296	-0.067824	-1.9053	0.4898	-1.1714	0.42826	1.0369	0.25062	-0.83955	-1.1382	-0.21093	-0.63579	0.4338	0.34399	0.33026	-0.097618	-0.62608	-0.88186	-0.24351	-0.84283	-0.43022	-0.3172	0.50676	0.081632	0.65714	-0.55357	-0.54449	0.24313	0.074313
3.5243	-4.0132	2.4682	-1.15	-0.080481	-0.74028	1.8453	-0.3562	0.90304	0.77435	-0.68036	-0.25585	0.39222	-0.41341	0.46656	1.2474	0.22666	0.15397	-0.22863	0.12658	0.25055	-0.78704	-0.25297	-0.57432	0.5746	-0.49182	-0.63997	-1.967	-0.16543	-1.2933	0.23557	-0.63054	0.62593	0.60934	-0.46234	-1.0692	0.96143	0.72395	0.66712	-1.1584	-0.8684	1.2026	1.1364	0.98071	-0.5547	0.96136	0.22303	-0.85819	0.15779	-1.5048
-0.029444	0.69744	-1.1388	0.395	-1.3184	-0.021771	-0.44742	-0.47569	-0.21152	0.8747	-0.82222	0.55714	-0.86474	0.62446	-0.79716	0.7654	1.2736	-1.9902	-0.53502	0.49842	-0.046169	0.50263	0.47867	0.80525	-0.94051	0.54444	-1.4755	0.49601	0.25348	0.50577	1.0295	-0.3492	-0.47741	0.092799	0.37197	-0.22599	-0.35858	-0.25134	0.62167	-0.18313	-0.072036	-0.18089	0.10246	-0.50516	0.95028	0.60179	0.53335	-0.25412	-0.18888	0.52638
3.3981	1.9432	2.2483	-1.6698	-1.3014	-0.98184	-0.51187	-1.3955	-0.9834	0.30804	0.75745	0.81138	-0.43159	0.98044	-0.47333	0.11542	0.34609	-1.2428	0.3797	0.74	0.14318	-0.69168	-0.71036	1.0043	-0.81244	-0.65922	-1.2573	0.12465	-0.13445	-0.089326	0.59735	-0.44668	1.065	-0.15398	0.62127	-0.99587	-0.68824	0.58639	-0.12258	0.26029	0.27246	-0.96617	0.11636	-0.47179	0.064369	0.49604	1.2851	-0.51384	0.59707	-0.33299
4.8752	1.4781	3.21	-2.9479	-0.97456	-2.1371	-0.087743	-1.6527	-1.5369	0.55124	2.0026	0.94419	1.5882	0.52953	-0.6878	-0.0097602	0.28668	-1.0829	0.29831	-0.22748	0.16297	-1.9733	-0.84043	2.2904	-0.70851	0.51624	-1.7457	-0.31699	-0.45318	1.4116	0.27044	-0.13191	1.42	0.49677	1.1102	-0.35047	0.29141	0.6183	-0.15369	0.69066	0.2802	0.063005	0.18616	-0.61813	1.5367	-0.31272	0.9053	-0.88671	0.3177	-0.12806
-2.2628	-0.45305	4.1233	-1.7549	-1.9892	-0.90182	-0.4427	-0.20345	0.44497	0.65668	0.33786	-0.66402	0.17388	-0.16547	0.10971	-0.16991	0.2256	0.50319	0.93853	0.54871	-0.49363	-0.45641	0.47187	0.21939	0.30781	0.19566	0.30116	0.23941	-0.17933	-0.74648	0.34286	0.31557	-0.48531	0.64636	0.65966	0.47026	0.20766	0.60823	-0.36945	0.23155	-0.10984	-0.32449	-0.11576	-0.57299	0.055741	-0.077874	-0.038076	0.15443	0.42693	-0.16678
3.3051	6.7351	0.76083	0.83542	1.8211	-1.8066	0.87264	2.6816	-2.51	-0.64625	-0.081022	-0.83899	1.1644	-0.39308	0.0034332	-0.045438	-0.75602	-0.20365	-0.80161	-1.824	0.12608	-1.4853	1.6072	-0.61505	-0.78934	0.6234	-0.46427	0.18703	-1.2073	0.82233	-1.4902	0.71631	0.28583	-0.28838	-0.40001	-0.16744	-0.16862	0.15305	1.5042	0.52922	0.40347	0.78122	0.14387	0.26604	0.1084	0.45465	0.2516	0.38657	1.1161	0.67168
0.71586	2.2542	-1.9317	-0.79005	1.0315	-0.24822	-0.42391	1.3038	-1.076	0.70935	0.022961	-0.19038	0.75245	-0.77434	-0.33989	-1.834	-0.64188	-0.31997	-1.3697	-1.3079	-0.35759	-2.2803	0.9959	-0.53267	0.11265	0.41432	-0.48816	-0.26353	-0.81297	0.81155	-1.0545	-0.12225	0.16956	-0.37331	-1.0962	-0.38506	-1.6741	0.067246	-0.17183	-1.4549	-0.62389	0.53678	0.1409	-0.10995	-0.059965	-0.057742	0.84235	-0.2734	-0.78227	0.31401
3.7299	0.25107	-0.45378	-4.8947	1.0822	-1.5741	-0.55976	0.40952	-0.92802	1.2524	-0.0094694	-1.6602	1.8721	1.7386	0.73956	-2.0444	-0.30242	-1.0153	0.40539	-0.83765	-0.014499	0.30398	0.36565	0.61419	0.28016	1.9271	-0.75712	0.16194	-0.40533	-0.9752	-1.1477	0.50221	-0.016162	-1.0722	-0.35801	-0.42895	-0.39004	-1.5062	0.50227	0.88912	0.16659	0.82278	0.35536	-0.28476	-0.061794	-0.78606	-0.65191	1.3179	0.60026	-1.1302
-3.6993	-0.72975	1.8378	-1.9824	-1.8445	0.21636	-2.0438	1.2075	-0.50173	1.6479	-0.052219	-0.0073468	0.027236	0.27275	-0.41346	-0.63425	0.35905	0.064797	-0.26991	0.052553	-0.97808	0.65083	-0.45763	0.054464	-0.17907	0.50819	0.18764	0.070616	0.099333	0.55344	0.16934	0.075823	0.0032604	-0.065228	-0.64144	1.0081	-0.15793	-0.44077	-0.064322	0.50529	0.47604	-0.54097	-0.39059	0.57394	-0.61584	-0.19507	-0.097479	0.54964	0.15548	0.098848
0.66587	-0.12013	-1.1373	2.213	0.099262	-1.4397	0.37387	-0.18067	2.2325	-0.45951	-0.30011	-0.35098	-0.66822	-0.78835	0.052795	-1.5788	0.087649	-0.069637	-0.80051	-0.059969	-0.31808	-0.66946	-0.14654	-0.40086	-1.0512	-0.22076	-1.1232	-0.36148	1.0184	-0.68913	-0.39204	0.31172	0.030081	-0.90779	0.66829	0.64344	-0.21162	0.20651	0.50687	-0.58715	-0.75499	-0.69596	-0.99929	0.26738	0.10733	0.13897	-0.3257	-0.39919	0.59605	-0.0515
2.2408	0.1029	-0.82892	2.4173	0.0093805	-1.6819	1.0125	0.34174	0.84049	-1.1033	-0.11272	-0.91839	0.58882	-1.1262	0.35864	-0.60765	1.1067	-0.066988	0.6544	1.0547	0.016222	-0.72981	-1.4261	0.54377	-0.69324	0.83587	0.35845	1.4231	0.19306	0.096393	-0.458	0.61209	0.18102	-0.56715	0.51356	1.4334	-0.67142	-0.19005	0.32544	-0.96358	-0.82155	1.2191	0.26739	0.56708	0.34833	0.11786	0.6266	-0.5905	0.10627	-0.28099
0.666	-0.44475	-3.127	1.6083	-0.41111	-1.2283	1.1216	0.43632	1.7742	-0.64406	0.036981	-0.96832	-0.73286	-0.21643	-0.63843	0.87182	1.1799	-1.7495	0.21354	1.2967	-0.26049	-0.10807	-0.12403	0.28519	-0.74616	-0.81858	0.65049	0.051377	-0.14067	0.10151	0.0005895	-0.64116	-0.5684	-0.2442	-0.39869	-0.14336	-0.38037	0.73157	0.41765	-0.38017	0.44074	1.2035	-0.4347	-0.7476	0.48264	0.16128	0.11264	0.41006	-0.1191	-0.015185
-4.2268	0.033523	1.7005	0.95574	-1.6702	-0.43621	0.0046049	0.95607	-0.2213	1.166	-0.28789	-0.03081	-0.3048	0.19218	-1.0496	0.29616	-0.46889	0.4189	-0.34273	0.27788	-0.34875	-0.46925	0.40602	0.13773	0.18502	0.041632	-0.48518	-0.35394	-0.085681	-0.023829	0.61259	0.11307	-0.17034	0.30052	-0.48548	-0.029909	-0.31741	-0.52833	0.42398	0.07991	-0.33379	0.20603	-0.2681	-0.0592	0.12082	0.044145	0.33367	-0.29945	-0.13987	0.30962
2.2992	5.0476	-2.2534	-1.0374	0.80689	-1.8166	0.080065	-0.34879	5.622	0.14491	1.3544	-3.1089	-0.73746	0.39487	0.68708	1.9445	-1.6894	0.20959	-0.54554	0.51069	0.77051	-0.6522	-0.73594	0.28245	0.463	0.74934	0.24572	0.065341	0.37086	-1.0513	1.2807	0.63463	-0.38517	-0.43664	-0.21486	-0.79978	-1.1639	0.65975	0.23274	0.58146	-1.2807	-0.62958	0.75189	0.79415	0.24435	-0.75317	-0.097152	0.59494	-0.16424	0.034337
3.9352	2.5556	-2.0111	-2.0993	1.6723	-1.5903	0.60739	-1.0708	4.0215	1.4627	1.0506	-3.0592	-1.1614	-0.55219	1.3239	1.8255	-1.8581	1.1193	1.1349	0.96756	0.68822	-1.6271	0.90681	2.2769	0.6184	0.564	0.69034	0.25426	0.61762	-0.36616	0.78568	0.16279	-0.23459	-0.38805	-0.93412	0.89652	-0.41428	0.21965	0.78963	-0.77193	-1.7479	0.62782	0.69428	-0.20632	0.051999	-0.38084	0.13214	-0.68255	2.0928	-0.31258
4.3862	6.3083	-0.20192	1.8194	1.3817	-2.8536	1.1727	-0.041418	3.9408	-0.33719	1.3509	-2.6516	-0.82265	-0.83481	0.58554	0.65373	-1.3309	2.2276	0.21741	-0.19819	0.86452	-0.5721	1.1027	0.80348	0.057742	1.2903	-0.11882	-0.47422	-0.4501	0.31098	-1.5271	-0.24871	0.94032	0.46428	-0.62335	0.5338	-0.29371	-0.40093	1.448	1.4549	-0.03486	-0.24118	0.93194	0.76572	0.7496	0.11168	0.85606	-0.16625	-0.38597	0.5772
-3.6067	0.75832	2.3945	-0.45939	-2.0409	-0.3927	-0.64947	-0.02719	-0.2209	1.8934	0.69682	-0.059073	-1.2865	-0.13795	-0.88032	0.39296	-0.8888	0.25511	-0.7554	0.48627	-0.40868	-0.58555	0.99944	0.60014	0.64007	-0.20385	-1.3907	0.23643	-0.34336	0.091845	0.73494	-0.31272	-0.099592	-0.14062	-0.0041713	0.010323	-0.15253	-0.27504	0.17225	0.12862	-0.41751	0.050271	-0.44458	-0.14521	-0.0064499	-0.34057	-0.050164	0.11539	-0.32498	0.88841
13.106	4.9267	6.7627	4.1725	0.80111	6.7537	-1.179	0.38625	-1.8037	-2.6383	1.2799	-1.9379	1.896	-2.8922	4.8556	2.0302	-3.6394	-1.6928	0.37371	-1.8886	-0.35829	-1.5904	0.11221	-1.6215	1.0716	-0.11056	0.58923	0.085468	-1.9631	0.74274	-0.48214	-0.95581	0.17454	1.146	0.68996	-0.11642	-1.1914	-1.1085	-0.89213	-2.0245	-0.84571	-0.44014	0.17207	-0.12782	0.14799	0.17908	-0.085496	-0.45062	1.011	-0.64736
12.231	11.529	8.739	4.6555	0.8603	6.2133	0.294	-0.6585	-1.4968	-5.2333	3.4498	-1.145	1.5743	-1.0646	2.4192	1.4439	-3.096	-0.85825	-1.0707	-0.20756	-1.2441	-2.106	1.4129	-0.80607	2.803	0.51645	-0.7654	-1.4989	-0.44706	-0.43622	1.8027	0.24285	-1.2263	1.3767	-0.42415	0.47222	0.40099	1.6795	-1.9778	-0.57189	-0.87115	-0.4021	-0.92421	-1.7921	-0.030614	-0.3677	0.40336	0.82484	-0.30312	1.4781
-6.0338	-0.9426	2.0757	2.5597	3.4381	4.6514	9.8098	5.8181	0.84847	4.6799	9.1924	1.0197	-3.7031	-4.4177	6.0926	-2.3548	3.1432	-0.99596	-1.0843	-1.2994	-0.51385	3.6358	0.12743	0.29064	-1.9068	-1.3298	-0.43163	2.251	-0.543	-0.9401	-0.0262	-0.16368	-0.62426	-0.039463	0.60161	0.39406	-1.255	-0.19612	-1.5265	0.20114	1.4375	-0.30678	-0.082481	-0.2631	0.95502	-0.26449	-0.40069	0.8161	0.16393	0.059782
-10.655	-0.85222	0.86827	0.32064	3.0354	-0.11501	-0.95333	-1.2164	-0.14371	-0.59916	-0.99425	-0.17253	0.68154	-0.56232	0.43778	0.90599	0.46643	0.25551	0.10108	-0.51959	0.030378	0.59693	0.018451	0.016524	-0.22026	-0.2153	0.055168	-0.23101	0.34936	0.41503	0.43874	-0.14057	-0.2456	0.39665	0.16736	0.0034242	0.10315	0.059018	-0.17419	0.10932	0.061977	-0.1429	0.12972	0.14368	0.10403	0.099371	-0.042263	0.086753	0.012414	0.096837
-10.525	-0.81776	0.37528	0.22261	2.7841	-0.34779	-0.52158	-1.3139	-0.32413	-0.73026	-0.077311	0.96201	0.23222	0.79733	-0.45666	0.83535	0.16444	-0.083219	0.97024	-0.20991	0.011091	0.5594	-0.32112	0.65606	-0.23246	-0.16653	0.74307	0.028576	0.31629	-0.031379	-0.49637	-0.42566	-0.036459	0.087707	0.079469	0.41691	0.027341	0.28093	-0.60754	0.21526	-0.039429	-0.636	-0.11246	-0.069089	-0.03516	-0.41787	-0.11287	0.16733	0.074583	0.25484
-10.392	-0.50198	0.65739	0.34731	2.8169	-0.36109	-0.48665	-1.4014	-0.28321	-0.85291	-0.12605	0.58825	-0.047774	0.88202	-0.35135	0.69311	0.27662	-0.052139	0.84806	0.0043824	0.091175	0.073123	-0.75252	1.0913	0.054792	0.15944	0.33392	-0.082954	0.043666	-0.027441	-0.67846	-0.046068	0.16836	0.10731	-0.10711	0.15456	0.084125	0.19505	-0.14004	-0.030628	-0.08707	-0.65813	-0.2891	-0.12864	-0.21759	-0.40024	-0.26702	0.072831	-0.036247	0.16714
-10.493	-0.59773	0.77691	0.40224	1.7376	-0.30862	-0.62865	-0.75427	0.1874	-0.30987	-0.84429	-0.042754	0.31961	-0.17982	0.20969	0.99593	0.55872	0.42102	0.24995	0.092654	-0.24954	-0.11671	0.066589	0.69235	0.053576	-0.12523	-0.18795	-0.508	-0.14609	-0.078728	0.076881	-0.14691	0.13387	0.15042	0.1382	-0.46929	0.5305	0.24684	0.1784	-0.2728	-0.55777	0.13135	0.39466	0.12934	-0.087284	0.19897	-0.18115	-0.26117	-0.19612	0.012746
2.8581	-0.90564	0.72668	-2.7637	-1.2841	-0.87491	-1.3749	-0.99641	0.0042254	0.34968	1.1373	1.5156	-0.028594	-0.24263	-0.34283	0.77625	0.50981	-1.3093	0.10889	-0.14343	0.04465	-0.90145	0.0041216	0.6236	0.77425	-1.0461	-0.41335	-0.28348	0.49173	0.26812	-0.46359	-0.60789	1.2298	0.86009	-0.20316	0.041703	0.12522	-0.30971	-0.45504	-1.154	0.55797	-0.41287	-0.32209	0.34296	-0.10888	1.3151	0.60081	-0.69937	0.19421	-0.21468
4.0275	0.066007	-1.2907	1.5218	0.64594	-0.15484	-1.0401	1.7419	1.201	0.38746	-0.46082	1.535	1.6324	-0.77911	-0.90405	0.26803	1.7385	-0.72322	2.1269	-0.76808	2.8566	-1.1809	1.4599	0.65649	-1.1598	0.6015	-0.52487	0.16727	0.17091	0.14769	-0.1565	0.70695	1.4815	0.060836	-0.10273	-1.5097	-0.072137	0.5984	-0.52345	-0.32444	0.040096	1.1095	-0.31307	0.92138	-0.066318	-0.13659	0.35782	1.0597	0.66405	-0.74897
1.983	0.21138	-3.3072	-1.2119	0.68183	0.94218	-1.3213	0.77226	0.94297	1.2718	-0.46037	0.22656	1.0631	-0.72713	-0.089437	0.17979	0.30285	-0.77077	0.25583	1.3297	1.5917	0.23938	0.90528	0.98262	0.14012	-0.49962	-0.035973	0.56345	-1.0683	-1.0563	0.035208	-0.25291	-0.29275	-0.026063	0.62527	-1.0848	-0.37252	0.76062	0.358	0.030005	-0.411	-0.56751	-0.56114	0.23798	-0.51196	0.33979	-0.034564	-0.31431	0.40364	0.56204
6.2456	3.0295	1.7121	-0.03122	2.3504	0.35365	-0.57649	2.8614	0.15432	-0.042981	-1.2279	0.2026	0.2963	-4.0012	1.1677	0.836	1.5836	-1.3969	-1.8544	0.64179	-0.61744	-0.082025	1.6798	0.56674	-0.19582	0.60823	-0.90102	-1.3966	0.0080891	-0.18618	2.6792	0.069753	1.4133	-0.44127	0.86661	-1.2987	0.3338	0.32252	-0.41456	0.74567	-1.9714	1.432	0.83911	0.92163	-1.2372	1.5299	0.313	-0.4267	-1.1665	-1.1108
-0.61913	0.83188	-1.2045	1.2464	-0.59018	-0.9036	-0.50238	-0.37226	-0.1713	0.58601	-1.6447	0.20715	-1.3861	-0.64899	0.40611	-0.31536	0.27733	-0.46208	0.13198	0.17311	0.20591	-0.84675	1.003	-0.13377	0.72158	-0.60382	-0.75404	0.6239	-0.0099336	-0.38423	1.3673	-0.048115	0.28293	-0.87082	-0.047192	0.83073	0.3313	-0.49501	0.19065	-0.63649	1.3141	1.002	0.57668	0.089756	0.20597	-0.3012	-0.35763	0.20295	0.34632	-0.70498
3.364	1.6204	1.093	3.2115	0.63192	-2.4114	0.75746	0.56599	-0.17581	0.72631	-1.2885	-0.47907	-0.029401	0.041739	-0.022415	0.68165	-0.69348	-0.28974	0.16056	0.25833	-0.21571	-0.58778	-0.21486	-0.07029	0.52952	0.5435	-0.2008	-1.0166	-0.98713	0.50892	-0.076595	-0.18095	-1.1118	0.88981	0.26051	1.1254	-0.057995	0.14958	0.013415	-0.37747	-0.4266	0.43042	0.5708	0.081781	0.25521	0.48892	-0.94754	-0.74157	-0.25593	-0.92855
1.0905	-0.49199	-5.1503	0.99692	-0.41122	-1.6791	-1.6172	0.45957	-1.1036	-1.2675	0.8725	-1.2697	2.4642	-0.94723	-0.36916	-2.2176	0.15963	-1.6421	-2.756	-0.75998	0.056615	0.17056	-0.82054	0.23038	-1.6273	-0.29631	-0.36995	0.37925	-0.28748	-0.85522	0.26744	-0.34152	-0.98863	0.86612	-0.34659	-0.24871	0.86617	0.27646	0.42212	0.85493	-0.63333	-0.18154	-0.12248	0.66388	0.63792	0.4195	-0.95671	0.88089	0.51476	0.76548
2.8393	-1.6534	-2.3285	-1.5773	-0.19575	-3.2595	-0.43943	-1.3875	-0.2219	-0.032625	1.6684	-1.3187	1.446	-0.91858	-1.5025	-2.1218	0.70021	-0.28609	-1.656	0.017189	-0.27842	0.095089	-1.3686	0.0099874	1.6822	-0.72038	0.93705	0.18472	-1.1779	-0.0039498	0.84204	-0.59123	-0.13724	0.39124	0.020899	0.30236	-0.043621	-0.79262	1.0824	-0.089472	0.0058013	-0.39643	0.59297	0.33697	0.24014	0.20414	0.22499	1.6365	-0.48363	0.4379
-0.2459	0.18773	-2.9067	-1.667	-0.47038	0.037317	-1.7697	-0.31383	0.013181	0.54659	-0.10651	1.0138	-1.4188	0.67453	0.86598	-1.1446	1.3158	0.22416	0.78842	0.66623	-0.10604	-0.92722	0.31348	-0.35507	0.981	1.0777	-0.51643	0.47415	-0.54173	-0.47376	-0.14842	-0.0096132	0.86403	-0.37637	-0.0081154	-0.19562	0.5589	-0.77901	0.65912	0.84127	0.46981	-0.19938	0.72933	-0.37746	-0.44943	-1.0405	-0.23888	-0.55676	-0.20387	-0.68591
-5.3325	0.94094	1.5459	-0.025595	-1.9508	0.02034	-1.4649	1.0459	0.2237	0.7868	0.6612	-0.042786	-0.83497	1.1215	0.14791	0.12793	-0.50355	0.42492	-0.18376	0.18338	-1.1688	-0.24728	0.69111	0.17054	-0.39942	0.3879	-0.063981	-0.11146	0.38027	-0.097129	-0.46084	0.7292	1.0269	0.18116	0.19197	-0.076143	0.26916	0.28215	0.21269	-0.044355	-0.18385	0.56738	-0.4226	-0.080487	0.036479	0.069749	0.049496	-0.38921	0.033904	0.040945
-10.251	-0.28206	0.81498	0.10546	2.8655	0.10541	-0.54139	-0.45651	-0.24902	-0.58953	-0.98485	-1.3373	0.65433	-0.90593	-0.38495	-0.48056	0.39211	-0.92348	0.11511	0.42957	0.046572	0.36321	-0.33141	0.31962	-0.29649	-0.31021	1.1552	0.37028	-0.71857	0.27951	-0.47229	0.13272	0.64104	0.032504	-0.58492	0.33956	0.46382	-0.17197	-0.13276	0.30246	0.33994	-0.14657	-0.18043	-0.34041	-0.082744	-0.1921	-0.044954	-0.15921	0.22397	0.20467
-10.365	-0.71289	0.72278	0.21165	3.1826	0.3493	-0.41265	-0.78131	-0.12863	-0.45727	-0.44698	-1.0806	0.23571	-0.53768	0.0098431	-0.36638	0.44882	-0.36406	0.30117	0.25195	0.14802	-0.11954	-1.315	0.48032	0.054344	0.22843	0.14703	0.3217	-0.4743	0.3519	-0.11105	0.18241	0.43481	0.1308	-0.267	0.14383	0.0045755	-0.18149	0.21538	-0.030482	0.29467	-0.33773	-0.27288	-0.1693	-0.17057	-0.29945	-0.22828	-0.04333	-0.10008	-0.04308
-10.39	-0.85911	0.70249	0.36756	3.0951	-0.10177	-0.55825	-1.4865	-0.13367	-0.82068	-0.38304	-0.27857	-0.46631	-0.50574	0.32959	0.19384	0.43822	-0.40568	0.29463	-0.069025	-0.019582	-0.23962	-0.45521	0.35295	-0.016764	0.30644	-0.14755	0.090569	-0.062213	0.18665	-0.19649	0.16094	0.30888	0.1581	-0.11824	-0.08308	-0.076648	-0.16597	0.19212	0.073788	0.18034	-0.30262	-0.22917	0.10973	-0.20355	-0.1311	-0.24484	-0.0039812	-0.068311	0.14046
-10.285	-0.34119	0.87847	0.27947	2.0846	-0.14979	-0.38023	-0.37136	-0.2683	-0.21572	-0.045233	-0.0034658	-0.56505	0.91361	-0.39624	-0.27798	-0.77716	0.11959	-0.37363	0.046492	0.2365	-0.25659	0.42264	-0.17296	0.033489	-0.047384	0.12923	-0.092019	0.12695	-0.01425	-0.36642	0.1009	0.25257	-0.062064	0.17743	0.065338	-0.023469	-0.25184	-0.01761	0.015932	-0.037533	0.15316	-0.16281	-0.00077974	0.047103	-0.15926	0.06906	0.023722	0.17249	0.12901
8.2483	-0.03577	-3.172	-3.0841	0.71857	0.126	1.4221	-2.2635	-2.0497	-1.522	2.339	-4.7495	-3.5668	2.6883	0.2977	-0.20272	2.0664	0.55081	1.4631	0.041319	-2.7612	-0.44512	0.25489	-1.1762	0.56211	-0.68755	-0.66718	-1.0363	0.42725	1.4693	-1.2859	-0.71329	-1.0368	1.5619	-1.46	-0.12724	0.14703	0.57672	0.26578	-0.56971	-1.4066	1.2872	-1.0315	-0.40196	0.29391	0.69158	-0.2306	1.3022	-0.23046	-0.5171
7.4305	2.4261	-1.7159	-3.2905	0.54191	0.74769	-0.07405	-3.0395	-3.2616	1.2118	1.5149	-3.1916	-2.875	2.6036	1.1033	-2.761	2.8959	1.1992	1.3158	-1.5599	-2.9762	-1.8906	1.8023	0.37451	1.2875	0.057212	1.9743	0.15398	1.4814	2.0663	-0.44529	-0.91212	-1.0461	-1.0952	-0.51287	-1.25	0.73312	-0.51374	0.55542	-0.76202	-1.5972	-0.87545	0.081629	-0.31334	-0.27588	0.21479	-0.22631	-0.27533	0.27921	0.81701
10.583	1.6544	-3.008	-2.2233	2.1688	-1.1314	1.3012	-3.012	-0.67673	2.8584	-1.33	-2.0667	-1.1009	2.9341	1.8332	-1.5511	1.3726	-0.25545	1.0606	0.15377	0.41813	-0.38955	0.55133	-1.9342	0.892	-1.7023	-0.17533	0.98586	3.2555	1.7739	-0.42254	0.29062	0.33915	-1.4009	-0.94047	-1.5344	0.70551	1.38	-0.44474	-0.65492	-1.2499	-0.3602	1.2696	-0.075975	1.2779	-0.61439	-0.41331	-0.065588	-0.77869	0.67991
-2.4165	0.28161	1.0573	0.73807	-2.1736	0.59278	-1.2477	0.59193	0.21192	0.40949	0.73099	-0.038046	-0.4928	0.38863	-0.7184	0.10356	-0.56324	1.2835	-0.46381	0.18737	-0.27281	0.34164	0.49692	-0.38288	1.0213	0.60212	-0.16968	0.1676	-0.44312	-0.11835	0.061738	0.74313	0.53496	-0.68064	-0.36016	-0.24045	0.45323	-0.65039	-0.54953	0.31302	0.2376	0.040572	0.18861	0.53085	0.18905	-0.31305	-0.64031	0.68641	-0.090391	0.24511
1.0161	4.012	-0.48512	3.1685	-0.061224	-2.3116	0.31601	1.4054	-2.1384	-0.51158	-0.28484	-0.86388	0.90645	-0.032909	0.33756	0.81104	-0.38352	0.82138	-1.4708	-1.3065	0.80255	-0.047574	0.4231	0.35889	-0.48046	0.84356	1.5554	0.14826	0.3927	0.13262	-0.28738	-0.4842	-0.29875	0.25515	-0.10218	0.7507	-0.13993	-0.029789	-0.060062	-0.44417	0.18353	1.0397	0.069056	0.28294	-0.8875	0.51719	-0.9315	0.11537	-0.041281	-0.21946
-1.3973	0.21005	-2.0434	1.0706	-0.69378	-1.5074	-0.51219	0.41447	-0.13976	0.63386	-0.23742	-0.3949	0.15179	0.40801	0.64094	0.14142	-0.83284	0.79538	-0.76249	0.36884	0.88612	0.48035	0.44669	-0.69309	-0.51333	0.61981	0.67903	-0.10278	0.73976	-0.26651	-0.25106	-1.2667	0.15249	-0.044403	-1.1754	0.14029	-0.70828	-0.33179	-1.1184	0.34091	-0.046874	0.21933	0.4649	-0.38158	-0.19439	0.30585	0.16145	-0.27655	0.18589	-0.49367
-2.1011	1.1425	-1.9693	0.50627	-0.31566	-1.269	-0.055946	0.39688	0.025644	0.68186	-0.13515	-0.39895	0.86712	1.3214	1.3277	0.092408	-0.45275	0.85906	-0.47492	-0.32491	0.53301	-0.71933	0.34659	-0.18791	0.69404	-0.18953	-0.44984	-0.23505	-0.12809	-0.44572	-1.0914	-1.5164	0.28348	1.139	-0.56818	4.3718e-005	-0.74227	0.22875	-1.039	0.94424	0.64647	0.11621	0.1811	-0.19673	-0.31163	0.58604	1.0194	-0.80882	-0.16359	0.23943
-5.8978	-0.077611	0.74307	1.4031	-1.7619	-0.29018	-0.77115	0.70434	0.0582	0.51059	-0.038931	-0.088487	-0.11562	0.57032	-0.65932	-0.013099	-0.39431	0.53281	0.080764	-0.17101	-0.089617	-0.61605	0.44594	-0.31534	0.5621	-0.06802	-0.33378	0.61191	-0.25182	0.14701	0.33553	-0.11809	0.13149	-0.065378	0.25114	-0.18949	0.27257	-0.037744	0.0053406	-0.44437	0.14803	-0.030043	-0.069675	0.30101	0.28239	-0.27866	-0.056668	0.21165	0.15633	0.14925
-10.155	-0.76645	0.43496	-0.027162	2.6532	-0.10222	-0.37492	-0.80271	-0.17537	-0.36283	0.25728	0.68323	-0.3763	0.97365	-0.38418	0.58132	-0.035785	0.28023	0.72001	-0.13679	0.10423	-0.18467	-0.60094	0.60717	0.12562	0.15939	-0.14517	-0.6009	0.03096	-0.02594	-0.33014	-0.17618	0.39652	0.045983	0.16159	0.003415	0.38007	0.021614	0.023924	-0.052777	-0.48171	-0.10787	-0.06168	-0.15009	-0.34677	-0.38575	-0.10169	-0.084847	-0.33832	-0.040971
-10.349	-0.77119	0.53607	-0.00029771	2.8371	-0.085486	-0.71459	-0.79342	0.24189	-0.011595	-0.25523	0.44081	-0.015522	0.10391	0.5418	1.1537	0.23158	0.55204	0.027049	-0.27274	-0.087125	0.28298	0.51949	0.46728	-0.027901	-0.41156	-0.13175	-0.95424	0.17176	0.037261	0.035897	-0.14141	0.2584	0.30629	0.25292	-0.53582	0.90437	0.20456	-0.018535	-0.067354	-0.72729	0.24607	0.41012	-0.03005	-0.12417	0.1442	-0.013333	-0.21093	-0.33462	-0.033221
-10.457	-0.53985	0.42879	0.13836	2.6677	0.073197	-0.74771	-0.56539	-0.10768	-0.026023	-0.23732	-0.15092	-0.51996	0.60138	0.076171	-0.011672	-0.66096	0.20606	-0.43095	-0.27735	0.38136	0.19878	0.51617	-0.12153	-0.074398	-0.24275	0.13707	-0.44067	0.26417	0.31252	-0.26414	0.093749	0.26323	0.20602	0.21129	-0.054148	0.30101	-0.30202	0.059252	0.056039	-0.0771	0.12557	-0.17765	-0.18474	-0.046051	-0.093801	0.067864	0.04394	0.014968	0.038611
-10.472	-0.82696	0.34165	0.24523	1.9066	-0.017739	0.10686	-0.18857	-0.012795	0.77854	1.4945	0.34603	-2.4633	1.4458	0.8678	-0.26535	-0.85012	0.22885	-0.87747	-0.17681	0.23823	-0.40699	1.2111	0.049296	-0.23014	-0.2286	-0.40184	-0.60472	0.10492	0.067547	-0.93817	0.0046816	1.3608	0.10167	0.64557	-0.32141	0.4164	-0.83938	0.11569	-0.042396	-0.25757	0.44802	-0.52225	0.023506	-0.24964	-0.64066	-0.1958	-0.070226	0.062644	0.33268
1.5536	2.5767	-2.012	-0.19892	0.11479	-0.72659	-2.4591	0.51031	-0.37723	0.60354	-0.71149	-0.18854	-0.84329	-1.059	2.477	-0.61455	0.13825	-1.2803	-0.90879	-0.070551	-0.85456	-0.62284	2.8035	-1.3716	0.014036	-1.5716	0.79053	0.5765	-0.45214	2.0518	-0.070597	0.36678	1.2327	0.33111	-0.22591	-1.5382	0.645	0.17155	0.46271	-0.069473	0.40742	0.5586	0.19788	-0.59863	-0.10387	-0.18889	0.49456	-0.60782	1.6407	-0.08624
4.8603	-6.1727	-1.2681	3.3275	1.0593	-0.2996	-1.3534	1.8432	0.12936	1.7273	-1.8233	0.61576	1.3126	-0.79102	-0.89828	0.44309	2.6874	1.2293	0.026512	0.41744	-0.026888	0.20893	2.4454	-0.27514	1.0945	-1.0122	1.1021	-0.047524	-1.5093	-0.16176	-1.3625	0.24917	-0.17089	0.38746	0.91905	-0.36519	-0.23383	-0.44483	-0.19788	-0.38766	0.090528	-0.18397	-0.93427	-0.50125	-0.55277	0.65906	-0.39049	0.53251	-1.714	0.23165
1.1121	0.11677	-2.3283	-1.0026	-0.46698	0.28113	-2.1718	1.4939	-1.2826	-0.15912	0.78656	0.12451	2.0304	0.26234	1.07	1.0558	1.1088	-0.59028	-0.57478	0.29268	0.20687	1.2615	-0.94273	1.3025	0.28815	-1.7858	0.30343	0.52747	-0.62772	-0.24338	0.76496	0.90065	-0.091695	-0.43531	0.54628	-0.36175	-1.1102	0.48354	1.3637	-0.14917	-0.71718	-0.025815	0.24447	-1.1062	0.048538	-0.51981	0.67538	-0.13243	0.16633	1.4709
-3.229	-0.94903	1.9249	2.4486	-1.3019	-0.45161	-1.0117	1.6286	0.048628	0.92646	-0.083765	-0.54258	0.49575	0.17301	-1.1085	-0.56359	0.4044	0.31557	0.54084	0.20968	-0.52943	0.33029	-0.051947	-0.44311	0.2052	-0.0067593	0.67809	0.94057	-0.37093	0.16313	-0.074586	-0.18887	-0.24131	0.077604	-0.31529	0.75558	0.2161	0.61299	-0.1332	0.19046	0.33047	-0.39479	0.1896	0.073094	0.02456	-0.13211	0.14855	0.28644	0.074938	-0.59775
-1.221	-0.82858	-3.0409	1.4319	-0.77891	-0.29445	0.43685	0.23412	-1.5683	0.4256	0.84589	0.18098	-0.04185	1.3136	-0.48599	-1.4876	-0.24659	0.70481	-1.0392	-0.70971	0.13202	-1.2578	-0.229	0.24646	0.48092	-0.90172	-0.5142	0.1218	1.544	-0.47868	0.7737	-0.71959	0.065113	0.23636	0.34895	0.81058	0.20161	0.23625	0.46389	-0.73959	-0.70194	-0.50691	-0.36968	-0.69062	-0.17117	0.086429	-0.44877	-0.78558	-0.78171	0.26404
0.0063236	-1.9251	-2.2406	0.0055553	-0.74997	-0.46619	-0.17445	0.48979	-0.80571	0.91	0.21805	-0.68164	-0.085631	1.143	-0.31127	0.11487	-0.80264	0.27485	0.72747	-0.22661	0.80981	-0.7673	-0.30438	-0.54462	-0.8397	-0.2128	-0.13306	-0.016434	0.64834	-0.58875	0.28076	-0.27166	0.7534	0.36118	-0.04606	0.32871	-0.043116	1.4175	-0.080206	0.47313	0.45336	-0.84416	-0.56154	-0.50295	-0.51951	0.28222	0.26701	-0.086207	-0.27167	0.050095
0.64475	-1.0619	-0.14518	-1.051	-0.81242	-1.3741	0.023876	-0.32851	-0.13159	1.05	0.21709	-1.2253	0.30651	0.76373	-0.65547	-0.3374	-1.2599	0.10665	0.073687	1.281	-0.32915	-0.0050495	0.24822	-0.68664	-0.51795	0.059328	0.22648	0.69128	0.25627	-0.66031	-0.71789	-0.33746	0.5454	1.2701	-0.11834	-0.004546	-0.29193	-0.099224	-0.78222	0.47103	0.21493	-0.68224	-0.0080379	0.15663	0.32547	1.4077	-0.61414	-0.57744	-0.10417	-0.48278
0.90296	-0.50835	-0.29871	2.7822	-1.2963	-0.096021	-1.315	0.94918	-0.81518	0.22786	0.64348	1.7018	0.58813	0.88865	0.4627	1.3608	0.38695	-0.82907	0.26824	0.13648	0.30621	-0.62066	-1.2662	0.84718	-1.6	0.69474	-0.47582	-0.1333	0.64548	0.72915	-0.30622	-0.2958	-0.95386	0.75869	0.45395	0.90441	0.45616	0.38573	0.51038	0.51956	-0.2611	-0.22319	0.34423	0.2941	-1.5341	0.75521	0.32849	0.0034383	0.61996	-0.56364
0.54543	1.3801	0.16316	0.73171	-1.2618	-1.0925	-1.1547	0.077209	-0.65295	-0.65755	1.0322	0.94287	-0.2554	-0.73821	0.12491	0.18072	0.4222	-0.77516	1.3583	1.1806	0.47062	-1.1059	-1.0843	-0.78042	-1.3918	-0.70811	-0.15712	-0.075798	0.4849	0.8371	-0.49787	-0.61996	-0.2442	0.13721	0.95683	-0.48919	-0.20845	-0.42845	-0.17491	0.63949	-1.0114	0.26455	0.55396	0.15995	-0.36795	0.044648	0.2856	0.1186	-0.68009	0.57153
-0.28741	-0.97461	0.61085	0.55869	-1.451	-0.81247	-1.4805	0.48487	-0.50419	0.92022	0.40237	-0.42564	0.31145	0.097298	1.1693	-0.28624	0.46157	0.27366	0.24894	-0.52563	0.55267	-0.29406	0.28769	0.055868	-0.51372	-0.84802	0.44713	-0.06931	-1.2416	1.2157	-0.30663	0.51007	-0.27381	1.173	0.32432	-0.27555	-0.007123	-0.37594	-0.39164	0.451	-0.3099	0.45803	0.76829	0.042046	-1.1512	1.733	1.1245	-0.0038687	0.022962	0.3615
-5.1128	0.077739	1.7607	1.5787	-1.6579	0.31238	-0.94356	1.0398	0.40455	0.90283	0.37062	-0.46608	0.70664	-0.4303	0.45455	0.40561	0.49115	0.42186	0.77081	-0.040092	-0.30225	0.28064	-0.60818	-0.62834	-0.48005	0.037242	-0.509	0.42156	0.069855	0.35999	0.062759	-0.69495	-0.24861	-0.026678	0.65755	0.29043	0.011585	0.61207	0.54067	-0.28567	-0.15158	0.21424	-0.029985	0.13349	-0.33942	-0.26357	0.0016382	0.093661	-0.052591	-0.39528
2.1654	0.99696	-2.8041	-0.12225	-0.48043	0.37848	1.0537	-1.0405	1.7517	-0.15293	-0.45139	1.7698	-1.3326	0.057521	0.52888	-0.39748	-0.99309	1.5909	0.54391	0.81175	0.39401	0.094393	-0.29533	1.4416	-0.6834	-0.68922	1.307	-0.11395	-0.15208	-0.18184	0.32184	-0.35789	-0.033951	0.095816	0.5131	0.048433	0.03115	0.43111	-2.1163	0.41231	0.030175	0.48922	-0.27848	0.36713	0.47528	-0.27228	1.1765	-0.86157	-0.054388	0.85604
1.901	-0.41508	-3.0746	1.1541	-0.16228	1.989	0.5364	-0.71395	3.4013	0.29765	-2.0343	2.2633	-0.93151	0.7889	0.13505	-0.25994	-0.18905	0.75644	0.26652	0.22157	-0.33639	-0.25228	0.41984	-0.77923	-1.8843	0.35661	-0.15342	-0.60081	-0.19205	-0.3303	0.3923	-0.69949	-1.286	0.8396	0.27215	-0.3103	0.87899	-0.85945	-1.0012	-0.98804	0.71185	-0.80331	0.2782	0.78873	0.35127	-0.09289	-0.042927	-0.20532	0.099005	0.59925
1.1655	0.88981	-1.7453	-0.61221	-1.1571	0.8877	0.38717	-1.5324	2.3811	-0.39825	0.14448	2.006	1.3701	0.76381	0.75888	-0.029725	0.21091	0.071069	-0.16945	-0.054898	-1.2958	0.42342	0.88967	-0.74393	-0.47045	0.25861	-0.082015	-0.64233	0.01239	-0.33224	-0.9352	0.025691	-1.4385	0.14271	0.45552	-0.30316	1.5147	-0.92328	-1.2513	0.35655	0.42791	-0.41767	-0.78591	-0.18821	0.13963	-0.059228	0.11352	-0.7129	-0.43747	0.19147
-3.1293	-0.21522	2.4551	1.8363	-2.3	0.43249	-0.11006	0.60568	0.46315	0.15436	-0.48163	0.0549	0.41809	0.50337	-0.52743	0.15511	-0.0545	0.42331	0.066353	0.069865	-0.26213	-0.095608	0.0033282	-0.050388	0.0070173	0.24282	0.16902	0.12652	0.094451	0.017016	-0.040544	0.084717	0.5164	0.054174	0.13075	-0.33137	0.28517	-0.11658	-0.090663	-0.028265	-0.21432	0.20833	-0.26884	0.55584	0.42925	-0.36061	-0.069201	0.33957	0.21148	-0.040608
2.7293	-1.0662	-2.2213	0.6819	-0.69221	0.32889	-2.3564	-0.33044	-2.2217	2.1908	0.91664	1.0255	1.1894	0.27447	-1.051	0.44337	0.58095	-1.2875	-0.60802	-0.22251	0.48263	-0.40625	-0.29795	0.81427	-0.79623	0.18145	0.26115	-0.28361	0.93115	0.54316	0.70833	0.43207	-0.13259	0.45147	-0.14956	-0.35895	-1.0081	1.158	0.3838	0.86966	0.34929	-0.062381	-0.8052	-0.743	-1.3075	-0.24118	0.046754	-0.025123	0.53487	-0.4071
0.16307	0.6565	-2.6506	0.36118	-0.56611	0.72244	-2.5039	-0.93808	-0.5923	1.7686	1.775	0.89359	0.67434	-0.26015	-1.0539	-1.6823	0.80095	-0.064176	-0.49847	-0.11524	-0.25887	-0.11952	-0.026221	1.9456	-0.79779	-0.067162	0.63685	-0.11781	0.82442	0.36116	-0.05332	0.15555	0.25545	0.6136	0.29263	0.37147	-1.9455	-0.72922	1.0285	-0.17565	-1.3186	0.43983	-1.3517	0.86564	-0.20274	0.50248	-0.19292	-0.10369	0.93974	0.085476
4.0287	-5.7882	-0.87582	1.9003	-0.33288	-1.6549	-0.92642	-0.61395	0.71113	0.47224	0.97398	0.53368	0.10903	0.99196	-1.5259	-2.5186	0.15577	-0.45451	2.0252	-0.047438	0.42563	-1.5935	-0.098233	-0.72243	0.13885	-0.67725	1.1836	-1.3539	-0.83729	0.78844	0.11817	0.75854	0.83127	0.14131	-0.54458	-1.2698	-1.4312	0.68358	0.4959	-0.44287	-0.13739	0.46822	0.64009	0.60956	-0.73782	0.12647	0.39392	1.6244	0.092634	-0.43348
-4.6864	-1.0176	1.1878	1.3233	-2.4527	-0.067781	-2.1191	0.23221	0.28937	0.25554	0.63158	-0.18444	0.22878	0.064566	0.094284	0.10187	-0.54534	0.18844	0.32368	0.049629	0.24373	-0.58592	-0.076636	-0.12885	0.31046	-0.42123	-0.32718	0.30164	-0.054644	0.15725	-0.023159	-0.27044	-0.16596	-0.41456	0.52325	0.072705	0.21947	0.58604	-0.14015	-0.54778	0.20163	0.45629	0.31577	-0.24496	0.059932	-0.28	-0.14006	0.33351	-0.1428	-0.07917
-10.432	-0.54297	0.79714	0.64073	3.1451	-0.085672	-0.60019	-1.2914	-0.16849	-0.69587	-0.31379	0.010947	-0.22186	-0.43763	0.32368	0.37364	0.39901	-0.24476	0.21853	-0.29178	-0.09769	0.14799	-0.11093	0.27897	-0.10596	-0.043918	0.1207	0.00093589	0.24011	0.066026	-0.21416	0.11871	-0.13786	0.26907	0.1225	0.10784	-0.21861	0.017737	-0.26021	0.17254	0.28532	-0.3355	-0.13717	0.1894	0.089377	-0.07895	-0.13397	0.16864	0.018572	0.065692
-10.538	-0.71104	0.80008	0.40046	3.2345	-0.15851	-0.50217	-1.398	-0.082881	-0.46838	0.086344	0.26465	-0.52611	0.1447	0.56069	0.5336	0.27818	-0.030739	-0.07976	-0.0696	-0.061783	0.042889	0.20128	0.77137	0.11487	-0.21782	0.20747	-0.13163	0.3139	-0.19615	-0.45296	0.089435	0.0095673	0.28696	0.15666	-0.044702	-0.046944	0.10276	-0.30787	0.050206	0.31992	-0.40667	-0.062787	-0.054836	0.33593	-0.0903	-0.20838	0.24704	-0.020025	0.23787
-10.446	-0.65926	0.68479	0.57652	3.5279	-0.067163	-0.20553	-0.94342	-0.19798	-0.74345	0.33486	0.48681	-1.0548	-0.11182	0.3336	0.095194	-0.0094453	-0.48285	-0.16402	-0.082257	-0.020876	0.025627	0.46199	0.085684	-0.14687	0.10899	0.097445	0.11845	0.36641	-0.20358	-0.40994	0.23828	0.10669	0.094762	0.059911	-0.037577	-0.32808	-0.061927	-0.16697	0.014355	0.38094	-0.13125	-0.11515	0.10923	0.25142	-0.043935	0.05757	0.22243	0.090998	0.12208
-10.567	-0.75994	0.63326	0.17746	2.083	0.016321	-0.21012	-0.19258	-0.2654	-0.11295	0.17838	-0.038408	-0.30255	0.42383	-0.26526	-0.40928	-0.50161	-0.039634	-0.30127	0.16525	0.1319	-0.036943	0.23341	-0.075732	0.036195	-0.16825	0.30207	0.30277	0.11404	-0.12934	-0.33503	0.057036	-0.16348	-0.071704	0.13545	0.27855	-0.29787	-0.0060472	-0.2368	-4.3345e-005	0.2354	-0.070598	-0.12246	-0.034337	0.2917	-0.10345	-0.0056929	0.17801	0.24643	0.11669
4.0248	2.4202	-3.504	2.587	1.7993	-1.5069	-0.26192	-1.1781	-1.6445	3.2236	-2.1437	-0.81199	2.406	-0.76531	2.0086	-0.69789	-2.6155	1.9183	-0.35268	-0.2959	0.48575	1.5276	0.6927	1.8922	1.6155	0.13475	-1.4218	0.69762	0.69691	-0.82652	-1.4466	-0.4101	0.93101	-0.19011	-0.26217	0.15984	-1.971	-0.082001	-1.3831	0.1696	0.60011	1.5195	-1.2779	-0.29344	0.68249	0.083453	0.70147	-1.4733	-1.0015	-0.11541
6.3074	-1.5084	-2.4724	0.91277	2.0508	-1.945	-0.0147	-1.4732	-1.0644	3.5984	-1.2898	-1.1453	4.2723	0.46774	1.5772	-1.1402	-0.87132	-0.27827	-0.419	-1.6573	0.72825	-1.2811	1.9197	2.949	0.93266	-0.55931	-0.52815	-0.78269	0.71475	-0.54596	-0.3878	-0.93261	0.40238	-1.2725	-0.6911	-0.15299	-1.2353	-0.50328	0.17363	0.85374	1.7009	1.1464	-1.3229	-0.36854	-0.3774	0.11531	-0.47863	0.622	0.33378	-0.93159
4.0144	4.413	-1.9178	0.85355	0.9867	-1.6853	-0.80432	-0.25244	-0.3366	1.0512	0.080744	-0.60133	2.3411	-1.3646	1.5522	-0.99022	-0.54199	0.51605	-1.8089	-1.7424	2.4252	-0.072668	0.63587	1.5227	0.38479	0.68483	0.99009	-0.62401	-1.6025	-0.0085402	-3.1102	-0.18559	-0.65933	0.50353	-1.5095	0.58281	0.6322	1.7046	0.29471	-1.7023	0.004715	0.48954	0.36028	0.43123	-1.2163	0.2922	-1.1224	0.87498	-0.26742	0.39637
-3.646	-0.061361	1.3958	1.0383	-1.6125	-0.55383	-1.5778	0.45744	0.62995	0.0294	0.35684	0.07558	-0.034625	0.68989	0.051036	-0.43606	-0.27312	-0.11788	-0.009781	0.50001	-0.13049	-0.52887	0.13541	0.37126	0.49726	-0.97314	0.02725	0.22025	-1.6982	-0.10374	0.35653	-0.18639	0.15859	-0.69353	-0.28345	-0.15483	0.18299	0.046218	-0.92035	0.17429	-0.15399	0.13188	0.85445	-0.22299	-0.17138	-0.31691	0.035461	0.21629	0.16696	0.7329
2.5974	0.82389	-3.0325	-0.37746	1.6981	-0.2198	0.38111	1.7861	-1.4767	-0.05063	-0.66325	1.4628	2.4889	1.3285	-0.97183	-1.5132	-1.4847	-1.1616	-1.9498	0.18754	0.058085	0.48922	2.0028	-1.7901	-0.020273	1.0141	-0.039812	-0.28606	-0.27078	-1.0094	0.99639	-0.51037	0.006098	-0.11561	-1.1142	-0.067415	-0.4561	0.74097	0.23889	-0.70312	-0.55909	-0.19977	0.38244	-1.5814	0.11107	0.64689	-0.20048	0.5118	0.15608	-0.24686
3.1487	0.68484	-2.8708	0.10342	1.8159	-1.7549	1.4845	1.9199	-1.9268	-0.048992	-0.42291	1.4824	2.6691	2.2735	-1.0944	-0.11872	-1.1193	-0.97667	-1.9064	-0.0075668	-0.61107	1.509	0.33832	-0.63044	-0.65212	1.3488	1.0049	0.42557	0.54063	-1.1904	1.3231	-0.5558	-2.1476	0.50921	-0.56662	-0.27233	0.056281	0.28826	0.70213	0.077665	-0.053874	2.101	0.85916	0.35308	0.30291	-0.014697	-0.051377	0.54069	-0.38505	0.051945
0.44504	0.33374	-3.5553	3.231	0.018526	-2.4866	1.0968	-1.1498	-2.0917	0.92677	-0.77119	0.84144	1.6631	-0.31729	0.63715	0.98783	-1.2926	0.42056	-0.63831	-0.6386	-1.5958	1.6169	0.79805	0.70981	0.78161	0.83009	-0.058686	-0.17	0.38815	-0.21085	0.13433	-1.9359	-0.50772	-0.093468	-1.0879	0.14198	-1.4355	-0.12734	-0.58413	-0.00065036	-0.17251	1.2317	-0.51116	1.0216	-0.19852	-0.156	1.5264	0.02739	-0.46826	0.2527
-2.8816	0.65409	1.9318	3.033	-1.3306	-0.72241	-0.43114	0.71252	0.069872	0.50355	-0.32487	0.14885	0.24587	0.59568	-0.515	-0.77401	-0.060899	0.29714	0.57575	-0.1401	0.034709	-0.67419	0.46749	-0.14343	0.48573	0.14979	-0.25547	0.13576	0.045588	0.45345	0.88489	0.5723	0.10772	0.35591	0.091711	-0.39535	0.11011	-0.17409	-0.93732	-0.97004	0.17948	0.36942	-0.73589	0.3184	0.60631	-0.53245	-0.68489	0.27383	0.072661	-0.25773
1.9787	-0.91003	-2.517	1.122	-2.9361	-0.15886	-0.55452	-1.3138	-2.9994	-1.9345	2.4264	1.1983	1.5482	0.40869	-0.08361	-0.67615	0.44601	-0.50288	0.48093	-0.23435	0.15977	1.1754	0.47586	1.7177	1.1609	-0.56514	1.5434	2.0784	-0.19803	0.39338	-0.98037	0.90255	0.22616	1.0692	-1.1053	-1.3065	0.003716	0.42204	0.38496	0.20097	0.47143	0.75637	-0.83381	1.4177	1.5581	0.44408	-0.11452	-0.52734	-0.41988	-0.20119
3.6203	1.1971	-0.71158	1.7198	-1.96	-0.29909	0.30515	0.2541	-1.7977	-1.6662	1.0002	0.87965	0.82833	-0.69726	-0.64699	-1.0889	0.27651	-0.69284	0.2222	-0.25785	-0.46283	1.2258	0.11571	1.4527	0.20035	-1.8014	1.2914	1.9645	-0.41854	-1.5916	-1.8289	0.41977	0.82936	1.0142	-1.1065	-0.96524	0.44154	0.21469	-0.61677	0.77676	0.64614	-0.18658	0.79031	-0.50543	0.62439	0.89428	-0.72657	0.011967	1.0251	0.086525
0.022753	0.011417	0.6687	-2.4477	-1.8772	0.26396	-0.17051	-0.43998	-1.0208	0.3608	-0.17668	-0.97386	-0.94945	-1.0329	-1.3965	1.4958	-0.3665	0.13656	-0.92372	0.04794	0.48789	0.62067	-0.74597	0.28709	1.1532	-0.26954	-0.48041	0.099191	0.82174	-0.21025	-0.81358	-0.18925	-0.19835	0.52265	-1.0569	0.15091	-0.003881	-0.62844	-0.42488	0.060867	-0.14308	-0.055241	0.24731	0.023156	0.27603	-0.20241	-0.92038	0.34046	-0.39012	-0.56161
2.954	-1.7478	-3.0862	1.5681	-0.46874	-1.7819	-0.52569	0.51484	-1.0143	-0.88322	1.8314	1.051	1.6403	0.24267	0.044479	-1.797	2.0513	-0.76271	-2.6542	0.56507	-1.0113	-1.4467	-0.099777	0.30437	-0.7741	0.84241	2.5006	0.053594	0.35506	0.85912	-1.3479	-0.64757	0.85843	0.3153	0.85852	0.073646	0.057414	-0.9138	0.26137	0.034826	-1.4517	-0.0972	0.20069	-0.074784	-0.85407	-1.1314	-0.80288	-0.082821	0.34341	0.89988
2.683	1.5856	-2.4897	-2.3508	0.85913	-1.3731	-0.10845	1.0713	-1.1366	-1.3342	0.94665	0.78613	0.058277	1.6857	0.23048	1.5355	-0.31114	0.98974	-1.5478	0.73069	-2.9385	-0.97397	-1.8574	-1.0675	-0.6708	1.1635	0.84569	1.9393	-0.10754	1.2454	0.60482	-0.14222	-0.237	-0.34075	0.51328	0.78367	1.0671	-0.56808	0.028992	0.19642	0.13566	0.63206	0.59975	-1.335	0.53403	-0.65308	-0.56852	-1.2415	-0.49193	0.38903
4.5855	-1.7258	-2.4459	-2.9155	1.2111	-1.1255	0.18552	-0.20128	-1.5976	-0.030723	0.49301	-0.10584	-0.045377	0.42398	0.007907	-0.16465	-2.1943	1.7996	1.1736	0.92787	-2.1034	-0.18597	-1.223	-0.71297	-0.64376	-1.8434	0.51258	-0.20763	-1.0921	0.032454	0.07319	0.95532	-0.76847	-1.008	-0.24721	-1.1016	-0.48184	-0.11182	0.43361	-0.61553	1.3752	0.63391	0.13349	-0.038481	0.12801	-1.5351	0.17956	0.74727	0.0045362	0.26813
-3.1551	-2.3192	1.8099	0.58998	-2.0981	-0.49618	-1.2284	0.57107	0.35216	1.4553	-0.046109	0.58052	0.29407	-0.37674	0.026472	-0.63679	0.24008	1.0448	0.016191	-0.074855	-0.18206	-0.44578	-0.55815	0.003568	-0.0066656	-0.66266	0.13885	-0.33459	-0.06025	0.11688	-0.32547	0.40554	0.085235	-0.29209	-0.45333	-0.35851	-0.38153	0.12122	-0.42412	-0.41119	0.42143	-0.11756	0.35661	1.1223	0.2695	0.42337	-0.63882	0.28563	-0.43282	0.095539
3.0241	-6.3158	-3.048	4.742	-0.43778	-0.76463	1.2788	-0.14233	-0.15981	0.29843	-0.13922	-0.014532	-0.013748	0.80771	-1.0947	0.60447	0.001599	0.42063	0.35833	1.3936	-0.69986	0.08414	0.16343	-0.80321	-1.3181	0.0080159	1.4171	-1.1895	-0.021393	1.2191	-0.68677	-1.0571	-0.52625	1.0841	0.75788	-0.0040829	0.00596	0.60746	-0.096097	-0.67514	0.73116	0.81112	0.95026	-0.093866	0.41991	-0.79082	-0.88159	0.10331	-0.35473	-0.58904
-0.032995	-1.4991	-3.1281	1.2387	-1.0477	-0.20514	0.74538	-0.88021	-1.3051	-0.48321	1.0618	0.092629	0.36043	-0.45875	0.048296	0.38941	0.14264	0.1028	1.1774	0.37431	-0.1537	-0.49745	0.10615	0.50275	0.48993	-1.357	0.70702	-0.83292	0.79639	-0.586	1.0802	-0.75554	1.1061	0.13098	0.13784	-0.093882	0.13727	-0.011273	0.21054	-0.52807	0.25126	0.72844	-0.75316	0.62953	0.40449	0.45811	-0.35999	-0.54548	-0.11643	0.45015
2.8823	-2.1288	-1.2181	0.81003	-1.029	-0.6648	0.90906	-1.1779	-1.5523	0.62186	-0.38431	1.4418	-1.0627	0.37781	2.2119	-1.3637	-2.4653	-0.57369	1.541	0.26931	-1.7188	0.31094	-0.80912	1.9196	2.1584	-0.56649	0.39865	-1.1879	0.073481	0.74884	0.76469	-0.04591	1.0941	-0.56617	2.2489	-0.67577	-0.49508	-0.21122	1.246	1.0746	0.39343	-0.77645	0.26413	0.65901	-0.80854	-0.37255	0.89179	-0.42375	-0.54218	-0.24731
-4.7958	-0.071551	0.92835	1.0118	-2.5959	1.0318	-1.2703	-0.3601	0.4259	0.45518	1.1823	0.61758	-0.75725	0.95575	0.24463	-0.94276	-0.517	0.78239	-0.61121	0.072238	-0.28269	-0.29963	0.88133	-0.065279	0.10593	0.1519	-0.60804	0.48829	0.49394	0.63027	-0.40984	-0.1373	0.41755	0.21894	0.7075	-0.23143	0.15622	0.81644	0.34368	-0.67631	0.54739	-0.068118	0.30826	0.16978	-0.088509	-0.1663	-0.14235	0.13197	0.2497	-0.33878
-1.1544	-0.15077	-3.661	-1.9181	-0.30253	0.33861	-0.29379	0.75143	-0.75525	-0.98349	-1.1934	0.43287	0.97198	-0.21767	0.89129	-0.52691	0.9104	0.68374	-0.72844	1.9732	-0.99461	-0.24409	0.85527	-2.2074	0.58422	-1.3933	0.022078	0.63975	-0.098384	-0.024127	-1.0087	0.20893	1.0566	0.84532	1.3401	1.1521	-0.14352	0.71887	-0.080333	1.3821	-0.39474	1.0498	0.10461	1.0623	0.081792	0.63415	-0.30637	-0.2849	0.30143	0.067522
-1.9412	-0.095168	-0.7784	-2.3542	-1.2437	-1.6363	0.917	-0.56741	-0.73423	-0.24281	-0.095173	0.56897	-0.26194	0.25291	0.56932	-0.77354	0.73056	0.37169	0.53869	-0.61317	-0.77184	-0.34956	0.39664	-0.19289	-0.12715	-0.5456	0.60984	-0.15183	0.089927	-0.40045	-0.25675	-0.23863	0.12042	-0.42999	0.6405	-0.14227	-0.67791	0.08047	-0.68279	0.42129	0.10054	0.066979	-0.82669	0.052409	-0.26883	0.36574	0.61193	-0.72037	0.051922	-0.091057
-0.64055	0.31493	-0.71299	-1.6021	-1.3235	-1.9409	1.0969	-0.91644	-0.50411	-0.8897	-0.10464	1.0799	-0.1096	-0.51488	0.50544	-1.0031	-0.47301	-0.095398	1.8764	-0.020731	-0.6936	1.5389	0.45932	-0.32358	0.73001	-0.25479	-0.43076	0.45474	-0.72652	-0.76786	-0.41447	-0.84801	1.2823	-0.4901	1.3112	-0.060363	0.30447	-0.4316	-0.31398	1.4818	0.34165	0.044812	-0.066508	0.093322	0.089536	0.55985	0.65176	-0.47712	0.35467	0.13659
-5.5252	-0.18372	1.4892	-0.42462	-2.2998	-0.077306	-0.54256	0.32715	0.16398	0.65116	0.20082	-0.30926	0.4	-0.051151	-0.27994	0.27692	0.031285	0.41781	0.31268	0.4671	-0.020643	-0.33569	0.20462	0.49562	-0.24108	-0.28309	0.15797	0.60806	-0.014058	0.2841	-0.45023	-0.22998	0.26103	0.25825	0.067543	-0.012968	-0.0044902	0.22688	-0.25133	-0.13583	-0.30717	-0.08013	0.12291	-0.16482	0.12864	0.34857	-0.34277	0.1795	0.31647	-0.15075
4.4441	5.1349	0.5098	4.3413	0.063321	-1.7019	0.16951	0.5902	-1.1908	-0.20602	-1.0527	0.13075	-1.3515	0.47299	-0.0085528	-0.7383	0.6418	-0.11151	0.25523	2.1054	0.63361	0.515	-0.98686	-1.0824	-0.81813	0.9098	-1.2098	1.2367	-0.19772	2.2813	0.68031	-0.49129	-0.83598	-0.28618	-1.4068	-0.89998	-0.37811	1.2976	0.09274	1.5087	0.32714	-0.51088	0.93852	0.15843	0.58738	1.0774	0.48684	0.042845	0.49372	-0.12796
1.9795	1.3826	-1.2728	2.167	-0.55953	-0.69181	-0.64976	-0.98104	-1.0903	2.2141	-1.1111	1.2253	-1.4178	-0.60385	0.17085	-1.3893	-0.076743	-1.0213	0.072479	-0.27843	0.58149	0.94726	0.42923	-0.12986	-0.39252	-0.87699	-1.1409	-0.29725	-1.7237	1.9871	0.98083	-0.43619	-1.6358	0.1446	-0.273	0.66382	0.35627	0.4657	1.2747	-0.28846	-0.53766	-1.5868	0.18911	-0.39133	0.22359	0.25598	0.76831	0.22542	-0.10394	0.5886
5.5064	1.1625	-0.33287	6.017	0.07494	-2.5472	0.45336	0.32954	0.31306	0.17117	-3.0885	1.314	-1.5729	-0.84324	1.2326	-3.0372	0.3674	0.7592	0.83562	-1.1435	-0.35512	-0.60664	0.058698	-1.0009	0.2509	0.45361	0.74443	0.090367	-0.51853	0.20283	2.2473	0.31029	0.52151	0.063452	-2.2113	0.95986	0.93962	-0.24327	-0.61759	-0.53353	0.40015	0.13682	0.29915	0.66842	1.1	0.47413	-0.069063	0.11303	-0.15968	0.32116
-2.3821	-2.852	1.0601	4.1913	-2.142	0.35982	-1.6269	0.34832	0.6841	0.7281	0.35519	-0.18767	0.40403	0.22076	-0.60382	0.195	0.11475	0.28724	-0.19564	0.40959	-0.17999	0.16945	-0.33778	-0.87296	0.16193	0.35012	-0.34093	-0.21877	0.15428	0.19561	0.38793	-0.42825	-0.1903	-0.1739	0.21945	0.24487	-0.15445	0.37485	0.20834	-0.32483	0.12346	-0.09519	-0.62557	0.23078	-0.15843	-0.12345	0.031193	0.041185	-0.18465	-0.76511
-0.72007	-0.047162	-2.7435	-1.2202	-1.2724	0.4204	0.51709	-0.16279	-0.23372	-1.013	-0.4149	0.80533	-0.60507	1.1829	1.3821	-0.12841	0.45959	0.39977	0.10586	-0.19678	-1.0512	0.51865	-0.61187	-0.75962	0.35883	0.063302	0.67758	-1.2309	-0.66614	-0.064491	0.27552	-0.92045	0.81196	1.3684	0.58009	0.095321	-0.1017	0.12899	-0.13993	0.12598	0.96202	0.25746	-0.071575	-0.52336	0.62953	0.6097	-0.35856	1.0084	0.076796	0.2737
0.30859	-0.06036	-0.97124	-0.31114	-0.85348	0.67447	-0.11586	-0.43794	0.26697	-0.14073	-1.7356	-0.42388	-0.00013865	-0.070184	0.89425	-2.4679	0.63774	-0.021007	-0.25171	1.7277	0.4731	-0.088977	-0.89543	-0.17784	0.69922	-0.074148	-1.0277	-0.0937	-0.34059	0.68435	0.9583	1.0371	-0.61221	-1.1436	0.77356	1.0928	0.69181	-0.75071	0.44027	0.4433	0.32553	0.14573	-0.54925	-0.53479	0.54489	0.22147	-0.046496	-0.26885	-0.10581	0.41679
2.6578	1.876	0.89619	-0.17924	-1.1899	-1.2841	0.33089	-0.78847	0.1332	-1.3961	-1.2653	0.21265	-1.0329	0.31489	0.077068	-3.928	0.41899	-0.63055	0.44434	-0.49762	0.56045	0.014964	-0.76229	0.25391	1.9712	-0.62607	-0.84976	-0.47153	-1.5874	0.12206	0.82078	-0.043772	0.13116	-1.5412	1.4288	-0.49179	1.1465	0.56397	-0.97831	1.0728	0.1347	-0.22298	0.78211	-0.044872	-0.014111	0.496	-0.47391	-0.029951	0.156	-0.38434
-3.8994	-1.2075	1.9739	1.2186	-2.4702	0.5237	-0.59991	0.19418	0.14975	0.56849	-0.32939	-0.081319	0.025905	0.54582	-0.60253	0.26483	-0.089332	0.14548	-0.14794	0.484	0.13485	-0.30795	-0.087591	0.12748	0.017494	-0.15142	-0.42101	0.33704	0.48808	0.25973	-0.49056	-0.22443	0.47245	-0.26733	0.182	-0.19624	0.038036	0.60768	-0.3617	-0.15627	-0.057676	0.058114	0.4943	-0.039593	0.14422	0.43953	0.17347	0.1654	0.62169	-0.2015
-1.5868	0.3158	-3.3386	-0.51842	0.34238	-1.5295	0.5836	0.92914	2.1872	-0.33122	1.5236	0.47095	0.88242	0.75213	-0.67393	-0.78435	-1.932	-0.60585	-1.3666	-0.43411	-0.9077	-1.2386	-0.76034	-1.0755	0.040569	0.68937	0.13525	-0.11605	0.73796	-0.86236	1.438	-0.31237	-0.65193	-0.14677	0.22326	0.5661	0.34543	-0.015129	1.0036	-1.2037	-0.47879	-0.72662	-0.034665	0.2645	0.34232	0.19865	0.73162	-0.5094	-0.49408	-0.51065
7.2448	5.1042	4.7757	-1.9206	1.7253	-4.7673	2.3452	1.4481	2.4033	-0.82546	-0.50373	0.35343	-0.14693	-1.7422	0.2496	-0.12692	-0.28206	-0.80263	-0.47146	-0.52322	-0.58303	-0.32709	-0.3223	-1.2973	-0.67699	-0.68258	0.80028	-0.78137	-0.7605	0.10173	0.56426	-0.40938	-0.50389	0.59743	-0.27961	0.74346	0.31197	-0.70127	0.70065	1.198	0.29256	0.35346	0.0023034	-0.72594	-0.77422	-0.0074215	-0.83491	0.6137	-0.86379	-0.64845
0.65083	-0.27919	-2.2233	1.0584	-0.16412	-0.44796	-0.56001	0.44804	5.9947	0.28946	-0.31982	-0.83267	0.235	-2.6462	0.35061	-0.24142	-0.089343	-1.2111	0.83723	-0.88375	0.017264	0.2486	0.99006	-1.9711	-0.19709	-0.58354	0.64535	-0.19201	0.56251	0.20434	1.0777	-0.20127	0.30622	0.4084	-1.2176	-1.7624	-0.7779	-0.40862	0.039046	0.11275	0.037942	0.65085	-0.32028	0.61575	-0.21966	-0.74224	0.30071	0.12651	0.54066	-0.10668
-4.9741	2.2516	1.3413	0.18716	-1.8939	0.13268	-0.22229	1.169	0.091903	1.2677	-0.27268	-0.58108	0.026074	-0.38864	-0.11508	0.49801	-0.025111	0.13282	0.47663	0.016685	0.58435	0.30651	-0.66603	-0.21343	-0.44995	-0.03137	-0.50723	0.61458	-0.23747	0.17283	-0.40893	-0.72398	-0.11901	-0.50301	0.091567	0.39267	-0.38536	-0.86246	-0.0080636	0.16712	-0.50944	0.053978	0.0894	-0.23126	0.10029	-0.031028	0.23934	0.36379	0.48137	-0.036316
4.5745	-3.9532	-3.6756	-1.5342	0.94065	-2.366	0.35404	-0.75276	-1.1867	-0.32589	0.35984	-1.0254	0.89363	-0.22342	-0.098645	-2.9924	1.0325	-0.32142	-1.7186	-0.74412	-0.9305	2.7583	-1.4624	-0.5962	0.55717	3.1742	-2.5433	0.23129	0.69788	-2.1188	0.40371	-0.57871	0.27891	1.6419	-0.54696	-1.0291	0.19389	0.69291	1.1148	-0.49542	-0.60252	0.25632	-0.20707	-0.014659	1.4063	0.016273	0.094779	-0.77059	0.40258	1.4254
10.537	-5.6042	0.76214	1.7582	3.0577	-3.9082	2.7131	0.75598	0.37434	0.61856	-0.93852	-0.49626	0.14684	-1.1424	-0.32738	-1.5333	1.1121	1.1365	-0.58758	-0.56408	-0.77219	0.24098	-0.68613	-0.029785	1.2898	1.9803	0.98878	0.5295	2.1197	-1.2238	0.97563	-0.63304	-1.3801	0.19497	-0.33226	-0.58472	0.22838	-1.1422	1.3007	-0.030467	-0.46975	0.51488	-0.44978	-0.091065	-0.58137	-1.3814	0.67975	-1.9379	0.19907	0.027247
-0.12041	0.78599	-1.8267	-0.19695	0.37825	-1.1256	0.091158	0.33327	0.68822	1.814	1.1392	0.011891	0.063505	-1.2517	0.43548	-0.13532	-0.61927	1.3407	1.1255	-0.44059	1.1534	1.7927	-1.28	-1.9121	-0.8595	0.24496	0.022448	-0.27201	-0.33312	0.21432	0.95314	0.41515	-0.23195	1.1963	-0.24124	0.26925	0.17119	-0.059745	-0.019754	-0.020951	-0.55583	-0.58928	-1.1207	1.2557	0.53869	-0.40305	-0.50509	-0.50072	-0.81641	-0.42084
-5.6652	-0.11377	0.77354	1.7155	-1.1041	0.54143	-0.6183	2.0139	0.34493	1.6168	1.326	-0.56459	0.45302	-0.50973	-0.071989	-0.79718	0.34706	0.6316	0.8223	-0.25941	-0.13018	1.2217	-0.66277	-1.0575	-0.3741	-0.22242	-0.67134	0.33509	-0.29951	1.0243	0.93458	-0.71997	0.18161	-0.13922	-0.010023	0.87358	0.054959	-1.2986	-0.077016	0.19973	0.16608	-0.042491	-0.33122	-0.12818	-0.84524	-0.58184	-0.33048	-0.1564	0.087127	0.18132
-0.72225	-0.21442	-1.1493	1.4984	-1.2884	-0.89184	0.20524	-0.13223	0.42955	-1.3431	-0.7755	1.6884	0.19054	-0.038478	-0.076211	-1.3068	1.3224	0.892	1.0868	-0.15272	-0.20056	-0.13635	0.055146	-0.073067	0.21261	-0.29077	0.22356	0.90535	0.78488	-0.911	1.0224	-0.0017242	0.69863	-1.4342	0.9065	0.5398	-0.26989	-0.28064	-0.26681	0.37604	-0.98497	0.11133	-0.73394	0.25717	0.055816	-0.10009	0.75641	0.21488	0.26195	0.16836
-1.4719	1.8295	-1.0658	0.63038	-0.46738	-0.9175	0.42818	-0.16688	0.82454	-0.65964	-1.4728	0.51967	0.94703	-0.14874	0.84009	-1.459	0.78402	0.19395	-1.282	1.2281	0.31407	0.36468	0.3167	-1.0065	0.80273	0.46965	-2.3989	1.6671	-0.46018	-0.32417	-0.51931	0.47153	-0.18131	-0.15839	0.48792	0.32788	-0.45837	0.62738	-0.5074	0.51628	-0.25783	0.1584	-0.45073	-0.23843	0.020737	0.039053	-0.51002	-0.35846	-0.44422	-0.28515
0.74244	1.0592	0.00076328	0.6702	-0.6933	-1.7409	1.2297	-0.83944	-0.91156	-0.39216	-1.3514	1.1523	0.1564	-0.54258	0.95607	-1.3873	-0.50251	0.12175	-0.54879	0.89491	-0.68505	0.72213	-0.29193	-1.2058	0.90652	0.15744	-2.2724	0.67858	-0.36546	-0.41485	0.55967	0.88192	0.056314	-0.18045	-0.81463	0.58146	-0.49224	-0.34739	-1.0937	-0.31486	-0.0718	0.2785	0.25153	-0.0015697	-0.0050661	-0.26375	-1.208	-0.55323	0.11969	0.10938
-5.7162	-0.0607	1.2555	0.9283	-1.8961	0.64862	-0.4893	0.14391	0.25238	0.63349	0.24769	0.38051	-0.26412	0.46761	-0.069765	-0.78899	-0.005329	0.61522	-0.30366	0.13906	-0.044494	-0.50284	0.044645	-0.57106	0.37138	0.017604	-0.60751	0.14772	0.46276	0.12962	0.67925	0.0059372	-0.32778	0.075214	0.42986	0.47774	-0.54411	-0.043697	-0.20863	-0.43948	0.38159	0.10347	0.52347	0.2896	0.21767	0.2726	0.0012167	0.19296	0.062469	-0.47436
2.6192	2.8493	-0.50856	-0.50319	0.30716	-0.49392	0.24056	1.1626	-0.030198	-1.4412	-1.124	2.1241	1.2092	1.4616	-0.15483	-1.3874	0.87824	0.82246	0.018449	1.274	0.8066	-0.21974	0.77403	-1.0594	1.2724	-0.044443	-0.78523	0.69059	1.0635	-1.3758	0.67605	-1.0514	0.71838	-0.23542	0.7923	-0.49276	-0.63412	0.34746	-0.71184	1.6685	0.30055	-1.8905	0.027036	0.34334	-0.9604	-0.54777	-0.65199	-0.84739	-0.53913	0.46715
3.1369	3.2152	-0.33025	-0.97301	0.61754	-1.0981	0.8027	1.0253	1.1516	-1.2211	0.32173	-0.50281	0.46591	1.5539	-0.93532	0.51879	-0.29038	-0.65172	-0.77756	-0.96434	-1.5186	-0.7519	-0.31751	0.26605	-0.26436	0.17061	-0.91312	0.8253	0.66237	0.62259	-0.86506	1.288	-1.3681	-0.86906	0.33722	0.46813	1.2434	0.064287	-0.59804	0.61307	-0.64225	-1.2201	-0.3189	-0.42365	-0.24368	-1.5547	0.35583	-0.19872	-0.6498	-0.034985
1.8081	0.51206	-1.0247	0.22075	0.16786	-0.54563	0.60477	0.10222	0.86745	0.021858	0.25064	-0.71613	1.7334	1.5425	-0.67062	0.40614	-0.44524	-1.872	-1.5027	-0.81518	-2.3749	-1.1845	-0.32646	0.096332	-0.40286	0.49789	-0.68804	0.19603	0.10922	-0.085175	-0.66403	1.1995	-0.90158	-1.1005	1.5516	-0.91149	0.05446	-0.39272	-0.84258	0.50858	1.1333	-0.72745	0.19106	-0.096947	0.1519	-0.089782	-0.40582	0.96937	-1.0935	-0.34873
-1.5151	3.7916	4.5748	2.1604	-1.1244	-1.1392	0.39869	0.96766	0.034505	0.34711	-0.82931	-0.57713	-0.44864	0.40955	-0.63305	0.11323	0.42163	0.10735	0.56643	-0.084276	-0.10507	0.2978	0.22635	-0.10615	0.34631	-0.045806	0.14676	0.43162	-0.34492	-0.24647	-0.22226	-0.1306	0.012004	0.026838	0.51978	0.40778	-0.34834	0.533	0.071333	-0.7994	0.043801	-0.33532	0.15324	-0.04469	0.48213	-0.44981	0.1852	-0.20433	0.19823	0.0039629
4.4751	2.2856	0.43713	1.2281	-1.222	-2.2515	0.71504	-1.1961	-0.94869	-1.3987	-0.0056671	3.0368	0.49373	-0.11215	3.7038	-2.4534	-1.592	0.6277	0.29674	-0.094071	0.22083	-0.39172	-1.8001	1.223	-0.83857	-0.1707	0.76059	-1.5635	0.54273	-0.092234	0.041675	-0.98031	0.24498	-0.79394	-0.06975	-0.012717	0.70102	-1.7256	-0.96538	0.6942	0.84797	1.7072	0.25477	-0.42574	-1.374	0.33342	1.9443	-0.56918	-1.437	0.32763
7.3744	-7.3659	-3.2872	7.0348	0.043016	-2.6657	1.9268	-1.6143	-1.4003	-0.64609	1.8259	0.55488	0.25416	3.079	0.27934	-0.26198	-0.86433	-0.99137	0.40664	0.54186	0.66242	1.2464	-1.3383	-0.31038	0.71031	0.72782	-1.4122	-1.6826	-1.7542	0.019178	0.083535	-0.66507	0.40105	0.51097	-0.50268	-0.37525	1.1449	-0.37351	-0.20386	1.1558	0.046632	-0.53461	-0.55404	-0.73929	-0.93879	-0.35717	-0.26927	0.12553	0.44069	-0.39929
1.9638	0.43012	-1.374	3.4845	-0.92716	-3.4698	1.8381	-0.3874	-1.3047	-2.6873	3.4277	0.5771	0.54501	2.0149	-0.99097	-0.56007	0.95431	0.45182	0.028378	-1.9463	0.46792	1.5841	-1.5982	0.075627	0.39935	-0.018445	0.063899	1.1388	-0.47885	-0.22765	1.4822	1.7417	1.4163	1.0728	0.17921	-1.284	1.3979	-0.95148	1.6533	-2.1531	-1.0024	0.25482	-1.1022	0.37589	0.50729	-0.70169	-1.4858	-0.65858	0.34702	-0.035799
-2.7293	-1.4272	3.6032	-0.31019	-1.3254	-0.7161	0.13587	0.9395	0.43276	0.78337	0.43821	-0.34488	0.75243	-1.0774	0.54665	0.11436	0.81347	0.50858	0.71864	0.035579	0.52694	0.40345	-0.89753	-0.49641	0.30939	-0.0057062	-0.84789	-0.43781	-0.067252	0.41274	0.51942	-0.59287	-0.55751	-0.54683	0.10618	-0.20447	0.19111	-0.62006	-0.11462	-0.34813	-0.20625	0.08835	0.26656	0.049503	-0.52287	0.6497	-0.88451	0.085826	0.16447	0.055916
7.6949	-4.9636	-1.3434	1.9749	-0.55559	-1.8154	3.4003	-1.0474	-1.7785	-0.88932	1.1338	0.96179	1.134	0.20031	0.14033	1.6668	-1.5381	-1.3138	1.2562	1.7999	-1.3195	1.1281	1.2538	1.6443	-0.030174	-0.21483	0.63915	-0.90789	-1.64	-0.47359	0.72923	-0.50218	0.027866	-1.163	-2.2981	0.30814	-0.13917	0.12801	-0.35912	0.23026	-0.37048	-1.7563	-1.5362	0.5096	-0.81432	-0.046213	-0.15634	-0.34391	0.44348	-0.92745
5.7224	-2.3739	0.27406	1.3953	-0.58199	-1.6383	2.9353	-0.13867	-1.2806	-1.677	-1.1683	-1.3404	0.01725	-0.8322	-0.15299	0.23795	0.37742	0.70281	-0.72284	0.96508	0.75229	0.825	-0.27582	-0.48749	0.4787	-0.66675	-1.1651	-0.6317	-0.60397	-1.2001	0.63337	0.23148	1.2012	0.67779	-1.3119	0.85746	0.38451	0.6224	0.49387	-0.33099	0.50628	-1.0217	0.64963	0.022776	-0.074767	-0.70721	0.19549	-0.83982	0.30486	0.86712
4.1154	-1.8332	-0.24447	1.4924	-1.4843	0.47323	1.0179	-0.57569	-0.54591	-0.97119	-0.37632	0.29831	1.0018	0.21864	0.11109	0.60764	-0.2212	-0.30024	-1.6028	1.018	-0.2644	1.3726	0.30179	0.99848	0.025909	-2.3263	-1.2645	0.14573	-0.34348	-1.7649	-0.11247	1.1328	0.66433	0.19767	-0.81015	-0.059273	1.3611	-0.46891	0.48928	-0.027858	-0.65785	-1.4129	-0.84678	-0.52384	-1.4263	0.51875	0.68532	1.0216	0.5914	0.13598
2.039	2.3215	-4.8042	-0.99265	1.4474	2.3354	-0.63944	-1.2539	0.52558	3.1828	0.60067	-3.2012	1.2078	0.30605	1.3562	1.2344	0.39265	-0.064799	0.50887	-0.61654	2.2261	0.21491	-1.0004	-1.4915	-1.248	-0.34989	-0.42072	-0.28181	0.25473	-1.3242	1.3465	-0.1053	-1.2205	1.0746	1.4728	0.10378	1.2875	0.91984	-0.61143	1.0872	0.24713	0.15285	-0.29569	1.1185	1.3113	0.51803	-0.58152	-0.89819	-1.2747	0.39798
3.5983	3.1435	-2.0185	-0.37421	1.9833	0.62203	1.0681	-0.77542	-0.63399	3.2237	0.48262	-2.6206	2.1338	1.5283	0.31013	0.8432	1.6211	-1.0411	2.4943	-1.226	1.0702	-1.2938	-1.6152	-0.10008	-0.89997	-0.76582	-1.1788	0.5962	-0.32126	-1.0887	0.089651	0.74165	-0.081049	-0.50062	1.1295	-0.32061	0.69211	0.81947	0.08812	0.90557	0.55855	-0.14303	-0.63714	0.47204	1.215	1.0469	0.19245	-0.040822	-0.23635	-0.42679
5.9363	4.6934	-2.6029	-3.3843	2.5937	2.887	0.33438	2.1034	1.5318	1.2832	-2.6127	3.1698	0.76425	-0.70026	0.78106	2.1257	2.71	0.91502	0.92867	0.80016	-2.1204	-2.0339	-2.186	-1.6467	0.77956	-1.1464	0.90756	0.90281	0.12435	1.6636	-2.0195	1.9109	-0.056167	-0.59501	-0.9637	-2.1755	-1.229	0.43942	1.7508	-0.50111	0.92716	-0.59488	-1.1013	-0.43557	-0.64326	-0.88608	1.1406	-1.0049	-0.14714	1.6163
-1.5498	-0.0047372	2.9964	-2.5875	-1.898	1.1948	-1.308	0.94452	0.78512	1.2087	-0.14121	-0.31748	0.091213	0.14101	0.30843	-0.22513	0.4155	1.4482	0.067858	-0.44991	-2.1642	1.0992	-0.31478	0.07939	-0.64554	1.7762	0.38067	-0.96178	0.077651	-0.088521	1.4742	0.60387	0.99338	-1.0787	-0.39359	-0.24505	-0.26623	-0.68865	-0.17984	0.47581	0.58328	-0.15573	0.64238	0.74825	-1.0446	-0.6677	-0.54797	0.46497	0.62209	0.77204
23.49	-19.639	4.1535	3.4799	6.9636	-1.3083	8.244	3.0526	-0.50442	0.3271	0.55106	1.545	-1.7334	-3.4678	-0.3862	-0.30088	2.9972	0.54838	-1.1664	3.1831	-1.3635	-2.8012	0.82356	2.6601	1.1567	1.4408	-0.51823	0.11535	1.2411	0.86305	-0.14102	1.9024	-1.5735	0.95557	1.5796	0.50895	-0.58211	0.89559	-0.83041	-1.0424	-0.0055731	0.41471	0.37306	-0.44045	-0.40341	1.0488	0.18999	1.1836	0.25185	-0.52321
3.7728	-3.9419	2.1621	-5.5367	-0.053447	-0.75095	2.4556	-1.3124	0.16863	0.10802	-0.38132	1.2109	-1.528	0.72814	-0.81432	0.32554	-0.67319	-1.0272	0.0031922	0.59042	0.37126	-1.2474	0.054759	0.62209	0.65365	-0.038052	0.51779	-0.52602	-1.6096	0.69182	0.55755	-0.026781	-0.29994	-1.0287	0.85156	1.0006	0.17441	-0.38007	-0.01812	-0.64199	-0.054775	-0.48963	-0.79664	-0.44221	-0.14864	0.10662	0.1247	0.087749	0.11758	0.42196
0.65697	2.0962	-0.83904	-1.2551	0.15514	1.4079	1.9197	0.87437	-0.42304	-0.76431	0.019631	1.2884	-1.1187	1.1504	-1.9543	-0.60216	-0.19606	-0.0062178	0.19617	0.25309	0.62539	-1.7833	0.49201	-0.12762	0.55554	-0.47181	0.71265	-0.44587	-0.35103	0.9071	-0.20414	-0.13353	0.36749	-1.141	-0.025834	0.42638	-0.8799	-0.045402	0.32383	-0.076918	-0.75171	-0.9344	1.4627	-0.13254	0.52151	0.1529	-0.84259	0.59785	-0.49518	-0.18603
-5.7473	-0.5143	0.62781	-0.2261	-2.0063	0.72364	0.10449	0.23417	0.3909	0.32786	-0.55133	-0.060365	-0.2166	0.38762	-0.084658	0.12461	0.10852	0.54374	-0.044232	-0.095359	-0.028952	-0.095339	0.070243	0.26027	-0.043706	-0.25743	-0.057641	0.056647	-0.097245	-0.11578	-0.29133	0.073527	-0.11183	0.056711	0.2498	0.1722	-0.16515	-0.28365	-0.2824	0.21193	0.22422	-0.25547	0.18854	0.21751	-0.13178	-0.22416	0.039157	0.087773	0.39581	0.16858
1.8659	0.27348	-2.8251	-0.43082	-0.13168	-1.1775	0.24122	0.42785	2.5183	-2.369	0.15499	-1.6775	-0.4234	-0.50615	-0.14349	-0.0756	0.33134	-0.73488	-2.6715	0.84282	-1.2793	-0.1804	-0.18349	0.24455	-0.93006	0.20111	0.93103	1.2284	1.9386	0.47203	0.72118	0.72568	0.92158	-0.7993	1.2195	-0.98502	-0.54805	0.19217	-0.47157	0.58908	-1.6094	0.18184	-0.53211	0.38483	0.48751	-0.36057	-0.4836	-0.18969	0.20176	-0.48643
1.944	0.40555	-4.4164	-0.74638	-0.26933	-0.7913	0.28871	-0.55705	1.8956	-2.5814	0.68653	-1.6556	-0.80759	0.31725	0.092736	0.48076	0.58152	0.34827	-2.2845	0.68148	-0.27055	0.60511	-0.11843	0.20682	-0.89046	0.9265	-0.61927	0.27997	0.0099093	0.42513	0.73686	-0.18555	1.4314	-0.14708	1.1303	0.49707	-0.53115	1.5202	-0.63917	0.36221	-0.53064	-0.96922	0.011468	0.24721	-1.1944	0.81959	-0.48168	-0.28589	1.031	-1.7006
1.4046	-1.7389	-0.63385	-0.035017	-1.0076	-1.6343	0.79664	-0.23097	1.8589	-1.9233	0.49943	1.6694	-0.35977	0.55853	-0.77105	0.08741	-0.25735	0.20342	-0.016475	-0.49584	-0.53147	0.95373	-0.85091	-0.35705	0.73574	-0.15503	0.15747	-0.38602	-0.049887	-0.44668	0.27267	-0.47184	0.033927	0.5276	1.3483	0.32594	0.15268	-0.54164	-0.26456	0.4436	-0.38683	-0.56111	0.31425	0.053208	-1.104	0.51296	-0.90417	-0.60634	-0.0098583	-0.17503
-6.0542	-1.232	1.2707	-0.82526	-2.3385	0.28766	-0.69195	0.24265	-0.13276	0.37996	-0.12867	-0.18152	0.032731	-0.20265	-0.052844	0.10352	-0.42666	0.45458	-0.015728	0.30094	0.41867	-0.26103	-0.34634	-0.30158	0.33265	-0.1055	-0.69077	-0.0081949	0.31919	-0.052601	-0.13017	-0.31169	-0.57522	-0.5129	0.15963	-0.21782	-0.27402	-0.40515	-0.18258	0.007207	-0.48271	0.039758	-0.26147	0.0050376	0.13152	0.31605	0.056464	0.59374	0.18418	0.084417
8.6132	0.8592	-2.7729	1.0502	-0.70851	2.4104	-2.9852	-2.8212	-2.0516	-1.2831	4.3627	-2.2758	0.36854	-1.0078	-1.5609	0.1238	0.63312	0.099272	2.0978	-1.0597	0.84263	-0.92292	1.9661	-0.12695	1.5735	2.9436	0.9826	1.6368	-1.5656	-0.092991	0.069868	0.13501	-2.5222	-0.13045	2.1467	0.25959	2.4132	1.7454	1.6242	1.1363	0.54706	1.4341	-0.63	0.347	-1.4607	-0.50063	1.2379	0.45476	0.059499	0.10764
11.997	0.52201	-2.5678	1.9725	0.77817	3.2226	-2.7331	-0.80167	-0.014548	-0.39781	0.90125	-1.7713	-0.63392	0.29421	-2.0285	-0.22641	0.78249	-3.0175	3.9629	-2.0445	0.601	-1.417	2.0123	0.12016	1.7662	-0.047273	0.72378	-0.69993	0.35575	-2.0835	0.71073	-0.46822	0.56661	-1.6476	2.0929	1.0611	0.37193	0.20659	0.53435	0.91011	1.6756	-0.49093	0.43012	0.087914	0.12963	1.6565	-0.40424	0.76345	-1.6658	0.58448
10.887	5.0139	0.97572	1.0053	0.37856	2.322	-2.4507	-0.28684	-0.019145	-0.85616	1.1362	-3.5687	0.14627	1.6425	0.040301	-0.14588	1.4415	-1.6384	2.4708	0.0036344	-0.15903	0.50554	1.718	0.49784	-0.41154	0.64773	2.1975	-0.83617	0.66313	-1.2623	-0.75931	2.0229	-3.4202	-1.0621	2.688	-0.80756	-1.4547	-1.7116	-1.1587	1.8494	-1.5955	-0.66087	1.2769	-0.21806	-0.10511	0.88296	-0.62953	-0.91584	0.39818	-1.247
-2.4099	0.8412	-2.6135	0.56118	-1.0352	0.16663	0.36948	-1.4401	-0.019481	-0.036719	0.024808	-0.55797	0.27155	-1.3301	0.6758	-0.60138	-0.11705	0.9271	-0.68132	-0.11401	-0.45899	-0.80362	1.3562	-0.96538	-0.054453	-0.82949	-0.40703	0.84448	0.47697	-0.77327	0.31374	-1.1254	0.9179	0.60795	-0.93805	-0.21531	-1.3414	-0.41249	-0.098173	1.0864	0.31247	0.43334	-0.085578	-0.039213	0.27463	0.50732	0.16892	0.16308	-0.14123	-0.12634
-0.97105	0.27591	-2.201	0.075177	-0.76761	0.29238	0.4464	-0.074868	-0.028762	-0.50471	0.12777	0.094799	-0.19877	-1.1413	-1.1768	-0.56488	-0.59749	0.2657	-0.64448	0.12855	0.39451	-0.068023	1.0347	-1.4881	-0.39004	0.66698	-0.14971	0.86009	-0.021299	-0.79602	-0.083633	-0.31442	0.46797	0.71284	-0.55733	-1.2568	-0.52254	-0.16898	0.19553	-0.44183	0.51849	0.20034	0.85495	0.16072	-0.36406	-0.47336	0.56572	-0.26014	-0.63421	-0.33451
1.5621	0.025744	-1.6865	0.74106	-0.53473	0.49046	1.061	-0.44883	-1.3006	0.11155	-0.08997	0.22635	0.025849	-1.0789	-0.64745	0.99966	-1.5951	0.65839	1.5386	-0.17869	0.1167	-0.43865	0.16068	-1.5792	-0.1603	-1.2083	0.2855	1.2528	-0.34052	-0.96603	0.60809	0.80992	0.48702	-0.55166	-1.1073	0.14274	0.57072	-0.67698	0.30252	-0.22952	0.089018	-0.60642	0.23317	1.4821	-0.064287	0.61343	0.61397	0.6825	1.0625	-0.48855
-4.2555	-1.1313	1.0739	2.2813	-2.4967	0.44801	-0.24376	0.45917	-0.043146	0.56708	-0.47537	0.078048	0.25585	0.62656	0.035238	-0.80939	-0.34785	0.49347	0.26399	0.26285	0.087828	-0.25422	0.33134	0.11228	0.010868	0.48849	0.31479	0.10671	-0.41277	-0.071892	0.26869	-0.071084	-0.51619	-0.045659	-0.056005	0.048008	0.17807	-0.0079247	-0.7458	0.085087	0.024597	0.042809	-0.35354	0.035564	-0.35372	-0.11719	-0.4235	0.35262	0.10707	0.33611
9.4242	2.9325	-3.9804	-8.9404	5.4142	6.2259	-0.86805	7.2539	-0.19605	2.5168	0.8013	-1.3353	1.0455	0.51599	-0.10779	-1.7857	-1.473	0.46511	0.70207	1.6517	0.062639	1.2619	0.41683	-0.42843	-0.039634	-0.26482	0.24141	0.34126	0.53149	2.603	0.31759	-1.2428	2.6516	1.6055	-0.077021	2.2572	0.90171	-0.13091	0.59085	0.3252	-1.8685	-0.62581	-0.46382	0.28972	-2.2485	-0.21463	-0.61094	-0.11772	-0.47775	0.41819
3.1791	1.287	3.1977	-3.3025	-0.44056	-2.6329	0.67592	-0.51518	-0.85232	0.16156	-1.0297	1.1086	-1.2122	-0.78669	-0.038196	-0.65662	0.25363	1.4969	0.51266	0.5905	0.00032533	-0.042572	-0.14327	-1.4026	-0.25774	-0.23941	0.7433	-0.42321	-0.50971	0.71089	-1.4182	-1.1975	-0.8488	1.4021	0.50761	0.45827	-0.0095687	0.40651	-0.59344	-0.031861	-0.18025	-0.55317	0.25529	0.62322	0.14563	0.61787	0.73149	0.15456	0.59937	-0.55719
0.28398	-0.70558	-0.75565	-2.7223	-1.2847	-1.3761	-0.40204	-1.4221	-0.47985	0.14125	0.27726	2.28	0.27895	-0.29571	0.3726	-0.39674	0.55572	1.4701	0.63379	-0.20974	0.52278	-0.033556	0.42318	-0.54361	-0.2647	-2.0797	0.68389	-0.18189	0.15556	0.029605	-0.16567	1.2293	-0.25529	0.2344	0.02075	0.59535	-0.024959	0.06735	0.27854	0.50597	-0.42241	-0.24108	-0.75993	0.4025	0.25352	-0.30306	0.19897	0.013885	-0.32376	0.050274
-3.5139	-1.77	3.3208	-1.8965	-1.9207	-1.1328	-0.33298	0.013509	0.24673	0.55219	-0.30956	-0.21438	0.16979	-0.24052	-0.0067808	0.1155	0.4961	0.86092	0.37032	0.25043	0.030669	-0.066895	0.028941	0.18987	0.21872	-0.33489	0.27781	-0.48171	-0.54913	-0.44872	-0.45592	-0.28283	-0.039344	0.14647	0.71324	0.19484	-0.41188	0.069759	0.43215	-0.37824	-0.031371	-0.2537	0.34858	-0.27084	0.043362	0.16535	0.20977	-0.49947	-0.040585	0.26518
1.4773	1.7682	-0.95858	-0.17648	0.92658	2.7683	0.73897	-1.3704	1.1838	0.24088	-0.94243	0.23902	0.36291	-0.24276	-0.49549	2.0106	-0.13514	0.80746	0.23952	-0.3429	-0.87072	-0.82028	1.1631	0.58248	-1.2368	-0.41259	-1.083	1.4527	1.4038	0.046708	-0.95318	-0.11179	0.74022	-0.30926	-0.32406	-0.10244	0.26372	-0.39949	0.49109	0.67904	0.94329	1.2059	0.66591	-0.16801	-0.39915	0.37006	-0.4923	0.4257	-0.44859	-0.88059
2.861	0.13713	-1.0279	-3.6357	0.99087	1.4626	2.3928	-2.8875	1.0308	0.72694	-0.57216	0.932	0.37168	1.2797	0.1539	1.1122	-0.67494	0.39159	1.521	0.26796	-3.0368	-0.7589	0.10291	-0.17833	0.35052	-1.1099	0.0060133	1.8615	1.1394	0.67161	-1.5471	-0.9245	-0.51428	0.67685	-2.0537	-0.34901	0.086638	-0.0021453	-0.23853	0.48314	-0.59774	-0.65883	0.40189	0.19989	-0.23217	1.1207	0.85815	1.5844	-0.071508	0.2206
8.4184	-2.4712	2.6018	-7.4209	2.0851	-1.6517	3.8619	-2.0984	-0.20086	0.083445	-1.4163	2.8424	2.0473	0.16295	-0.12876	3.1396	-0.35229	-0.81643	0.99713	-0.45057	1.472	0.83365	1.6772	1.4452	0.087803	1.0723	-1.9012	1.0988	-0.52672	0.80283	0.59716	1.4091	-1.3959	-1.2555	-0.7756	-0.14664	-0.6916	-1.0914	-1.1319	0.32922	0.2898	0.16638	-1.0794	-0.082512	-1.3689	-0.069113	-1.4523	1.1751	0.28393	1.2485
-0.9488	-0.25795	5.4214	-3.2987	-1.1548	0.033119	0.85478	-0.91915	0.33563	-0.23543	-0.8121	-0.1763	-0.02468	-0.35696	0.49984	0.19615	0.91354	0.9969	-0.30789	-0.41346	-0.26682	-0.044512	-0.44148	-0.11432	0.85023	0.94524	0.010218	-1.0466	-0.4115	-0.25988	0.77516	-0.28793	0.10257	-0.45677	0.74838	0.28298	-0.25772	0.097317	-0.24436	-0.4178	-0.26966	-0.24744	-0.12008	0.055273	0.53767	0.21701	0.58997	0.25222	2.0424	-0.29295
2.5656	1.2732	-3.7394	-3.4505	1.1153	1.06	-1.9358	0.71933	3.534	1.5508	-2.3285	2.7089	-1.0075	1.8273	1.3618	-0.92328	-1.7754	0.13527	0.84768	1.3582	-0.31368	-0.1528	-0.38529	1.4621	0.27917	2.0331	-0.12577	2.7443	1.4733	0.5801	-0.016351	0.96519	-0.11426	0.56357	0.97825	0.92769	1.7712	0.50485	0.91454	-0.038511	0.052019	-0.26594	-0.51309	-0.21818	1.1924	1.7528	0.57965	1.2473	-0.36427	-0.050036
3.9078	1.035	-2.0117	-4.1038	1.3851	-0.41487	-1.2804	0.71994	2.2945	2.1401	-2.0463	0.68492	-1.601	1.3065	0.32224	-0.65106	-1.8231	-0.23699	-0.87051	0.36622	1.5739	0.95549	-0.32354	1.3541	0.69324	1.6956	1.0654	1.6558	1.1105	-0.77584	0.91681	0.38044	0.06991	-0.57338	1.0189	-0.25024	0.95768	0.081361	0.37638	-2.0361	-0.15357	-1.1232	0.45993	1.4894	0.051171	1.0497	1.0152	0.55715	-0.13076	-0.1192
1.5513	0.7553	-4.3055	-0.46662	0.70531	0.13133	-1.1508	0.65565	1.1847	0.73264	-0.54597	1.3878	-0.13635	1.0577	0.1917	-0.47211	0.55335	0.723	-0.847	0.96917	1.3803	-0.22401	0.29716	0.19094	0.18648	1.1096	-0.14923	0.8354	0.055277	-0.78736	0.11843	-0.89284	0.51775	-1.3584	0.44277	0.93005	0.16619	-0.55712	-1.0908	-0.98939	-0.034914	-0.7573	-0.11227	0.38134	-0.34476	-0.56276	0.033232	0.7928	-0.60261	-0.93881
-0.80231	0.34586	4.0575	-1.2445	-1.2272	-1.8934	-0.47254	1.3136	-0.27699	0.72279	-0.36626	-0.15603	-0.30112	0.61913	-0.76175	-0.48581	-0.57968	-0.33239	0.16968	0.18489	0.29205	-0.34651	0.28272	-0.15387	0.25393	-0.51841	-0.021274	0.79988	-0.13812	-0.057787	0.4089	0.49621	-0.098437	-0.44573	-0.73115	-0.11783	0.22866	0.23938	-0.29135	-0.47848	0.48371	-0.092558	0.34785	0.33504	0.57886	-0.68468	0.046237	0.34415	0.8265	-0.76611
4.0195	3.5638	0.29114	-1.025	0.40854	-1.1509	-0.035779	1.0382	-1.5478	0.059234	-0.4437	0.0455	-0.28643	1.2881	1.0999	-0.45124	1.8575	-0.13114	-0.8009	-1.478	-0.25112	-0.077657	-0.56702	-1.0215	2.1736	1.1155	1.4129	0.026478	-0.91929	0.27801	1.2125	-0.25872	-0.29444	1.5255	-1.1043	1.4935	0.93769	-1.7878	0.042652	1.0421	-1.0748	-1.2544	-0.20955	-0.16996	0.34756	-0.20437	1.2181	0.7884	-0.16121	-0.88148
4.7286	-0.88081	1.233	-5.3411	1.3003	-1.3339	0.45783	0.53463	-0.41683	2.0403	-0.021806	0.0025782	0.61272	1.4159	1.8452	0.454	1.0949	0.016695	0.24817	-1.216	1.2668	-0.88257	-1.3722	-0.46571	1.5091	0.072916	0.38201	-0.85113	-0.99735	0.68164	1.7608	-0.72241	-0.039399	1.0025	-1.349	2.1123	0.85831	-0.72266	-0.49081	1.1844	0.97613	-0.44953	0.58228	-0.061771	0.07441	-0.12492	-0.28516	0.31678	0.096525	-0.7072
1.1608	0.88235	0.65128	-1.3121	0.8991	-1.3477	0.52646	1.5178	-0.17005	0.62972	-0.76527	0.36099	0.76673	0.68975	1.6596	0.015862	0.8999	0.65337	0.63497	-0.34536	0.5296	-0.42902	-0.92346	-1.0763	2.4254	-0.94365	-1.2149	0.8119	-0.65197	0.88142	-0.023559	0.60933	0.17786	0.51891	0.9672	-0.0090264	-0.14078	-0.439	-1.4306	0.62603	-0.078563	-0.6478	-0.06309	0.08441	-0.13645	0.21739	-0.67034	-0.90367	-0.65598	-0.85
-4.5746	0.11838	1.7844	0.65877	-1.4544	-0.58984	-0.71697	0.9485	-0.0071058	0.81397	0.029853	-0.11491	-0.38983	0.665	-0.13927	0.097141	-0.31851	0.32348	-0.22758	0.068973	-0.31228	-0.4716	0.24727	0.0075324	-0.16909	0.55424	-0.18278	0.011742	0.060241	0.19503	-0.23969	0.21733	0.15168	-0.37662	0.13658	-0.0034389	0.30885	-0.3326	-0.35871	0.21714	-0.21999	0.13572	-0.53353	0.18652	-0.21439	-0.14134	-0.22261	0.4658	0.21387	-0.12394
0.44624	0.62262	-1.0346	-0.36018	-2.0766	0.37424	-1.1501	-1.4127	1.2859	0.27228	1.4207	0.75902	0.61091	0.017489	0.52981	-0.49954	-0.9898	-1.2501	1.165	0.28184	0.35779	0.81714	-0.92979	-0.23656	1.0012	1.7569	0.090267	-1.0111	0.19048	-1.5921	-0.34189	-0.75452	0.027169	1.2624	0.48802	-1.2461	1.7338	0.46099	0.59424	-0.76449	0.48288	0.044173	-0.17681	-1.5222	0.010625	-0.37232	-0.86696	-0.28898	-0.37147	0.71029
0.14765	0.055568	-1.572	2.4405	-1.3176	0.80713	-0.97975	0.21386	0.99068	0.3939	0.58866	-0.8295	1.7215	-0.25995	0.023541	-0.29205	-0.14473	0.032617	0.017319	0.052989	-0.18562	0.41964	-0.84501	0.34622	-0.49266	0.70371	0.53559	-0.1381	0.98098	-1.6905	0.91339	0.48103	0.20409	1.8593	0.74665	0.21832	0.021272	-0.043422	-0.11814	-0.66883	0.10422	-0.76899	0.54773	-1.1965	0.29334	0.11955	-0.11115	-0.59089	0.29308	0.10551
0.44099	1.8401	-1.1263	-1.9642	-0.51496	1.2713	-0.75183	1.4836	2.8247	-1.3765	-0.87414	-0.13491	0.064576	0.15612	1.6835	0.7765	0.085385	0.22067	-0.67517	1.2728	0.70317	-0.38771	1.6621	0.45551	0.6184	-0.82481	0.16959	-0.72685	1.3949	-0.26556	0.66475	-0.26004	-0.04859	-0.083255	0.93541	-0.46747	0.073642	-0.61732	0.27218	0.27147	0.075027	-0.20148	-0.059045	-1.0869	-0.13427	0.24124	-0.71179	0.94032	-0.082056	0.32566
-2.455	-1.1841	2.8731	-1.1913	-2.0227	0.047236	-0.11825	0.33149	0.39801	1.3199	0.60157	0.45795	-1.0144	0.88729	0.37387	0.90489	-0.48421	0.13273	-0.7932	0.070792	0.16039	-0.39121	0.92202	0.588	-0.79203	-0.65247	-0.23482	-1.0465	-0.52852	-0.64783	-0.48368	0.1859	1.1108	-0.44655	-0.56583	-1.1664	0.82221	-0.4153	0.33517	-0.29101	-0.17625	0.37594	-0.2273	0.094346	0.044348	-0.68326	-0.22902	-1.4164	-0.98862	0.53753
0.58985	0.2804	-0.48925	0.019254	-1.0687	-2.4285	2.7808	-0.65259	-1.2926	-1.4661	0.16887	0.73275	0.15115	0.46823	0.15189	0.086502	-0.58965	0.22665	-0.92422	-0.28343	0.78144	0.24908	-0.42471	-0.079184	-0.58893	1.6012	-0.40704	0.40194	0.057037	-1.0284	1.125	-0.71077	-0.8378	0.30192	-0.48688	0.0021737	-0.028281	-0.78086	-0.45337	-0.44344	-0.37642	-0.12062	-0.13416	0.66083	0.50794	-0.15493	-0.0096466	0.78942	-0.27559	0.59111
-1.1105	-1.6566	-2.3249	2.0683	-1.3121	-1.4487	2.5513	-0.40128	-1.0767	-0.32315	0.1625	0.86637	0.065309	0.86107	0.93731	0.54858	0.71991	-0.1403	-0.78163	-0.76417	0.27778	-0.35481	-0.36817	-0.18874	-0.81158	0.70918	0.69734	-0.35843	0.67919	-0.28569	0.71244	-0.30267	-0.49322	-0.59776	-0.47999	0.03686	-0.23606	0.43142	0.83104	-0.82283	-0.17726	-0.44654	0.03203	0.024101	-0.22664	-0.016347	-0.44257	-0.2655	-0.11732	-0.39387
-3.3107	0.44585	-2.2326	0.84138	-1.8202	-0.54428	1.3534	-0.093346	-0.13989	-0.69614	-0.43239	0.13518	-0.12221	-0.7167	0.42953	-0.64298	0.78142	-0.67995	-0.47953	-0.69032	-0.31777	-0.22583	1.5223	0.70355	-0.81172	0.17126	1.1369	0.39905	-0.20341	-0.77827	-0.41992	-0.2453	-0.30628	-0.088158	-0.51287	-0.32964	0.58361	-0.43221	0.15371	-0.76024	-0.9665	0.013337	-0.14918	0.39157	-0.28824	0.17564	0.13584	0.24089	0.068155	0.23461
-5.0679	-0.22232	1.4008	2.3135	-1.7694	-0.53468	1.3089	0.80408	0.45284	0.54564	-0.32241	-0.4626	-0.47793	0.37171	-0.90923	0.21859	-0.15348	0.68807	-0.021647	0.33599	-0.46499	-0.13271	0.65526	0.43307	0.099695	-0.39837	0.13687	0.29781	-0.091001	-0.22556	-0.42228	0.1093	0.13475	0.06276	0.088981	0.18021	0.13597	0.056147	-0.30438	0.074608	0.032724	-0.20481	0.0012524	0.25781	0.32096	-0.18691	-0.056839	0.15645	0.13025	-0.12442
10.307	0.89104	-2.3442	-2.6938	0.4508	2.1468	-3.5787	2.3126	-0.92095	-1.375	-0.76125	1.7858	-2.5508	-0.96544	0.26185	-0.83986	-1.489	0.72433	2.0765	0.78866	1.4379	0.64532	0.528	2.657	0.28359	1.912	1.7547	0.72347	1.3824	2.3756	1.6062	-0.41006	0.44829	-1.6403	-1.3277	-0.25914	0.25621	-0.59257	-1.7377	0.33535	-0.51473	-0.078838	-1.3663	-0.7937	1.2437	0.33898	-0.59988	-0.02903	0.81421	0.27321
12.963	4.7329	2.5833	-0.58488	0.85767	-1.5847	-0.26105	-0.090634	-1.9676	1.3508	-3.0237	1.6062	-3.5517	-1.9637	-1.3066	1.0005	-0.71668	-0.24106	-0.50913	-3.064	1.8846	2.1901	-2.3726	0.75253	1.003	-1.0657	1.0059	0.46153	-0.40106	-0.89221	0.33364	1.6669	0.42148	-0.68796	2.1107	-1.4279	-1.7006	2.0412	1.2044	-1.356	-0.59199	0.98542	0.7614	-1.2098	-1.7544	-0.51728	-0.99311	0.33358	-0.0096342	-0.59063
11.74	0.52316	-2.3951	0.89966	0.69847	2.4897	-1.9593	0.91223	-2.3693	2.0876	-3.4817	1.9748	-3.9685	-0.36784	-0.95468	0.31626	-2.7039	0.51741	1.3528	-0.65071	-1.3637	2.1528	-1.695	0.21174	0.23282	0.38839	1.5571	0.094768	-0.99238	0.15999	-0.5438	0.7699	-0.62278	2.8013	1.6764	-3.16	-2.0055	0.51474	0.44061	2.0371	-0.62731	0.78389	-1.6926	-1.3786	-0.54339	0.21735	-0.92356	0.74834	-0.71273	-1.5201
-0.3842	0.2533	2.9726	-1.6607	-2.8611	1.1149	-2.4637	0.47658	0.35249	0.92067	1.0327	0.04988	-0.14912	1.1983	-0.76167	-0.28495	-1.0421	0.13339	-0.57948	0.015718	-1.944	0.18291	-0.19294	0.35515	-0.82809	0.21361	0.84887	-0.34324	0.72321	-0.28615	-0.56549	1.7872	1.4366	0.80138	-0.69962	0.73535	-1.0018	0.57748	-0.30625	1.1941	1.2057	0.23611	0.14823	0.34633	-0.68831	0.57811	-0.70254	-0.31386	-0.30589	0.54311
6.9687	-1.1569	-1.7989	4.4353	-1.5482	2.114	-1.3587	-1.6728	-0.69215	-0.36794	1.3877	0.91265	-0.73388	-1.2369	0.81722	-0.4373	-1.3347	-0.75085	1.3096	2.8375	-1.0641	-1.1216	0.36754	-1.4942	0.50391	0.13677	0.21854	-0.28826	-0.70885	1.7647	0.36046	-0.69282	0.42047	1.8176	-0.48806	-0.61723	-1.144	-0.57553	1.7549	0.97088	-0.38971	0.4483	-0.50263	-0.69044	0.45144	-0.64728	-0.90818	0.6565	-0.083361	-0.629
7.9157	-2.9904	1.0766	1.9299	-2.323	0.89774	-0.86498	-0.088363	-1.5658	-0.10053	0.3734	0.64689	2.8259	1.4311	0.35124	-1.9312	0.49112	-1.014	-0.75495	-2.8173	1.2604	-2.1428	-0.51429	3.5609	-1.8797	-0.095462	0.3389	-0.67876	0.2513	0.5813	1.3488	1.4245	0.70403	2.7054	-0.80078	0.37888	-1.2035	-0.71752	-0.0094594	0.81849	-0.35286	-0.7836	0.88274	0.1535	-0.77182	0.72966	0.91636	1.227	-0.58746	-1.3529
3.3174	1.0621	-0.66884	1.2375	-2.4183	2.8264	-2.0813	0.16035	-0.5357	-1.0068	0.061159	0.59722	1.5591	0.27729	0.94625	-0.59736	-0.58552	1.247	-2.0555	-0.90547	1.1912	-1.3685	-1.0739	2.9605	-2.0474	-0.61523	0.28861	0.64605	0.16465	0.57699	-0.06747	2.7226	-0.24139	2.017	-0.68155	1.286	0.15174	-0.12109	-0.43292	0.073736	0.6556	0.34499	1.4154	0.016719	-1.2129	1.1056	0.48392	-0.92904	-0.77263	0.66807
-3.303	0.66682	2.4581	1.0363	-2.8069	0.53703	-1.0382	0.56245	0.0303	-0.21926	-0.013003	0.44316	0.06718	0.41619	1.5002	-0.13881	-0.22908	0.82366	0.35652	0.030622	0.37873	-0.5201	-0.34711	-0.54223	-0.41413	0.4727	0.18415	-0.3448	0.22716	0.022543	-0.75598	-0.75817	0.078349	-0.72467	0.47591	-0.20087	-0.055265	0.46575	0.77187	-0.35126	0.044613	0.078014	0.031335	-0.26606	0.26837	0.090869	0.058805	-0.14319	0.27948	0.061652
-1.808	-1.6503	-1.7245	-0.75088	-2.3747	-0.2729	-1.5033	0.3893	-0.98936	-0.80837	1.4126	-1.5619	0.12287	0.85589	0.75993	0.22271	1.1012	0.46776	0.17723	0.88778	0.94258	-0.37106	-2.1623	0.42553	0.31449	-0.30536	-1.0044	0.18171	-0.25467	0.8616	0.17335	1.1982	-0.4756	0.1509	-0.213	-1.6461	-0.07323	0.16947	-0.65028	-0.63631	0.73007	0.044611	0.1993	-0.96358	-0.79674	1.0094	0.95141	-0.66351	-0.53357	-1.0549
0.39717	-1.4839	-1.0712	0.27394	-1.3667	-0.077006	-1.5303	1.5835	-0.21948	-0.38062	0.22824	-1.3938	-0.48927	0.22294	0.33391	-0.93274	2.5615	0.30407	0.58119	-1.004	0.5106	-0.071929	-0.63821	0.8453	1.4947	-0.20187	-1.0465	-0.34567	-0.70532	0.020253	0.79712	0.3157	-0.56952	1.3635	0.30587	-0.71558	-0.12118	-2.1378	-0.30758	0.33134	-0.16106	-0.061173	0.054502	-0.66717	0.19147	0.21851	0.24989	-0.51951	0.23973	-0.53131
0.97854	0.31168	-2.9119	-0.27518	-1.0123	0.032196	-0.64571	0.12196	-1.8044	-0.037578	-0.35333	-1.7543	-2.0792	1.3544	2.3147	-0.10851	1.55	-0.95454	0.9324	-0.071119	-0.063749	-0.48635	-0.62852	-0.79421	1.8409	-0.4793	-0.092773	-2.0532	-0.88976	0.083936	1.17	0.068792	0.39845	0.17699	-0.10718	-0.14854	-1.0893	0.077598	-0.56364	-0.52586	1.4848	-0.70562	0.87694	-0.062381	0.47798	-0.13709	0.20017	-0.67295	-1.0133	0.80964
-4.2466	-0.12501	1.1607	2.2283	-2.0615	-0.28985	-0.47419	0.97063	0.087932	1.449	0.74214	0.208	-0.8246	0.58613	-0.22358	-0.13188	-0.98206	0.56879	-0.88853	0.019555	-0.59958	-0.90891	0.86178	-0.34553	0.39184	0.23025	-0.70789	-0.27301	0.090771	0.47775	-0.20221	-0.1618	0.1998	0.014138	-0.009164	0.30187	-0.27763	0.028794	0.20638	-0.02479	0.071146	0.20089	-1.3704	0.67033	-0.28308	0.065253	-0.40552	0.041658	-0.62292	-0.25745
-2.6633	-0.024523	-1.2504	-0.72576	-2.2747	0.58027	-0.16485	-1.1212	-0.95968	0.26227	0.55075	0.72344	-1.1985	-0.21892	-1.2798	1.7025	0.75396	-0.93617	-0.54951	-0.26583	-0.40506	0.37143	1.3664	0.31448	0.21127	-0.65135	-0.17261	0.002442	0.096497	0.53593	0.28152	-0.96524	-0.13092	0.32516	0.017626	-0.38162	-0.68314	0.30012	-1.0533	-0.06322	-0.23344	-0.031755	-0.09582	-0.37015	0.72869	0.17804	-0.44662	-0.62495	-0.0058305	-0.85194
-3.1851	0.64649	-1.8119	-0.15137	-1.8501	0.61372	-0.016312	-0.024998	0.18076	-0.3847	0.17291	0.27695	-0.91696	-0.44935	-1.4305	1.4574	0.81307	-1.0426	-1.1118	0.55709	-0.11318	0.59254	1.9681	-0.20408	0.98922	-0.80322	0.38844	0.48533	-0.20573	0.34737	0.46045	-0.89738	-0.46037	0.14972	0.33224	-0.16426	-0.61008	0.7851	0.63311	-0.08279	0.17696	-0.47768	-0.51844	0.036784	-0.56735	-0.22338	-0.18145	-0.4039	-0.051765	0.11081
-2.5015	0.60075	-1.2038	-0.70546	-1.9099	0.70066	-0.60575	-0.39813	-0.3847	0.032402	-0.9788	-0.44086	-0.95186	-0.99767	0.30005	1.1064	-0.12019	-0.9329	-0.54299	-0.35832	0.2168	0.16248	1.8062	0.33084	-0.36664	-0.78586	0.18652	0.58606	0.12361	0.14669	0.70859	-0.24119	-0.24596	-0.080104	0.29688	0.18364	-0.86269	0.061552	0.78359	0.077273	-0.29341	0.46546	0.26996	-0.60248	-0.43893	0.30666	0.26186	-0.35639	0.32092	-0.19258
-6.5246	0.88364	1.3623	0.28409	-2.4369	0.13152	-0.25923	-0.040092	0.43431	0.43374	-0.34629	-0.085676	-0.15452	0.33185	0.091317	0.21112	0.049061	0.5046	0.061911	0.082364	-0.050161	-0.51672	0.29537	0.079379	0.0299	-0.060791	-0.4228	0.30674	-0.044098	-0.25523	0.045285	-0.25719	-0.20134	0.28786	0.63082	-0.055383	-0.1047	0.28054	0.13399	-0.24358	-0.30619	0.1523	0.23	0.19285	-0.0072349	0.044094	0.078228	-0.0055223	-0.14407	-0.079816
0.11597	-2.1336	-0.24879	-2.636	-1.8292	-0.15064	-0.29716	-0.37655	-0.46607	0.065275	0.11872	0.24745	-0.19639	-1.4531	-1.447	0.57429	1.3373	-0.13924	-1.2084	0.52883	-0.20348	0.0035874	0.45659	-1.2974	1.4519	-0.32217	0.42472	0.39377	-0.19922	0.3526	0.15092	0.58946	-0.23762	0.51617	-0.012536	0.71228	0.35998	-0.85762	0.57906	-0.19457	0.46292	-0.0005626	-0.93014	-0.8445	0.27047	-0.32733	0.52206	-0.096551	0.31141	0.1302
0.082445	1.5801	-0.064956	0.73019	-1.2765	-0.29412	0.1996	-0.29171	-0.47277	0.16162	-0.25074	0.51516	-1.4444	-2.051	-0.11629	0.98922	0.20412	-0.11654	-0.96369	-0.36075	0.035869	-0.99463	-0.052869	-0.53302	-0.49581	0.69105	0.37374	0.35126	-0.12146	0.091027	-0.22691	-0.3085	-0.53978	-0.31766	-0.45352	0.12888	-0.37492	-0.80997	1.134	0.39736	0.46548	-0.73709	0.34743	0.098204	0.1544	0.010645	1.0596	-0.35593	0.24379	-0.27927
1.6713	4.371	1.3609	3.5118	-0.77226	-1.1201	0.94037	1.1287	-0.98731	-0.49537	-1.7011	0.66759	-1.5765	-1.332	0.2134	0.70619	-0.26128	-0.4119	-0.030216	-0.92909	0.082845	-0.10586	0.7449	-0.44658	-0.82238	0.64298	0.078342	0.17361	-0.72275	0.36394	0.3207	0.81377	0.042853	0.14768	-0.88365	-0.35444	-1.1522	-0.29821	0.66197	0.076179	-0.13546	-0.50516	-0.14011	0.28456	0.26151	-0.73461	0.40601	-0.14371	0.27531	0.16708
-4.5799	1.4411	2.4387	1.3189	-1.895	-0.76939	0.077155	0.16168	0.34108	0.53559	-0.57822	-0.034695	-0.23349	0.34481	-0.34204	0.14681	0.23913	0.7434	-0.061113	0.024913	-0.052552	-0.71246	0.040868	0.13181	-0.02807	-0.251	-0.30887	0.091716	0.0086368	-0.037824	0.073314	-0.35028	0.17248	0.31718	0.60372	0.041406	0.18236	0.017856	0.0071939	-0.21575	0.015618	-0.0034838	0.29046	-0.084646	0.033424	0.20954	0.22434	-0.16969	0.47619	-0.35184
-1.9478	1.4254	-1.1832	1.7674	-1.124	-1.1171	0.079688	-0.012367	-0.41765	0.59479	-0.62967	1.0822	0.44883	0.43967	0.22571	0.783	0.36075	-0.94419	-0.79313	-0.83434	-0.047769	-0.06802	0.37682	-0.31355	-0.54913	-0.48031	0.03801	-0.17494	0.11263	-1.0649	-0.55935	-0.79719	-0.16666	-0.41001	0.86432	0.25619	0.45647	0.33136	-0.83683	-0.25303	-0.74402	0.10229	0.76453	-0.060506	0.41933	-0.30026	-0.74534	0.31328	0.3024	0.22537
-2.6565	2.4583	-1.4576	1.1981	-1.1455	-0.66387	0.30743	0.12682	-1.1825	0.50789	-0.41077	0.77589	-0.86811	0.42281	-0.32532	1.3611	0.67628	-1.5737	0.50813	-0.94122	-0.56124	-0.57363	0.82963	-0.053751	0.14757	-1.2051	0.15793	0.3063	-0.062791	-0.14707	0.31415	-0.29113	-0.40298	-0.78692	0.42646	0.31048	0.604	0.13884	0.29166	-0.47665	-0.32385	-0.19329	1.0632	-0.13025	0.76401	0.20338	-0.79026	0.43691	-0.47952	0.34413
-0.63224	0.941	-2.4856	-0.10017	-0.4575	-1.5117	0.34654	-0.45448	-0.51066	0.63711	0.66814	0.035728	-0.14521	0.042752	-0.58124	0.66574	-0.088922	-1.7874	-1.5668	-1.1925	-0.41846	-1.0573	1.256	-0.69457	-0.67399	-0.43917	0.53701	-0.22241	0.23573	-0.23906	0.05692	-0.10285	-0.55327	-1.0384	0.82594	-0.66479	0.82243	-0.81414	-0.48202	0.38292	0.17948	1.0213	0.84334	0.25145	-0.22091	-0.83825	-0.10425	-0.12443	-0.35525	1.0339
-5.3639	-0.36203	0.37397	1.2121	-1.4987	0.024456	-0.29899	1.0377	0.15678	1.6277	0.86052	0.12615	-1.2453	1.2268	-0.65153	-0.7442	-1.0918	0.4508	-0.80988	0.30951	-0.52671	-0.5548	1.2745	-0.044999	0.086324	0.33156	-0.30238	-0.066689	-0.47784	0.29272	-0.059361	-0.12511	0.65892	-0.40272	0.15906	-0.093832	0.64272	-0.19605	-0.17521	-0.064117	-0.19507	0.3534	-0.036847	-0.16002	-0.61789	-0.4768	-0.19931	0.33884	0.20105	-0.042607
0.44917	-1.589	-1.7283	2.0377	-1.0214	0.41091	0.051364	-0.060508	-0.50171	0.11959	-0.41172	2.2405	0.41907	0.33356	-0.60564	0.23484	1.3425	1.2352	0.92651	0.31272	-0.41901	-0.22416	0.20258	-0.41507	-0.19984	0.30133	1.2746	-1.2256	-0.15349	-0.052842	-0.30782	0.208	-1.4062	-0.78831	-0.22174	-0.5118	-1.4083	-0.33856	-0.056147	-0.2229	-0.41264	-0.19162	0.32026	0.53689	-0.38173	-0.72449	1.3268	0.071933	-0.20554	0.017402
-1.2526	-0.21927	-1.0528	-0.81945	-1.2192	-0.99194	-0.48881	0.082907	-0.57106	0.11793	-0.23877	0.22164	0.5238	-0.60763	0.50687	-0.1522	-0.70688	1.0023	0.35829	-0.037285	0.63572	-0.22719	0.1445	-0.44724	-0.91122	-0.36494	0.6053	-0.17938	0.55816	0.089569	0.70387	0.082682	-0.2778	-0.41892	-0.25454	0.1921	-0.2471	0.011106	-0.24473	0.38567	0.47928	-0.040659	-0.26059	0.10697	0.025496	0.92402	0.91222	0.8893	0.96159	-0.07878
-2.4002	0.14644	-2.666	-0.13117	-1.5133	-1.2094	-0.0051847	0.24239	-1.3802	-0.94752	-0.04635	0.43578	0.58031	-0.33949	1.0571	0.21665	-0.5043	-0.21837	0.58904	0.32353	-0.12352	1.147	0.69352	-0.44856	-1.0647	-0.37524	0.23051	0.46116	-0.27611	-1.899	0.32412	-0.38962	-0.48	-0.12662	-0.025686	-0.18239	0.84963	1.1249	0.46954	0.18728	0.1315	-1.1626	-0.49088	-0.012516	0.62098	0.48376	0.58701	0.022325	0.90633	0.92315
-6.1983	-0.82378	0.64526	0.17417	-2.3123	-0.19902	-0.60231	0.49886	0.24928	0.58959	0.2539	-0.24839	0.31674	-0.51894	-0.4287	-0.063835	0.4615	0.39331	0.52573	0.72005	-0.12799	0.075117	0.38287	1.0035	0.22856	-0.51829	0.63861	0.90351	-0.24084	-0.34625	-0.48337	0.14437	-0.28071	0.02583	0.1267	-0.12353	0.12211	0.68002	-0.5116	-0.3383	-0.13315	0.20039	0.081968	-0.32256	0.51801	0.22339	-0.31896	0.24217	0.07292	0.14726
3.6472	-0.45136	0.29347	0.64052	0.37478	-1.0592	3.1228	1.1149	0.021498	0.72974	-0.013729	0.75889	1.0883	-0.48287	-0.29458	1.2331	0.81915	-1.7295	2.4759	-1.5934	0.079541	-0.58668	-1.0385	-0.1645	-0.40135	1.2779	-0.87093	-0.48942	-0.77366	0.026578	-0.024517	-0.79997	1.168	0.25306	-0.17421	0.5624	0.20514	0.77048	1.0016	0.47644	0.63678	1.0413	0.67602	-0.77377	0.21819	-1.4672	0.0055707	0.72834	0.64255	-0.064379
1.8692	0.033771	-3.1903	0.13995	1.5311	3.2175	1.2067	3.0584	1.1074	5.0781	1.6021	-1.414	2.1541	1.6777	0.75625	-0.82303	-0.98565	-0.53811	0.27001	-0.92489	1.285	2.0492	-1.9252	-1.1724	-0.10178	-0.87172	1.2501	-0.66594	0.32351	1.3715	0.81783	-0.44148	0.2232	-0.12548	0.30728	0.04819	-0.21894	-0.070543	0.18423	1.1298	-1.018	0.57294	-0.073733	-0.97812	-0.36552	-0.75004	1.3854	0.09885	0.044732	-0.3696
8.7354	0.75721	-5.2018	-7.6898	4.4581	7.2741	-0.028712	3.6225	1.4573	-0.27238	-0.47562	2.1643	2.6051	-0.61758	-0.092298	3.9728	4.0118	1.2328	1.2735	-0.021327	-3.1865	-0.071176	0.69034	1.8553	0.025997	-0.78168	-1.2643	-2.9484	-0.47728	-1.1694	-0.015319	-1.9916	0.95224	-0.54744	-0.51849	1.1848	0.26928	-0.84372	1.3182	-1.2223	-0.50118	1.2565	1.1512	-0.0025494	1.3792	0.79621	-0.10718	-0.82267	0.6143	-0.24525
2.3958	-4.1682	3.5215	-1.3038	-1.7001	2.8019	-0.25199	2.9356	0.7263	2.0308	0.25566	0.10214	0.82949	-1.6779	0.54506	1.2997	1.3797	1.2554	0.16384	-0.59381	-3.6083	1.6955	-1.0014	0.73716	-0.47493	1.9606	1.0883	-2.2825	-0.21868	0.24677	0.8348	0.55396	1.476	-1.6785	-1.9884	-1.1947	2.5191	0.46367	-0.050129	1.1607	-0.33544	-0.2109	0.003666	-0.09024	-0.92629	0.13367	-0.59103	0.16751	-0.28252	0.066957
-10.702	-0.76022	0.59841	0.15811	3.4258	0.46793	-0.69758	-0.59674	-0.53893	-0.45468	-0.32977	-0.36931	-0.028032	1.3939	-0.8676	-0.6864	-1.223	0.034915	-0.44115	-0.18826	0.75859	0.10088	0.093125	-0.60992	0.12001	-0.0080165	0.43515	-0.16696	0.50587	0.23294	-0.14298	0.23703	-0.047736	-0.020143	0.061991	0.23901	0.0024096	-0.3499	-0.006759	0.2575	0.17901	0.16459	-0.32395	-0.33975	0.12595	-0.013832	0.29992	0.087956	0.12643	-0.13833
-10.577	-0.64762	0.75803	0.057794	3.261	0.15603	-0.72769	-1.024	-0.3996	-0.69429	-0.53492	-0.25289	-0.10411	0.75546	-0.49292	-0.15974	-0.66128	-0.081173	-0.31411	-0.10679	0.50013	0.070915	0.2051	-0.23769	0.080941	0.0076634	0.317	-0.267	0.30042	0.15947	-0.18114	0.25415	0.19173	0.070423	0.033912	-0.0026082	0.21068	-0.27805	0.053016	0.15501	0.040281	0.12476	-0.21717	-0.16763	0.040167	-0.014881	0.1175	0.036624	0.021351	-0.019921
-10.667	-0.8524	0.69878	0.36062	3.5667	0.47521	-0.7043	-0.78063	-0.1219	-0.22132	-0.29275	-0.41595	-0.50498	0.1868	0.50398	0.050814	-0.59353	0.052505	-0.90803	-0.3512	0.42038	0.21235	0.64943	-0.29789	-0.071785	-0.15105	0.072495	-0.49199	0.4047	0.43234	-0.025018	0.28047	0.22741	0.26956	0.17237	-0.15933	0.25346	-0.41058	0.044096	0.064835	0.13498	0.30833	-0.10025	-0.11043	0.095884	-0.0029089	0.054635	0.092474	0.078955	0.0056972
-10.694	-0.72726	0.75722	0.21979	2.2292	0.22859	-0.18796	-0.36565	-0.147	-0.073092	0.23775	0.157	-0.52984	0.34983	0.27764	-0.091797	-0.37542	0.33654	-0.36854	-0.27287	0.15029	-0.24574	0.20691	-0.36721	0.13644	0.1426	-0.54865	-0.084652	0.30875	0.040173	0.26743	0.0097444	-0.1232	0.0056577	0.3733	-0.063198	-0.28144	-0.17916	0.20173	-0.1006	-0.07318	0.18915	-0.017926	0.21153	0.11594	0.07735	-0.037758	0.069699	-0.0044779	-0.076764
-10.642	-0.5606	0.72367	0.24776	3.5359	0.52077	-0.54224	-0.6907	0.024594	-0.37341	-0.60421	-0.75001	0.15786	0.098878	0.18825	0.26602	0.22178	0.22723	-0.099817	0.20134	0.21447	-0.053696	-0.62444	0.71926	0.39451	0.22187	-0.078291	-0.63709	-0.29465	0.1905	0.083166	0.41865	0.44437	0.03198	-0.27392	-0.71474	0.75508	0.14664	0.53803	-0.2733	-0.37555	0.063192	0.34927	-0.19686	-0.27048	0.099042	-0.081595	-0.402	-0.4247	-0.15445
-10.547	-0.62734	0.71362	0.26186	3.6368	0.55915	-0.60287	-0.25354	-0.20411	-0.53631	-0.7866	-0.64183	0.37368	0.020497	-0.39766	-0.11921	-0.37958	-0.17527	-0.50886	0.09235	0.25957	0.11255	0.17395	-0.20263	0.16695	0.014992	0.30636	-0.55844	-0.090311	0.22405	0.27026	0.34347	0.35314	-0.068171	-0.26287	-0.4703	0.61945	-0.0068743	0.36919	-0.03445	-0.31571	0.49215	0.35498	-0.26848	-0.12685	0.30322	0.24291	-0.27774	-0.24578	-0.40741
-10.492	-0.64811	0.80818	0.49536	3.2441	0.28598	-0.90106	-1.1017	-0.11975	-0.77613	-1.0986	-0.79396	-0.10653	-0.71988	0.29274	0.094456	0.0014325	-0.3465	-0.65424	-0.16866	0.041916	0.093868	0.37953	-0.46661	-0.12891	-0.073294	0.064321	-0.275	0.19564	0.41639	0.20098	0.36826	0.21631	0.26901	-0.0040166	-0.26513	0.11171	-0.22783	0.15786	0.2173	0.1397	0.27289	-0.01188	-0.056308	-0.025203	0.13101	0.077102	0.13973	0.036808	0.0017754
-10.573	-0.6424	0.78473	0.35479	1.8669	0.067597	-0.49434	-0.68185	-0.082976	-0.31709	-0.41684	-0.048863	-0.0027835	0.23868	0.016904	0.14278	-0.15378	0.36451	-0.043209	-0.26802	0.10996	-0.15503	-0.064539	-0.26626	0.14875	0.13078	-0.41839	0.013233	0.28468	0.17602	0.30044	-0.05154	-0.27379	0.085245	0.33631	0.079715	-0.26233	-0.12707	0.13271	-0.024279	-0.026688	-0.0028909	-0.084255	0.19641	0.086812	0.0044147	-0.089271	0.10155	0.029612	0.045565
-10.57	-0.65538	0.61885	0.3568	3.0513	0.28407	-0.92099	-1.2657	-0.0043791	-1.0516	-1.2376	-1.3308	-0.18512	-0.95487	0.1152	-0.48215	-0.0044283	-0.74148	-0.3781	-0.020596	0.11322	-0.24208	-0.094447	-0.48872	-0.16179	0.32568	0.18202	0.11154	-0.13292	0.49496	-0.05755	0.4961	0.46482	0.23181	-0.36868	-0.099471	-0.05181	-0.49112	0.43251	0.17069	0.45526	0.12268	-0.31092	0.076935	-0.14503	-0.012887	0.064646	0.035324	0.12667	0.088896
-10.578	-0.81275	0.61917	0.14296	3.3069	0.35263	-0.32236	-1.1541	-0.18942	-1.1136	-0.2858	-0.80168	-0.48261	-0.52757	-0.09656	-0.76961	0.12163	-0.73612	0.13305	0.071871	0.12775	-0.75313	-1.1911	-0.18923	0.163	0.94521	-0.36833	0.35691	-0.23531	0.25769	0.048317	0.54883	0.29235	-0.0045024	-0.39621	-0.049803	-0.39539	-0.36912	0.70425	0.034205	0.49904	-0.16929	-0.38939	0.12723	-0.32006	-0.17719	-0.029659	0.078202	-0.033102	-0.26921
-10.452	-0.44734	0.7128	0.27772	3.5739	0.36001	-0.24363	-0.64613	-0.45253	-0.69209	0.066261	0.20652	-0.022039	0.32959	-0.38509	-0.18271	-0.37384	-0.22364	0.32065	-0.50381	0.28991	0.16671	-0.64427	-0.44567	0.1156	0.42712	-0.17301	0.049584	0.35296	0.28682	0.17702	0.11904	-0.26978	-0.075956	-0.017519	0.28225	-0.3587	-0.097023	-0.0069138	0.18312	0.067845	-0.17305	-0.24441	0.073276	-0.17465	-0.11166	0.1336	0.16345	-0.035559	-0.25071
-10.534	-0.50312	0.82943	0.21365	2.1439	0.30099	-0.2027	-0.078954	-0.33608	-0.14162	0.0035203	-0.12609	0.04467	0.35303	-0.33326	-0.63086	-0.60966	0.21314	-0.15786	-0.38805	0.38532	-0.00060997	-0.23604	-0.94067	0.078195	0.1248	-0.36136	0.46228	0.34645	0.31237	0.45434	-0.070775	-0.53869	-0.086314	0.30418	0.49704	-0.69623	-0.33469	0.04124	0.13052	0.25759	-0.037544	-0.26013	0.19072	0.16553	-0.069114	0.098623	0.2358	0.24786	-0.097352
-8.8486	-0.98122	-0.33191	0.05645	6.9588	1.4708	3.2357	2.1832	-1.5591	1.2819	7.8472	5.2299	-4.8461	2.6974	0.19951	-1.7903	-1.7159	-1.3235	-0.56429	-0.32187	-0.14706	0.88677	1.9255	-0.63061	-0.35041	-0.1447	-0.028373	-0.41273	0.45973	-1.897	-1.1065	-0.20232	0.65746	-1.5833	-0.11967	-0.070896	-0.1693	0.29351	-0.88699	0.017996	-0.60993	1.0357	0.18996	-0.38341	0.085565	-0.10864	0.73017	-0.1766	-0.10987	-0.3667
-10.368	-0.66085	0.81638	0.10674	3.1633	0.077089	-0.78523	-0.66495	-0.28756	-0.28343	-0.59341	-0.49011	0.67862	-0.24114	0.00042083	0.16935	-0.11628	-0.31113	0.019671	-0.11376	0.21374	1.0725	0.053252	0.063945	-0.25433	-0.65277	1.0429	0.0090486	-0.041712	0.32737	-0.35173	-0.043635	0.044069	0.20648	-0.11444	0.31757	0.41426	0.12062	-0.3909	0.26177	0.23344	-0.15992	-0.023358	-0.32486	0.075563	-0.079231	0.11749	-0.00040647	0.18954	0.1577
-10.447	-0.92438	0.61401	0.27929	3.3913	0.066698	-0.35881	-0.92054	-0.33608	-0.73518	0.38126	1.0696	-0.032409	0.51462	-0.62047	0.14287	-0.089221	-0.25872	1.1533	-0.64289	0.090899	0.39162	-0.82471	-0.22557	-0.020067	0.23302	0.049383	0.077914	0.35504	0.18366	-0.015603	-0.36355	-0.090468	-0.088689	-0.00031239	0.44902	-0.25081	-0.072182	-0.1849	0.25668	0.078469	-0.4315	-0.33701	0.040916	-0.29364	-0.36833	0.069752	0.16025	0.019657	-0.10643
-10.629	-0.71156	0.65421	-0.13714	2.1504	0.15617	-0.478	0.10503	-0.22549	-0.13649	-0.40005	-0.21106	0.52947	0.34451	-0.70596	-0.30195	-0.48275	0.10615	0.12495	-0.03895	0.24756	0.11002	-0.11891	-0.57243	0.04096	-0.020753	0.076241	-0.070306	-0.055691	0.18129	0.32052	-0.14648	-0.036249	-0.21018	-0.038494	0.092657	0.11824	-0.090546	0.19517	0.03129	-0.32383	0.30888	0.12921	-0.073723	-0.10359	0.12941	0.18769	-0.1877	0.00067958	-0.19247
-1.1538	4.313	1.1903	2.4648	-0.33452	-1.4329	2.0589	0.48785	-0.58009	-0.18528	-0.79353	0.60621	-0.21622	0.65019	-0.30308	0.43102	0.84036	1.1272	1.3853	-0.93744	-0.086261	0.27922	-0.25767	-0.50611	0.15116	-0.0094838	-0.97139	0.3498	0.33273	-0.20254	-0.41243	-0.058603	-0.3604	-0.18495	0.090323	-0.34573	-0.44578	0.26821	0.031828	-0.33319	-0.37448	-0.28862	0.1497	0.48537	0.16248	0.75594	0.4522	-0.10685	0.060721	0.12233
-1.3102	-0.39297	-2.6318	0.44085	0.2155	-0.0030044	0.98535	-0.095976	0.43358	1.3722	-0.92828	1.1189	1.0589	0.54241	0.22828	1.5256	-0.52176	0.07585	0.71781	-0.47978	0.40325	0.65804	-0.33121	0.09965	-0.90036	0.14111	-0.4284	0.037683	0.30665	-0.24036	0.27584	-1.6213	-0.56775	-1.0136	-0.158	-0.70486	-1.4511	0.47581	0.048748	-0.40728	-0.1722	-0.2934	0.21163	-1.1072	-0.79223	0.13251	-0.48576	0.12542	0.048835	-0.03859
4.223	2.1072	-2.585	-1.7749	3.4714	2.326	0.83624	2.4951	-0.42472	2.8473	-1.5085	-0.23397	2.7314	2.3778	-0.74916	-0.79996	-1.2109	0.07726	1.1683	-0.81769	1.1296	-1.0811	0.056141	-1.4299	0.91215	1.0741	-0.70062	-0.16177	0.090556	-2.1226	-0.56461	1.1638	-1.9618	-0.83678	-0.78073	-0.48401	0.8975	0.4182	-0.012986	0.46881	0.038213	-0.74272	0.075849	1.4175	0.05157	-0.021406	-0.75521	-1.1727	0.89149	0.85739
-0.8062	1.4816	4.0355	-0.30248	-0.26387	-0.090226	0.07058	3.0526	-0.64703	1.4363	-0.24405	-0.055475	0.39774	0.82502	-1.9673	-0.73919	-1.1667	-0.042876	-0.84781	-0.67115	-0.74927	0.59321	-0.036315	-0.95824	0.1313	1.182	0.47964	-0.56773	-0.38896	0.13913	0.96235	0.94683	0.25203	-1.0962	-1.6007	0.52845	-0.040812	-0.25715	0.27602	0.6116	-0.076802	0.65044	-0.53397	0.08399	-0.07418	0.15359	0.23185	-0.66667	-0.21368	0.42858
2.4803	-0.95793	-3.2766	0.86347	-0.7939	-0.018548	1.3557	-0.91189	1.4569	-2.7767	-0.084212	0.69253	-0.49232	0.80712	0.95458	0.25893	1.1262	1.2968	-0.79296	1.9769	0.067447	1.4959	-0.32376	-0.93077	0.1286	1.0785	-0.33422	-0.78357	0.16002	1.33	-0.3592	-0.80321	-0.47071	-0.46155	-0.21532	0.8201	-0.78262	0.022021	0.91659	-0.19881	0.88714	0.76493	0.51697	-0.33391	-0.30566	0.53609	-0.77708	-0.34007	-0.14332	0.29786
4.6884	-0.36248	-2.3813	1.3098	-0.44094	-1.7351	2.2211	-1.2264	0.82258	-1.9282	-1.0852	0.93251	0.86317	0.95129	2.4865	-0.287	0.035202	-0.56625	-0.17934	0.87612	-0.95315	1.5956	0.6217	-1.3516	-1.0043	-0.070761	-2.4618	-0.80816	-0.58067	0.57852	-0.82811	2.4534	0.13145	-2.0182	-1.1759	1.6535	0.25336	0.90661	1.1794	0.63221	-0.30689	-0.53029	-0.4995	0.72542	-0.14792	0.29216	-1.3381	-0.23098	-0.47888	-0.56085
7.2434	-3.4592	-1.3901	-3.5776	0.25881	-0.9859	3.0352	-3.0937	0.29847	0.37628	-2.2055	1.8104	0.39208	0.82184	2.0217	-0.079052	0.54796	-0.95347	0.098746	1.9447	-0.83292	-0.12033	0.041809	-2.9003	0.26774	-1.0208	-1.7922	0.62782	-1.6119	1.4635	-1.2191	1.3579	0.85065	0.27231	-0.30688	1.4921	0.18847	0.85717	-0.10013	1.6955	-0.25301	0.9375	-0.33347	0.14102	-0.045302	0.52751	-1.2955	-0.22653	0.46095	-0.32839
-3.7043	-2.1551	1.2006	1.0926	-2.7567	1.3778	0.28821	0.68323	0.69665	0.18966	0.12647	-0.25184	1.0462	0.25434	-0.43563	0.12357	0.019957	0.65917	-0.23557	-0.80007	-0.4687	0.38577	-0.058336	-0.34884	0.81423	0.61407	0.17183	0.0663	-0.50935	0.53749	0.78449	-0.069704	0.60714	-0.76325	-0.057409	-0.41203	0.1238	0.48294	-0.014789	0.19129	0.10298	0.23867	-0.60176	0.4194	0.032666	-0.35931	-0.093359	0.45269	0.58174	0.089344
-10.546	-0.7985	0.82477	0.30403	3.1969	0.25353	-0.5965	-0.84249	-0.24645	-0.53686	-0.35585	-0.68063	0.072054	-0.39988	0.10983	-0.35723	0.20075	-0.21091	-0.11324	0.080214	0.18574	-0.0015968	-0.47773	0.11939	0.14192	0.18531	0.12022	0.2199	0.010964	0.20083	0.0030118	0.31189	-0.13334	0.20078	-0.15818	0.21388	-0.28594	-0.11232	0.13396	-0.014185	0.45872	-0.31064	-0.17548	-0.07357	0.17694	-0.052127	-0.012581	0.16136	-0.029947	0.044745
-10.64	-0.64609	0.92238	0.55484	3.4049	0.23257	-0.314	-0.90002	0.046156	-0.36239	-0.0055223	-0.81548	-0.079854	-0.53119	1.0119	0.15564	0.74924	0.094749	-0.38862	0.48618	-0.066169	-0.22729	-0.69432	1.2317	0.38157	0.09966	-0.024993	-0.013735	-0.23105	-0.13907	-0.12005	0.74365	-0.20114	0.28113	-0.11338	-0.35809	-0.047277	0.38583	0.11514	-0.37896	0.32946	-0.43249	0.09715	-0.10259	0.253	0.041678	-0.27545	0.055099	-0.20875	0.054165
-10.5	-0.99612	0.99212	0.61056	3.7885	0.52872	0.33742	-0.20818	-0.19718	0.2205	1.0014	-0.43415	-0.44556	-0.0038575	0.92656	-0.32114	0.32891	0.0028169	-0.49759	0.74883	-0.0091054	0.07502	-0.69163	1.6574	0.54772	-0.11761	0.32974	0.32881	-0.039918	-0.63786	-0.46936	0.65203	-0.65912	0.22415	0.02852	-0.013231	-0.37102	0.6988	-0.25555	-0.51599	0.67891	-0.79189	0.13006	-0.38475	0.78638	0.035293	-0.23618	0.20416	-0.11448	0.11957
-10.767	-1.1001	1.0662	0.5569	2.9578	0.44481	0.65301	0.067546	-0.26042	0.2892	1.9132	0.59294	-1.1132	-0.86285	1.6104	-0.42234	0.2632	0.21964	-0.83445	-0.19396	-0.20109	-0.18963	0.21463	-0.067229	0.19863	0.1562	-0.99552	0.80311	0.6611	-0.61774	0.44867	0.32837	-1.365	0.16855	0.6193	0.20569	-1.534	0.2782	-0.22432	-0.3134	0.90599	-0.30227	0.066567	0.48521	0.94944	0.36581	-0.17967	0.64745	0.085257	-0.04021
2.4171	-0.71518	-3.6789	-2.4606	0.065354	2.4201	-0.52791	1.7867	-1.2454	-1.3135	-0.43086	0.61623	-0.12561	-0.97976	-1.4227	-1.1649	-1.5017	0.10595	0.33844	0.33822	-0.07501	0.22587	-0.89718	-0.79889	-0.78401	-0.63557	0.28551	0.090888	-0.30848	-1.2011	-0.56539	0.40965	-0.27185	0.86722	1.0692	-0.95657	0.086385	-0.88725	0.3915	0.2381	-0.77353	0.40208	-1.1505	0.61444	0.89151	1.6111	-1.8779	-0.1316	0.25223	-0.12926
1.515	-1.0743	-2.4851	-2.7895	-1.106	1.5534	-1.379	0.55927	-0.70394	-2.4331	-0.35449	0.9412	-1.6439	-0.95505	-1.0484	-0.92291	-0.080386	0.81145	-0.67054	0.89498	1.6276	-0.10256	-0.84993	0.010251	-1.2395	-1.0042	-0.17025	-1.5932	-0.48412	-1.8105	0.1725	0.13238	-0.75763	-0.44416	-0.00074708	1.1438	-0.91181	-0.52242	0.10502	-0.3452	-0.33976	0.067257	-0.962	1.2306	-0.19935	-0.32438	-0.253	-0.6374	-0.51083	0.22054
18.731	-11.885	7.9856	-3.6689	4.7622	-4.1842	5.0676	0.88185	-0.81337	1.6573	0.74601	0.9314	-0.74681	-1.1285	-3.1993	-1.4728	-1.9849	0.29492	0.86356	-0.0085101	-0.24454	-4.1362	1.2305	-0.86158	0.51683	0.68378	0.58866	-0.2046	0.50011	-0.46052	-0.058954	0.64511	-1.1919	0.26342	0.38681	-0.62147	-0.89701	0.11514	0.043436	0.8904	0.2963	0.051227	0.95875	0.92061	-0.41036	0.46399	0.50067	-1.7139	-0.34193	1.0851
-0.80502	-1.8348	3.6887	-1.1985	-0.95261	1.7719	-1.0769	2.0683	-0.85157	0.7414	2.3959	1.2709	-1.2883	0.89084	-0.12476	-1.7374	-1.6342	0.67618	-1.9463	-0.3852	-0.87211	-0.08476	0.438	-0.84106	0.98665	1.0918	-0.57223	-0.7073	0.34867	-0.73634	0.6804	1.659	-0.51704	-1.154	-0.86501	-0.84515	-0.71223	0.68358	0.5383	-0.0049067	0.83649	1.2314	-0.41801	0.70158	-0.32476	1.626	0.18351	0.28606	0.1233	0.85137
-10.676	-0.74007	0.85068	0.50606	3.6201	0.29017	-0.53597	-0.76516	-0.033736	-0.45077	-0.37999	-0.13077	0.25109	-0.95076	0.89078	0.923	0.83741	0.19554	0.12101	-0.25072	-0.33925	0.12252	-0.24396	0.38266	0.075751	0.096726	-0.48784	-0.61122	-0.046124	0.11129	0.62673	0.13456	0.038007	0.17415	-0.059206	-0.68538	0.39437	0.17067	0.34524	-0.28207	-0.40726	0.15662	0.56119	0.11858	-0.23196	0.38996	-0.15838	-0.21371	-0.47764	-0.20591
-10.676	-0.76957	0.53421	0.077707	3.4115	0.2242	-0.39311	-0.6769	-0.31221	-0.66271	-0.076018	0.42863	0.21694	0.29701	-0.35577	0.38149	0.17842	-0.028583	0.59586	0.085177	-0.089129	-0.054974	-0.62715	0.55959	0.26438	0.18253	-0.049011	-0.4289	-0.17448	-0.12345	-0.026509	0.061867	0.15811	-0.13976	-0.2269	-0.41263	0.39289	0.26758	0.24846	-0.26749	-0.45189	-0.032017	0.34375	-0.1074	-0.25335	0.080281	0.11163	-0.29561	-0.32777	-0.27462
-10.438	-0.8327	0.62359	-0.01213	3.1359	0.072092	-0.7281	-0.84384	-0.28456	-0.39698	-0.37643	0.030633	0.4386	0.41511	-0.32057	0.24872	-0.18491	-0.018463	0.21146	-0.11694	0.16352	0.44742	-0.19606	0.059853	0.06228	-0.26155	0.53341	-0.11732	0.18211	0.21435	-0.088511	-0.11283	-0.021374	0.072145	0.010735	0.19681	0.27599	-0.016465	-0.24209	0.054597	-0.10754	-0.20747	0.0035384	-0.23002	-0.11139	-0.071064	0.0074272	-0.018582	0.0053155	0.0098874
-10.469	-0.84838	0.73615	0.040762	1.9244	0.0050697	-0.4653	-0.2256	-0.052689	-0.052297	-0.40758	-0.257	0.60058	-0.16646	-0.12998	0.17176	0.22829	0.12294	0.32983	-0.040682	0.0069932	0.27418	-0.25743	0.029792	-0.059964	-0.1342	0.12363	0.016339	-0.19703	0.14426	0.22929	-0.2889	-0.11348	-0.013423	0.034071	0.099165	0.19194	0.04408	0.0068044	-0.0064992	-0.18409	0.020098	0.10704	-0.040812	-0.050096	0.003599	-0.042965	-0.07989	0.060075	-0.0073925
4.1698	0.12634	-2.502	4.6407	0.44936	-1.0107	1.8994	-0.21515	-1.7058	-0.57194	2.193	-2.2548	-1.598	2.1983	-0.77735	1.0364	-0.2055	1.7698	-0.23371	0.81528	1.1433	-0.56655	-1.0306	-1.3301	-0.061606	-0.13079	-0.11838	1.0916	0.55983	0.64626	0.29944	-0.3279	-0.49688	-1.5152	-0.59658	-0.29846	0.29027	0.72619	0.7054	0.12127	0.57561	0.25805	0.30704	-0.38699	-0.35169	0.59463	-0.71147	-1.0821	-0.41966	-0.58429
5.7737	4.5936	-0.68875	1.9778	0.23583	-2.5409	1.084	-0.38387	-1.4782	-0.78883	1.6022	-0.19568	-0.14707	1.5475	1.4785	0.77946	-1.2554	1.5015	-2.29	-0.45935	2.2513	0.26174	-0.96561	0.21511	0.46311	-0.22605	0.7082	1.6574	0.64098	1.4408	-0.4172	-0.37788	-0.03507	0.43149	0.478	-0.14303	0.40924	0.70904	-0.81224	-1.1751	-0.22515	1.6254	0.90577	-0.52929	0.23447	0.43439	0.030088	0.21545	0.059888	0.56568
8.735	-3.3917	-2.2588	9.521	0.97775	-1.1554	1.1112	-0.52645	-0.015455	2.5677	-1.3558	-0.42568	0.40538	1.9694	-0.088577	-0.58612	-0.93857	0.48174	-0.1562	-1.711	0.087336	1.0756	1.4412	-0.57261	0.21284	-1.1136	-0.59349	-1.5496	0.69334	-0.27861	-1.2971	-0.5327	1.1977	-0.82413	0.68975	-0.0098842	-0.49637	0.63866	0.13948	-0.90494	-0.448	-0.65913	-0.13794	-0.56358	0.27038	-0.026803	-0.21461	0.91269	0.3974	-0.18729
-2.5139	0.90566	1.9084	2.3674	-2.1288	-0.48778	-0.30321	0.90192	0.19158	0.95157	1.3189	0.12616	-1.0406	1.023	-0.46339	-0.19097	-0.9391	-0.34349	-0.49379	0.068394	0.19554	-0.37179	0.50853	-0.20712	0.70754	-0.61509	-0.26964	-0.51944	-0.52227	0.64391	-0.17551	0.21496	0.54821	0.24449	-0.18608	-0.61751	0.59831	-1.0249	-0.66327	-0.065014	-0.32747	0.21021	-0.50865	0.038158	-0.30987	-0.19461	-0.43248	0.22913	-0.083265	0.36056
5.2908	2.6392	3.58	-0.59091	-0.091634	-4.4543	0.35353	-0.11318	-0.28783	-1.3187	0.90627	0.38033	0.12998	-1.2516	-0.11326	0.41032	-0.59792	-0.11499	0.74315	-0.79992	0.6153	-0.73483	-0.4845	-0.90923	-0.99841	0.23769	0.58103	-0.01802	-1.2265	0.66912	-0.0074331	0.32247	0.51104	-0.5837	0.015445	0.34683	0.49847	-1.5917	-0.7456	0.38471	0.15858	0.67269	1.0876	-1.5994	0.85807	0.50965	-0.10319	-0.48743	0.066627	-0.11201
4.3013	0.80716	-2.3265	-3.2523	0.52747	-3.4155	-0.8396	-0.30643	4.8629	-1.9728	0.65117	2.0513	0.92291	1.7816	0.44123	-0.29638	0.21467	-2.7947	-1.257	-1.2108	-1.633	0.96462	-0.28841	-0.34249	0.54368	-0.65256	0.0068245	-0.55482	0.64181	-0.02702	-0.070946	-1.1856	-0.39839	-1.0334	-0.12845	-0.30176	-1.5943	0.02315	-1.0429	0.076365	-0.27532	0.13872	0.10565	-0.27221	-0.081076	-0.40283	-0.13792	-0.71548	-0.58382	0.28335
10.026	7.2711	1.507	2.1128	2.3897	-4.044	1.2859	3.0158	3.7824	-2.803	-0.020782	-0.075184	-0.49227	1.4541	-0.5458	1.4068	1.0278	-0.26442	-0.3905	-0.72209	0.68928	1.716	1.6608	-1.1669	-0.29942	1.2472	0.093756	-1.6446	0.58335	0.52279	-0.058513	-1.0058	2.074	0.25542	-0.077245	-1.4874	-2.9232	0.29137	0.14373	2.4026	0.72609	-0.4752	2.4619	0.067758	0.11309	0.054153	-0.33483	-0.13277	-0.007557	2.509
-4.178	-0.70637	1.9985	-0.78425	-1.9263	0.44336	-0.89861	0.99908	0.4843	0.80016	0.25388	-0.27583	0.21745	-0.73898	0.12663	0.7647	0.84334	0.98345	-0.14731	-0.31125	-1.0846	0.70243	-0.51296	-0.12902	0.44918	0.35892	-1.0118	0.37231	0.31875	-0.15859	0.29046	0.1969	0.043838	-0.71291	-0.15538	-0.30926	0.21634	0.22986	-0.21188	-0.46749	-0.030188	0.19391	0.47871	0.64817	0.31758	0.19617	-0.062134	0.51609	-0.33745	-0.81707
7.3698	-1.9561	0.53624	1.353	-1.9983	3.7608	-0.67653	-1.2184	-0.60997	0.76726	-1.3151	1.759	0.27992	-0.29371	1.4389	-1.4473	0.34418	-2.4137	1.8364	-0.93516	0.10734	-0.54826	-0.45738	-0.7003	-0.28864	0.48992	0.067758	-0.60665	0.57742	-0.45255	0.2336	1.7752	1.7285	0.016812	1.3269	2.8782	-0.73994	-0.8846	-0.50891	-2.2951	0.21159	1.3584	-0.21375	0.16372	-1.0578	-1.0647	1.2718	-0.41257	-0.87152	0.83638
4.9686	0.2433	-0.12744	-2.2899	-1.758	1.738	-0.28027	-2.3306	-0.27401	0.90861	0.6924	2.1343	1.6411	1.0018	1.3726	-1.8592	0.65058	-2.0256	1.6789	-0.096562	-0.66213	0.49911	1.1299	-0.70098	-1.4884	3.344	0.44722	-1.0333	0.94709	-0.09334	-0.064515	-0.28245	-0.18468	2.0549	0.77578	0.60237	-0.025082	-1.1037	0.95188	-1.3527	1.0867	-0.1513	1.4009	0.03864	-0.14855	-1.0252	0.060319	0.14635	0.38309	-0.34563
5.3131	3.0014	2.4413	-2.0591	-1.9417	0.97194	0.53568	-1.5653	-1.2668	-0.12201	-0.032685	1.7337	-0.50076	-0.75369	0.084046	-0.27864	-0.048067	-0.16746	0.72616	1.128	0.57792	1.1333	1.0889	-1.2599	-1.6589	-0.050418	0.49992	-0.50145	1.6939	-0.59166	0.040634	1.2102	0.6823	1.7442	0.24266	-0.47446	-0.95066	0.31452	1.8523	-0.69201	0.40055	-1.0841	-0.68362	-0.12576	-0.88619	-0.12589	0.087698	-0.37483	-0.033179	-0.2836
-2.7443	0.18188	2.7347	-0.31658	-3.1094	1.1588	0.56178	-0.72488	0.73151	0.60105	0.16065	-0.10632	0.016619	0.43158	0.15691	0.12457	-0.60962	-0.018492	0.13006	0.25656	-0.47015	-0.36145	0.47861	0.10588	-0.10535	0.78847	-0.079055	-0.13505	0.41533	-0.16534	0.29715	0.27245	0.12301	0.18258	-0.051593	-0.13681	0.47404	0.59462	-0.27954	0.51606	0.052274	-0.044355	-0.15589	-0.062229	-0.0065574	-0.40987	-0.65678	0.48357	-0.52188	0.27176
-10.456	-0.52284	0.8461	0.52447	3.6788	0.24513	-0.13803	-0.33847	-0.31816	-0.51627	0.13959	0.16796	-0.27814	-0.74063	0.32944	-0.0019499	0.34192	-0.34657	-0.072913	-0.13642	-0.13041	0.20058	0.14451	-0.15397	-0.059662	0.11189	-0.015154	-0.046357	0.017034	-0.18639	0.16182	0.16015	-0.071809	0.00595	-0.16955	-0.19854	-0.013372	0.11695	0.11711	-0.010975	0.067367	0.078457	0.2847	0.15095	0.012193	0.30025	0.083817	-0.032363	-0.059985	-0.18841
-10.658	-0.86161	0.6682	0.22199	3.6623	0.35132	-0.52894	-0.37052	-0.39476	-0.45741	0.088329	0.59854	0.018792	0.15419	-0.29055	-0.027656	-0.51331	-0.035486	-0.097387	-0.63362	0.21916	0.38668	0.18048	-0.79995	-0.054493	0.05944	-0.14753	-0.20849	0.54745	0.17039	0.46437	-0.070768	-0.36464	-0.10056	0.14815	0.10099	-0.25288	-0.061264	-0.042843	0.14089	-0.10839	0.23002	0.12651	0.056011	-0.04504	0.16775	0.25177	0.082671	-0.018327	-0.23531
-10.482	-0.66975	0.82733	-0.14937	3.4229	0.34459	-0.70049	0.138	-0.67665	-0.70605	-0.67257	-0.48925	0.32189	0.041644	-1.4345	-1.2997	-1.3853	-0.82203	-0.67184	-0.022692	0.49635	0.23604	0.6367	-1.6268	-0.10029	-0.076572	0.76984	0.043637	0.11674	0.33999	0.19378	0.22257	-0.015989	-0.41592	-0.44806	0.34425	-0.0909	-0.2416	0.11637	0.37681	0.14067	0.57299	-0.0091434	-0.32994	0.019245	0.29309	0.80541	-0.037533	0.25615	-0.31636
-10.62	-0.81214	0.71865	-0.040928	2.1755	0.10556	-0.49191	-0.02752	-0.014738	-0.20228	-0.57437	-0.04882	0.74839	-0.29105	-0.29025	0.44626	0.2254	0.21688	0.20937	0.17907	-0.17149	0.085151	-0.065337	0.16338	0.11573	-0.073179	-0.0024288	-0.41828	-0.28383	-0.16858	0.43077	-0.098386	-0.076692	-0.18956	-0.10634	-0.40272	0.47622	0.39477	0.24107	-0.24484	-0.6632	0.41274	0.60588	-0.066641	-0.043478	0.45142	0.13806	-0.36691	-0.24691	-0.2407
1.931	2.433	-1.8282	1.2117	0.39537	0.067006	0.90257	0.96277	-0.14414	1.7559	0.35844	1.4344	1.3148	0.94176	0.35672	1.0887	1.0301	-1.3765	1.8846	-0.56178	-0.63178	0.13645	-0.093229	0.42077	1.0996	0.78127	-0.58631	-0.065892	-0.82526	1.1866	-1.0393	-0.71679	-0.7553	-0.44147	-0.79784	-1.0866	0.016698	0.94192	-0.030388	0.027852	-0.11491	-0.13616	0.57246	1.1026	-0.29856	-0.27534	-0.18216	-0.37262	1.3499	0.32513
4.2341	8.4674	1.6053	3.0211	0.80028	-1.3635	1.75	2.797	-1.1393	-1.3847	0.64651	0.35606	1.173	0.94505	0.92242	1.5507	1.7698	-0.1769	0.93222	-2.3693	-0.34459	0.16299	0.28841	0.39	-1.4085	0.45173	-1.2842	0.2438	-0.73274	1.3416	-1.062	0.086607	-0.8429	-1.049	-0.51254	0.4537	0.032825	0.57979	0.20598	-0.43912	-0.027727	-0.96934	-0.47684	0.56299	-1.2151	-0.18286	-0.042049	-0.25832	-0.34721	-0.42963
-0.60173	0.75978	-2.8607	-0.34643	-1.0947	-0.2185	0.33625	-0.063101	-1.1973	-0.78305	1.0094	1.0354	0.67133	-0.43978	0.20238	0.81106	0.57633	0.30289	1.576	-1.3699	-0.98301	0.26875	-0.29545	0.36651	-0.55467	-0.69251	-0.92892	0.43406	0.32025	0.36789	-0.1758	-0.66603	-0.3012	-1.2675	-0.41216	-0.19448	0.16029	1.2927	1.9351	-0.74406	0.30096	-0.63066	0.81046	-0.049885	-1.4339	-0.4386	-0.25186	1.2023	0.8348	-0.5704
-5.0797	0.73741	1.6707	1.2674	-2.0405	-0.41527	-0.28012	0.9525	0.38238	0.63575	-0.28134	-0.026061	0.49709	-0.15302	0.17208	-0.26968	0.72998	0.53526	0.4799	-0.050167	-0.18283	-0.090743	0.045812	0.39694	-0.1061	-0.32441	-0.0035322	-0.10081	-0.93668	0.14866	0.40971	-0.060047	-0.58349	-0.081078	0.13317	-0.077918	-0.27765	-0.12199	-0.31487	-0.26088	-0.19931	0.076349	0.60728	0.19329	-0.44156	0.032369	-0.018337	-0.01099	-0.42653	0.1155
6.0231	-0.36185	-1.1635	-0.18671	-1.417	-0.075881	-3.3556	0.80377	-2.5245	-1.1659	-0.75142	1.9883	-0.46229	-1.151	1.1931	0.69794	0.37512	1.0279	-1.5153	0.25491	-0.31498	0.29836	-0.73413	-2.0075	-1.1146	-0.19935	0.16449	-1.6544	0.16044	-0.58719	-1.3109	-1.2231	-1.1815	-0.67712	-0.79607	-0.10043	-0.30538	-0.041179	-0.50397	0.6893	0.33678	-0.84508	-1.2003	-1.0712	-0.41609	0.42584	0.25889	-0.12784	1.2554	-0.43112
11.707	-6.186	-0.2652	0.55095	0.16645	-2.0612	-1.5537	0.94508	-2.4315	-0.39279	0.36847	0.89084	2.0781	0.41532	0.66073	4.6093	0.10061	-1.3124	-0.88927	0.7703	1.2473	-0.10134	-0.33792	-0.53629	-1.7847	3.2936	1.0999	-0.80504	1.5513	1.747	-1.0563	0.71463	-0.14715	-0.65432	0.12419	1.8197	-0.73479	0.24162	-0.2979	0.28562	0.70066	-0.16571	0.37503	-2.0858	0.96585	-0.032814	-0.065503	-0.81014	1.1151	-0.068267
5.053	0.45159	0.62585	-1.6676	-1.061	-1.6066	-1.5511	0.38264	-2.1441	-0.93068	0.71507	-0.48767	0.95891	-0.68603	1.5157	1.2275	-1.4817	0.50986	-0.027836	1.2995	0.90542	0.32167	-1.2023	-0.30791	-0.3655	-0.17103	0.66845	0.0041936	0.29225	-0.17626	-1.6102	0.23956	-0.82428	-0.22955	-0.30395	-0.75252	-1.382	-3.0669	0.2176	0.43798	-1.0414	-0.59639	1.1498	-0.15126	1.1329	-0.67982	0.0066225	0.049328	-0.3674	-1.2658
3.0795	2.9647	2.1571	1.0256	-0.42992	-2.4338	1.5443	1.0698	1.5925	-0.69254	0.52609	0.072192	-0.21552	-0.86299	-0.48865	0.77675	0.42152	-0.64542	1.5562	-0.69552	1.2	0.2254	-0.49734	-0.44951	0.18567	0.070715	-0.62106	0.5306	-0.43095	0.98119	-0.34973	0.46969	1.0147	0.11988	-0.97502	-0.74663	1.0953	-0.33919	0.48819	0.054485	0.29232	0.39975	0.055997	0.90316	0.08287	-0.22954	0.61237	0.15611	0.47216	1.0786
-0.65785	0.62511	-1.276	0.81091	-0.58268	0.97926	-0.50452	2.3278	0.51381	-0.85865	0.065166	-0.051957	0.58395	0.18398	-1.3561	-1.0873	-1.5748	-0.42753	-1.0165	-0.24169	0.070272	-0.21235	0.42842	-0.29321	0.27535	-0.84711	0.55429	-0.53908	-0.57374	0.26551	-0.4683	0.68722	-0.26505	0.42679	0.23824	0.97382	1.1081	0.12922	0.80898	-0.54439	1.2245	0.1564	1.0659	-0.17475	-0.37441	0.35461	1.4005	-0.60244	0.25303	-0.84383
-0.29529	-0.34078	-2.5058	-0.65628	-1.0055	0.58867	-0.92932	0.10863	-0.42626	-0.20789	0.57455	0.35364	0.98096	1.3939	-0.61719	-1.491	-0.3581	-1.351	-1.8417	-0.52221	-0.66171	-0.29292	-0.015252	-0.10634	-0.73553	0.22312	0.16044	-0.34872	0.44321	-0.75058	-0.8557	-0.32064	-0.56049	0.25488	1.0958	-0.64383	1.0842	-0.34555	1.1508	-0.19461	0.65386	0.2246	1.2214	0.42934	-1.1604	0.95902	-0.16649	-0.11545	0.75803	0.41405
-2.6363	2.0943	3.1078	2.7616	-1.934	-0.63898	-0.13379	0.96983	0.09193	0.052256	-0.42506	0.046105	-0.79477	0.46715	-0.2223	0.17611	-0.05489	0.67695	0.068806	0.06224	0.011541	-0.054264	0.30312	0.061333	0.46912	-0.021226	-0.60979	0.03394	-0.38991	0.11489	-0.18525	-0.017226	0.02827	0.083574	0.029254	-0.10526	0.077861	0.18073	0.059392	-0.0095032	-0.15979	0.055938	-0.25666	0.10568	0.026254	0.25621	-0.27397	-0.2409	-0.070012	0.11348
2.7218	-1.5229	0.49769	-4.7233	-1.1312	-1.4155	-0.070859	-0.96236	-0.77657	0.21365	0.81788	1.914	0.47796	0.48189	-1.3033	0.0073796	0.41053	-1.1116	0.52635	-0.55803	0.82325	-0.36331	0.11575	1.3326	0.71923	-0.082456	0.28769	-0.023056	0.28217	0.71767	0.45385	0.93083	1.2601	0.44747	0.35472	1.0543	-0.27941	0.21905	-0.94947	0.010539	-0.037183	-0.97376	0.96122	0.02258	1.1126	-0.7025	-0.052317	1.1127	-0.49686	0.37352
0.93674	-0.19473	-2.3273	-2.7383	0.20387	1.2465	-0.57228	1.267	0.48481	-1.1283	-0.13209	1.6381	-0.683	0.55233	-0.77335	0.49288	0.4031	-0.57437	0.30171	0.5122	-0.16856	-1.0005	0.18945	0.35324	0.6327	-0.95215	-1.8129	0.0093817	1.1206	-0.74868	-0.46721	0.16714	-0.48375	0.90752	-0.019196	1.4745	-0.84619	0.74722	-0.063729	-0.18404	-0.014819	0.78014	-0.75807	0.54539	-0.25957	-1.0452	-0.49522	-0.68129	0.37159	-0.46988
3.4836	4.416	2.3286	-1.4486	1.4609	-1.569	1.3542	2.2356	-0.29544	-0.85539	-0.42389	0.85269	-0.23281	-0.045304	-1.3725	-0.071171	0.23602	0.42296	-0.42139	-0.19894	0.013419	-1.1198	-0.36678	-0.077039	-1.0707	-0.49313	-0.43506	-0.16717	-0.92281	-0.58375	-0.039233	0.56629	-0.39616	-0.59513	0.61442	-1.0322	-0.29446	0.53106	0.62799	0.15534	-0.69877	0.26469	-0.97916	0.93705	0.3299	0.43513	0.59001	0.058783	-0.20211	-0.5545
-5.2563	0.068943	2.3127	-0.40507	-1.5146	-0.5947	-0.18732	0.18237	0.53506	0.87833	0.27848	-0.12461	-0.021757	-0.5356	0.4619	0.33804	0.5775	0.54373	0.18232	0.52623	-0.43989	-0.44956	0.50715	0.35561	0.13958	0.16396	-0.97111	-0.035981	0.032839	-0.50259	0.6056	-0.075717	-0.71652	0.04426	0.52403	0.12738	-0.17846	0.59202	0.13118	-0.53444	-0.22208	0.0022287	0.49315	-0.018147	-0.0048759	0.41318	-0.42259	-0.33199	-0.20998	0.064044
-3.3736	2.3235	-1.3754	0.3826	-0.73661	-0.078257	0.34552	0.12139	0.17625	1.1459	-0.15951	-0.65961	-0.35872	0.32662	0.1918	0.2992	-0.060233	-0.044598	0.93979	-0.22423	0.13509	-0.42109	-0.34547	0.15076	0.54285	-0.11919	-1.0647	0.87101	0.82796	-0.2549	0.025375	-0.53988	-0.59179	-0.55038	0.36121	0.059548	-0.31636	0.16563	0.44533	-0.092013	0.29429	-0.035002	-0.63193	0.35715	0.1105	0.28792	0.95075	-0.37405	-0.029374	0.18876
-0.42677	-0.22551	-1.5554	-3.0689	-0.29312	-1.6277	1.7924	0.068274	-0.44383	1.137	0.9691	0.046117	1.1272	-0.96991	0.50994	-0.037147	-0.042532	-1.0381	0.21833	2.3142	0.49674	-0.35266	-0.45612	1.8049	1.6651	-0.22279	1.5321	1.4741	-0.51004	-1.2091	-0.5902	-0.76174	0.14021	-0.16976	-1.0129	0.22822	-0.74811	0.54869	0.2808	-0.73254	-0.67891	-0.14011	-0.12805	-0.22757	0.42846	-0.79868	0.56675	-0.64722	-0.25488	0.50242
-1.1639	1.3493	-3.009	0.25807	-0.64219	-0.3979	1.0407	1.0498	-0.20855	-0.028078	0.4533	-0.2922	0.78292	-0.30804	0.38627	-0.44538	0.38899	0.31056	0.096441	2.2263	-0.7187	0.42331	-0.88676	1.4252	0.46166	-0.30826	1.3006	2.0164	-0.26389	-0.41521	-0.61001	-0.62138	0.55012	0.16012	-0.3515	0.20786	-0.64513	0.95102	-0.24435	0.1576	-0.093828	-0.98534	0.48521	-0.025872	0.89527	0.059172	0.51128	-0.67207	0.1386	0.18097
-6.5727	-0.006894	1.0511	-0.35684	-1.93	0.062898	-0.18029	0.40637	0.19236	1.1543	0.1219	-0.11503	0.5226	-0.45407	0.011066	-0.086517	0.56713	0.29863	0.11259	0.41637	-0.20852	-0.12524	0.23745	0.20466	0.011304	-0.092429	-0.38842	0.3956	-0.16886	-0.031	0.43443	-0.27452	-0.78568	0.08637	0.26365	0.62523	-0.44448	0.12644	-0.085844	-0.26411	0.053077	-0.34439	0.10398	0.16204	-0.28043	-0.21211	-0.27541	0.094567	0.21051	0.26195
-8.5005	-0.19444	0.44915	-0.5463	-4.4622	6.782	8.6606	-2.7433	1.5682	-1.7231	-1.9139	-1.2266	0.54918	0.80771	0.18968	-0.98778	-0.89867	0.85886	-1.1257	-1.3133	1.9122	0.31394	-0.25207	0.31462	-0.0025797	0.75841	0.017215	-0.025105	0.69611	1.1442	-0.12122	0.368	-0.18006	0.48068	0.16373	-0.99346	-0.040413	-0.95294	0.18189	0.24341	-0.12271	-0.22777	-0.10726	-0.50515	-0.13885	0.35287	0.021011	-0.13007	0.0060038	0.030442
-8.6664	-0.23435	0.22476	-0.59258	-4.7301	6.7531	8.4956	-2.821	1.5295	-1.848	-2.1275	-1.082	0.67692	0.31352	0.089672	-0.78439	-0.59218	0.42108	-1.0239	-1.3384	1.7039	0.65973	0.38634	0.10367	-0.5006	0.42907	0.41201	0.004809	0.54645	1.0845	-0.29581	0.24283	-0.0065108	0.41176	0.13465	-0.93515	0.11735	-0.93	0.001847	0.57391	-0.12284	-0.013052	-0.046814	-0.46827	-0.30792	0.36171	-0.024389	0.0061958	0.28081	0.14852
-8.4513	-0.19764	0.146	-0.71645	-4.8502	6.1387	8.661	-3.077	1.5408	-2.386	-2.0839	0.077314	0.49034	0.52948	-0.70624	-0.070727	-0.51905	0.14526	-0.27412	-1.0812	1.2731	0.54525	0.70601	0.58915	-0.57019	0.61131	0.77057	-0.25854	0.41869	0.47716	-0.75969	0.069569	0.20954	0.051784	-0.18754	-1.1799	0.47935	-0.44142	-0.19594	0.36139	-0.66773	0.098191	0.34043	-0.52729	-0.32781	0.39843	0.26176	-0.40696	0.016372	0.16656
-9.241	-0.26019	0.43793	-0.20747	-3.4759	3.579	4.8851	-1.6976	1.0607	-0.99599	-1.5549	-0.11022	0.25694	0.82262	-0.39594	0.13658	-0.64264	0.86597	-0.51679	-0.56893	0.7115	0.030111	0.81092	0.19231	-0.19648	0.20353	0.19726	-0.41491	0.33936	0.13649	-0.27293	-0.15443	0.070647	0.026803	0.32162	-0.72738	0.35081	-0.17697	-0.023054	0.090228	-0.62486	0.29532	0.22377	-0.045045	0.040261	0.25617	-0.10463	-0.13781	0.18762	0.11029
-10.72	-0.74071	0.54681	0.20245	3.124	0.10889	-0.94866	-0.87647	-0.17618	-0.68486	-0.90949	-0.18505	0.22213	-0.66998	-0.043275	0.33022	0.029728	-0.35546	-0.23955	-0.26039	-0.03428	0.37048	0.73816	-0.46358	-0.31037	-0.13072	0.3179	-0.40154	0.03126	0.13594	0.17091	0.095648	0.30338	0.081314	-0.18158	-0.32118	0.48898	-0.18419	0.093192	0.18766	-0.28448	0.49763	0.23157	0.064842	-0.17207	0.23223	0.20715	-0.16989	0.024924	-0.081332
-10.447	-0.5794	0.5406	0.48399	2.6978	-0.42883	-0.86117	-1.5375	-0.16536	-0.88595	-0.81361	0.7483	0.025332	-0.19423	-0.33785	1.2062	0.491	-0.27266	0.64632	-0.30823	-0.25401	0.55664	0.56593	0.28658	-0.42928	-0.29858	0.59559	-0.36755	0.1434	-0.079752	-0.41721	-0.42395	0.41236	0.16052	0.0072882	-0.068632	0.47261	0.090333	-0.39962	0.30196	-0.30552	0.051754	0.071684	0.065094	-0.21864	-0.11898	0.0036596	0.038258	0.055079	0.24394
-10.565	-0.71311	0.57929	0.44929	2.7612	-0.23049	-0.87842	-1.5398	-0.14606	-0.88373	-0.7878	0.34603	0.14043	-0.024528	-0.043009	0.90897	0.54896	-0.18236	0.59325	-0.25279	-0.18694	0.12433	-0.1337	0.53385	-0.030428	0.14622	0.15065	-0.27827	0.077241	0.1312	-0.18175	-0.1807	0.31053	0.13845	0.031296	-0.13179	0.24266	0.014756	-0.086684	0.077428	-0.31755	-0.16788	0.00066738	0.019298	-0.30845	-0.079188	-0.093201	-0.016416	-0.027624	0.074279
-10.696	-0.61744	0.68597	0.32311	1.607	-0.16946	-0.6944	-0.79127	0.14057	-0.28304	-0.75984	-0.1695	0.41147	-0.15796	0.26379	0.74909	0.47759	0.45264	0.34441	-0.13357	-0.13544	-0.0021483	-0.18993	0.33774	-0.0127	-0.080327	-0.25464	-0.15738	-0.034789	0.15515	0.20576	-0.24826	0.011962	0.18465	0.19672	-0.13683	0.21283	0.025701	0.10253	-0.12301	-0.31885	-0.014473	0.15989	0.17819	-0.061185	0.043839	-0.25511	-0.077686	-0.066046	0.11002
5.2944	-4.2472	-1.8989	2.4488	0.69882	-0.26133	-1.049	1.6339	-0.17316	-0.73504	-0.52602	-2.1751	2.1593	-0.4578	-0.63511	-0.62826	0.45401	-0.48303	-0.18871	-1.9579	-1.1699	-0.86017	0.57433	1.255	-2.6852	0.52047	0.056004	0.78774	-0.64514	2.036	0.92865	1.8685	0.43822	-0.043417	1.259	-0.5864	0.76092	-0.05053	-1.3874	-0.30361	0.30157	-0.7557	-1.1667	-0.1912	1.2154	-0.066835	-0.92792	-0.2978	0.79137	1.1094
5.641	-2.1353	1.0045	-2.2592	0.66709	-2.0374	-0.579	-0.52776	-0.13171	-0.3327	0.27311	-2.0932	2.699	-0.87449	-0.50768	-0.88721	0.99577	-0.14851	-1.5477	-0.91618	-1.2001	0.18122	0.83774	0.2533	-1.4937	-0.25353	-0.95791	0.32996	-0.42214	0.52302	-0.63311	0.58738	0.42314	-0.96496	1.138	-1.2912	-0.36898	-0.32856	0.89565	-0.86259	0.52282	-1.4932	-1.1218	-0.38456	0.013497	0.25049	-0.41737	-0.022264	0.080486	0.79968
3.2725	1.9856	-0.091352	-0.9752	0.26147	-1.6027	-0.7358	0.89245	-1.3704	-1.7859	-0.84745	-0.32684	2.6244	-0.62929	0.58276	-1.1485	1.748	-0.44585	-1.3733	-0.41002	-0.92098	0.085858	0.96072	1.1321	-0.66312	1.0764	-0.8343	0.52303	-1.4027	0.24854	-1.068	0.99435	0.41912	-0.90492	1.1649	0.30685	-0.16047	0.12373	-1.2388	1.0768	-0.13576	-0.17048	0.57764	0.57852	0.58254	-0.28703	-0.58965	0.48571	-0.41057	0.42221
-4.3328	0.06673	1.7947	0.26749	-1.46	-0.33022	-1.0566	0.77131	0.053012	0.70045	-0.98824	-0.13035	0.35643	-0.13416	-0.30281	0.1385	0.67624	0.41303	0.23975	0.10645	-0.94704	0.10313	-0.098481	0.64852	-0.00238	0.39423	-0.19213	0.1774	-0.67628	-0.22702	0.74419	-0.14305	-0.094663	-0.13412	-0.21873	0.47349	0.3783	0.65026	-0.5093	0.63301	0.45113	-0.60508	-0.036963	-0.088645	0.33505	-0.19142	0.2798	-0.20261	0.36578	0.045974
3.2625	-1.5025	-1.2694	-1.7145	-1.0463	-0.20799	-0.6264	-1.5826	-1.0122	0.91883	1.4386	0.3954	0.0088486	0.16452	-1.2264	0.54724	-0.76398	-1.8541	-0.30973	0.37885	1.2416	1.1309	0.43572	-0.91301	0.54126	0.15819	-1.5956	0.9745	0.16424	-1.2351	-0.28796	1.4456	-0.25215	-0.39076	-0.55376	-0.012282	0.5805	-0.97376	0.17604	-0.53581	-0.076172	1.4052	0.43671	-0.43725	-0.9443	0.14626	-0.71051	-0.14362	-0.096639	-0.90637
3.0057	1.2263	-3.1156	0.52145	-0.93561	2.2831	-1.2947	-1.632	-0.86913	1.3114	0.14201	0.32406	-2.1191	0.20079	-0.6156	0.91476	-0.45716	-2.1713	0.013092	0.46834	-1.0739	0.41343	-0.35916	-1.3961	0.5796	-1.7482	-0.83201	0.36168	-0.3028	1.0515	-0.2787	0.82567	-0.36068	0.41513	-1.4124	0.28812	-0.29852	-1.0113	1.4711	-0.65845	-0.81903	-0.58242	0.072196	-0.30156	0.92193	1.5763	1.0082	-0.040911	-0.46674	0.47955
6.6703	2.9942	1.3752	-3.0779	0.096818	-1.5987	0.75018	-2.7151	-2.2841	1.8762	-1.1516	-0.33705	-2.4708	0.24142	1.065	0.17553	-0.21454	-1.6616	-0.30544	-0.44885	0.20346	0.10729	-0.47738	-0.78537	0.026794	-0.064831	0.76361	1.2657	-1.0449	-0.56024	1.0723	0.64765	0.26328	0.43955	0.61407	-0.86722	0.69628	-0.65344	-0.48763	-0.7042	0.71195	-1.3884	1.1503	0.50337	-1.2074	0.5063	0.92115	0.21645	0.021558	-0.33362
-4.3602	-0.15596	1.755	0.28684	-2.1579	0.37525	-1.0559	0.0915	0.25912	1.4527	0.92394	0.26634	-1.2382	0.90453	0.52417	-0.14224	-0.186	0.36314	-0.36415	0.064059	-0.5604	-0.33995	1.1137	0.8385	-0.26496	0.35164	-0.61769	-0.076329	0.31164	0.41273	-0.14053	0.21568	1.0121	0.20261	-0.050972	-0.23457	0.639	0.14966	-0.039857	0.19071	-0.056156	0.36498	-0.59963	0.14371	-0.61664	-0.56556	-0.65711	-0.11916	0.10376	0.06199
2.8994	-0.87297	-2.4312	3.007	-0.82408	0.81116	-0.8305	-1.1931	-0.55703	1.2756	-1.5293	-0.12233	-1.4891	-1.0381	0.27992	0.6338	-1.1344	-1.7854	0.7931	0.33031	-0.24833	-0.46808	-0.36852	-0.61532	-1.4042	1.5393	-0.53028	-0.15802	1.014	-0.35753	1.0268	0.046033	-0.37726	0.25254	-0.71338	-0.5462	-0.0072699	-0.55504	-0.27333	-0.43498	0.51201	0.63389	-0.46132	-0.94186	-0.69217	0.6421	-0.20808	-0.011905	-0.011865	1.1428
0.27991	1.2658	-0.91926	0.23396	-1.9615	1.532	-1.3582	-1.7299	-1.2877	1.5914	-0.62182	1.6755	-1.8452	-1.1434	-1.3821	0.15446	-0.90724	-1.1539	-0.14071	-0.12056	-1.1855	-0.00033302	-0.3217	0.82084	-0.24174	1.228	-0.7834	0.37943	0.032439	-0.68789	0.36483	-0.66973	-0.40647	0.094607	-0.18082	0.069192	-0.44906	-1.1133	1.1845	0.86499	-0.33821	-0.52973	0.18576	-0.33404	0.050883	0.018662	0.19581	-0.25662	0.92458	0.75872
3.0123	-1.1666	-1.1658	3.1498	-0.72553	0.14011	-0.82422	-0.32003	0.011852	2.1277	-2.6724	0.17773	-2.2415	-2.26	-0.7933	-0.2081	-0.5218	-1.8603	-0.07801	-0.6256	0.93768	-0.29142	-0.97661	-0.73305	-0.63019	0.34206	-0.44751	-0.6995	-0.93448	0.63873	-0.27875	-0.91861	-0.62769	0.54079	-0.034751	-0.4905	-0.095245	0.7732	-0.018363	0.63465	-1.0188	0.57754	-0.41856	0.19344	0.37665	-0.15359	-1.2961	-0.88892	-0.014319	0.87897
-4.112	-1.3469	0.86569	2.5644	-1.8691	0.37655	-0.83538	1.0143	0.7212	0.62801	0.79998	-0.3113	0.82026	0.19604	-0.40036	-0.026781	-0.73197	0.082716	-0.39936	-0.3792	-0.31428	-0.4683	-0.43715	-0.99327	0.25288	-0.20792	-0.58486	0.13615	-0.23265	0.73967	0.71847	-0.6702	0.21952	-0.55567	0.41255	0.16548	-0.090843	0.22005	-0.13064	-0.20111	-0.2775	0.65541	-0.71942	0.27787	-0.61206	-0.5177	-0.33564	0.40992	0.073678	-0.11276
-2.6863	-1.6523	-0.46893	1.27	-0.11787	2.0058	-0.72254	1.3745	0.81471	2.4992	0.50328	-0.78545	-0.061848	-1.1976	1.4229	-0.36974	0.9135	-0.083818	-0.56811	0.18414	-0.65839	-0.27636	0.16555	-0.56351	-0.33648	0.21641	-0.99169	0.2357	1.4654	-0.47763	0.72373	0.47981	-1.2392	1.4944	0.58804	0.532	-1.3063	0.47747	0.96012	0.038146	1.6877	-0.49441	-0.17832	-0.40355	0.45174	0.14344	-0.2041	0.32797	-0.26223	0.3468
-2.7613	1.3144	-1.0352	-1.8704	0.58209	1.8936	-0.041544	2.6318	1.2624	2.8935	0.38729	-2.4906	-0.56876	-2.6762	1.8075	-0.56463	2.1782	-1.035	0.54264	-0.8633	0.081414	0.76933	-0.12707	-0.94092	-1.3562	-0.817	-0.73825	0.56795	-0.3511	0.6718	0.68944	-0.65634	0.82819	0.40232	0.6127	-0.27338	0.33371	-1.0986	0.20216	0.19152	0.44572	0.25641	-0.2552	0.59544	-0.74969	-0.26999	0.035125	-0.21312	0.016322	-0.11293
-1.2659	0.042569	0.052078	-1.7626	0.068981	1.6821	0.24627	1.833	0.32371	2.492	-0.5441	-2.4143	0.32581	-0.53241	0.91146	-1.1373	0.70525	-0.21549	0.69565	-0.19214	0.54777	0.34135	0.47943	-1.6715	-1.0286	-0.1945	0.18892	0.28656	-0.16092	0.27092	-0.065747	-0.14651	0.46779	0.91152	0.84147	0.39424	-0.072191	-0.88774	-0.62778	0.63002	0.55056	0.009398	-0.18618	0.29896	-0.65464	-0.3699	-0.0618	-0.38344	0.1628	0.3907
-6.3483	-0.38121	1.3809	0.017685	-1.5993	-0.12444	0.92918	0.88748	0.32857	0.76462	-0.296	-0.50394	0.41004	-0.064121	-0.40601	-0.30687	-0.19274	0.32303	0.42165	0.07628	-0.077303	-0.1322	0.16398	-0.3732	0.12275	-0.060022	0.24365	0.31045	-0.13752	-0.19028	0.27296	-0.24659	-0.44532	-0.26723	0.38954	0.52077	-0.2676	0.26723	0.02848	-0.14288	-0.13698	0.15891	0.028359	0.019427	0.072298	-0.14051	-0.010548	0.22428	0.14816	0.053828
0.35953	-1.2388	-3.4937	-0.40412	-0.71373	-1.2905	0.1966	0.19776	-1.6745	-1.6654	0.68505	-1.0048	0.072799	1.2575	1.6827	2.5692	1.2123	-0.30867	-1.0594	2.2546	-0.0026815	-1.2716	-0.35131	-1.1665	-2.1089	-1.3684	1.7557	0.019397	-0.58113	-0.53146	0.64484	1.5964	-0.052917	-0.26233	0.028117	-0.33669	0.15589	-0.15535	0.5441	0.19105	1.4737	1.4482	-0.79331	0.20407	0.25105	-0.35873	-0.18762	0.4983	-0.60202	0.80767
21.381	-5.615	10.172	9.6246	2.8775	-0.14001	0.072236	2.7252	0.88119	1.8003	0.5679	1.491	0.0070192	4.3427	4.5147	4.1286	-2.3585	-0.039687	-0.70862	1.2407	3.3214	-0.90475	0.13892	0.9903	0.15993	-3.3559	0.094549	0.25866	3.3376	-0.050217	-0.084011	2.0852	-0.71559	0.9376	-0.052343	-0.96503	2.4682	-0.87923	1.8285	1.8141	0.39624	-0.20351	-0.23177	0.41644	0.28177	-0.86261	-0.3162	-0.70609	0.86691	-0.017884
27.07	-14.046	7.5495	-1.2352	3.7043	5.2644	-3.5526	-1.6355	4.7549	-3.8682	-3.0325	-2.3528	-2.435	7.4515	0.26165	-1.0127	0.95065	0.85821	-0.30902	-3.1451	-0.4221	2.0595	2.2646	1.6857	-2.9348	-2.8433	-0.12698	3.8495	-4.4514	-0.48484	1.3586	-1.7754	-1.5477	1.3736	-1.2538	1.1001	-2.0504	0.31582	0.71219	-0.45097	-0.39518	1.5456	0.14222	0.48399	-0.60261	-0.92636	-0.54716	-1.464	-0.65956	1.0579
1.4028	-2.194	4.4249	-1.7236	-2.8024	5.252	-2.215	-0.26922	0.11773	0.014006	-0.020212	-0.20511	0.65905	1.0551	-0.91118	0.11899	0.22793	-0.32262	-1.2685	-0.0075258	-1.3373	2.035	-2.0656	-1.2562	-0.059327	1.3373	1.9336	-0.038292	1.8024	-0.93755	-0.80743	1.2039	0.68999	-1.6844	-1.0283	1.1262	-1.7726	0.85865	0.28156	1.1291	0.37331	0.027444	0.8526	1.0113	0.93994	1.0423	0.09326	0.76854	0.10196	-0.23901
-10.48	-0.88645	0.68292	0.03966	3.2195	0.029902	-0.55637	-0.54466	-0.37394	-0.95215	-0.58662	-0.076088	0.20853	-0.91041	-0.58678	-0.21459	0.025395	-0.831	0.13222	0.12952	-0.19498	0.25067	0.35501	-0.63275	-0.27142	0.14737	0.5035	-0.046008	-0.2771	0.0092521	0.21875	0.037994	0.25208	-0.23071	-0.4618	-0.03632	0.19311	-0.073519	0.15458	0.27746	-0.14517	0.43882	0.31482	-0.0024751	-0.21062	0.34274	0.31576	-0.20176	0.09578	-0.18189
-10.303	-0.56906	0.93687	0.2216	3.5693	0.087885	-0.42588	-0.38597	-0.31469	-0.53236	-0.17359	0.32031	0.20336	0.086215	-0.42023	0.30069	-0.29627	-0.050843	0.079131	-0.10474	0.13855	0.32153	0.091753	-0.18875	0.027222	-0.09338	0.30974	-0.20231	0.20496	-0.04467	0.14984	0.036418	-0.073989	-0.083726	-0.18755	0.047396	0.12738	0.072194	-0.074254	-0.0044174	-0.29298	0.11744	0.26389	-0.15061	0.037539	0.34595	0.27108	-0.10185	-0.081706	-0.2161
-10.527	-0.8674	0.81681	0.17481	3.5069	0.19307	-0.13862	-0.43669	-0.19791	-0.35232	0.27092	0.10304	-0.042403	-0.41711	0.18654	0.072983	0.18253	-0.32029	-0.087737	0.16336	-0.094893	0.26118	-0.0099648	0.45719	0.065824	-0.20963	0.46896	-0.01246	-0.0054701	-0.35741	-0.11746	0.12561	-0.19595	0.066155	-0.1425	-0.022917	-0.068261	0.40447	-0.19452	-0.1045	0.25757	-0.17064	0.21908	-0.17967	0.38493	0.21276	-0.003079	0.033232	0.0054596	-0.04788
-10.412	-0.74836	0.82236	0.26658	3.0669	-0.028691	-0.48569	-1.1012	-0.198	-0.7159	-0.34927	-0.37946	-0.088379	-0.49633	0.098157	-0.083145	0.25501	-0.32495	0.21473	-0.12116	0.046027	0.051923	-0.52141	0.22128	-0.10332	0.065778	0.15179	0.40879	-0.040635	0.15621	-0.25019	0.0922	-0.10212	0.2287	-0.066913	0.23638	-0.29518	-0.1715	-0.031866	0.037046	0.53536	-0.39796	-0.27902	0.0096445	0.04397	-0.1376	-0.24342	0.24501	0.17773	0.1469
-10.624	-0.57845	0.6952	0.36321	3.0582	0.076902	-0.68002	-1.0857	-0.12678	-0.45667	-0.31941	-0.61948	-0.25777	0.008265	0.22371	-0.16385	-0.05665	-0.13093	-0.30348	-0.083265	0.25869	0.12459	-0.17258	0.26784	-0.0095472	-0.20549	0.38845	0.203	0.21299	0.18438	-0.41914	0.19195	-0.073758	0.38106	0.11857	0.21801	-0.14499	-0.17652	-0.11795	0.077732	0.53707	-0.32579	-0.37388	0.01937	0.25246	-0.12185	-0.12463	0.23165	0.15913	0.24182
-10.576	-0.61232	0.759	0.45089	3.1275	0.10216	-0.727	-1.2449	-0.25005	-0.49097	-0.21782	-0.13039	-0.21585	0.092952	0.30126	0.036751	-0.049684	0.097745	0.092696	-0.5054	0.26318	0.12633	-0.36709	-0.17347	0.014836	0.1473	-0.21384	0.11776	0.51738	0.30857	0.097462	0.0074136	-0.14862	0.3442	0.31112	0.30497	-0.31778	-0.34168	-0.039777	0.21768	0.42507	-0.30424	-0.35374	0.21323	0.075569	-0.14603	-0.10269	0.21466	0.095095	0.14005
8.8908	-3.4271	0.6465	-2.2601	0.24136	-0.51564	1.7255	-2.8592	-0.51414	1.1667	0.732	-0.74818	-0.55219	0.15295	-0.94517	0.94848	-0.95953	-0.23146	-0.261	0.10733	0.81886	0.16965	-0.93079	-0.2503	0.33486	-0.16663	0.055774	-1.8682	1.4875	-1.6414	-0.5089	0.19561	0.48372	-0.5454	1.2876	1.8794	0.65193	-2.2214	0.89151	-0.06323	-0.93743	0.32315	-0.26707	0.24322	-0.49014	1.5685	-0.73233	0.17854	0.1178	1.443
4.4274	-0.93508	-2.9414	-2.2125	-0.88655	1.2524	0.61381	-2.7403	-0.64014	0.3415	1.0932	-0.30478	-1.5235	-0.93754	-0.23581	1.4397	-0.36833	0.99874	0.37042	0.43689	2.7946	0.56874	-0.3967	0.82643	0.60571	0.72466	-0.10248	-0.7102	-0.24073	-0.92172	-0.12941	-0.85418	-0.66646	0.34164	-0.57616	-1.6056	0.26744	0.53786	0.26017	2.3087	0.10961	1.4277	0.53405	0.53683	0.92002	-0.94333	0.63203	1.2347	0.13	0.28941
4.1316	1.3656	-1.2806	-1.3099	-0.95209	0.33351	1.2571	-0.4753	-1.1612	-1.6628	0.13165	0.83837	-0.77415	0.47883	1.4457	0.22339	0.17043	-0.08648	1.2858	0.96911	-0.56648	-0.63532	-0.86004	1.3234	0.17261	-0.50012	-0.30018	-0.40621	-0.34189	-1.5418	-0.51724	0.33864	2.2492	0.73049	-1.0899	1.435	0.26142	0.97067	-0.053929	0.39398	0.2851	0.61561	0.86684	-0.51916	0.21241	0.26291	0.8034	-0.21967	-0.26606	0.40158
-4.1072	0.64512	2.8197	-1.2869	-1.5945	-0.6675	0.14966	-0.07825	0.25796	0.78111	0.25389	-0.19226	-0.98145	0.68252	0.21819	-0.60485	-0.17559	0.43356	-0.051691	0.12163	-0.12787	-0.47199	0.81365	-0.22536	0.43897	0.17439	-0.62305	-0.33909	-0.035244	-0.040495	0.3662	0.098667	-0.054511	-0.044336	0.63287	0.37466	-0.047209	-0.55975	-0.24801	-0.1991	-0.079058	0.0082311	0.030572	-0.035304	-0.29138	-0.50163	-0.16836	0.22155	0.10149	-0.048856
-10.576	-0.53504	0.37449	0.014021	3.1875	0.28136	-0.40351	-0.20048	-0.45323	-0.8943	-0.63354	-0.5822	0.14812	-0.38962	-1.0729	-0.65554	-0.10338	-1.0433	0.3297	0.4641	-0.014409	0.046094	-0.34965	-0.35871	-0.13032	0.28295	0.68094	-0.004361	-0.71578	-0.038613	-0.076903	0.29396	0.64818	-0.45889	-0.73629	-0.15873	0.45345	-0.064375	0.43381	0.21077	-0.12927	0.40113	0.18701	-0.28813	-0.36397	0.059362	0.29948	-0.49011	-0.055486	-0.25768
-10.423	-0.47124	0.4979	0.29292	2.7837	-0.10323	-0.52957	-0.78511	-0.36872	-1.2581	-1.0391	-0.74866	-0.27657	-0.60811	-0.92982	-0.713	0.12001	-1.2841	0.29656	0.54841	-0.13485	-0.25423	-0.31198	-0.073611	-0.22171	0.36819	0.78014	0.28044	-0.71521	-0.07037	-0.60405	0.3575	0.76927	-0.26655	-0.67438	-0.10674	0.24895	-0.18583	0.3573	0.20428	0.21065	0.14529	-0.072653	-0.20739	-0.31643	-0.16366	0.17461	-0.29338	0.12744	-0.011168
-10.268	-0.53751	0.66013	0.68298	2.6924	-0.11909	-0.6809	-0.85288	-0.40558	-1.0113	-1.1138	-0.94682	-0.06682	-0.91731	-0.51513	-0.61779	0.11354	-1.1627	-0.15376	0.21222	-0.1382	0.2389	0.24675	-0.62306	-0.53734	-0.21731	1.0068	0.53886	-0.29423	0.38357	-0.60422	0.15808	0.36558	0.11501	-0.465	0.33036	-0.13068	-0.314	-0.15569	0.4279	0.67069	-0.040732	-0.35637	-0.092835	-0.0069694	-0.26634	0.20186	0.085105	0.48029	0.27434
-10.475	-0.4047	0.76172	0.31599	2.6091	-0.096615	-0.69201	-0.9469	-0.31623	-0.55234	-0.38569	-0.2255	-0.14507	0.52918	-0.31731	-0.068829	-0.37488	-0.084424	-0.004156	-0.12788	0.2946	0.17408	-0.099249	0.0070077	-0.11557	-0.1671	0.30985	0.14898	0.16167	0.25611	-0.35508	-0.094077	0.16916	0.23151	0.11243	0.3417	-0.11479	-0.25574	-0.13759	0.17504	0.25168	-0.27249	-0.42996	-0.14254	0.12522	-0.30575	0.0092915	0.12582	0.19602	0.13463
0.11961	-0.71694	-0.39707	-2.0899	-1.3161	-0.82134	0.58347	-0.60924	0.48066	0.77197	0.58897	0.063918	1.0066	-1.0159	-0.84042	0.1646	0.63525	-0.32055	0.25032	-0.26328	0.49121	0.4298	-0.013745	0.3168	0.45926	1.0063	-1.4349	0.23005	-0.292	0.28396	-0.54038	0.56922	-0.63185	1.0575	-0.73534	0.39429	-0.30682	0.045827	1.2272	-0.29322	-0.50731	-0.23128	0.011878	0.0084356	-0.22121	-0.44891	-0.21386	0.16436	0.024906	0.25814
-0.062961	2.7483	-2.0064	0.52694	-0.69127	0.85557	0.61586	0.30807	0.17734	0.47639	-0.16812	-0.65838	-0.56095	-0.35126	-0.34581	0.79126	0.96256	-0.71291	-0.47466	-0.37513	-0.29438	-0.7075	-1.3576	-0.29311	1.4485	1.0615	-0.21274	0.71282	0.60319	-0.9611	-0.67107	0.11482	-0.24936	-0.43277	-0.31034	-0.16911	-1.2971	-0.3124	0.47138	-0.47985	0.35375	-1.0567	-0.37011	0.30729	-1.1351	-0.020936	-0.18746	-0.56927	-0.79039	-0.036875
1.7905	3.0613	0.69719	0.34656	-0.76712	-0.29168	1.2678	0.41563	-0.99467	0.2936	0.38802	-1.2587	-0.31315	-1.0856	-0.49584	0.91334	0.65652	-0.17516	0.064465	-0.83049	-0.20636	-0.99251	-1.7816	-0.040331	1.5038	-0.083121	0.73539	1.612	0.38308	0.36212	-1.311	-0.049488	-0.16186	-1.1525	-0.56097	0.21559	-0.45529	-0.61437	0.44264	-0.029983	-0.16813	-0.98717	0.17417	0.80507	-0.42854	-0.023453	-0.59203	-0.91853	-0.16445	-0.015273
-5.1769	-2.1986	1.7524	-0.36918	-2.3078	-0.17403	0.12805	0.60231	0.26066	0.91342	-0.068115	-0.26345	0.44356	-0.2044	0.04818	-0.12784	-0.15858	0.22983	0.30373	0.040247	0.20872	-0.42248	-0.37377	-0.33767	-0.13693	-0.27493	-0.032192	0.42699	0.28159	1.9063e-005	-0.25813	-0.46037	-0.43954	0.273	0.34155	0.10019	-0.68654	0.093364	0.079283	0.092601	-0.23855	-0.08326	-0.34174	0.17811	0.18374	0.20238	-0.25798	0.22723	0.17083	-0.23948
-2.0873	-1.994	-1.7593	-0.20614	-1.5389	0.83216	2.076	-0.035642	0.72611	-0.24669	-0.17553	-0.21306	0.62611	-0.46897	-0.35117	-0.80909	-0.35007	-0.00077352	-0.086821	-0.88726	0.5187	-0.093375	-0.67679	-0.45589	-0.68453	-0.23161	-0.12885	-0.29693	0.73435	0.26779	0.70907	-0.88109	-0.31573	0.3002	0.4769	0.23501	-0.084028	0.22975	-0.4798	-0.11746	-0.41678	-0.4649	-0.21113	-0.40234	-0.27114	-1.0123	-0.54228	-0.38602	-0.61065	0.16389
-0.44179	0.35465	-0.086246	-2.2468	-0.96931	-0.15749	3.0891	-0.29036	-0.13318	-0.52878	0.27363	0.2597	0.6944	-0.66223	-0.10407	-0.21162	-0.088308	0.52724	1.7164	-0.051074	1.3276	0.044508	-0.39253	-0.11452	-0.43074	-0.57419	-0.99632	0.33679	-0.34882	0.59966	0.06658	0.041496	1.0499	0.32891	-0.42732	0.77798	-0.49342	0.73329	-0.042923	0.048734	-1.5616	-0.50829	-0.1779	0.28156	0.027717	-0.75685	-0.46132	0.66812	0.15733	-0.44472
-1.8082	-2.5062	-1.5962	0.61585	-1.7587	-0.095233	2.8321	-0.84679	0.042619	-0.85455	-0.44371	1.0433	0.7338	0.36808	-0.37828	0.68561	-0.28557	0.005302	1.1113	0.42366	-0.17568	0.32871	-0.066888	0.01708	-0.35846	0.83148	-0.072628	0.16173	-0.18006	-0.44718	-0.86616	-0.22509	0.20354	0.34862	0.56151	0.25833	-0.55055	0.78901	-1.0689	0.61485	-0.80394	1.0569	-0.35845	0.98953	-0.43333	0.065866	0.74388	0.047626	0.15118	-0.59186
-6.3849	-0.50695	1.4665	-0.60146	-2.3636	0.058497	0.84835	-0.19166	0.56423	0.12835	-0.52979	-0.16196	0.41034	0.052614	-0.31767	0.012357	0.10759	0.96593	0.18769	0.1345	0.19912	-0.11487	0.40257	0.041039	0.19575	-0.28651	-0.048881	0.11854	-0.3827	-0.06057	-0.14292	-0.14324	-0.33541	0.02276	0.59406	-0.037419	-0.063982	0.025225	0.20246	-0.21579	-0.22374	-0.10683	0.33728	0.16159	0.11887	-0.037031	-0.19078	-0.099357	-0.055236	0.0027153
0.26051	0.64186	-2.4384	0.44099	-1.5789	0.7533	-0.89235	-0.15993	-0.11677	-1.2315	0.78681	1.8505	0.81097	-0.37747	-0.5697	0.5221	0.33358	-0.30224	-0.10028	-1.4416	0.21181	0.40977	0.30763	-0.18339	-0.77166	-0.56546	-0.50386	0.50833	0.35217	-0.61363	0.80037	-1.5131	-0.67314	-0.36898	0.73624	-0.7771	-0.456	0.25464	0.79539	-0.046571	0.63437	-0.069982	0.85083	-0.34943	-0.34381	-1.2786	0.64498	0.28736	0.33865	0.29425
0.86514	1.4867	-1.7372	0.068569	-1.5628	1.6001	-1.142	-1.4186	-0.15961	-0.12949	0.85116	1.1234	-1.0863	-0.45269	-2.1769	2.1623	-0.24019	-0.38446	0.45504	-0.85412	-0.24396	-0.5493	-0.40479	-0.050132	-0.8793	-0.59119	-0.57078	0.9824	-0.03639	-0.59293	0.18356	-0.98753	-0.26624	0.059099	0.05276	0.54876	-1.1771	1.0089	-0.86704	0.092346	-0.9325	0.32824	0.21992	0.24157	-0.054148	-0.60828	0.72922	0.095698	0.83041	-0.8684
4.2305	-0.88107	1.074	-3.2987	-1.1664	-1.499	0.014912	-2.9656	0.34079	0.63687	0.67288	1.1565	-0.25035	-0.38631	-0.76219	0.26021	-0.026921	-1.2161	-0.80038	-0.96538	0.28164	-0.88534	0.59706	-0.18471	-0.51139	0.73091	1.109	0.19826	-0.8305	0.26631	-0.316	-1.8713	-1.3996	-0.0093738	-0.51977	0.7319	-0.38445	1.0068	-1.053	-0.45171	-1.06	-0.35984	-1.1335	-0.623	-0.72105	0.54705	0.8639	-0.31144	-0.1956	-0.55949
-2.5356	-3.2361	1.6731	2.198	-2.5206	-0.093909	-0.41436	0.041467	0.51631	0.9625	0.0081461	0.0033873	-0.42218	0.55484	-0.78819	0.48352	-0.42294	0.57839	-0.2357	-0.52657	-0.079865	-0.26936	0.48278	0.51417	0.24988	-0.46604	-0.54242	0.49918	-0.63664	0.13445	0.18329	0.050396	0.29161	0.41514	-0.14525	-0.49757	0.23754	-0.014004	-0.10608	0.00020846	0.1031	0.11152	0.25063	-0.022587	-0.45597	-0.46048	-0.12757	-0.20523	0.010309	0.20738
14.073	5.0819	3.6548	3.9031	0.43977	-1.7969	-0.62211	2.6354	0.16713	-1.5256	-3.1381	2.0746	-2.9974	-0.52728	2.3992	-0.29367	1.0742	0.44216	0.2797	-3.5165	2.8744	-0.016203	-0.40226	-1.2556	0.60499	0.84613	2.225	0.46686	1.2872	0.060137	-2.0156	-1.3289	1.2419	-1.3635	1.4318	1.5797	2.4804	1.577	0.29885	-0.75838	-0.17628	0.45405	-2.0363	-1.1801	0.028687	1.1942	-0.13942	0.81256	-0.24375	0.35518
8.0617	-2.2625	-2.0241	0.96213	-1.3783	-0.23067	-3.6478	1.0246	3.6886	-2.7963	0.47069	0.78984	-0.76565	-0.011608	1.483	-2.5451	0.94368	-1.0656	3.0786	-0.487	2.5779	2.9653	0.10052	0.49035	1.1852	0.039298	-1.1786	-1.9015	0.32234	0.56552	0.053628	1.5432	0.16112	-0.1959	-1.8517	-1.1836	-0.53107	-1.4148	-0.35068	-1.4935	1.326	0.65439	0.35385	-0.62627	0.30744	0.12687	-0.57821	0.08049	1.3455	0.70042
6.8665	-4.0079	-4.6561	2.0679	-0.52807	-0.95934	-3.028	0.24253	3.4958	-3.2162	2.7981	0.99782	0.7371	-0.82365	-0.78352	-1.577	-0.059725	0.31814	1.3427	-0.93666	-0.54839	0.71741	-3.6826	0.064518	1.0075	-0.87542	-0.70213	-0.097541	0.56943	-0.068128	-0.33453	-0.51664	-1.1514	0.35504	-0.37403	-1.1196	0.62163	-0.94231	-1.1059	-1.7678	0.051953	-0.44849	0.92977	-0.53292	-1.3529	-0.049449	-0.22683	0.3726	-0.55783	-1.1098
-1.147	-3.4386	1.4879	4.5465	-1.9426	0.48024	-2.5031	1.7214	0.22435	0.91772	0.17545	0.34087	0.4935	-0.99415	-0.2937	1.4107	0.31061	0.0869	-0.16618	0.85091	-0.13703	0.30132	-1.4372	0.12187	0.24688	0.04549	-0.59104	-0.5136	-0.30784	0.22658	0.15961	-0.66452	-0.055735	-1.1823	-0.38997	-1.1711	0.6503	0.25677	-0.079879	0.12883	-1.3064	0.43174	-0.04915	-0.43474	0.20433	0.96423	-0.20809	-0.28379	-0.30043	0.69122
2.3792	3.3791	0.018895	-1.9961	0.68978	-2.9734	0.37929	0.99062	5.6412	0.38642	0.79856	-3.0456	-0.055416	0.44611	0.19481	0.57287	-0.90221	-1.4665	-1.1714	-0.32286	0.0024922	-0.74171	-1.6026	2.7944	0.57454	-0.71595	1.7644	-0.90997	-0.089918	-0.57571	-0.0037148	-0.25168	-0.0926	0.007478	-0.3694	0.34273	-1.5025	0.42607	0.47205	-0.094006	0.38324	0.59094	0.3499	0.2332	0.52901	0.5667	-1.0337	-0.24282	1.2888	0.38716
1.2295	3.0829	-0.50413	-2.181	-0.033265	-2.9247	0.0067615	0.2395	6.4953	-0.60903	1.2888	-2.3256	0.69576	-0.16335	0.60505	-0.57	-1.1995	-2.0965	-1.8427	0.37204	-0.44282	-1.1018	-0.030664	0.49046	1.7245	-0.60162	0.72523	-1.366	0.27613	-0.11757	-0.017737	-0.16358	0.14724	1.0675	-0.87021	0.29887	-0.40873	1.0839	0.43694	-0.078855	0.49173	-1.1316	-0.90977	-0.012657	-0.85501	0.3523	-0.37764	0.57982	-0.41326	-0.33467
-0.45812	2.2663	-0.46259	-0.048317	-0.32413	-2.3807	0.36616	-1.2728	4.2037	0.38294	1.0679	-1.546	-0.069382	-0.32017	-0.010031	-0.61936	-0.21516	-1.5855	-0.85463	-0.59038	-1.2428	-1.8497	0.28335	-0.94693	0.59579	-0.064755	-0.78169	-0.85956	-0.11359	0.33514	0.061226	0.45455	0.022551	-0.3205	-0.44593	-0.3367	0.35474	-0.39694	-0.36282	0.56272	0.84519	-0.58914	-0.46838	0.55301	-0.19744	-0.36077	1.2146	-0.47162	-0.71014	-0.77715
-3.1209	5.7274	4.0218	2.7259	-0.88594	-1.3231	0.3934	1.3932	-0.050767	0.68174	-0.8135	-0.19145	-0.51449	-0.30078	-0.70263	0.80754	0.2755	0.44077	0.010289	-0.2208	0.21021	-0.034227	-0.27203	0.072727	0.048173	-0.10094	-1.0214	0.63385	-0.11793	0.26003	0.096184	-0.20833	-0.37772	0.30317	0.030023	0.46713	-0.50068	-0.48272	0.30852	-0.13188	-0.38953	-0.14255	-0.28619	-0.06927	-0.16181	0.32708	0.4412	-0.38371	0.14377	0.37701
30.656	19.614	18.609	5.0997	5.0079	3.0849	0.059388	-4.4767	-3.148	0.0090659	-1.0938	-1.8944	2.0377	2.8814	-3.4929	-2.4469	4.4622	-1.7708	-0.29873	5.3709	-0.57166	2.7413	-0.67981	0.68615	-1.356	0.13465	-1.2495	-0.46519	2.2195	-1.2529	-0.10776	-2.5092	0.35348	0.63878	-0.20411	-0.62253	-0.1179	-0.3215	-0.68769	-1.806	1.3186	0.96879	-1.5985	1.3299	-0.71515	-0.72274	1.1541	0.2106	-0.18036	-0.52374
22.686	3.0593	3.7458	2.9308	3.5966	3.5282	-0.88042	-10.763	3.523	3.5159	0.13816	3.1042	3.1022	-2.3256	-2.1113	-5.0602	-0.027282	1.8032	-2.7904	1.345	-0.014189	-0.23098	-1.8738	-0.69986	-2.4572	-2.7377	-0.63428	-2.0164	-0.47598	1.8384	-0.2518	-0.11103	-0.12991	-2.1748	1.1214	-0.12901	0.95515	0.47412	-0.10467	0.88688	-0.13941	0.32482	1.2166	0.056564	1.5734	0.11751	-0.19259	0.027918	1.0866	-0.084719
12.438	7.3541	-0.029359	5.632	4.5243	3.9821	-1.7236	-7.7362	4.9065	0.99573	4.4286	3.38	3.9296	-4.0532	-0.90964	-0.49829	-1.2932	2.7628	2.697	1.8084	0.26353	-0.28074	1.8156	-1.9087	1.6228	1.2907	1.5163	1.2679	-0.67261	-0.6583	2.1286	2.2831	-0.38305	0.72066	-1.5012	1.5082	-0.08856	1.956	0.23893	0.21235	-1.2172	-0.52347	0.084872	-1.2394	-0.22323	0.28248	-1.3677	-0.63549	-0.39459	0.37463
-8.072	-1.3543	1.2541	0.80514	0.34036	0.96595	0.26521	-0.088676	0.33643	0.31662	-0.4955	-0.35167	1.2682	-0.49852	-0.082329	0.010632	0.7027	-0.16055	0.71376	0.22969	-0.15178	0.95169	-0.68119	0.25887	-0.47541	-0.28758	1.0228	0.20803	-0.41253	0.072442	-0.0051674	-0.54376	0.03649	0.019071	-0.26585	0.52673	0.21173	0.45384	-0.3424	0.1818	-0.094704	-0.26104	-0.065333	-0.2614	0.091697	-0.22801	-0.22625	-0.11317	0.35975	0.20357
-10.59	-0.94372	0.74144	0.24113	3.4753	0.077582	-0.24718	-0.92536	-0.51365	-0.93039	0.36529	0.75898	-0.72392	-0.35891	0.035452	-0.07323	0.076534	-0.42651	0.21202	-0.37152	-0.080415	-0.071832	0.0055878	-0.57873	-0.059806	0.45773	-0.52166	0.16622	0.43715	-0.10789	0.22589	0.092742	-0.20088	-0.10026	0.086087	0.057737	-0.692	-0.13631	0.088494	0.18457	0.30243	0.026476	-0.031875	0.32614	-0.064939	-0.0030214	0.049994	0.19645	0.04527	-0.14701
-10.431	-0.82613	0.96635	0.16396	3.5035	0.36694	-0.56519	-0.34396	-0.173	0.26615	-0.11648	-0.26662	0.7772	0.043977	0.43735	0.42153	0.099345	0.44948	-0.011414	-0.40578	0.35039	1.0017	-0.25784	0.095197	-0.049635	-0.7091	0.47453	-0.18297	0.35726	0.36082	0.29679	-0.23045	-0.37585	0.43062	0.14806	0.2763	0.19688	0.060587	-0.42163	0.14798	0.086883	-0.28651	-0.082234	-0.25849	0.09229	0.033216	-0.062297	0.17614	0.021356	0.1077
-10.505	-0.69503	0.7611	0.24411	3.4818	0.24176	-0.41088	-0.59601	-0.15447	-0.090908	0.38074	0.20312	-0.23521	0.6869	0.16081	0.25012	-0.22296	0.043916	-0.0075914	-0.083383	0.15675	0.33426	-0.14577	0.54374	0.067361	-0.15816	0.17709	-0.43903	0.076823	0.16731	-0.26464	0.053949	0.26772	0.14235	0.037232	-0.059558	0.3465	0.018335	-0.026187	-0.04096	-0.15206	-0.090894	-0.16168	-0.27046	-0.08244	-0.16717	0.0022583	-0.063772	-0.11063	0.051938
-10.564	-0.85569	0.7577	0.22004	2.2976	0.0096803	-0.29674	-0.3823	-0.06653	0.019295	0.2556	0.2149	-0.72351	0.43265	0.35184	0.15908	-0.30681	0.35322	-0.38833	-0.088317	0.04285	-0.3741	0.46556	-0.054878	0.12996	0.063836	-0.57135	-0.43937	0.1658	-0.095871	0.10615	0.048199	0.15974	0.035734	0.33857	-0.37071	0.088825	-0.16263	0.25165	-0.20028	-0.37624	0.36932	0.12153	0.14425	-0.011156	0.11866	-0.0052522	-0.11366	-0.14026	-0.08848
2.0288	-2.0082	-2.4052	1.0094	-0.70746	0.55482	0.76678	-0.30716	-0.17982	-0.68795	-0.37586	-2.3858	-0.27223	0.26915	0.36206	-0.13608	1.7571	-0.36657	-0.52595	1.0015	-1.1421	0.46609	-0.23827	0.73161	1.0164	1.041	-0.17763	-0.59879	0.32216	1.2113	0.61218	0.63386	-0.35476	-0.072106	1.4511	0.96041	-0.58438	-0.0088818	0.24724	0.081476	-0.76079	2.626	-1.1954	0.16767	0.08733	0.050745	0.91831	1.07	0.98624	0.60644
0.1341	-0.43416	-1.8223	-1.5903	-0.96298	0.097335	0.76734	-0.19156	-0.91725	-0.75143	0.36546	-1.8218	-0.052498	1.2918	0.76584	0.56387	1.365	1.3031	-2.0305	0.77082	-0.63144	-0.34928	-0.37817	-0.82352	0.71355	-0.029866	0.078426	-1.0891	-0.48898	0.51385	-0.21506	0.25444	-0.42141	0.44829	0.68408	0.6084	0.53038	0.48577	0.015777	-0.43013	0.94458	0.64759	-0.21254	0.28609	-0.33906	-1.2037	0.7371	-0.59255	0.15895	0.46914
2.7475	-1.7656	-0.2677	-0.80492	-0.25424	-0.24015	0.8067	-0.5077	-0.47895	0.49035	-0.26794	-2.756	0.35761	-0.48199	0.13289	0.61968	0.33987	1.7634	0.7629	1.2321	-0.3494	-0.59545	-0.17412	-1.0185	-1.4482	0.38343	0.80075	-0.8035	0.32936	-0.30105	-0.21828	0.28581	-0.99428	0.80058	-0.04828	-2.2541	0.91568	0.11275	-1.348	-0.29839	0.27674	0.6129	-0.61195	1.0563	-0.22141	0.42692	0.043971	0.56725	0.71364	-0.0068673
-3.5114	-1.2121	1.6414	1.3863	-2.7593	0.62356	-0.61763	0.63195	-0.045769	0.62187	-0.25963	0.057177	0.18326	0.20267	0.21221	0.25519	0.14598	0.46589	0.032309	0.11629	-0.66452	0.22048	0.13568	0.32289	0.16389	0.14251	-0.075888	-0.8679	-0.23707	-0.035632	-0.1648	0.053134	-0.25858	0.036899	-0.29089	-0.052085	0.28128	0.19136	0.13537	-0.26392	-0.09646	-0.064124	0.049818	0.59292	-0.55612	0.17776	-0.28972	0.12989	-0.3352	0.27978
2.2791	-2.067	-2.656	4.0786	-0.1321	-0.61328	1.3262	0.90873	-1.2117	0.58227	-2.0437	-0.69282	0.77271	-1.8541	0.57874	-0.24627	-1.0547	-1.5816	-0.65658	0.47078	-0.9103	-0.27456	-0.45746	1.0713	1.5565	-0.76119	1.3743	-0.13681	0.25212	0.0044227	-0.55687	-1.522	1.0596	0.13306	0.96509	0.16452	0.87618	0.19971	0.1992	-0.6111	0.79625	-0.40434	-0.42985	1.4781	0.07653	-0.22413	-1.2101	-1.2479	-0.59897	-0.42698
3.7973	1.7029	-2.2512	-3.0773	0.90515	-0.59643	0.99635	2.348	-3.0259	-1.0616	-0.94712	-0.41389	0.22778	-0.88872	-0.28154	-0.6675	-2.2384	-1.4271	0.053352	1.2171	1.9628	0.16205	-1.8379	-1.1439	-0.13975	-2.1441	-0.050339	-1.7725	-0.56268	-0.21125	0.27848	0.79612	0.68111	0.22835	0.4604	-0.30106	-0.18789	2.646	-0.88636	-0.31596	-0.59936	-0.33428	1.3639	0.63311	-0.13814	-0.74899	-0.54754	-0.089121	-0.45706	0.70939
5.1745	-2.2645	-2.8343	3.6299	1.6858	0.93052	0.70146	3.0657	-1.7714	-0.18197	-2.4597	0.61467	1.2517	-0.92188	-0.72722	-0.84559	-2.4672	-0.20804	0.21518	0.98507	-0.18634	-0.59388	0.63368	0.55361	2.1513	0.12594	0.75919	0.19058	-0.13758	-0.53069	-0.77757	-0.65008	0.75175	0.81321	0.51788	0.94346	-0.25641	-0.90111	0.085971	0.34115	-0.18359	-0.45955	-0.58809	1.0233	0.19221	0.4032	-0.57297	-0.72536	0.79243	-0.055591
-5.9255	-0.33266	0.74734	0.061108	-1.8793	0.46482	-0.84903	0.46902	0.055441	0.50101	0.27417	-0.202	0.082665	0.68172	-0.23106	-0.86678	-0.63312	0.58342	0.018674	0.2235	-0.62986	-0.28574	0.53737	-0.083559	0.090988	0.14427	-0.439	0.30442	-0.37456	-0.062606	0.1631	-0.2797	-0.19167	-0.31252	-0.047825	0.47095	-0.47705	-0.083932	-0.36061	-0.045034	0.086241	-0.18942	0.46676	-0.33407	-0.1707	-0.17578	0.14	-0.035907	-0.031327	0.46763
0.41106	2.0609	-0.20243	0.72487	-0.54903	2.35	0.23624	-0.13347	-1.1204	-0.16776	-0.15128	0.37585	0.58895	0.73256	-0.97348	-0.23116	-0.9284	0.59528	0.022396	-0.65957	-0.05344	-0.22594	0.93543	0.76102	0.60627	-0.47334	-0.60278	0.33415	0.4738	1.1552	0.41285	-0.19198	0.10788	-0.42178	-0.28219	-0.27352	-0.023509	0.086484	-0.20675	-0.90522	0.80329	-0.06033	0.50412	-1.3417	0.73979	0.15009	0.33279	-1.1746	-0.30169	-0.2252
1.6315	1.7929	0.08267	0.36943	-0.81099	1.6163	0.74441	-0.749	-1.8279	0.39989	-0.30042	0.66729	0.11212	0.95189	-1.3723	-0.29902	-0.51016	-0.2883	0.029295	-0.96517	0.48729	-0.53562	0.77401	0.18974	-0.10286	-0.17911	0.27366	0.38553	0.10997	1.8916	1.2098	0.61622	-0.37099	-0.93782	-0.5214	-0.16085	-0.18784	-0.008472	-0.31898	-1.6199	-0.080966	-0.87492	-0.10381	-1.1197	0.8555	-0.011918	-0.56909	-1.4718	-0.4563	-0.29723
10.859	-1.536	-0.29098	-3.5356	1.3439	6.6096	-3.2475	2.195	-1.7712	-6.6453	0.9844	1.6386	-2.4472	0.6017	3.1702	-2.8263	-0.11574	-0.84444	-1.807	0.59155	0.86069	-2.7757	-3.0813	0.83753	1.6496	1.0163	-0.78007	0.77882	0.61431	0.070563	-0.11914	-1.1002	0.45404	-1.056	-0.17562	-1.0814	-1.0469	0.76091	-0.21289	0.12535	-0.38065	-1.0691	0.38899	1.4677	-0.23186	0.097628	-0.76443	0.49149	1.3903	0.56895
3.2498	-4.9262	7.9643	-5.2176	-2.1171	2.3521	-3.7065	-1.3888	-0.79509	-0.38576	1.5719	1.2382	0.1581	0.8761	2.6457	-0.75179	-1.2735	0.37947	-1.4585	-1.078	0.29985	0.018912	-1.599	-1.4526	-0.34216	-0.055859	0.84109	0.66038	0.079246	-0.92976	-0.78732	-0.22779	-0.089669	-0.96446	-1.6647	-0.32448	-0.36033	0.97379	1.4828	-0.47285	0.36478	0.85669	-0.16929	1.7767	0.61728	0.096946	-0.4028	0.19331	-1.5579	-1.0606
-0.36967	0.90871	0.54159	-0.20141	0.28236	5.4313	7.1817	5.3247	1.2908	1.525	0.70887	-1.755	0.14687	-0.34062	-2.5821	-4.0881	-0.082382	-2.3709	-0.45596	2.211	1.2751	1.1151	-0.4783	0.94153	-0.24179	-0.70306	3.0043	0.88017	-2.5325	-0.9466	-0.95538	0.64697	0.57877	-1.0789	-1.4562	0.061054	1.2341	0.84717	0.010624	0.04241	-0.22146	0.26528	0.46696	-1.5404	0.0021768	-0.062228	1.0963	-1.1295	-0.26601	-0.79849
-8.384	-0.2975	-0.22721	-0.50932	-3.7289	3.1447	4.9027	-1.2608	0.96345	-1.2152	-0.91841	-1.0239	0.009289	-0.18846	-0.17027	-0.80718	0.36493	-0.12868	0.69554	-0.35626	0.68324	-1.042	-1.5071	0.46433	0.16961	1.325	-0.78739	0.36859	-0.46155	0.32589	-0.36292	0.41532	0.19263	-0.0065136	0.093572	-0.73205	-0.51944	-0.47391	0.94448	-0.22953	0.012944	-0.15779	-0.20329	-0.20562	-0.66285	-0.15141	-0.14147	-0.21278	-0.36457	-0.21866
-8.5721	-0.21847	-0.34038	-0.64796	-3.4322	3.3421	4.9137	-0.87506	0.80798	-0.75495	-0.67475	-0.13112	0.32422	-0.021195	-0.22542	-0.52867	-0.15705	0.3371	0.31878	-1.0015	0.96279	-0.075577	-0.21362	-0.54885	-0.26491	0.50169	-0.43853	0.3709	0.44311	0.28363	-0.01245	-0.19599	-0.48875	0.059625	0.44723	-0.32372	-0.5208	-0.52609	0.18569	0.20737	-0.081377	0.050163	-0.058829	-0.085178	-0.37513	0.046882	0.2803	0.024379	0.0032889	-0.23705
-9.3079	-0.29868	-0.0053108	-0.50645	-3.0226	1.6802	2.6158	-0.079606	0.56614	-0.082276	-1.0751	-0.47554	0.85655	0.38814	-0.83852	-0.32212	-0.43654	0.50716	0.16029	-0.078994	0.44587	0.0080733	0.37421	-0.21691	-0.13819	-0.12399	0.48647	0.27376	-0.072849	-0.064081	-0.1693	-0.33641	-0.33192	-0.13022	0.32998	0.095559	-0.044213	0.076715	-0.1977	0.022464	-0.19212	0.047536	0.093249	-0.20626	0.13787	0.049093	0.078225	0.0064323	0.35851	-0.019973
-2.2537	3.0894	-0.5737	0.46655	-1.2756	-0.96405	1.5117	0.48644	0.71517	-0.59435	0.20823	-0.2099	-0.5114	0.12665	-0.39321	0.40091	0.25594	-0.0059777	0.91908	-1.0966	0.26947	-0.22058	0.067043	-0.15344	-1.0509	-0.027568	0.46025	0.39681	-0.56368	-0.56437	-1.1396	0.45555	0.1865	-0.51864	-0.30371	0.33844	0.17494	0.20573	0.24968	0.039777	0.47038	0.24134	-0.52744	0.73068	-0.32834	0.55509	0.68598	-0.52824	0.39102	0.54781
-3.5109	1.9007	-1.5874	-0.51074	-1.3035	-0.20607	1.1046	-0.49521	0.21085	0.26241	-0.18255	-0.52302	-0.74646	-0.073007	0.23618	0.34487	-0.63342	-0.45105	0.84501	-0.47892	0.4319	-0.72473	0.30543	-0.68799	-0.81014	0.13792	-0.41762	-0.40538	-0.69756	-0.72129	-0.23366	0.2169	0.04624	-0.031629	-0.36549	0.089751	0.13492	0.33997	0.93611	-0.14345	0.49664	0.29804	-0.36475	0.33263	0.31915	-0.16663	0.76204	0.15936	-0.047635	0.40779
-2.3561	1.989	-1.1899	1.911	-0.99078	-0.41956	1.8392	0.5824	0.8908	0.10281	-0.55405	0.96518	-0.55167	-0.038273	-0.75039	1.0061	-0.43672	-0.30095	1.7276	-0.19747	-0.075795	-0.22963	-0.38091	0.074063	0.59418	-1.0678	0.16446	-0.20831	-0.040342	-0.79603	-0.56108	-0.045634	-0.65962	0.10119	-0.81815	0.68385	-0.15948	0.83478	0.35147	-0.53984	0.63631	0.24844	-0.26335	-0.23733	0.25868	-0.14252	0.60279	0.37899	-0.35028	0.43569
-6.8671	0.2101	0.56833	0.56139	-2.3357	-0.02215	-0.0058429	0.48665	0.59624	0.48331	-0.33836	-0.31443	0.63323	-0.16402	-0.035051	-0.095364	0.27277	0.31017	0.12975	0.51135	-0.42152	-0.029771	0.11887	0.45295	-0.079281	-0.24178	0.52464	0.22868	-0.53318	-0.33527	-0.22084	-0.51389	-0.27544	-0.52347	0.31167	0.34312	-0.030568	0.56737	-0.57771	-0.29499	-0.072659	-0.075931	0.24524	-0.22051	0.052698	-0.13523	-0.22998	0.25513	0.23708	-0.088637
4.9673	3.5282	-0.53923	2.7658	1.1023	-0.4339	1.6156	0.25458	0.29466	-0.12576	-0.40889	0.11532	-0.4419	-0.58479	-1.8519	-0.25219	1.5286	2.4061	0.78747	-1.1451	0.63342	-3.0975	-1.34	1.2917	-1.0446	-1.6245	0.34291	0.29057	1.6126	-0.69146	0.86226	-1.0533	1.6007	-1.0867	-0.82941	1.066	-0.54896	-1.0539	0.04625	0.63587	0.35885	1.1699	-0.82225	-1.4127	0.48102	-0.95277	-1.3388	0.83796	-0.55015	0.38006
3.2929	6.1476	-0.29008	2.7028	0.092402	-1.467	1.5852	-0.14472	-0.55952	-1.3995	0.43545	1.2668	0.34546	-1.0433	-1.4712	-0.57162	1.3737	2.5262	0.34167	-1.1589	0.25287	-1.5769	-0.63795	0.43525	-0.30035	-1.0253	0.49913	1.3077	1.0792	-1.1772	0.26313	-1.403	1.3526	-0.22394	-0.54843	0.6617	0.2723	-0.76231	1.2161	0.877	0.78702	0.48853	-0.69517	-0.86247	-0.057888	0.44679	-0.73609	0.90177	-0.47113	-0.55887
2.3751	1.3583	-3.0063	1.9607	0.084974	0.31156	0.68908	-0.36613	0.15599	0.077504	-0.19108	1.1288	0.20725	-0.43911	-1.4878	-0.98616	1.0835	1.6891	0.69531	-1.2706	0.1999	-2.109	-0.49329	-0.28543	-0.62965	-1.265	0.15513	0.83823	0.88442	-1.0004	0.86703	-0.75168	0.43203	-0.30162	-0.87259	-0.11511	-0.98416	0.012739	0.40844	-0.0065932	0.55901	0.34546	-0.81456	-0.91617	0.34047	0.38665	-1.0811	0.69576	0.62921	-0.41437
-1.7779	-1.2484	2.5064	0.31923	-2.1133	0.85116	-0.77872	0.51929	0.098768	0.27633	0.69347	0.36468	0.4843	-0.043671	0.60766	0.51353	-0.062577	0.29172	0.19539	-0.49964	0.10695	-0.30572	-0.12158	-0.22653	-0.0097495	0.25126	-0.48745	-0.50842	-0.37676	-0.23233	0.65842	0.33957	0.1774	-0.063233	-0.43377	-1.3849	0.48246	-0.27404	0.13832	-0.27344	0.087488	-0.15221	0.39212	0.36369	0.78841	0.53651	-0.34465	-0.26459	-0.052905	-0.055531
-10.557	-0.61417	0.64663	0.3993	3.2161	0.076483	-0.53038	-1.0174	-0.18181	-0.75136	-0.20008	-0.075538	-0.19717	0.0902	-0.012179	0.10143	0.13565	-0.14529	0.16603	0.13583	0.022831	-0.18826	-0.49933	0.55535	0.14255	0.34271	-0.025229	-0.09251	-0.019263	-0.0065045	-0.19346	0.20943	0.20559	0.053047	-0.20087	-0.12066	0.02352	-0.044294	0.18807	-0.21153	-0.023876	-0.26501	-0.0078577	-0.016352	-0.090008	-0.092962	-0.10043	-0.045856	-0.10684	-0.043447
-10.436	-0.68405	0.66878	-0.071967	3.4918	0.11367	-0.27271	-0.3914	-0.30318	-0.70031	-0.10321	0.47669	0.28747	0.19889	-0.72024	0.2173	0.081337	-0.33591	0.54246	0.34486	-0.11663	-0.017441	-0.34047	0.49895	0.1881	0.20829	0.30917	-0.50107	-0.39733	-0.35276	-0.033572	0.14546	0.22563	-0.46253	-0.57056	-0.4405	0.60836	0.42234	0.26023	-0.20336	-0.63262	0.17495	0.59371	-0.21895	-0.34715	0.2313	0.28317	-0.40984	-0.30157	-0.3747
-10.635	-0.73235	0.71777	0.47268	3.3351	0.082072	-0.50951	-0.76715	0.078572	-0.52133	-0.373	0.12081	0.20625	-0.66005	0.46797	1.0004	0.79947	0.013252	0.23872	0.2084	-0.40019	0.27605	-0.031687	0.98849	0.049965	-0.19818	0.20117	-0.64365	-0.24174	-0.24192	0.0082473	0.054521	0.17112	0.13773	-0.20149	-0.572	0.7731	0.49996	0.045445	-0.23094	-0.46948	0.07189	0.60813	-0.12769	-0.06807	0.33193	-0.12652	-0.23049	-0.37737	-0.021308
-0.17228	-1.9046	-2.3689	-2.9146	-1.1702	-0.41474	0.78485	-0.19352	-1.0176	-0.67193	0.46161	-0.052556	0.717	-0.3544	0.48213	1.0887	-0.26945	1.1833	0.50229	0.37425	0.49938	0.37627	-0.51734	-0.10354	0.46443	0.59018	-0.4638	0.50533	0.40403	0.65129	-0.25393	1.3374	-0.35047	0.48245	-0.17292	0.86519	0.39416	0.44016	-0.55985	0.0079094	-0.51376	0.93726	0.36708	0.17086	-0.016577	-0.88815	0.71445	0.90645	0.017151	-0.19954
-1.3348	-1.4957	-3.0834	-0.014033	-1.2183	0.15257	1.074	0.36169	-0.90541	-0.6869	-0.20745	0.78652	-0.17381	-0.10551	0.31897	1.6872	1.2624	0.73229	0.42342	1.9755	0.4047	-0.06522	-0.31062	-0.42846	-1.224	0.2655	0.79827	-0.80832	-0.78649	0.92074	0.2235	0.095824	-0.80405	0.43224	0.74751	-0.10865	0.40146	0.43313	0.24294	-0.18079	0.28833	0.41455	0.43892	0.52397	0.90555	-0.7106	-0.17979	0.19395	-0.9928	-0.098692
-0.60801	-0.74193	-1.2138	-1.034	-1.1385	-1.3742	1.5589	0.14633	-1.2373	0.25473	0.52868	-0.41392	-0.31306	1.5498	1.2518	1.1332	0.99551	0.13224	-0.16465	1.2443	0.33468	0.35566	-0.65434	1.2179	-0.47975	-0.41949	-0.21826	-0.80607	-0.48836	-0.12393	1.916	0.23953	-0.27028	-0.47938	-0.26541	-0.45796	0.93332	0.44158	0.22075	-0.16208	-0.69077	-0.11261	0.57013	-0.59486	-0.50828	0.48614	0.11277	-0.12736	-1.1761	-0.20337
-6.1432	-0.98885	0.70638	0.43065	-2.1966	0.53811	-0.55498	-0.030099	0.57258	0.95504	0.048931	0.2848	0.15615	-0.052205	0.1009	0.54756	0.52104	0.46525	-0.38725	0.036105	-0.43789	-0.49533	0.19018	0.55183	-0.13699	-0.051413	-0.73309	-0.19596	0.34797	0.036294	0.38014	0.21196	0.13541	-0.12331	0.30595	-0.33447	-0.031959	0.52605	0.17828	-0.53449	-0.38589	0.43872	0.39609	0.25138	0.05201	0.10034	0.16676	-0.12046	0.26735	-0.4446
0.4599	-1.9979	-1.2172	-1.8988	-1.1793	1.0258	-0.030096	1.2596	-0.47893	-2.2825	-0.89413	-0.3914	-1.1701	-0.94014	-0.86803	-0.71115	-0.21165	1.3535	0.024654	0.64882	1.2695	0.085009	-0.85453	0.28392	-1.1462	-0.7995	0.048105	-1.5948	0.39939	-0.13778	-0.90606	-0.3378	-0.54466	0.11593	0.39041	0.69929	0.5353	1.0881	-1.3434	0.17582	-0.72951	0.54543	-0.37955	0.82975	0.48417	-0.79323	1.0504	0.72993	0.25134	0.17198
1.3294	-2.6436	-0.49572	-0.27798	-1.2149	1.1774	0.45155	1.1562	-0.79612	-2.1653	-0.84663	-0.80863	-0.31477	-1.5691	-0.66629	-0.61544	-0.0090709	0.67697	-0.46468	-0.94029	0.20445	0.024133	1.1702	-0.28336	-0.73601	-0.39319	0.55928	0.36311	0.042921	-0.50045	-0.41938	-0.93297	-0.067082	0.075222	0.79221	0.74035	2.0602	0.69749	0.50319	-0.46748	0.71293	-0.71109	-0.12021	0.66485	-0.80453	-0.29433	0.60402	0.42315	0.057211	-0.21349
2.4237	-3.2601	0.12341	-4.6972	-1.001	-0.48281	0.88671	-0.57758	-1.149	-2.502	0.01707	-0.62662	-0.67269	-1.8626	0.15814	-0.642	0.74231	0.81932	-0.525	1.1331	1.229	-0.63337	-1.7078	-1.1961	-0.47319	-0.1163	-0.18133	-0.25144	0.21508	-0.2358	-0.1726	-1.2127	-0.25963	-0.27947	0.20022	-0.49756	0.95255	0.9638	-0.20903	0.083429	0.83008	-0.47548	-0.040185	0.2757	-1.5138	-0.022178	-0.12342	-0.87869	1.2975	0.5896
-4.2696	-0.35762	1.8247	0.43859	-2.1501	0.49285	-0.46895	0.75346	0.3911	-0.22987	-0.080148	0.11788	0.17248	-0.30523	0.32608	0.29255	0.42431	1.2885	0.035756	-0.68088	-0.67665	0.071747	-0.296	0.063372	0.32326	0.36532	-0.10554	0.039739	0.58994	0.023383	-0.4459	0.32698	0.30765	-0.28264	0.46013	-0.40164	0.030644	0.75297	0.23747	-0.51494	0.38705	0.09328	0.59136	-0.072601	0.29098	0.61005	-0.41874	-0.17352	0.10544	0.26351
-0.57037	-0.26709	-2.4866	0.21234	-0.96027	-0.10741	-1.8306	-0.47939	-1.2505	0.77197	1.1269	-0.9616	0.78031	-0.0062891	-0.40408	0.72071	0.37356	1.3865	-1.6275	0.77179	1.4189	1.1691	-0.99511	0.33071	1.3751	-1.1797	0.99724	-0.46548	-0.33623	1.4923	-0.14481	-0.007022	-1.5018	0.44598	-0.2626	-0.15209	0.025705	0.14758	-0.5881	-0.17801	0.70715	-0.17756	-1.098	0.18077	0.71091	0.20855	0.23169	0.11313	-0.69717	-0.09932
5.798	-1.3047	3.4455	-0.2398	0.64484	-2.7152	-0.32978	0.4367	0.74145	1.2963	1.0309	-0.4965	1.799	-0.73089	-0.29101	-0.40871	-0.088786	0.3916	-0.45289	0.60392	0.72292	2.5192	-0.83937	0.27168	0.85764	-1.6605	0.79359	-1.2023	0.53249	2.5319	-0.83564	-1.0595	-0.078732	-0.25441	0.23865	0.76367	-0.80143	-1.1477	1.1335	0.4806	-1.1931	-0.84278	-0.18372	0.70426	-0.77336	0.35964	0.70804	1.6884	-0.34928	1.5019
2.9859	-2.6542	0.096459	-1.9176	-0.45885	-1.3091	-2.0787	-0.97151	1.7721	0.25643	2.7852	-0.85775	0.0091083	0.24745	-1.2253	2.857	-0.093474	0.79688	-0.38452	0.34267	1.7747	3.7902	-0.86122	0.32447	1.8765	-0.56685	0.82953	0.52413	1.049	0.77823	1.1467	-1.0921	-0.55756	-1.5398	0.8082	0.96635	-0.24751	0.71108	0.14454	0.26733	1.4308	0.16826	-0.0067326	0.15579	-1.1063	1.0741	1.3609	-0.64567	1.1759	1.2884
-2.0316	1.1596	3.6153	-0.047049	-1.3776	-0.89032	-1.2441	0.59615	0.0031567	0.3127	0.24843	-0.2364	0.16652	-0.93824	0.014666	0.36575	0.28191	0.052446	0.51659	1.0214	0.90391	0.47572	-1.2032	-0.16842	-0.025112	-0.60022	-0.76594	0.036081	0.76565	0.46966	-0.57547	-0.18896	-0.49595	-0.27174	0.052688	0.028047	-0.28374	-0.8175	-0.45234	-0.60199	-0.41536	0.13563	-0.31192	-0.12657	0.12878	0.4697	-0.4022	0.13478	0.4189	0.2139
5.8511	0.38253	-3.3097	2.0942	0.29428	0.086937	-0.53315	-0.92246	0.558	-1.3422	1.497	-2.3185	-1.5657	0.099229	-1.322	-0.80717	0.44234	4.2867	2.1259	2.1907	0.60326	0.18894	-0.034974	-0.42794	-1.6243	1.9775	1.6587	0.90079	-0.87504	-0.10219	1.5648	0.45541	1.4354	-0.44481	0.98761	-0.97453	-0.78212	-1.2678	-0.088385	0.49631	0.11972	0.50261	1.0034	-0.26324	-0.5688	-0.23116	0.55171	0.26735	-1.2023	0.33024
8.7002	-3.3712	-2.4901	3.779	1.0309	-2.0355	1.6265	-0.74046	1.0595	-0.52955	1.5616	-2.7891	-0.26658	2.0638	-0.80857	1.7516	-0.036142	2.0088	0.36671	2.2435	0.48903	0.2626	-0.59022	-0.36877	-0.66021	1.8313	0.92526	0.80706	-0.91351	-0.23971	1.013	0.89512	3.1228	-0.80265	0.099318	0.62047	-0.37328	0.30938	0.12853	-0.11925	0.77338	-0.779	-1.1247	0.28186	-1.0051	0.76376	0.56311	-0.33023	0.17524	-0.0097777
2.2649	0.034324	-2.7958	-1.0739	-0.98213	-0.85731	-0.60725	-1.5375	-0.19685	-1.2139	0.96639	-1.2166	0.58433	0.99524	1.0429	-0.37044	0.61285	1.4466	-0.099234	1.0142	0.9973	1.4739	1.9332	-0.18232	-0.13096	1.2876	0.64312	-0.58326	-0.83712	1.0385	0.037014	0.16167	0.15816	-1.569	0.95737	-0.16123	-1.4934	0.31852	0.98217	-0.166	0.24707	-0.0068538	-1.2273	-1.208	0.65532	0.61728	-0.44006	-1.5392	0.06031	-2.0916
2.0585	-0.51084	-1.0072	-0.47519	-1.6802	0.68535	-1.2574	-0.53163	0.31176	-1.1015	0.7974	0.94339	-1.1147	-0.86826	-2.4784	0.9379	0.17402	-0.33027	-1.0015	-1.1124	0.44739	1.3508	0.81222	0.38999	1.0573	0.071385	-1.2251	0.87735	0.75319	0.70612	0.31585	-0.16042	0.52125	1.1446	0.5286	0.43022	0.80023	1.1422	0.043876	0.70649	0.4602	-0.35635	0.32459	0.90884	-0.24926	-1.2035	1.0396	-0.30186	-0.43057	0.16743
6.4806	2.7773	4.6277	-0.61358	-0.9454	-2.4412	0.99141	-0.17115	-1.2155	-0.97281	0.055148	-1.5832	-2.0445	-1.3849	-2.9848	2.1207	0.2145	-0.89039	-0.48479	-0.86019	0.28936	2.2103	0.33972	0.62295	1.2664	-0.68344	0.0016403	0.8696	0.014038	-0.73395	-0.11389	0.099251	-0.15094	-0.2044	0.91777	1.1617	0.17304	-0.95572	0.48405	1.1902	-1.0517	-0.034807	0.35116	0.29328	-0.10166	-0.55978	-0.58165	0.60222	-1.4651	0.50621
2.3326	1.0327	1.0161	0.22629	-2.3741	-0.073002	-0.96118	0.035564	0.2386	-1.7086	0.86956	1.5714	0.006399	-0.52017	-1.8829	1.2836	0.02695	-2.2429	-0.42303	-1.1956	-0.72795	1.2025	-1.2151	0.69057	0.1193	-0.6625	-0.19187	0.88113	0.6429	0.083936	1.1234	0.94155	1.1457	1.238	1.0634	-0.744	0.64174	0.83252	-0.4749	0.78696	-0.11888	0.74366	-1.0102	0.79783	1.0295	-0.81878	0.30471	0.54852	0.2289	0.10508
-2.9235	1.8938	3.5724	0.41841	-2.167	0.1171	-0.54348	0.27743	-0.00013464	0.17035	-0.24867	-0.41982	0.062982	0.38157	0.059223	0.32424	-0.093501	0.026917	0.52102	0.81498	-0.2444	-0.27548	0.061248	-0.26469	-0.22947	0.17763	0.20992	-0.04968	0.3651	-0.62128	-0.51768	0.001979	-0.72719	0.17257	0.24652	0.28271	-0.51084	0.078594	-0.051889	-0.08929	-0.44598	-0.24044	-0.23934	-0.73329	0.062931	-0.27495	-0.26892	-0.44053	0.050231	0.67327
-1.6784	0.063583	-1.6899	-1.1498	-0.44782	0.29707	1.331	-0.041015	-0.83211	0.83636	-0.53343	-1.0616	1.3092	0.76894	0.82395	0.72379	-0.50461	1.5631	-0.55162	-0.42589	0.26147	-1.2253	-0.20038	0.5734	1.1001	-0.61918	0.51429	-1.062	0.15026	-0.10434	0.55833	-1.1815	-1.1102	0.85103	0.54225	0.38208	-0.22244	-0.012003	-0.87879	-0.097843	0.48593	0.62373	0.15156	0.41873	0.34025	-0.43061	-0.14803	0.83158	0.3798	0.97312
-1.3552	-0.78213	-1.7314	-0.20298	-0.4711	0.2325	1.4172	-0.095048	-0.62455	1.2644	-0.98017	-0.81514	1.3705	0.65536	1.266	0.78621	-0.44499	1.6543	-0.37354	0.0002479	0.069647	-1.0445	-0.080422	0.99338	1.4812	-0.021021	-0.16018	-0.84575	-0.54902	-0.38457	-0.0079357	-0.55617	-0.81922	1.0021	-0.56105	-0.15536	-0.034192	-0.39759	-0.25773	-0.50708	0.48051	0.37257	-0.035869	-0.18509	0.68402	-0.4267	0.15791	0.4227	0.1582	0.25215
-2.2138	1.1725	-2.8525	0.17676	-0.67399	0.42533	1.6356	-0.30018	-0.82114	0.51214	-0.051368	-0.8018	0.79794	0.09213	1.1483	0.69603	-0.33474	0.26865	-0.53078	0.40556	-0.8126	-0.9566	-0.13334	-0.16184	0.94324	-0.15441	-0.81016	-0.39325	-0.31094	-0.23188	-0.46426	0.18501	-0.033313	0.19188	-0.38776	-0.41698	-0.65128	-0.82929	1.2373	-0.41119	0.25288	-0.03545	-0.43684	0.35764	0.15411	-0.11406	0.026445	-0.18247	0.084346	0.2798
-6.1851	0.59807	1.0134	1.0299	-1.9248	0.39594	0.21431	0.76799	0.28222	0.41324	0.16749	0.07689	-0.34215	0.43453	-0.37594	-0.76077	-0.33766	1.0317	-0.17154	0.064225	-0.11015	-0.34271	0.57227	-0.46932	0.31618	0.080241	-0.48666	0.45407	-0.04242	0.27573	0.50711	-0.31468	-0.4443	-0.44077	0.35828	0.22596	-0.18232	-0.18192	0.21446	-0.27749	0.25005	-0.16869	0.29632	0.19621	0.14528	-0.16027	0.13907	0.15783	0.46822	-0.33138
5.8023	1.0944	-2.7896	1.1044	1.4386	1.4987	-1.6395	-0.67389	1.1241	1.2156	-0.16952	-2.5219	-2.8099	-1.3546	-1.8014	0.017169	-1.6325	-0.28962	0.25203	0.95112	0.34808	-0.63146	-1.3459	3.4143	-0.041819	0.51018	-3.2953	-0.1508	-1.6858	-1.4858	-0.82666	0.2113	0.025808	-0.053292	-0.67757	0.46462	0.48456	-1.3252	-0.25053	1.1816	-0.73138	1.0136	-0.56619	-0.93034	0.68392	-0.66444	-0.27461	-0.92861	0.26732	-0.86498
4.3556	3.2482	-3.1024	-0.073008	0.87564	1.792	-1.3956	-0.49788	-0.29261	1.0335	0.96853	-1.6129	-2.2904	-0.10276	-0.92948	-1.1095	-0.59922	-0.82851	-0.43867	1.5901	1.3594	-1.5788	-0.13049	1.6066	-1.1404	1.2549	-2.4217	-0.84152	-2.2586	0.10663	-1.9597	-0.72799	0.30672	-1.1144	0.064917	-0.95558	0.28907	-0.48109	-0.1223	-0.0744	0.90001	-0.83965	-0.58424	0.12083	-0.61586	-0.84538	0.0036624	-0.21439	0.33632	-0.14414
2.7155	2.1318	-2.1093	-0.56568	0.24701	0.89356	-1.2507	-0.40744	0.72013	0.65849	1.1087	1.1656	-1.3708	0.81772	0.26806	0.38298	-0.50632	-0.15798	1.0239	1.5763	1.2133	0.053041	0.13837	0.66127	-0.43734	1.4872	-1.4627	0.69714	-0.80842	0.013399	-1.5568	-0.064325	-0.41999	-0.27875	0.15721	0.4915	0.25718	-0.39575	-0.93855	-0.35577	-1.0811	0.53875	-0.70234	-0.30903	-0.066218	-0.49831	0.35202	-0.070495	-0.58575	1.5842
-2.8817	-2.0429	1.054	2.8088	-1.6788	0.30633	-1.3278	0.63732	0.48027	1.555	0.8739	0.25464	-1.1504	1.0831	0.26047	0.14201	-0.43804	-0.2294	-0.74425	0.928	-0.76681	-0.57429	0.82724	0.49706	-0.18267	0.16473	0.26391	-0.87637	-0.58242	0.26333	-0.51513	-0.58917	1.1287	-0.68116	0.23751	-0.15176	1.0081	0.34136	-0.054261	-0.1422	-0.77941	0.22355	-0.57734	-0.16493	-0.093939	-0.912	0.0025858	0.36628	0.24087	0.25179
-10.484	-0.65955	0.60942	0.10383	3.3208	0.22675	-0.20397	-0.63431	-0.39993	-0.49564	0.20519	0.055553	0.14665	-0.081415	-0.28027	-0.22591	0.30224	-0.44539	0.51691	0.0014435	-0.091262	0.11701	-0.71432	0.36738	-0.032931	0.20511	0.20531	0.23465	-0.25221	-0.14256	-0.16249	0.11604	0.0061445	-0.098541	-0.2799	0.099846	-0.019089	0.11507	-0.018458	-0.0026305	0.11187	-0.2879	-0.10693	-0.14006	-0.14852	-0.17323	-0.041829	0.054298	0.075644	-0.025965
-10.375	-0.85022	0.60474	0.16896	3.2263	-0.11531	-0.30656	-1.0591	-0.26137	-0.79245	0.086132	0.48071	-0.17041	0.0057431	-0.40437	0.181	0.19171	-0.33114	0.63838	-0.047023	-0.14349	-0.050737	-0.43119	0.35258	-0.051549	0.37526	0.08756	0.037871	-0.085596	-0.20279	-0.24641	-0.040835	0.22786	-0.092864	-0.22777	-0.059126	-0.040869	0.089723	-0.062717	0.043414	-0.085168	-0.25194	-0.022723	-0.048012	-0.26102	-0.13033	0.027051	-0.058501	-0.024367	-0.061108
-10.597	-0.84343	0.79725	0.35869	3.6694	-0.0028654	0.020671	-1.1528	-0.21967	-0.58159	1.0756	1.3003	-0.9164	-0.33346	0.8055	0.50442	0.38834	-0.045697	0.33294	-0.65959	-0.17139	0.091268	-0.12185	0.080875	-0.057912	0.30118	-0.78235	0.21199	0.64777	-0.213	0.11309	-0.069993	-0.46573	0.19024	0.35128	0.21378	-0.80301	0.01266	-0.21569	0.043032	0.33658	-0.33147	-0.096713	0.46526	0.12374	-0.016718	-0.214	0.39988	-0.0093934	-0.0029489
-10.749	-0.70653	0.71776	0.20681	1.8128	-0.12489	-0.65228	-0.84836	-0.017628	-0.20443	-0.4142	-0.15234	-0.0092857	0.12763	0.33962	0.33517	0.027475	0.51005	0.098863	-0.47247	0.077905	-0.17596	-0.20462	-0.24052	0.02891	0.12078	-0.67592	0.04123	0.3261	0.39648	0.35499	-0.22006	-0.13967	0.26505	0.4726	0.13061	-0.29161	-0.33225	0.13288	0.014243	0.027555	-0.077565	-0.20234	0.30169	-0.052671	-0.099098	-0.2439	0.16338	0.045501	0.091527
5.7656	-2.4431	-0.70697	2.2029	-0.58545	-0.70209	-0.89905	-0.070423	0.67543	2.424	-2.2925	1.2109	-2.6568	-1.04	-1.1734	-0.53308	-0.21546	-0.81756	-0.34078	0.53201	-0.68167	1.213	0.44354	0.44129	-0.8566	1.9015	0.87827	0.43755	1.2591	0.48706	-0.55016	-0.39704	-1.336	1.7448	-1.642	-0.39767	1.1505	1.0708	-0.3464	-0.4976	1.5474	-0.7293	1.0259	0.39495	0.38034	-0.77186	-0.53648	0.10277	-0.35002	-0.076035
4.8177	1.43	2.0093	-4.4617	-0.35311	-2.6817	-0.66747	0.31352	1.1469	0.54631	-1.8083	0.91172	-2.1861	-0.34739	2.0315	-1.3576	-0.18711	-1.0788	0.6818	0.094807	-0.23909	-0.40327	0.069754	1.2288	-1.5638	1.2469	0.78232	1.2847	1.2849	-0.76752	0.24323	-0.79764	-0.83275	0.60961	-2.1153	-1.0399	1.8735	-0.12861	-0.13251	0.84653	-0.11047	-0.41177	0.70492	-0.72548	0.61141	-0.20106	-0.022867	-0.21149	0.93325	-0.81199
5.6529	0.38558	1.1638	-5.5237	-0.14913	-2.4512	-0.73109	0.40603	3.0478	-1.5789	-1.2421	1.4422	-2.1656	0.66448	1.2643	-1.3221	0.99465	-0.5948	0.4798	-0.27863	-0.16548	0.27512	-0.4164	0.90309	-0.37643	-1.2412	0.52449	-1.7215	0.0090765	-0.5755	-0.29845	-0.096151	-1.2708	-0.30746	-0.35949	1.232	0.77632	-0.49519	0.38061	0.086687	0.44252	1.3353	-0.84264	0.38598	0.31239	-0.5119	-0.29989	-0.087298	0.55118	-0.3668
-1.3231	-0.13956	5.0184	-3.5472	-2.2435	-1.7147	-0.59822	-0.033702	-0.085258	0.82799	-0.0031262	-0.23645	-0.5437	0.081126	0.017436	0.16971	0.50726	0.60648	-0.48832	-0.061112	-0.29558	-0.13489	-0.010539	0.17315	0.5916	0.094281	0.43255	-0.82373	-0.23988	-0.39281	-0.54234	0.22628	0.38329	-0.59734	-0.022411	0.2024	0.25558	-0.23322	-0.029453	-0.11382	-0.12147	-0.31262	0.028926	0.25853	0.57182	-0.35238	0.14161	0.27005	0.66775	-0.89619
9.0587	5.7113	-4.9919	-0.56912	1.9878	1.6924	-1.2938	-2.4187	1.7691	2.9338	-0.32187	-0.85196	-0.67823	0.66142	1.6672	0.84748	-1.0147	-1.1267	-2.3405	1.2535	0.40669	1.4918	0.71139	0.75424	-0.36633	1.755	0.65836	0.28037	-0.80631	1.8609	-0.84121	-1.2884	1.4343	-0.3469	0.97632	-0.58583	0.81545	-0.82902	-0.13196	-2.2222	-0.06066	-0.15553	0.67366	1.6873	1.0275	-0.25461	-0.47016	1.0359	-1.0392	-0.78316
18.948	-2.3061	-3.6194	-1.1218	3.9215	1.3569	0.4684	-4.4335	0.29544	5.8879	-2.9266	-0.49104	-1.8298	1.0039	-0.61272	3.7475	-0.33084	0.95623	-4.0689	-1.2285	-1.8361	0.40707	-2.6222	-1.9587	-0.13361	-0.2679	-0.51015	1.3104	-2.1099	-2.6442	-0.24518	1.0795	3.1321	0.65822	1.3516	-0.33858	-0.0062645	-0.13264	-1.488	-1.185	-0.58123	-0.8247	0.65361	-2.4248	-0.54545	-0.8069	0.8258	1.6325	1.7861	0.36139
11.778	4.1264	-3.2697	-3.3396	2.3348	2.743	-1.5269	-2.4762	-1.0381	1.8508	-0.60843	1.8252	0.26455	0.11455	0.54945	2.404	2.9905	3.0083	-1.6022	-1.3495	0.52873	-1.7179	-0.87286	-1.2671	1.1189	1.0497	3.1352	0.98738	-2.2936	-2.0395	0.14202	1.661	-0.53181	-0.4468	-0.87129	-0.5856	-0.18092	-1.5895	-2.7361	-0.66067	0.6571	-0.20588	-0.34992	1.648	-1.2913	-1.0411	-0.65114	0.15146	0.67684	-0.31403
-0.87373	-1.4198	4.0779	-1.7377	-1.6608	0.22899	-1.4403	-0.12124	0.41391	0.98441	-0.013514	-0.35169	0.44879	0.015317	-0.12386	0.14586	0.26497	-0.072284	0.83949	1.0379	-0.7075	-0.063814	0.27958	0.58541	-0.17148	-0.11029	-0.24632	0.074246	0.2487	-0.083385	1.1501	-0.31389	0.0059505	1.2277	0.25097	0.55151	0.1431	0.46653	0.2593	-0.0017203	-0.093716	-0.1279	-0.18035	-0.29922	-0.81221	-0.53221	0.030933	-0.40908	0.80899	-0.17127
2.3257	-0.0076394	-0.37406	-2.9701	-0.034451	-0.7649	-1.4547	0.84339	-0.068856	-0.5252	-1.3156	0.011439	-0.044236	-1.6169	1.0705	0.8936	-0.58396	0.31011	0.78735	2.0018	0.096435	1.0365	2.212	-0.90202	-0.49799	-0.064686	-0.23225	1.7766	1.0644	-0.4864	-1.2517	1.2524	0.43411	0.62512	0.66021	0.032337	1.368	-1.162	0.56426	-0.079939	-0.33379	0.28731	0.37329	0.39717	-0.41102	-0.24014	0.34285	-0.29179	-1.1184	-0.25329
1.0691	-0.34657	-1.4632	-0.58149	-0.36714	-1.0615	-1.5496	0.79568	0.88058	-1.2532	-0.78032	1.1345	0.29288	-0.71793	1.0098	0.15866	0.50282	0.68836	0.39518	0.27322	0.35261	1.5407	1.2715	0.53475	-1.1779	-0.17009	-0.83035	0.14318	0.83854	-1.0791	-0.57313	-0.5411	-1.0917	0.28584	-0.74865	0.00033928	0.83055	-1.1399	-0.87214	-0.5316	-0.78978	0.22463	1.6801	-0.61523	-0.16991	0.069833	-0.019964	0.19199	-0.84205	-0.091117
-0.50528	-0.18038	-3.1317	-0.0033147	-1.137	-0.8512	-2.3465	0.17002	-0.0015699	-1.1744	1.0364	1.5243	1.3479	-0.61	0.42621	-1.4606	0.55832	0.26545	0.55814	-0.64176	-0.52649	0.12051	-0.32215	-0.0076938	-0.16287	-1.4966	-0.1424	1.5361	1.8392	-0.020307	0.25562	0.072094	-0.45136	-0.41444	-0.31209	0.15044	0.63563	-0.98447	-0.79783	-0.20389	-0.91037	1.0009	1.1118	-1.1768	-0.98862	-0.71476	-0.12433	-0.75988	-0.20191	-0.14436
-5.4138	-1.8123	0.57989	1.0889	-2.3159	-0.40245	-1.804	1.2924	0.11451	0.0040065	0.42882	-0.44782	0.42539	0.36428	-0.82726	-0.22477	0.046241	0.10335	0.37354	0.25051	0.21144	0.44466	-0.19347	0.016442	0.14148	-0.78504	0.70601	0.37748	-0.69414	-0.3549	-0.33868	-0.017492	-0.10512	-0.12384	-0.010562	0.012259	-0.1158	-0.17018	-0.25306	-0.60326	0.54086	0.28674	0.22055	-0.050599	0.19789	-0.43767	0.2739	-0.22657	0.1056	0.41782
19.792	-15.077	3.3874	0.1868	2.0943	-2.6931	-1.6402	0.34665	0.094364	-1.482	1.6183	-2.7513	0.86502	-2.023	-2.8459	0.35877	-3.3726	0.85227	2.1905	-2.0712	-2.0032	-0.44766	-1.0427	-0.76331	-1.6513	1.9497	-2.1225	2.5895	-0.029407	0.72006	-2.3653	-2.2235	2.1047	0.29443	0.081352	-0.81834	0.20885	-0.70212	-1.7089	-0.66053	0.61482	-0.77779	0.29877	-0.50419	0.35281	1.4407	0.27856	-0.021107	-1.3688	1.5197
7.0385	-1.4861	-2.005	-4.1679	-1.7472	0.39265	-3.8351	-0.74621	-1.1378	-1.1599	0.91766	-2.9724	-0.26322	-5.5641	0.71959	-0.40333	-2.1444	2.0137	-0.20597	-1.712	0.38417	0.62348	1.4124	0.15303	-2.4696	-0.57009	-1.7287	-0.49495	2.2216	0.042742	-1.9469	0.62087	-0.26559	-2.057	-0.76874	0.8162	0.61608	0.70327	-0.2744	-0.53167	0.22675	-0.69785	-0.33575	-0.30023	-0.61767	-1.7793	0.55098	-0.6555	-1.0241	-0.64602
14.174	-6.494	-2.1159	3.886	-0.17138	0.83731	-1.7074	0.37351	-1.0447	-1.2747	-2.9857	-5.1961	-1.9868	-0.15504	1.56	-1.8479	1.5729	0.49252	1.4247	-3.3821	-0.77582	1.7206	0.25835	-0.55233	0.16116	-0.13014	-0.14899	-3.0161	2.4747	-1.8188	-1.5834	3.6685	-0.2513	-0.17846	-1.2532	1.2769	-0.66282	1.9777	-1.1317	0.61123	-1.5801	-1.1095	-0.4461	-0.82476	0.55006	-0.99647	1.7874	-0.43019	0.48993	-0.29445
1.6075	-2.0712	2.6321	4.6686	-2.5802	1.3256	-1.6263	1.6019	0.73938	0.70314	0.15782	-0.29155	-0.47611	0.5783	-0.88298	0.57161	0.48295	0.39521	0.72471	1.104	-0.67552	1.295	0.29686	0.63434	-0.69399	0.46129	2.6029	-0.82267	0.05685	-0.88461	-2.231	0.49642	0.96343	0.48566	-0.83032	0.77512	-0.76156	-0.57574	0.061732	-0.76473	0.57503	-1.071	0.71184	0.42067	0.94046	-0.50447	-0.84889	-0.023228	-0.65746	-0.56361
2.8417	-0.77459	0.80484	0.42173	-1.0839	-2.4273	-1.1009	0.75448	-0.045423	-0.14217	-1.2783	0.34467	-1.1021	-1.7944	-1.0324	-0.35331	0.79888	-1.4651	-1.2293	-0.091451	-0.2252	0.68718	-0.21372	0.34252	0.10839	-0.84452	0.067397	0.2447	-0.045627	-0.80347	0.53507	-0.36487	-0.98367	1.1302	-0.47434	0.19466	0.40235	-1.814	0.38288	0.55947	-1.4475	0.0023104	-0.81333	0.16892	1.06	0.081115	0.85298	-0.572	0.13403	-0.4265
5.9258	0.34166	1.8786	-3.4357	0.066004	-4.0156	-0.36497	-0.35819	-0.6013	-0.96595	-0.27639	-1.4095	0.23428	-1.3715	1.3002	-0.56593	-0.16325	1.5162	-1.91	-0.060843	-0.11226	2.2406	1.6526	0.26722	2.0327	-0.86932	-0.63115	2.1348	0.71354	0.049195	-0.27787	-0.030214	-1.178	0.29029	-0.2882	-0.51661	0.87866	0.4842	0.54252	0.25565	0.28155	0.47851	0.40977	-1.2455	-1.374	-0.61337	-0.52196	0.25438	0.5533	-0.91701
5.7649	-6.2645	0.16846	0.37497	-0.26718	-2.0205	-1.4124	-0.72104	-0.68405	0.27216	-0.89047	-0.028072	0.89105	-1.3416	0.4754	-0.73969	0.5509	1.8131	-0.22184	0.38021	1.237	1.4055	2.8625	-0.30561	2.681	-0.15632	-0.055545	0.15307	0.19807	0.76381	0.66856	-0.81828	0.74436	-0.3707	0.46319	-0.15204	-0.66451	0.29195	0.01357	0.48457	-0.13058	-0.30284	1.357	-0.46408	-0.064253	-1.1013	0.27103	0.7531	-0.54181	-0.34592
-4.9247	-0.49613	1.851	-0.091451	-2.0642	-0.64277	-1.5021	0.38458	0.1983	0.40987	0.10168	-0.3001	0.18305	0.045327	0.07398	0.051389	0.13628	0.38843	0.26651	0.24548	0.034238	-0.38518	0.055218	0.24827	0.17698	-0.41446	-0.29948	0.45989	-0.5265	-0.074159	0.076777	-0.21591	-0.73925	0.17624	0.20613	0.076953	-0.35758	0.18229	0.077679	0.13227	-0.5348	-0.13312	0.3679	-0.064832	-0.37862	0.44943	0.13479	0.10213	-0.14249	0.031864
3.2145	0.13297	-0.73076	-2.5104	-2.3605	2.1251	0.80951	-2.2519	-0.36814	-0.41014	-0.070664	1.4343	-0.86646	-1.1955	-2.1653	2.3692	2.224	-0.73203	-2.596	-0.73303	0.14094	0.68424	0.89381	0.0080095	1.5959	0.46269	0.42055	-0.3359	0.6634	0.96667	0.18028	1.7631	-0.21047	0.57416	-0.70248	0.56295	0.13626	-0.8769	-0.45217	1.0334	0.61012	0.45041	0.058898	-0.33736	0.20395	0.34361	0.46208	-0.112	-1.3116	0.44109
3.636	0.65182	-1.8984	-0.17719	-1.9106	3.0857	0.96955	-1.6589	0.88069	-0.064767	-0.10765	0.12916	-1.3922	-0.87045	-2.3167	1.7957	1.3734	-1.5905	-2.1271	-2.7199	-0.41175	-0.21134	0.33528	0.0012254	2.2865	0.26698	-0.073486	-0.52958	1.7384	1.5195	-0.37207	-0.19737	2.0186	1.0576	-1.0441	-0.1112	0.21806	0.0464	0.11088	-0.11919	0.225	0.052195	-0.35968	0.17329	1.4964	0.3327	0.22324	-0.53114	-0.70066	-0.40645
6.7026	-0.63172	-2.9048	-0.086019	-1.8477	1.9669	1.3198	-3.3653	-1.581	-0.22155	0.39365	-0.88144	-2.1172	-0.62694	-1.8279	1.4515	1.8191	-1.9121	-1.9247	-0.4742	1.8935	1.4203	1.2357	1.029	1.2386	-0.25235	1.0501	-1.0249	-0.42341	0.50394	0.14681	0.27238	0.0085008	-2.6894	-1.0953	1.0173	0.24353	0.15647	-0.5588	0.23831	1.8955	-0.66223	-0.10023	0.81804	0.080638	0.87729	-0.69152	-0.13086	-1.1688	-0.86063
0.58031	-2.9037	4.602	-3.1057	-3.384	0.76785	-0.56164	-1.4811	0.019805	0.58401	1.1016	0.41525	-0.50986	0.25334	0.34425	-0.36503	-0.69229	0.21644	-0.62154	1.0387	0.69349	-0.54219	0.26831	0.71167	0.19615	-0.0061122	0.66842	-0.6465	0.73081	0.014601	-0.5526	-0.28703	0.65299	0.079007	-0.3277	-0.22934	0.56404	-0.067077	-0.41845	0.21992	0.23923	-0.19083	-0.31795	-0.81455	-0.5164	0.25469	-0.33939	0.0564	1.0269	0.084591
5.3314	-2.6273	2.5478	-5.5513	-0.75061	-1.4319	1.8356	-1.2006	-0.062602	0.25906	0.39177	-1.3211	1.4252	-1.3472	0.43132	-0.23106	0.38774	-1.2775	0.82321	1.3514	0.89496	0.39564	0.28959	0.8453	-0.19415	-0.26203	0.40725	0.49136	0.68185	0.91713	0.38008	0.089331	-0.31536	-0.62824	0.16419	0.10818	0.87879	-0.75211	1.6445	-0.84515	1.3699	-0.42385	-0.74327	-1.7545	1.2606	-0.96301	0.10797	0.45184	-0.34171	-0.28972
1.8641	-0.91809	-0.24244	-1.9744	-1.3648	0.53044	0.78688	-1.0804	-0.43837	0.15098	-0.21985	-1.3713	0.20244	-1.0771	-0.11581	-0.99248	-0.11621	-0.67985	1.4914	1.2238	0.27833	1.6776	0.097615	0.64671	0.89798	-0.6262	-1.1008	-0.030377	0.92168	0.38298	-1.6792	-0.11017	-1.2639	-0.098915	-0.54122	-0.34637	-0.27529	-0.017136	-0.48903	0.36082	0.53991	-0.12527	0.6884	-0.69901	-0.95015	0.033673	-0.44899	0.77772	-0.48515	0.013479
2.2558	-0.82653	1.315	-2.2677	-0.51931	0.6533	0.49313	2.059	-0.032768	-0.74607	-1.5777	-0.11357	0.73683	1.1988	-0.091187	-1.5984	-0.082754	1.3119	-0.048063	0.90783	0.4906	1.0883	0.13808	0.28688	-0.24284	0.11798	-1.3752	-0.15341	1.4962	0.77405	-0.9199	0.76556	0.27693	1.5348	0.8057	0.83797	-0.74641	0.56646	0.74345	-0.33381	0.26626	-0.66047	1.112	0.19001	0.36799	-0.079335	0.043327	0.13331	-0.49593	0.35683
-2.234	2.1225	3.1097	-0.47345	-0.89488	-0.84187	0.15404	1.0912	0.22794	-0.015772	-0.47515	-0.96755	-0.019225	0.13137	-0.56466	-0.074309	0.17942	0.46373	0.49184	-0.30223	0.18538	0.75396	-0.58575	-0.80823	0.11395	0.27804	0.14129	0.018201	0.37193	-0.56129	-0.7164	0.00033542	0.11866	-0.32654	0.55635	0.64294	-0.96287	-0.57398	0.33207	-0.61258	-0.14563	-0.44917	0.88391	-0.29864	1.2222	0.33197	0.75893	-0.16901	0.51124	-1.2715
3.381	-0.01481	-1.5141	2.596	-0.28241	-2.8391	1.1909	-0.70565	-0.40222	-0.12893	0.59571	-0.6112	0.088455	0.13048	-0.72191	-0.88227	0.77945	-0.43113	0.17578	-0.66634	-1.3242	-0.23452	0.27818	-0.87442	-1.9596	-0.70954	1.2292	-0.64387	-0.043481	-1.467	0.54139	0.35481	-0.71493	-0.074848	0.0042168	0.47383	1.3588	-0.60919	0.67727	0.042568	-1.8061	-0.35509	-0.59659	-0.13037	1.6893	-0.22565	0.50885	0.83379	0.32233	0.51393
0.692	2.7579	-2.501	1.3885	-1.1346	-1.9578	0.282	-0.031919	-2.1085	-1.1275	0.87511	-1.7635	-1.0173	0.53623	1.0359	1.8732	0.60497	-0.93464	-0.36206	0.50412	-1.2421	1.3041	0.56905	-0.97151	-0.90544	1.1007	-0.0068232	-0.13074	-0.14758	-0.095494	0.81518	-0.26219	0.83087	0.091076	-0.49068	0.50603	0.056413	-0.094667	-1.4788	-0.66261	-0.54654	0.28175	-0.50205	-0.22684	0.01349	1.5091	0.33711	-0.34525	0.86387	0.35834
0.020379	0.74149	-2.3393	1.8008	-0.80404	-0.63395	-0.29233	-0.40525	-1.1728	0.40789	0.16272	-1.6167	-1.2863	1.547	0.93768	1.1655	-0.0065785	0.10057	-0.18573	1.015	0.11661	-0.43185	0.11999	-0.097663	-1.8371	0.40458	-0.059849	-0.82151	-0.81044	-0.26735	1.0927	-0.009051	-0.049046	-0.57612	-0.099842	0.79265	-0.28923	-0.21022	-0.74023	-0.015418	0.39722	0.21781	0.32718	-0.65318	0.048226	0.53277	0.048287	-0.066136	0.31078	-0.32956
4.8242	0.2296	-4.3337	0.089015	-0.027941	1.6847	2.093	-2.067	-5.3086	-0.17057	-0.71833	-3.1279	-0.20233	-0.31634	1.1339	-0.54063	-1.9976	0.49452	2.8952	0.058289	-2.9396	-0.0035747	0.16789	1.1316	0.26482	-1.8504	-0.9383	-0.10542	1.876	-0.8608	2.0078	-0.58331	0.71688	0.012771	-0.91862	0.8186	0.42772	-0.38154	-0.58492	0.0554	-0.35372	-0.36329	1.1051	1.1188	-0.45389	-0.010221	-0.15174	1.4561	-0.44116	0.38762
4.9615	4.0049	-3.0598	-0.32084	-0.064515	0.92261	2.442	-0.71947	-2.8153	-1.1745	-2.1724	0.36522	0.73064	-0.40161	2.538	1.2524	-4.9728	-1.0099	1.3272	0.33889	-3.2734	2.5211	0.0047026	2.2574	0.17642	0.74959	0.26107	0.27026	-1.108	1.0261	0.45062	0.13613	-1.0105	-0.99706	1.9709	0.55823	0.033134	0.1977	0.71554	0.33895	1.2777	0.29462	0.60734	2.1347	0.93444	-1.7397	0.13561	-0.38498	0.66841	-0.29379
9.8712	6.6496	1.9573	2.6355	1.1291	-1.1088	3.0415	0.23894	-0.17625	-2.2654	-1.0409	-0.98172	-0.35396	-2.3416	-0.28707	0.15123	-4.3041	0.6524	1.0848	-0.31736	-5.0398	1.759	-1.6665	1.9193	-0.74978	-2.548	1.6933	0.017111	0.55994	1.3163	1.4457	0.39362	-0.68134	-1.3866	1.2573	-0.39775	0.25958	-0.27287	-0.16081	-0.62546	0.92771	0.34266	0.10962	0.39193	-0.64577	0.31044	-0.85012	-0.37351	0.052994	0.017775
-1.8886	0.85101	2.6594	0.91413	-2.3748	1.4975	-1.2905	0.0817	0.26598	0.7936	0.10716	0.27037	0.40748	-0.87116	-0.64017	0.19444	0.77197	0.025783	-0.059922	0.60189	-0.51614	0.99574	-0.28259	1.0872	-0.045645	-0.15853	0.084897	0.22346	-0.72039	0.22552	0.72297	0.51506	-0.98116	-0.63322	-0.76885	-0.059152	0.18353	0.26163	-0.68164	-0.30152	-0.45208	-0.19935	0.2517	-0.58026	0.14905	0.061734	0.020771	-0.1751	-0.82022	0.93023
3.6465	4.9235	-0.72347	-1.0477	1.1316	0.90264	-1.3289	2.4526	-2.5485	-0.71634	-0.67443	-0.93953	-0.6893	0.34903	-1.4082	-1.0454	1.0963	0.02987	-0.35873	0.99666	0.23065	-1.8474	1.0973	-0.29135	-0.16729	-0.68286	-0.54866	1.3862	1.1401	0.14375	1.1659	-0.16791	0.01064	1.0627	-1.7237	-0.19102	0.67387	0.61487	-0.74597	1.3046	-0.040007	0.57491	0.80805	0.48027	-0.46413	-1.1245	-0.58095	0.10534	0.93598	-0.70495
3.3753	5.4023	1.7123	0.81085	0.53916	-0.73861	-0.74284	1.2795	-0.68097	1.2064	-2.5162	0.87929	-1.3408	0.22201	-0.69699	-0.78281	-0.3799	-0.79934	-0.9954	0.51822	0.026416	0.32206	-0.48125	0.039034	0.57361	0.47772	-0.24364	0.83245	-0.69473	0.99748	0.07078	0.56299	-0.69453	0.18463	-0.34249	1.7656	-0.40491	-0.69266	-0.51291	-0.093798	-0.62682	0.50119	1.0934	-0.21512	-0.18359	0.63617	-0.063258	-0.15853	-0.17092	-0.074914
5.8489	-3.3623	-1.8634	6.9531	1.2387	-0.79581	0.3381	3.1404	2.8828	-0.84177	-1.2023	-0.038594	-0.076831	1.7746	-2.0444	-0.53952	-0.34591	-0.80382	0.96858	0.70141	-0.85408	0.79518	0.98639	-0.82152	0.15398	0.012506	0.1596	-0.88958	-0.8917	0.54493	-0.46396	-0.26522	-1.3595	-0.17194	0.26832	0.24385	0.65552	1.0015	-1.007	-0.17208	0.1703	-0.83258	0.094821	0.054114	0.22218	-0.29733	0.44568	1.4322	-0.10373	-1.2192
-3.3844	-1.6509	1.8921	-0.4668	-2.0718	-0.066708	-1.2568	1.4562	-0.4018	0.94443	0.4218	0.00237	0.92898	-0.17372	-1.1331	-0.086643	-0.57103	-0.62833	0.028859	1.1033	0.54906	0.5165	-0.15559	-0.10291	0.61877	-0.48684	0.19188	0.57227	-1.257	-0.032561	-0.13823	-0.021453	-0.51297	-0.8703	-0.84476	-0.25774	-0.024067	-0.33191	-0.18958	0.15483	-0.36258	0.15922	-0.51812	-0.41913	0.7855	0.75766	0.45018	-0.037744	-0.22637	0.78707
7.6979	2.1542	0.13003	-6.1047	2.9271	3.2691	0.92001	4.622	-1.2282	-0.73032	0.41225	-1.3437	-0.77754	-0.72885	-3.6483	0.016998	-1.9665	0.8011	-0.25396	0.23373	0.030476	0.4889	-1.7102	-1.0506	0.28975	0.34807	-1.2665	-2.083	-0.54452	0.76585	-0.97072	-0.3524	-1.7949	0.63742	0.075901	-0.23661	0.62596	0.49443	-0.38543	-0.55774	1.1338	1.4353	-0.14994	-0.91267	0.45355	0.33119	-0.26665	0.77249	-0.72672	-0.014686
9.5266	3.5844	-1.2665	-1.5165	3.3736	4.9597	-0.33175	4.716	0.25746	-0.85556	0.049287	-1.0661	-0.83405	0.49781	-4.1897	1.3658	-0.40668	3.0795	-0.91395	-1.0732	-0.11585	-0.49121	-0.79532	-0.14975	0.61966	-0.68072	-0.87147	-0.7316	0.52665	-0.45873	0.025643	-1.6459	-1.3238	0.097134	-0.17986	0.85505	0.95709	-0.70571	0.90152	0.92593	2.2138	-0.61932	0.66467	-1.1962	0.20874	-0.0039196	-0.75085	-0.20875	1.1125	-0.53171
20.022	-14.352	-0.82453	13.108	2.4649	7.9343	-2.2085	1.2874	1.4677	-2.1793	-0.90111	0.07585	0.56683	-1.8544	1.6309	2.8047	0.88916	-1.9449	-1.5936	0.76698	1.9585	-0.85309	-0.34428	-1.6593	1.3046	-0.46641	-0.89377	2.0131	-0.14466	-0.021739	0.13277	-1.8004	-0.28749	-2.3356	-0.45663	-0.36244	0.78401	-2.0724	0.85796	0.78071	-0.46966	-0.59471	0.73153	1.4479	0.62036	-0.39688	1.466	0.4128	-0.037655	-0.25977
9.2785	-8.9234	12.255	-8.6732	-1.6304	1.1469	-0.61945	-2.5936	0.33877	-0.40808	0.44104	-0.5293	1.3708	0.041098	4.0655	0.2303	-0.8569	0.2256	0.37925	-2.29	-0.18387	-0.21207	-1.1718	-1.3563	-0.51465	1.7376	1.2676	1.1342	-1.5824	-0.84106	0.022932	-2.4585	1.0293	-0.89861	0.4597	0.49744	-0.30339	2.1408	1.8093	1.1451	-1.0294	0.50651	-0.71218	-0.40257	1.9276	-0.5103	-0.15018	-0.0018207	-1.5984	-1.1972
2.8572	4.6513	-2.0439	0.25966	0.83396	-1.0692	0.23021	0.96102	6.9797	-1.2036	0.31128	0.22091	-0.79471	0.3568	-0.72988	1.4305	-1.7162	-0.53773	-0.35947	0.69026	-1.1528	-1.4246	-1.0576	0.11175	-0.87773	-0.062853	0.23598	-0.058471	1.8099	0.567	-0.4987	0.38998	-0.58644	0.41808	-0.27151	-0.17747	-0.21297	0.56888	-0.8723	-0.5306	-0.10395	-0.054139	-1.327	0.2706	-0.70158	-1.2893	1.0823	0.74841	-1.0798	-0.6891
3.052	2.2084	-2.2926	-0.26592	-0.61279	-1.0043	-0.50529	-0.02446	5.4875	-1.925	0.8929	1.0848	0.83251	1.4288	0.44223	0.72118	-1.3804	-1.5545	-0.050359	-0.25268	-2.0921	0.039422	-0.77069	-0.14655	0.41163	-1.1113	-0.65331	0.25046	-1.205	-0.38952	-1.4193	0.81654	-0.4885	0.5633	-0.058203	0.27187	0.17643	-1.1823	0.14702	0.53134	1.0168	-0.17518	-0.96966	-0.4046	-0.11043	1.4737	1.1888	1.1978	-0.34347	-0.91852
6.5993	-2.0274	-0.40617	-2.4178	-0.69982	-2.1251	-0.44396	-1.0471	3.6756	-2.3597	2.0241	-0.13423	-0.077744	-0.17555	-1.7374	-0.35374	-0.14855	-0.10279	1.4873	-1.2221	-0.099676	1.4765	0.83291	-2.0734	3.3545	-0.7421	-0.3358	0.037186	-0.12578	1.0786	-0.29492	1.7292	1.005	0.84823	0.46318	0.40902	0.36917	-0.32663	-1.6037	-1.2519	1.0208	2.2468	-0.057137	0.74534	0.47326	-0.25007	0.18956	-0.6875	2.185	-0.6833
-3.019	-1.4141	1.9514	0.4966	-3.1066	0.60397	-1.8919	0.66655	-0.42682	0.89077	0.11825	0.35121	-0.22808	-0.29758	-0.16961	0.55722	-0.5674	0.21951	-0.50673	1.0553	0.81561	-0.032615	-1.2954	-0.48819	-0.091026	0.44878	-0.15829	-0.69717	0.39851	0.17005	-0.414	-0.084185	-0.3784	-1.6408	-0.73961	-0.25185	-0.21952	-1.1076	-0.17965	0.28258	-1.2199	0.21571	-0.83319	-0.02973	0.46581	0.36129	-0.12959	0.8264	-0.10365	1.0091
10.652	4.8849	0.86057	-1.2229	2.0065	-1.4617	0.10615	-2.0851	-1.0682	0.6675	3.8363	0.63092	-2.7824	-0.41329	-0.11706	0.50703	-0.73113	2.8229	0.84001	-0.034834	0.82763	1.7743	2.455	-0.029292	-1.6262	-0.23309	-0.53255	-1.8274	-0.97657	-0.50878	-1.3675	0.85963	-0.042501	0.92589	0.53279	0.81578	-0.068911	-1.3625	1.5209	-1.0803	-0.32209	-1.0182	0.83925	0.73563	-0.29163	1.4289	-0.90437	0.070503	0.99865	0.77017
8.6917	0.73752	-2.6544	-0.31031	1.0078	-0.16232	-1.916	-2.2143	-0.91615	0.77326	3.9704	2.3452	-1.206	-1.6274	-1.9084	-0.16517	0.41203	3.2599	-2.5341	-2.3025	-0.21991	-0.37909	0.97007	1.4612	-0.53674	-1.0801	-0.23792	-1.9205	-0.67402	1.3334	-0.68438	-0.19248	-0.20795	1.201	0.75354	-0.014711	0.5391	0.47987	-0.010967	1.8869	-0.01175	-1.4698	0.5191	1.394	1.393	-1.4135	0.56005	-1.7168	0.27734	-0.67799
9.3752	2.991	0.020454	-2.0687	2.9955	-0.77691	-0.7133	2.2298	1.7748	-1.5665	-2.0888	2.1945	0.28198	0.079383	2.0433	-1.2744	1.5806	4.2429	-0.029487	-0.16435	-0.65193	0.45315	1.6042	1.5119	1.5161	0.79745	-0.24905	-0.73538	-1.7271	-1.1	0.11328	-1.3166	-0.20993	0.76777	1.0652	-2.5721	0.71648	0.38321	0.66439	0.25802	0.5369	-1.2897	-1.9837	-1.4027	0.72238	1.0849	0.98947	0.18357	-0.64122	0.06416
0.48972	0.78158	4.0648	1.3312	-1.2019	0.31287	-1.2314	1.5665	-0.016418	0.60677	-0.13608	0.33471	-0.77887	-0.50901	0.12765	1.2192	0.52702	1.1248	-0.59918	-0.59149	-2.5063	0.29922	-0.27247	0.58972	1.0983	0.92444	-1.2091	-0.52042	0.49347	-0.69446	0.84443	1.6845	0.58202	-0.22395	-1.0432	-0.59184	0.35801	1.159	-0.33533	0.62081	-0.39822	0.592	0.38019	0.42597	0.4661	0.73819	-0.21905	0.094468	-1.0553	0.018415
-0.69883	-1.5673	-1.1299	1.4827	-1.1334	0.28355	-0.15857	-0.89291	-0.23864	-0.3255	0.092832	-0.19792	-0.20282	0.065468	0.6506	-0.47419	0.48907	-1.0178	-0.52078	0.32755	0.57022	0.39485	-0.54241	-1.1195	-0.4297	-0.52847	0.66191	0.089887	-1.0128	-0.18854	0.41122	-0.48918	-0.57619	-0.82246	-0.40987	0.51399	0.73415	-0.21837	-0.59322	-0.34796	-0.94466	-0.3988	0.20091	0.28254	0.35575	0.4709	-0.16272	0.71818	0.033681	0.043091
-0.51475	-0.022386	-2.2662	-1.1742	-0.54616	0.59028	-0.57578	-0.63421	0.39275	0.066281	0.27061	1.5	-0.30065	-1.2307	0.34474	0.14896	-0.052195	-0.37179	-1.2956	0.97623	0.92531	-1.622	0.25192	0.38737	0.34169	-1.139	-0.094445	0.28917	-0.81318	-0.39378	-0.3464	-0.96661	-0.8566	-0.44524	-0.41721	-0.71132	-0.30148	1.0924	-0.91885	-0.10399	-0.28405	-0.40989	-0.095157	0.036372	-0.56175	0.62193	-0.79387	0.17722	-0.14464	0.01919
13.846	-4.1973	12.657	0.76188	0.70733	2.8946	1.9323	2.6886	1.0455	0.29275	-2.1781	-0.67554	-1.4967	0.14791	0.26982	0.31352	0.11492	0.63154	-1.0187	-0.45482	-0.83937	0.12242	-0.76682	-1.8963	-0.0078229	-2.1316	-0.58011	-1.3761	-0.8525	-0.59126	0.891	0.30098	-0.13769	0.52718	-1.0267	0.83917	-0.12879	-0.17453	1.091	0.88317	0.41528	-0.77849	-0.20882	0.59636	1.0363	0.69408	-0.73952	-0.58955	0.97309	-0.09128
1.0229	2.6075	4.9564	-0.58169	-2.7047	1.8881	-0.90436	3.3828	-1.8479	-1.3616	-0.28988	0.61572	-0.04183	-1.1091	0.30399	-0.12723	0.4162	0.70642	-0.90391	0.52631	-1.0576	-0.26894	-1.1882	-0.026227	0.80973	0.36768	-0.44284	-0.68591	1.0627	-0.17324	0.35686	-0.32172	-0.16974	0.40225	-0.037202	-0.21957	0.1446	-0.11939	-0.46015	-0.23605	-0.53064	0.46457	-0.20046	0.34907	-0.32856	0.70777	1.5138	0.24455	1.0351	-0.7075
3.2053	2.9774	-2.1264	0.31991	-1.3974	-1.7294	-0.71016	-0.54946	0.024933	0.63036	-0.72668	-0.65375	0.48689	-0.88691	1.1563	0.89893	0.56567	1.8527	-1.2246	0.041471	0.24001	-1.2775	0.49679	-0.78211	0.3394	-0.061474	0.056265	0.70021	-0.10768	0.62171	-1.4547	-0.77581	0.81183	-0.50307	-0.41015	0.45318	-0.78825	1.2807	0.10365	0.45071	-0.34632	0.4766	-0.44101	1.779	0.079595	-0.39873	-0.13468	0.25748	0.81938	-1.0025
1.3274	0.035354	1.3296	-2.0481	-0.5164	-0.91329	0.62812	-0.75684	-0.45059	0.93699	1.1377	-1.2868	-0.88775	-1.6434	1.7506	0.59088	-0.38014	-0.39592	-0.64511	0.010623	0.18852	0.36897	0.014778	0.42393	-0.97136	-0.088623	0.35211	0.63645	0.058397	0.10259	-0.1517	-0.067848	-0.02233	0.35546	0.47522	-0.40411	-1.2854	0.5447	-1.2018	1.3395	0.66298	-0.47548	0.77256	0.54521	0.15921	0.065748	0.80302	0.48536	0.91272	-0.13219
-0.42381	-0.64748	-1.5497	-0.41781	-0.85595	-0.98706	0.22886	-0.63463	-1.7418	0.58933	0.69513	-0.14742	-0.59193	-0.26105	0.77856	0.12061	0.40698	-0.51568	-0.75849	-0.43573	0.046947	0.67585	0.69537	-0.098323	0.062366	-0.36528	-0.24141	0.38249	-0.56004	-0.82715	-0.13357	-0.28183	-0.37955	1.0621	0.50084	0.11015	-0.5869	0.10078	-0.19698	0.32429	-0.44167	0.10709	0.22162	-0.39113	0.99555	2.1595	-0.084989	1.1222	-0.32667	-0.18319
-5.036	0.45555	1.1777	0.60541	-2.1371	0.74811	-0.057123	-1	0.22612	0.1916	0.193	0.10004	-0.44234	0.017946	-0.4367	-0.45077	-0.20807	-0.20241	-0.23651	-0.33832	-0.21205	0.076268	0.15241	-0.10308	-0.12134	-0.26099	0.2802	0.11731	-0.066762	-0.33769	-0.45225	-0.3544	-0.30546	-0.016414	0.0055432	0.14512	0.3133	0.5477	-0.1484	-0.084876	0.39245	0.33462	0.41694	0.38257	-0.37585	0.0028	-0.021857	0.149	-0.094671	0.3179
2.547	-2.1902	-1.8696	1.977	0.13194	0.66263	-0.61227	-1.6773	-1.0028	1.336	-0.92907	0.42761	-0.74794	1.6139	-0.96496	1.5327	0.85322	-1.1453	0.10329	-0.032478	1.5718	0.82776	0.2126	0.26526	0.64265	0.66416	-0.32353	0.2758	-0.18718	-0.7434	-0.091117	-0.33162	0.20354	0.30291	-0.54873	-0.70467	0.39573	1.0101	-0.96582	-0.60478	0.43499	0.032404	0.25672	-1.0914	0.91283	0.081258	-0.32911	-0.47999	-0.18739	1.2423
1.2181	-0.072626	-1.764	-0.32098	0.30462	0.10437	-2.2157	-0.80467	-0.31068	1.2278	-1.5324	0.95413	-0.549	0.33155	-1.0265	2.7692	1.2793	-1.0565	-0.37757	-0.79323	0.44755	-0.18124	-0.087782	0.29285	1.3557	1.1186	-0.82386	1.2608	0.43866	-0.22941	0.3707	0.12671	0.30176	-0.33835	0.28609	-1.1208	1.2799	0.098154	-0.88252	-0.51011	-0.57228	-0.45936	0.15586	-0.54131	0.47998	-0.64096	0.37147	0.4274	-0.11241	-0.56438
1.3816	-3.8403	1.6964	1.6657	0.16464	-0.1065	-0.027585	-2.1011	-0.38499	-0.38667	-0.38583	-0.060235	0.69931	0.93861	-1.8563	1.6423	0.19269	-0.39705	0.67115	-0.78547	-0.72449	0.41148	0.40503	0.28802	0.39403	0.3803	-1.1386	0.85604	1.0786	0.66246	-0.97077	0.55815	0.48467	-1.0872	-0.3583	-0.8594	-0.29458	0.50239	-0.43383	0.69953	0.3803	-0.002157	-0.68319	0.098158	0.32287	0.19778	0.67914	0.00046925	-0.19933	-0.16982
-6.0062	-0.75065	1.2427	0.33869	-1.5499	0.57679	-0.84154	-1.1788	0.55051	-0.72157	0.010838	0.2909	-0.23611	-0.69599	-0.29533	-0.062558	0.50393	-0.22748	0.26107	0.23478	0.13697	0.6161	0.12425	-0.035628	0.12714	-0.28716	0.42541	0.3771	0.43748	-0.16022	-0.33734	0.1279	-0.87619	-0.14177	-0.5492	0.078652	0.52999	-0.072035	-0.26487	-0.22639	0.0035709	-0.48621	-0.18977	0.11963	0.15348	0.066696	0.18268	-0.30274	0.23594	0.36084
-0.53811	-0.15962	-1.9849	0.53108	-0.13437	-0.10091	-0.90907	-1.439	-1.3055	-2.1548	1.8859	-0.31986	-0.46532	-0.24796	-0.84765	0.7642	-0.45512	0.562	0.22714	-0.3849	-0.5484	0.078872	0.13782	0.9599	0.3824	0.084437	0.61999	1.2579	0.56265	0.11852	-0.047111	-0.84097	0.023442	-0.0053121	-0.14994	-0.37486	0.31873	0.04995	-0.43947	0.29288	-0.33949	0.34702	-0.45565	0.27437	-0.87049	0.088053	0.84651	-0.18367	0.62473	-0.37707
2.1163	0.057805	3.7008	-1.2535	-0.86903	-0.40946	-0.53601	-0.99322	-0.6283	-0.54842	1.1346	1.2859	-0.58679	-0.36932	-0.074128	-0.88295	-0.083239	-1.4727	-0.97202	0.47693	-1.1488	-1.1556	1.4507	0.07085	-0.069426	-0.15216	0.37603	1.4066	1.313	-0.01374	-0.21187	-0.58228	-0.50167	0.73989	0.70669	-0.20765	-0.068556	0.54356	-0.50191	-0.20214	-0.47836	0.72139	-0.45147	-0.93069	0.94766	-0.23673	1.2358	-0.13757	0.38011	0.49823
19.049	8.764	-2.3311	0.35749	4.408	8.1677	2.995	-0.85627	-2.2718	-1.1797	-0.54841	2.4999	0.34655	-0.68306	2.9053	4.5468	-1.9743	1.9686	0.41587	1.4125	1.0833	0.061439	-0.53227	1.6781	-0.55105	2.1054	0.012358	-0.75187	2.4808	-1.221	-0.74929	-2.261	0.50505	-0.16548	1.2727	0.28191	-0.62957	-0.49757	0.31073	1.2502	-0.85844	1.5761	1.0862	1.5857	1.6357	1.2477	-0.060055	0.18139	0.74529	1.6506
2.471	5.5041	-2.2977	5.0778	-1.5942	6.1553	0.11452	1.3644	0.46746	-3.2587	-0.1876	0.71655	-0.50655	1.3654	2.2207	0.65711	0.66252	1.8088	-0.35939	0.24576	0.11263	-1.6717	-1.9012	0.2158	-2.3199	-1.1604	1.1517	0.095533	-1.1891	0.71257	-0.19229	-1.3106	0.81139	-0.78493	-1.127	0.66142	-0.88064	-0.45583	1.5535	0.85364	-0.41208	0.1151	-0.10912	-0.42463	0.2163	0.069472	-0.15198	-0.004846	0.182	0.18136
3.8872	-1.1425	-3.0094	0.6545	-0.017899	-1.1572	0.92377	0.23919	-0.37837	-1.9123	2.2977	0.094833	-0.0028997	0.50869	0.68703	1.5407	0.40228	0.40527	-0.52928	-0.065734	-1.6747	-0.16553	-0.08944	0.71459	-0.13164	0.050755	1.0116	0.61431	-1.3565	-0.26455	-0.37272	0.67918	1.5359	0.056221	-0.35245	-0.46231	-0.17542	0.84278	0.42827	-0.93973	-0.78432	0.10329	-0.46713	0.92585	-0.25013	0.87927	-1.0202	-0.40435	0.60089	0.52696
1.7504	0.049504	-4.1032	0.47213	-0.3648	-0.4309	0.64285	-0.14578	0.086717	-2.1348	1.5482	0.35518	0.73927	0.12404	0.26273	2.0487	0.084344	0.22599	-1.081	-0.78331	-0.95209	-0.91457	-1.1353	0.89646	0.20071	-0.51102	1.0266	0.74352	-1.1082	-0.86355	1.2797	1.0718	1.6411	0.06233	0.60891	-0.7887	0.26799	0.065063	-0.24263	-0.01637	-0.71829	0.18354	0.20421	0.61884	0.12075	0.76061	0.50622	-0.095975	0.66032	0.1329
2.1518	-2.0071	-1.6546	-0.71617	0.60276	-1.4232	-0.63977	1.3335	0.93113	-1.3616	1.1144	0.98995	-0.016653	0.92454	2.2804	1.5645	-0.0035911	-0.93225	0.20591	-0.65812	0.10294	1.446	-0.61133	-0.16841	-0.14322	0.10572	-0.22072	0.43039	-0.35437	-0.65208	-0.8383	0.75473	0.3607	-0.94358	0.60167	-1.0101	-0.44724	-0.5957	0.10601	-0.35566	-0.46342	-0.60579	-0.1138	-0.46943	-0.48667	0.30888	0.87793	0.58836	-0.16289	0.31535
-4.8499	0.37596	1.0203	0.32396	-2.0244	0.44333	-2.044	0.9834	1.615	-0.42889	0.39528	-0.7377	-0.41598	0.47389	0.6381	0.73569	0.33068	0.08624	0.57214	0.012005	-0.1869	-0.11199	-0.23915	0.2538	0.49775	0.77539	0.042256	0.044793	0.36157	-0.33876	-0.093483	0.48812	-0.25268	0.89564	0.095907	-0.14199	0.1977	0.69618	0.73446	-0.13142	0.13494	0.40296	0.19015	0.020206	-0.25721	-0.21767	-0.47059	0.081384	0.59922	-0.16528
2.4635	0.57402	3.3819	-4.4721	-0.85712	-2.4899	0.6799	0.70022	-0.72385	0.80732	1.5394	0.59491	0.33368	1.0807	-0.0023856	0.57809	-0.47184	-0.55837	-0.89493	0.40247	-0.48699	-0.51586	0.26881	-0.48409	-0.26122	2.0146	-0.71656	-0.061086	0.42173	0.79878	0.74539	-0.8955	0.53728	-0.8131	-0.97898	0.22512	0.1362	0.10918	-1.1946	0.13393	0.29021	0.71265	-0.42168	-0.4244	-0.12531	-0.31091	0.22733	-0.45053	-0.92487	-0.73601
-2.9843	-1.7068	-1.7931	-1.4545	-1.162	-0.16732	0.053503	0.80526	0.15084	-0.24356	2.508	-0.35345	0.083839	-0.2577	0.3024	0.75083	-1.0532	0.16334	-0.57077	-0.75082	-0.1165	0.17441	0.70708	0.64582	-0.20018	0.6534	-0.87322	0.37731	0.076011	0.72522	-0.36024	-0.42133	-0.16219	0.03119	-0.36369	0.074073	-0.50256	0.51153	-0.88836	0.25069	0.62585	0.31867	-0.87401	-0.040924	0.18864	-0.051278	0.46998	-0.49614	-0.65977	0.22142
-0.31181	-0.32011	1.0434	-1.3362	-1.1684	-1.113	0.10145	0.8283	-1.6351	0.46834	0.19024	-0.72743	-0.71752	1.2067	1.2914	0.64517	-0.40858	-0.48678	-0.87738	-0.40619	0.92222	0.29972	0.64541	-0.21002	-0.24093	-0.94254	-1.188	0.026284	0.18884	-0.66865	-0.64553	0.26517	-0.32706	-0.32959	0.51958	-0.63173	-0.58761	-0.29475	0.079751	0.22056	0.65905	1.1363	-0.63671	-0.72146	-0.12116	0.69224	0.24798	0.12031	-0.49404	-0.043275
-6.2997	-0.24657	0.82365	0.48176	-2.2777	0.65074	-0.66821	0.2874	0.30113	-0.17132	0.1456	-0.22236	-0.54161	0.24439	0.32415	0.43888	-0.027554	-0.16935	0.18753	-0.24197	-0.19175	0.22513	-0.11811	0.20525	0.3232	0.45093	-0.082433	-0.25567	-0.19204	-0.17761	-0.40616	-0.29837	0.037977	0.15089	0.41643	0.45273	0.26781	0.0064197	0.15809	-0.27271	0.40051	0.16	-0.2481	0.13415	-0.13826	-0.14675	-0.29618	0.081858	0.59187	0.10322
4.8437	-1.01	1.6467	-2.7861	0.55871	-0.20868	-2.4734	0.61959	-2.0425	-2.1961	1.0501	-0.53453	1.5586	-1.1067	-0.3617	-1.6741	-1.3147	-1.7012	-0.28697	-1.2491	0.29598	2.0313	2.2769	0.96995	0.56335	0.75073	-0.67487	0.46725	-0.019136	0.71153	-0.057796	0.045057	-0.91254	-0.85812	-0.18761	1.7976	-1.0184	0.18507	0.69357	1.1802	-1.999	-1.6679	-0.464	-0.16186	-0.1841	-1.1882	-0.069347	-0.34876	1.0257	-0.28558
6.6384	-1.7516	0.50079	-0.29141	0.73368	0.12803	-2.168	0.72149	-1.8137	-0.66214	-0.083945	-0.44303	1.8278	-0.32918	-0.15183	-1.9115	-0.15743	-1.3405	1.1488	-0.56299	1.6141	0.60468	1.5899	0.22602	0.81865	-0.10321	-0.30411	-0.26992	0.71839	0.21979	-0.62375	0.057032	0.78601	-1.5654	0.3412	-0.97924	0.77781	-0.25979	1.713	1.5547	-0.72832	-0.08856	1.6415	-0.55133	0.35751	0.12858	-0.19765	-1.3598	0.83314	-0.79764
4.7447	-0.95877	-2.842	3.1671	-1.0935	-1.5674	-1.4759	0.47343	0.58905	-0.66171	-2.4721	-0.67758	1.749	0.62463	0.20827	-2.2896	-0.24676	0.38637	-0.097233	1.6746	-1.3429	-1.6207	-2.2076	-1.3927	1.4279	-1.4385	-1.9745	1.258	-0.08526	-2.334	-0.82449	0.36191	0.51047	0.79469	1.6118	-0.045332	-0.22245	-0.32918	2.1163	0.5039	0.24987	0.56266	2.2174	-1.8566	-0.057579	0.88058	-0.2502	-0.42794	-0.56277	0.58373
-4.279	-2.2736	2.8272	0.53282	-2.1246	1.4402	-1.8987	0.27752	1.3087	-0.039603	0.28052	0.24543	-0.23619	0.38983	0.6447	-0.074921	-0.1406	-0.30157	-0.24637	-0.37085	-0.35956	0.85928	-0.68336	0.35323	0.85705	0.64111	-0.36517	-0.96668	0.20844	0.22361	-0.19201	0.18632	0.7209	-0.019028	-0.075565	-0.72873	-0.40547	-0.098912	0.22545	-0.15131	-0.13069	0.41917	-0.35152	-0.35392	-0.049787	-0.23123	0.019988	0.36441	0.021536	-0.57059
0.9961	-2.529	-0.0017153	-1.4296	0.82064	-1.5088	-0.85447	-0.0052689	1.8438	-1.1545	0.1727	-0.14047	0.083681	0.65328	0.29736	0.86751	-1.1074	-1.7771	-0.25192	-0.77461	-0.013845	-0.93049	0.4646	0.063046	-0.1432	0.99387	1.1501	-1.6524	0.073138	-0.51006	-0.42388	0.049336	0.26174	0.12588	0.5335	0.2952	0.060198	0.83764	-0.195	0.61206	-0.90579	0.29513	0.1354	0.078329	-0.42957	0.60155	-0.48679	0.23495	-0.82234	-0.16551
1.9953	-3.9333	0.60778	0.13582	0.63947	-2.0997	-0.57138	0.051765	1.5065	-1.5374	-1.5415	-1.1162	0.03109	0.39938	-0.26921	0.34595	-0.77447	-0.030884	0.49964	-0.92756	-1.2527	-0.72957	-0.094617	-0.8817	-0.77605	-0.014083	0.68315	-0.33019	-0.68297	0.14075	-0.61674	-0.27091	-1.4854	-0.63857	-0.6354	0.36186	0.45836	0.42041	0.56143	0.75003	-0.96633	-0.3493	-0.21085	0.79708	-0.15995	0.35422	1.1862	-1.4238	-1.6508	0.77165
11.693	5.5196	-0.38827	8.9483	0.71892	-3.7939	-3.076	2.7745	2.748	0.60375	0.59369	-2.8848	-1.2905	-0.54795	-0.037867	0.63822	1.6375	0.66183	1.6347	-1.0027	0.27451	2.1027	1.8172	-1.2506	-1.0707	-0.73884	-0.99689	1.1142	-0.17694	-1.6735	-0.29709	0.21983	-0.49016	0.20614	0.92589	-0.3087	-0.98615	0.0090659	-0.30569	0.67893	0.21264	-0.1861	0.41472	1.4378	-0.056101	0.57759	0.4786	-1.1079	0.52086	1.3792
4.5345	7.964	2.6071	2.0433	-1.9349	1.0566	-1.925	1.737	-0.06017	-1.6902	0.51943	-0.34735	-0.10175	1.6373	1.2328	1.3184	-0.098831	1.2555	0.5385	0.089116	-0.71627	-0.44094	-0.64015	-0.15705	0.13327	0.56761	0.50553	-0.42204	-0.51214	-1.0216	-0.58209	1.0444	0.37838	0.60348	0.14468	0.17521	-0.041369	-0.76814	0.20313	0.48221	0.52517	0.35892	0.02137	-0.039895	-0.76882	0.47279	-0.24249	0.52525	0.47197	-1.0146
0.35333	-3.2382	0.31517	0.34221	-0.86089	0.37414	0.66732	0.81728	0.75624	-0.76023	-2.0975	0.18023	1.1218	1.0627	-0.71813	-0.46488	1.4497	-0.070045	0.29331	-0.20518	0.73042	0.50565	-0.43648	-0.48246	0.17049	0.78668	-0.09315	0.60214	0.072386	-0.24921	0.5196	-0.72899	0.57967	-1.808	0.65137	-0.49209	-0.4405	-0.3264	-0.078034	0.55193	1.0149	-0.81628	0.029869	0.15181	0.57499	-0.28281	0.10444	0.5797	0.21407	-0.46561
-1.3725	-1.3426	-1.8873	-1.4445	-0.84548	-0.092624	0.60423	0.34537	0.87173	-1.0673	-0.88305	-0.10448	1.1413	1.1663	-1.3232	0.19763	0.5305	0.28139	0.82245	-1.2563	0.46415	-1.1477	-0.91875	-0.10221	0.41414	-0.0035439	-1.6142	0.78743	0.21399	-0.33701	-0.41691	-0.30775	0.34679	0.016326	0.30542	-0.49885	-0.41249	1.434	0.13615	0.45182	0.30818	-0.46494	-0.024633	-0.35534	0.34837	-0.033799	0.78171	0.52484	0.57552	0.36032
-0.93381	-0.66809	-2.0298	-0.56976	-0.71211	0.027637	-0.65586	0.38451	1.0295	-0.24602	0.65579	0.041787	0.36104	0.65265	-1.028	0.38557	0.38932	-0.30892	-0.68153	-0.48831	0.71597	-0.66258	-0.28049	-1.0358	-0.34073	-0.35506	-0.37073	-0.15438	-0.35816	0.27067	0.3154	-0.72751	-0.13165	0.12628	-0.88602	0.76725	-0.86614	-0.2525	0.32462	0.6589	0.23795	0.53602	0.050265	-0.68448	0.44656	-0.55585	0.36518	-0.084751	-0.091465	0.35329
3.1875	-4.3257	-0.72101	-1.8766	1.4568	-1.7697	-2.2264	0.94798	0.33017	-3.0104	2.7622	-0.33901	-1.6332	0.58146	-2.1463	1.6807	1.3396	-0.95814	0.59797	-0.19536	0.097781	-1.1216	0.11488	0.30282	-0.41302	-1.2281	-2.904	0.29619	-1.0816	-0.19196	0.9164	1.0703	0.21333	2.0661	-0.67719	0.18776	-0.058493	1.1776	0.59865	0.48815	-0.025632	0.46888	0.49161	1.3549	-0.6917	0.82216	-0.39169	0.60908	0.035468	0.70049
8.9971	-9.8651	5.536	4.6617	1.0982	-2.4729	1.2416	-0.48138	-2.7194	-2.7152	5.5321	-2.0544	-1.0266	1.068	-2.0595	2.4929	-0.28067	-0.11069	0.58516	0.047519	0.20851	0.86469	-0.29699	0.98073	-1.9436	-0.20373	-0.60565	0.17407	0.50538	0.23229	0.16789	-1.0816	0.74541	-0.12302	-1.7972	0.94432	0.57291	-0.18051	0.12377	-0.67264	0.80188	0.047646	0.7473	0.64261	-0.41721	1.6244	-0.13922	0.65402	-0.3526	1.0015
2.153	-3.4449	-0.24022	-2.6951	0.88955	-2.8166	-0.99634	0.86319	-3.3323	-3.4601	5.4572	-0.82701	-2.5449	-1.0695	-1.0868	1.5659	-2.0559	-0.96711	-0.42829	0.048906	-0.95026	1.8513	0.33477	-0.44103	-1.1087	0.10498	-0.48901	0.51118	0.30863	-0.094764	-0.0066412	-1.8209	-0.16737	-0.87836	-0.65544	1.4944	-0.56025	-0.68983	0.62938	-0.2426	1.0112	-1.5397	1.042	0.42744	-0.088032	0.051402	-0.21932	-0.71471	0.32594	0.41125
-3.23	-3.1667	3.9137	1.566	-1.684	0.47182	-0.66036	-0.11455	0.83426	0.35708	-0.0875	-1.1189	-0.63052	1.125	-0.4337	0.1556	-0.30419	0.28837	-0.23499	-0.37182	-0.48606	0.26152	0.394	0.06388	0.015461	0.62728	0.10479	-0.022014	-0.33145	-0.31034	0.070773	-0.51238	0.32081	-0.59284	0.9975	0.27362	0.035137	-0.24543	-0.34919	-0.10503	0.57029	0.35244	0.073858	0.051936	-0.36346	0.29042	-0.4014	-0.1037	-0.35813	0.77115
24.359	-3.0483	9.5899	8.9889	7.8166	3.6679	1.8448	3.6568	-1.524	1.9128	1.8199	3.5092	-2.5612	-1.3578	1.7127	1.464	3.7562	-1.775	1.4221	0.09898	-1.2005	-2.1758	-0.89487	2.2611	1.4815	-1.7327	0.29174	-0.48869	-0.74383	1.2015	-1.3652	-1.4118	-1.9522	-1.4061	1.1085	-0.70509	0.27312	1.2672	0.42588	-0.30901	-1.8735	0.35473	-1.483	2.0614	-0.62363	0.17131	0.5398	0.20475	-1.5626	1.4136
-10.298	0.83129	0.28078	1.4998	3.5158	-0.8891	-0.76087	1.5722	0.78183	0.070385	0.073521	-1.1291	-0.30967	1.5082	1.78	0.65528	-0.055838	0.12367	-0.062099	-0.48737	-0.74251	0.19405	-0.15258	-0.62222	-0.4081	-0.47182	-0.18946	-0.60666	-1.3621	0.21024	0.10215	0.30565	0.84311	0.25617	0.41438	0.59506	0.034232	0.17617	-0.17531	0.062289	0.16446	0.71851	-0.19521	-0.44781	-0.295	-0.13854	-0.1873	0.28421	0.39396	0.13666
-10.605	0.99545	0.29002	0.98605	2.985	-0.2391	0.13468	0.15139	-1.251	0.22336	-0.38749	-0.5975	0.31899	1.2401	0.88452	-0.55938	-0.43536	-0.14769	-0.5509	-0.049067	-0.61238	-0.43696	-0.018231	0.094784	-0.013475	0.056889	0.026232	-0.38191	-0.63974	0.32722	0.18392	-0.24866	0.32843	-0.20521	0.21978	0.028164	-0.16402	0.043719	0.14179	-0.024184	0.027984	0.38875	-0.052063	-0.12487	-0.077646	-0.22636	0.053077	0.22687	0.084461	-0.012555
-10.709	1.1063	0.39443	0.85965	1.9144	-0.076398	-0.058097	0.048067	-0.5645	-0.089791	-0.15937	-0.70209	0.058466	0.74993	0.48009	0.041187	-0.4075	0.088038	-0.097603	-0.4137	-0.58392	-0.10621	-0.20505	-0.16353	0.18843	-0.078875	0.099858	-0.46417	-0.76161	-0.10741	-0.028192	-0.55511	0.35073	-0.31379	0.35828	0.18224	0.11994	-0.040398	-0.050079	-0.0066316	0.31013	0.46555	-0.031233	0.094435	-0.24242	0.054409	-0.019653	0.035976	0.083502	0.14156
-10.539	1.2156	0.36402	1.3404	3.0768	-0.23275	0.21463	0.35768	-0.74606	-0.58651	-0.2376	-0.83936	-0.22242	0.55004	0.38491	0.6291	-0.28602	-1.0476	0.13287	-0.49199	-0.58067	-0.46811	-0.40691	0.1229	0.23072	0.0016865	-0.055308	-0.23229	-0.12509	0.37807	0.17758	0.034224	0.16559	0.22419	0.32848	0.0089432	-0.40282	0.25817	-0.018019	-0.044959	0.11869	0.21024	-0.17354	-0.18896	0.091853	-0.1872	-0.089221	-0.13154	0.11775	0.041992
-10.58	1.2491	0.47636	1.2514	3.3153	-0.19098	0.49683	0.35168	-0.75784	-0.50891	-0.43024	-0.91311	-0.035937	0.20309	-0.21362	0.2673	-0.15149	-0.69665	0.12333	-0.26657	-0.24407	-0.25521	-0.13066	0.062423	0.27171	-0.023142	0.09708	-0.15443	-0.062632	-0.048041	0.25071	-0.24286	0.23693	-0.24029	0.35389	0.071244	0.032427	0.012702	-0.029	-0.0089062	0.017336	0.080432	0.052078	-0.15283	0.050657	-0.14342	0.050827	-0.16334	0.0071652	-0.090088
-10.56	1.1059	0.50523	1.2924	3.0792	-0.46569	0.4965	0.31283	-0.4466	-0.14553	-0.65871	-0.35798	0.41303	-0.34297	0.10911	-0.0081165	-0.043769	0.24284	0.45323	0.28391	0.016843	-0.23437	-0.16732	-0.56967	-0.34683	0.0014782	-0.10157	-0.68047	-0.59575	-0.064528	0.16558	-0.40243	0.53339	-0.1326	0.37681	0.1015	0.25253	-0.16429	0.045605	-0.18376	-0.020938	-0.0642	0.25122	-0.0099518	-0.14935	-0.22837	-0.17315	0.12532	-0.0093736	-0.19509
-10.65	1.0873	0.32193	0.92191	1.504	-0.10331	0.24123	-0.3576	-0.74507	-0.091315	-0.3614	-0.11759	0.16311	0.10351	0.40512	0.092764	-0.20399	-0.17995	0.049976	-0.17204	-0.16762	-0.15947	-0.24866	-0.34136	-0.16707	0.015887	0.016578	-0.24281	-0.3183	0.12282	-0.15078	-0.084219	0.087706	0.062966	0.012044	0.14511	-0.18335	-0.00054554	0.045199	-0.045095	0.15632	0.14122	-0.064043	0.068834	-0.22932	0.14247	-0.019431	0.15263	0.041587	0.20435
1.3844	0.91501	-2.6225	1.635	-1.2353	0.21718	-1.402	-1.4592	-0.49157	1.1819	-0.40867	0.30744	-0.6587	-0.22138	-1.5379	0.073525	-0.46887	0.44713	0.31873	0.43172	-0.63422	-0.45945	0.57877	-0.027873	-0.65251	1.4127	0.26358	-0.28066	-0.63335	0.7047	-0.0012604	-0.37533	0.65934	0.19489	-0.02407	0.66242	0.24759	0.09137	-0.46595	0.17439	1.5391	0.093589	0.65484	-0.33986	0.92657	-0.10533	-0.27439	-0.55288	0.59403	0.19662
3.4466	-0.26806	-4.2324	1.3977	0.80782	0.98791	-1.6108	-1.0141	-0.43115	2.8616	1.2076	1.147	0.19715	-1.4764	-0.25034	0.84767	-0.391	-1.2112	0.016451	-0.13747	-3.064	0.55417	-0.28066	-0.33498	1.886	1.3766	1.0597	-1.0168	-0.64607	0.25512	0.17946	1.3041	-1.4753	0.27643	-0.55652	0.48723	-0.76667	-0.42088	0.37263	1.081	1.5456	-0.67341	0.33958	0.56447	0.16157	0.18452	0.45745	-0.8104	1.0635	-0.078788
4.3143	-3.1249	-1.2639	2.0621	1.0935	1.7801	0.5654	-1.9463	0.51895	1.8968	1.63	1.0486	-0.25861	-1.4942	0.82157	0.15841	-0.1151	-1.8719	-0.26992	-1.1762	-2.0134	0.47473	0.076729	0.053638	1.9934	1.7712	0.43081	-2.6112	0.81622	0.39908	-0.42246	1.7128	-0.0024148	-0.39862	-0.095516	-0.011644	-0.018486	-0.1459	-0.52994	1.01	0.35438	-0.13964	0.52153	0.5187	-0.30535	0.46296	0.35261	0.088471	0.10551	0.74645
1.3458	-2.751	4.9065	4.4177	-1.0385	0.95361	0.81138	-1.8118	0.70016	0.50094	0.090949	0.50492	0.1168	0.68099	-0.47081	-0.66579	0.020892	0.23004	-0.47917	0.22908	-0.47576	-0.0031081	-0.17862	-0.062828	0.079325	-0.11908	0.18509	0.52758	-0.065412	-0.39915	-0.47093	-0.11392	-0.73698	-0.062833	-0.13802	-0.076141	-0.083292	-0.45343	-1.1589	-0.49077	1.1109	0.44595	-0.55039	-0.42473	-0.32724	0.21863	-0.6484	-0.24571	0.64503	0.14849
1.9589	1.6208	0.06279	0.8791	-1.2928	-0.41668	-1.2677	-1.8635	-1.7413	0.30449	0.1492	-0.072332	0.5615	0.894	0.34839	-0.90823	0.17774	0.53371	-0.33514	-0.1833	-1.2286	0.3957	-0.42048	0.30739	1.7152	0.78721	-1.0431	-0.030423	0.80473	0.22412	0.11973	1.3643	0.72679	-1.1241	0.78434	-0.52312	-0.40989	-0.33916	-0.60336	0.71636	-0.039749	-0.87865	-0.1279	-0.5375	-0.55275	-0.45977	0.039055	0.54189	-0.67211	-0.50659
-0.86839	-2.4354	-1.9935	-1.3688	-0.08884	-0.18564	-2.053	-0.42122	-1.4895	-0.32185	-1.3743	-0.040761	-0.42727	0.75895	-0.75113	-0.17214	0.53605	0.72502	-0.036121	-0.31213	-0.32088	0.26581	-0.01265	-0.20832	1.2742	1.0294	-0.19456	-0.46989	0.30745	0.006611	0.078342	0.35138	-0.91401	-0.79957	-0.053768	-0.091363	-0.62439	-0.48366	0.65625	0.10729	0.34233	-0.13095	-0.33744	-0.17698	-0.10084	-0.26937	-1.7754	0.86068	-0.21366	1.1393
0.83221	1.0524	0.33533	-1.1204	-0.36454	-1.7558	-2.6517	-0.43867	-0.94038	-0.55259	-0.056417	-0.24406	1.671	-0.29644	0.048484	-0.3769	-0.18143	-0.67923	-0.26676	-0.43316	1.3144	-0.48323	-0.1822	-0.58247	1.7405	-0.075196	-1.6678	0.80053	0.67515	-0.36837	-0.59374	-0.89937	-0.5962	0.19733	0.36709	0.90695	0.18085	-0.33067	-0.3627	0.50742	-0.70906	-0.68079	-0.10811	-0.026803	0.0060991	-0.13015	-0.51263	-0.3748	-0.52671	0.39621
-6.0545	2.1071	1.2967	-1.3763	-1.51	0.35176	-1.2354	-1.1924	-0.27548	0.12078	0.065995	0.39112	-0.14618	-0.32984	-0.38235	-0.26474	0.18637	-0.15913	0.037886	-0.91715	-0.063861	0.51395	0.33172	-0.023165	0.25939	0.01599	-0.013883	-0.40655	-0.17692	-0.15587	-0.31637	0.19088	-0.053358	-0.19566	0.051755	0.24832	-0.20417	0.051544	-0.2633	-0.2813	-0.16906	-0.30222	-0.44811	0.12231	-0.25269	0.12448	0.16661	0.31841	-0.49315	0.031509
0.49099	0.87918	-0.28933	-1.6396	-0.28488	-1.4544	-0.31994	-1.5217	0.84212	0.068067	-0.54117	-0.049037	0.875	-0.52944	-0.053625	0.81909	-0.82869	-0.94421	0.15431	-0.021385	0.045219	0.91089	-0.60865	0.61204	-0.31334	0.46602	-0.003052	0.59707	-0.35541	-0.26462	0.26467	0.16109	-0.93776	-0.24053	0.98482	-0.28621	-1.8141	-0.73472	-0.13503	-0.59621	0.35847	0.19929	-0.078349	1.1782	0.28273	0.20124	0.47859	0.12915	-0.46772	-0.43371
0.97365	-0.86067	-2.245	-0.24612	0.63315	0.14835	-0.22434	-1.7772	0.98481	0.82808	0.46398	-0.4937	0.17045	-0.38997	0.61905	1.2921	-0.35175	0.031944	-1.1247	0.7965	0.36141	0.27324	-0.40002	-0.12083	-0.29457	-0.49255	-0.38813	-0.4455	-0.32317	-0.57878	-0.98277	0.26432	0.3777	-0.82045	0.69475	0.14887	-0.33723	-0.86391	1.0309	-0.30483	-0.045763	1.1943	0.6889	1.5047	-0.46493	-0.43066	0.028291	0.39761	0.46	-0.63288
2.6544	1.4949	-3.4847	1.9802	0.144	-1.5995	-0.96157	-1.5703	0.27678	1.6913	-0.14164	0.19889	0.32936	-0.4697	1.2565	1.4992	-0.91458	0.74877	0.21998	-0.2135	-0.3887	0.39302	0.67225	-0.36097	0.2192	0.23236	-0.53954	1.744	0.57944	1.4656	-2.0217	-1.6315	0.22953	-0.26109	1.9872	0.06062	-0.2429	-0.84524	0.24065	-0.69905	-0.40715	-0.31503	0.38494	0.3966	-0.12957	1.9137	-0.034721	-1.1722	0.20669	0.22406
-6.2706	0.78111	0.83852	-1.0388	-1.6351	0.69444	-1.7963	-0.44426	1.0882	-0.23786	0.49374	-0.26066	-0.9061	-0.28608	0.89576	0.5284	0.29154	-0.031263	0.77712	-0.18262	0.22767	-0.055708	0.12115	0.3334	0.02808	0.21739	-0.16679	0.19999	0.11569	-0.33011	-0.00068146	0.43521	-0.063876	0.28312	0.022656	-0.073598	-0.31071	0.34823	-0.014307	-0.26947	-0.050672	-0.011735	-0.31306	-0.078648	-0.37614	-0.11143	-0.33909	0.1021	-0.10207	0.020917
-10.601	0.72638	0.19705	0.90056	2.5201	-0.69056	0.58786	-0.057855	-0.47588	0.34258	-0.47743	0.93964	0.49277	0.19411	1.2762	-0.46301	-0.25048	-0.25179	0.6436	0.89047	0.3343	-0.33313	0.14439	1.4777	0.69594	-1.12	0.078783	0.3217	0.71051	0.99916	0.50623	0.57164	-0.64168	0.26463	-1.0581	0.22301	-0.43608	0.44155	0.063826	-0.029265	0.35126	-0.37188	0.03495	-0.2232	0.13338	0.32311	-0.055903	0.3993	-0.0031736	-0.043406
-10.492	1.0987	0.13521	1.3124	2.7526	-0.56331	0.43271	0.15769	-0.76263	0.43547	-0.80359	0.19635	0.28428	-0.026806	0.95207	-0.65634	0.035096	-0.045121	-0.041398	0.56027	-0.017121	0.20561	0.33909	0.33048	-0.1772	-1.0681	0.22722	0.064257	-0.14931	0.78639	-0.036018	0.59353	-0.12141	0.26162	-0.93706	0.59046	-0.14485	0.33274	-0.049096	0.14138	0.12305	-0.14541	0.14479	-0.37439	-0.099265	0.24595	0.21569	0.41069	0.17575	0.065136
-10.514	1.059	0.35532	1.2985	2.8848	-0.3215	0.56675	0.061232	-0.49592	-0.093557	-0.46804	0.35854	0.45857	-0.2142	0.22541	-0.12909	-0.64839	-0.11434	0.33868	0.020709	-0.25956	-0.32136	-0.14496	0.34313	0.052873	-0.51889	0.18296	-0.33141	-0.15694	0.62326	0.17356	-0.1607	0.19222	0.074519	-0.091836	0.26723	-0.18008	0.27726	-0.043938	-0.13144	0.20291	0.016414	0.15571	-0.10722	-0.074208	0.058195	-0.044544	0.17693	0.015493	-0.077942
-10.72	1.0832	0.40157	0.7368	1.4946	-0.093556	0.40891	-0.32815	-0.58422	-0.17456	-0.50976	-0.13479	0.13573	-0.15773	0.25505	-0.038167	-0.059212	-0.012638	0.4408	0.067511	-0.0078949	0.071238	-0.022193	0.25521	0.3647	-0.41893	0.22295	-0.1487	-0.214	-0.014598	-0.080419	-0.1935	-0.06581	-0.25018	-0.19868	0.31076	0.15464	0.098424	-0.19067	0.08366	0.31586	0.055833	0.086804	0.065807	-0.17506	0.32847	0.097096	0.10879	0.11149	0.14642
11.62	-2.6428	-6.431	1.3102	1.1305	-3.3391	3.5718	1.2628	-1.8998	-1.6624	-1.5817	1.7279	-3.2007	1.6782	3.9013	-1.0899	-1.8025	1.8158	1.4925	-3.8843	1.1732	3.9354	-2.7894	0.1733	1.516	1.9588	2.2809	-0.82329	1.8479	-0.74829	1.1662	1.8178	-0.97897	0.52385	-0.021392	-0.15908	0.56462	0.72091	1.7743	-0.73521	0.22586	0.84676	0.73688	0.14182	-1.9942	-1.0538	0.020843	-1.201	-1.7355	0.12461
8.2183	0.057178	-2.7098	-4.352	1.0809	-3.4457	1.5158	0.95669	-0.15972	-0.16113	-2.3286	1.4033	-3.0351	0.38937	0.055824	-0.90647	-0.54377	-0.35272	-2.0195	0.24565	1.6162	-0.8273	-4.1283	0.45234	2.0094	-0.37975	-0.2432	0.63611	-0.93659	1.1687	1.1015	1.3997	-0.30297	-1.051	0.66823	-0.26697	-0.50515	-1.3748	-0.95256	-1.6285	-0.39301	0.66132	-0.10206	0.53864	1.3219	0.21268	0.42008	1.065	0.77804	1.0573
8.7838	-2.3844	-4.0327	-2.2385	0.14083	-3.4088	0.19824	2.4208	-1.2203	-1.6997	-2.2714	1.4063	-4.4849	2.2974	0.66858	-3.9591	-0.48565	-1.1158	-1.1445	1.5746	3.2326	0.70429	-3.1031	2.3342	-0.33707	0.39055	-1.2758	-2.9297	-0.07164	0.12621	-2.4472	-0.88448	-0.5703	1.3425	1.2105	-0.36437	-1.6345	0.62073	-1.4107	0.18422	1.2938	-0.73198	1.3209	0.90276	-0.50745	-1.271	-1.0084	-0.403	-0.44578	-1.2687
-0.4088	0.6901	2.3428	-0.44086	-2.5884	1.1282	-1.9578	0.88345	1.4331	-0.24679	0.81419	-0.56286	-0.060274	0.21894	0.44304	-0.81348	0.032283	-0.95262	0.18796	-0.50943	0.32071	-0.36865	-1.0676	0.82945	0.1465	0.19852	-0.21559	-0.46399	0.38707	0.72765	-0.01529	0.29374	0.98554	0.8142	-0.76448	-0.018348	-0.078349	1.5364	2.2413	-0.057086	0.062408	-0.14301	1.3575	0.35892	-0.80185	-0.69921	-0.35046	0.63784	0.55261	-0.25212
-0.1941	-0.27713	0.28465	-0.29292	-0.11214	-1.5328	-0.42833	-0.49432	-0.29845	-1.556	0.17964	-0.46845	-0.83765	-0.87136	-0.18915	0.11692	-0.64496	-0.032583	0.11621	-1.6909	0.10237	0.50429	1.2309	-0.59485	-0.22772	-0.50863	1.4861	0.66633	0.51807	-0.31603	0.16499	-1.0698	1.0277	0.75419	-0.057295	0.67597	0.16575	-0.028127	-0.34598	0.064494	0.46838	0.13193	-0.5048	-0.56666	-0.24438	-0.61577	0.28711	0.56112	-0.4407	1.0963
1.0894	-3.2378	3.6479	0.44588	-0.35669	-1.5347	2.003	-2.4118	0.33823	-1.2512	-0.52014	0.43398	-0.081348	0.41862	-0.2306	-0.09288	0.11736	-0.34746	-0.89209	-1.7262	-0.49843	-0.17548	1.2633	0.61095	-0.87664	0.74695	-0.13142	1.4615	-0.15711	0.83467	0.46675	0.27378	0.67437	-0.48292	1.1115	0.56694	0.76091	0.70285	-0.71802	1.0151	0.24123	-0.71188	-0.067945	-0.62483	0.13806	0.18892	0.098498	0.32432	0.26682	-0.37192
-0.27648	-3.3079	2.348	-1.8947	0.44631	-1.3784	1.3972	-1.4753	0.68599	-1.4138	-0.58034	0.16665	-0.32747	-0.013536	0.8061	0.29549	-0.038756	-0.30301	-0.63971	-1.6161	0.083079	1.037	0.67401	-0.58885	-0.016055	0.88253	1.1837	-0.21592	-0.15098	1.0089	0.41457	-0.040956	0.31868	-0.24274	-0.37148	0.11893	0.79665	-0.52725	-0.38726	0.54231	-0.53756	-0.27287	-0.34501	-1.1387	0.011513	0.43947	-0.27254	-0.1662	0.046617	-0.58508
-5.4721	1.2599	0.72194	0.16142	-1.5294	0.5818	-1.0507	-0.66922	0.81537	-0.59149	-0.07422	-0.32869	-0.11147	-0.20641	-0.085607	-0.1813	0.066846	-0.50438	0.28765	-0.023228	0.30069	0.63951	0.26568	0.073264	-0.25208	-0.036232	0.35791	0.19321	-0.34496	-0.36381	-0.44989	0.57125	-0.21848	0.048985	-0.11273	0.23444	-0.10574	0.63755	0.20236	0.2206	-0.20108	0.0081024	0.29173	-0.068048	-0.51004	0.44148	-0.061631	0.06972	0.062925	0.028222
-10.358	0.98336	0.10132	1.1107	2.4894	-0.64368	-0.16839	0.50646	0.24726	-0.20169	-0.031975	-0.26305	-0.16889	0.36294	0.78904	0.6461	-0.28166	-0.37966	0.33268	-0.23322	-0.36432	-0.20791	-0.35531	-0.23155	-0.2967	-0.26403	-0.14835	-0.34137	-0.39875	0.27451	0.089798	0.28661	0.25151	0.42651	0.25264	0.14159	-0.28828	0.062809	-0.054145	-0.17258	0.097424	0.26812	-0.22264	-0.30014	-0.096352	-0.12597	-0.20196	0.064396	-0.012076	0.043196
-10.431	1.0792	0.26793	1.3243	2.38	-0.28849	0.21442	0.057434	-0.50362	-0.099692	-0.24526	-0.31285	-0.3109	-0.19603	0.38887	0.55061	-0.11672	-0.65836	0.0086148	-0.56684	-0.43799	0.10446	-0.2605	-0.42202	-0.38819	-0.39897	-0.18458	-0.27653	-0.059812	0.44267	-0.011752	0.10231	0.10147	0.56157	-0.022413	0.041091	-0.46632	0.20835	0.044993	-0.10683	0.17006	0.2299	-0.14045	-0.16864	-0.0017487	-0.08071	-0.16381	0.046808	0.0061413	0.094522
-10.425	1.0821	0.14999	1.0761	2.3715	-0.19432	0.33325	-0.18455	-0.72425	-0.26137	-0.34646	-0.21037	-0.0097156	-0.053109	0.074915	0.45413	-0.51377	-0.8456	0.051274	-0.42305	-0.45693	-0.33993	-0.27504	-0.13922	-0.1104	-0.02066	0.073895	-0.1295	0.047926	0.34766	0.0043213	0.11963	0.18104	0.25751	0.16047	0.0038189	-0.29741	0.24337	0.03694	-0.073477	0.078039	0.16704	-0.14555	-0.10772	-0.10095	-0.11393	-0.10814	-0.028209	0.030544	0.060271
-10.526	1.028	0.28558	0.79856	1.3244	-0.042541	0.1638	-0.29012	-0.34779	-0.11187	-0.20586	-0.6232	-0.082625	0.2082	-0.023291	0.050882	-0.0042135	-0.022884	-0.041512	-0.29566	-0.14818	0.12334	-0.046751	-0.40476	-0.02059	0.16483	0.10449	-0.17913	-0.45705	-0.35408	-0.25173	-0.25178	0.18189	-0.26721	0.22105	0.1479	0.23429	-0.18468	-0.13676	0.081102	0.095144	0.24294	-0.035	0.076078	-0.1547	0.088812	0.03643	-0.031477	0.084259	0.13527
1.2427	-4.746	2.0266	0.086051	0.91559	-0.65248	0.63058	-2.1984	1.3627	-0.18896	-0.64906	1.6504	-0.20186	0.76369	-1.3469	1.0222	0.69106	-0.559	0.17237	-0.0014252	-1.0632	1.1727	-0.20926	0.033629	-0.65636	0.047866	0.11541	-0.82854	-0.52059	-0.69339	0.036136	0.20994	0.54537	-0.29691	-0.53535	-0.93766	-0.10232	-0.35368	-0.16651	0.05192	1.0344	0.37765	-0.55988	-1.1319	-0.7348	0.37876	-0.40362	0.74297	0.23422	-0.44308
-0.81317	-2.8547	-0.22177	0.54968	0.48721	0.63969	-0.64083	-2.2483	1.0353	0.57446	-0.40341	0.71748	-0.74098	0.4309	-0.19477	1.0593	0.14702	-1.1642	-0.30834	-0.48968	-0.52183	1.0433	0.50722	0.059665	0.81359	1.1767	-0.33283	-0.74057	-0.41375	-0.19419	0.24487	-0.32335	0.6098	-0.015909	0.32346	-0.75619	0.44601	-0.10984	-0.44913	-0.19192	0.017149	0.2565	0.039027	0.60087	0.13364	-0.40563	-0.12018	0.58148	-0.17499	-0.20626
21.221	8.996	14.657	-1.8261	4.235	-6.7336	-0.13599	0.66194	2.5998	2.4621	1.7067	-2.0961	-1.541	0.67477	-0.345	-1.5035	2.0762	0.57077	0.0097505	-0.2181	-0.8828	1.6463	0.083217	0.013218	2.3824	-2.0843	-0.40906	-0.49548	0.73269	-2.7509	-0.061309	-0.13051	1.4939	0.073693	0.25578	-1.5748	-0.063767	-1.0131	-1.5973	0.69025	0.11717	0.74899	0.69983	-0.047527	1.0601	-0.57158	-0.23197	-1.7253	0.4185	0.53377
3.457	8.966	4.4315	-1.7739	0.16957	0.61525	-2.5592	0.30571	-0.95103	-1.6504	-0.33293	0.08611	0.044761	0.1256	0.67159	0.48006	0.5558	1.171	-0.087962	0.15992	0.12392	0.33546	-0.78996	-0.64874	0.9102	1.1527	-0.17499	0.0088352	0.011922	-1.2289	0.38242	-0.37678	0.2761	0.69685	0.19645	-0.013636	0.054874	-0.12436	-1.0711	-0.87851	0.34231	-0.40966	-0.50231	-0.15519	0.51046	0.25385	0.28198	0.17034	0.40741	0.16998
1.5345	-0.44455	-0.43194	3.1974	-1.2581	-1.097	-0.012197	-1.4618	0.3904	-0.16894	-0.45723	-0.95862	-0.0060944	1.1688	0.6933	0.55063	-0.1748	-0.69901	-0.10201	-0.32048	-0.47179	-0.40459	0.67558	-0.11138	1.0218	0.036545	0.2012	0.22212	0.01897	-0.044907	0.33304	1.1323	-0.32794	-0.081587	-0.7538	0.11419	0.018012	-0.98248	0.11188	-0.48021	-0.022185	1.1438	-0.70121	0.64228	0.48774	-0.1923	0.85244	-0.38439	0.24882	-0.49428
1.0017	0.31487	0.52398	-2.1656	-0.21525	-0.81136	0.50043	-1.4033	0.36373	0.016877	0.10961	0.32688	-0.33514	1.2699	-0.35572	0.57788	-0.073067	-1.6726	-0.25394	-0.57967	-0.13581	0.34307	-1.5653	-0.043995	0.36811	-0.62486	-0.75498	0.047584	1.0146	-0.17855	0.17441	-1.0143	-0.36203	0.73579	0.35212	0.25331	-0.27005	-0.45834	-1.2449	-0.02788	-0.065146	0.64506	-0.64733	-0.22249	-0.64938	0.48269	-0.25561	0.86836	0.22801	-0.17034
-0.58986	-0.51498	-1.7771	-2.4699	-0.18314	-0.1774	1.1824	-1.9614	0.18113	-1.4997	-0.5119	0.38493	-0.46524	0.20793	-1.4823	0.41611	1.0843	0.48713	-0.75764	-0.98854	-0.72434	1.1551	-0.52583	-0.020621	1.5022	-0.40153	-1.0572	-0.46326	0.19074	1.2034	0.37737	-0.48393	-0.49399	1.3312	0.051019	0.32123	-0.19578	-0.0031479	-0.55419	-0.12729	-0.36062	-0.68184	-1.3733	-0.25699	-0.26272	0.34651	-0.4847	-0.23141	0.25016	0.70851
-1.5697	2.9305	3.7876	-2.9212	-1.3813	-1.0374	-0.82862	-0.99987	0.13663	1.0371	0.15753	0.87831	-0.020759	0.0094564	-0.31463	0.37616	0.12318	-0.40104	-0.39445	-0.44873	0.27689	0.52361	-1.0331	0.615	0.05055	0.1484	-0.77912	0.63601	0.0052665	-0.18924	-0.33007	-0.64739	0.58239	-0.1937	-0.21022	-0.032422	-0.21966	0.75897	0.31542	-0.2867	-0.030791	0.24903	0.76728	-0.28565	0.44786	-0.18769	0.38594	-0.14666	-0.75927	0.62193
-1.1739	-0.28104	-0.30056	-2.3428	-1.1236	1.1599	-0.71403	-0.94074	0.16666	-0.85869	1.0885	-0.93763	0.3224	-1.6209	0.97598	-0.52179	0.44891	0.96597	0.08735	0.52398	-0.84694	0.31663	-0.041977	-0.21663	-0.78578	-0.85928	0.089699	0.25329	-0.80635	0.2192	1.3267	-1.0043	-0.2148	0.81196	-0.16733	-0.22021	0.07846	0.50138	-0.97873	-0.41549	-0.21011	-0.17095	-0.084501	0.43072	-0.76591	-1.0853	0.79619	-0.31186	0.035499	0.12763
5.5165	3.7207	2.5562	-1.8284	-1.0049	-0.7591	0.081177	-0.97316	-0.68572	-0.085338	1.5855	1.2858	0.010642	-0.39208	0.8342	-0.92491	0.41845	-0.69686	0.70324	1.0184	-0.12703	2.0885	1.1096	-1.375	-0.03062	-0.70611	0.60657	0.3331	-1.5562	0.55779	1.0309	0.39759	-0.9062	-0.6902	1.056	0.029132	-1.2412	1.8538	0.55512	-1.0256	-0.66244	1.0148	-0.78973	0.57734	0.2684	-0.35996	-0.34167	-0.11855	0.324	-0.65716
0.80421	0.48951	-2.0974	-1.0353	-0.85898	2.4906	-0.55224	-1.1981	-0.06922	-0.27712	0.77263	-0.24173	0.25028	0.55894	1.3428	-0.22767	1.0177	-0.6076	0.24444	0.15158	-0.66808	0.66643	1.0619	-0.65696	-1.227	-1.0264	0.75998	-0.061637	-1.3549	-0.14502	1.2447	0.83785	-0.50776	0.88338	-0.90199	-1.3331	1.3132	0.84954	-0.54549	-0.90908	0.61727	-1.0756	-0.43006	0.63615	2.2313	-0.41415	-0.28525	0.15077	0.54636	0.72498
-1.7136	3.9479	2.7441	-1.1617	-1.7038	0.8718	-0.50159	-1.176	0.050607	-0.53305	0.25431	0.19179	-0.41892	-0.17148	0.14925	0.0044451	0.058633	0.14993	0.30217	-0.66936	0.49953	-0.19213	0.1018	-0.50989	-0.22398	-0.35918	0.034278	0.0030206	-0.44242	-0.47469	-0.25587	0.36092	-0.13572	0.18956	-0.25222	-0.13288	-0.14397	0.095884	-0.24252	0.041941	-0.21218	0.34549	0.10271	-0.20653	0.086174	0.031387	0.25738	0.045212	-0.39455	-0.18728
6.9881	-2.2846	2.576	-0.057672	-0.31786	-0.49535	2.927	0.88556	-0.050805	1.0102	-0.27768	-0.44536	-2.5926	-0.96362	1.4655	-0.73279	0.98767	1.6143	1.1719	-1.3897	3.2027	0.56189	0.99584	0.70749	-1.3723	0.17986	-1.475	-0.64634	0.63837	0.51056	0.59471	-0.1906	0.67333	0.15836	2.0485	-1.3858	-0.072741	0.75315	0.79581	-0.83883	-0.8888	-0.56859	-0.63943	-0.28503	-0.52179	-0.056332	0.8596	-0.56604	0.53122	0.91147
4.6727	-0.77554	-2.5198	-0.97992	-0.83933	-0.65958	1.7552	0.8308	0.35605	0.32478	-1.2489	-1.3398	0.51106	-1.3946	0.86092	0.37248	1.6534	1.994	-1.0172	-1.6268	0.76873	-0.5856	0.97116	1.6374	-1.959	0.8275	-2.1604	-0.0036568	0.82256	0.9279	1.7785	-1.5235	0.56934	-0.52449	0.9147	1.2361	0.11931	0.32886	0.090286	-0.58458	0.85192	-0.94229	-1.4668	-0.20055	0.1958	-0.082591	1.1407	0.89327	-0.88628	0.10375
5.487	-2.176	0.46633	-1.2072	-0.78208	0.27101	3.0599	-0.65985	-0.30268	2.4237	-1.1219	-1.5277	1.5449	0.58905	0.82903	0.78528	0.97646	0.58417	-0.40941	1.4473	0.27269	1.0807	0.57292	1.714	-0.66549	-0.5654	-2.0128	0.45797	0.60779	1.9024	1.4384	0.14038	0.53217	0.99115	0.36539	-0.21891	-1.5245	-1.2953	0.091633	0.64923	-0.15275	1.2571	-0.66503	-0.0402	-1.1479	0.10416	0.58537	0.73548	0.96276	1.4756
-3.5861	1.0723	1.1255	-0.52943	-2.8054	1.7793	-0.0075429	0.65275	0.32729	-0.17117	0.47277	-0.19222	-0.65589	-0.18183	0.11157	-0.47785	-0.15054	-0.026264	0.045712	-0.9187	0.39026	-0.17187	-0.52549	0.042855	-0.075545	-0.30608	-0.062632	-0.71025	-0.10673	0.72092	-0.27971	0.30366	0.29524	-0.27688	-0.28538	-0.42003	-0.52594	0.42363	0.59319	-0.24734	-0.4137	-0.095064	-0.021004	0.27856	-0.44929	-0.057173	-0.047818	0.33166	-0.70008	-0.32423
-1.1303	0.037055	-2.1941	-1.385	0.13709	0.61534	-0.52237	-2.1654	0.38945	0.7678	1.5989	0.48412	-0.20253	-1.8675	0.84191	-1.5619	0.28342	0.5391	0.81017	-0.71445	-1.2842	0.71683	0.23	-0.28214	0.023575	0.1192	-1.0565	1.0408	0.29448	0.14256	1.4804	0.68643	-1.3548	-0.416	-0.53938	-0.82158	-0.32384	1.1071	-0.83302	1.0876	0.25657	-0.15072	-0.12282	-0.48064	-0.58253	0.65422	-0.49704	0.2512	-0.23685	0.5982
3.7196	0.66471	0.4553	2.6397	-0.31746	-1.8947	-0.87401	-1.3413	0.47368	1.1355	0.67006	-0.72669	-0.13155	1.0749	1.4692	-0.77279	-0.58224	-0.58608	-1.8569	0.35658	-0.67803	0.33686	0.68212	-1.132	1.1341	1.3343	-0.040486	-0.033928	-0.80165	0.36067	-0.13564	-0.62414	-0.66125	0.49662	0.54901	-0.22303	-0.39963	0.35645	-1.0018	0.71663	-0.17934	0.034365	-0.78322	-0.27761	-0.28362	-0.76052	0.14039	0.18739	0.47134	0.90289
0.84394	-0.19009	-1.1864	-0.21833	0.41181	-0.54374	-1.9945	-0.71653	-0.93715	-0.042539	2.6177	-0.14747	0.33819	0.2823	1.2532	0.067294	-0.25376	-0.96158	-1.7648	-0.59636	0.29947	0.30586	0.87401	-1.1815	-0.36576	0.96197	-0.68557	-0.19115	-0.12082	0.27007	-0.56812	-0.15656	-0.71215	1.0134	-0.45523	-0.35935	0.94657	0.87118	-0.16275	1.4313	-0.72095	-0.58202	0.65791	0.66906	0.5503	-0.024422	0.89364	0.35957	-0.71343	-0.45957
-4.6582	0.43943	1.2172	0.86807	-1.3642	1.4087	-1.3911	-0.76619	0.93799	0.056448	0.48034	0.76623	-0.52086	0.37142	0.32847	-0.11341	-0.13948	0.060606	-0.86173	-0.7026	0.17512	0.42775	0.1764	-0.28379	-0.42871	0.38674	0.22481	-0.20904	-0.1408	-0.043528	-0.24662	-0.078167	0.5343	-0.15625	0.22021	-0.17591	-0.66096	0.58976	0.37584	0.18103	0.0023553	0.5834	-0.17793	0.29243	0.16089	-0.31946	0.38794	0.31879	-1.3058	0.06488
-10.656	1.3163	0.48925	1.2597	3.2897	-0.26945	0.72599	0.27685	-0.29574	-0.96241	-0.30463	-0.39826	0.028634	-0.17274	-0.45051	0.7063	-0.49493	-0.87475	1.0192	-0.3269	-0.15204	-0.49782	-0.1884	0.94801	0.96828	-0.29514	0.16446	-0.091819	0.43759	0.030604	0.45339	-0.25996	0.03985	-0.3207	0.34789	0.11065	-0.046729	0.30933	-0.21644	0.0011766	0.22282	-0.098142	0.10731	0.03775	0.20998	-0.039738	0.06032	-0.29649	-0.029007	-0.19803
-10.542	1.0461	0.36234	0.94202	2.9342	-0.46479	0.65994	0.0067386	-0.29532	-0.68142	-0.31873	0.1634	0.75899	0.25866	0.22149	0.32859	-0.76698	-0.47587	1.3053	0.71745	0.080394	-1.1569	-0.29993	1.0486	0.92521	0.41824	0.075985	-0.081008	0.31307	0.17929	0.45208	-0.17775	-0.082179	-0.45168	0.41662	-0.090505	-0.025509	0.29685	0.01885	-0.14623	0.078583	-0.16909	-0.008866	0.065667	0.078572	-0.25819	0.1018	-0.20552	-0.11159	-0.2004
-10.485	1.2266	0.39972	0.976	2.882	-0.42826	0.6374	0.016928	-0.71855	-0.41469	-0.56952	0.031838	0.40356	0.11658	0.23494	0.028887	-0.41798	-0.47716	0.83406	0.49107	0.06473	-0.58652	-0.099704	0.96425	0.72594	-0.25429	0.05632	-0.22494	0.17492	0.26159	0.30908	-0.12817	-0.076789	-0.19299	0.026316	0.17117	-0.077888	0.36421	-0.066161	-0.022112	0.12567	-0.18916	0.12236	-0.126	0.04398	-0.060278	0.067413	0.00031988	-0.014645	-0.20669
-10.712	1.1479	0.47092	0.84387	1.8379	-0.18633	0.46278	-0.19068	-0.58898	-0.2333	-0.56274	-0.16268	0.17606	-0.27008	0.19253	-0.035285	0.08082	-0.037988	0.589	0.16552	0.13001	0.05119	-0.055581	0.3498	0.38117	-0.47594	0.15927	-0.18104	-0.10072	0.025584	-0.021751	-0.10478	-0.042287	-0.28216	-0.20428	0.36185	0.159	0.097291	-0.14102	0.030063	0.27323	-0.05329	0.13396	-0.0056706	-0.09415	0.22142	0.10232	0.10658	0.080099	0.049266
3.6965	-0.29756	2.0328	-2.9242	0.52491	-2.5035	0.43613	-2.2013	-1.2078	0.41916	2.944	0.20788	-2.1659	-2.5206	-0.12042	-1.3314	-0.89166	1.8787	0.9267	0.27726	1.1648	-1.4076	-1.1062	1.1875	-0.56402	-0.39711	1.3658	0.024393	0.036462	0.75651	-0.15091	0.56119	1.4043	0.63481	0.78956	-0.14818	-0.67509	0.44524	0.12586	-0.77232	0.99186	-0.0078794	0.074563	-1.0239	0.034521	-0.52732	1.0293	0.33482	0.86162	0.083636
5.4907	-0.53299	0.72702	-1.7072	1.5691	-2.5549	0.30196	-1.3355	-0.42026	0.26754	2.4048	0.23467	-2.7995	-3.4829	-0.42163	-1.6864	-2.2493	0.84626	0.40551	-0.93264	-0.23455	-1.6061	-2.1886	-0.43728	-0.87174	-0.33848	0.021989	1.2368	-0.56435	0.65123	0.64709	-0.53809	0.46472	-0.2776	-1.1764	-0.25993	0.39069	-0.13076	-0.53502	0.16706	-0.25976	0.0915	-1.2296	-0.57367	-0.061313	-0.67782	0.4386	0.12718	1.4695	0.35604
5.9225	-3.7819	1.6996	1.2612	1.5441	-2.4402	0.56244	-1.086	-1.7536	-0.72829	4.1347	-0.3177	-2.7441	-2.2344	-0.28012	0.28798	-1.9638	0.66154	-0.31351	-0.81369	-0.28658	1.2117	-1.602	-0.55895	-1.3801	0.18088	1.3421	-0.43477	0.38701	1.396	-0.43099	-1.0253	0.721	-1.3042	-0.25059	0.11218	0.8557	0.28168	-1.8808	0.075385	-0.6248	-0.11001	0.24538	0.32501	0.09068	-0.97411	-0.48769	-0.82813	0.21887	0.61834
-3.1389	-0.67013	2.5162	1.4416	-1.795	0.66074	-1.0331	-1.2807	0.20869	0.66998	-0.62922	-0.25883	-0.20022	0.33995	-0.78956	-0.41235	-0.78332	-0.12879	-0.020766	-0.14715	-0.34541	0.7422	-0.47429	0.28352	-0.062296	0.3035	0.075912	-0.085233	0.17581	0.14863	-0.03918	-0.47284	0.41471	0.37473	-0.37308	-0.37767	0.21387	-0.14249	0.72261	-0.38135	0.6597	0.45175	0.64882	-0.63851	0.35174	0.012135	0.027302	-0.572	0.2816	0.30731
3.4126	-1.1118	-2.5081	-2.0038	0.37797	-3.7327	-1.0724	0.67982	-1.4514	-1.1871	-2.1749	0.2215	1.5044	1.2059	0.4967	-0.58087	2.7021	1.7957	0.048188	-2.993	-1.1263	-0.51205	1.8263	1.2382	-1.4479	0.57221	0.85402	-1.1716	0.61581	1.2158	-0.96463	-0.17244	-0.4243	0.46585	0.27372	-0.71359	0.45276	-0.26613	0.2528	1.5352	-0.44094	0.40897	0.82798	1.1555	-0.22356	-0.50812	-0.37684	0.33083	0.36764	0.1877
3.1233	-2.6991	1.2912	-2.6946	0.49343	-2.7533	0.22142	-0.054127	-0.49058	-1.3242	-1.806	-0.25492	1.4858	0.034343	1.8743	-0.65064	2.3283	0.38745	-0.84755	-1.8279	-0.8403	-0.13929	0.22614	1.139	-1.4113	0.50181	0.76428	0.93251	-0.30634	1.6868	0.25334	-1.2575	-0.24974	0.52831	1.5061	-0.35247	1.4709	-1.0876	-0.13543	1.4309	-0.86988	0.57317	-0.11366	1.3243	-0.07232	0.90816	-1.0388	0.02489	-0.0050858	-0.26724
2.6672	-3.4364	2.0888	-1.4194	0.13233	-1.3037	0.7963	-1.0836	0.55575	-0.49279	-1.1318	-1.0208	1.64	-0.53438	0.58586	-0.031101	1.5738	0.97138	-1.3094	-0.39014	-0.89021	-0.5867	0.070203	0.10287	0.30271	0.24768	0.26259	0.75731	0.088974	1.4312	0.50693	-1.0445	0.87305	0.013472	-0.40322	0.044689	1.0977	-0.61584	-0.39251	-0.30815	-0.31278	-0.24298	0.29056	0.80081	-0.68165	-0.96161	-0.1701	1.1769	-0.27242	0.032835
-4.392	-1.0287	3.1561	-0.40596	-1.2729	1.5852	-0.32407	-0.66065	0.29767	-0.31452	0.0017979	-0.25138	0.0081928	0.063446	0.039586	-0.34042	0.068315	-0.11606	0.18276	-0.14294	-0.10556	0.49675	-0.43838	0.053695	-0.012548	-0.11079	-0.4499	-0.2769	0.38639	-0.43239	0.27526	-0.39999	0.0063102	0.24615	-0.44475	-0.10326	0.40335	-0.0043141	-0.26436	-0.42974	-0.19051	-0.16812	-0.19004	-0.096119	0.095584	-0.031932	0.29642	0.090358	0.042791	0.29263
8.5853	-0.20996	-1.7146	-2.5863	1.2282	1.618	-0.40051	0.74191	-0.97924	2.4675	1.2704	0.33836	-0.25914	0.46157	0.27569	-0.66862	-0.59589	-3.5779	3.5619	-1.0302	-1.2136	0.4311	-1.328	0.24095	-0.73666	-0.86347	0.20103	1.8045	1.8286	-0.045495	0.10569	-0.69398	1.0305	1.4554	0.6439	-0.58822	2.0618	0.71672	0.95521	-0.65938	0.34077	-0.44574	-0.4047	1.0188	0.63859	-0.95685	0.039756	1.4077	0.17638	-0.06161
5.2412	-4.2505	-0.91862	-0.068347	0.5724	2.5918	1.1145	0.68995	1.611	1.1269	0.55563	0.84289	0.10943	0.1151	1.5642	-3.5563	1.3563	-3.0022	2.5694	-3.0402	-1.4584	-1.5551	-1.7827	0.57567	-1.2495	0.84386	-0.56573	1.4168	0.87523	-1.3187	0.7265	-0.70907	0.88326	-0.26945	-0.65828	1.2994	-2.0525	0.96028	-0.69832	0.1329	-0.14877	0.43623	-0.43057	-0.29925	-0.41009	0.74895	-0.68231	0.83019	0.4983	0.67115
3.4562	-2.4898	-1.8218	-0.85837	-0.83233	0.055713	0.24334	0.65016	0.72832	-1.0968	-0.3942	-0.5288	1.3015	-0.064931	1.4827	-3.7786	2.001	-1.7552	0.34571	-1.8456	-2.1316	-2.1189	-1.7447	0.69602	-0.75735	0.73431	-0.51222	0.076965	0.057715	-1.2471	0.62805	-0.033073	0.98166	-0.72294	-0.15674	1.2802	-1.7276	0.399	-0.12889	0.18289	-0.76323	-0.3274	0.94198	-0.70808	0.019528	0.37678	-1.048	0.11498	-0.62332	0.53312
-3.5339	-1.4406	2.4278	0.96262	-2.3396	2.7625	-0.89633	0.11621	0.79247	-0.35387	0.059226	-0.12409	-0.13925	0.5928	0.48706	-0.22319	-0.20679	-0.18934	-0.34568	-0.30294	-0.051099	0.057276	-0.28567	0.33421	0.22953	0.044801	-0.46113	-0.82384	0.069214	0.25982	0.11259	0.17735	0.49212	0.098203	0.41892	-0.035688	0.38827	0.032276	0.26438	0.030238	0.066847	0.20392	-0.18275	-0.12857	0.15285	-0.3475	-0.5083	0.21013	-0.4855	0.35991
4.8483	-0.55063	-3.8595	0.81421	1.9465	1.4447	0.59969	-1.6408	-0.14794	2.2197	2.9869	0.93861	-1.0686	2.3309	-0.58769	-0.55626	4.699	0.6384	0.76895	0.51383	0.96133	-0.031238	0.28081	-2.259	-0.21067	1.0635	0.36009	-0.30506	0.17639	0.83832	0.69736	-1.1817	0.27087	0.96223	0.17768	1.7576	-0.77753	-0.40689	1.0138	1.5076	-0.91848	0.42342	0.63141	-1.7174	-0.17206	-0.93269	0.79618	-0.38671	-0.062444	-0.18949
5.4997	-0.38744	-3.8994	-1.0395	2.1033	1.3828	0.90277	-1.2504	0.0001292	2.5488	2.1591	2.8112	-2.7752	2.76	-0.76685	-0.95445	3.6865	-0.17414	1.1368	1.8332	0.0053304	0.86504	-0.73509	-3.0177	1.1782	1.4296	0.78729	-0.1436	0.23974	2.0438	1.0251	-0.39134	0.89433	0.66641	0.45283	0.81787	-0.33527	0.067751	0.077806	0.47322	0.30389	-0.11814	0.39452	-0.024215	0.63542	-0.98146	0.59939	0.87526	0.41835	-0.73886
3.287	-1.294	-2.4563	-1.9632	1.0729	-1.0356	0.58393	-1.6998	1.5036	-0.040526	0.22812	0.65076	-0.055945	0.36121	-0.9534	-0.0544	3.1684	-0.16606	0.24519	1.7053	0.73423	-1.204	-1.5483	0.066446	-0.17197	0.42709	-0.24698	-0.0013522	0.65644	-0.37061	0.66176	1.6761	0.83886	-0.3001	-0.855	-0.82512	-0.61822	-0.24843	-1.1561	-0.66793	0.2587	-1.2542	0.11587	0.193	0.78713	0.73487	-0.65149	0.17056	-0.40869	0.048843
-4.5153	1.1238	0.22638	0.45713	-1.5058	0.97897	-1.3894	-0.30139	2.7734	-0.030577	1.1923	0.34508	-1.1892	-0.52608	0.22807	0.733	1.3752	0.086766	1.0674	0.95084	1.3863	0.32515	-0.70615	0.28856	-0.084118	0.59544	-0.51114	0.35521	1.1802	-0.13522	-0.13551	0.60784	-0.82107	0.31231	-0.22685	-0.80798	-0.50003	-0.34117	0.5963	-0.22634	-0.76591	-1.2508	0.090236	0.018125	0.25404	-0.13795	-0.60479	-0.40432	-0.58322	-0.34615
4.6461	0.92582	-1.7285	0.27085	-0.49163	-0.094058	-1.1995	-0.1844	1.0379	-0.063004	-0.95568	-2.1259	0.51957	1.1058	0.43893	2.0245	0.0042742	1.0583	-0.07256	1.4411	-1.7923	-1.6599	0.80713	0.057277	-0.69018	-0.58989	-0.54918	-0.51901	1.1703	-0.078455	-0.86136	1.4006	-2.2181	0.46047	-0.025389	-0.54731	2.1037	-0.014217	0.63574	-1.1609	-0.39426	0.21831	-0.24286	-0.87827	0.2592	-0.59588	-0.26518	0.094216	-0.053108	0.060406
7.5137	2.8378	-4.6841	1.9121	-0.6542	-2.8131	-0.94082	0.11058	1.2703	-1.2386	-2.1532	-1.0233	3.3874	1.1261	1.683	0.33346	1.6911	0.8118	-1.1148	0.43955	-0.066199	-0.36583	0.74463	0.093784	-1.205	-0.57241	1.0552	-0.60977	2.2562	-1.8979	-0.99316	-1.0048	0.55082	-0.65386	-1.1109	-0.37007	-1.8615	1.6304	-0.38218	-1.92	-0.1283	0.0035772	-0.85618	-0.53538	-0.92421	-0.4444	-0.38656	-0.30762	0.86664	-0.19699
4.3975	0.40999	-4.2068	-1.4183	0.10525	-1.3205	1.9163	-1.5674	-0.3825	0.16971	-1.805	-1.201	1.715	-0.4133	0.49045	0.0054152	0.91441	-0.39639	-0.68062	1.3134	1.0478	1.9663	-1.3286	2.0147	-1.1878	-0.096167	0.31668	0.32372	0.71065	-0.88746	-1.1397	0.23616	0.22041	1.7139	0.44327	0.036718	1.4641	0.28191	0.37953	0.24858	-1.0109	0.10389	-0.55265	-1.4196	-1.1743	1.27	-0.93176	-0.67402	0.095631	-0.74661
-2.7099	2.2417	0.26176	1.7751	-2.4573	0.60943	-0.23853	-0.55225	0.7775	-0.20137	0.017545	0.24954	-0.76314	-0.57424	-0.38621	-0.93077	-0.18076	-0.22722	0.40412	-0.66412	0.8899	0.48559	0.059296	0.978	-0.30624	-0.069917	-0.087827	-0.076957	0.090044	0.47187	-0.91693	0.6347	-0.084389	0.21996	-0.95399	0.79836	0.072921	-0.11958	0.10919	-0.55252	-1.0564	-0.82697	0.045834	0.26357	-0.55627	0.23799	0.29568	0.43588	-0.48485	0.051915
-2.1019	-1.0424	-1.5149	-1.04	-0.7248	0.17116	0.2705	-0.96505	0.2107	1.0702	-0.56026	1.1689	0.018176	-1.25	-0.1445	-0.079058	-0.49954	0.40462	1.1169	0.54943	-0.69154	0.53716	-0.82493	-1.1018	1.1554	0.10611	0.67106	-0.63713	-0.11536	-0.50963	0.32139	0.2135	1.07	0.42519	0.52267	0.7711	0.58693	-0.77693	-0.63963	-0.032053	-0.58455	-0.18806	-0.75664	0.20151	-0.58149	0.039847	0.28548	0.3029	0.11005	-0.34346
-0.50455	-0.68812	-0.762	0.99043	-1.0685	-0.92311	0.81422	-0.8695	-0.4131	-0.13291	-0.16601	0.29258	0.09341	-0.95736	-0.41434	-0.22067	-0.78914	1.0867	1.0127	-0.15276	-0.26246	0.30427	-0.603	-0.85059	0.98532	0.66082	-0.031344	-0.28287	-0.33362	-1.6252	0.34539	0.08804	-0.22883	-0.52183	0.25528	0.18605	0.69014	-0.17731	0.59753	0.62121	0.6217	0.11076	-0.7775	0.13747	-0.04166	-0.54927	1.1407	0.31385	-0.64024	-0.0041756
-0.67069	1.2672	-1.7612	-1.6677	-0.56978	-0.64226	0.34708	-1.2235	-0.89853	0.7605	1.079	1.6905	0.83187	-0.84465	-0.65315	0.75585	-1.0051	0.48004	0.67208	-0.21059	-0.38905	0.54228	0.10714	0.65231	0.4529	0.57996	0.41196	0.57376	-1.4992	-0.62885	0.16132	0.75375	0.49846	-0.42921	-0.31955	0.30564	-0.59749	-1.3269	-0.023005	-0.4221	-0.52927	0.20339	0.96548	0.17173	0.42312	0.16395	0.15636	-0.077706	-0.45586	0.57033
-5.3861	1.0505	0.94036	0.26037	-2.2148	1.1188	-0.1853	-1.0708	0.39304	0.029944	0.5037	0.80557	-0.40793	-0.5391	0.0025044	-0.43859	-0.33902	0.049137	-0.45171	-0.067351	0.29734	0.068542	-0.27822	0.36281	-0.069244	-0.93833	0.33247	0.3169	0.24012	0.21751	-0.43897	-0.14887	-0.52682	-0.30509	-0.27266	0.19221	-0.26208	-0.21352	0.006683	0.29785	-0.3076	-0.29193	-0.28255	0.33259	-0.099096	0.50974	0.35901	0.31864	-0.28048	-0.094197
8.758	-7.7253	4.5017	2.9952	0.74622	-0.49469	-1.2355	-0.25373	-0.64852	-0.80288	0.46683	-2.1009	3.3113	-0.58717	-1.36	-0.017008	-0.64819	-0.41151	0.91362	-0.35615	0.92796	0.77234	-0.45001	0.51799	1.7512	0.28741	0.2662	0.029465	-0.39287	0.72382	-1.4153	0.23999	1.3993	0.97684	0.1509	-2.0423	0.54613	-0.71482	0.49827	-2.3706	0.17725	0.80297	-0.14791	-0.82162	0.50637	-1.8494	-0.86077	0.86594	0.66063	-1.2557
4.0441	-4.0496	2.0239	-1.2829	0.99574	0.080541	-1.9032	0.14161	-0.55767	-0.31302	-0.82182	-0.58834	2.3677	-0.73547	-2.3391	1.6305	-0.48036	-0.33504	0.12588	-1.5282	1.2097	1.7006	-0.41897	-0.21393	0.6454	-0.68638	-0.62149	0.069933	0.21352	0.64208	0.23545	0.60448	-0.85641	-0.48174	-0.20655	1.3746	-0.84971	-0.28675	-0.50763	0.60199	-0.40419	0.13894	0.27898	0.099621	0.87945	-0.11618	-0.97278	1.6077	0.19714	0.23238
5.1837	-3.453	3.6938	-1.0551	0.21253	-1.5368	-1.0889	-0.84211	1.5822	-0.64131	-2.1916	-0.73057	2.1589	-1.5921	-1.3028	0.26895	-0.54043	0.54688	0.47327	0.46568	-1.0413	1.423	0.087945	0.55197	-1.121	-0.98271	-0.26658	-0.49489	-0.29883	-0.12335	0.62411	0.80244	0.7486	0.6594	0.47048	1.0642	-0.094727	-0.6053	0.76804	-0.92417	-0.35257	0.87246	0.095084	0.97903	-0.27847	-0.74253	0.69554	0.17904	0.60107	-0.069185
-4.2776	-1.1146	3.1616	0.0019509	-1.5937	1.9277	-1.704	-0.75159	0.65655	-0.4199	0.48732	-0.30132	0.16646	-0.15853	0.12924	-0.55001	0.22269	0.23521	-0.24649	-0.76985	-0.51317	0.61014	0.21438	0.36214	0.49134	0.29976	-0.34131	-0.4665	0.16602	-0.044921	0.046829	0.66946	0.14089	-0.080666	0.23273	-0.25127	-0.46317	0.11586	0.0057731	-0.77628	-0.053038	0.22036	-0.72733	-0.16429	-0.55972	-0.0054438	-0.11223	0.23805	-0.40459	-0.56461
2.1096	-0.907	1.0416	0.61059	-1.3886	-0.64606	0.67425	0.11745	-0.52537	-0.50167	0.46879	-1.2342	1.1493	0.047647	-0.31481	0.13191	-0.095568	0.16343	0.81043	-0.40771	0.55201	0.47558	-0.2344	0.73957	0.17753	1.0665	0.62074	-0.69593	-0.5263	-0.18787	-0.302	-0.21729	-0.37198	-0.83061	-0.85152	-0.16762	-0.34781	0.8633	1.2289	-0.72559	-0.057999	1.3189	-0.096587	0.40582	0.29124	-1.3015	-0.74256	-0.17168	-0.23123	0.67996
-1.143	0.34004	-1.2112	-1.8975	-1.3528	0.18806	-0.23492	0.18645	-0.088788	-0.76511	0.71649	-0.66794	2.2003	0.8577	-0.63868	0.62784	0.78713	-0.45443	-0.13934	-0.059987	0.64827	-0.15666	-0.17652	0.14131	0.31527	-0.068228	0.39475	-0.89563	-0.034504	0.40766	0.14918	-0.091765	-0.38225	-0.16527	-0.21181	-1.5146	1.0734	-0.018006	1.1044	0.50321	-0.68566	0.96271	0.078084	-0.71816	0.46815	-0.051695	-0.82955	0.023443	0.53603	0.81312
1.7842	2.7801	0.036858	-1.2198	-1.3877	-1.113	1.185	-0.46619	-0.2693	-0.4418	0.72374	-0.31097	1.6915	0.68563	-1.0472	0.80398	0.44013	-1.2089	-0.38213	-0.11711	0.28856	-0.62762	-0.90385	1.2242	0.19185	0.67672	1.1856	-0.23253	0.83766	-0.19704	-0.05457	-0.40487	-0.053442	-0.75425	-0.92366	-0.86497	-0.65584	0.69819	0.28919	1.23	0.35499	-0.23295	-0.33268	-0.69911	-0.061415	-0.30355	0.31591	0.28517	0.69955	-0.20361
-6.0828	1.6177	0.70512	-0.61885	-1.9782	1.1633	-0.51968	0.16037	0.095658	0.057899	0.24349	-0.43337	-0.32746	-0.53849	-0.51462	-0.084447	0.72144	-0.0057484	0.28424	-0.47419	0.38105	0.43968	-0.12354	-0.095663	0.40747	0.28052	-0.067232	-0.059604	0.19117	-0.65811	-0.27037	-0.48877	0.15792	-0.41689	0.34903	0.14448	0.015857	0.096698	-0.26783	-0.039963	-0.34115	-0.05878	-0.14404	-0.02532	-0.32563	0.15472	0.43081	0.18569	0.05493	0.01042
1.2481	-1.3896	-0.71477	2.8378	-0.71357	-2.6086	-1.0998	-0.6394	-0.37662	-0.89639	0.76801	0.48145	0.92407	0.13841	-0.64297	-0.78061	-1.3809	-0.00019557	0.20019	-1.8698	1.7027	-0.42709	-0.032964	0.011179	-0.18496	0.239	0.30206	-0.18469	-0.34841	-0.50519	-0.37097	0.03728	-0.32933	0.35651	0.43293	-0.53847	0.54141	-1.0294	0.31317	0.73811	-0.0048395	0.53387	-0.55219	0.46319	-0.48049	0.25013	-0.56674	0.47479	0.50092	-0.71672
-0.10211	-2.915	0.52236	-1.1051	-0.53265	-1.9353	-0.75319	-0.54873	0.013165	-1.1034	0.7138	0.44876	0.66814	1.215	0.90329	-0.31602	-0.73048	-0.53219	-0.058637	0.3043	0.17698	-0.23642	0.051371	-0.29655	-0.89536	0.34751	0.87872	0.20798	0.10172	-0.56046	0.88078	-0.72356	-0.76451	-0.44032	0.019189	-0.31642	0.20716	0.084036	0.012792	0.20713	0.18971	0.1455	0.088487	0.83723	-0.23477	0.54657	0.077724	-0.2584	0.035758	0.043461
-1.6833	-2.3029	0.64142	-1.5264	-0.68494	-0.40978	-0.65313	-1.2379	-0.35713	-0.064437	0.35942	-0.030606	0.89775	1.2483	0.37275	0.13216	-0.20656	0.051202	0.06349	-0.22582	1.5334	-1.158	0.91879	-0.23103	0.60334	-0.19867	-0.06992	-0.12931	-0.68843	-0.63322	0.843	0.43039	-0.73672	0.092445	0.07127	0.1906	0.39925	-0.378	-0.263	-0.47094	-1.0194	0.17661	-0.77273	0.80245	0.11764	-0.19545	0.29144	0.44773	-0.12373	-0.24833
-7.1861	-0.26806	0.57022	0.12908	-1.5461	0.37403	-1.232	-0.59894	0.97493	0.32886	0.50782	0.59907	-0.50911	-0.13848	-0.39418	-0.07374	0.02798	0.35029	-0.093905	-0.25656	0.4263	0.30384	0.30925	-0.043681	-0.080598	0.58212	-0.36952	0.39341	0.54618	-0.17582	-0.27991	0.22849	-0.68225	0.23976	-0.054479	-0.27331	-0.32249	0.034082	0.092068	-0.36473	0.26933	-0.12035	-0.18173	0.19827	-0.17959	0.44688	-0.2074	-0.14985	-0.15968	0.54331
0.72121	1.0595	-0.58895	-1.9028	-0.83216	1.4494	-0.20801	-1.2972	0.29223	-1.0479	0.58365	-0.47382	-1.6065	-0.27524	-1.335	0.17486	-1.9982	0.5486	2.6724	0.16065	0.11958	-1.2931	1.2345	-0.53761	-0.36386	-0.3358	-0.90513	-0.82606	1.9384	1.6612	0.41573	1.1582	0.61096	-0.94041	0.59861	-0.99436	-0.791	1.0247	0.065517	1.6513	-0.4224	1.3314	-0.39799	0.057242	-0.12499	0.72356	-1.1073	-0.46263	-0.47863	0.12766
4.9494	1.4983	-0.064406	0.66849	-0.77572	-0.77055	0.50601	-1.8858	0.98449	0.28969	-0.55579	-1.3683	-1.2066	-0.049386	-2.0494	1.0419	-2.4532	1.4703	3.3563	0.60407	-0.054269	-0.96568	0.71709	-1.9726	0.13221	0.12278	0.20213	-1.5371	3.0627	2.6621	0.50238	-0.31391	0.92333	-0.6329	0.24473	-1.1011	-1.1648	-0.23751	-0.62131	0.28154	-0.55331	1.1001	-0.85635	-1.612	-0.2123	1.1492	0.7182	0.14524	-0.12725	-0.51407
2.0031	2.0216	-2.2331	-2.9271	-0.12996	0.15532	-0.30117	-1.2475	0.63557	1.5297	-1.4706	-0.14555	-0.97025	-1.6201	0.85466	-0.061764	-1.0197	-0.31819	1.7423	1.186	-0.41257	0.42318	-0.32824	0.3234	-0.84414	0.072391	-0.32467	1.426	1.2312	-0.18915	-0.96089	-0.99126	1.8058	0.38687	-0.32087	-0.098842	-0.52516	0.93135	0.57238	0.13535	-0.19827	1.3988	-0.52275	0.094521	-0.38544	-1.0263	0.57266	0.99114	0.051138	-0.9365
-4.3292	2.1816	-0.11576	1.0643	-2.2365	1.7187	-0.92576	-0.39926	0.96884	-0.62406	0.45274	0.67033	-0.33447	-0.06307	0.51206	-0.50208	-0.33873	-0.11817	-0.13067	-0.21731	-0.1442	0.23183	-0.1356	0.5007	0.082833	-0.66345	0.69843	0.15332	-0.33233	0.3373	-0.80698	0.55383	-0.38629	0.15838	-0.86272	0.23827	0.28818	0.15764	0.016067	-0.25374	0.028965	-0.089581	-0.56131	0.32403	0.35495	-0.098148	-0.14345	0.1572	-0.36687	-0.38567
0.55086	-3.4463	1.1283	-0.72146	-1.1413	1.3561	1.5377	-1.7528	-1.056	1.3309	1.0168	-1.6735	0.90052	1.4877	-0.022413	-0.097004	0.37554	0.9092	0.083942	1.8336	0.57085	0.55967	0.55201	0.50884	0.18504	0.28428	-0.85167	0.19606	0.60738	1.6407	-0.23783	0.13249	-0.047472	-0.43035	-0.20195	1.2118	-0.45247	-0.83727	0.78234	-0.61878	0.081818	0.51616	-0.0012107	-0.14565	-0.58627	-0.15353	-0.061145	0.27493	-0.82567	0.27261
3.6333	4.4562	-0.14195	-1.3865	-1.2934	-2.3339	0.24633	-1.2677	-1.6624	2.1016	0.49848	-1.5999	2.3933	-0.040447	1.0645	-0.13819	-0.29469	0.21286	-0.41627	1.3701	1.0914	0.50018	-0.81774	-0.0131	0.51294	-0.206	1.2901	0.35417	0.42326	0.14111	-0.71651	0.52459	-0.26459	0.33398	-0.017314	-0.29796	-0.36155	-0.022232	-0.35664	0.50292	-0.22564	-0.017684	-0.51486	-0.091324	-1.1129	0.81753	-0.38673	0.032906	0.4988	-0.32191
-1.8608	-0.0080311	-1.2659	-1.4117	-1.1601	0.022964	-0.39435	-0.79361	-0.67443	1.3255	0.69781	-1.4	2.1054	-0.34157	-0.12854	-0.58721	0.60702	1.0652	0.28872	0.81314	0.14485	-0.061074	-1.1971	0.020371	0.7072	0.092076	0.22987	0.072811	-0.26058	0.020428	0.34047	0.19457	-0.29138	0.06282	-0.079635	-0.078015	0.68546	0.66498	-0.15073	0.16676	-0.3166	0.59797	0.076259	0.045912	-0.50294	-0.12438	0.14456	-0.84076	0.058371	0.64515
-6.43	2.1613	0.33129	-0.13057	-1.7264	0.3449	-0.46754	0.067791	0.33881	0.35846	0.54094	-0.41689	-0.58823	0.14295	-0.43841	-0.3398	-0.016433	0.3884	0.25593	-0.70277	-0.22024	0.64717	0.22287	0.46915	0.6972	-0.24958	0.21198	0.10651	-0.2177	-0.79916	-0.20347	-0.4687	0.36569	-0.6929	0.3908	0.27373	0.40273	-0.073584	-0.52311	0.24052	0.031874	0.28267	-0.13642	0.12981	-0.11087	0.1895	0.41125	0.21184	-0.058747	0.033114
7.4757	0.50376	1.9864	3.6695	-0.43863	-3.2035	0.7156	-1.2902	-0.1423	-1.7069	0.73627	0.49637	1.0208	0.64179	-2.7416	1.6895	0.42394	-1.0058	-0.41941	0.23554	-0.066426	-0.070426	1.1349	-0.24688	0.40603	1.224	0.32895	0.51929	1.6721	0.22324	2.5933	-0.4198	0.01133	1.6941	-1.0749	-0.57016	0.69985	-1.3469	0.06586	-0.96575	0.20427	-1.5884	0.53095	-0.23887	-2.2201	-0.29194	-0.46392	0.14638	-0.21013	-0.83467
-0.1431	-0.46894	-1.7919	0.029442	0.037965	0.070809	-0.25574	-0.35466	0.40934	-0.8171	0.37875	0.22874	1.1106	-1.1566	-2.5368	-0.50021	1.0902	0.0021026	0.94764	-0.19836	1.1288	-0.3551	0.22253	-0.39358	-0.62077	-0.54294	-1.0078	-0.13873	0.2824	-1.2088	0.082362	-0.15274	-0.55218	1.2759	-0.8921	0.26337	-0.44692	0.33418	0.50037	-0.18955	0.078364	0.61457	-0.51828	0.0028137	-0.58121	0.8435	-1.3548	1.2407	0.26753	-0.055184
-0.39255	-1.0475	-0.83057	0.017333	0.029487	-0.18834	0.48974	-0.13622	0.03725	-0.69646	0.68331	-0.3087	-1.0582	-1.3947	-1.0354	1.4059	-0.064433	-1.327	1.2067	0.22653	-1.1396	0.094854	0.46659	-0.53462	0.354	0.58817	-0.068179	0.11473	-0.051184	-0.83665	0.97165	-0.71254	-0.92717	-0.36782	0.16598	-0.44055	0.0201	-1.6688	1.2453	0.29881	0.66205	-0.92761	0.19055	0.40821	-0.09287	0.77522	0.064478	1.7374	1.0702	-0.4436
-4.1633	0.07833	2.6384	1.4427	-1.7784	0.55424	-0.35157	-0.57117	0.95624	0.068669	0.037957	-0.50089	-0.048224	-0.0038276	-0.44802	0.078397	0.56981	-0.13961	0.26489	0.042398	0.83205	0.43005	-0.74177	0.11398	0.20823	0.1732	-0.29417	0.097431	0.28223	-0.3888	-0.16816	-0.016883	-0.033411	-0.22544	0.54801	-0.14865	0.13706	-0.2032	0.16259	-0.032545	-0.14195	-0.088796	0.090795	0.17831	0.1462	0.058024	-0.1456	-0.53572	-0.16199	0.31842
4.308	-2.8489	-2.4347	-2.9336	1.1494	0.43352	-2.3444	2.573	0.55672	0.093235	-0.96409	-3.0321	0.091469	1.1061	1.3223	1.9124	-1.4947	-1.8763	-0.28014	1.257	-0.96095	0.53436	0.12024	-0.44242	-0.11963	-0.17384	-0.081171	-0.7678	1.6564	0.27719	-0.31836	-0.79573	0.31755	-1.2037	-0.95526	0.039963	-1.2391	-1.2168	0.43402	-0.81185	-0.29477	-1.5193	0.10119	-0.86535	0.6073	0.80816	-0.17435	0.12808	-0.36451	0.89781
8.7212	0.9308	-0.57228	1.1883	-0.012568	-2.5511	-2.4757	2.005	2.0121	-0.28679	-1.3983	-4.2074	1.7486	1.8495	2.7502	0.47239	-1.9956	-0.32997	-0.93021	-0.29624	1.41	0.10478	-1.4623	-0.052364	-0.50354	0.11255	1.6964	1.2625	0.10156	1.5665	-0.51208	0.67702	-1.1157	1.3599	1.3085	1.3624	-1.719	0.092315	-0.88596	-0.34554	0.48603	0.39709	-2.3117	-0.82298	-0.9035	0.8878	-0.019365	0.36785	-0.12718	-0.48025
25.074	13.869	-1.1843	1.2752	3.7115	-1.3142	4.9209	-0.68291	2.3193	0.62636	0.47738	0.28114	1.2252	-3.2457	-1.4302	1.0933	1.9541	-1.0369	-1.4472	-0.27648	1.2398	1.7187	-0.055569	1.9939	-0.64547	4.2032	-0.70774	1.3106	-2.5786	1.2596	-0.55339	1.6065	-0.26883	-2.5335	0.60293	2.3573	1.7408	3.5203	1.7528	-2.5089	1.4403	0.52864	-1.1388	-0.49241	1.9597	0.3565	0.6971	0.79053	-2.1028	-0.88221
6.7248	10.091	2.7624	-2.6577	-0.72634	4.1899	0.22921	1.7093	0.3406	-0.76816	-0.067013	0.43186	-1.2073	0.044959	-0.92814	0.27687	1.4663	0.37384	-0.23322	0.83796	1.9291	-0.91277	-1.4849	-0.30501	-2.0063	-0.64495	0.75979	-0.061186	-0.19781	2.0051	-0.84722	0.66262	0.87135	-1.2209	-0.80849	0.58058	0.68177	-0.12497	0.94845	1.6574	-1.268	-1.2448	1.4196	-0.89293	-1.296	0.22732	0.95635	1.0097	0.051524	-0.15891
6.9941	-6.3462	0.48809	1.5701	0.12997	-1.2329	3.4208	1.462	-1.2935	-0.64859	-1.273	1.2801	-1.2771	-0.16031	-0.19008	0.088812	-2.8252	0.89804	-0.90188	-0.22597	0.4669	1.1454	-1.0807	-1.5767	1.2893	-0.57975	0.78651	0.96275	1.8488	-1.3582	1.37	1.3992	-0.020284	-2.9366	-0.18098	0.32986	-0.31809	-0.22857	1.6722	1.2688	-0.21589	0.18807	-1.2539	-0.93867	0.54621	0.69153	-0.82231	0.75818	-0.56501	-0.45111
4.0514	-3.5404	-3.7245	-3.5005	0.72574	-1.5921	0.7923	2.4909	-2.2602	-1.4413	0.29792	0.8668	-0.78457	0.13384	-0.39719	-0.73308	-0.74066	0.60494	0.37603	-0.55578	-0.108	0.25723	-0.97625	-0.65287	-0.44288	-0.88087	0.76555	1.8842	0.89058	0.58508	-1.3509	0.40842	0.54634	-0.93754	2.6944	-1.0903	0.75838	-1.6207	-1.1733	-1.0811	-0.022802	0.61156	0.50523	-1.2963	1.0008	-0.04125	-0.71976	0.93594	-1.0385	-0.24958
1.3821	-2.5629	-2.6676	-1.3004	-1.183	-1.403	0.3812	1.4667	-0.96563	-0.13631	1.1722	-0.40814	-0.51851	-0.36828	-0.4061	0.60809	-0.29265	1.4086	-0.26261	-0.93407	-1.2069	-0.59991	-0.74293	0.11761	0.26453	0.16455	-0.60989	0.58425	-1.0114	0.98312	0.2876	0.87746	0.33624	1.4641	-0.082884	0.59809	0.011403	0.6132	-0.27073	-0.32141	1.5425	-1.2738	0.32524	-0.40301	1.0386	0.95482	0.22687	-0.85165	0.31345	-0.58787
0.42172	-1.1921	-2.0908	-2.5342	0.031895	-0.33993	0.8494	-0.99149	-0.73321	-0.87911	-0.45178	1.4369	-1.9075	1.3439	-0.3707	-0.42647	1.7744	-0.19867	-1.2917	0.35689	1.2448	-1.0327	1.5285	-0.37171	1.7444	-0.68951	-1.1705	-1.6393	0.53755	0.68534	-0.17517	-0.23325	0.33633	1.5017	-0.60189	0.94289	-0.11966	1.0265	-0.2927	-0.67008	-0.079505	-0.76677	-0.2591	0.58224	-0.6181	-0.32525	1.0086	-0.85502	0.87391	-0.19349
9.7801	1.2081	-4.6907	-1.3399	4.5017	7.1964	-0.85561	0.18307	-1.677	-1.3366	-0.12605	0.85781	1.5389	1.5178	-2.3785	-0.52275	-0.29455	-2.0256	-0.091639	1.7837	-0.039039	1.5583	-0.73801	1.7454	-2.3083	-0.8051	3.3722	0.97807	0.28633	-1.6403	-0.14222	0.97193	0.10422	0.34188	-0.44875	0.2202	0.15011	-1.2312	-0.5375	1.1693	2.1895	0.61911	-1.1616	-0.19712	0.64211	0.17815	1.0193	-0.1117	0.42066	0.61193
12.375	-0.39076	-1.8188	-2.7037	6.0721	9.5275	1.4547	-1.1282	-0.70236	-1.7987	2.1523	-0.04903	1.3707	1.3332	-1.3158	-2.5589	-0.34413	-2.2998	2.5309	-0.63613	0.13918	3.0643	1.4541	1.3835	-1.6855	-0.1596	-1.0416	1.0647	-3.1361	0.97199	-0.64807	2.4051	-0.65791	-0.61723	-1.7335	-1.0611	-2.2627	-1.8657	-0.066536	-0.98211	-0.27956	0.57685	0.35062	0.84079	-3.0122	0.39628	-0.15332	-1.4824	-0.42134	-0.13698
-2.2754	-0.33729	4.7362	-0.86164	0.43977	4.0856	0.25474	0.061368	1.2353	-1.6937	-0.88979	-2.2572	-0.34749	-0.51973	-0.35558	-0.28537	0.44769	1.9571	0.61877	0.39149	1.7252	0.64961	0.66151	-0.83206	-0.76821	1.8105	-0.063134	0.99331	0.8266	-1.0653	0.26003	1.2536	-0.13207	0.62719	0.16129	0.29198	0.37108	-0.33023	-1.0156	-0.71444	0.85639	-1.1928	0.4393	0.082892	0.29111	1.0297	-0.74892	-0.13251	0.46328	0.62832
9.3121	-2.9025	-3.4862	-2.573	4.9544	4.3825	-0.32617	2.5696	-0.56363	1.684	2.5437	-1.218	-0.2451	0.39791	-3.3377	-2.0076	0.65381	1.7521	1.0601	0.89312	-1.4296	-1.3251	1.9036	0.51943	1.7998	-0.13561	0.27023	2.0023	0.10694	-1.8884	-1.7514	-3.3413	0.07346	0.50949	0.5091	0.060202	0.38546	-0.33449	0.18398	-1.4244	0.46432	-0.95973	-0.392	-0.043353	-0.68221	0.78923	0.29523	0.77428	0.55092	-1.1458
10.086	-4.2955	-1.3559	-1.4151	4.544	4.5445	-0.25563	3.0385	0.17853	2.3439	1.6412	-1.5346	1.3466	0.72886	-2.6334	-2.5619	-0.31921	1.7428	0.043173	-0.13889	0.44373	0.10117	0.29292	-0.42535	1.1123	0.61944	2.552	0.72404	0.80839	-2.7522	1.6516	-2.4747	-0.77324	-0.29457	-0.40002	0.39177	0.2426	0.59458	0.31067	0.096268	-0.14265	0.79304	-0.41103	-0.0076038	-1.1494	0.4583	0.33027	-0.57814	-0.88322	-1.9367
0.77283	-4.0374	1.3571	-1.6976	-1.311	-0.44778	1.5116	1.3117	0.27162	0.14534	0.67753	0.16933	0.87428	2.4316	1.3576	-0.053643	0.93096	0.059065	-0.56644	1.0665	-1.0738	-0.20591	-0.30253	0.010267	1.3749	0.54325	0.00057498	0.33108	0.929	-0.16531	2.287	0.47685	-0.15576	-0.28581	-0.34241	-0.63713	-0.21909	-1.2972	-0.012305	-1.5104	0.27575	-0.28024	0.12694	-0.56117	-0.42805	-0.26307	0.68824	0.96067	-0.71774	-0.049122
-5.6985	1.1773	0.47155	-0.751	-2.3422	0.63861	-1.17	1.1541	1.2487	0.08999	0.82779	0.11728	-0.22947	0.073912	0.5295	0.43075	0.01668	0.27442	-0.10419	-0.10171	-0.079245	-0.046065	0.095674	0.60556	0.60973	0.030636	0.009302	-0.019186	0.14475	0.33211	0.017007	-0.11548	-0.61058	0.063382	0.1057	-0.2764	-0.47516	0.51101	0.0069045	-0.4284	0.091729	0.3688	-0.35898	0.062183	-0.50221	0.29775	-0.21564	-0.054605	0.033849	0.17155
0.8584	-0.68487	-1.8918	0.21501	-0.65344	-1.5586	1.4241	-1.2754	-1.2377	-1.4277	0.71835	1.2974	-0.2356	0.68943	-0.11773	1.0186	0.48259	1.0183	0.3878	-0.10202	0.22551	0.6898	-0.28478	-0.309	0.22982	0.050948	-0.23447	0.34639	-0.37249	0.47041	1.0263	-0.93756	-0.35422	0.14963	-0.22559	0.56705	1.1396	0.44775	0.30191	-0.80437	0.077386	-0.95204	0.66203	0.98113	-0.50062	0.063827	0.042112	0.36814	0.90996	-0.067143
2.2403	1.903	-1.2137	-0.030439	-1.1786	-3.1438	1.8262	-1.0442	-2.9289	-1.1615	3.6401	0.79452	-0.87906	0.37444	-1.3842	-0.089215	-0.56908	0.89904	-0.80162	1.2453	-0.43979	-0.53648	-0.93763	0.74832	-0.1202	-0.10694	0.2496	0.23262	-0.32188	-0.94821	-0.068565	0.10646	1.549	0.65402	0.49904	0.20444	0.20223	-0.36665	-0.04534	-2.1741	0.40032	-0.15553	-0.17432	-0.62482	-0.10008	0.73199	0.1767	-0.27331	-0.019573	0.14804
-0.96897	-1.6314	-1.6355	-2.2273	-0.31636	-1.1798	0.82345	-0.10783	-2.273	-0.68344	3.1324	-0.72049	-0.55868	-0.56073	-0.55582	-0.4253	-0.96109	0.49382	0.0024168	1.7689	0.68917	0.63119	-0.78687	0.91283	-0.40869	-0.17157	-0.054365	-0.63093	-0.94598	-0.99559	-0.97528	0.34479	1.4897	1.2751	0.79481	-0.44255	-0.27487	-0.45976	-0.047108	-0.91719	0.38463	-0.2144	0.12047	0.097523	-0.11425	0.046528	0.95578	-0.92808	-0.68037	-0.16655
-5.5126	-0.76041	1.4191	0.075111	-1.6105	0.82728	-0.24153	0.044035	0.40877	-0.03798	0.031329	-0.44086	-0.59545	0.33468	-0.39602	-0.10826	-0.21343	0.28444	-0.44507	-0.37087	-0.36084	0.31288	0.33856	-0.051033	-0.37816	0.063647	0.25007	-0.15851	0.21934	-0.3589	-0.20052	-0.51275	0.093141	-0.30593	0.35048	0.12087	0.11767	0.042034	0.065569	-0.16251	0.19984	0.0055981	-0.33044	0.26752	-0.010793	0.010972	0.10992	0.062868	-0.045703	0.66315
3.809	0.22552	-3.9434	0.5289	0.065589	-0.29369	0.73704	-2.579	0.62562	0.073059	-2.5509	-2.2037	-2.0253	-2.3669	2.0727	-2.0668	-0.08827	-0.33144	-1.9503	1.6492	0.8403	-2.6797	0.47006	0.30971	0.66268	0.15669	0.39238	1.487	-1.4848	0.67128	-0.36447	0.85592	0.62466	-0.51744	-2.2932	0.42185	2.0238	-1.0065	-0.60134	-0.16889	-0.96762	-0.0085013	0.6233	-0.52969	-0.030003	0.54406	-0.11138	0.56361	0.82569	0.12651
3.8065	2.2632	-4.7333	3.5776	-0.18745	-0.93042	-0.54851	-1.1069	1.6361	0.75789	-0.29605	-2.722	-2.1233	-0.27236	1.8515	0.1395	-2.1293	-0.62306	-1.7445	0.45585	-1.1586	-2.2213	-0.64124	1.1497	0.91627	1.1327	-0.47803	0.95676	-1.8025	-0.64806	-1.2796	1.7949	0.043303	1.1696	-0.012358	0.26487	0.35432	0.31394	-0.47441	0.24536	0.89632	-0.19171	-0.3354	0.20904	-1.1393	0.2705	-0.11214	0.44221	0.24382	0.26643
7.5403	-1.2257	-1.4291	1.0668	-0.68489	-0.66878	-1.0843	1.539	0.3735	-1.2266	-1.1457	-0.20687	-1.2536	-4.3043	0.94432	-0.95964	0.90949	0.19576	-0.64918	1.8266	-0.8256	-1.8694	0.31332	0.36526	0.19099	-0.71805	0.67722	-0.87882	2.8809	0.43434	0.036311	-0.35945	-1.2802	0.63778	-0.27919	-0.82556	-0.25869	-0.68315	0.8552	-1.0995	1.0957	1.1394	1.0294	-0.64804	-1.9752	0.62588	2.5946	-0.26885	-1.7543	0.052284
-1.3328	-0.55923	-1.5368	-0.56177	-1.8585	-1.0623	-0.03521	0.78579	-0.9503	0.25614	-0.38883	-1.5135	0.096972	-0.66564	-0.624	-0.17988	-0.93043	1.4381	-0.72815	0.072556	-0.34534	-0.98272	-0.33756	-0.43381	-0.75745	-0.96952	-0.9398	1.637	-0.7579	-0.19285	-0.71689	-0.31285	-0.21113	-1.0945	-0.23882	0.37676	-0.45837	0.13634	0.68224	0.099814	-0.52688	-0.36798	-0.079792	1.2866	0.18333	-1.1929	0.65312	0.78515	-0.5952	-0.54234
-1.7132	-0.82399	-1.6428	-2.4592	-1.1813	-0.71908	0.29899	0.93084	-0.53778	-0.87269	0.35194	0.84997	-0.30864	-0.55696	-1.1114	-0.15109	-1.8887	0.74317	0.70103	-0.44266	-0.04217	0.54257	-0.20663	-1.0723	-0.61012	-0.571	-0.26037	-1.2357	-0.9024	-0.66997	0.50315	-0.41264	-0.27347	-0.64976	0.51917	-0.32501	-0.40817	0.57886	0.012284	-0.19211	-1.1395	0.13806	0.3738	0.24079	0.37682	-0.36458	-1.0573	0.90911	0.2665	-0.54152
-1.0247	-1.7416	-0.80999	-0.95476	-1.5505	-0.49636	0.77081	0.054554	-0.43195	-1.4065	0.078401	0.45365	0.056835	-0.23623	-1.7178	0.27669	-0.89626	0.59923	0.14185	1.4378	0.59643	0.083132	-0.077197	-0.017394	-0.35982	-0.1155	-0.15029	-1.0073	-1.1838	-0.47338	0.45577	-0.4159	1.4651	0.72119	-0.59601	0.28808	0.2322	0.69454	-0.5373	-0.65576	-0.83395	-0.12631	-0.2785	0.55957	0.96171	0.052069	-0.55998	-0.27178	-0.45646	0.36359
-6.4262	-0.026918	0.67682	0.19477	-2.5449	0.89865	-0.33687	-0.28117	0.20283	-0.14076	0.18677	-0.011353	-0.28656	-0.80426	-0.12366	-0.072172	0.11644	-0.096142	0.52264	-0.25159	0.42138	0.27379	0.16879	0.11739	0.4061	0.06602	0.089089	0.14152	0.59781	-0.11631	-0.15734	-0.0032451	0.087601	0.51903	-0.42096	0.33425	0.084061	0.10305	0.55391	0.057408	-0.28041	-0.05953	0.12408	0.47762	-0.1537	0.019826	0.068855	0.24702	0.21574	0.050166
19.825	9.1794	2.1426	8.4491	-1.7078	-2.5108	0.9776	-1.9085	-3.6785	2.2513	2.4644	0.59333	0.0025966	1.8437	0.96323	-2.4485	-0.96207	-1.6263	2.9339	1.0825	-1.9241	0.39405	0.61973	-0.9123	-1.2196	-1.6885	1.8637	1.2725	-0.85365	-1.2625	1.4486	1.125	-1.9997	1.8241	-0.17859	0.003361	2.0143	0.11964	0.07896	-0.52864	0.50844	0.81593	-0.23699	-0.050742	-0.50757	-1.2535	-1.2364	1.1758	-0.48143	-0.39582
6.8061	0.18028	-4.4446	0.41941	-0.090307	2.3654	-0.65059	-0.50428	-0.58106	-2.6118	-0.31658	2.3787	1.9263	0.39573	0.43375	0.15742	-0.14653	1.28	0.49279	-1.4041	0.9227	0.30187	0.20659	0.451	-1.2166	-1.2861	-1.5678	-1.732	-0.99317	-0.79607	0.4761	0.21434	0.79142	1.2345	1.3333	-0.31877	0.0037096	-0.70982	0.8208	0.85613	0.10814	-1.5736	-2.208	-0.00091396	0.5679	-1.2632	1.4008	0.73212	0.96056	1.0849
6.0533	0.35645	-4.5737	-1.6791	0.56591	3.3469	-0.90075	-0.88054	-0.6831	-2.7365	1.4221	2.3863	0.44511	1.3705	1.2031	-0.18622	1.8916	1.1664	1.2637	-1.6109	-1.3204	-2.9245	0.60273	-0.0037586	-0.56948	-0.38281	-0.27901	1.4788	-1.8093	0.22388	0.52747	0.76898	1.0636	0.89843	0.34275	0.37713	0.71964	-0.41483	0.85849	-1.0386	0.74804	-0.11879	-0.5504	-2.8585	0.2253	-0.26839	-0.96396	-1.8699	-0.53733	0.3603
-0.0842	2.2832	0.041836	5.5279	-2.6721	1.6434	-1.328	-0.89542	1.1273	-0.97722	-0.078276	-0.11244	-0.61553	1.4984	1.0149	0.49863	-0.64209	1.5942	0.34046	-0.44948	-0.018049	-0.56328	-0.80976	0.090787	-0.18729	0.20413	0.7882	0.48174	-0.58642	0.10927	-0.39213	-0.47949	-0.97966	0.90594	-0.44616	0.75124	0.018035	-0.080779	-0.50276	-0.51455	0.87834	0.33455	0.029355	-0.069886	0.24105	0.27605	-0.68555	-0.034232	0.4938	-0.38278
8.663	-1.3125	-3.139	2.7493	0.10516	-1.2377	1.0205	-0.42937	-4.5029	0.0619	1.1992	-0.59676	-0.11636	-1.3644	2.6125	2.3241	-1.0635	1.6025	-2.0407	1.2567	0.39489	2.5468	-0.030869	1.5822	-0.20928	-0.47093	1.0303	-0.47421	0.72369	-1.9237	-0.28195	0.49276	0.085731	-0.025202	0.65384	0.60469	0.72349	1.3376	0.74033	0.19984	-0.60661	-0.98617	-0.47097	-0.22637	-0.89082	-0.11784	-1.5437	-0.32197	-0.056485	-0.68952
10.66	-6.032	4.1329	-0.30877	2.3018	-0.1296	2.9165	-0.6866	-2.497	1.9166	-0.45847	0.31546	-2.1385	-1.8443	2.6831	1.2257	0.45401	1.6673	-0.49579	0.49196	-0.93775	0.02011	0.12633	0.81711	1.3427	0.57677	0.8352	1.0605	-2.3994	-1.5416	-0.36128	-0.087587	-0.46169	-0.83021	-1.0461	-0.43222	-0.66169	-0.67323	0.16252	1.915	-0.055396	-1.5045	-0.64813	-0.78325	-0.74973	-0.2363	0.34673	0.17222	0.86305	0.18524
6.8255	2.0864	-5.4371	2.8758	-0.19627	-1.3783	0.15359	-0.42379	-2.2908	1.2672	-0.23893	0.16302	-0.6559	0.27035	1.3926	-1.2822	1.1617	2.0855	1.1532	-0.88266	-0.72415	0.75534	1.2281	0.00037232	1.2203	1.2843	0.8472	-1.0095	-0.21982	-0.5096	0.18254	1.4497	0.68091	1.4879	0.38731	1.5767	-0.12268	-0.1616	-0.34819	0.2355	0.77958	-0.49455	-0.043105	0.96113	-0.33379	0.16371	0.87433	0.98329	0.19016	0.40035
-2.4027	2.1516	1.4727	1.1171	-2.0933	0.85843	-0.95088	-0.29092	0.60798	-0.31787	0.49737	-0.18964	-0.40652	0.068115	0.46332	0.28346	0.010274	0.34614	-0.12469	-0.05311	0.03571	-0.53835	-0.22045	0.0029423	0.37561	-0.1197	0.15284	0.18719	0.079862	-0.10795	8.8503e-005	-0.302	-0.079053	0.11457	0.34472	-0.2553	-0.029149	0.04804	0.26351	-0.059371	-0.17813	0.42577	-0.12202	-0.35351	-0.14163	0.20816	-0.090986	0.25343	0.69454	0.38276
3.2485	1.5924	1.4314	-2.0736	-0.026091	-1.2837	-3.0159	0.63939	-0.68805	1.6548	-2.0813	0.29277	-3.4455	0.7615	-0.57933	0.60723	0.37365	-1.4857	0.73008	-0.30066	0.80828	-0.092042	1.8859	-0.31076	-0.21444	-0.08358	0.87724	-0.81195	-0.74215	-0.061093	-0.34528	-0.82441	0.45489	-0.32488	0.69515	0.44915	-1.0228	-0.53596	-0.2528	0.019554	-0.2797	0.67005	-0.14243	-0.2244	0.75461	0.53696	-0.62559	0.51097	0.23434	-1.2355
3.5104	-2.5728	2.0163	0.28232	0.92804	0.48028	-1.8992	-1.0394	0.025153	3.3939	-0.34142	-0.017352	-2.7358	0.027928	0.26941	1.7609	-0.75902	-1.4611	-1.0984	-1.5954	0.81929	-2.0126	0.90576	0.89749	-0.27246	0.48722	-0.78086	0.92446	-0.74908	-1.099	-0.85829	-0.14506	0.93204	0.98522	0.025931	-0.061503	-0.059453	1.0654	-0.79252	1.6433	0.048239	-0.16998	0.46818	-0.17839	0.06267	-0.74948	0.14554	0.92514	0.51341	0.98833
2.7259	-0.22706	0.50461	-1.8262	1.3765	1.0355	-0.54516	-1.9587	-0.41882	3.7844	2.2985	0.1614	-0.0013797	-0.38338	0.41707	0.35236	-0.080854	-1.6268	-0.69322	-0.24298	1.0859	0.12259	-0.45155	-0.28874	1.1083	-0.30582	0.078928	0.61033	0.26485	0.056112	-1.1088	-0.41154	-0.16777	1.5325	0.63294	0.34559	-0.52391	-1.564	0.85718	1.3556	0.78372	0.28708	-0.92181	-0.1143	0.71756	0.23033	0.091005	-0.63917	1.4409	-0.13211
-4.3839	-0.66062	1.6126	1.7582	-1.6721	1.3718	-1.2186	-0.80713	0.86042	-0.074563	0.12148	0.2259	-0.61798	-0.075986	-0.18236	0.21242	0.32424	0.33671	-0.32045	-0.14182	0.27077	0.28531	-0.47342	-0.11665	0.26098	0.38159	-0.019655	0.2462	-0.16372	0.10754	-0.18345	0.20682	-0.33652	-0.22843	-0.45633	-0.16925	0.014833	-0.59655	-0.23057	-0.28283	0.30992	-0.037332	-0.33385	-0.19139	-0.22442	0.070901	-0.15474	0.057696	-0.3859	-0.5075
8.0037	-6.4	4.1234	1.8809	1.8909	0.86067	1.3541	-1.7436	1.8207	1.0349	-1.4952	1.7743	0.61144	2.0483	-0.64892	-0.36612	-0.75863	-1.0527	-0.89397	-0.13803	1.0764	1.2646	0.46145	1.2294	-0.046432	-1.1372	-0.80677	0.083375	-0.08755	0.19897	-0.57737	1.3179	0.20443	1.1113	-0.0029418	1.6317	1.2123	-0.92679	-1.6529	-0.62748	-1.7653	0.93938	1.9615	0.08076	0.94496	-0.87456	0.80036	1.1021	-0.742	-0.75067
7.7502	2.9023	-1.8142	0.33775	0.61736	-2.0774	-2.3451	-1.0479	-0.15539	-0.059944	-2.5176	-0.6592	2.7101	-1.1809	0.35243	-0.2866	0.48487	-0.86142	-1.3444	0.46044	-0.17458	-0.21552	0.87974	0.62502	-0.10074	-0.34034	2.1919	2.3856	0.78212	0.76859	-0.70391	0.46373	0.42056	0.26486	0.0041788	-0.23983	0.3402	0.56566	-0.36792	0.77242	0.20076	0.79708	-0.9396	0.63398	-0.86385	-0.41486	-0.015989	-1.7338	1.0315	1.3473
7.4535	-5.7279	2.3976	1.9124	1.8716	0.25321	1.1708	-1.6755	1.7111	-0.39563	-2.494	0.16846	2.1421	0.20464	-0.024907	1.0691	1.093	-0.97057	-1.9455	0.070367	0.5108	1.1695	1.0587	-1.2252	-0.038121	-0.50166	1.3291	-0.2165	0.42839	0.70415	-2.3208	0.27028	0.71489	-0.60033	0.20183	1.0034	0.036432	1.3233	0.23752	-0.70827	1.4232	0.79757	1.4752	-0.69838	0.90912	0.67358	0.954	-0.7409	0.28767	-0.75612
0.93275	-3.1586	2.1837	0.30099	-0.4116	1.4914	-0.23403	-0.58678	0.38764	0.089797	0.16195	-0.2137	1.4847	-1.2022	-0.84128	-1.3725	1.4199	0.39858	0.20547	0.29001	-1.3356	0.17605	-0.77987	0.28821	-0.30033	0.11647	0.31369	-0.76323	0.35094	0.2513	0.87639	-0.080402	-1.34	0.43562	0.57534	-0.31394	0.46924	0.12006	-0.018702	-0.70749	0.17145	0.48319	0.21322	0.64584	-0.23292	-0.99408	0.6101	-0.13034	0.73471	1.3572
-0.6218	-1.8765	-0.31357	-1.3284	-0.89936	1.5012	-0.26768	0.24764	-0.29457	-0.81632	1.5886	0.26775	1.0129	-0.2096	1.2293	0.38661	1.1207	0.38778	0.35623	-0.82024	1.5135	-0.51986	1.6139	-0.17497	0.00051925	0.17746	0.26946	1.2681	-0.48003	0.74419	0.64014	-1.7464	-0.65044	-0.31403	0.55957	-0.25338	-0.62758	0.85412	-0.30021	0.14	-0.41141	-0.1135	-0.16764	-0.22021	-0.11212	-0.1378	0.21984	-0.76839	0.29584	-0.27786
1.3759	-1.1213	-1.3783	-0.56324	-0.40059	1.7388	-0.71613	0.56144	0.17472	0.14741	0.20875	1.3123	0.16539	-1.3878	1.6095	-0.066198	0.68496	-0.68932	-0.70994	-1.0543	0.44176	-0.67256	0.61672	0.51156	0.085682	-0.44628	0.093475	0.97977	-1.0268	0.24954	0.55859	-0.96626	-1.0717	0.72396	1.2234	-1.3147	0.047106	0.99505	0.22887	0.60963	0.22992	-0.54277	0.75264	0.53825	-0.090088	0.89604	0.24817	-0.37133	0.20978	-0.0767
-1.3328	0.080318	-0.46919	-3.9669	-1.1995	-2.579	0.4816	0.54635	0.64755	-0.19235	0.62697	0.65269	1.0557	0.87115	0.18117	1.1341	0.59352	0.4491	-0.40354	-0.92842	-0.71442	-1.5085	0.66788	1.069	-0.91414	0.80907	0.29253	0.14238	-0.49445	-0.030732	0.18298	0.90059	1.1732	0.15301	0.8581	-0.37073	-0.083134	0.67567	-0.40456	0.30629	-0.0074905	0.83823	0.17513	-0.092574	0.023552	0.81492	-0.74945	0.31743	0.50653	-0.38547
-1.607	-0.49539	-0.50019	-2.5445	-1.4838	-1.0882	1.4618	-0.10033	-0.33553	-0.22109	0.33479	-0.048503	0.86557	1.4136	0.27643	-0.1402	0.84383	-0.40229	0.17332	-0.2428	0.32331	-1.8692	1	0.71225	-0.31786	1.401	0.46386	-0.0075168	0.55353	-0.43747	-0.19639	0.63122	0.55904	0.38816	0.62382	-0.42695	0.055659	0.067151	-1.276	0.31058	-0.10487	0.43318	0.062328	-0.31894	0.31738	0.7284	-1.066	-0.15108	-0.36945	-0.69981
8.8144	8.8325	1.2326	-0.45257	-1.2738	-2.6924	2.092	1.6374	0.053186	-1.1857	-0.022542	3.0022	0.93298	-1.6762	-1.9335	-0.71061	0.79443	0.8099	1.5439	0.89995	-0.049191	-1.3221	0.096948	-0.4798	0.16692	0.59337	0.27985	-2.5325	-1.6378	-2.011	0.25497	-1.0469	1.1025	0.89668	-0.17439	1.8912	0.68315	-1.2116	-1.4661	0.96696	-0.28008	1.4924	0.3182	0.020038	-0.034145	-0.63205	-0.2674	-0.6237	-0.34465	-0.33165
-0.0021202	6.9554	1.9095	-0.29762	-2.5389	0.6554	0.62639	1.1503	-0.987	-0.28433	0.22113	-0.11719	-0.058002	0.14003	-0.53755	0.40216	0.43699	0.24788	-0.058226	0.44056	-0.25947	-0.053468	-0.81362	-0.2206	-0.064585	-0.45439	1.0547	-0.24346	-0.4652	0.097848	-0.38566	-0.11869	-0.41154	-0.45197	0.53042	0.19677	-0.16893	0.1539	-0.47738	0.18268	0.19701	0.18826	0.47804	0.1286	-0.43885	0.52194	0.22101	-0.09468	-0.18434	-0.1005
10.687	-5.2302	2.749	5.9642	-0.94799	-1.0388	1.3064	-1.941	0.19366	0.21883	-2.2067	-1.064	-0.13021	1.4058	-4.3428	0.19643	-2.354	1.7501	-1.3685	-0.53051	0.55466	-1.3597	-0.59651	0.2582	-2.8629	-0.069676	1.072	0.32862	-0.14645	0.13525	0.1561	0.2952	-0.32856	-0.19602	-0.58729	0.015763	-1.4992	0.69871	-0.40534	1.2874	0.49374	-0.63595	-0.62883	-0.30643	0.7285	-1.1774	0.19446	-0.12992	-0.55002	0.64186
6.2095	-2.3292	-3.1264	-1.7775	0.76148	1.1037	-4.8517	1.7414	-1.6204	3.2842	-4.0519	-0.47344	-2.3093	1.6252	-1.3781	2.3154	-0.78391	0.34356	-0.25628	0.062013	0.43518	-0.76904	-0.60846	1.3377	-1.2813	-0.67013	1.4612	0.65147	-0.84169	-0.34315	1.222	0.87904	0.67296	0.051914	-0.44465	0.49569	-1.0535	0.60071	1.466	0.45089	0.19114	-1.0699	-0.41586	0.9831	-0.29135	0.22626	-0.072202	-0.84939	-1.5569	0.55873
6.1845	-5.0817	-1.7922	1.4747	0.64409	1.1771	-3.5953	1.6154	-2.5228	5.0353	-5.1652	-0.23555	-2.4636	2.442	-2.3889	3.2241	-1.6138	-0.038303	1.5103	0.0056827	1.173	0.012639	0.14628	1.4987	-1.4213	-1.0661	-0.16204	2.5492	-0.83923	0.14362	1.4525	-0.70049	-0.028201	0.35982	0.71851	-0.66189	0.99301	1.0378	0.8472	0.79849	0.79637	0.44585	-0.75162	-0.4545	-0.44755	0.57376	-0.071581	-0.65651	-0.5157	-0.59674
0.2494	2.5856	0.72904	4.4119	-3.1413	0.78823	-2.464	0.72441	0.4726	-0.39883	0.42334	1.018	-0.093021	0.21569	0.88886	-0.66326	0.055371	-0.015605	0.028981	-0.45619	-1.1611	-0.47405	-0.28879	1.1483	1.0489	-0.1438	0.26337	-0.47184	-0.018493	0.44052	-0.74105	0.25371	0.96204	0.090517	-0.069036	0.83106	-0.14851	-0.66597	0.64214	0.64938	-0.9734	0.38994	-0.6033	-0.080008	0.47412	0.24047	0.049012	0.41702	0.69072	-0.44721
13.545	0.45475	-3.2878	0.1467	2.3403	1.0088	2.026	1.0732	0.51863	-0.80552	-0.419	-3.5612	0.37367	-0.63182	-2.5675	-2.286	1.3908	4.3337	-0.11581	-2.6325	-2.5998	-0.42422	0.78194	2.7539	1.8902	-0.32472	1.1518	-2.3231	-0.18451	0.10796	-1.5347	1.2246	-0.62859	2.8817	-1.4315	-0.41605	-0.64397	-0.79799	0.69596	1.0605	-1.4694	-0.39393	-0.92565	0.77188	1.7781	0.43658	-0.1436	0.85836	-0.67862	-0.21062
11.425	-4.7316	2.4751	5.5238	0.106	3.4044	0.87897	0.012794	-0.8847	1.0688	1.9534	1.3406	0.73061	-1.5875	1.0353	-0.61177	-0.80967	-1.1598	0.6123	-2.5167	1.693	-2.1235	3.5686	0.29469	0.36348	-1.6031	-0.31128	-0.31978	0.28255	-0.76311	-1.1042	1.3178	1.1035	1.0083	2.4954	-0.055441	-1.2467	-2.0166	-1.8098	0.14457	0.86088	-0.63651	0.36626	-0.84286	0.18351	-0.1317	-0.63314	0.35506	-1.4554	-0.28655
15.012	5.2474	-3.5622	10.064	-3.1814	-1.73	-0.30217	0.92584	-1.2512	-1.6199	-0.46668	0.24722	0.44593	-1.1413	1.031	0.073455	-2.9633	-0.29561	-0.38688	-2.7272	0.90523	-0.24198	1.2434	0.26772	1.019	-0.51587	-0.57718	-0.088903	0.81786	0.42451	2.5145	-0.66268	1.2845	-0.58732	-2.6533	-0.42987	-0.22054	-0.69315	-0.061838	-0.21863	-1.1134	-1.3666	1.3996	-0.22101	0.75879	0.3028	-1.096	-0.28847	0.45473	0.52512
-2.7753	0.80467	0.43904	0.86795	-2.7003	3.0632	-1.2796	0.64153	0.29984	-0.6177	0.69013	0.17265	-1.3005	0.072715	-0.30968	0.15042	0.5047	0.48264	-0.72275	0.494	-0.44366	0.1625	-0.28934	0.65013	-0.57211	-0.58497	0.84923	-0.25307	0.28912	0.20716	-0.36053	-1.0836	-0.34295	-0.47229	0.23876	-0.11698	0.3149	0.29699	0.83234	0.16698	0.10555	0.051464	0.19114	-0.16217	-0.14678	-0.89478	-0.28169	-0.15795	0.23299	-1.6199
0.34817	1.054	-1.2733	0.63661	-1.1632	1.3418	0.12146	-2.7879	0.35777	-0.37295	-0.56936	-1.1932	-1.5578	0.11965	-1.059	1.1314	-0.7209	-1.0718	0.37349	-0.77458	-0.28631	-0.35192	-0.0078325	0.84556	1.1687	0.085838	-0.34946	0.16327	0.29357	-0.30268	1.1662	0.79421	1.659	0.64927	-0.6244	-0.88018	0.49247	0.44208	-0.21037	0.78215	-0.6419	-0.70747	-0.63952	0.23439	-0.47974	-0.7774	0.38555	-0.56162	-0.37885	-0.66566
0.6648	0.25191	-0.079804	-2.0069	-0.025449	0.062392	-1.4045	-1.2121	0.33674	-0.46538	-0.6675	-0.048321	-1.2044	1.052	-0.51108	1.6486	0.2657	-1.3299	-0.3568	0.050658	-0.35856	-1.325	0.69252	0.44164	0.46831	0.41018	0.15867	-0.78086	0.5727	-1.1164	0.034041	0.084727	-0.37588	0.2195	-0.41065	0.80775	0.33498	-0.060323	-0.80112	0.1636	-0.42642	0.70609	0.30305	-0.52713	-0.062974	-0.53575	-0.68589	-0.73453	-1.0442	-0.56641
0.54506	-0.34187	-2.4585	-2.2124	0.56802	0.30891	-1.4816	-0.42632	0.079318	-0.56462	-0.55377	-1.1291	-2.2005	-0.37646	0.67007	-0.15139	-0.70464	-1.0117	0.17773	-0.59645	0.37102	-0.0999	-0.15411	0.55834	-0.49854	0.31156	0.60426	0.92012	-0.70632	-1.0143	-0.46396	-0.93394	-1.4461	0.5935	0.27383	0.062547	-0.50782	0.041279	-1.0705	-0.11537	-0.67854	0.98864	-0.6139	-0.62623	0.3215	-0.71951	-0.44862	-0.79758	-1.4078	0.053992
-5.0955	1.0211	0.7411	-0.69799	-1.8321	1.4255	-1.6308	-0.41866	1.373	-0.59938	0.77692	-0.38539	-0.77989	0.5698	0.85011	0.028247	-0.41944	-0.3442	-0.027278	-0.60021	-0.070916	0.033376	0.023986	-0.53729	-0.050116	0.009974	0.023013	-0.15994	-0.59925	-0.12714	-0.31606	0.39761	0.097653	0.19454	-0.10305	-0.073756	0.35551	0.4082	0.50005	-0.013096	-0.14555	0.20611	-0.067701	-0.2015	-0.1542	-0.28585	-0.11412	0.00041139	0.25453	-0.037072
-0.12698	-0.6952	-0.88966	-0.24856	-1.2755	-0.15721	0.099911	-0.50793	-0.038605	1.0986	0.011632	-0.65284	1.6599	-0.67903	-0.0014839	0.18334	0.13672	0.70911	0.32996	-0.30494	-0.75475	-0.64858	-1.7431	-0.11245	0.45856	0.57572	-0.28373	0.567	0.38435	0.080467	0.24899	0.26824	-0.2537	-0.90595	-1.1635	0.29485	0.49015	0.011617	0.21631	-0.24085	0.10816	0.49023	-0.27793	0.2227	1.1208	0.034597	-0.62972	-0.99775	1.1029	0.48826
1.9248	-5.2576	4.2368	1.5582	-1.2427	0.96857	1.0379	-0.69328	-0.26626	1.3641	0.40554	-1.1814	1.8847	1.2582	-0.32747	-0.025538	0.31878	0.99861	0.82953	0.80507	0.12833	-0.1103	-1.2357	-0.28833	-0.23595	-0.43058	0.035965	0.4082	-0.11384	0.44996	0.17951	0.49768	-1.151	-0.55285	-0.14891	0.52361	0.4836	-0.098955	0.12406	0.31798	0.18751	0.91422	-0.16881	0.52951	0.36073	-0.12179	-0.33788	-0.88489	0.025078	-0.24834
-2.6214	-1.0297	-1.9182	-0.86117	-2.0838	0.39797	-0.094984	0.25221	0.77524	0.15038	-1.1623	0.1609	0.55305	0.77904	-0.088666	0.20612	-0.60686	1.1937	-0.32326	0.077162	-0.42512	0.28257	-0.64646	0.35397	0.61401	0.80598	-0.97767	-0.0074858	-0.65909	0.8862	0.022741	-0.10366	0.27146	0.16209	-0.045753	0.42018	0.36495	0.026653	-0.14985	-0.19098	-0.3755	0.026469	-0.069432	-0.51923	0.48219	-0.018824	-0.63315	0.051753	0.32495	0.54
-4.9754	-0.45721	1.9505	0.83427	-2.2464	0.16806	-0.38722	0.34076	1.0539	0.5175	0.87665	-0.57831	-0.35678	1.2057	0.7539	0.26618	-0.78576	-0.027763	-0.091606	-0.72273	-0.5986	-0.044622	-0.20041	-0.029236	0.043961	0.17125	-0.025351	-0.10896	-0.27554	-0.36654	-0.47032	0.14341	0.52214	0.045798	0.45725	0.32995	-0.057754	-0.25744	-0.25748	-0.16395	0.4	0.66909	-0.48156	0.13607	-0.58981	0.22617	-0.16143	0.20357	0.055893	-0.071543
-1.9303	-0.93669	-2.3469	-0.52715	-1.4167	0.44802	-0.47956	0.13147	0.83716	0.68797	-0.23506	0.99133	0.6838	0.42035	0.3612	-0.18384	-0.1666	-0.39545	0.72821	0.64732	-0.76087	0.049001	0.033161	0.6555	0.40533	0.84323	0.5721	-0.11395	0.22241	0.26297	-0.054696	0.31959	-0.61472	-0.037376	0.36533	-0.42295	-0.082784	0.047709	-0.74606	0.38245	0.15476	-0.52189	0.97379	-0.07738	0.094293	-0.34542	0.173	-0.55051	-0.031504	1.0624
-2.2074	-1.5449	-2.2885	-1.0149	-1.8171	-0.17296	-0.99667	-0.04713	0.80026	0.2641	-1.1341	1.2921	1.2382	0.32503	-0.36103	-0.40234	-0.43182	0.67378	-0.091694	1.4965	-0.90235	0.26507	0.40309	1.3595	0.35318	0.99784	-1.2163	-0.33163	0.070338	0.35249	-0.65276	-0.56748	-0.34355	0.12589	0.58425	0.25377	0.10051	0.2307	0.42437	-0.91896	0.18014	-0.10098	0.3668	-0.23831	0.33314	-0.053104	-0.99525	-0.49225	0.15264	1.0814
-1.8188	-0.38971	-1.5819	-1.9621	-1.3219	-0.22839	-0.64424	-0.29827	0.74805	0.14329	-0.2409	1.245	1.037	-0.0050898	0.10802	0.038675	-0.92466	-0.1044	-0.2098	1.4781	0.33299	-0.39006	-0.68359	0.94496	0.64082	0.47316	-1.4887	0.1119	-0.3595	-1.2318	0.7057	0.048737	-0.073195	-0.19234	0.18092	-0.54826	-0.29046	0.1865	-0.0082816	-0.31092	0.27164	0.11515	-0.054099	-0.50482	0.34779	0.005769	0.41134	-0.656	0.56558	0.32579
-6.0923	0.35356	0.97216	0.22316	-2.4073	0.63842	-0.099077	-0.42573	0.70208	0.25619	0.18162	0.89048	-0.45811	-0.60939	-0.21761	0.11259	0.45741	0.12171	0.49394	0.11411	0.34237	0.45613	0.17287	0.90339	0.56906	-0.38532	0.12969	0.059694	0.92407	-0.074017	-0.32052	0.17693	-0.43463	0.090035	-0.45411	0.172	0.1448	0.085174	-0.22807	-0.054281	0.17653	-0.52312	-0.10316	0.27879	0.15351	0.043896	-0.080638	0.53492	-0.25927	-0.26975
0.27678	-0.71731	0.3528	-3.4092	-0.55952	-3.4975	-0.41509	-0.43816	0.37636	-0.3768	0.05978	-0.26624	0.14538	0.10151	0.82281	0.69155	0.64121	0.92745	0.47331	-0.51791	-0.16827	-0.97064	0.22378	0.54245	-1.5497	0.96166	0.32612	-0.10723	-0.99425	0.21173	0.012983	-0.49969	0.74232	0.077782	-1.0284	-0.33919	0.2781	0.24099	-0.020591	1.019	0.90265	0.12865	-0.25312	0.68147	-0.33364	-0.18605	-0.14637	0.58213	0.88952	-0.47797
2.4323	-6.4257	3.5175	-0.071387	0.033231	-2.0668	2.1443	-1.127	1.2782	-1.2978	0.91234	0.42488	1.0159	0.98787	1.0108	0.54954	-0.46838	0.82801	1.1918	1.2597	-0.29855	0.71985	0.64914	-0.088651	-0.93892	0.22323	-0.68092	-0.36995	-0.65904	-0.31474	-0.47979	0.34077	0.70095	0.24873	-0.65705	-0.5802	0.20488	0.4291	0.38331	0.42744	0.97757	0.24948	0.040273	0.44295	-0.4602	-0.54351	-0.36662	0.6588	-0.59333	0.78968
-0.88951	-1.6671	-0.43813	-0.17175	-1.1602	-2.727	-0.46164	0.10034	1.5758	-0.92866	0.3051	1.4696	1.1016	0.0086631	0.77739	0.19556	-1.1528	-0.014266	0.61916	1.0418	0.045258	-0.20428	0.14915	-0.77753	-0.56251	0.14606	0.4612	-0.43567	-0.29	-0.3087	1.2288	-0.56723	0.069455	-0.80625	0.15709	-0.77224	0.99286	0.055086	0.21885	-0.063882	0.74498	-1.3286	0.0035249	1.5248	-0.80389	0.40993	-0.2769	1.2097	-0.59705	0.11522
-5.9988	-0.063149	1.61	0.38281	-1.9309	0.15871	-0.76623	-0.53772	0.55033	-0.033059	0.40827	-0.0082275	-0.24705	0.22065	0.32139	0.010013	-0.038933	-0.18352	0.18323	-0.60818	0.22076	0.052805	-0.19677	0.073968	0.15081	0.35779	-0.27179	0.10755	-0.080138	-0.32991	-0.3594	-0.14543	0.10409	0.017399	0.012182	0.32701	-0.051857	-0.16925	0.26877	-0.011889	0.36082	0.359	0.082554	0.078612	-0.13703	0.20333	-0.36088	0.069379	0.22362	0.28087
-1.4059	-0.89207	0.52048	0.32625	-1.208	0.36606	0.76593	-0.99428	-0.20673	0.39556	-0.052077	0.39602	0.30835	-0.17953	0.35533	-0.65808	0.75861	-0.27875	0.32606	0.77558	-0.92892	-0.26027	-0.72469	-0.29607	-0.1871	-0.80593	0.26547	0.72191	-0.23886	-0.43093	0.89363	-0.18394	-0.96941	-1.0396	0.53969	-0.31751	0.20614	-0.044733	-1.0874	1.3522	-0.095157	-0.31913	-0.19558	0.41293	-0.3631	1.0329	-0.4876	-0.06138	-0.72693	-0.20617
-2.2481	1.3058	-2.5168	1.588	-2.3809	0.45764	-0.083323	-1.7108	-0.80069	1.1837	-0.27285	-0.072342	0.55769	0.35814	1.2218	-0.34151	1.733	0.91961	0.33135	1.8415	0.57685	0.47295	0.56281	0.61342	-0.18927	-0.098387	0.053044	0.54577	0.34601	-0.3842	1.0351	0.63044	-1.0137	0.67934	0.52341	-0.62696	0.35693	-0.42696	0.10725	1.1432	-0.26277	-0.61212	0.37016	-0.90009	0.47588	-0.039963	0.18681	-0.078663	-0.46004	0.067137
-1.4204	0.72034	-2.2981	-0.69524	-1.3298	0.13647	0.14295	-0.94447	-0.62958	0.56975	0.43548	0.29633	0.87431	0.54845	1.2616	0.014852	1.4317	0.50944	0.45752	1.3002	0.074053	0.031708	0.41375	0.11771	-0.46386	-0.082213	-0.078039	-0.4535	0.13938	-0.89644	0.0084885	0.50708	1.1602	0.18777	0.33096	-0.69401	0.36051	-0.42114	0.01384	0.31173	0.29351	0.11271	-0.54842	0.41455	0.64175	0.55878	-0.11894	0.096226	-0.61621	-0.54465
-6.1749	0.99876	0.52033	0.25342	-1.809	0.45562	-0.45555	-0.36526	0.99748	0.24383	0.76927	0.35904	-0.55997	0.070479	-0.015803	-0.10087	-0.35532	0.015928	-0.80553	-0.28064	0.33423	-0.17202	0.21075	0.079882	-0.15545	-0.14544	0.19046	0.48035	-0.17747	0.013643	-0.43338	-0.26435	-0.38794	0.041018	-0.067379	-0.067823	-0.11055	0.068953	0.10834	-0.20303	-0.075692	0.43979	-0.17755	-0.20327	0.070175	0.19551	-0.11963	0.069367	0.16427	0.28342
2.9385	1.061	-0.39699	-5.4822	1.829	3.7004	-0.64543	1.2158	-0.25544	-2.1185	-0.079309	-3.4944	-0.82594	0.56516	0.59358	-3.908	-1.7786	1.8081	0.3692	0.40727	2.3229	0.41427	4.3167	-1.0905	-1.0122	0.63135	-1.4456	-0.76216	0.30405	-1.0804	1.094	0.49205	-0.12363	0.79333	0.42666	0.021907	1.2623	2.0955	-1.222	-0.1581	0.50421	-0.31615	0.31244	0.34388	1.4409	0.26791	-0.61242	-0.34464	0.011442	0.62998
-2.3626	-2.5695	-1.7316	-0.69586	-1.1617	-0.63175	0.16747	0.11646	-0.87022	-0.7035	0.97379	0.2719	-0.16905	0.54527	-0.083793	0.1094	-0.036155	0.21102	-0.92035	0.37907	0.80739	-0.81323	0.10116	-1.0389	-0.21124	-1.1466	-0.25632	0.39028	-0.17125	-0.22131	0.41251	-0.39003	0.031558	-1.0113	-0.50594	1.5491	1.1269	-0.39359	0.26644	-0.77869	-0.36791	0.12	0.053114	-0.71555	-0.23963	0.16136	-0.039417	0.059173	0.056955	0.30066
-0.91161	-3.9934	-0.02897	0.17846	-1.1233	-0.40919	1.3793	0.28996	1.2389	-0.59458	-1.2033	0.74817	0.23172	0.85203	-0.64449	-0.7607	-0.65897	-0.64256	0.17684	0.8485	-0.89324	-0.05796	-0.53885	-1.8147	0.44355	-0.40223	0.14296	0.60734	-0.8648	0.067974	-0.68772	0.78047	-0.015171	-0.52797	-0.36456	1.6249	0.90415	0.95778	-0.13598	-0.08991	-0.43446	-0.70107	0.57838	-0.51107	0.32314	0.66661	0.60276	-0.64622	-0.27698	-0.087151
-5.504	0.68099	0.39931	0.65518	-2.4612	0.53809	-0.44066	0.27011	0.77049	-0.4978	0.010627	-0.35631	-0.18017	-0.56682	-0.11014	-0.114	0.10058	-0.76181	-0.0097114	0.043496	0.60992	0.87871	-0.098035	0.04278	0.40248	0.12618	0.34291	-0.087893	-0.55684	-0.16402	-0.45408	0.37982	0.31929	-0.047183	-0.13279	0.70548	0.5919	-0.027996	0.060657	0.39694	-0.38176	-0.31108	-0.0026826	-0.28238	-0.20253	0.11863	0.73779	-0.15485	0.75807	-0.31322
-10.538	1.0081	0.27314	1.1999	3.2542	-0.71581	0.18566	0.85053	-0.20048	-0.039797	-0.20369	-0.47276	0.27144	0.70778	0.87259	0.15678	0.28277	-0.23207	0.045408	0.55417	0.14208	-0.391	-0.066548	-0.54857	-0.63603	0.50981	-0.14536	0.042718	-0.34897	0.27399	0.038254	0.73484	0.18062	0.12241	0.08025	0.15776	-0.069198	-0.066064	0.09303	-0.096138	-0.46069	-0.0088052	-0.17168	-0.40035	-0.069304	-0.3219	0.080521	0.10774	0.04744	-0.079394
-10.551	0.93487	0.2646	1.1655	3.146	-0.38087	0.4435	0.44052	-0.82784	-0.34704	-0.3903	-0.55057	0.40648	0.5393	0.31603	0.10003	-0.17386	-0.51843	0.21061	0.28579	-0.079695	-0.74987	-0.1754	-0.05642	-0.10754	0.53237	0.02803	-0.10723	-0.11217	0.1538	0.21729	0.1363	0.21323	-0.17771	0.3245	0.053443	-0.12993	0.040654	0.075641	-0.18777	-0.20382	-0.020662	-0.12897	-0.24582	-0.030848	-0.30707	0.0019751	0.018168	-0.043928	-0.17148
-10.583	1.3169	0.46113	1.7368	3.9284	-0.48907	0.75749	0.80419	0.36325	-0.36111	0.41	-0.2603	-0.069363	-0.37699	-1.1002	0.87137	0.75498	-0.82885	0.23006	0.3467	0.88902	-0.91988	-0.20217	-0.90088	-0.74338	2.2366	-0.74084	0.77133	1.4854	-0.68274	0.22258	0.77848	-0.33521	0.60926	0.76009	-1.1027	-0.47299	-0.70309	0.56453	-0.39986	-0.97036	-0.68313	-0.38576	0.1144	0.3935	-0.88972	-0.19184	-0.81226	-0.4018	-0.14645
-10.703	1.3615	0.37702	1.4353	2.1015	-0.47725	0.44005	0.49197	0.3214	-0.32392	-0.085869	-0.86021	-0.30855	-0.64003	-0.093254	1.0592	1.7773	0.014881	1.1044	0.45599	1.1592	-0.20281	-0.27884	-0.91285	-0.29053	1.3317	-0.70158	0.1904	0.58112	-0.94809	0.088168	0.41326	-0.31118	0.098252	0.54522	-0.37828	-0.0051625	-0.71917	0.12097	-0.21535	-0.40022	-0.53866	-0.14425	0.16473	0.16755	-0.33907	-0.33294	-0.48864	-0.13384	0.096602
-10.221	0.91274	0.61493	1.3732	2.9325	-0.19523	0.84981	-0.044619	-1.2195	0.19696	-0.78392	-0.024519	0.48702	0.052069	0.35405	-0.44278	-0.21492	-0.3831	-0.35937	0.31042	-0.25031	-0.28166	0.0044203	-0.21472	-0.39863	-0.053181	0.24629	-0.17845	-0.17151	0.57503	-0.060501	0.23091	0.23463	0.10279	-0.1716	0.096101	-0.14506	0.11612	0.10147	-0.10826	-0.093145	0.038921	0.074699	-0.28273	-0.17223	-0.17678	0.046524	0.23119	0.09653	-0.099429
-10.283	1.0481	0.065488	1.4693	2.8235	-0.36353	0.66496	-0.0047795	-1.4294	0.35792	-0.74505	0.14739	0.43405	0.24114	0.40941	-0.61749	-0.06545	-0.5063	-0.4232	0.35256	-0.14645	-0.37208	-0.073208	-0.11297	-0.45924	0.12946	0.017195	0.024414	0.19274	0.56378	0.00024247	0.41523	-0.18364	0.34193	-0.34442	-0.091621	-0.35058	0.14494	0.14897	-0.087907	-0.23396	-0.16557	-0.032017	-0.096579	0.10471	-0.068985	0.0058306	0.25637	-0.014192	-0.12386
-10.461	0.80775	0.52252	1.3056	2.9906	-0.25705	0.67749	0.20823	-0.86741	-0.25735	-0.61414	-0.074032	0.22953	-0.12649	0.11053	0.2342	-0.15285	-0.66639	0.22254	0.1786	-0.16196	-0.48246	-0.25746	-0.14944	-0.21595	0.045135	-0.10656	-0.16078	0.04886	0.54329	0.012293	0.21561	0.044812	0.22855	0.0075377	-0.071825	-0.37475	0.23296	0.11628	-0.18785	-0.12601	-0.1773	-0.054003	-0.13233	-0.0053065	-0.14573	-0.03562	0.05836	0.0088625	-0.072285
-10.678	1.1438	0.31753	1.0775	1.6428	-0.18366	0.28202	-0.075878	-0.52861	0.075377	-0.12831	-0.040162	0.030405	0.002835	0.25854	0.17848	0.050407	-0.034465	0.0063678	-0.10233	-0.025012	-0.24266	-0.26387	-0.48016	-0.32009	0.38865	-0.20343	-0.12594	-0.0035904	-0.0036048	-0.031499	-0.025643	-0.053343	0.18123	0.085707	-0.18435	-0.28264	-0.19729	0.17358	-0.19341	0.0065327	0.020821	-0.11484	0.18104	-0.07191	-0.0037147	-0.17358	-0.022121	-0.10486	0.16883
-10.621	1.2943	0.45124	1.3139	3.2852	-0.20955	0.7072	0.43001	-0.83314	-0.21975	-0.42966	-0.60028	0.19643	-0.19736	-0.13601	-0.0066053	-0.14955	-0.21976	0.14515	-0.16964	-0.20191	-0.10313	-0.10705	-0.11341	-0.023141	-0.09452	0.17293	-0.43003	-0.27144	0.073031	0.059863	-0.26813	0.38157	-0.10163	0.26977	0.066326	0.17784	0.050498	0.015129	-0.1245	0.017721	0.11432	0.084096	-0.14003	0.033022	-0.18344	0.023985	-0.016074	0.080452	-0.16895
-10.465	0.97841	0.67876	1.2022	3.0991	-0.071803	0.93582	0.008753	-0.98591	-0.52544	-0.5132	-0.033367	0.45486	-0.23615	-0.2429	0.1774	-0.62653	-0.80078	0.33304	0.16083	-0.25376	-0.56865	-0.22673	-0.045232	-0.0757	0.36297	0.23478	-0.27978	-0.036408	0.35849	0.068827	0.078262	0.31676	-0.06247	0.2314	0.10919	-0.0085864	0.20337	0.069602	-0.20239	-0.077938	0.056299	-0.025946	-0.16602	-0.15019	-0.14557	0.19756	-0.036604	0.079823	-0.22799
-10.668	0.97539	0.3475	1.1709	3.0086	-0.27391	0.61619	0.017895	-0.38362	0.36241	-0.1471	1.6239	0.91327	-0.62429	-0.56629	-0.79851	-1.8105	0.26868	-0.706	-0.02522	-0.60152	-0.42976	-0.14138	-0.65091	-1.3184	0.29685	0.019955	-0.4733	-0.22449	0.75411	-0.1969	-0.17938	0.61044	0.65108	-0.053438	-0.20049	-0.26475	0.025932	0.40672	-0.44357	-0.28086	0.045424	0.079772	0.030807	-0.23621	-0.12117	-0.072098	0.21855	-0.088579	-0.21159
-10.624	0.75106	0.32085	1.1192	2.352	0.063107	0.55609	-0.2434	0.095959	1.322	0.59452	1.7994	0.26186	0.034867	-1.148	-1.4504	-1.2884	0.15959	-2.7486	-0.38822	-0.32334	0.32754	0.45574	-1.0433	-1.8741	0.89057	-0.030518	0.90239	0.78472	0.3445	-0.57661	0.5797	-0.20192	1.1048	-0.60649	-0.89282	-0.58893	-0.4496	0.62181	-0.062465	-0.64224	0.00076136	-0.21677	0.25465	0.051326	0.052006	0.12906	-0.036665	-0.16369	0.20327
-10.594	1.138	0.71898	1.3334	3.155	-0.29755	0.62518	0.26193	-0.64594	-0.13727	-0.67159	-0.092797	-0.049622	-0.6779	0.10746	-0.025448	-0.23755	-0.10785	0.15243	-0.28915	-0.43068	0.35712	0.018933	0.25883	0.098173	-1.3047	0.14164	-0.49668	-0.30537	0.55622	0.14026	-0.16917	0.29844	0.11946	-0.34758	0.39642	-0.048017	0.45073	-0.10283	0.064833	0.41641	0.10287	0.16154	-0.17788	0.018697	0.16554	-0.048073	0.25288	0.18352	-0.088727
-10.336	0.78074	0.851	1.5014	3.339	-0.14782	0.43825	0.17758	-1.0741	-0.2031	-0.27228	-0.59633	0.004899	0.53825	0.11456	0.10711	-0.75105	-0.61539	-0.57139	-0.69609	-0.87037	-0.11929	-0.16527	0.0011926	-0.16226	-0.52032	0.061539	-0.30288	-0.37537	0.46902	0.039567	-0.19121	0.4197	0.12891	0.05741	0.13837	-0.2772	0.37972	0.063432	0.092505	0.16252	0.36378	-0.033101	-0.10728	-0.069813	-0.08546	-0.012045	0.080285	0.047054	0.025432
-10.541	1.0844	0.5225	1.3748	3.4535	-0.19269	0.41995	0.27491	-0.93789	-0.2717	-0.24375	-0.65819	0.079876	0.28546	-0.038925	0.15227	-0.4239	-0.69054	-0.32669	-0.43821	-0.45279	-0.10744	-0.075249	-0.079468	-0.11143	-0.043019	0.044517	-0.18534	-0.029115	0.24732	0.086566	-0.020217	0.34189	0.091536	0.1499	-0.019873	-0.2035	0.15448	0.092798	0.049455	-0.0010778	0.12516	0.058273	-0.11105	0.087386	-0.1822	0.070208	-0.10046	0.0076602	-0.055808
-10.631	1.1922	0.51534	1.0098	2.1836	-0.051756	0.46417	-0.090523	-0.47592	-0.09023	-0.31353	-0.61924	0.050902	-0.022534	-0.35008	-0.19255	0.16603	0.080181	-0.11321	-0.14038	-0.036405	0.1936	0.10761	-0.33041	-0.04875	0.19352	0.14736	-0.10237	-0.26029	-0.43745	-0.16844	-0.28491	0.18311	-0.33626	0.17909	0.055055	0.31365	-0.24599	-0.082454	0.10799	0.003049	0.08892	0.065111	0.10421	-0.076457	0.029898	0.1253	-0.089447	0.103	0.045626
-0.30713	-4.1552	1.3519	0.077622	-0.19933	-0.89076	1.0627	0.066127	1.4112	0.20228	-0.62471	0.58653	0.86925	-1.1596	0.37574	-0.28975	0.63869	0.92137	0.70539	-0.11963	1.3774	1.4193	1.7701	0.015446	0.67736	0.12342	1.3244	0.47138	1.0933	0.38428	-0.085312	0.53671	0.64427	0.96693	0.092965	0.50938	0.31831	-0.34154	0.37747	0.6905	-0.02036	0.14276	-0.24942	-0.41325	0.15302	0.39239	-0.16512	-0.65304	-0.55564	-0.66851
-2.0885	-2.2034	-1.927	-1.8652	-0.076036	-1.0311	0.62577	0.1461	0.77701	-0.40305	-0.63691	0.96995	-0.26548	-1.9029	0.67882	-0.01482	0.61435	0.79033	-0.30214	0.32351	0.62596	0.69515	1.8899	0.15394	0.21519	0.26015	1.3872	0.67589	0.054027	0.01096	-0.0021263	0.96325	-0.046555	-0.26512	-0.15353	0.60052	-0.5843	0.23206	-0.22755	0.48264	0.1496	-0.22729	0.85654	-0.53591	0.018822	0.088886	-0.44703	-0.19484	0.11089	0.57756
-2.547	-1.0861	-0.57262	-2.172	-0.17121	-1.0633	1.1029	-0.51272	-0.81057	0.24713	-0.00093902	-0.54036	-0.078749	0.67318	-1.4238	0.49608	0.72934	-0.22762	-1.0507	-0.30651	0.063272	-0.21027	0.96471	0.33592	0.1387	-0.40423	0.70857	0.23191	0.37816	-0.2783	-0.76277	1.3024	-0.68073	-0.066542	0.486	-0.0059428	-0.30124	-0.085013	0.21553	0.5072	0.09637	0.658	-0.51454	0.65057	0.4593	-0.70964	0.46471	0.53315	-0.15232	0.77214
-7.2997	0.72711	0.28941	-0.25414	-1.6816	0.39117	-0.092271	-0.3725	0.40859	-0.081276	0.3021	-0.96937	-0.70263	-0.21421	-0.63711	-0.059933	0.060712	-0.056505	0.24185	-0.19972	0.33463	0.51518	0.097588	-0.20991	0.20082	-0.050997	0.22847	-0.017784	-0.15473	-0.32776	-0.42939	-0.29566	0.03788	-0.39471	0.14866	0.29169	0.32685	0.052117	-0.11443	0.028706	-0.22378	0.18623	0.12567	-0.093775	-0.21937	0.36472	0.19173	-0.24253	0.093104	0.037113
5.4686	5.6043	-0.77407	3.0761	-2.3989	-1.0271	1.4534	0.93679	-1.4152	0.67896	0.25268	0.59105	-1.1942	0.13275	-1.5177	-0.79386	-0.51547	0.083548	1.0346	-0.70751	0.29866	1.7539	-0.50481	-0.24095	1.3658	0.10215	-0.94021	0.72555	-1.2884	1.5954	0.3326	-0.76581	-1.1105	0.12755	1.2953	-0.084263	-1.3069	0.06955	-0.5046	-0.14968	-0.55476	1.5519	-0.11732	-0.62098	-0.7078	-0.26112	-0.069205	-0.27913	0.38058	0.89963
4.1997	-3.4849	-2.6888	-0.67492	-0.10999	1.8638	0.70317	3.4525	0.66047	0.19024	-2.1806	1.3541	-0.19609	-3.0454	-0.86813	0.35032	0.84521	-0.92493	1.7172	2.3389	-0.82657	2.1528	0.39338	-0.16431	-1.6609	1.5477	-0.53995	-0.85561	0.75181	0.21735	-0.37067	0.26938	0.68273	-0.39108	0.13118	-0.29299	1.8138	0.27801	-0.34844	1.3866	1.5063	-0.21233	0.062278	-0.86667	-0.84125	-0.75383	-0.6173	0.81855	0.58509	0.97505
7.6772	-3.0381	-1.4749	3.6949	-0.5161	0.31573	1.3893	2.7955	1.1353	-0.8479	-2.1937	2.5708	2.154	-1.8392	-0.81645	0.1814	1.0192	-0.24368	1.3357	3.0129	-0.47185	2.1018	0.47527	1.2435	-1.7496	-0.80581	-1.0147	-0.33551	0.64276	-0.13265	-2.1905	0.043589	-0.71854	-1.3956	0.2775	0.41684	0.66151	-0.21469	-1.8006	0.12737	-0.16179	-0.13533	-1.2855	-0.57189	-0.17048	-1.5193	-0.83363	0.2414	1.4463	0.74518
-2.8072	1.4852	1.8817	-1.1843	-1.9494	0.66672	-0.10471	-0.032672	0.18859	0.24865	-0.52381	-0.080959	-0.15652	-0.46298	-0.26027	0.3111	-0.17844	0.038359	0.01605	-0.41267	0.6259	0.33449	-0.068832	0.28455	-0.24946	-0.22446	-0.048297	-0.13654	0.61085	0.41719	-0.18673	0.26156	-0.34356	-0.12555	0.075901	0.027263	0.25806	0.41274	0.2328	-0.17929	-0.39465	-0.034592	0.047603	0.062263	0.19495	0.24779	-0.23773	0.40882	-0.12752	0.79304
-10.627	1.1914	0.40327	1.4314	3.4652	-0.49964	0.58636	0.3941	0.023119	0.43256	-0.11208	0.5646	0.022483	-0.64036	-0.59011	-0.34213	-0.13582	0.20122	-0.65723	-0.044492	0.055409	0.23816	0.22363	-0.46838	-0.88935	-0.060323	-0.12061	0.20582	0.34269	0.21012	0.0077897	0.27735	0.046014	0.53835	-0.363	-0.3583	-0.27123	-0.13975	0.22341	-0.068565	-0.32977	-0.27972	0.07641	0.015395	0.22412	-0.03953	-0.086718	-0.036712	-0.099077	-0.082634
-10.612	1.0516	0.31715	1.3116	3.5655	-0.27977	0.34007	0.32941	-0.2074	0.42719	0.20979	0.44218	0.02727	0.2136	-0.52993	-0.40727	-0.93974	-0.29791	-1.3248	-0.49265	-0.45896	-0.042348	0.10764	-0.51284	-0.93168	0.2996	-0.10072	0.21513	0.29414	0.33259	0.014833	0.14938	0.18289	0.65108	-0.053775	-0.5612	-0.47319	-0.12549	0.29996	-0.094995	-0.31438	0.12112	-0.11825	0.094758	0.17941	-0.14225	-0.096232	-0.024892	-0.17609	-0.061321
-10.538	1.207	0.51951	1.3513	3.1229	-0.50783	0.34935	0.45897	-0.26114	-0.77133	-0.4078	-0.69602	0.12727	-0.23486	0.15354	0.947	0.12706	-0.47671	1.2178	0.059557	0.11751	-0.57297	-0.49203	-0.15496	0.17329	0.48057	-0.20514	-0.45349	-0.064882	-0.11634	0.27323	-0.13085	0.27323	-0.12167	0.57672	-0.045939	-0.04046	-0.0058975	-0.0045302	-0.21866	-0.049791	-0.074974	-0.055336	-0.016992	-0.005842	-0.28729	-0.18264	-0.32145	-0.062258	-0.1287
-10.665	1.2961	0.28784	0.99524	2.5056	-0.51183	-0.45161	1.0981	1.0556	-0.36783	0.44813	-1.6683	-0.29494	1.4199	0.8079	0.63523	0.32352	0.52279	0.69755	-0.27466	-0.20033	0.016285	-0.086196	0.19975	0.79709	0.069311	-0.07752	-0.32472	-0.89007	-0.96357	0.22554	-0.58042	0.46276	-0.79687	0.85984	0.31956	0.59893	-0.22164	-0.29609	0.1616	0.34286	0.50386	-0.074943	-0.046174	-0.093062	-0.0934	-0.024665	-0.23383	0.14937	0.091374
8.1849	-3.8381	-2.0204	0.79436	4.2448	1.5062	3.5296	-1.822	2.6749	3.3131	0.089513	3.9512	-0.89045	0.76646	-0.3071	1.3081	-0.18505	0.21545	-3.5901	-1.8672	-0.80175	0.4475	-0.43437	-3.2548	-0.18442	0.80073	-0.38896	-1.2892	0.91345	-1.7018	-0.45366	-0.25945	0.019617	-0.10816	-1.5894	0.65905	0.92341	0.19195	0.27855	-1.5587	-1.405	-0.54433	-1.0833	-0.37195	-0.4781	1.1428	-1.1661	-1.279	0.30754	0.41466
2.8379	0.16041	0.083718	-2.5242	0.1136	-1.4045	-0.48362	0.043584	-0.09434	-0.066181	-1.7274	0.9825	-0.42099	-0.16207	0.29021	-1.2154	-0.67794	-1.3141	-0.089966	2.0634	-0.23378	1.6052	-0.18627	-0.33837	0.97795	0.47277	2.2636	-0.29472	-0.62637	-0.963	0.83477	0.52131	1.1296	1.4288	0.34971	0.31838	0.67092	-0.19305	-0.51993	-0.01894	-0.81151	0.020317	-0.39468	-0.71588	0.33743	0.4944	0.32487	-0.13267	-0.35521	0.52195
18.77	1.7001	16.2	-5.4308	3.0945	2.8065	2.4978	1.0156	1.3376	-1.6056	-2.7204	0.87281	1.5709	-1.6446	1.266	1.1399	-2.2831	2.1699	1.0827	1.9434	0.10724	-0.46443	0.75146	-4.2643	1.1056	1.1391	2.2437	1.7335	-1.2205	0.70512	-1.233	-0.12873	0.83316	1.7106	0.44987	1.1115	-0.51848	0.33272	-0.30595	0.24408	1.79	-0.93953	1.3568	0.74443	-0.65136	-0.0073967	-1.2304	0.76847	-0.49583	1.157
8.4174	3.7001	14.052	-6.1841	0.55817	1.9527	0.78901	1.0555	-1.3134	-0.79567	-1.3314	1.5059	0.36108	0.14358	1.1014	0.76043	-0.36502	1.0101	-0.96037	1.2111	0.10378	-0.068777	-0.81053	-0.033846	-0.62023	1.1355	0.15536	0.99603	0.299	-0.19229	-0.0012494	-0.20374	-0.071477	0.84156	-0.50643	0.032705	-1.1831	0.54672	-0.66849	-0.62293	0.13343	-0.39818	0.603	-0.8483	-1.3692	1.4219	0.744	0.21293	0.82251	-0.648
-10.408	0.52798	-0.33544	-0.41508	-1.1717	0.076726	-0.28599	-1.4645	-2.788	1.8114	-0.27732	-1.7057	0.52527	3.0177	2.3864	-2.1595	1.3939	1.3724	-1.4678	0.99782	0.19921	-0.056999	0.61644	-0.5756	0.30594	0.96279	-0.022685	0.10731	-1.0498	-1.1185	-0.40273	-0.3734	-0.54791	-1.3347	-0.3358	-0.050024	0.54395	-0.88416	0.19997	0.29735	0.15903	0.35245	-0.12862	0.58723	-0.30505	0.21766	0.14922	0.48357	-0.066538	0.52125
-10.408	0.52798	-0.33544	-0.41508	-1.1717	0.076726	-0.28599	-1.4645	-2.788	1.8114	-0.27732	-1.7057	0.52527	3.0177	2.3864	-2.1595	1.3939	1.3724	-1.4678	0.99782	0.19921	-0.056999	0.61644	-0.5756	0.30594	0.96279	-0.022685	0.10731	-1.0498	-1.1185	-0.40273	-0.3734	-0.54791	-1.3347	-0.3358	-0.050024	0.54395	-0.88416	0.19997	0.29735	0.15903	0.35245	-0.12862	0.58723	-0.30505	0.21766	0.14922	0.48357	-0.066538	0.52125
-10.472	0.82957	0.17206	0.069264	-0.51589	0.42099	-0.071715	-0.98719	-0.91636	0.12752	0.10579	-0.72086	-0.19793	0.84951	-0.046312	-0.13165	-0.42562	0.26522	-0.59982	-1.0667	-0.69025	0.14053	-0.16472	-0.73815	0.28944	0.32154	0.14883	-0.39603	-0.91067	-0.96364	-0.53369	-1.1157	0.16015	-0.61847	0.47771	-0.012484	0.23942	-0.38778	-0.088932	0.15354	0.62535	0.62012	-0.12761	0.78984	-0.43173	0.55203	-0.054245	0.0091409	-0.0088847	0.4926
5.2865	-2.9262	-1.3402	-4.5385	1.3175	-1.1549	-1.4984	2.3248	-0.19308	-0.87784	0.85544	-2.7898	-0.78797	1.9566	0.63613	1.7712	-0.26823	0.84869	0.69577	-0.063009	-0.62733	-0.35156	1.0011	0.5922	-1.8719	1.5921	-1.9147	-1.3444	0.53569	0.8848	-0.70793	-0.68704	-0.29852	0.85852	-1.1608	1.5309	0.25034	0.29092	-1.6789	0.3807	0.28	1.0086	-0.06306	-0.0091567	0.40307	-0.23068	1.5817	-0.48324	-0.73609	-1.5245
10.833	-2.6619	-0.61384	1.4794	1.8057	-0.73281	-0.37355	1.9375	1.5764	0.64189	1.7034	-3.4191	-0.94483	0.2413	1.1364	2.8986	0.083799	-0.43253	-0.12339	1.6139	1.2086	-0.31597	-3.1972	0.35195	-1.5764	2.0354	-2.0417	1.621	1.1055	-1.9471	0.10982	2.6995	0.37269	0.10485	-0.46269	-1.2075	0.93217	0.55491	-1.5593	0.37887	-1.287	1.2461	1.642	1.2103	-0.31038	-0.60584	0.88199	0.93637	0.63489	-0.79644
6.5828	-0.77521	-4.7665	2.4808	0.37949	2.5758	1.3642	0.19488	0.78968	0.33313	1.496	-0.38757	0.47946	0.14097	-0.87603	2.2641	0.69432	-1.6678	-2.2227	-0.3038	0.85784	-2.4201	-1.397	-0.48921	2.4653	-0.89716	0.53863	-0.4937	2.072	0.1686	0.36875	1.4313	-0.23234	0.31349	0.37253	0.61982	-0.13844	-0.0022472	-1.4129	0.41936	-1.1858	-1.8046	0.2714	0.17203	-1.291	-0.74101	-0.013532	-0.67058	0.57949	0.84818
-1.2195	-0.78338	2.5706	0.7817	-2.4962	2.8266	0.84138	0.45061	0.99286	0.71806	0.034482	0.068009	-0.54373	0.022768	-0.2589	-0.84299	-0.61	-0.52733	-0.5776	-0.38706	0.14928	0.48454	-0.13322	-0.1827	-0.85468	-0.74302	0.36195	0.18501	0.013162	0.51773	-0.16769	0.44507	0.80918	-0.55447	-0.019459	-0.53256	0.39465	0.10677	0.17468	-0.016015	-0.73242	-0.41592	0.14003	-0.50277	-0.036583	-0.17283	0.44736	-0.21667	-0.51201	-0.11719
1.5768	-3.7743	-1.5946	-2.593	1.1081	-1.8071	-2.7438	0.56329	-0.28809	-0.79351	0.83017	0.66339	0.10101	-0.025282	0.22189	0.70499	-1.5563	1.9444	1.0208	0.11886	0.66935	-0.58147	-0.95426	-1.4373	1.3766	0.086671	-0.15527	0.030511	-1.0398	0.13867	0.059483	0.56474	1.1327	-1.0468	-0.25779	0.33083	-0.84612	0.78892	0.4182	0.92269	0.049227	-0.73778	-1.1052	-0.91742	0.19741	-0.91428	0.58491	-1.2139	0.37034	-0.034221
7.7952	-8.9971	4.4789	3.1026	0.32791	-2.199	0.39069	-0.6481	-1.4207	-1.1248	1.5155	-0.7643	-0.081753	1.1137	1.2994	-1.4707	-0.36366	1.4816	1.388	1.7126	-0.58399	-0.67987	-0.50115	1.1168	-0.49634	0.88414	-0.73318	-0.36081	-0.64852	0.72691	-2.561	-0.7444	-0.37287	0.25728	-0.855	-0.053704	0.71112	-0.80372	-0.074141	0.26598	-0.78892	-1.2444	0.3984	-0.34138	1.3949	-0.27361	0.67985	-0.45813	0.51229	0.12925
2.3073	-2.9448	-0.85016	-3.4785	0.18901	-2.9152	-1.475	0.36709	-3.0585	0.11319	0.98146	0.22802	-2.6213	-1.3264	1.9713	-1.827	-0.644	1.6035	0.082806	0.50181	1.5606	-0.96599	1.0389	0.822	-1.0413	1.3668	1.2977	-0.56429	0.81891	0.69422	-1.2035	-0.7011	-0.60469	-1.7785	-0.065898	1.0776	0.15356	-1.7855	0.48713	-0.28357	-0.06173	0.14009	0.12843	-1.0978	-0.045011	-0.71535	-0.47999	-0.59486	-0.19407	0.70048
-4.6864	-1.0892	2.3013	-0.38108	-1.6048	0.77084	-0.91648	-0.82479	0.78342	0.55581	-0.41191	-0.050589	-0.45691	-0.14787	-0.19083	0.17586	-0.31388	0.43074	0.13366	-0.3216	0.37203	-0.068217	0.12051	0.75292	0.073305	-0.18386	0.052824	0.3367	0.34132	-0.20355	0.39757	-0.3489	-0.56185	0.10927	-0.12731	-0.11132	-0.067609	0.62085	-0.12655	-0.2959	0.13868	0.069104	0.25413	-0.41635	0.1091	0.22407	-0.37821	-0.19773	-0.46302	0.1977
5.0925	2.0581	-1.0912	-5.1329	0.3163	-0.9658	0.032504	1.1058	-0.86088	1.9334	1.9823	-0.13582	1.395	0.88004	0.75227	1.0678	1.7944	-0.41975	0.71727	-0.15545	-1.202	-1.3804	-0.76891	-1.1849	-1.5833	-0.38811	1.7853	-1.2231	0.57898	1.2966	-0.30009	0.053615	-0.10617	-0.12632	-2.1667	-0.31207	1.026	0.95118	-0.50646	0.74506	0.91536	0.29194	0.36894	-0.64655	-0.75429	-0.11132	-0.56665	-0.80339	-0.19963	0.8813
4.8352	-2.7891	1.6579	1.2016	-1.4607	0.80312	2.0905	0.83334	0.47981	-0.3119	1.0163	-1.6589	0.66752	1.2799	1.0044	1.017	-0.22648	-0.31813	-0.96054	-0.48885	-0.70654	0.81337	-0.45761	-1.1053	-0.66332	-1.3349	0.64296	0.94069	0.66907	1.1371	0.69671	-0.76646	0.53535	-0.80632	0.40653	-0.18825	-1.4689	0.48787	-0.60433	0.36601	0.36386	-0.67818	0.5865	0.61858	0.95151	0.04334	-0.51846	1.233	-0.18117	-0.57275
3.9602	3.0567	0.61385	-5.5792	-0.50176	-0.27192	1.1386	0.50704	-0.43066	1.1032	0.42139	-0.99929	0.47216	0.091285	0.12418	0.97588	1.9978	-0.080564	-0.4128	-0.53567	-2.0679	-0.6182	0.27299	-0.15584	0.44176	-0.94624	2.8204	-0.34199	-0.55753	0.34887	-0.14302	0.85188	0.37919	-0.26895	-0.031069	-2.6632	-0.61123	0.50695	0.31702	0.13777	-0.76667	-1.3733	0.30857	0.1201	1.0516	-0.53973	0.10256	0.2122	-0.92095	-0.58718
-0.91991	3.6421	0.91971	1.3004	-2.5412	1.2816	0.34315	-0.89985	-0.077722	-0.043063	0.14231	-0.42708	-0.0084945	0.048479	-0.8219	-0.52275	-0.12597	0.43815	0.83934	-0.66147	-0.19659	0.56799	0.89762	-0.86492	-0.87974	-0.33952	-0.18109	-0.096775	0.38683	-0.17532	0.69692	0.31687	-0.34531	-0.33233	0.15435	-0.39016	-0.19724	0.055786	-0.53348	-0.3241	-0.57326	0.093166	-0.31504	-0.7457	0.25173	0.094083	0.61228	-0.18623	0.010616	-0.097108
-10.569	1.2259	0.3313	1.045	2.8106	-0.48565	0.5484	0.098626	-1.0453	-0.22609	-0.80189	-0.45033	0.2966	-0.24518	0.53938	0.040298	0.32494	-0.24858	0.66423	0.41863	0.22364	-0.12778	0.07727	0.36928	0.21643	-0.61555	0.039434	-0.23903	-0.12403	0.28825	-0.030249	0.16909	-0.075771	-0.093355	-0.32517	0.29606	0.057228	0.13813	-0.078627	0.077341	0.073342	-0.10609	0.20034	-0.25676	0.028704	-0.012825	0.091187	0.15655	0.039293	-0.051317
-10.674	1.1593	0.60834	1.2956	3.0404	-0.47712	0.64578	0.35207	-0.85832	-0.079349	-0.85497	-0.98659	-0.35741	-0.66768	0.57077	0.26414	1.4477	-0.30575	0.53313	0.14504	0.47353	0.48402	0.18219	0.057246	-0.0053867	-0.89529	-0.18952	-0.10416	0.22144	0.14464	0.10545	0.27069	-0.23032	0.14845	-0.45194	0.15763	-0.054213	-0.031121	-0.16862	0.14286	0.17701	-0.31264	0.23053	-0.28441	0.20298	0.066156	-0.18661	0.0031879	0.10803	-0.029645
-10.459	1.1353	0.16382	1.7147	4.6257	-0.28602	0.41917	0.55624	-0.085356	2.2454	1.1505	0.61423	-0.072713	1.0806	-1.448	-2.4351	-0.14672	0.47596	-4.6382	-0.3215	-0.23617	0.59874	1.0928	-2.1061	-2.9072	2.1291	-0.50242	1.5743	1.1453	-0.3739	-0.50991	0.9028	-0.083591	1.3006	-0.31442	-1.7357	-0.60665	-1.2499	1.1091	0.06251	-1.556	-0.14658	-0.29816	0.25598	0.59059	-0.74383	0.070511	-0.42111	-0.35246	-0.023017
-10.626	0.96775	0.292	1.0668	2.5234	0.1487	0.12615	-0.10069	0.00031867	1.1017	0.74221	0.66671	0.017228	0.65507	-1.076	-1.2379	-1.0625	0.34625	-2.7094	-0.82013	-0.6998	0.2957	0.36105	-1.3692	-1.5717	1.2245	-0.063529	0.449	0.15422	-0.26215	-0.47662	-0.070452	0.24372	0.57909	0.11913	-0.91687	-0.32112	-0.69469	0.52832	-0.0058665	-0.5254	0.32748	-0.27529	0.44673	0.030708	-0.12525	0.050078	-0.18673	-0.14368	0.13885
1.9633	-2.7758	2.3784	-0.78731	-0.1782	-1.0203	1.2965	-0.89281	-0.090249	0.3171	-0.44944	0.03596	-0.93049	0.51935	-0.91546	-0.78243	1.4709	-0.96933	-1.9165	-0.88729	1.0008	0.3694	-0.4805	0.22092	-0.71107	-1.4135	-0.73719	-0.94642	-0.28145	-1.2902	0.40146	0.58976	0.1373	0.47771	-0.5807	1.1725	-0.05483	-0.0029857	-0.23689	-0.1892	0.17464	-0.10524	-0.41914	-0.66872	-0.11976	0.42509	-0.62793	0.95698	-0.14481	0.045856
-0.90746	-2.0823	-2.0179	-2.2449	0.12374	-0.69716	0.50678	-0.74517	-0.86084	-0.4	-0.23772	-0.020955	-0.15055	0.47115	-0.15036	-1.1989	1.3549	0.2612	-1.1359	0.14666	1.0695	1.1253	0.61021	-0.50973	0.49761	-0.53958	-1.7712	-0.21628	-0.067276	-0.18035	-0.80592	0.040515	-0.21018	-0.26936	-0.35432	-0.064138	0.040117	-0.18442	0.89996	1.4519	0.40364	1.302	0.47815	0.87261	-0.30809	0.046125	-0.55949	-0.19123	0.66998	0.43326
1.1843	-0.83262	0.80169	-1.6844	-1.1583	-1.9231	0.80764	-0.71909	-0.86119	0.57979	-1.4686	0.34411	-0.34278	1.6236	1.1837	-1.2343	2.3452	-0.094451	-0.073407	1.0052	1.1056	0.53004	0.60983	0.42027	-0.0080405	0.71232	-1.0091	0.77231	-0.0078874	0.42879	0.75384	-0.16869	-0.6191	-1.3182	-0.84412	-0.24159	0.51675	-0.63595	0.43344	0.23144	0.22123	0.29475	0.47693	1.1514	0.33802	-0.62258	0.33229	0.11338	0.96151	-0.59299
-4.6936	1.2954	1.4553	0.046303	-2.3552	0.3732	0.095328	-0.87369	-0.057446	0.086438	0.3941	0.15134	-0.28205	-0.15253	-0.46895	-0.15821	0.39101	-0.26784	0.67835	-0.42436	0.48413	0.3697	0.037086	-0.158	0.26155	-0.25055	-0.025748	-0.31574	0.32392	0.0070861	-0.032553	-0.0078966	0.14548	-0.083865	-0.040543	0.22597	0.14774	0.062832	-0.13197	0.13143	-0.40043	-0.12389	0.1066	-0.059699	0.17911	0.20751	-0.17718	-0.14172	-0.10067	-0.043487
3.2751	-1.1096	-2.9357	0.68175	0.1266	0.49469	0.27205	-2.3737	0.50909	0.16848	1.249	1.8585	-0.73109	0.15022	-0.31989	0.16421	0.81889	0.086303	-0.74964	1.7792	0.18264	0.055537	1.2346	-1.4318	-0.33747	-0.83425	0.1671	-1.0668	-0.22485	-0.52714	-0.23622	-1.7294	-0.034585	-0.75629	-0.11787	-0.76539	-1.1341	0.70868	-0.32135	-0.7695	-0.61118	0.31558	0.56827	0.027796	-0.075562	0.27141	-0.043972	1.5923	-0.50913	0.11391
7.943	3.8654	-3.6506	-3.5561	3.4877	2.4795	-0.01852	-2.0598	3.1017	0.35887	0.091481	-3.8723	0.57183	-1.3861	-1.6432	-1.9635	-1.5303	3.6118	-0.12592	-1.0469	-0.23168	-0.83326	0.43879	2.0554	-1.1312	-0.54399	0.96458	0.15878	-0.10474	-1.577	1.2383	-0.50434	0.35263	-1.5037	-0.42846	-1.2781	-0.10029	-0.8702	-0.21022	-0.37374	-1.6292	0.75108	2.6298	-0.4846	-0.11127	-0.30561	0.95467	0.53982	-0.62053	1.2588
9.8349	2.7186	-5.8116	-2.138	4.712	2.8711	1.7362	-3.4872	4.3047	1.6415	-0.90591	-3.4645	-0.32878	-1.8939	-0.83421	-2.7007	-1.2812	1.7379	-1.0386	-0.43661	-1.122	1.446	-0.30586	-0.12157	1.7793	0.48635	-0.60767	-1.5857	1.4782	0.050227	0.97569	-1.4126	1.288	-0.019598	0.7535	0.99765	1.9812	1.1508	-0.35831	0.14935	0.24796	-0.6746	-0.31853	0.92964	-0.93946	1.2561	0.65632	0.59008	-0.44348	0.27794
-1.5837	3.6855	-0.57044	1.6797	-1.1191	1.42	-0.86964	-2.1778	0.53226	0.071878	0.7276	0.61907	-0.25509	-0.068722	-1.0099	-1.11	-0.29251	-0.49113	-1.6537	-0.25372	0.32778	0.70121	-0.36794	-0.27067	-1.3137	-0.23455	0.0092519	0.07031	-0.12949	0.28581	-0.49772	-0.51776	0.5514	-0.74352	-0.31055	-0.43591	-0.29554	-0.47794	1.0145	0.67592	-1.1752	-0.66504	-0.090526	-0.42988	-0.33856	0.39327	0.41515	-0.045522	-0.72891	0.60656
-0.99269	-0.23094	-2.4333	-1.7869	0.10383	1.0162	-0.17053	-0.36885	0.46337	1.1151	-0.24085	0.47078	-0.61445	-0.20525	0.15253	-0.025827	0.26157	-0.068693	0.45478	-0.28117	0.044563	1.092	0.51995	-1.1082	0.5329	0.34878	0.14308	0.7064	-0.57044	0.24726	-0.57165	-1.0147	0.21942	0.28396	-0.31196	-0.071491	-0.82995	0.74315	-0.9797	-1.1163	0.060368	-0.93649	-0.036141	-0.045243	-0.45297	-0.64945	0.14478	0.3384	-0.27421	-0.66435
-0.13264	0.54869	-1.5636	-1.7193	0.1271	-0.0044186	0.44504	-0.47711	1.2515	1.8928	0.58583	0.66514	-0.5416	0.34954	1.8722	1.0323	0.72005	-0.029792	-0.32512	0.22483	-0.036215	1.8663	-0.23471	0.27588	0.559	-0.76527	-0.71551	-0.074453	0.18187	0.0086473	-1.21	-1.4832	-0.69747	-0.39587	-0.98493	0.074867	-1.7648	0.69838	0.2041	-0.072669	0.75085	0.029229	-0.43155	-1.1256	0.42923	-0.2532	0.52195	0.54346	0.22606	-0.047983
-0.15934	-0.77641	0.99327	-0.85468	-0.53525	-0.27499	1.1002	-0.70835	0.42722	0.93579	-0.46348	0.36801	-0.43654	0.1172	-0.36746	0.94731	0.27428	-0.28536	0.27662	-0.35679	-1.724	1.0002	0.55102	0.27253	-0.68167	-0.657	-0.26122	-0.7191	0.11189	-0.86462	-1.31	0.20056	-0.50514	-0.15038	0.48055	-1.0558	-0.42919	0.1526	0.65085	0.24713	0.8889	0.14629	0.12249	-1.034	-0.65841	-0.091502	0.41804	0.83888	0.01724	-0.56503
-4.1287	2.1088	1.4837	1.0665	-2.2176	0.29963	-0.07672	-0.73585	-0.11443	0.00953	0.26077	0.042506	0.057561	-0.38421	-0.49725	-0.71721	-0.28194	-0.090939	-0.61233	-0.54322	0.0088862	-0.033802	-0.11738	-0.19574	-0.079456	-0.33429	0.13923	0.067214	0.1804	-0.098866	-0.40294	0.09637	-0.25831	-0.071585	-0.3556	0.080562	0.42435	0.076659	-0.3451	-0.3382	0.1603	0.016362	-0.24073	0.023754	-0.090201	0.16046	0.37418	0.14169	0.28273	0.084042
2.8862	-3.8872	3.0204	1.9263	-1.9703	-0.27475	0.75274	0.37833	0.61461	-0.97741	-0.88299	1.088	-0.055974	-1.4713	1.2343	-0.45244	1.0255	0.17525	-0.94341	0.58778	-0.015096	-1.4316	0.172	0.35979	-1.2964	-0.72396	1.1611	-0.49456	0.67476	-0.67334	1.0601	-0.54478	-1.2511	-0.46531	1.5106	0.50179	0.52734	-0.55091	-0.38102	0.54602	0.68842	-0.3703	-0.70892	-0.11066	-0.046069	-0.61548	-0.80749	-0.022442	-0.32014	-0.48397
-1.6725	-3.3289	-0.11251	-1.2949	-1.3396	0.0234	-1.0743	0.6666	0.88429	-0.71171	-0.10236	0.42386	-0.95857	-0.98108	1.9869	-0.60463	0.70444	-0.31882	0.1624	-0.091861	0.925	-1.6003	2.0188	-0.45453	-0.64614	-0.54532	0.92424	0.1719	0.78678	-0.70351	1.0399	0.38919	-0.70914	-0.070493	1.3498	1.0639	-0.94132	-0.73408	-0.53572	-0.73559	-0.18937	-0.044523	-0.39508	0.091409	0.50241	-0.15913	-0.46212	0.26465	-0.11404	-0.08891
1.8438	-1.0493	-0.98062	1.993	-1.6299	-0.58042	-1.001	-0.20523	0.13234	-1.9633	-0.26406	0.4091	-1.2724	0.3743	1.2116	-0.35977	-0.41693	-0.011965	0.44943	1.3795	-0.67935	-0.72932	0.87183	-0.64018	0.56453	-0.45126	1.7278	1.671	0.14256	-0.12856	0.48622	0.98562	0.33533	0.22923	1.327	-1.1987	-0.72768	0.48751	-0.35268	-0.62641	-0.072523	0.3478	0.36118	0.44559	0.33892	0.0013655	0.48667	-1.5682	0.36421	-0.26615
-5.0892	1.7161	0.55691	1.2775	-2.0741	0.087647	-0.77429	-1.003	0.81591	-0.24527	0.064325	0.9079	-0.44925	-0.87301	-0.4769	0.00086287	0.51777	0.047209	0.4511	0.48479	0.62177	0.40995	0.41395	0.60877	0.31126	-0.53742	0.47386	0.74488	0.86506	-0.22316	-0.375	0.44149	-1.0154	0.39418	-0.76752	0.2384	0.49069	0.60967	0.12946	0.11126	0.035625	-0.00077357	0.3526	-0.2589	-0.028784	0.15686	0.33185	0.41832	0.1319	-0.047741
7.9716	3.6888	-2.5796	-4.247	4.0692	9.4546	1.2017	-0.89805	-1.9964	-5.5479	-1.0682	1.0512	-2.0158	3.4991	0.76948	-0.52696	-2.5668	2.0872	1.0759	-1.2629	2.3515	-0.51893	-1.5821	-2.2901	1.1836	0.76864	-0.12276	0.3547	1.4402	0.86008	-0.79361	1.8681	-1.903	0.53563	-0.32645	0.0014109	-0.083869	0.34597	-1.0494	0.63452	0.68598	0.70446	-0.32414	1.3429	0.75541	0.64767	-0.60388	0.040587	0.56488	-0.66095
19.156	18.701	4.9894	-9.5596	3.5517	-0.9552	-0.65341	-0.64628	-2.0532	-0.91381	-1.1492	1.0051	1.6358	4.9306	0.48828	-0.20001	-2.0684	-1.0406	-0.02787	-2.0884	-0.71261	-1.2166	-0.039449	-1.2077	-1.2819	0.7404	-1.6435	1.341	1.8673	-0.55187	0.32885	-0.49055	-1.3123	-0.090415	-0.61258	0.61702	1.1907	-0.87069	0.33797	0.22844	0.70917	-1.6971	-0.38071	0.3629	-0.092011	-0.93447	1.0176	-0.015852	-0.11254	0.11578
-1.9548	-1.4139	-1.428	-1.2051	-0.63845	-0.56779	-0.54889	-0.13592	0.52892	-1.4242	1.2122	0.16619	0.55949	-0.63729	-0.39978	0.77027	-0.92016	-0.27788	1.1821	0.58087	-0.39407	-0.39064	-0.045426	-0.71701	0.45507	0.1496	0.42111	-0.46571	0.13818	-0.015829	-1.008	-0.064751	0.085728	-0.11787	1.0844	-1.0073	0.89644	-0.87031	0.78622	-0.0028627	0.52287	0.58693	0.21311	0.27946	-0.8888	-0.5648	0.69881	-0.46093	-0.67542	0.34797
-7.0374	0.92649	0.37292	-0.63477	-2.0356	0.72634	-0.48716	-0.56401	0.47928	-0.075451	0.27363	-0.32747	-0.60926	-0.27615	-0.12039	0.406	0.26277	-0.17395	-0.058835	-0.24569	0.10861	0.12412	0.30108	-0.31931	-0.037598	0.29287	0.16603	0.042857	-0.14048	-0.43697	-0.26509	-0.24834	-0.10683	0.056255	-0.069221	-0.2218	0.12291	0.14407	-0.020857	-0.026983	0.1499	0.10767	-0.16071	0.086722	-0.16233	-0.17136	-0.1172	0.030265	0.12271	0.17223
-8.4426	0.30956	-1.4321	-1.1736	-5.9527	1.7349	7.0005	8.3341	-1.2267	1.2017	0.50413	-0.85615	1.3668	-0.50941	-0.5922	1.1026	-1.0667	-0.93614	-0.94905	-0.54656	-0.073305	-0.51996	0.48223	-0.0083433	-0.057944	-0.16077	-0.36462	0.62502	-0.11015	0.074465	0.59946	0.44215	0.42232	0.64914	0.027978	-0.080114	0.083408	0.23562	-0.92834	0.27955	0.14513	0.37182	-0.20554	0.13654	-0.39826	-0.32587	0.48044	-0.73723	0.0067374	-0.02275
-8.5165	0.29746	-1.4225	-1.2711	-6.2117	1.7226	7.0579	8.0693	-1.733	1.6643	0.45192	-1.0203	1.6049	-0.38904	-0.1307	0.6988	-0.66824	-0.13779	-0.86957	-0.11256	0.058089	-0.78278	0.51587	-0.20322	-0.023064	0.14907	-0.58697	0.17098	-0.31965	-0.1209	0.82472	-0.011862	0.44326	0.36136	0.27536	-0.32927	0.126	-0.12858	-0.79447	0.11658	0.1166	0.24968	-0.039914	0.41115	-0.39461	-0.63626	0.22006	-0.75499	-0.28336	-0.047831
-8.5487	0.37588	-1.3929	-1.2177	-6.1915	1.6627	6.9923	8.1281	-1.9226	2.2112	0.27462	-1.0918	1.261	-0.5503	0.065327	0.24541	-0.10306	0.080046	-1.5786	-0.3556	-0.039936	-0.19644	0.78813	-0.49612	-0.34063	-0.50745	-0.68275	0.32463	-0.31876	0.041931	0.79095	0.14133	0.39475	0.5745	-0.39218	-0.32534	-0.079505	-0.20035	-0.72319	0.27582	0.15248	0.24396	-0.01136	0.37649	-0.27863	-0.40095	0.15106	-0.50603	-0.17992	0.054811
-9.2856	0.65439	-0.72851	-0.6363	-4.2791	1.3454	4.2193	4.3491	-0.87617	1.0685	0.31479	-0.18898	0.77598	-0.47992	-0.82065	-0.10702	-0.89523	-0.068466	-1.1889	-0.64601	-0.18469	0.060732	0.45168	-0.1243	-0.053456	-0.1911	0.12424	0.35191	-0.14851	-0.20857	-0.17936	-0.041908	0.15602	0.25964	-0.24324	0.071398	0.24942	0.048569	-0.34904	0.13854	0.14603	0.21326	-0.0050802	0.37921	-0.45323	0.27101	0.44148	-0.16076	0.14237	0.11401
-10.533	1.0638	0.45673	1.0723	2.9351	-0.56786	0.49151	0.3219	-0.34958	0.084135	-0.5897	0.31566	0.31382	-0.47987	0.41089	-0.13507	0.22019	-0.1787	0.2497	0.69309	0.46147	0.080727	0.18915	-0.1021	-0.34942	-0.30356	0.065874	0.1185	-0.012368	0.51935	-0.11469	0.79912	-0.085038	0.2195	-0.59295	0.35399	0.0032812	0.19247	-0.074414	0.031969	-0.29632	-0.26589	0.082728	-0.35319	0.00041899	-0.020475	0.14766	0.30122	0.19203	-0.069703
-10.552	0.94756	0.29259	0.99238	2.7255	-0.47484	0.62716	0.02763	-0.57012	-0.25946	-0.85222	0.60024	0.84002	-0.58506	0.32311	-0.15109	-0.17003	-0.18223	0.70042	1.0626	0.41358	-0.25443	-0.018926	-0.25085	-0.44543	0.15853	0.25764	-0.20133	-0.40777	0.52705	-0.27972	0.75868	0.22417	0.040807	-0.27447	0.67139	0.2064	0.29966	-0.22321	-0.10998	-0.49128	-0.22609	0.19829	-0.55566	-0.2497	0.0096525	0.34095	0.34361	0.30204	-0.057734
-10.641	1.0316	0.30687	1.0529	2.6356	-0.33255	0.48243	-0.14405	-1.4825	0.46278	-0.61213	-0.19587	0.3171	0.21401	0.85546	-0.41055	0.26837	0.070514	-0.12207	0.43306	-0.032537	-0.26087	-0.12478	-0.20851	-0.34215	0.00044887	-0.21813	-0.35079	-0.23473	0.45746	0.19213	0.06156	-0.0090318	0.067968	-0.14516	-0.055244	-0.31123	-0.014082	0.17659	-0.15023	-0.034855	-0.092786	0.080397	-0.038379	0.033824	-0.14796	-0.21072	0.20487	-0.14527	-0.0024636
-10.704	0.98957	0.40563	0.82367	1.4509	-0.048177	0.21499	-0.39584	-0.71762	0.13173	-0.17673	0.06163	0.081649	0.16063	0.347	0.032095	-0.26382	-0.026818	-0.14834	-0.25018	-0.23623	-0.20928	-0.25175	-0.34672	-0.22421	0.16272	-0.11656	-0.22898	-0.17292	0.075943	-0.095022	-0.19581	0.016531	0.10626	0.054214	-0.11652	-0.30331	-0.14434	0.15162	-0.10906	0.167	0.14648	-0.1292	0.23504	-0.17721	0.10612	-0.17541	0.083902	-0.07216	0.221
-0.0073715	0.54862	-2.2662	0.47724	-0.2353	0.20047	-0.30735	-1.4934	-0.27341	0.76866	0.50572	0.82926	-0.45309	-1.1139	-0.29379	-0.25275	0.083001	-0.5312	-0.25322	0.55723	0.63963	-0.29271	-0.046776	-1.7285	0.077469	-0.78383	-0.78972	-1.7806	-0.10177	1.0822	0.3293	-0.39638	-0.64567	-1.1084	-0.68391	0.60045	0.94988	0.35177	-0.98888	-0.051365	0.71073	1.2135	0.96726	0.72068	0.094715	0.76695	-0.011355	-0.77816	0.33837	-0.28611
1.0226	1.0827	-2.0274	2.3232	-0.39449	-1.547	-0.80495	-0.86466	0.044108	-0.84716	0.96286	-0.16454	-0.80811	-1.3377	0.32245	-0.30502	0.49228	0.31934	-0.27269	-0.41905	0.99333	-0.48954	-0.51361	-0.79363	-0.14458	-0.39648	-0.35442	-0.4794	-0.53863	0.91488	-0.3079	-0.58387	-1.0179	0.30336	-0.96835	0.3132	1.211	-0.26331	-0.99159	0.64754	0.82493	0.7883	0.20692	-0.8459	-0.55934	-0.26303	-1.1643	0.24	-0.34394	-0.42001
-2.1194	-0.63569	-0.87643	-1.1697	-0.33771	0.20533	-1.0794	-1.14	0.39246	-1.4877	0.43613	0.16632	0.14896	-0.76366	-0.79113	-0.12865	1.4142	-0.50174	0.6313	0.69436	0.89387	-0.063154	0.79772	0.094148	-0.1919	-1.3525	-0.56616	-0.077375	0.26555	0.43321	0.70863	-0.47469	-0.45106	0.44883	0.23572	-0.593	-0.72406	0.70104	1.2018	-0.26937	0.54723	1.3676	0.28709	0.78078	-0.10867	0.59654	0.08219	0.053446	0.45542	0.34093
4.4842	-2.0702	-1.1914	0.21145	-0.77933	0.05605	1.9174	-0.53306	1.6257	0.82737	0.038224	-3.0188	1.0572	-2.7154	-0.2564	1.8879	-0.99948	-0.98512	-0.067997	1.2268	-2.3034	1.3131	0.40388	-0.32533	0.878	1.1227	0.35385	0.5827	-0.71072	0.52883	1.1592	-0.75554	-1.2991	1.5149	1.0031	0.84014	-2.3405	-1.0238	0.51968	0.42861	-0.70192	-0.23246	1.0309	-0.23486	1.1433	-0.40657	-0.556	0.25399	-0.81542	0.10179
5.0666	3.761	-1.0018	-2.8798	-0.48149	0.73718	0.88829	-0.65236	-0.23632	2.9406	0.945	-1.1291	1.3017	-0.80084	0.2272	2.3553	-1.547	-0.67213	0.043784	0.64156	-0.40653	0.58351	-0.75579	0.52926	0.16803	0.22697	-0.015528	0.42848	-0.95651	0.53181	1.1118	-0.96495	-0.37622	1.1791	-1.3991	1.5166	-0.89975	-1.819	-0.12574	0.040699	-2.0135	-0.1139	1.1066	0.22011	0.71634	-0.84534	-0.88053	0.44247	0.035333	0.0082801
2.5431	-3.1119	-3.017	-0.0084792	-0.022836	1.3133	-0.96502	1.7621	-0.72764	3.5475	-2.3701	-0.049047	0.078637	1.1057	-1.402	1.032	-0.6914	0.14877	1.4315	-0.028729	0.42179	0.45577	-1.4957	0.25157	-0.54801	-0.12998	0.80958	-0.44033	-1.907	0.46259	-0.62224	-0.60408	-1.3495	0.66374	0.81153	1.3461	1.4558	-1.4158	-0.92728	0.47661	-1.8042	-0.57173	0.62851	0.20201	-0.61509	0.51689	0.021523	0.072017	0.091936	-0.75641
-3.6988	0.3403	0.86255	1.6649	-2.5759	1.9148	-1.5642	0.83131	-0.12988	-0.38666	0.23808	-0.029551	-1.0191	-0.22541	-0.13166	-0.21713	0.20633	-0.21152	0.34677	-0.10831	-0.98733	0.56455	0.15164	0.79258	0.18619	0.38464	0.81356	-0.42388	0.10026	0.04297	-0.65075	-0.11967	0.88795	-0.36868	-0.10471	0.62115	0.9324	-0.35771	0.64328	0.1279	-0.67622	-0.33577	-0.26733	0.10597	0.26177	-0.40285	0.12373	0.099589	0.41538	-0.48303
2.0842	0.21471	-0.094949	-0.93822	-1.0547	-2.249	-1.9215	0.6204	-0.69952	0.31325	-1.5396	0.46577	1.1514	-0.41678	-1.2319	-0.086614	-1.1365	0.20008	1.7256	0.55929	1.6099	-0.5712	-0.04841	-0.42238	-0.36579	0.23525	-0.93323	0.36085	-0.27987	0.2574	-0.56693	-0.39784	-0.28168	-0.25169	0.43123	-0.24128	0.29312	0.21106	0.063061	0.48399	0.39543	-0.95975	-0.1501	0.40743	-0.74376	-0.030732	-0.83473	-0.32491	-0.083292	-0.10152
2.623	-1.6142	1.5305	-3.2438	-0.058794	-1.0828	-1.5356	0.26059	-1.1933	-0.15864	-1.4102	0.64374	0.73311	-0.40181	-1.12	0.75247	-0.086781	-0.69554	-0.024363	2.3672	1.2876	-1.1353	1.2504	-0.61621	0.19997	0.95875	-0.96241	-0.95232	-1.2185	-1.0398	0.44184	-0.35429	-0.2787	-0.40721	-0.93085	-0.28165	0.80278	0.90012	-0.96792	0.32103	-0.83916	0.3404	-2.032	0.17713	0.14034	0.72014	-0.92678	-0.82638	-1.0799	0.78257
2.7027	-3.472	3.2475	-1.6565	-0.080793	-0.0992	0.83043	-1.3632	0.53738	-0.38362	-1.0716	0.61989	0.99659	-0.64366	-0.094098	0.045865	-0.26382	-0.5199	-0.22162	-0.018473	2.1884	-0.44733	0.65996	-0.2927	1.6126	1.2221	-0.37256	-0.58582	-1.0771	-0.55816	0.74376	-0.074362	0.66976	0.45167	1.4447	-0.50272	1.6542	0.53487	1.2682	0.29595	-0.64466	-0.98874	-0.78311	0.69394	-1.2479	-0.60989	0.36112	-0.25508	0.65465	0.069758
-3.4962	-0.24354	3.435	-0.019119	-1.3971	0.041773	-0.068019	-0.72023	0.63691	-0.1351	0.58847	-0.51572	-0.52166	-0.048621	-0.33066	-0.04399	0.16361	-0.30107	-0.18843	-0.032242	0.22399	0.26773	0.22823	-0.69085	-0.010612	0.53237	-0.13105	0.1647	0.16402	-0.53459	-0.47291	0.13013	-0.071396	-0.19124	-0.010471	0.058125	0.31462	-0.66824	0.10939	-0.19311	0.10317	-0.21477	-0.29496	-0.081483	-0.0083559	-0.088997	0.078204	-0.24368	0.46194	-0.39335
-4.2286	0.10771	0.59493	-3.1078	-1.0952	-1.6311	-0.024367	-0.15513	0.017948	-0.019437	0.84941	0.98017	0.72308	-0.34371	-0.39836	0.18733	-0.76244	-0.52341	-0.22252	0.090408	0.0040278	0.31034	0.77378	-0.65527	0.21492	-0.45719	0.3449	-0.23382	0.40845	-0.47386	-0.55923	0.28313	0.038683	0.74677	-1.4937	0.57337	0.1528	-0.17092	-0.19156	-0.026229	0.26887	-0.22978	0.20594	-0.3876	-0.61199	-0.035553	0.21765	0.21365	-0.042174	0.12299
-6.6927	-1.2927	0.4165	-0.33559	-1.5436	-0.97154	-0.40675	0.83299	3.9183	0.87751	1.9686	2.0866	0.31727	0.41315	0.84646	0.74814	-1.3275	1.4039	0.60367	-0.17365	-0.18104	-0.084494	0.081891	0.48967	0.44589	-0.65756	-0.13502	0.1509	-0.54867	-0.1175	0.50348	0.059542	0.083432	0.31135	0.13261	0.0931	0.19087	0.097888	-0.39479	-0.13191	0.51264	0.63898	-0.18809	-0.12742	0.2795	-0.052457	-0.20084	0.14109	-0.0026264	0.099144
4.172	-0.81531	-3.7831	-1.3373	4.5995	-0.58086	0.12033	5.8573	7.7555	-1.6012	2.4728	-2.9695	-2.1841	2.8043	0.30493	1.8201	4.3231	2.8439	0.0071805	-1.3405	0.21855	3.4778	0.67872	-0.49826	0.96881	-2.0152	1.0262	1.0013	-1.4861	-0.78912	0.14471	-0.303	-0.35021	-1.7034	0.46426	1.2272	0.2765	-0.20389	-0.21451	0.893	-0.25408	-0.11909	-0.099215	-1.413	0.43279	-0.95023	-0.33014	-0.16277	0.22955	0.065129
-2.9973	1.4098	0.23859	0.27751	-0.37815	2.761	-1.121	2.8415	3.9781	-0.8477	1.7136	-2.8695	-1.4142	1.9647	0.30691	0.29653	0.82676	0.88867	0.82683	0.45084	0.34913	0.42637	-0.33836	0.61874	0.34433	0.033148	0.31371	-0.22751	-0.65694	-0.52157	-0.0042409	0.25124	0.86734	-1.0592	0.33649	0.06985	1.2961	-0.51405	0.011842	-0.041893	-0.20157	-0.54486	0.060769	-0.004265	-0.83789	-0.45055	-0.18931	-0.54851	0.34254	-0.33854
-10.555	1.1561	0.37437	1.0801	2.8481	-0.49359	0.34277	0.27957	-0.65881	0.037893	-0.28226	-0.31882	0.028623	0.55502	0.85644	-0.074917	-0.072685	-0.31492	0.33703	0.15963	-0.093934	-0.19054	0.070361	1.0346	0.69141	-0.93955	-0.011847	-0.081364	0.13407	0.42512	0.3892	0.054919	-0.20169	-0.10919	-0.31756	0.14326	-0.23168	0.29033	-0.0397	0.08335	0.45373	-0.025017	0.028471	-0.16222	0.15665	0.13413	0.0050349	0.17093	-0.041608	-0.067964
-10.571	1.2805	0.49447	1.3184	3.1151	-0.5851	0.26594	0.67134	-0.065687	-0.036226	-0.00068222	-0.42744	-0.44814	0.024275	0.6575	0.42216	-0.076614	-0.13273	0.49852	-0.56954	-0.24641	0.20202	0.015529	0.94476	0.73681	-1.3598	-0.17667	-0.27667	0.060683	0.27805	0.49033	-0.36283	-0.067441	0.084147	-0.20899	0.052283	-0.25999	0.28153	-0.073596	0.11157	0.62653	0.02772	0.1399	-0.0021477	0.25416	0.22628	-0.28826	0.038189	-0.0071776	-0.065256
-10.54	1.1888	0.41194	1.1628	3.0952	-0.50113	0.41012	0.35838	-0.031247	0.13642	-0.090981	0.35635	0.22037	-0.29782	0.20452	-0.10535	-0.71666	0.37762	0.23339	-0.24917	-0.22214	-0.11278	0.014125	0.4186	0.090849	-0.63987	0.020752	-0.50637	-0.24178	0.2652	0.27538	-0.56915	0.36157	-0.0043497	0.071471	0.0083311	0.0021786	0.20353	-0.029158	-0.022338	0.32775	0.055954	0.26235	0.15835	0.015779	0.056322	-0.15945	0.0048053	-0.045516	-0.16046
-10.616	1.1567	0.41097	0.87921	1.7221	-0.14136	0.2528	-0.16708	-0.4624	0.036131	-0.20841	-0.25612	0.075065	0.14712	0.19175	-0.0021901	-0.057953	0.13259	0.087431	-0.17035	-0.069002	-0.060367	-0.14276	-0.05964	0.14993	-0.0048265	-0.030687	-0.20877	-0.19707	-0.19298	0.013605	-0.38951	0.013924	-0.16347	0.11509	-0.036908	-0.0023585	-0.12101	0.0068835	0.00045925	0.24199	0.093132	0.015454	0.20881	-0.053797	0.11614	-0.092099	-0.017052	-0.017471	0.16662
-10.632	1.1193	0.51455	1.4313	3.2301	-0.6354	0.2931	0.73602	0.32339	-0.50638	-0.16071	-0.71303	-0.26204	-0.016506	0.60162	1.0575	0.478	-0.5838	0.99812	-0.035506	0.19785	-0.15718	-0.27677	0.21792	0.29755	-0.18128	-0.26147	-0.028099	0.25643	0.11824	0.35072	0.3121	-0.042038	0.24927	0.13171	0.055883	-0.20853	0.1211	-0.020008	-0.029731	0.16748	-0.09098	-0.079406	-0.25689	0.15379	-0.12057	-0.22435	-0.13311	0.001455	-0.016052
-10.671	1.1273	0.55834	1.3841	3.1057	-0.76135	0.61539	0.51306	0.24281	-0.21586	-0.45987	-0.064055	0.1571	-1.0564	0.30885	0.55926	0.97399	0.27562	1.2446	0.64161	0.71861	-0.042585	-0.16216	-0.19306	-0.10949	-0.078662	-0.37085	-0.22196	0.2795	-0.031829	0.38474	0.19028	-0.070893	0.17492	-0.1044	0.064402	-0.0049491	-0.18841	-0.074583	-0.20253	-0.13461	-0.46184	0.14217	-0.10989	0.12424	-0.17049	-0.32319	-0.10305	-0.091349	-0.073185
-10.614	0.95672	0.83629	1.4784	2.9956	-0.67819	0.80598	0.32718	0.013004	-0.027019	-0.72427	-0.09518	0.019366	-1.4013	0.21272	0.50016	1.5045	0.1184	1.1427	0.65467	0.9211	0.12481	-0.089079	-0.32742	-0.3643	-0.2102	-0.55117	-0.2115	0.50712	0.050288	0.2687	0.48647	-0.3266	0.4567	-0.38816	-0.069682	-0.16774	-0.24013	0.013591	-0.12977	-0.061702	-0.70323	0.18871	-0.17682	0.21656	-0.11114	-0.38837	-0.088008	-0.10322	-0.10503
-10.771	1.2882	0.36653	1.2884	2.0525	-0.52754	0.76974	0.095498	0.67993	-0.21949	-0.17283	0.1318	-0.19368	-1.5491	-0.61718	0.76035	2.0267	-0.13095	1.1069	0.99248	1.8261	0.14767	0.043097	-0.75101	-0.521	1.2117	-0.60293	0.83527	1.3382	-0.77682	-0.1388	1.1365	-0.83859	0.42907	-0.19454	-0.36696	-0.011155	-0.7164	0.082093	-0.11102	-0.63868	-0.99872	-0.094383	0.061183	0.24258	-0.11094	-0.11298	-0.45408	-0.10904	0.11632
-10.48	1.1709	0.41263	1.2347	2.8188	-0.1594	0.60276	-0.10966	-1.0064	-0.85764	-0.58985	-0.093964	0.34844	-0.17564	-0.13661	0.48573	-0.76656	-0.97451	0.68332	-0.15735	-0.33068	-0.72591	-0.36079	0.62279	0.6336	-0.15027	0.17651	-0.23833	0.17016	0.41853	0.29988	-0.16522	0.058805	-0.095166	0.213	0.08005	-0.19936	0.42626	0.033202	-0.080814	0.25	0.052731	-0.058033	-0.044173	-0.013437	0.025848	0.066931	-0.088543	-0.010477	-0.048877
-10.448	0.99809	0.86482	1.2387	2.9314	-0.065965	0.83307	-0.14936	-1.1247	-0.90363	-0.76992	-0.41631	0.29628	-0.4872	-0.41033	0.66475	-0.30155	-0.83913	0.89563	-0.059231	0.0028673	-0.6413	-0.39858	0.25924	0.4531	0.097472	0.13118	-0.3148	-0.017025	0.26499	0.20019	-0.1362	0.19439	-0.21817	0.43928	0.17669	0.040013	0.33378	-0.11192	-0.039529	-0.0082359	-0.060208	0.046356	-0.092541	-0.013812	-0.13944	0.11321	-0.15204	-0.0068497	-0.15702
-10.51	1.268	0.67371	1.2808	3.1799	-0.31412	0.58526	0.41978	-0.57169	-0.41004	-0.66364	-1.1701	0.16031	0.05225	0.044726	-0.041878	0.25123	0.113	0.62409	0.03447	-0.12321	-0.0060671	0.089078	0.38063	0.575	-0.37505	0.16214	-0.45488	-0.55496	-0.2624	0.17752	-0.55467	0.42761	-0.73001	0.26761	0.31773	0.52788	0.021041	-0.30742	0.20317	0.11623	0.073066	0.288	-0.097123	0.042007	-0.099307	0.17456	-0.070712	0.086	-0.23678
4.4128	2.0002	-1.2421	-1.0345	-0.29521	-0.21881	-0.70821	0.2772	-0.035723	-0.50234	-1.4363	1.6936	-0.26916	1.9912	0.11117	0.4049	2.1245	-0.75952	-0.22936	-1.2018	-0.49835	1.0418	-0.23097	0.22816	-0.29952	-0.63892	0.080615	0.06293	0.70533	0.76757	-0.63328	-0.30772	1.5006	-0.33238	0.64824	-0.62001	1.0917	0.49179	-1.23	-0.4602	-0.19244	-0.44264	0.10563	1.4656	0.28363	-0.69147	0.27797	0.12512	1.1645	-1.2615
5.7278	1.3617	-0.95155	0.65593	-0.98378	1.0842	1.2295	0.039695	1.2359	-0.79609	-1.9227	0.92732	-0.6412	1.3504	-0.81166	0.076727	1.1661	-0.22607	-0.72955	0.36514	-1.1962	1.3945	0.068362	0.082514	-0.59075	0.023196	-1.1576	-2.0396	-1.47	1.7181	-0.84307	-0.46415	-0.062792	0.95325	0.95758	-1.3128	-0.032257	1.0381	0.265	-0.31384	0.14143	-1.6876	0.26624	-1.5515	0.41522	1.0563	0.16594	-0.26558	0.054604	-0.21097
6.4767	3.0625	0.37516	-3.3163	-0.085125	-2.0735	1.2717	1.2959	-0.29907	-0.56287	-0.085371	0.96015	0.39199	-1.0853	-1.0554	0.9841	0.58831	-0.065959	0.26985	-1.1354	-0.37994	-1.5289	0.28225	-0.69702	1.0621	0.67195	0.63522	-0.73491	-2.2782	0.21044	-0.76931	0.6532	-0.97683	0.2564	0.31464	-1.9381	-0.86125	0.55947	-0.33717	1.1851	-0.12279	-1.0215	0.75694	-0.86198	-0.65474	-0.0063306	0.087335	0.47498	-0.54462	-0.57802
-3.9407	1.1963	1.1814	-0.24773	-2.0556	1.2039	-0.79494	0.79313	0.82595	-0.47724	0.7068	-1.202	-0.32026	-0.40214	0.0069286	0.24755	0.38709	-0.19022	0.13404	0.037914	0.40631	0.12242	-0.4125	-0.24653	0.3769	0.54729	0.32346	-0.047497	-0.30954	-0.21179	-0.22784	0.046094	-0.44363	0.32679	0.29962	0.228	0.31182	-0.078155	0.21642	-0.50558	-0.25567	-0.2227	0.0051004	0.30782	0.20234	0.02498	-0.21133	-0.55908	0.41557	-0.15839
-3.0787	-1.2046	-1.2843	-0.91159	-1.3047	-1.6466	0.81262	0.9461	0.94138	-0.17473	-0.9485	0.96458	0.49841	-0.050574	-0.967	1.0638	-0.26604	0.57173	1.29	-1.0099	-1.1103	-0.75476	-0.03844	-0.9115	-0.12151	-0.060406	-0.67442	-0.68245	-1.1961	-1.229	-0.60645	0.32832	-0.26044	-0.32854	0.33848	0.14326	-0.21065	0.23784	0.23909	0.087302	-0.2103	-0.22577	-0.29482	0.81855	0.6593	0.79667	0.53235	-0.037362	0.36667	-0.54821
-2.0734	1.4628	-1.8475	0.45736	-1.9803	-1.9175	1.2606	0.1159	0.61453	-0.79235	-0.2445	1.2478	0.80925	-1.0104	-0.9639	-0.25207	-0.81303	0.13773	1.2769	-0.2995	-1.4502	0.057516	0.55386	-0.61904	0.32989	-0.030663	-1.1083	0.14097	-0.60664	-0.64689	-0.63956	-0.23822	-0.25806	-0.19697	-0.24286	-0.039134	-0.5614	-0.43559	0.19284	-0.23664	0.31703	0.21092	0.052478	0.92865	0.21018	-0.041126	0.41314	-0.53635	0.57398	0.17042
-1.0305	-1.4689	0.0021802	-1.3276	-0.89312	-0.7922	1.5367	-0.30107	1.0659	0.66127	-0.15465	1.4735	-0.05804	0.4202	-1.2198	0.10112	-0.90157	-0.15811	-1.0481	0.84352	-0.0078555	-0.86602	-0.33506	-0.57675	-0.18475	-0.44613	-0.24062	-1.2707	0.43588	-1.2021	0.28069	-0.13881	0.62415	-0.34356	0.17531	-0.091874	0.11775	0.70706	-0.14173	-0.15514	0.34066	-0.63547	-0.013793	0.35438	-1.0554	-0.31594	-0.54368	-1.0224	0.3707	-0.49227
-4.4834	0.83059	0.43186	0.57225	-2.0998	0.14357	0.26502	-0.02618	0.45832	0.77664	0.48224	0.55759	-0.54535	-0.029515	-0.28525	-0.83293	-0.64875	-0.015075	-1.0571	-0.79947	0.25418	0.31061	0.054164	-0.13029	-0.26248	-0.20467	0.38273	0.26265	0.3106	-0.0007374	-0.31659	-0.050817	-0.29627	0.061374	0.37152	0.14313	0.12973	0.11741	0.54439	-0.17164	0.42021	0.16672	0.3839	0.50917	0.093941	-0.17304	0.43948	0.17732	-0.40945	-0.43877
2.2743	-2.9803	-2.4708	-1.1692	-0.12422	-1.0558	-1.7902	2.886	0.32174	-4.3798	-2.1306	0.36452	-0.43548	-0.93526	-0.88193	-1.3905	-0.011401	-2.7005	0.099011	1.8588	-0.063909	1.8642	2.1207	-0.74273	0.11913	-1.0753	1.8069	1.4771	-0.2979	-0.095211	-0.77678	3.1802	0.78665	0.15121	-0.50104	2.295	0.067432	0.35068	-0.95794	0.9761	-1.3204	1.0212	-0.077382	-0.38044	0.12947	0.50769	2.6311	0.44426	1.1831	0.34811
0.099521	1.8351	-2.2069	-1.0778	-1.4014	-1.1122	1.2737	-1.0482	-0.9739	-1.2785	0.049343	-0.65697	0.066792	-0.21002	-2.34	0.075906	-0.58478	-0.04234	0.27849	0.86872	-0.12119	0.69979	-0.14069	1.0557	0.050061	-0.20923	-0.13735	-0.22404	-0.82033	-0.83006	0.84886	1.7306	0.087355	-0.80577	0.96413	0.2139	-0.997	0.021605	-0.50654	0.31185	0.15438	0.57394	0.32408	0.043708	1.13	-0.47696	0.70607	-0.034873	-0.35322	0.75751
-1.3359	0.1926	-0.78169	-1.9818	-1.2318	0.25679	0.35088	-0.42165	-0.51249	-0.067406	-0.70839	0.40227	-0.11352	-0.95534	-1.2226	1.0693	-0.59396	-0.78959	0.40056	-0.031621	-0.76923	-0.3443	0.72757	0.53227	-0.12441	0.71893	-0.3342	1.103	0.14089	-0.3916	0.24429	0.73797	-0.69435	-0.94417	-0.51551	1.4839	0.12737	0.66255	-0.22536	0.42097	0.1148	0.53007	1.0353	-1.1498	-1.2689	-1.0171	0.97129	-0.12743	-0.27715	0.17175
-6.3974	1.3694	-0.057341	0.70831	-2.4867	1.1215	-0.30086	-0.45111	-0.17661	-0.42703	-0.53512	0.26888	-0.21054	-1.0832	-0.38711	0.061135	0.33704	-0.33691	0.25665	0.054965	0.12135	0.63969	0.16256	0.061594	0.055549	-0.37411	0.66548	0.38569	0.076965	-0.43081	-0.75227	0.48264	-0.16332	-0.053399	-0.62432	0.60163	0.59043	-0.072118	-0.52943	0.0099552	-0.16102	-0.11269	-0.22841	-0.3343	-0.14376	0.40803	0.81339	0.18324	0.3603	0.23773
-2.2366	-0.59244	-0.58208	-0.79122	-2.4705	0.52486	2.5312	0.38756	0.040373	0.78583	-0.15133	0.096309	2.294	0.27212	-0.31869	0.29392	0.071571	0.67469	-0.4058	0.3813	0.86996	-0.79275	-0.095781	0.17651	0.089204	-0.11192	-0.13853	0.018508	-0.49518	-0.29199	-0.67856	-0.39481	0.44023	-0.22394	-0.81754	-0.27056	-0.077094	0.87225	0.35441	0.055992	0.20781	0.74228	-0.34434	-0.36605	0.053876	-0.18311	0.29637	0.82323	-0.095258	-0.11576
-2.8262	-0.81038	-2.3906	-1.2498	-2.1825	0.63033	1.8646	0.84954	0.39321	0.99332	0.1718	0.098387	2.7011	0.099901	-0.24059	0.16344	-0.20482	0.62517	0.43625	0.39301	0.51881	-1.1821	-0.41196	-0.14027	0.68284	0.52409	0.56075	-0.59141	-0.5151	-0.32459	-0.26694	-0.46027	-0.65801	0.16134	0.20783	-0.33217	-0.88997	-0.56506	0.1628	-0.035653	0.064114	0.03429	0.42562	0.41774	0.30437	0.60298	0.048781	0.56503	0.11042	-0.0034268
-2.2693	-1.4219	-1.0831	-1.0593	-2.2354	0.055316	2.7869	0.60053	0.18603	0.78256	-0.09923	0.28018	2.4945	-0.2828	0.93738	0.031543	-0.119	1.0879	0.45759	-0.24091	1.3636	0.58881	-1.1879	-0.31979	0.93868	0.61039	0.61648	0.77173	-0.14674	-0.26821	0.11861	-0.23621	0.0996	-0.38597	0.48808	-0.40189	-0.24947	0.085951	0.19499	0.065369	-0.2484	0.304	-0.11759	-0.41017	0.33644	-0.72393	-0.74309	-0.51873	0.099252	-0.40613
-6.7009	1.3354	-0.0068174	-0.55296	-2.9628	0.67662	0.55737	0.46757	0.48195	0.11323	0.49572	-0.27868	-0.020779	-0.57149	-0.11091	0.28003	0.2352	-0.062517	0.41857	-0.36084	0.31091	0.046217	-0.024817	0.043979	0.21161	-0.17263	0.027986	0.081447	0.35253	-0.208	-0.21088	0.24022	-0.042934	0.10351	-0.34147	0.11161	-0.32236	0.20809	-0.04905	0.23881	-0.09119	-0.13834	-0.038404	0.20731	-0.38988	0.16186	-0.1225	0.097482	-0.084705	-0.14669
0.82562	-1.517	-1.4813	-1.61	-0.70432	1.2563	-0.60829	-0.041999	-0.69742	0.94694	-1.3338	1.6498	-0.13359	0.66849	-1.4833	-0.6825	0.89565	0.60804	0.25654	0.24131	-1.0913	-0.3595	0.53448	0.90313	-0.92637	0.91623	-0.51188	-0.37892	0.044001	-0.2733	0.8244	0.45987	-0.038986	0.0017274	-0.92761	0.83139	-1.4087	-0.18148	-0.85086	-0.48025	0.25826	-0.20367	-0.54193	0.086615	-0.11902	-0.42759	-0.16012	-0.17562	0.13484	-0.87365
1.4765	-2.2352	1.0984	-0.14177	-0.60293	1.2488	-0.55249	-0.020888	-1.3192	3.6542	-1.4176	0.47759	-0.58259	1.5466	-1.3485	1.1446	-0.20796	0.090958	0.092883	1.0964	0.3743	0.70364	-0.37869	0.44837	0.28629	0.50126	0.068033	-0.12937	-1.1297	-0.30723	0.098071	-0.49623	-0.086165	0.53373	-0.50915	-1.1751	0.19156	0.93845	0.17435	0.23053	-0.50693	0.72154	0.60371	0.044729	0.19205	0.11939	0.18998	-0.17639	-1.058	0.12569
3.2525	0.76231	-0.46904	0.90058	-0.29155	0.37166	-1.2757	0.3686	-1.0435	4.2698	-1.4878	0.62469	-1.6003	0.4988	-0.80991	0.67645	-0.48591	-0.0015521	-0.0078439	-0.69148	0.53758	-0.73819	1.153	-0.13846	1.0128	0.44373	0.87455	1.0782	-1.5825	-1.0617	-0.10012	-1.444	1.231	0.63659	-0.3965	-0.66299	-0.070974	0.39478	0.31172	0.0040596	0.084347	0.34253	1.0578	-0.50421	-0.45232	-1.4065	-0.10115	0.26001	0.44038	0.14714
-1.56	-1.7833	3.5697	3.3572	-1.8244	1.6297	-0.87198	-0.017768	0.096764	-0.21508	-0.24797	0.084515	-0.94891	0.86246	-0.79781	-0.73991	0.16394	0.35811	-1.0357	-0.215	-0.91467	0.37373	-0.33177	0.49239	-0.13456	0.15804	0.45902	-0.16325	-0.052076	-0.008044	-0.6392	-0.67633	0.19042	-0.61085	0.33876	0.28841	1.2795	-0.76532	-0.023343	-0.70704	0.40086	0.34259	-0.2715	0.13223	0.36713	-0.58631	0.11987	-0.23814	-0.35346	0.049608
8.8024	4.5257	0.70765	-5.2831	0.36186	-1.2466	-1.0322	-1.2123	-0.30463	2.1223	-0.36817	-0.41117	0.83277	0.13096	0.35053	1.3289	-0.55868	0.0063339	0.17356	0.60762	1.8305	-0.1049	0.38806	-3.2141	0.73939	-2.5445	-0.11295	0.54754	-1.0479	1.9693	0.041407	0.42526	0.059135	-0.31303	0.46249	0.65304	-0.31124	-0.11119	0.42761	-1.1817	-1.706	0.33272	-0.66244	-0.18842	0.48319	-0.44986	0.18208	0.67895	-0.24723	0.83542
10.615	-3.253	-0.66665	-1.071	2.5465	4.2274	-0.59966	-2.3139	2.0722	2.9204	2.0457	-2.6497	0.73723	-2.6251	1.2414	-2.5843	-0.34852	-0.91117	0.96925	-0.76341	-0.14002	-1.6382	-1.3725	-2.012	0.39365	-0.87783	-2.2383	0.4988	-0.39726	1.1674	0.6947	1.0174	0.58456	-1.0296	1.6224	-0.22811	-0.709	0.57294	-0.34543	0.53979	0.65376	0.37493	0.073495	-0.67756	-1.5855	-0.3233	-0.84067	-0.33219	1.1021	-1.7108
10.879	-0.84971	-1.8562	-1.5432	1.8481	2.4014	-1.4406	-1.6883	-0.3174	0.85484	2.9752	-2	3.4903	-2.9771	2.3454	-1.883	0.17925	-0.56721	-0.73067	-1.7246	1.0029	0.3281	-2.9348	-0.59303	-1.58	-1.0559	-0.93422	-1.6376	-0.35603	-0.014462	1.3677	0.18149	-1.1422	0.99998	0.86656	-0.62055	2.0212	1.7635	0.42732	1.3057	0.27514	-0.54446	-0.38901	-1.0722	0.98822	0.44928	-0.0062718	0.98688	-0.88248	0.018322
1.7315	5.3585	4.4876	-3.7241	-1.8353	0.35513	-1.9845	-0.89232	-0.23415	0.39237	-0.38312	0.875	-0.59785	-0.51473	-0.19334	0.61926	0.048221	-0.4672	0.1973	-0.2657	0.53243	-0.0056365	0.23107	0.51412	-0.42568	0.1272	0.16482	-0.33534	-0.65129	0.79538	-0.34989	1.0985	0.17859	0.22619	0.025044	0.38681	-0.35539	0.49373	0.59476	-0.051732	-0.7186	0.63647	0.61668	-0.70593	-0.21913	-0.42786	-0.64793	-0.079497	-1.3474	-0.06049
3.5515	-4.5247	2.1642	0.70266	-0.030355	-0.80001	-1.0113	-0.25832	0.07691	-1.3535	0.7976	1.0864	3.1637	-0.99368	0.24732	-0.2727	-0.97308	-0.42794	-0.1699	-0.6492	1.0325	0.37389	-0.91794	-1.1592	0.042619	-0.95382	0.47142	-0.74441	-0.19385	0.13538	-0.82666	-1.4127	0.23218	0.1401	0.59352	-0.80882	-0.058318	0.53559	0.16637	1.3795	-0.65242	0.4183	0.9239	-0.99527	0.92533	0.37366	0.54352	-0.26111	-0.41286	-0.61237
0.14897	-3.3989	0.093937	-0.45855	-0.052851	0.29038	-2.2489	0.094372	0.042389	-0.14006	0.39575	0.52718	2.5433	-1.3208	0.03546	-0.68672	-0.76312	-0.31054	-0.43927	-1.1174	1.7046	-0.84139	-1.3039	-0.66674	-0.20926	-0.71747	1.0102	-0.56996	-0.28269	-0.053113	0.37849	-0.016964	-0.12257	-0.62288	0.17382	-0.24701	0.50371	-0.50599	0.034257	-0.15639	-0.24563	1.0091	-0.37896	0.35712	0.90777	-0.31597	0.14552	0.081825	-0.16786	-0.75554
1.2757	-5.1904	2.7338	-0.083242	0.60834	0.57495	-0.45973	-0.93355	-0.48674	-0.42985	1.9289	0.33655	1.7387	0.39105	-0.097345	0.10372	-0.053167	-1.3028	0.59798	-1.4801	0.91629	-0.29163	-0.54659	-0.29879	0.27367	-0.22296	-0.37274	0.7959	-0.022288	0.96412	-0.30011	0.24245	-0.65575	0.6831	0.80758	-0.47075	1.1806	0.41367	0.11279	-0.10717	0.93074	1.2355	0.7604	0.56066	0.55058	-0.50755	0.73938	-0.47497	-0.57537	1.3232
-4.3745	0.71792	1.5246	0.67623	-1.7951	0.30002	-1.9084	-0.41406	0.52554	0.08266	-0.085046	0.32902	-0.41596	0.0015063	-0.054657	-0.059239	0.10077	-0.23399	-0.45725	0.032983	0.10077	0.52356	-0.3376	0.053917	0.1429	0.63925	0.097679	-0.27018	0.15773	0.28064	-0.16011	-0.26878	0.43702	-0.12742	0.41953	0.0025315	-0.1424	-0.069869	0.56687	-0.16669	0.41858	0.49581	-0.12833	0.23259	0.010784	0.15579	-0.20373	-0.2482	0.16659	0.4668
-2.1775	-1.1785	-1.9256	-1.2559	-0.43431	-0.21343	0.27717	-0.46322	0.40862	0.83396	0.71119	0.59673	-0.13574	-0.35124	-0.92603	-0.36372	-0.089594	0.22433	-0.0089794	-0.5136	-0.76499	-1.3785	-0.52459	-1.5126	-0.54381	-0.24725	-0.82502	0.25293	-0.72312	-0.33314	-0.42294	0.14923	-0.8171	-0.40325	0.7747	0.84708	0.33091	0.26996	0.90802	0.2863	0.34491	1.2638	0.24617	0.10173	0.63775	-0.50017	0.51505	0.0021054	0.3763	0.6305
-0.97149	-1.8903	-0.70508	0.73263	-1.2932	-0.75995	0.81016	-0.92549	0.46139	-0.1733	-0.08771	-0.00025471	0.78871	0.43969	0.11722	-0.28748	-0.11741	0.17458	0.46784	0.42182	-0.31041	-0.77388	0.91265	-0.0055437	-0.134	0.41671	-0.47432	-0.61746	-0.91785	-1.1197	-0.6758	0.24672	-0.64602	-0.55683	1.1633	0.45439	-0.57386	-0.084528	1.183	-0.022647	0.82546	-0.19545	0.1736	0.11579	0.33684	-1.0247	0.96482	0.78531	0.22464	0.36251
1.3701	4.2357	1.4478	-7.1408	0.34921	-4.8049	0.33286	0.811	4.1263	2.5505	2.5116	4.7322	1.0252	0.41665	0.57314	-0.388	-1.2333	1.9197	0.28497	1.4685	0.97794	0.67761	0.59918	3.6688	2.2524	-2.4789	-0.17015	0.73308	1.489	-0.13357	1.1646	0.077557	-0.90556	-0.97848	-1.2093	0.068702	-0.38105	0.15136	-0.39832	0.86598	0.74689	0.16838	0.37601	0.85501	0.16759	-0.33475	-0.47152	0.078197	0.052544	-0.60758
-5.1008	2.3141	0.9805	-1.8929	-1.6297	-0.51345	-0.42082	-0.10312	1.8673	0.66559	1.4007	0.74673	-0.16102	0.41904	0.15681	0.38035	-0.33947	0.84583	-0.24859	-0.60716	0.47197	0.038477	-0.032537	0.90876	0.41826	-0.6523	-0.072825	0.21125	1.1958	-0.25757	-0.24522	-0.0028766	-1.1301	0.58905	-0.78593	-0.29146	-0.086999	0.26302	0.20602	-0.54273	0.0098134	-0.42083	-0.078892	0.28185	0.44521	0.0069351	-0.23675	0.17145	-0.5877	0.53802
-10.673	1.019	0.41715	1.2814	3.2459	-0.46929	0.72173	0.15537	-0.17541	0.12198	-0.23276	0.39037	0.50073	-0.53575	-0.23822	-0.25937	0.1954	0.27305	0.1804	0.63049	0.56166	-0.41511	0.10915	-0.33746	-0.55597	0.83385	-0.1705	0.07171	0.40067	-0.060114	0.23761	0.18988	-0.095489	0.14604	0.11509	-0.32023	-0.043073	-0.29645	0.25812	-0.20476	-0.50112	-0.40486	0.019536	-0.00068303	0.18301	-0.36477	-0.090181	-0.16627	-0.13973	-0.12182
-10.634	1.0695	0.58698	1.3217	3.3733	-0.49346	0.59705	0.45297	0.072678	-0.021106	-0.19732	0.054826	0.10893	-0.63614	-0.2711	0.0012084	0.030349	0.29229	0.3927	0.087634	0.10374	-0.091374	-0.038786	-0.030009	-0.14798	0.015721	-0.2416	-0.28767	0.15103	-0.12889	0.31186	-0.34266	0.085821	0.010423	0.22879	-0.20352	0.005921	-0.13175	0.060044	-0.10521	-0.0637	-0.37666	0.1472	0.075402	0.22927	-0.15906	-0.2075	-0.20687	-0.056791	-0.21103
-10.709	1.3406	0.31151	1.2063	3.7483	-0.27207	0.5136	0.64391	-0.18508	0.0671	-0.12177	-0.83231	0.056188	0.1411	-0.58536	-0.54945	0.038705	0.35161	-0.28193	-0.059157	-0.17806	0.20445	0.32382	0.045612	0.13321	-0.037883	0.12244	-0.13348	-0.2348	-0.52271	0.14602	-0.53952	0.30978	-0.50046	0.39661	-0.04127	0.51134	-0.10624	-0.11016	0.1704	-0.11097	-0.022136	0.21132	0.02399	0.2052	-0.19779	0.099849	-0.20751	0.11409	-0.25484
2.0884	1.811	-3.563	0.78835	-1.5223	-1.2473	1.4253	-0.34895	-0.3234	-1.9291	-0.26939	0.86605	-0.9749	-0.31206	-2.2514	0.66726	1.1295	0.6847	0.34695	-0.15563	0.91204	-1.1492	0.0041709	0.23251	-0.51599	-0.95027	1.8819	-0.89076	-0.56517	0.32721	0.11054	-0.98862	0.3483	1.7621	0.67332	-0.34976	0.459	0.20219	-0.18803	-0.03258	-0.84805	0.50255	-0.20943	-0.5746	-0.7175	0.42828	0.097456	0.29483	0.065741	0.051557
-0.23207	-0.52241	-2.1782	-2.4075	-0.49763	-0.079998	1.2522	0.049559	0.20424	-1.9075	-0.66084	1.2454	-0.68712	-0.19118	-1.5132	0.13428	0.43061	-0.15661	0.1933	-1.0205	0.46157	-0.18635	-1.0598	-0.82145	1.0641	-0.68781	0.087527	-1.2488	-0.64039	-0.42142	-0.19449	0.10158	-0.92952	-0.053	-0.37959	-0.92184	-0.30497	-0.096633	-0.74205	-0.091554	-0.81496	0.92083	0.65309	-0.74678	-0.16735	-1.3275	0.70188	-0.33051	-0.57881	0.43205
1.9418	-2.3653	-0.55543	0.64744	-1.3767	0.16177	1.2761	-0.23094	0.40056	-1.1919	-0.53342	0.75939	0.46621	1.375	-1.1485	-0.74272	-0.143	0.23683	-0.15518	1.1241	-0.60061	-0.57852	-0.62241	-0.34912	0.68044	-0.25757	-0.78102	1.2639	-0.68775	-0.22276	0.23979	-0.13219	0.74562	-0.17699	-0.023508	-0.060076	-0.86938	0.9554	0.054408	-0.39793	-0.87748	-0.62592	-0.4457	0.26791	0.74488	0.35247	1.1944	-0.28938	-0.75284	0.021862
-3.1453	1.0651	2.4356	-0.92215	-2.0124	0.91246	-0.49843	-0.060616	0.2752	0.12234	0.77343	0.69558	-0.66184	-0.0097733	0.28644	-0.035275	-0.15865	-0.12476	0.073075	-0.23425	-0.049165	0.15857	-0.13571	0.55528	-0.085132	-0.20308	-0.30633	0.041603	0.68659	0.14998	-0.47831	-0.038288	0.30197	-0.024315	-0.37268	0.27393	0.041799	0.10224	0.42592	-0.2209	0.36688	-0.35861	-0.33384	0.31637	-0.052433	-0.5373	-0.21131	-0.0085437	-0.46815	0.15653
0.81017	-1.9104	-2.091	-0.045182	0.66412	-0.79062	1.5375	-0.376	0.57703	-1.5292	-1.4622	0.85169	0.50913	0.76832	-2.0465	-0.56352	-0.83521	0.22118	1.1531	-2.6225	-0.72779	1.5703	-0.49024	0.68888	-0.23676	0.58277	-0.62219	0.84417	0.77227	-0.64324	0.20669	-1.8521	-1.1067	-1.1205	0.79876	0.63247	0.06759	-0.20065	-0.11234	0.33323	0.88956	-0.39934	-0.64463	-0.64391	0.13584	0.60751	0.46689	0.19182	0.47506	-0.7428
1.2492	-0.86222	-0.55	-2.4309	0.29805	-1.2472	0.81433	-0.74677	0.59041	-0.51262	-1.6133	0.97685	0.75325	1.0207	-1.5156	0.33884	0.44602	-1.0595	-0.15103	-0.92734	-1.5215	-1.1875	1.2353	0.64027	-0.12945	-0.37574	0.31693	0.063288	0.8705	0.19254	-1.7358	0.69525	-1.2741	-0.54917	-0.21364	-0.11748	-0.19188	1.2948	0.78086	0.55002	-0.012067	-0.55269	-0.056223	0.84572	-0.41745	-0.67993	0.089908	-0.61824	1.0232	0.11179
5.6486	3.3103	0.53648	-4.7614	0.90416	-4.6147	1.6521	0.050093	-0.37077	-0.054514	-2.0131	1.6935	0.63565	0.85137	-1.3565	-0.0024694	-0.16631	-0.40249	1.1352	-2.0278	-2.6697	-0.35697	-0.35866	0.3203	0.67465	0.071297	0.019173	1.2403	1.4479	-1.3376	-1.6226	0.59861	-0.99535	0.19815	0.80342	1.4168	-0.24085	0.058119	0.14089	0.47066	-0.285	-0.29508	0.61493	-0.50262	-0.22614	0.31034	-0.82425	0.11401	0.046919	0.19896
-4.6667	0.93289	0.90289	-0.35475	-1.8888	0.68956	-0.47824	-0.1944	1.0325	-0.41247	0.36289	-0.57171	-0.71103	-0.10899	-0.6855	-0.59506	-0.47404	0.41571	0.0014817	0.15801	0.014266	0.73055	0.2728	0.63425	0.60875	0.25618	0.49416	-0.37237	0.21082	0.27662	-0.4672	0.045635	-0.065452	-0.144	-0.97039	-0.52235	0.093827	0.41446	0.73053	0.031935	0.25643	0.15305	0.64147	0.038897	0.22821	0.72477	-0.5607	0.14076	0.087713	-0.61774
10.307	0.692	-3.0551	-1.6973	2.9443	3.5618	1.0258	2.9001	1.9199	-0.34134	0.62958	-2.5922	-1.4718	0.18697	-3.7508	-2.5123	-1.5751	-2.972	-2.002	1.0478	1.6832	-2.058	0.27542	1.3375	1.6382	0.88549	1.0299	-1.1179	-0.7399	0.26006	-0.238	-0.31075	-0.71217	-1.6143	-0.32246	-1.829	0.77009	-0.35653	0.1519	-0.49793	1.652	-0.43831	-0.42125	-0.82797	-0.54837	-0.16751	-0.5967	0.78495	1.7792	1.0306
19.83	11.171	2.8711	3.8914	0.2003	-3.0132	0.12088	2.2569	2.4814	0.27557	1.3133	-3.0926	0.019673	2.4503	-3.4607	-2.4117	-2.7005	-3.2837	-2.8476	1.1279	1.865	-0.82156	1.7807	1.9564	1.1952	0.38046	0.91084	-1.0903	-0.31004	2.072	0.053394	-0.36152	0.11939	-1.9297	1.4932	-0.60909	0.69428	0.34464	0.0094418	-0.33041	-0.30736	-0.53778	0.042276	-0.053535	0.14658	0.7254	-0.70746	0.14101	0.57285	0.29702
-1.0556	-1.2973	-2.0714	-0.38194	-1.7338	0.31365	-0.31274	1.539	0.13177	2.2264	-0.93503	0.037332	-0.62993	1.0084	0.5965	-0.88646	-0.76015	0.9884	-1.0145	0.89058	-0.45726	0.44478	0.14487	-0.60089	-0.74314	0.53126	-0.83073	0.32826	-0.0046366	0.65435	0.27998	0.95871	-0.62183	-0.89991	0.81205	-0.76746	0.067675	-0.46619	0.59669	0.36149	0.89214	0.163	1.4129	0.10645	-0.61502	-0.38268	-0.055451	-0.38638	0.13159	-0.16734
-2.7247	-0.28732	2.5521	0.052635	-1.7176	1.33	-0.056207	0.71084	0.0029898	0.46143	0.79225	0.89155	-0.31401	0.066671	-0.46269	-0.65224	-0.19228	-0.26898	-1.1458	-0.68497	-0.89884	0.80941	-0.0071535	-0.38891	-0.37459	0.38703	-0.41738	-0.41639	0.43722	-0.099863	-0.58534	0.63137	0.47384	-0.35437	0.099428	-0.41855	-0.0010984	-0.53049	0.01654	0.039039	-0.79061	-0.35266	0.026183	0.20854	-0.35935	-0.1446	1.0482	0.41888	-0.4809	0.16464
9.2005	-3.0187	1.9844	6.6538	4.2565	1.22	-12.623	8.0874	-6.4182	-0.26772	0.2116	2.1369	1.4039	-3.4968	-2.3861	0.32435	1.8299	4.4482	-4.123	0.40896	-2.6822	0.69786	-0.50502	-0.88916	1.7107	2.0788	-1.4733	-0.48005	0.73006	0.85181	1.4526	1.7556	-1.3577	-0.1962	0.052171	-0.36817	-0.26166	1.8533	-2.1231	-0.63637	-0.23017	1.1129	0.3503	-0.65186	-0.17186	0.40631	-0.45921	1.1678	0.14373	0.017744
-2.4949	-2.1292	-2.5369	2.5374	6.8327	-2.6455	-3.8426	6.2658	9.9644	1.9811	4.3033	7.569	1.2058	2.0419	1.3986	-1.4235	-4.6461	2.7645	-1.6662	1.7997	0.1837	-0.23643	0.83659	1.603	-1.1955	-0.21496	-0.29971	1.6458	-0.054925	1.0752	-0.13719	0.82989	0.45354	1.3636	-0.56651	-0.029216	0.41286	0.13025	0.99024	0.23885	-0.16171	0.29508	-0.28043	-0.18034	-0.085067	0.34332	0.097636	0.21419	0.13958	0.091268
-10.64	1.1338	0.26219	1.1433	2.3796	-0.37528	0.48611	-0.070688	-1.8723	0.28816	-0.98848	-0.8098	0.31315	0.029212	1.2359	-0.44734	0.87927	0.04304	0.3264	0.63329	0.26093	-0.12678	0.11755	0.17585	0.021335	-0.61166	-0.062312	-0.2965	-0.18803	0.38815	0.2303	0.11677	-0.15801	-0.092053	-0.47761	0.20797	-0.1388	0.085052	-0.0093306	-0.026248	0.14341	-0.20168	0.15771	-0.19179	0.059072	-0.065815	-0.025463	0.31005	-0.057232	0.0024498
-10.418	1.1012	0.5507	1.1452	1.5449	-0.21635	0.75069	-0.28168	-0.38577	-0.2732	-0.61026	0.008487	0.14767	-0.78733	-0.10664	0.090591	0.6011	-0.11546	0.79572	0.44969	0.62648	0.12371	0.047467	0.12721	0.1935	-0.158	0.088613	0.16217	0.29309	-0.11484	-0.088954	0.23801	-0.3421	-0.089279	-0.33705	0.24171	0.18339	-0.03703	-0.12629	0.043448	0.049502	-0.31085	0.1568	0.0032532	-0.075192	0.24153	0.11563	0.009396	0.09847	0.12874
2.5973	-1.0525	-2.7693	0.69367	0.63692	1.4828	0.76494	1.9994	1.8878	0.41852	-0.98843	0.055829	-2.1956	-2.8134	-1.1575	-0.073935	2.4771	-1.5993	0.52875	1.2947	2.1203	-0.67561	-2.5074	-2.0041	-1.3274	0.32461	-0.66571	0.92073	0.71106	-0.75884	-0.7405	-0.046702	-0.55807	-0.31826	-0.43903	0.024981	-0.05148	-0.76803	0.28691	0.97414	0.051452	0.84621	-0.31238	0.23548	1.167	-0.16189	-0.68166	-1.1656	0.06803	0.14299
12.088	8.12	-2.9412	12.742	-2.1578	-4.4352	2.6257	0.42522	1.4802	-0.066815	1.7003	-0.62334	-0.93712	-2.4981	-1.4138	0.36651	1.651	0.2108	0.71839	-0.43851	3.0695	-0.8951	0.11024	-1.5576	-1.4623	2.5819	0.01029	0.86402	0.71129	-0.40144	0.014803	-0.36796	-0.78483	1.0394	0.33292	-0.29132	-1.0056	-0.99304	0.28718	0.61591	0.22784	0.3551	-0.70349	0.41302	0.59728	-0.09253	-0.095248	0.5174	0.51229	-0.88809
-2.1609	0.054757	-0.92934	-2.2906	-1.2934	-1.1991	0.67272	0.16514	-0.33654	-0.17987	0.081649	-0.20285	-0.13662	-0.73133	-0.81036	0.78947	0.48951	-0.48903	-0.42943	0.30207	0.055071	0.73784	-0.11723	-0.1909	-0.3911	-0.42253	0.92559	0.38417	0.062478	0.74041	0.12913	0.22937	0.31565	-0.14242	0.18112	0.45182	0.18109	-0.62044	-0.20645	-0.27815	0.64656	-0.65988	-0.34281	0.65271	0.25036	0.64669	0.142	-0.13545	0.29445	-0.13054
0.42667	-3.8635	-0.88759	-1.7838	-0.21684	-0.60749	-0.47088	0.64669	-1.1509	-0.26633	-0.047782	-1.4856	-0.69566	-0.78642	0.67415	-0.61315	-0.92401	0.82312	0.20277	-0.32176	-0.37792	-0.028556	-1.0522	-0.34182	0.23853	-0.85472	0.39393	1.5008	1.339	0.37023	-1.0739	-0.13231	-0.97009	-0.26103	-0.057821	-0.04302	-0.49024	-0.1834	-0.27705	-0.16816	-0.31142	-1.4221	1.0914	-0.032201	0.7892	-1.1065	-0.17707	0.46167	0.23554	-0.29428
0.32226	-1.5999	-2.1606	-3.0955	-0.074742	-0.9686	-0.87101	0.47347	-1.4945	-0.66215	-0.4017	-1.2045	-0.38234	-0.71736	-0.93223	-0.053999	-0.12493	0.90529	-0.24305	1.2176	-1.4273	-0.17869	-0.16956	-1.0019	0.22279	-1.1623	0.041391	1.8096	0.37144	-0.24917	0.49394	0.68424	-1.1271	-0.54897	0.087824	0.1872	-0.63726	-0.28758	1.2478	0.0029673	0.024477	-0.25084	-0.67497	0.13239	0.52958	0.60808	-0.4308	1.2678	-0.58718	-0.81506
4.5954	4.2671	0.7592	-2.7158	0.053584	-3.6002	-1.8254	1.5665	-0.58856	-0.064692	0.055828	-0.80569	-0.33915	-1.5226	-2.849	0.63871	0.97432	0.75632	0.83191	0.97639	-0.70638	-1.719	-0.17816	-1.4949	-0.056065	-2.2581	-0.52291	0.68059	0.25061	-0.58782	-1.2651	0.30966	-0.7452	-0.27161	-0.47373	-0.3148	0.71041	0.013243	1.4394	0.72337	-0.17491	-0.83614	-0.2287	0.062253	-1.162	-0.21213	-0.14337	-0.47587	-1.5174	0.062319
-0.46709	0.18598	2.7041	4.581	-2.2737	1.758	0.085939	-0.20823	0.35727	-1.096	-1.092	-0.21831	-0.029372	-0.19357	-0.39801	-0.47879	0.56279	0.43542	0.96758	0.62136	0.24901	1.0724	-0.23209	0.22045	0.38538	0.31979	0.57363	0.10681	0.26139	-0.21741	-0.35049	0.48838	0.023744	0.22358	-0.38733	0.3252	0.50784	-0.45979	-0.74482	-0.27815	0.04445	-0.28037	0.064521	0.24997	-0.03823	0.77699	0.49938	-0.1081	-0.25292	-0.1856
-10.504	1.007	0.5126	1.3125	3.2701	-0.40646	0.41724	0.50545	-0.13851	0.093887	-0.19571	-0.30687	0.022916	0.308	0.22147	-0.18319	-0.17788	0.12477	0.18987	-0.011779	-0.2222	0.082886	0.061897	0.61159	0.44344	-0.7363	0.046038	-0.06697	0.030167	0.0018306	0.40683	-0.25387	0.039441	-0.19887	-0.046488	0.044385	0.059305	0.13879	-0.083045	0.058454	0.27304	0.028901	0.04306	-0.059311	0.1396	-0.037004	-0.078534	0.028023	0.0067765	-0.17608
-10.568	1.1062	0.371	1.2814	3.1829	-0.48005	0.41803	0.45945	-0.31476	0.25798	-0.34662	-0.27928	0.086139	0.085461	0.36762	-0.42421	0.19113	0.42145	0.086958	0.29844	0.090912	0.19745	0.2966	0.49358	0.38724	-0.64041	-0.0028296	-0.11402	-0.041323	0.044175	0.3889	-0.20142	-0.012611	-0.23025	-0.20061	-0.010176	0.10958	0.095404	-0.069926	0.10551	0.15056	-0.1262	0.15849	0.051468	0.19684	-0.047499	-0.027533	-0.0083666	-0.036817	-0.17662
-10.553	1.0939	0.25905	1.1727	3.3177	-0.65131	0.41538	0.65346	0.42597	0.01345	-0.095029	0.096204	0.41412	0.068751	0.017477	-0.37283	-0.34605	0.60959	0.65281	0.52293	0.25715	-0.13082	0.3106	1.0028	0.73481	-0.52086	0.075911	-0.056201	0.094821	-0.13029	0.49164	-0.49769	0.083669	-0.57461	0.012511	-0.010327	0.34283	0.11554	-0.10287	0.02396	0.27811	-0.11474	0.20298	0.027509	0.22968	-0.013989	-0.030524	-0.058167	-0.095288	-0.29052
-10.546	1.0531	0.34682	0.93668	1.9861	-0.27174	0.33823	0.029308	0.33011	0.29066	0.13577	0.28906	0.14041	0.15459	-0.067499	-0.58628	-0.39357	0.47995	-0.062958	0.01632	0.038075	0.29558	0.30495	0.72452	0.52627	-0.56508	0.18141	0.15773	0.1754	-0.1739	0.071623	-0.31238	-0.1768	-0.256	-0.30379	0.020486	0.21179	-0.039623	-0.058382	0.22547	0.36395	-0.030924	0.12175	0.21126	0.088925	0.32859	0.053395	-0.0069433	0.057062	0.057513
3.3155	-0.55281	-0.66313	-1.0625	-0.6461	0.60913	-0.4787	-1.3115	1.3719	0.94167	-0.3387	-2.2491	3.1365	0.48122	-0.017958	-0.72538	1.3974	-1.0762	0.50581	-1.01	-1.2649	-0.21915	-2.1654	0.98061	0.21998	1.3653	1.3782	-0.223	0.47883	1.0499	-0.16135	-1.1566	-1.1305	0.2276	-0.53464	-0.46238	-0.7788	0.55984	-1.0379	-1.4983	-0.76271	0.25733	0.056659	0.12926	0.35436	0.24225	0.20058	-1.7089	0.59009	0.36741
6.8079	-3.4612	-4.461	0.41889	1.5269	-1.0472	-2.7664	1.952	2.6005	-1.6602	0.24776	-1.5143	1.1989	0.54386	0.52983	0.88145	0.13811	-2.2749	0.45746	1.3624	0.21358	-0.92322	-1.0464	-1.7728	1.6213	0.77548	0.4151	0.58853	-0.26922	-0.054663	-0.42285	-1.981	0.45857	1.4072	-0.11079	1.9201	-0.1317	-0.87766	0.22964	-0.40338	0.094754	0.07965	-0.96343	1.3877	0.14129	0.11526	0.89807	-0.70038	-1.4844	-0.27139
6.248	-3.5403	-2.282	-0.44574	1.2503	-1.8386	-3.2056	2.6507	3.2127	-2.6323	1.5527	-0.15773	2.7141	-0.48847	1.4144	1.2551	1.8243	-3.7137	-0.29288	0.067829	1.0036	-1.1923	0.34415	-1.9789	0.006628	1.8558	2.1282	-0.80344	0.55316	0.0056156	0.60935	-0.43825	1.5214	-1.2222	-1.4404	-0.16503	-0.24577	-1.2122	0.64057	0.25906	1.3885	0.61477	-0.30092	0.21883	-0.86584	0.32655	0.060675	1.2845	-0.93794	0.63238
-5.3527	0.80414	1.1768	-0.5644	-1.8057	1.4379	-1.2346	-0.25491	0.16314	-0.44806	0.23017	-0.17302	-0.60597	-0.81585	-0.54158	0.049807	0.86112	-0.41521	0.2291	0.077354	0.14613	0.29162	-0.28328	-0.021999	0.47802	0.20036	-0.13497	-0.30435	-0.26386	0.12283	-0.56718	0.11275	-0.38685	-0.42833	-0.20232	-0.011175	0.36661	-0.39966	-0.016717	-0.21133	-0.63103	-0.23107	-0.24459	0.1844	-0.20615	0.086728	-0.10261	-0.23892	0.060226	-0.24793
3.1837	-2.0738	-0.53669	0.6296	-0.83913	1.112	2.1974	0.25843	-0.034779	0.51927	-0.041597	-0.16202	-0.70608	-0.97777	1.8098	-1.1176	0.40978	0.020782	-0.30884	-1.1775	-0.5042	-0.76932	2.1266	0.45161	0.78478	0.20921	0.86522	0.82412	1.0149	0.28289	-0.56524	1.468	0.11792	-1.161	0.15924	0.71324	0.22185	0.51609	0.033638	-1.5672	-0.20451	0.19521	0.0097304	0.29549	-0.15241	-1.3896	-1.1857	0.89805	-0.26413	0.9914
3.4975	1.345	-0.94184	-0.02465	-0.42172	0.25136	1.9276	-0.52263	1.8602	0.51132	0.28317	0.80446	-1.2147	-0.48416	2.1665	0.78031	-0.37815	-1.6176	-1.4608	-0.34558	-0.28419	-0.55334	1.7676	-0.095637	1.2744	0.44424	-0.39721	-1.7665	-0.38266	0.27545	0.68264	0.72673	-1.1966	-0.37334	0.52976	-0.4725	0.35898	-0.40292	0.69596	0.49858	0.61426	0.67687	0.19836	-0.66408	0.31453	1.7128	0.17895	-0.25046	-0.079537	-0.33237
-0.52265	1.7466	-2.3596	-1.7329	-0.65144	0.3461	1.5123	-1.0166	1.0829	0.19441	-0.70039	-0.48337	-0.81862	-2.6677	1.8387	1.3471	-1.4109	-1.1748	-2.4545	-0.020559	-0.79607	-0.12011	0.72427	-0.1364	0.17158	-0.30847	-2.2188	-0.56446	0.091909	-0.48399	-0.28099	0.9379	-0.60242	-0.25793	0.5167	0.52962	0.71295	-0.58042	1.1524	0.67064	1.8892	-0.61701	0.83091	0.27337	-0.43061	0.44039	0.46962	-1.0091	-0.45274	-0.37715
-4.2306	1.4262	1.6026	0.0090035	-2.2031	1.1653	-0.12541	-0.063619	1.156	-0.078779	0.37478	-0.5302	0.21917	0.17091	0.37967	0.086863	-0.14067	-0.016836	-0.24773	-0.28619	0.60311	0.2339	-0.85535	-0.44335	-0.18818	0.25162	-0.25225	0.12857	0.17298	-0.14392	-0.029823	-0.24184	0.0080024	0.18464	0.14498	-0.3627	-0.5042	0.049079	-0.018219	-0.032829	-0.0079046	-0.1031	-0.26822	0.084871	-0.21237	0.1645	-0.091006	-0.010404	-0.24304	0.43301
0.74172	-0.12181	-2.0593	-1.6528	0.78401	1.0482	-1.4081	-1.0555	0.8227	1.8972	-1.7138	-2.4486	-1.7784	-1.4921	1.0944	0.84266	0.20352	-0.16503	-0.38777	-0.92681	-0.36579	1.6897	-0.0028129	0.28321	-1.1545	-0.71718	-0.44876	0.52948	0.55695	0.32046	1.2184	-0.67867	1.1761	1.0314	-1.967	0.53285	-0.42985	0.8765	-0.45437	-0.17644	0.35268	0.98861	0.40807	-0.65552	-0.549	-1.5216	-0.022704	-0.16989	0.92189	-0.1186
3.6949	2.4505	-1.0799	0.024925	-0.12661	-0.84237	-1.5087	-0.60173	0.45795	1.9851	-3.3965	-2.563	-0.86064	-0.31586	-0.68537	0.14196	-0.23711	0.054139	-0.95935	-0.19943	-0.24397	1.9304	-1.6872	-0.23305	-0.45385	-1.6666	0.57749	-0.55738	-0.074477	1.1928	0.92875	-0.53815	-0.58481	0.67714	-0.26259	-0.059447	-0.91685	-0.073125	0.21147	-0.33485	1.0603	-1.236	0.22819	-0.31754	0.39082	-0.058707	-0.3323	-0.41297	0.32765	0.22561
3.0946	2.2858	0.80937	-1.3425	0.014736	-1.2573	-1.7234	-0.91079	-1.0796	1.0282	-0.58471	-1.1594	-0.10658	0.29103	-0.34794	-0.14999	1.6161	0.26587	-1.1497	0.80682	0.20233	0.42019	-0.90289	-0.094109	-0.67776	-2.2537	-0.13126	-0.4858	-0.094674	0.65456	1.4086	0.29657	0.82437	-0.41314	0.38003	0.43737	0.10064	-0.23068	0.23692	0.076564	-0.097463	0.21464	0.26707	0.21872	-0.29725	0.26523	-0.60337	-0.61352	-0.66947	0.69836
-5.4248	1.4	1.1251	0.095385	-1.3074	1.2835	-0.88473	-1.3129	-0.040389	-0.26707	-0.45245	0.12592	-0.56932	-0.17634	-0.075987	0.13706	-0.23368	0.32517	0.31608	-0.17357	-0.23276	0.38428	0.37869	0.22737	0.070369	-0.47107	0.17017	-0.19306	0.066068	-0.20115	-0.10536	-0.24748	-0.16079	-0.042867	-0.34564	0.054696	0.38836	-0.1637	-0.55944	0.18392	-0.064943	0.2683	0.047152	-0.17915	0.19544	0.070359	-0.23751	0.26446	-0.27692	-0.1436
1.4661	-1.2546	-0.27596	-3.8743	0.18102	-0.85856	-0.67522	-1.175	-2.7198	-0.2397	2.921	-1.4646	-0.65449	-0.88758	-0.38042	-0.95709	0.91734	0.67418	-0.26099	0.87839	0.89375	-0.74581	0.73764	0.7733	0.40602	0.89932	0.55939	0.055407	0.40162	0.4409	0.61053	-0.15781	0.075888	0.47539	0.70617	0.93432	-0.55281	-0.2633	0.81365	-0.31913	-0.27109	0.42751	-0.61581	-1.1698	0.22066	0.20133	-0.17546	-0.0039584	0.27397	-0.063441
3.0074	-5.4785	2.498	-0.12462	-0.47459	-0.63063	1.4167	-1.9428	-0.39198	-0.67197	-0.032326	-2.0332	-0.32701	0.87616	-1.3412	-1.4036	1.6844	0.49654	-0.78221	1.2697	-1.0045	-0.72756	-0.67258	0.64355	0.88862	0.34636	0.117	0.18249	0.16096	0.37081	1.2492	0.98082	0.45811	0.80842	-0.47578	0.69192	-0.038702	0.84934	1.9641	0.17183	-0.7457	0.88299	0.3923	0.98395	0.56069	1.1585	-0.075244	0.30477	-0.48104	-1.0692
0.47217	-1.9521	0.55508	-2.3836	-0.32015	-1.981	0.031479	-0.69431	-2.7189	-1.2997	2.0098	-1.7219	-1.6691	1.1918	-1.1958	-0.49719	0.28803	-1.2357	0.18952	1.1901	-0.38416	0.14011	0.86775	0.39818	-0.38616	-0.044356	0.57496	-0.46158	1.1492	-0.79854	-0.57702	0.69905	-0.82862	-0.37108	-0.26199	0.46617	-0.18417	0.72851	1.5553	-0.67539	0.19982	0.1194	0.4275	0.9959	0.3124	0.22295	-0.77283	0.00010441	0.17093	-0.2769
-5.5742	1.3172	0.55147	0.08424	-1.8754	0.41477	-1.123	-0.95235	-0.4522	0.37784	-0.6076	-0.21238	-0.27034	-0.45807	-0.97797	-0.11886	-0.28002	0.18638	-0.085267	-0.58237	0.34608	0.39067	0.10562	0.1684	0.38123	0.12152	-0.072931	0.0695	-0.16116	-0.65278	0.20046	-0.24639	-0.17022	-0.10997	0.016755	0.032349	0.10638	0.18997	-0.25876	-0.22072	0.42553	0.18512	0.14731	-0.24634	-0.13502	0.41867	-0.14109	-0.037888	-0.56398	0.6571
6.3358	3.2421	0.66769	-2.1952	-0.66323	-1.2316	-1.3735	0.88627	-0.76448	1.581	-0.23666	0.60127	1.644	-0.97685	0.62665	-0.71583	-0.055928	-0.27842	1.4173	1.0761	-1.894	0.91481	-0.21918	0.83719	-0.5964	0.65586	-0.61995	-0.11338	0.19474	0.69171	-1.5344	-0.33342	0.91297	-0.51505	0.52501	0.41155	0.24141	-0.18616	-0.69512	0.37671	-0.9024	-0.88653	-2.612	0.21586	-0.6858	0.41787	-1.426	-0.10011	-0.92393	0.036116
6.478	-2.0307	-0.16557	3.586	-1.108	0.97145	-0.27004	0.23581	0.79931	0.10627	-0.11088	0.58034	2.3086	1.2808	0.81577	-0.84691	-0.56054	-0.047605	0.96215	0.53993	0.32179	0.93067	-0.91763	-0.019504	-0.56544	0.82635	1.4476	-1.5886	-1.4853	0.92959	1.845	-0.30454	-1.5626	-0.0036509	-0.46289	-1.55	-0.57435	0.01919	-1.4675	0.39248	1.2323	-1.591	0.74548	-0.26945	-0.54457	-0.3267	0.76303	0.27299	-0.53821	-0.20843
3.5882	0.92848	-2.192	1.3254	-1.671	1.0807	-0.45738	0.74632	-0.89889	1.1368	1.2806	2.0448	1.0563	-1.181	-0.49239	-1.0583	-1.3353	1.4595	1.8877	1.4731	-0.8394	0.41257	-0.44219	1.0569	-0.73602	0.56578	-0.43642	-0.67378	-0.87054	1.0029	0.26196	-0.37402	-0.080758	0.16725	-0.17529	0.94266	0.20026	-0.082064	-0.28022	0.26539	0.68018	-0.22187	-0.1282	-0.081996	1.1918	-0.14798	-0.34712	-0.93862	-0.29426	0.1964
-5.1491	0.84528	0.32353	0.014319	-2.5596	2.0984	-1.1804	0.65333	-0.35672	0.11808	0.35856	0.98776	-0.76303	-0.45366	-0.16451	0.026442	0.21614	0.23476	-0.91442	-0.43901	-0.4134	-0.078129	-0.29628	0.39395	0.12436	-0.23487	0.074886	-0.47249	0.24562	0.49849	-0.19232	-0.12223	0.17667	-0.41428	0.17787	0.21242	-0.10778	-0.569	0.087748	-0.056634	-0.049043	-0.15938	-0.61249	-0.11343	0.00051398	-0.52287	0.23358	0.084349	-0.41098	-0.20082
-3.1562	-0.41559	0.21399	-2.2284	-1.3208	-0.21162	0.98641	0.27874	0.14877	0.3038	-0.73935	0.026635	-0.63622	-1.0128	-1.0292	-0.32619	-0.25592	-0.4905	-0.51197	0.095039	-0.45724	0.30003	-0.62278	0.34802	-0.10399	0.34324	-0.19231	-0.73747	-0.74637	-0.91201	-1.0033	-0.9083	0.29252	0.68386	0.25012	0.096304	-0.51293	0.43575	-0.43018	-0.45831	-0.21443	0.43548	0.24419	-0.036416	0.20576	0.75427	-0.75806	-0.6153	0.052857	0.27135
-0.36009	-0.43525	-1.4526	0.91627	-1.079	-1.1671	1.458	0.64188	0.7057	1.0665	-0.92034	1.2461	-1.3498	-0.66508	-0.61088	-1.4925	-0.34064	0.18752	-0.57101	-1.5119	-0.79373	-0.054924	-1.1162	-0.20818	-0.73154	-0.44413	0.60629	0.043666	0.22733	-0.52416	-1.3567	0.68529	-0.27396	-0.24681	-1.2852	-0.33842	0.1404	-0.59789	-0.66965	-0.022927	0.40753	0.13727	0.76114	0.51964	0.47753	-0.19881	-0.016102	-0.33888	-0.22722	-0.09717
-0.76653	-0.67785	-2.643	-1.1822	-0.42589	-0.63953	2.2226	-0.41129	0.38007	-0.14148	-0.88161	1.4565	-0.11237	-0.017489	-0.808	-0.33027	1.3886	-0.16621	-1.2639	-1.4199	-1.1229	0.90446	-0.93711	-0.34061	-0.85492	-1.1648	-0.52424	0.72761	0.52156	-0.27422	-0.52649	0.052608	-0.0032774	1.5928	0.59286	0.32602	0.63303	-0.14071	0.40082	-0.31281	0.0011058	0.031136	0.58955	-0.0069951	-0.45186	1.3658	-0.31681	-0.31898	0.74528	-0.094073
-6.4963	0.91533	0.90814	-0.86485	-1.9739	0.82744	0.043731	-0.64841	0.12466	0.2996	0.20461	-0.33461	-0.24795	-0.36809	-0.82068	-0.56362	-0.21725	-0.13643	-0.41869	-0.52133	-0.0011394	0.28192	-0.035	-0.54637	0.035537	-0.22717	0.081091	-0.064243	0.26795	-0.19908	-0.51091	-0.15102	-0.032656	-0.099222	-0.24688	-0.10341	0.068458	0.15458	-0.22246	0.12324	-0.045376	0.39772	0.10388	0.0076258	-0.27827	0.40717	0.13799	0.27439	0.021327	0.022541
13.124	-2.6322	7.3453	1.9954	0.10682	-3.6845	0.074691	0.64842	0.65485	0.22849	-1.7556	0.1556	-0.91611	-1.2446	0.10587	-2.7066	-0.2447	-2.7916	-0.7424	0.064339	0.46378	-0.91803	-0.15131	2.2091	-1.1072	0.8705	-0.66067	-1.7772	-0.38021	-1.4021	3.2695	-0.16704	-1.0481	0.79808	0.01643	2.2375	-1.3034	-0.28323	2.1116	0.85433	0.5678	0.01997	-0.16762	0.08177	0.65248	-0.022924	0.65844	-1.5461	0.48791	-1.2453
6.7375	-5.5503	6.8047	-0.73307	0.58835	0.6063	0.78251	-1.3668	-0.76257	-0.77156	-1.8566	0.91951	-0.52546	0.18742	1.6895	-0.98219	-0.0003228	-0.23616	-1.0338	0.60793	0.018757	-1.4988	0.4616	0.84793	-1.1298	-0.75984	-0.19912	1.1039	-0.40001	-0.69922	0.74866	-0.46128	-1.982	-1.4592	-0.90213	-0.8899	0.58803	-0.044001	-1.4545	-0.60657	-0.93691	-0.0499	-0.86517	0.3071	0.097703	0.10616	0.70897	-1.2833	0.44633	-1.187
3.4103	-2.1619	0.094064	-1.15	-0.0028408	1.3776	-0.95577	-0.54377	0.42638	-2.091	-2.0143	0.3655	-0.65796	-2.2676	2.2855	-0.99316	0.22453	-0.42498	-1.2371	0.25011	-0.75511	-0.47708	0.70429	-1.4791	0.050041	-1.4901	0.77925	1.0507	0.43445	0.43847	1.1843	-0.71053	-0.8449	0.57731	2.0984	-0.12227	1.384	0.44532	0.86853	-2.1569	0.10888	-0.49826	0.58072	0.64123	0.028538	-0.5144	1.5072	-1.1983	0.44805	-0.26045
-10.545	1.0175	0.61884	1.1911	3.7871	-0.41825	0.92349	0.57943	0.88758	0.11321	0.1073	0.61482	0.53713	-0.47963	-1.2348	-0.7959	-0.61306	0.7697	0.30317	0.40574	0.36053	0.18882	0.47539	1.0639	0.64391	-0.37087	0.25677	0.29324	0.59179	-0.33355	0.36011	-0.58733	0.06926	-0.47443	0.034719	-0.25155	0.6048	0.014601	-0.11803	0.14799	0.033598	-0.25345	0.33338	0.11261	0.44583	0.013854	0.20994	-0.30844	-0.096778	-0.35874
-10.41	1.1132	0.53997	1.3205	3.2767	-0.47828	0.7579	0.25489	-0.061306	0.013415	-0.16434	0.43284	0.27648	-0.45772	-0.41685	-0.36611	-0.41506	0.086011	0.35052	0.24937	0.16192	-0.093245	0.14329	0.85081	0.41609	-0.424	0.050992	0.039215	0.54343	0.038663	0.35975	-0.16423	-0.11404	-0.15098	-0.20762	-0.16305	0.043653	0.1071	-0.05346	0.070049	0.12123	-0.31821	0.10846	0.071746	0.26552	0.068229	0.052755	-0.2148	-0.11293	-0.24895
-10.556	1.1195	0.16064	1.2037	3.0071	-0.43085	0.45476	0.21599	-0.61833	0.024788	-0.31974	0.10852	0.34904	-0.13023	0.23261	-0.29226	-0.36452	0.038809	0.26315	0.14682	-0.020001	-0.057308	0.0046376	0.523	0.21933	-0.69738	0.16234	-0.20982	-0.078288	0.32298	0.2619	-0.085688	-0.026093	-0.13377	-0.20344	0.14792	0.098801	0.26549	-0.14501	0.065639	0.14155	-0.069606	0.12761	-0.030886	0.020616	0.16132	0.045159	0.15673	-0.05498	-0.14946
6.9768	3.9042	0.27962	-2.1092	-0.4921	-0.67322	-1.3842	-0.12576	-0.2051	0.28613	-0.36043	1.9652	-0.026316	-0.10758	1.6782	-1.4849	1.3577	-1.336	0.78973	0.47384	-1.5559	-1.0705	-0.24504	0.52915	-1.2741	0.26833	0.090227	-0.97581	1.8	-1.5073	0.66347	-0.49997	0.56296	-0.45849	-1.4477	0.70191	-0.23858	0.45649	-0.24661	0.23335	-0.10032	1.6531	0.48445	-0.067797	1.1921	-0.40442	-0.75876	-0.55656	0.21616	0.29631
4.9149	2.2964	-2.326	-0.1404	-0.55768	0.58983	-2.5334	-0.010998	-0.52185	0.89025	-0.8012	1.9539	0.12233	-0.78524	1.7393	-0.09888	0.72677	-0.11644	1.3209	-1.8518	-0.74135	-0.82988	-0.52983	1.2274	-0.84685	0.29114	-0.28026	0.067339	0.19404	-1.1805	0.29997	0.40318	3.0693	-1.8616	0.17237	1.3594	-0.72156	-0.83217	-0.19077	-1.9318	-0.96652	-1.4395	0.82736	0.50109	0.03824	0.19623	0.3671	-0.53181	0.28912	-0.028708
9.1152	-1.8089	-0.12709	6.8582	-1.5844	0.3074	-0.93522	-1.1472	0.11941	1.7193	-2.0128	0.35778	-0.5242	0.7313	0.71914	0.7441	-1.6703	1.0032	2.2902	-0.059047	-1.0013	-0.89767	1.2697	0.35025	-0.99032	0.17675	-1.1935	0.29132	-0.015904	0.36533	1.8049	0.40194	0.89296	-1.1985	0.35264	-0.13383	0.80938	0.35303	-0.57795	0.44555	-1.7493	0.22531	0.38793	-0.58863	-0.08375	2.0137	0.92213	-1.2286	0.56701	-1.017
0.16601	-0.9002	4.471	1.9505	-1.6419	1.9763	-0.82421	-1.284	1.1367	-0.40106	-0.52282	0.90794	-0.12435	0.72663	0.8176	-0.16826	-0.52166	-0.088635	-0.56866	0.22737	-0.33667	0.45718	0.25665	0.43301	-0.24411	-0.013653	0.10833	-0.035189	0.49198	-0.42023	0.059854	-0.25836	0.48116	0.55076	0.083963	-0.9112	0.3687	-0.073599	-0.010472	0.32236	0.43825	-0.39975	-0.68382	-0.47371	0.55583	-0.34038	-0.030704	0.1128	-0.24036	-0.11397
8.0163	3.0144	1.1706	-6.1398	2.0963	-1.6831	0.023728	0.043125	-0.42445	1.0741	1.7474	-1.9858	-0.88864	-1.9101	1.2881	1.8454	-0.17209	-0.38387	-0.8123	0.86802	-1.3263	2.8805	-0.47869	-0.20569	-1.683	-2.513	-0.49722	-2.0944	-0.41797	-0.41702	-0.93914	0.96113	0.24877	0.16646	0.25934	-1.8111	-0.57798	-0.1533	0.044291	-0.90166	-0.042566	-0.56286	-1.1501	0.13031	-0.20468	0.27572	-0.33582	-0.99343	-0.27485	-0.77774
6.3047	-4.5733	2.1585	-1.6655	0.71088	0.55001	2.963	-0.49652	0.81514	1.8692	-0.57732	-1.4074	-1.1055	-0.080793	0.049351	1.6426	0.20215	1.5283	1.3793	-1.3274	-0.22719	-1.8944	1.1625	-0.65717	-0.77041	-0.79973	1.3078	-0.69759	1.7252	1.3084	0.025771	0.80198	-0.11264	0.911	-0.077197	-0.38455	0.65267	0.063675	-0.37642	-1.1237	0.82614	1.3216	0.7487	0.38008	1.1999	0.47106	0.14109	0.10981	-0.13606	-0.19568
7.3259	-0.62962	-2.6399	-4.8421	1.0672	-1.1317	-1.3789	2.7847	1.3588	2.4259	-1.706	0.51426	0.2817	-0.3286	-0.82819	2.3418	-0.67292	-0.44396	1.6628	-2.8135	1.2124	-1.9913	1.6104	-0.010075	-2.0613	-0.022154	1.7698	-3.4918	-1.7677	0.64127	0.58944	1.1357	-2.519	-0.58386	1.142	1.0375	-0.93899	-1.7286	0.50313	-3.0996	-0.11513	0.11071	0.81528	0.46243	-0.57826	0.28625	-0.37713	0.3378	1.4393	-0.016995
-0.62299	1.4099	2.3032	1.1214	-2.6298	1.5364	-1.9613	1.0694	0.4082	-0.25243	0.30638	-0.54272	-1.5079	0.040942	-0.012132	0.20241	-0.11575	0.058075	0.22518	0.19234	0.29153	-0.43866	-0.2011	0.51594	0.30767	0.84388	-0.55643	0.10011	-0.37414	0.54649	0.39529	0.68683	0.4299	0.49833	0.69299	0.56121	0.87048	-0.39302	0.57994	-0.054772	0.49025	-0.13253	0.54772	0.13119	0.28715	-0.49878	-0.83277	-0.10535	0.32435	0.15728
0.68117	0.45161	-2.9941	-2.3036	0.98024	0.76937	-0.53701	-2.2969	0.80846	1.6185	0.065814	2.6819	0.14675	-0.17857	-1.8951	-0.053781	1.2056	1.3874	-1.5176	-0.11221	-1.0886	0.42989	0.61985	-1.873	-1.2171	-0.29989	-0.41144	-0.19201	0.49716	1.6484	0.40063	0.27627	0.4549	-0.5805	1.6602	0.50394	0.32947	-0.53481	-0.66515	-0.46343	-0.28633	0.14316	1.3803	1.0052	-1.278	-0.53487	-1.5391	-0.62135	0.41439	-0.89711
4.5766	2.9712	-4.3193	3.7204	-0.49946	-1.3993	-0.86224	-2.1559	0.42656	0.74433	-0.70673	1.0668	0.92786	0.20572	-1.8356	0.001685	0.066451	0.88451	-0.94139	-0.19318	-1.0515	0.76859	0.17266	-0.89419	-1.869	-0.53105	0.31988	-0.009525	0.6131	0.9458	1.1688	0.3613	-0.035567	-1.2727	0.7891	-0.1546	0.5347	-0.74626	-0.226	0.51138	0.60418	0.51765	0.35558	1.3898	-0.30525	0.27195	-0.46157	0.19409	0.71126	-1.1877
1.3131	0.27062	-1.0257	-0.13897	0.10147	0.84163	-0.017388	-2.1544	-0.65702	1.7459	0.11982	-0.43564	-0.30826	0.088539	0.78589	1.5963	-0.24881	-0.47185	-0.24812	0.47452	0.30975	-0.5018	-0.08692	0.432	0.16286	0.27428	-0.47543	0.61875	-0.37944	-0.45879	-0.6709	0.19568	0.74581	-0.7406	-0.12905	-0.50956	2.088	-0.77466	-0.36286	1.0561	0.96456	-0.43907	0.068789	-0.080631	0.31373	0.12829	-0.16102	1.033	-1.4983	0.28979
-3.0602	1.3409	0.53284	2.6734	-1.6568	1.639	-0.22081	-1.5316	0.19665	-0.26428	0.35611	0.72621	-0.51977	-0.16292	-0.035752	0.18876	0.56484	-0.085806	-0.10933	-0.13337	0.45092	-0.072871	-0.11795	0.033122	0.078821	-0.57611	0.39958	0.076374	-0.83479	0.035071	-0.54905	-0.47154	-0.22803	-0.95742	-0.044071	0.072412	0.014224	-0.36112	0.4016	0.33936	-0.23229	-0.15861	0.072266	0.30513	0.059499	0.14367	0.20447	-0.027375	-0.66364	-0.41854
13.107	2.9266	-4.4242	1.3746	1.3941	4.5076	1.481	-3.6768	0.88576	-5.5745	-1.112	-0.027814	-0.71627	-0.41387	1.2834	3.2846	-0.57993	-0.1178	-2.3561	2.7385	-2.4923	-0.41889	2.9854	0.24122	1.6915	-0.76247	-1.102	-0.0097866	-0.015146	-0.45575	0.55751	-0.97519	0.58411	0.41937	-0.5749	-0.98715	-1.7603	-0.024864	0.57848	0.49175	0.43457	0.50503	0.59811	-0.17765	0.96487	-1.9731	-1.0092	-0.31698	-0.72281	-1.6756
8.1046	-0.007263	-1.2841	-1.3862	2.2848	2.4632	1.485	-3.8454	0.15065	-4.4663	0.09472	0.56371	-0.27451	0.60128	-0.53169	2.6385	-0.50946	0.13721	-3.0878	1.5709	-0.88085	0.1008	0.097652	2.415	0.56019	-0.89803	-2.1083	0.033463	-0.20772	0.76615	1.6717	-0.52747	-0.57681	0.25883	2.0613	0.82326	0.78409	-2.2857	-0.26498	0.92374	-0.99612	1.8659	-0.87851	-0.56079	-1.7479	-1.2747	-0.61266	-0.2824	-0.098977	0.64406
7.3824	2.8176	-0.34829	4.9407	-1.4901	1.5826	-0.63386	-1.6581	0.90989	-0.83447	0.75514	0.31977	-0.5147	-0.22167	-0.1839	-0.23253	0.25963	0.20325	-2.6925	1.2831	-1.4163	-1.7427	-1.5296	0.52232	-1.5887	-0.88368	0.64159	-0.72901	-0.026039	0.38794	-0.16594	-0.60412	-0.911	-0.02009	0.76971	0.55838	-0.76238	-1.407	-0.057764	0.0098304	1.7196	-0.93187	-0.28627	-0.54069	1.3231	-1.1866	0.41054	0.075183	-0.14398	-0.56787
-1.2434	-1.6332	-2.4053	-2.0529	0.23769	-0.33825	-1.313	-1.7313	1.1156	-0.25798	0.21344	-0.30632	1.2854	0.32201	0.65351	-1.2371	-0.60852	-0.75295	-0.50278	1.1413	0.79664	0.80511	-0.40555	0.11656	-0.073498	0.49534	0.33919	-0.80641	-0.61173	1.1598	0.43333	-1.4674	0.072055	1.378	-0.20064	0.047183	-0.20723	-0.54925	-0.84795	-0.41831	-0.091445	-0.88313	-0.1677	1.1241	0.38227	0.36949	0.05752	-0.9497	-0.97672	0.71528
1.7955	-1.04	0.58868	1.1946	-0.79122	-1.1967	-1.2588	-1.8961	1.1037	0.3492	-0.20399	0.048077	2.787	1.2526	-0.37869	-1.2465	-0.78228	0.69678	1.0834	1.2549	1.2038	0.94596	-1.6569	0.071878	0.37185	-0.41469	-0.078456	-0.61439	-0.052567	0.88962	0.22176	-0.42013	0.99324	0.26984	0.16574	-0.46029	-0.57963	-0.43814	-0.39654	0.1026	-0.41062	-0.084692	0.075893	0.87414	0.33765	0.88151	0.8106	-0.55878	-0.54919	-0.28631
-0.7296	-0.29455	-0.91743	-2.3364	-0.68021	-0.27095	-1.5169	-1.8648	1.1786	-0.22173	-1.4204	1.3086	1.6584	-1.0969	0.26593	0.39678	-1.0136	1.3142	0.85225	0.90642	0.69102	1.0944	-0.69435	-0.075301	0.36633	0.86972	1.4888	0.2304	-0.81262	0.52115	1.8128	-0.36296	1.0387	-0.039743	0.4277	-0.75845	-0.034963	0.3607	1.0718	1.0353	0.37864	-0.73752	0.79031	0.43208	0.12839	-0.60933	-0.34441	-0.16684	-0.16453	0.66699
-3.0913	1.7267	2.1159	0.037231	-1.782	0.85609	-1.1162	-1.4651	-0.063699	-0.35989	0.34114	0.55948	-0.30588	-0.36605	-0.12367	-0.41547	0.15494	0.084854	0.64504	-0.35483	0.021308	0.44683	-0.17066	0.50402	0.096688	-0.31512	-0.16711	-0.25409	0.57963	0.11311	-0.40313	0.48852	0.33743	-0.46887	-0.0061204	0.52987	-0.13765	-0.58545	-0.24092	0.001844	-0.42844	0.030578	-0.20194	0.015886	0.29419	0.81016	0.012715	0.59374	-0.42491	-0.17286
5.2635	-1.8622	-1.5143	0.027214	-1.1292	0.83435	3.7756	0.65581	-1.4435	1.9959	0.49247	-0.10997	-0.78364	1.1698	1.07	-0.72615	0.24522	-0.13913	0.75044	1.5035	-2.4694	0.35573	0.70515	-1.1905	0.24116	-0.31483	-0.70836	-0.57165	1.676	0.33065	-0.55537	0.11019	0.64702	-0.89837	-0.213	0.49444	-0.085891	0.091978	1.7776	-1.1745	-0.073487	0.47256	-0.76955	-0.71394	0.58214	0.7316	-0.53974	-0.61648	0.91468	0.5606
11.114	2.068	-3.4096	6.2089	-2.3728	-1.5087	1.5233	2.2243	-0.31041	0.52443	0.29435	-1.3091	0.024936	3.1086	1.8139	-1.493	-2.4351	-1.9411	2.2803	1.2197	-2.1652	0.99247	1.4119	-1.3396	0.2368	0.69375	-1.8674	-0.37117	-0.0902	0.86347	-1.2736	-1.4973	-1.7553	1.0979	0.042907	0.83366	0.91975	1.098	0.66689	-0.38502	-1.8288	-0.31083	0.99979	-1.2546	-0.14823	-0.44452	0.34139	1.0177	0.25162	0.51397
4.8934	-1.4198	-0.52542	-0.79448	-2.3322	0.4457	0.33144	3.5489	-0.31916	-0.34045	0.77559	-0.31065	-2.2014	1.5136	0.80885	-2.0353	-1.4178	-3.0866	1.4692	3.2199	-2.2431	0.00013093	0.83217	-1.0578	-1.0808	-0.24436	0.43207	-1.1301	0.44967	0.34624	2.5095	0.52472	1.9374	0.19982	0.56438	-1.1993	0.43911	0.048338	0.18238	1.0186	-1.5554	-0.4984	-1.2229	0.57861	0.93578	0.47149	-1.0062	0.36113	0.33313	0.074311
-4.8526	0.17147	0.7035	-0.47168	-3.1414	2.67	-0.42552	1.2111	-0.010319	-0.106	0.28485	0.20479	0.085567	0.0051709	0.15072	0.13514	-0.53519	0.050506	-0.64808	-0.64269	-0.26201	-0.19664	-0.22563	-0.06232	0.020594	-0.61214	-0.060924	-0.16586	0.29024	0.12195	0.25993	-0.42787	-0.1019	0.70449	-0.52061	-0.62277	0.55446	-0.11808	0.67691	-0.29359	0.072899	0.21591	-0.16689	-0.044019	0.44861	-0.74446	-0.11102	-0.42944	0.1414	0.28005
0.39685	0.22199	-2.6105	1.9389	-1.1821	2.0088	-0.52634	1.4143	-0.42645	-0.35765	-0.88997	1.0434	-0.71615	-0.15851	-1.2453	0.26028	-0.51919	-1.9828	-0.43423	-0.78588	-1.5187	0.98268	0.15273	-0.29321	0.70153	0.53468	1.4991	0.47381	1.1729	-0.149	0.15891	-0.51484	0.85978	-0.55994	0.23501	-1.0493	-0.43447	1.4324	-0.24688	0.14584	0.15166	0.37354	0.055595	1.098	0.89072	-0.84062	0.23939	-0.78966	-0.53516	0.30307
-0.96265	0.052665	-1.5024	-0.8309	-1.0245	0.69406	-0.73128	1.099	-1.1156	0.54993	-0.19736	0.13003	0.57695	-0.23081	-0.20134	0.057183	-0.31204	-1.3113	0.46814	-0.40574	-0.50033	1.1985	-0.037626	-0.59659	1.247	0.34843	0.029722	0.92304	0.26727	-0.65724	0.30925	-0.66211	-0.064015	0.61676	0.99099	-0.21615	-0.22226	0.46709	-0.062778	-0.25906	-0.70769	-0.81651	0.77113	-0.48164	0.57233	-0.075958	-0.22562	-0.11549	0.25696	0.48711
-2.25	-0.44247	-1.1525	-1.3367	-1.6013	1.6033	0.15485	0.68511	-0.33829	-0.22068	-1.1133	-0.22027	0.28857	0.26297	-0.332	0.48557	0.68606	-0.61517	0.093102	1.1259	-0.37475	0.48317	0.14109	0.63849	0.4357	1.1058	-0.5584	1.0345	-0.20394	-0.34582	0.71306	-0.32187	-1.271	0.45239	0.4394	-0.4853	-0.68323	-0.11644	-0.14513	-0.56104	0.10987	0.05165	-0.038837	-0.22878	0.81048	-0.70853	-0.29948	-0.20002	0.2915	-0.24458
-5.8125	1.3335	0.97408	-1.0649	-2.2866	1.1375	-0.25236	0.67582	-0.092139	-0.18265	0.63342	-0.0033279	-0.44503	-0.42474	-0.20859	0.39884	0.63017	0.047434	0.22588	-0.1943	-0.15131	0.30658	-0.39141	0.14969	0.19192	-0.096249	0.28847	-0.21524	0.18731	-0.15226	-0.45121	0.23029	-0.029679	-0.24387	0.11571	0.14511	0.14211	-0.43557	-0.25402	-0.22539	-0.10384	-0.3112	-0.20831	0.43012	0.025851	-0.085166	0.11977	0.00028838	-0.14222	-0.34189
1.5273	-6.5462	4.1077	0.032353	0.22765	-1.6021	1.5304	-1.2568	1.4502	-0.48677	0.46709	0.1934	-0.47615	1.8596	1.3667	0.68972	0.072356	1.4401	-0.23803	-0.93001	0.8632	-0.48036	0.57107	0.46162	0.77088	1.0248	0.44197	-0.15058	-0.56982	0.59644	0.27106	0.28069	-0.18541	0.038818	-0.75455	0.7034	-0.098805	0.18873	-0.42391	0.84276	-0.20941	-0.23547	-0.03656	-0.39097	-0.21522	-0.50046	-0.15885	-0.83559	-0.30499	0.28162
-2.2276	-1.1736	-1.426	-3.1237	-0.30299	-1.6047	-0.25729	-0.6452	-0.48064	-1.729	1.1462	0.78844	-0.41107	1.4387	-0.78337	-0.18669	0.1458	0.79015	0.76909	0.25686	-0.32593	-0.98073	-0.43045	-0.31502	0.95548	-0.36324	-1.1294	0.89631	-0.77003	-0.025465	0.60277	0.93011	-1.0007	-1.0578	0.9883	-0.33002	0.54351	0.16012	1.2925	0.1435	0.27222	-0.52827	-0.16546	0.26687	0.11843	-0.24591	-0.25538	0.14601	1.0451	0.21272
-1.4923	-0.69803	-1.3972	-3.1097	-0.37122	-2.4907	-0.57365	-0.32115	-0.86651	-1.6244	1.0067	0.13507	-1.6064	1.8225	-0.73124	-0.16037	0.70279	0.70772	0.48172	-0.17197	-1.0879	-0.6274	-1.52	0.4345	-0.040871	0.30814	-0.05962	0.6595	-0.11286	0.82953	0.42392	0.18249	-0.5419	-0.33387	0.72705	-0.70661	0.18977	-0.0017969	-0.10269	-0.51084	0.34303	-0.17404	-0.0080511	-0.66992	0.65102	1.0929	1.3406	-0.044131	0.66654	0.23077
-6.5343	0.75343	0.093135	0.57194	-2.2465	0.49135	-0.46337	-1.2267	0.53101	0.23852	-0.019322	0.17158	-0.36353	-0.23453	-0.25444	-0.30944	-0.42952	0.32436	0.27508	-0.37977	-0.014658	0.35333	0.29492	0.45558	0.36968	-0.50045	0.25665	-0.0069588	0.50733	0.011736	-0.23265	-0.033332	-0.32066	0.092651	-0.23533	0.20831	0.13563	0.034001	-0.12545	0.17844	0.12989	0.17731	-0.10687	-0.02396	0.23835	0.45528	-0.16735	0.035843	0.10111	0.39412
5.4642	-2.8865	-3.7242	-1.7125	0.50333	-2.1644	1.1262	2.3072	-0.4081	-3.091	-2.7482	1.3264	-0.85581	-1.5547	0.3924	-1.7005	1.5722	-1.5386	-0.49768	-0.13959	0.053484	0.10178	0.11705	1.3168	-0.044808	-0.27928	-0.54403	2.7064	-0.85688	1.4694	-2.1244	-2.3208	0.45564	1.6378	-0.83534	-2.0972	0.78405	-0.74343	0.38379	0.35375	0.23797	-0.13983	1.5594	-0.067148	0.32922	1.2151	-1.166	0.49586	-0.58837	-0.077348
6.2054	-0.72915	-4.4446	2.7259	-1.0361	-1.7082	2.2176	1.6503	-0.43401	-2.4441	-3.4159	0.5805	-2.7735	-0.89719	0.71585	-1.0889	-0.74867	0.38624	-0.41569	0.11323	1.8928	1.1075	0.40953	-1.5455	2.3227	0.25025	1.284	0.75553	-0.49239	1.6452	0.4831	-1.5288	0.16579	0.86256	-2.7529	-1.6064	-0.39048	0.59823	0.95824	-0.033626	-0.32026	1.6121	-1.6978	0.63845	-0.15681	0.0732	-0.31827	0.52257	0.59777	-0.10254
12.27	7.0762	-0.25254	-0.49642	-0.50182	-1.0863	-2.338	4.9896	-1.5457	-1.9266	-2.1031	0.96095	0.21978	-1.1765	1.5013	-1.0628	1.5884	-1.3323	-0.35503	-2.7447	-0.44374	2.3965	0.37823	-0.98172	0.90701	-0.88813	-3.4661	0.47651	-1.1434	1.5556	1.3913	-0.53343	1.4159	-0.38082	-2.2563	-1.4652	1.2869	-3.2822	0.0054338	-0.22436	1.9924	1.4048	-0.39971	-0.30411	0.41313	0.48781	0.78534	-0.49798	-1.4992	-0.057003
8.1627	-1.2399	12.174	-1.6763	-1.1323	2.8605	-0.87382	3.1358	-1.152	-0.37396	-1.5341	0.47795	1.2331	0.37365	-0.2883	-0.10601	0.096825	0.52405	-0.95551	-0.29364	0.15354	-0.39535	-1.3018	1.2555	0.65243	1.2866	-0.88116	-0.57736	1.0934	0.18162	0.15924	-0.35885	1.0305	0.66929	0.2049	0.67006	-0.11579	0.0078795	2.6132	-0.76577	-0.56318	0.37835	0.73398	-0.5343	-0.43307	-0.012656	-0.20011	0.53923	0.86943	0.2678
1.3199	-2.2708	-1.9268	-0.45014	-0.041496	0.8455	-2.8851	-0.070203	-2.0545	3.786	-2.7395	0.59822	-1.3065	0.44232	0.058489	0.92693	0.70078	-0.13748	0.24391	-0.4392	1.7358	-0.50859	2.0655	0.66911	0.10957	-0.099469	1.1106	0.2771	0.061251	-0.12421	1.0276	-0.092839	1.482	-0.052071	-0.70239	-0.18271	0.27939	-1.1416	0.5628	-1.6779	1.0936	-0.45781	0.47745	0.45467	0.095715	0.59386	-0.14946	0.37834	-0.041067	0.87926
4.6036	-2.8161	-0.37329	-0.74165	0.67972	0.043346	-2.2762	0.20097	-1.9022	1.9087	-1.0274	0.56066	0.63495	-0.36129	1.0345	-1.1527	0.79735	0.43305	0.45064	-0.15358	2.0726	0.17817	0.90608	-0.23212	0.44452	0.3844	0.44076	-2.2173	0.59056	-0.50935	-1.4198	0.37943	0.79208	-0.072708	-0.76547	-0.73846	-1.2684	-0.59604	0.50198	0.57537	0.33246	-0.29538	-0.88849	0.18659	0.14984	0.090209	2.0665	0.2645	-0.36455	0.50003
3.0693	-1.3888	-0.88864	-2.5789	1.412	-0.0057646	-1.4455	-0.18483	-2.1386	1.4027	1.8499	1.3665	0.38779	-0.50911	-0.073362	-0.76194	0.56496	-0.03669	-0.88306	0.66018	1.7619	0.37398	0.45761	-0.22627	-0.23527	0.076383	0.22857	-0.96404	-1.0178	-1.5511	0.090747	0.66969	0.93775	0.37384	0.42342	-0.74117	-1.1994	0.021807	0.87922	-0.37759	-0.17505	-0.025947	-1.0086	0.037328	0.090547	0.66148	0.67356	0.44551	0.85218	-0.022991
-3.2959	0.79944	2.2788	1.0967	-1.4131	0.012043	-0.64524	-0.71575	-0.4762	0.25178	0.032559	0.29322	0.0060682	0.27432	-0.65826	-0.66027	-0.59086	0.0054151	-0.39184	-0.48203	-0.13927	0.15874	-0.032305	-0.88697	-0.36953	0.074768	-0.18766	0.36546	0.030964	0.0015832	-0.60126	-0.1321	-0.14687	-0.29443	0.1636	-0.064937	-0.39337	-0.26914	-0.3858	-0.33221	0.73673	0.30248	-0.3808	0.032986	-0.10392	0.61431	0.095909	0.26576	0.09957	0.88646
1.5421	-0.69447	-2.649	0.20443	-2.3039	-1.8341	-0.28801	1.5258	-0.68141	0.058054	1.1747	-1.2981	-0.42867	2.1513	1.1493	-0.29101	0.27899	0.57882	0.36371	2.1482	-1.093	-0.027305	0.52859	-0.053654	-1.3276	0.83228	0.50454	-2.0199	1.1977	1.5865	-0.58643	0.91436	-0.037543	-1.4366	1.1094	-0.85223	-0.28218	0.17172	-0.87815	0.32848	-0.0020912	-0.39218	0.69819	-0.076092	0.46087	0.61537	0.46111	0.077091	0.15466	0.19707
-0.29543	-1.034	-1.239	-0.10719	-1.7431	0.34885	-0.29848	1.2839	-0.87529	1.3504	2.3153	0.099794	-1.1032	0.47812	0.068499	1.0942	-0.18915	0.048074	0.56939	1.8572	-0.18586	-0.42518	0.43867	-0.26371	0.19423	0.63962	-0.78795	-0.94726	-0.56631	0.51461	0.098689	-0.44253	-0.82875	0.0022355	-0.18148	1.0808	0.17448	0.63961	0.12216	0.271	-0.29138	-0.24785	1.1399	-0.099205	-0.29375	0.30136	0.7988	0.45839	-0.30261	-0.19223
0.47676	0.39386	-2.716	-1.8572	-0.76361	0.67131	0.50507	0.94825	0.82737	2.6202	1.7174	1.3847	0.69668	0.40069	0.18124	0.18236	-0.042663	-0.089977	1.7023	0.16014	1.3889	-0.97918	0.92153	1.7178	2.1548	-1.3254	-0.96821	0.92945	1.7324	1.2041	0.41506	-0.094252	-1.4198	0.43095	-1.6307	0.28891	0.39056	-1.2734	-0.41622	0.075719	0.42644	-0.32198	-0.13093	0.15443	0.54664	0.71244	0.75356	0.15891	-0.27151	-0.48522
-5.319	0.62994	0.21758	0.30621	-2.3943	0.86673	0.08395	0.8423	2.8447	0.0096992	1.2485	0.64736	-0.76029	0.26624	0.71165	0.43724	0.14977	0.48716	1.0589	0.16309	1.3158	0.02233	0.29972	0.89514	0.014945	-0.41422	-0.25458	0.50116	0.81828	0.50251	0.049697	0.96511	-1.0885	0.49641	-0.48133	0.25985	0.10055	-0.062772	0.16093	-0.49625	-0.17042	-0.71346	-0.33807	0.19058	0.40143	-0.10808	-0.90337	-0.13132	-0.24756	0.23421
14.953	1.1738	-2.9276	8.6997	-1.1959	-0.02427	0.86954	-0.77595	-2.1961	0.25132	-0.65797	-0.5406	1.844	2.3945	-1.5216	-2.511	1.0256	1.0718	-0.37851	0.87123	1.2188	-1.5835	0.082256	-1.1792	1.6192	-3.1803	-1.7322	0.4148	1.1185	0.82515	-1.2822	1.1019	2.8941	-0.49014	0.40908	2.1541	-1.6606	1.254	-0.85124	0.0081821	1.7345	-1.0821	-0.046755	1.8673	-1.1554	-0.97802	-0.54994	-0.45209	-1.6301	0.62337
14.311	0.53636	-4.1495	5.4753	0.36365	0.21687	-0.15611	-0.19391	-4.3254	-0.11869	2.6406	1.2522	4.5436	2.0222	1.1438	2.7918	-0.48189	-0.65542	-1.5224	-1.2976	3.7459	0.9818	0.36772	-0.55518	-0.28075	-2.7635	0.028157	-1.2804	0.4295	-2.8701	0.35551	-0.45814	-0.80814	-0.38506	-0.63338	-0.0095606	0.022063	1.5867	-0.14837	-1.0491	-0.0071719	-0.15473	1.821	-1.3684	-0.04019	0.35311	0.76365	0.04233	1.0979	-0.33798
7.1243	-3.1557	-2.7838	-1.7211	0.84361	2.227	-1.2993	0.78741	-2.4363	2.8807	1.5508	-1.7369	2.2063	-2.0674	1.2804	1.42	-1.7695	-0.19178	0.56638	-1.2286	0.74953	-0.84448	-0.10708	-0.17745	1.184	-0.46954	-0.94429	-0.90667	0.13254	0.90642	-2.7174	1.2077	0.9819	-0.12093	-1.7092	0.43678	1.8546	-1.2763	0.61348	-0.3633	0.66204	-0.084661	-1.2797	0.47272	1.4013	-0.60896	-0.70739	-1.6096	0.46551	-1.6848
-3.158	1.0692	0.68858	0.99642	-2.7702	3.0982	-1.6208	-0.08468	-0.36509	-0.42925	-0.44133	0.16666	-0.86693	-0.47878	-0.32375	0.15297	-0.12487	0.76703	-0.26124	-0.38227	-0.31791	0.42858	0.3901	0.71411	-0.516	0.065036	0.28469	-0.18267	-0.18014	-0.34298	-0.081352	-0.27294	-0.26756	-0.23621	0.28033	0.15225	0.087317	0.29167	0.17235	-0.15052	-0.16428	-0.4491	-0.14405	-0.23703	-0.3011	-0.43299	-0.25421	0.073983	-0.47654	-1.1565
11.207	-0.5179	-1.2553	0.72682	1.1393	-2.4892	0.75058	-1.2242	2.4105	0.17336	-4.1852	-0.46752	-0.63311	0.24326	-0.01648	0.94737	-2.3506	1.6238	1.9794	0.093932	-1.0904	-1.3743	-0.18902	-1.8021	-0.44676	-1.1229	-1.4211	-2.9809	0.76367	-1.2464	-0.81932	-0.44114	-1.0034	0.38042	-1.0636	-1.4705	1.1614	-0.4708	0.18289	-0.66794	-0.34349	-0.21426	-1.25	-0.68011	-0.30284	-0.81537	1.3945	1.2622	0.5283	0.81425
7.8412	-2.3675	-2.6018	0.042036	1.0711	0.57978	-0.1325	-1.0649	1.5232	-1.041	-2.701	-0.52315	0.04223	-1.9698	2.5599	-1.7902	-1.9185	-0.3409	1.4185	0.56375	-0.65782	-0.20094	0.35359	-0.74848	-0.80723	0.6984	-2.7103	0.28279	-1.9371	-2.3133	-0.60277	-0.4536	-0.39417	-1.2928	-1.5461	-1.0129	-1.3717	0.37467	-1.3168	-1.5867	-0.62295	0.31849	0.45904	0.64838	-0.28806	-0.13479	-0.41486	0.91442	-0.29209	-1.0072
13.902	1.2618	3.3658	4.3953	0.30373	-2.1207	2.1989	-2.7988	-0.51346	-0.066138	0.42585	0.29269	0.67983	0.73065	-0.91183	0.59226	1.3844	1.8333	2.041	-0.30941	-0.23138	-0.72902	0.74826	-0.073032	0.42343	1.5035	-0.71487	1.3468	-2.5358	1.2658	-0.60173	0.72121	0.11222	-0.68988	-2.0091	-2.4343	-1.2431	-0.45639	0.42981	-0.61608	0.1288	-0.10505	0.16896	-0.64562	-0.55861	0.76553	0.34105	-1.3175	0.64144	-0.30045
1.8783	0.84751	2.3704	4.7412	-2.6211	0.40388	-0.37737	-0.98456	1.3489	-0.45209	-0.54287	-0.9098	0.048213	0.030783	-0.23711	0.64499	0.83315	0.39907	0.55298	0.53862	0.46901	0.2191	-1.1964	0.23646	-0.87786	0.32727	0.24824	0.42545	0.61874	0.27978	-0.098735	-0.1775	-0.39845	0.070941	-0.11178	-0.024607	-0.40476	-0.8836	-0.059455	-0.88554	0.065789	-1.0008	-0.1855	0.10135	-0.58238	-0.24998	0.044675	-0.43355	0.06276	0.45393
[truncated: 6 more columns]
